# Supplementary material for: London Dispersion versus Intramolecular Hydrogen Bond in Bis‐Pyridines: How Accurate Is DFT for Competing Noncovalent Interactions in the Condensed Phase?
Source: Chemistry. 2025 Oct 23;31(66):e02745. doi: 10.1002/chem.202502745 (PMC12648470; doi:10.1002/chem.202502745)
Supplement: Supplementary file 1 — Supporting Information [file CHEM-31-e02745-s002.zip]

Archive with 117 entries (101 files):
- Crystal_structures/
- Crystal_structures/.DS_Store
- Crystal_structures/10b/
- Crystal_structures/10b/10b_crystal_structure.xyz
- Crystal_structures/10b/c010620_1_1.cif
- Crystal_structures/10b/c010620_1_1.fcf
- Crystal_structures/10b/c010620_1_1.res
- Crystal_structures/10b/c010620_1_1_tables.html
- Crystal_structures/10b/checkcif.pdf
- Crystal_structures/10b/packing.pdf
- Crystal_structures/11b/
- Crystal_structures/11b/.DS_Store
- Crystal_structures/11b/11b_crystal_structure.xyz
- Crystal_structures/11b/c200123_1_2.cif
- Crystal_structures/11b/c200123_1_2.fcf
- Crystal_structures/11b/c200123_1_2.res
- Crystal_structures/11b/c200123_1_2_tables.html
- Crystal_structures/11b/checkcif.pdf
- Crystal_structures/11b/packing.pdf
- Crystal_structures/12b/
- Crystal_structures/12b/12b_crystal_structure.xyz
- Crystal_structures/12b/c020620_1_1.cif
- Crystal_structures/12b/c020620_1_1.fcf
- Crystal_structures/12b/c020620_1_1.res
- Crystal_structures/12b/c020620_1_1_tables.html
- Crystal_structures/12b/checkcif.pdf
- Crystal_structures/12b/packing.pdf
- Crystal_structures/13b/
- Crystal_structures/13b/13b_crystal_structure.xyz
- Crystal_structures/13b/c240322_3_1.cif
- Crystal_structures/13b/c240322_3_1.fcf
- Crystal_structures/13b/c240322_3_1.res
- Crystal_structures/13b/c240322_3_1_tables.html
- Crystal_structures/13b/checkcif.pdf
- Crystal_structures/13b/packing.pdf
- Crystal_structures/14b/
- Crystal_structures/14b/14b_crystal_structure.xyz
- Crystal_structures/14b/c050620_2_1.cif
- Crystal_structures/14b/c050620_2_1.fcf
- Crystal_structures/14b/c050620_2_1.res
- Crystal_structures/14b/c050620_2_1_tables.html
- Crystal_structures/14b/checkcif.pdf
- Crystal_structures/14b/packing.pdf
- Crystal_structures/1b/
- Crystal_structures/1b/1b_crystal_structure.xyz
- Crystal_structures/1b/c041219_2_1.cif
- Crystal_structures/1b/c041219_2_1.fcf
- Crystal_structures/1b/c041219_2_1.res
- Crystal_structures/1b/c041219_2_1_tables.html
- Crystal_structures/1b/checkcif.pdf
- Crystal_structures/1b/packing.pdf
- Crystal_structures/2b/
- Crystal_structures/2b/2b_crystal_structure.xyz
- Crystal_structures/2b/c030620_1_1.cif
- Crystal_structures/2b/c030620_1_1.fcf
- Crystal_structures/2b/c030620_1_1.res
- Crystal_structures/2b/c030620_1_1_tables.html
- Crystal_structures/2b/checkcif.pdf
- Crystal_structures/2b/packing.pdf
- Crystal_structures/3b/
- Crystal_structures/3b/3b_crystal_structure.xyz
- Crystal_structures/3b/c031219_2_2.cif
- Crystal_structures/3b/c031219_2_2.fcf
- Crystal_structures/3b/c031219_2_2.res
- Crystal_structures/3b/c031219_2_2.xyz
- Crystal_structures/3b/c031219_2_2_tables.html
- Crystal_structures/3b/checkcif.pdf
- Crystal_structures/3b/packing.pdf
- Crystal_structures/4b/
- Crystal_structures/4b/4b_crystal_structure.xyz
- Crystal_structures/4b/c080620_3_2.cif
- Crystal_structures/4b/c080620_3_2.fcf
- Crystal_structures/4b/c080620_3_2.res
- Crystal_structures/4b/c080620_3_2_tables.html
- Crystal_structures/4b/checkcif.pdf
- Crystal_structures/4b/packing.pdf
- Crystal_structures/5b/
- Crystal_structures/5b/5b_crystal_structure.xyz
- Crystal_structures/5b/c231122_1_1.cif
- Crystal_structures/5b/c231122_1_1.fcf
- Crystal_structures/5b/c231122_1_1.res
- Crystal_structures/5b/c231122_1_1_tables.html
- Crystal_structures/5b/checkcif.pdf
- Crystal_structures/5b/packing.pdf
- Crystal_structures/6b/
- Crystal_structures/7b/
- Crystal_structures/7b/7b_crystal_structure.xyz
- Crystal_structures/7b/c040620_1_2.cif
- Crystal_structures/7b/c040620_1_2.fcf
- Crystal_structures/7b/c040620_1_2.res
- Crystal_structures/7b/c040620_1_2_tables.html
- Crystal_structures/7b/checkcif.pdf
- Crystal_structures/7b/packing.pdf
- Crystal_structures/8b/
- Crystal_structures/8b/8b_crystal_structure.xyz
- Crystal_structures/8b/c250322_1_1.cif
- Crystal_structures/8b/c250322_1_1.fcf
- Crystal_structures/8b/c250322_1_1.res
- Crystal_structures/8b/c250322_1_1_tables.html
- Crystal_structures/8b/checkcif.pdf
- Crystal_structures/8b/packing.pdf
- Crystal_structures/9b/
- Crystal_structures/9b/9b_xray_structure.xyz
- Crystal_structures/9b/c041120_1_1.cif
- Crystal_structures/9b/c041120_1_1.fcf
- Crystal_structures/9b/c041120_1_1.res
- Crystal_structures/9b/c041120_1_1.xyz
- Crystal_structures/9b/c041120_1_1_tables.html
- Crystal_structures/9b/checkcif.pdf
- Crystal_structures/9b/packing.pdf
- Crystal_structures/proton_bound_dimer_BHB/
- Crystal_structures/proton_bound_dimer_BHB/c280220.cif
- Crystal_structures/proton_bound_dimer_BHB/c280220.fcf
- Crystal_structures/proton_bound_dimer_BHB/c280220.pdf
- Crystal_structures/proton_bound_dimer_BHB/c280220_cifreport.pdf
- Crystal_structures/proton_bound_dimer_BHB/c280220_tables.html
- Crystal_structures/proton_bound_dimer_BHB/proton_bound_dimer_crystal_structure.xyz
