# Supplementary material for: London Dispersion versus Intramolecular Hydrogen Bond in Bis‐Pyridines: How Accurate Is DFT for Competing Noncovalent Interactions in the Condensed Phase?
Source: Chemistry. 2025 Oct 23;31(66):e02745. doi: 10.1002/chem.202502745 (PMC12648470; doi:10.1002/chem.202502745)
Supplement: Supplementary file 1 — Supporting Information [file CHEM-31-e02745-s002.zip › Crystal_structures/10b/10b_crystal_structure.xyz]

126
c010620_1_1
F       7.961886    5.883246   10.521926
F       2.468050    4.975252   12.712621
F       9.513458    6.092050    9.081913
F       2.635931    5.151038   10.600707
F       0.713495   13.060705    8.566875
F      -0.358765    8.309603    6.342716
F       9.741659    6.924475   11.034698
F       5.469329   15.729581   11.319842
F       1.924388   14.040316    7.126165
F       0.534682    6.424555    6.710998
F       1.381185   15.059920    8.925223
F      10.710053   10.923837    7.977415
F       7.087571   14.481640   10.680359
F       4.368244    4.790630   11.763070
F       0.074252    7.727138    8.337505
F       6.019408   14.025667   12.472445
F       3.493606   10.968016   14.372244
F       9.183950   11.256807    6.527293
F       9.189601   12.378023    8.348660
C       7.176120   10.357183    8.606092
H       6.823402   11.162403    8.246629
C       3.918590    9.226201    8.068222
C       3.226199    5.468894   11.737100
C       6.908157    8.293327    9.734991
H       6.370659    7.657777   10.192354
C       8.853381    6.732878   10.046453
C       4.472217    9.337578    6.782807
H       5.347501    9.695591    6.686545
C       4.135850    9.022745   10.754608
C       0.553594    7.705048    7.104901
C       6.305752    9.476393    9.259344
C       4.927023   13.603874   10.430945
C       2.616584    8.701401    8.121556
H       2.194548    8.610741    8.967785
C       3.433918    8.972753   13.095021
C       9.097105    8.932294    8.930975
H      10.025465    8.756043    8.827462
C       3.289951   11.989480    8.931672
H       2.716314   11.454496    8.395510
C       2.987567   13.336940    9.101434
C       3.804461   14.165877    9.848456
H       3.602657   15.087823    9.957703
C       8.262326    8.023137    9.558780
C       5.219252   12.254787   10.281052
H       5.991818   11.902401   10.706015
C       2.502683    8.419818    5.719442
H       2.036264    8.147048    4.938084
C       8.537783   10.103270    8.460556
C       1.923594    8.310301    6.983593
C       4.410545   11.395157    9.524096
C       3.904735    7.633432   10.746242
H       4.059533    7.149393    9.943637
C       3.880135    9.666596   11.972571
H       4.016496   10.604702   12.034742
C       1.770123   13.882201    8.446962
C       3.459134    6.946100   11.862940
C       3.224704    7.605762   13.053539
H       2.927664    7.133977   13.822784
C       3.777363    8.938805    5.646762
C       3.189595    9.670548   14.393160
C       5.865234   14.463504   11.229732
C       9.413158   11.154032    7.837980
F       3.837401    9.152027   15.409291
C       4.453043    9.071109    4.306967
F       4.786230   10.285334    4.022695
F       3.656277    8.717212    3.293799
F       1.920548    9.631020   14.713860
F       5.474966    8.301000    4.181302
B       4.696480    9.778671    9.409062
O       2.527632   15.820729    4.148883
N       1.314391   13.823141    3.920733
N       0.499970   15.989074    5.304972
H       0.260965   15.203967    4.987828
C       1.703938   16.472485    4.973989
C       1.217222   12.590315    3.340335
C       2.318583   14.579532    3.546002
C       2.131251   12.195959    2.382767
H       2.052192   11.338840    1.981055
C      -0.374925   16.661292    6.114566
C      -1.743999   16.044647    6.309949
C       2.137612   17.691825    5.467588
H       2.990509   18.041607    5.239107
C       3.272995   14.274232    2.605863
H       3.970366   14.878484    2.381146
C       0.330828   11.488398    5.362663
H       0.300784   12.353283    5.822554
H       1.205726   11.071697    5.506839
H      -0.371725   10.904816    5.718623
C       0.041465   17.860868    6.623154
H      -0.529414   18.348000    7.205504
C       0.106393   11.700224    3.860253
C       3.154718   13.033035    2.006119
H       3.775229   12.761799    1.340038
C      -1.245186   12.368025    3.597593
H      -1.954986   11.853479    4.036481
H      -1.413391   12.397903    2.632442
H      -1.234647   13.280228    3.955539
C       1.288404   18.372879    6.297748
H       1.557262   19.210211    6.656775
C       0.117096   10.325095    3.180857
H       0.992546    9.903674    3.311054
H      -0.054450   10.432729    2.222504
H      -0.579070    9.760092    3.576538
C      -1.634831   14.585810    6.741674
H      -1.069337   14.098957    6.106426
H      -2.528142   14.182642    6.759051
H      -1.237638   14.538724    7.635904
C      -2.512774   16.802898    7.395274
H      -2.021166   16.748209    8.241173
H      -3.400272   16.403729    7.506003
H      -2.606770   17.742236    7.132091
C      -2.500279   16.150676    4.983052
H      -2.538679   17.089084    4.702631
H      -3.411328   15.807033    5.097458
H      -2.036394   15.624156    4.299211
C       2.986535    9.784484   14.290326
F       1.828104   10.328583   14.218866
F       2.951948    9.047392   15.374432
F       3.882839   10.726194   14.537823
F       3.982556    9.982127    3.588704
F       4.439605    7.987096    3.625305
F       5.755259    9.372922    4.399169
C       9.346085   11.021495    7.599198
F       9.389292   10.712242    6.326855
F       8.873730   12.258507    7.736890
F      10.592544   11.091252    8.052361
