# Supplementary material for: London Dispersion versus Intramolecular Hydrogen Bond in Bis‐Pyridines: How Accurate Is DFT for Competing Noncovalent Interactions in the Condensed Phase?
Source: Chemistry. 2025 Oct 23;31(66):e02745. doi: 10.1002/chem.202502745 (PMC12648470; doi:10.1002/chem.202502745)
Supplement: Supplementary file 1 — Supporting Information [file CHEM-31-e02745-s002.zip › Crystal_structures/10b/c010620_1_1.cif]

data_c010620_1_1
_audit_creation_date               2020-06-04
_audit_creation_method
;
Olex2 1.3
(compiled 2020.02.04 svn.rd84adfe8 for OlexSys, GUI svn.r6032)
;
_shelx_SHELXL_version_number       '2018/3'
loop_
  _audit_author_name
  _audit_author_email
  _audit_author_address
 'Savoy, A.' asavoy@org.chem.ethz.ch LOC-Chen

_audit_contact_author_address      ?
_audit_contact_author_email        ?
_audit_contact_author_name         ''
_audit_contact_author_phone        ?
_publ_contact_author_id_orcid      ?
_publ_section_acknowledgements
;
X-Ray services provided by SMoCC - The Small Molecule Crystallography
Center of ETH Zurich. 
;
_publ_section_references
;
Dolomanov, O.V., Bourhis, L.J., Gildea, R.J, Howard, J.A.K. & Puschmann, H.
 (2009), J. Appl. Cryst. 42, 339-341.

Sheldrick, G.M. (2015). Acta Cryst. A71, 3-8.

Sheldrick, G.M. (2015). Acta Cryst. C71, 3-8.
;
_chemical_name_common              ?
_chemical_name_systematic          ?
_chemical_formula_moiety           'C32 H12 B F24, C18 H25 N2 O'
_chemical_formula_sum              'C50 H37 B F24 N2 O'
_chemical_formula_weight           1148.62
_chemical_absolute_configuration   ad
_chemical_melting_point            ?
loop_
  _atom_type_symbol
  _atom_type_description
  _atom_type_scat_dispersion_real
  _atom_type_scat_dispersion_imag
  _atom_type_scat_source
 'C' 'C' 0.0033 0.0016 'International Tables Vol C Tables 4.2.6.8 and 6.1.1.4'
 'H' 'H' 0.0000 0.0000 'International Tables Vol C Tables 4.2.6.8 and 6.1.1.4'
 'B' 'B' 0.0013 0.0007 'International Tables Vol C Tables 4.2.6.8 and 6.1.1.4'
 'F' 'F' 0.0171 0.0103 'International Tables Vol C Tables 4.2.6.8 and 6.1.1.4'
 'N' 'N' 0.0061 0.0033 'International Tables Vol C Tables 4.2.6.8 and 6.1.1.4'
 'O' 'O' 0.0106 0.0060 'International Tables Vol C Tables 4.2.6.8 and 6.1.1.4'

_shelx_space_group_comment
;
The symmetry employed for this shelxl refinement is uniquely defined
by the following loop, which should always be used as a source of
symmetry information in preference to the above space-group names.
They are only intended as comments.
;
_space_group_crystal_system        'monoclinic'
_space_group_IT_number             9
_space_group_name_H-M_alt          'C 1 c 1'
_space_group_name_Hall             'C -2yc'
loop_
  _space_group_symop_operation_xyz
 'x, y, z'
 'x, -y, z+1/2'
 'x+1/2, y+1/2, z'
 'x+1/2, -y+1/2, z+1/2'

_cell_length_a                     12.4372(4)
_cell_length_b                     23.2521(7)
_cell_length_c                     18.3176(6)
_cell_angle_alpha                  90
_cell_angle_beta                   107.9160(10)
_cell_angle_gamma                  90
_cell_volume                       5040.4(3)
_cell_formula_units_Z              4
_cell_measurement_reflns_used      7785
_cell_measurement_temperature      100.0(1)
_cell_measurement_theta_max        28.26
_cell_measurement_theta_min        2.34
_shelx_estimated_absorpt_T_max     0.978
_shelx_estimated_absorpt_T_min     0.964
_exptl_absorpt_coefficient_mu      0.152
_exptl_absorpt_correction_T_max    0.7457
_exptl_absorpt_correction_T_min    0.5938
_exptl_absorpt_correction_type     multi-scan
_exptl_absorpt_process_details
;
SADABS-2014/5 (Bruker,2014/5) was used for absorption correction.
wR2(int) was 0.0489 before and 0.0392 after correction.
The Ratio of minimum to maximum transmission is 0.7963.
The \l/2 correction factor is 0.00150.
;
_exptl_absorpt_special_details     ?
_exptl_crystal_colour              'clear colourless'
_exptl_crystal_colour_lustre       clear
_exptl_crystal_colour_primary      colourless
_exptl_crystal_density_diffrn      1.514
_exptl_crystal_density_meas        ?
_exptl_crystal_density_method      ?
_exptl_crystal_description         block
_exptl_crystal_F_000               2320
_exptl_crystal_size_max            0.24
_exptl_crystal_size_mid            0.16
_exptl_crystal_size_min            0.15
_exptl_transmission_factor_max     ?
_exptl_transmission_factor_min     ?
_diffrn_reflns_av_R_equivalents    0.0227
_diffrn_reflns_av_unetI/netI       0.0376
_diffrn_reflns_Laue_measured_fraction_full  0.990
_diffrn_reflns_Laue_measured_fraction_max  0.982
_diffrn_reflns_limit_h_max         15
_diffrn_reflns_limit_h_min         -16
_diffrn_reflns_limit_k_max         30
_diffrn_reflns_limit_k_min         -28
_diffrn_reflns_limit_l_max         24
_diffrn_reflns_limit_l_min         -24
_diffrn_reflns_number              21661
_diffrn_reflns_point_group_measured_fraction_full  0.945
_diffrn_reflns_point_group_measured_fraction_max  0.912
_diffrn_reflns_theta_full          25.242
_diffrn_reflns_theta_max           28.399
_diffrn_reflns_theta_min           1.752
_diffrn_ambient_temperature        100.0(1)
_diffrn_detector                   'Bruker APEX2 area detector'
_diffrn_detector_area_resol_mean   8.33
_diffrn_detector_type              'CCD area detector'
_diffrn_measured_fraction_theta_full  0.990
_diffrn_measured_fraction_theta_max  0.982
_diffrn_measurement_device         'kappa-stage diffractometer'
_diffrn_measurement_device_type    'Bruker APEX-II Duo (Mo)'
_diffrn_measurement_method         '\w and \f scans'
_diffrn_radiation_monochromator    'focusing graphite'
_diffrn_radiation_probe            x-ray
_diffrn_radiation_type             MoK\a
_diffrn_radiation_wavelength       0.71073
_diffrn_radiation_xray_symbol      K-L~3~
_diffrn_source                     'sealed tube'
_diffrn_source_current             30.0
_diffrn_source_power               1.5
_diffrn_source_voltage             50.0
_diffrn_standards_number           0
_reflns_Friedel_coverage           0.855
_reflns_Friedel_fraction_full      0.899
_reflns_Friedel_fraction_max       0.842
_reflns_number_gt                  10160
_reflns_number_total               11543
_reflns_special_details
;
 Reflections were merged by SHELXL according to the crystal
 class for the calculation of statistics and refinement.
 
 _reflns_Friedel_fraction is defined as the number of unique
 Friedel pairs measured divided by the number that would be
 possible theoretically, ignoring centric projections and
 systematic absences.
;
_reflns_threshold_expression       'I > 2\s(I)'
_computing_cell_refinement         'SAINT v8.34A (Bruker, 2013)'
_computing_data_collection         'Bruker APEX2'
_computing_data_reduction          'SAINT v8.34A (Bruker, 2013)'
_computing_molecular_graphics      'Olex2 (Dolomanov et al., 2009)'
_computing_publication_material    'Olex2 (Dolomanov et al., 2009)'
_computing_structure_refinement    'XL (Sheldrick, 2008)'
_computing_structure_solution      'XS (Sheldrick, 2008)'
_refine_diff_density_max           0.402
_refine_diff_density_min           -0.250
_refine_diff_density_rms           0.044
_refine_ls_abs_structure_details
;
 Flack x determined using 4148 quotients [(I+)-(I-)]/[(I+)+(I-)]
 (Parsons, Flack and Wagner, Acta Cryst. B69 (2013) 249-259).
;
_refine_ls_abs_structure_Flack     0.11(17)
_refine_ls_extinction_coef         .
_refine_ls_extinction_method       none
_refine_ls_goodness_of_fit_ref     1.022
_refine_ls_hydrogen_treatment      constr
_refine_ls_matrix_type             full
_refine_ls_number_parameters       779
_refine_ls_number_reflns           11543
_refine_ls_number_restraints       361
_refine_ls_R_factor_all            0.0485
_refine_ls_R_factor_gt             0.0401
_refine_ls_restrained_S_all        1.065
_refine_ls_shift/su_max            0.000
_refine_ls_shift/su_mean           0.000
_refine_ls_structure_factor_coef   Fsqd
_refine_ls_weighting_details      
 'w=1/[\s^2^(Fo^2^)+(0.0432P)^2^+3.0787P] where P=(Fo^2^+2Fc^2^)/3'
_refine_ls_weighting_scheme        calc
_refine_ls_wR_factor_gt            0.0907
_refine_ls_wR_factor_ref           0.0951
_refine_special_details            'Disorder in the BARF anion.'
_olex2_refinement_description
;
1. Fixed Uiso
 At 1.2 times of:
  All C(H) groups, All N(H) groups
 At 1.5 times of:
  All C(H,H,H) groups
2. Restrained distances
 C16A-C13 \\sim C16-C13
 with sigma of 0.02
 F1-F2 \\sim F2-F3 \\sim F3-F1 \\sim F1A-F2A \\sim F2A-F3A \\sim F3A-F1A
 with sigma of 0.02
 F10-F11 \\sim F11-F12 \\sim F12-F10 \\sim F10A-F11A \\sim F11A-F12A \\sim
F12A-F10A
 with sigma of 0.02
 F2-C7 \\sim F1A-C7A \\sim F2A-C7A \\sim F1-C7 \\sim F3A-C7A \\sim F3-C7
 with sigma of 0.02
 F22-F23 \\sim F23-F24 \\sim F24-F22 \\sim F22A-F23A \\sim F23A-F24A \\sim
F24A-F22A
 with sigma of 0.02
 C7A-C3 \\sim C7-C3
 with sigma of 0.02
 F24-C32 \\sim F23A-C32 \\sim F22A-C32 \\sim F24A-C32 \\sim F23-C32 \\sim
F22-C32
 with sigma of 0.02
 F12-C16 \\sim F11A-C16A \\sim F12A-C16A \\sim F10-C16 \\sim F10A-C16A \\sim
F11-C16
 with sigma of 0.02
3. Uiso/Uaniso restraints and constraints
Uanis(F12A) \\sim Ueq, Uanis(F11) \\sim Ueq, Uanis(F11A) \\sim Ueq, Uanis(F10)
\\sim Ueq, Uanis(F10A) \\sim Ueq, Uanis(F12) \\sim Ueq, Uanis(C16A) \\sim Ueq,
Uanis(C16) \\sim Ueq, Uanis(F22) \\sim Ueq, Uanis(F24A) \\sim Ueq, Uanis(F24)
\\sim Ueq, Uanis(F23A) \\sim Ueq, Uanis(F23) \\sim Ueq, Uanis(F22A) \\sim Ueq,
Uanis(C32) \\sim Ueq: with sigma of 0.005 and sigma for terminal atoms of 0.01
Uanis(C16) = Uanis(C16A)
Uanis(C7) = Uanis(C7A)
Uanis(F1) = Uanis(F1A)
Uanis(F2) = Uanis(F2A)
Uanis(F3) = Uanis(F3A)
4. Rigid body (RIGU) restrains
 C3, F3, F2, F1, C7, C7A, F2A, F1A, F3A
 with sigma for 1-2 distances of 0.004 and sigma for 1-3 distances of 0.004
 C29, C32, F22, F23, F24, F22A, F23A, F24A
 with sigma for 1-2 distances of 0.004 and sigma for 1-3 distances of 0.004
 F12, C16, F10, F11, C16A, F12A, F11A, F10A, C13
 with sigma for 1-2 distances of 0.004 and sigma for 1-3 distances of 0.004
5. Others
 Sof(C16A)=Sof(F12A)=Sof(F11A)=Sof(F10A)=Sof(F22A)=Sof(F23A)=Sof(F24A)=
 Sof(C7A)=Sof(F2A)=Sof(F1A)=Sof(F3A)=1-FVAR(1)
 Sof(F3)=Sof(F12)=Sof(F2)=Sof(F1)=Sof(C16)=Sof(C7)=Sof(F10)=Sof(F22)=Sof(F23)=
 Sof(F11)=Sof(F24)=FVAR(1)
6.a Aromatic/amide H refined with riding coordinates:
 N2B(H2B), C2(H2), C6(H6), C30(H30), C26(H26), C4(H4), C22(H22), C20(H20),
 C18(H18), C28(H28), C6B(H6B), C10(H10), C14(H14), C12(H12), C11B(H11B),
 C8B(H8B), C13B(H13B), C7B(H7B), C12B(H12B)
6.b Idealised Me refined as rotating group:
 C3B(H3BA,H3BB,H3BC), C4B(H4BA,H4BB,H4BC), C2B(H2BA,H2BB,H2BC), C16B(H16A,H16B,
 H16C), C18B(H18A,H18B,H18C), C17B(H17A,H17B,H17C)
;
_atom_sites_solution_hydrogens     geom
_atom_sites_solution_primary       dual
_atom_sites_solution_secondary     ?
loop_
  _atom_site_label
  _atom_site_type_symbol
  _atom_site_fract_x
  _atom_site_fract_y
  _atom_site_fract_z
  _atom_site_U_iso_or_equiv
  _atom_site_adp_type
  _atom_site_occupancy
  _atom_site_site_symmetry_order
  _atom_site_calc_flag
  _atom_site_refinement_flags_posn
  _atom_site_refinement_flags_adp
  _atom_site_refinement_flags_occupancy
  _atom_site_disorder_assembly
  _atom_site_disorder_group
 F6 F 0.91368(18) 0.25302(8) 0.60369(13) 0.0387(5) Uani 1 1 d . . . . .
 F9 F 0.5289(2) 0.21397(8) 0.72938(12) 0.0425(5) Uani 1 1 d . . . . .
 F4 F 1.0010(2) 0.26200(9) 0.52107(13) 0.0454(6) Uani 1 1 d . . . . .
 F7 F 0.4875(2) 0.22153(9) 0.60821(12) 0.0487(6) Uani 1 1 d . . . . .
 F18 F 0.28006(16) 0.56170(9) 0.49152(13) 0.0391(5) Uani 1 1 d . . . . .
 F20 F 0.13603(18) 0.35737(9) 0.36391(15) 0.0483(6) Uani 1 1 d . . . . .
 O1B O 0.31108(18) 0.68040(9) 0.23804(12) 0.0244(4) Uani 1 1 d . . . . .
 F5 F 1.07011(18) 0.29780(9) 0.63311(14) 0.0500(6) Uani 1 1 d . . . . .
 F15 F 0.73401(19) 0.67648(8) 0.64947(15) 0.0517(6) Uani 1 1 d . . . . .
 F17 F 0.33997(18) 0.60383(10) 0.40886(12) 0.0452(5) Uani 1 1 d . . . . .
 F21 F 0.21744(18) 0.27630(9) 0.38504(15) 0.0479(6) Uani 1 1 d . . . . .
 F16 F 0.34306(19) 0.64768(10) 0.51208(16) 0.0589(7) Uani 1 1 d . . . . .
 F3 F 1.0685(8) 0.4698(8) 0.4577(8) 0.0485(12) Uani 0.756(6) 1 d D . P A 1
 F13 F 0.8475(2) 0.62281(11) 0.61278(19) 0.0652(8) Uani 1 1 d . . . . .
 F8 F 0.6570(2) 0.20603(9) 0.67490(18) 0.0587(7) Uani 1 1 d . . . . .
 F19 F 0.2227(2) 0.33232(14) 0.47836(13) 0.0636(8) Uani 1 1 d . . . . .
 F14 F 0.8082(2) 0.60320(10) 0.71560(15) 0.0608(7) Uani 1 1 d . . . . .
 N1B N 0.2076(2) 0.59449(10) 0.22495(13) 0.0179(5) Uani 1 1 d . . . . .
 F12 F 0.6545(7) 0.4717(3) 0.8246(4) 0.0624(19) Uani 0.756(6) 1 d D U P A 1
 F2 F 0.9081(3) 0.48412(19) 0.3745(2) 0.0444(10) Uani 0.756(6) 1 d D . P A 1
 N2B N 0.1781(2) 0.68764(10) 0.30437(13) 0.0190(5) Uani 1 1 d . . . . .
 H2B H 0.150639 0.653875 0.286174 0.023 Uiso 1 1 calc R U . . .
 F1 F 0.9559(4) 0.53234(14) 0.4790(3) 0.0524(11) Uani 0.756(6) 1 d D . P A 1
 C2 C 0.8007(2) 0.44543(12) 0.49377(16) 0.0201(6) Uani 1 1 d . . . . .
 H2 H 0.762996 0.480060 0.473146 0.024 Uiso 1 1 calc R U . . .
 C25 C 0.5248(2) 0.39679(10) 0.46291(15) 0.0159(5) Uani 1 1 d . . . . .
 C15 C 0.5645(3) 0.23520(12) 0.67341(17) 0.0252(6) Uani 1 1 d . . . . .
 C6 C 0.8085(2) 0.35667(11) 0.55854(15) 0.0159(5) Uani 1 1 d . . . . .
 H6 H 0.777172 0.329337 0.584781 0.019 Uiso 1 1 calc R U . . .
 C8 C 0.9730(3) 0.28956(13) 0.57641(17) 0.0234(6) Uani 1 1 d . . . . .
 C30 C 0.5359(2) 0.40158(11) 0.38916(16) 0.0200(6) Uani 1 1 d . . . . .
 H30 H 0.603774 0.416977 0.383637 0.024 Uiso 1 1 calc R U . . .
 C10B C 0.2663(2) 0.70843(12) 0.28538(15) 0.0205(6) Uani 1 1 d . . . . .
 C9 C 0.6121(2) 0.38804(11) 0.61704(15) 0.0145(5) Uani 1 1 d . . . . .
 C31 C 0.2292(3) 0.33137(14) 0.40764(18) 0.0275(6) Uani 1 1 d . . . . .
 C5B C 0.1847(2) 0.54147(12) 0.19165(16) 0.0192(5) Uani 1 1 d . . . . .
 C1 C 0.7477(2) 0.40755(11) 0.53125(15) 0.0163(5) Uani 1 1 d . . . . .
 C19 C 0.6673(2) 0.58506(12) 0.59847(17) 0.0218(6) Uani 1 1 d . . . . .
 C26 C 0.4215(2) 0.37422(11) 0.46597(15) 0.0173(5) Uani 1 1 d . . . . .
 H26 H 0.409564 0.370321 0.514522 0.021 Uiso 1 1 calc R U . . .
 C13 C 0.6165(3) 0.38589(13) 0.75132(16) 0.0234(6) Uani 1 1 d D . . . .
 C9B C 0.2786(2) 0.62702(12) 0.20345(16) 0.0198(5) Uani 1 1 d . . . . .
 C4 C 0.9636(3) 0.38415(13) 0.51241(17) 0.0237(6) Uani 1 1 d . . . . .
 H4 H 1.035553 0.376570 0.506471 0.028 Uiso 1 1 calc R U . . .
 C22 C 0.4967(2) 0.51563(11) 0.51245(15) 0.0169(5) Uani 1 1 d . . . . .
 H22 H 0.436640 0.492622 0.481688 0.020 Uiso 1 1 calc R U . . .
 C21 C 0.4768(2) 0.57358(11) 0.52219(16) 0.0184(5) Uani 1 1 d . . . . .
 C20 C 0.5619(3) 0.60923(11) 0.56505(16) 0.0205(6) Uani 1 1 d . . . . .
 H20 H 0.548514 0.648880 0.571318 0.025 Uiso 1 1 calc R U . . .
 C5 C 0.9128(2) 0.34505(11) 0.54843(16) 0.0185(5) Uani 1 1 d . . . . .
 C18 C 0.6869(2) 0.52704(12) 0.58987(16) 0.0196(5) Uani 1 1 d . . . . .
 H18 H 0.760064 0.511885 0.614252 0.024 Uiso 1 1 calc R U . . .
 C28 C 0.3499(3) 0.36211(12) 0.32815(16) 0.0238(6) Uani 1 1 d . . . . .
 H28 H 0.292087 0.350379 0.283320 0.029 Uiso 1 1 calc R U . . .
 C3 C 0.9064(3) 0.43451(12) 0.48542(17) 0.0231(6) Uani 1 1 d D . . . .
 C27 C 0.3362(2) 0.35740(11) 0.40068(17) 0.0216(6) Uani 1 1 d . . . . .
 C17 C 0.6022(2) 0.49007(10) 0.54644(14) 0.0148(5) Uani 1 1 d . . . . .
 C6B C 0.2333(3) 0.52451(13) 0.13671(18) 0.0269(6) Uani 1 1 d . . . . .
 H6B H 0.216501 0.487648 0.113662 0.032 Uiso 1 1 calc R U . . .
 C10 C 0.5933(2) 0.32829(11) 0.61656(15) 0.0160(5) Uani 1 1 d . . . . .
 H10 H 0.584883 0.307473 0.570511 0.019 Uiso 1 1 calc R U . . .
 C14 C 0.6232(2) 0.41573(12) 0.68692(16) 0.0194(5) Uani 1 1 d . . . . .
 H14 H 0.635780 0.456075 0.690487 0.023 Uiso 1 1 calc R U . . .
 C24 C 0.3619(3) 0.59703(12) 0.48464(18) 0.0273(7) Uani 1 1 d . . . . .
 C11 C 0.5865(2) 0.29873(11) 0.68063(16) 0.0177(5) Uani 1 1 d . . . . .
 C12 C 0.5986(2) 0.32710(12) 0.74894(16) 0.0220(6) Uani 1 1 d . . . . .
 H12 H 0.594713 0.306810 0.793075 0.026 Uiso 1 1 calc R U . . .
 C29 C 0.4505(3) 0.38443(12) 0.32398(16) 0.0225(6) Uani 1 1 d . . . . .
 C14B C 0.1288(3) 0.71655(12) 0.35082(16) 0.0220(6) Uani 1 1 d . . . . .
 C16 C 0.6306(6) 0.4159(3) 0.8258(4) 0.0354(11) Uani 0.756(6) 1 d D U P A 1
 C23 C 0.7635(3) 0.62203(14) 0.6443(2) 0.0353(8) Uani 1 1 d . . . . .
 C15B C 0.0238(3) 0.69003(13) 0.36203(18) 0.0250(6) Uani 1 1 d . . . . .
 C11B C 0.3140(3) 0.76087(13) 0.31370(18) 0.0263(6) Uani 1 1 d . . . . .
 H11B H 0.376637 0.775913 0.300591 0.032 Uiso 1 1 calc R U . . .
 C8B C 0.3309(3) 0.61389(13) 0.14951(18) 0.0267(6) Uani 1 1 d . . . . .
 H8B H 0.381130 0.639877 0.136617 0.032 Uiso 1 1 calc R U . . .
 C7 C 0.9606(7) 0.4797(3) 0.4497(3) 0.0302(11) Uani 0.756(6) 1 d D . P A 1
 C3B C 0.1660(3) 0.49408(13) 0.30768(17) 0.0269(6) Uani 1 1 d . . . . .
 H3BA H 0.175539 0.531276 0.334066 0.040 Uiso 1 1 calc R U . . .
 H3BB H 0.240093 0.476159 0.315952 0.040 Uiso 1 1 calc R U . . .
 H3BC H 0.118765 0.468982 0.328103 0.040 Uiso 1 1 calc R U . . .
 C13B C 0.1755(3) 0.76814(13) 0.38000(18) 0.0295(7) Uani 1 1 d . . . . .
 H13B H 0.144737 0.789090 0.413412 0.035 Uiso 1 1 calc R U . . .
 F10 F 0.7091(6) 0.3936(2) 0.8841(2) 0.0843(19) Uani 0.756(6) 1 d D U P A 1
 C1B C 0.1089(3) 0.50319(12) 0.22148(17) 0.0235(6) Uani 1 1 d . . . . .
 C32 C 0.4700(3) 0.39012(14) 0.24711(17) 0.0303(7) Uani 1 1 d D U . . .
 F22 F 0.4894(7) 0.44234(18) 0.2308(3) 0.095(2) Uani 0.756(6) 1 d D U P A 1
 F23 F 0.3796(4) 0.3749(3) 0.18898(18) 0.0792(17) Uani 0.756(6) 1 d D U P A 1
 C7B C 0.3058(3) 0.56051(15) 0.11510(19) 0.0324(7) Uani 1 1 d . . . . .
 H7B H 0.338377 0.548845 0.076884 0.039 Uiso 1 1 calc R U . . .
 C4B C -0.0066(3) 0.53191(14) 0.20641(19) 0.0285(7) Uani 1 1 d . . . . .
 H4BA H -0.052262 0.509781 0.231591 0.043 Uiso 1 1 calc R U . . .
 H4BB H -0.045213 0.533195 0.151035 0.043 Uiso 1 1 calc R U . . .
 H4BC H 0.003552 0.571141 0.226947 0.043 Uiso 1 1 calc R U . . .
 F11 F 0.5369(5) 0.4142(4) 0.8442(4) 0.107(3) Uani 0.756(6) 1 d D U P A 1
 F24 F 0.5489(5) 0.3570(3) 0.2399(2) 0.092(2) Uani 0.756(6) 1 d D U P A 1
 C12B C 0.2673(3) 0.79016(13) 0.36133(18) 0.0314(7) Uani 1 1 d . . . . .
 H12B H 0.298250 0.826171 0.381929 0.038 Uiso 1 1 calc R U . . .
 C2B C 0.0921(3) 0.44405(14) 0.1825(2) 0.0342(8) Uani 1 1 d . . . . .
 H2BA H 0.165874 0.425926 0.189970 0.051 Uiso 1 1 calc R U . . .
 H2BB H 0.053395 0.448679 0.127515 0.051 Uiso 1 1 calc R U . . .
 H2BC H 0.046411 0.419751 0.205202 0.051 Uiso 1 1 calc R U . . .
 B1 B 0.6222(3) 0.42055(12) 0.53984(17) 0.0145(5) Uani 1 1 d . . . . .
 C16B C 0.0438(3) 0.62729(13) 0.3868(2) 0.0301(7) Uani 1 1 d . . . . .
 H16A H 0.072755 0.606352 0.350353 0.045 Uiso 1 1 calc R U . . .
 H16B H -0.027574 0.609951 0.387797 0.045 Uiso 1 1 calc R U . . .
 H16C H 0.098981 0.625265 0.438106 0.045 Uiso 1 1 calc R U . . .
 C18B C -0.0098(4) 0.72264(17) 0.4243(2) 0.0426(9) Uani 1 1 d . . . . .
 H18A H 0.051716 0.720288 0.472833 0.064 Uiso 1 1 calc R U . . .
 H18B H -0.078280 0.705473 0.430653 0.064 Uiso 1 1 calc R U . . .
 H18C H -0.024199 0.763038 0.409200 0.064 Uiso 1 1 calc R U . . .
 C17B C -0.0715(3) 0.69459(16) 0.2859(2) 0.0372(8) Uani 1 1 d . . . . .
 H17A H -0.081877 0.734948 0.269811 0.056 Uiso 1 1 calc R U . . .
 H17B H -0.141778 0.679811 0.292464 0.056 Uiso 1 1 calc R U . . .
 H17C H -0.051978 0.671946 0.246665 0.056 Uiso 1 1 calc R U . . .
 C16A C 0.6116(17) 0.4208(8) 0.8199(11) 0.0354(11) Uani 0.244(6) 1 d D U P A
 2
 F12A F 0.5166(12) 0.4442(6) 0.8158(8) 0.063(4) Uani 0.244(6) 1 d D U P A 2
 F11A F 0.6370(15) 0.3891(5) 0.8821(6) 0.055(4) Uani 0.244(6) 1 d D U P A 2
 F10A F 0.6901(16) 0.4613(8) 0.8341(14) 0.058(5) Uani 0.244(6) 1 d D U P A 2
 F22A F 0.4135(11) 0.4293(6) 0.2059(6) 0.055(4) Uani 0.244(6) 1 d D U P A 2
 F23A F 0.4512(15) 0.3435(4) 0.2080(6) 0.060(4) Uani 0.244(6) 1 d D U P A 2
 F24A F 0.5771(8) 0.4031(7) 0.2524(5) 0.050(3) Uani 0.244(6) 1 d D U P A 2
 C7A C 0.949(2) 0.4740(8) 0.4360(12) 0.0302(11) Uani 0.244(6) 1 d D . P A 2
 F2A F 0.9194(13) 0.4607(6) 0.3630(7) 0.0444(10) Uani 0.244(6) 1 d D . P A 2
 F1A F 0.9146(13) 0.5272(5) 0.4439(8) 0.0524(11) Uani 0.244(6) 1 d D . P A 2
 F3A F 1.061(3) 0.477(2) 0.462(3) 0.0485(12) Uani 0.244(6) 1 d D . P A 2

loop_
  _atom_site_aniso_label
  _atom_site_aniso_U_11
  _atom_site_aniso_U_22
  _atom_site_aniso_U_33
  _atom_site_aniso_U_23
  _atom_site_aniso_U_13
  _atom_site_aniso_U_12
 F6 0.0388(11) 0.0198(9) 0.0611(13) 0.0104(9) 0.0205(10) 0.0085(8)
 F9 0.0697(16) 0.0268(10) 0.0362(11) 0.0086(8) 0.0239(11) -0.0134(10)
 F4 0.0635(15) 0.0337(11) 0.0450(12) -0.0008(9) 0.0255(11) 0.0258(10)
 F7 0.0751(17) 0.0282(11) 0.0305(10) 0.0047(8) -0.0019(10) -0.0273(11)
 F18 0.0207(10) 0.0375(11) 0.0562(13) 0.0102(10) 0.0078(9) 0.0064(8)
 F20 0.0244(11) 0.0358(12) 0.0747(16) 0.0040(10) 0.0003(10) -0.0001(8)
 O1B 0.0250(12) 0.0217(10) 0.0298(11) -0.0076(8) 0.0132(9) -0.0072(8)
 F5 0.0354(13) 0.0307(11) 0.0610(14) -0.0023(10) -0.0189(10) 0.0046(9)
 F15 0.0396(13) 0.0183(10) 0.0816(17) -0.0190(10) -0.0044(11) -0.0015(8)
 F17 0.0357(12) 0.0580(14) 0.0322(11) 0.0187(10) -0.0036(9) 0.0090(10)
 F21 0.0362(13) 0.0237(10) 0.0798(17) -0.0040(10) 0.0117(11) -0.0068(9)
 F16 0.0365(13) 0.0345(12) 0.0831(18) -0.0293(12) -0.0147(12) 0.0191(10)
 F3 0.0318(17) 0.070(5) 0.047(2) 0.0165(18) 0.0176(17) -0.0135(14)
 F13 0.0353(14) 0.0476(14) 0.116(2) -0.0301(14) 0.0280(14) -0.0237(11)
 F8 0.0544(15) 0.0203(10) 0.111(2) 0.0072(12) 0.0393(15) 0.0113(9)
 F19 0.0407(14) 0.111(2) 0.0399(12) -0.0154(13) 0.0142(11) -0.0401(14)
 F14 0.0532(16) 0.0416(13) 0.0591(15) -0.0075(11) -0.0246(12) -0.0090(11)
 N1B 0.0184(12) 0.0170(11) 0.0182(11) -0.0009(8) 0.0054(9) 0.0016(9)
 F12 0.127(5) 0.0335(19) 0.031(2) -0.0119(15) 0.030(3) -0.004(3)
 F2 0.0458(17) 0.058(3) 0.0297(16) 0.0141(17) 0.0114(12) -0.013(2)
 N2B 0.0229(13) 0.0134(10) 0.0198(11) -0.0018(8) 0.0052(10) 0.0015(9)
 F1 0.082(3) 0.0309(13) 0.058(3) -0.0065(17) 0.042(2) -0.0251(16)
 C2 0.0238(15) 0.0167(13) 0.0218(13) 0.0034(10) 0.0101(12) 0.0017(11)
 C25 0.0211(14) 0.0069(11) 0.0200(13) 0.0014(9) 0.0068(11) 0.0035(9)
 C15 0.0310(17) 0.0189(14) 0.0258(15) 0.0069(11) 0.0088(13) -0.0013(12)
 C6 0.0170(13) 0.0114(11) 0.0195(12) -0.0009(9) 0.0058(10) -0.0013(9)
 C8 0.0198(15) 0.0228(15) 0.0243(14) -0.0037(11) 0.0019(12) 0.0015(11)
 C30 0.0244(16) 0.0151(12) 0.0204(13) 0.0022(10) 0.0066(11) 0.0056(11)
 C10B 0.0241(15) 0.0201(13) 0.0162(13) -0.0006(10) 0.0045(11) 0.0001(11)
 C9 0.0114(13) 0.0134(12) 0.0182(12) 0.0018(9) 0.0038(10) 0.0005(9)
 C31 0.0225(16) 0.0287(16) 0.0272(15) -0.0058(12) 0.0017(12) -0.0019(12)
 C5B 0.0187(14) 0.0171(13) 0.0200(13) -0.0009(10) 0.0032(11) 0.0008(10)
 C1 0.0180(14) 0.0139(12) 0.0175(12) -0.0009(9) 0.0059(10) -0.0010(10)
 C19 0.0204(15) 0.0171(13) 0.0261(14) -0.0034(11) 0.0048(12) -0.0033(10)
 C26 0.0214(14) 0.0135(12) 0.0163(12) -0.0021(9) 0.0048(11) 0.0024(10)
 C13 0.0268(16) 0.0268(15) 0.0168(13) -0.0027(11) 0.0073(12) -0.0041(12)
 C9B 0.0191(14) 0.0186(13) 0.0213(13) -0.0029(10) 0.0055(11) -0.0019(10)
 C4 0.0217(15) 0.0264(15) 0.0261(14) -0.0020(11) 0.0119(12) 0.0013(11)
 C22 0.0214(14) 0.0120(11) 0.0169(12) 0.0001(9) 0.0053(11) -0.0002(10)
 C21 0.0202(14) 0.0136(12) 0.0198(13) 0.0019(10) 0.0040(11) 0.0026(10)
 C20 0.0269(16) 0.0107(12) 0.0230(13) -0.0011(10) 0.0062(11) 0.0025(10)
 C5 0.0193(14) 0.0162(12) 0.0197(13) -0.0042(10) 0.0056(11) 0.0000(10)
 C18 0.0164(14) 0.0171(13) 0.0247(14) 0.0007(10) 0.0051(11) 0.0009(10)
 C28 0.0286(17) 0.0206(14) 0.0171(13) -0.0033(10) -0.0008(12) 0.0031(11)
 C3 0.0258(16) 0.0219(14) 0.0255(14) 0.0015(11) 0.0136(12) -0.0015(11)
 C27 0.0220(15) 0.0142(12) 0.0258(14) -0.0027(11) 0.0030(12) 0.0013(10)
 C17 0.0200(14) 0.0093(11) 0.0166(12) 0.0007(9) 0.0079(10) 0.0015(9)
 C6B 0.0296(17) 0.0238(15) 0.0291(15) -0.0084(12) 0.0118(13) -0.0028(12)
 C10 0.0148(13) 0.0150(12) 0.0179(12) 0.0003(9) 0.0046(10) 0.0012(9)
 C14 0.0205(14) 0.0166(12) 0.0208(13) -0.0008(10) 0.0062(11) -0.0019(10)
 C24 0.0279(17) 0.0159(13) 0.0319(16) -0.0018(11) 0.0000(13) 0.0039(11)
 C11 0.0163(14) 0.0135(12) 0.0228(13) 0.0041(10) 0.0053(11) 0.0000(10)
 C12 0.0219(15) 0.0250(14) 0.0184(13) 0.0057(11) 0.0051(11) -0.0001(11)
 C29 0.0332(17) 0.0170(13) 0.0168(13) 0.0021(10) 0.0071(12) 0.0087(11)
 C14B 0.0284(16) 0.0186(13) 0.0186(13) 0.0035(10) 0.0068(12) 0.0105(11)
 C16 0.051(3) 0.037(2) 0.0190(16) -0.0029(14) 0.0114(18) -0.0094(18)
 C23 0.0271(19) 0.0215(15) 0.052(2) -0.0103(14) 0.0043(16) -0.0035(13)
 C15B 0.0263(16) 0.0223(14) 0.0297(15) 0.0028(11) 0.0136(13) 0.0091(12)
 C11B 0.0299(17) 0.0215(14) 0.0254(15) -0.0012(11) 0.0055(12) -0.0053(12)
 C8B 0.0275(16) 0.0265(15) 0.0308(16) -0.0050(12) 0.0160(13) -0.0083(12)
 C7 0.034(3) 0.031(2) 0.032(3) 0.0043(18) 0.019(2) -0.0024(17)
 C3B 0.0352(18) 0.0213(14) 0.0251(15) 0.0025(11) 0.0106(13) 0.0019(12)
 C13B 0.042(2) 0.0208(14) 0.0255(15) -0.0033(12) 0.0104(14) 0.0069(13)
 F10 0.127(5) 0.073(3) 0.0260(18) -0.0101(17) -0.017(3) 0.023(3)
 C1B 0.0275(16) 0.0181(13) 0.0272(15) -0.0025(11) 0.0117(12) -0.0039(11)
 C32 0.0392(19) 0.0313(16) 0.0187(13) 0.0018(11) 0.0062(13) 0.0044(13)
 F22 0.206(7) 0.051(2) 0.043(2) -0.0026(18) 0.063(3) -0.040(3)
 F23 0.058(3) 0.158(5) 0.0182(15) -0.013(2) 0.0076(15) -0.026(3)
 C7B 0.0369(19) 0.0353(18) 0.0315(17) -0.0128(14) 0.0202(15) -0.0050(14)
 C4B 0.0248(17) 0.0281(16) 0.0340(17) -0.0013(13) 0.0109(13) -0.0075(12)
 F11 0.102(4) 0.162(6) 0.091(4) -0.088(4) 0.079(4) -0.066(4)
 F24 0.097(4) 0.151(5) 0.043(2) 0.039(3) 0.043(3) 0.087(4)
 C12B 0.043(2) 0.0182(14) 0.0285(16) -0.0045(12) 0.0041(14) -0.0025(13)
 C2B 0.049(2) 0.0227(15) 0.0347(17) -0.0064(13) 0.0176(16) -0.0122(14)
 B1 0.0189(15) 0.0083(12) 0.0178(13) 0.0003(10) 0.0077(12) 0.0005(10)
 C16B 0.0335(19) 0.0205(15) 0.0435(18) 0.0072(13) 0.0223(15) 0.0072(12)
 C18B 0.052(2) 0.037(2) 0.050(2) -0.0057(16) 0.032(2) 0.0113(17)
 C17B 0.0235(18) 0.042(2) 0.045(2) 0.0133(16) 0.0080(15) 0.0037(14)
 C16A 0.051(3) 0.037(2) 0.0190(16) -0.0029(14) 0.0114(18) -0.0094(18)
 F12A 0.077(7) 0.067(8) 0.048(7) -0.021(5) 0.024(5) 0.018(6)
 F11A 0.097(10) 0.058(6) 0.013(4) 0.003(4) 0.021(6) 0.015(7)
 F10A 0.067(8) 0.063(10) 0.049(9) -0.036(7) 0.026(7) -0.042(8)
 F22A 0.060(7) 0.074(8) 0.037(6) 0.033(5) 0.021(5) 0.047(6)
 F23A 0.115(10) 0.038(5) 0.032(5) -0.022(4) 0.031(6) -0.025(6)
 F24A 0.038(5) 0.102(9) 0.014(4) -0.009(5) 0.015(3) -0.010(5)
 C7A 0.034(3) 0.031(2) 0.032(3) 0.0043(18) 0.019(2) -0.0024(17)
 F2A 0.0458(17) 0.058(3) 0.0297(16) 0.0141(17) 0.0114(12) -0.013(2)
 F1A 0.082(3) 0.0309(13) 0.058(3) -0.0065(17) 0.042(2) -0.0251(16)
 F3A 0.0318(17) 0.070(5) 0.047(2) 0.0165(18) 0.0176(17) -0.0135(14)

_geom_special_details
;
 All esds (except the esd in the dihedral angle between two l.s. planes)
 are estimated using the full covariance matrix.  The cell esds are taken
 into account individually in the estimation of esds in distances, angles
 and torsion angles; correlations between esds in cell parameters are only
 used when they are defined by crystal symmetry.  An approximate (isotropic)
 treatment of cell esds is used for estimating esds involving l.s. planes.
;
loop_
  _geom_bond_atom_site_label_1
  _geom_bond_atom_site_label_2
  _geom_bond_distance
  _geom_bond_site_symmetry_2
  _geom_bond_publ_flag
 F6 C8 1.320(4) . ?
 F9 C15 1.331(3) . ?
 F4 C8 1.333(3) . ?
 F7 C15 1.320(4) . ?
 F18 C24 1.343(4) . ?
 F20 C31 1.334(4) . ?
 O1B C10B 1.336(3) . ?
 O1B C9B 1.396(3) . ?
 F5 C8 1.342(4) . ?
 F15 C23 1.329(4) . ?
 F17 C24 1.339(4) . ?
 F21 C31 1.340(4) . ?
 F16 C24 1.329(3) . ?
 F3 C7 1.324(8) . ?
 F13 C23 1.341(4) . ?
 F8 C15 1.328(4) . ?
 F19 C31 1.323(4) . ?
 F14 C23 1.326(5) . ?
 N1B C5B 1.366(3) . ?
 N1B C9B 1.312(4) . ?
 F12 C16 1.332(8) . ?
 F2 C7 1.334(7) . ?
 N2B H2B 0.8800 . ?
 N2B C10B 1.338(4) . ?
 N2B C14B 1.368(3) . ?
 F1 C7 1.345(6) . ?
 C2 H2 0.9500 . ?
 C2 C1 1.400(4) . ?
 C2 C3 1.392(4) . ?
 C25 C30 1.404(4) . ?
 C25 C26 1.405(4) . ?
 C25 B1 1.645(4) . ?
 C15 C11 1.501(4) . ?
 C6 H6 0.9500 . ?
 C6 C1 1.410(4) . ?
 C6 C5 1.392(4) . ?
 C8 C5 1.501(4) . ?
 C30 H30 0.9500 . ?
 C30 C29 1.390(4) . ?
 C10B C11B 1.385(4) . ?
 C9 C10 1.408(4) . ?
 C9 C14 1.401(4) . ?
 C9 B1 1.642(4) . ?
 C31 C27 1.503(4) . ?
 C5B C6B 1.381(4) . ?
 C5B C1B 1.515(4) . ?
 C1 B1 1.645(4) . ?
 C19 C20 1.384(4) . ?
 C19 C18 1.388(4) . ?
 C19 C23 1.502(4) . ?
 C26 H26 0.9500 . ?
 C26 C27 1.389(4) . ?
 C13 C14 1.393(4) . ?
 C13 C12 1.384(4) . ?
 C13 C16 1.495(7) . ?
 C13 C16A 1.513(19) . ?
 C9B C8B 1.374(4) . ?
 C4 H4 0.9500 . ?
 C4 C5 1.385(4) . ?
 C4 C3 1.381(4) . ?
 C22 H22 0.9500 . ?
 C22 C21 1.391(3) . ?
 C22 C17 1.400(4) . ?
 C21 C20 1.383(4) . ?
 C21 C24 1.486(4) . ?
 C20 H20 0.9500 . ?
 C18 H18 0.9500 . ?
 C18 C17 1.402(4) . ?
 C28 H28 0.9500 . ?
 C28 C27 1.395(4) . ?
 C28 C29 1.378(4) . ?
 C3 C7 1.503(7) . ?
 C3 C7A 1.50(2) . ?
 C17 B1 1.646(4) . ?
 C6B H6B 0.9500 . ?
 C6B C7B 1.375(4) . ?
 C10 H10 0.9500 . ?
 C10 C11 1.385(4) . ?
 C14 H14 0.9500 . ?
 C11 C12 1.381(4) . ?
 C12 H12 0.9500 . ?
 C29 C32 1.506(4) . ?
 C14B C15B 1.515(4) . ?
 C14B C13B 1.368(4) . ?
 C16 F10 1.312(7) . ?
 C16 F11 1.309(8) . ?
 C15B C16B 1.525(4) . ?
 C15B C18B 1.530(4) . ?
 C15B C17B 1.531(5) . ?
 C11B H11B 0.9500 . ?
 C11B C12B 1.369(4) . ?
 C8B H8B 0.9500 . ?
 C8B C7B 1.383(4) . ?
 C3B H3BA 0.9800 . ?
 C3B H3BB 0.9800 . ?
 C3B H3BC 0.9800 . ?
 C3B C1B 1.534(4) . ?
 C13B H13B 0.9500 . ?
 C13B C12B 1.386(5) . ?
 C1B C4B 1.531(4) . ?
 C1B C2B 1.534(4) . ?
 C32 F22 1.291(5) . ?
 C32 F23 1.336(5) . ?
 C32 F24 1.286(5) . ?
 C32 F22A 1.252(8) . ?
 C32 F23A 1.281(8) . ?
 C32 F24A 1.340(9) . ?
 C7B H7B 0.9500 . ?
 C4B H4BA 0.9800 . ?
 C4B H4BB 0.9800 . ?
 C4B H4BC 0.9800 . ?
 C12B H12B 0.9500 . ?
 C2B H2BA 0.9800 . ?
 C2B H2BB 0.9800 . ?
 C2B H2BC 0.9800 . ?
 C16B H16A 0.9800 . ?
 C16B H16B 0.9800 . ?
 C16B H16C 0.9800 . ?
 C18B H18A 0.9800 . ?
 C18B H18B 0.9800 . ?
 C18B H18C 0.9800 . ?
 C17B H17A 0.9800 . ?
 C17B H17B 0.9800 . ?
 C17B H17C 0.9800 . ?
 C16A F12A 1.282(17) . ?
 C16A F11A 1.312(18) . ?
 C16A F10A 1.323(18) . ?
 C7A F2A 1.309(17) . ?
 C7A F1A 1.334(18) . ?
 C7A F3A 1.325(19) . ?

loop_
  _geom_angle_atom_site_label_1
  _geom_angle_atom_site_label_2
  _geom_angle_atom_site_label_3
  _geom_angle
  _geom_angle_site_symmetry_1
  _geom_angle_site_symmetry_3
  _geom_angle_publ_flag
 C10B O1B C9B 127.5(2) . . ?
 C9B N1B C5B 116.9(2) . . ?
 C10B N2B H2B 118.5 . . ?
 C10B N2B C14B 122.9(2) . . ?
 C14B N2B H2B 118.5 . . ?
 C1 C2 H2 118.6 . . ?
 C3 C2 H2 118.6 . . ?
 C3 C2 C1 122.8(3) . . ?
 C30 C25 C26 115.5(2) . . ?
 C30 C25 B1 122.2(2) . . ?
 C26 C25 B1 122.2(2) . . ?
 F9 C15 C11 113.1(3) . . ?
 F7 C15 F9 106.7(3) . . ?
 F7 C15 F8 106.2(3) . . ?
 F7 C15 C11 112.3(2) . . ?
 F8 C15 F9 106.6(3) . . ?
 F8 C15 C11 111.6(3) . . ?
 C1 C6 H6 118.8 . . ?
 C5 C6 H6 118.8 . . ?
 C5 C6 C1 122.4(2) . . ?
 F6 C8 F4 106.6(2) . . ?
 F6 C8 F5 105.9(3) . . ?
 F6 C8 C5 113.8(2) . . ?
 F4 C8 F5 105.9(3) . . ?
 F4 C8 C5 111.9(2) . . ?
 F5 C8 C5 112.2(2) . . ?
 C25 C30 H30 119.1 . . ?
 C29 C30 C25 121.9(3) . . ?
 C29 C30 H30 119.1 . . ?
 O1B C10B N2B 122.1(2) . . ?
 O1B C10B C11B 117.1(3) . . ?
 N2B C10B C11B 120.8(3) . . ?
 C10 C9 B1 120.4(2) . . ?
 C14 C9 C10 115.4(2) . . ?
 C14 C9 B1 124.3(2) . . ?
 F20 C31 F21 104.8(2) . . ?
 F20 C31 C27 113.3(3) . . ?
 F21 C31 C27 112.0(3) . . ?
 F19 C31 F20 106.1(3) . . ?
 F19 C31 F21 106.5(3) . . ?
 F19 C31 C27 113.5(2) . . ?
 N1B C5B C6B 120.4(3) . . ?
 N1B C5B C1B 115.9(2) . . ?
 C6B C5B C1B 123.7(3) . . ?
 C2 C1 C6 114.8(2) . . ?
 C2 C1 B1 122.4(2) . . ?
 C6 C1 B1 122.8(2) . . ?
 C20 C19 C18 121.3(3) . . ?
 C20 C19 C23 119.9(3) . . ?
 C18 C19 C23 118.8(3) . . ?
 C25 C26 H26 118.8 . . ?
 C27 C26 C25 122.5(3) . . ?
 C27 C26 H26 118.8 . . ?
 C14 C13 C16 121.3(4) . . ?
 C14 C13 C16A 117.7(8) . . ?
 C12 C13 C14 121.1(3) . . ?
 C12 C13 C16 117.6(4) . . ?
 C12 C13 C16A 120.6(8) . . ?
 N1B C9B O1B 120.3(2) . . ?
 N1B C9B C8B 126.8(3) . . ?
 C8B C9B O1B 112.9(2) . . ?
 C5 C4 H4 121.1 . . ?
 C3 C4 H4 121.1 . . ?
 C3 C4 C5 117.8(3) . . ?
 C21 C22 H22 118.9 . . ?
 C21 C22 C17 122.2(3) . . ?
 C17 C22 H22 118.9 . . ?
 C22 C21 C24 118.7(3) . . ?
 C20 C21 C22 121.2(3) . . ?
 C20 C21 C24 120.1(2) . . ?
 C19 C20 H20 121.2 . . ?
 C21 C20 C19 117.6(2) . . ?
 C21 C20 H20 121.2 . . ?
 C6 C5 C8 120.6(2) . . ?
 C4 C5 C6 121.1(3) . . ?
 C4 C5 C8 118.3(3) . . ?
 C19 C18 H18 118.9 . . ?
 C19 C18 C17 122.2(3) . . ?
 C17 C18 H18 118.9 . . ?
 C27 C28 H28 121.3 . . ?
 C29 C28 H28 121.3 . . ?
 C29 C28 C27 117.5(3) . . ?
 C2 C3 C7 119.0(4) . . ?
 C2 C3 C7A 118.7(11) . . ?
 C4 C3 C2 121.0(3) . . ?
 C4 C3 C7 119.8(4) . . ?
 C4 C3 C7A 119.6(10) . . ?
 C26 C27 C31 120.2(3) . . ?
 C26 C27 C28 120.9(3) . . ?
 C28 C27 C31 118.9(3) . . ?
 C22 C17 C18 115.4(2) . . ?
 C22 C17 B1 121.8(2) . . ?
 C18 C17 B1 122.7(2) . . ?
 C5B C6B H6B 119.7 . . ?
 C7B C6B C5B 120.6(3) . . ?
 C7B C6B H6B 119.7 . . ?
 C9 C10 H10 118.7 . . ?
 C11 C10 C9 122.5(2) . . ?
 C11 C10 H10 118.7 . . ?
 C9 C14 H14 119.0 . . ?
 C13 C14 C9 122.0(3) . . ?
 C13 C14 H14 119.0 . . ?
 F18 C24 C21 112.4(2) . . ?
 F17 C24 F18 104.5(3) . . ?
 F17 C24 C21 112.5(3) . . ?
 F16 C24 F18 106.3(3) . . ?
 F16 C24 F17 106.5(3) . . ?
 F16 C24 C21 114.0(3) . . ?
 C10 C11 C15 118.1(2) . . ?
 C12 C11 C15 121.1(2) . . ?
 C12 C11 C10 120.8(2) . . ?
 C13 C12 H12 120.9 . . ?
 C11 C12 C13 118.2(2) . . ?
 C11 C12 H12 120.9 . . ?
 C30 C29 C32 118.5(3) . . ?
 C28 C29 C30 121.8(3) . . ?
 C28 C29 C32 119.6(3) . . ?
 N2B C14B C15B 117.0(3) . . ?
 C13B C14B N2B 117.2(3) . . ?
 C13B C14B C15B 125.7(3) . . ?
 F12 C16 C13 113.8(6) . . ?
 F10 C16 F12 106.5(6) . . ?
 F10 C16 C13 114.0(5) . . ?
 F11 C16 F12 104.8(6) . . ?
 F11 C16 C13 110.9(5) . . ?
 F11 C16 F10 106.2(6) . . ?
 F15 C23 F13 106.6(3) . . ?
 F15 C23 C19 113.3(3) . . ?
 F13 C23 C19 111.0(3) . . ?
 F14 C23 F15 106.6(3) . . ?
 F14 C23 F13 106.4(3) . . ?
 F14 C23 C19 112.5(3) . . ?
 C14B C15B C16B 111.2(2) . . ?
 C14B C15B C18B 110.1(3) . . ?
 C14B C15B C17B 107.9(2) . . ?
 C16B C15B C18B 108.0(3) . . ?
 C16B C15B C17B 110.3(3) . . ?
 C18B C15B C17B 109.4(3) . . ?
 C10B C11B H11B 121.3 . . ?
 C12B C11B C10B 117.4(3) . . ?
 C12B C11B H11B 121.3 . . ?
 C9B C8B H8B 122.0 . . ?
 C9B C8B C7B 115.9(3) . . ?
 C7B C8B H8B 122.0 . . ?
 F3 C7 F2 106.6(7) . . ?
 F3 C7 F1 106.3(6) . . ?
 F3 C7 C3 113.9(12) . . ?
 F2 C7 F1 105.9(5) . . ?
 F2 C7 C3 111.1(5) . . ?
 F1 C7 C3 112.4(5) . . ?
 H3BA C3B H3BB 109.5 . . ?
 H3BA C3B H3BC 109.5 . . ?
 H3BB C3B H3BC 109.5 . . ?
 C1B C3B H3BA 109.5 . . ?
 C1B C3B H3BB 109.5 . . ?
 C1B C3B H3BC 109.5 . . ?
 C14B C13B H13B 119.7 . . ?
 C14B C13B C12B 120.7(3) . . ?
 C12B C13B H13B 119.7 . . ?
 C5B C1B C3B 108.1(3) . . ?
 C5B C1B C4B 109.4(2) . . ?
 C5B C1B C2B 111.7(2) . . ?
 C4B C1B C3B 110.9(2) . . ?
 C4B C1B C2B 108.8(3) . . ?
 C2B C1B C3B 108.0(3) . . ?
 F22 C32 C29 113.2(3) . . ?
 F22 C32 F23 103.7(4) . . ?
 F23 C32 C29 112.6(3) . . ?
 F24 C32 C29 113.0(3) . . ?
 F24 C32 F22 109.7(5) . . ?
 F24 C32 F23 103.9(4) . . ?
 F22A C32 C29 114.0(5) . . ?
 F22A C32 F23A 107.9(8) . . ?
 F22A C32 F24A 103.9(8) . . ?
 F23A C32 C29 113.2(5) . . ?
 F23A C32 F24A 103.7(8) . . ?
 F24A C32 C29 113.2(4) . . ?
 C6B C7B C8B 119.4(3) . . ?
 C6B C7B H7B 120.3 . . ?
 C8B C7B H7B 120.3 . . ?
 C1B C4B H4BA 109.5 . . ?
 C1B C4B H4BB 109.5 . . ?
 C1B C4B H4BC 109.5 . . ?
 H4BA C4B H4BB 109.5 . . ?
 H4BA C4B H4BC 109.5 . . ?
 H4BB C4B H4BC 109.5 . . ?
 C11B C12B C13B 121.1(3) . . ?
 C11B C12B H12B 119.5 . . ?
 C13B C12B H12B 119.5 . . ?
 C1B C2B H2BA 109.5 . . ?
 C1B C2B H2BB 109.5 . . ?
 C1B C2B H2BC 109.5 . . ?
 H2BA C2B H2BB 109.5 . . ?
 H2BA C2B H2BC 109.5 . . ?
 H2BB C2B H2BC 109.5 . . ?
 C25 B1 C17 107.7(2) . . ?
 C9 B1 C25 110.6(2) . . ?
 C9 B1 C1 108.9(2) . . ?
 C9 B1 C17 109.6(2) . . ?
 C1 B1 C25 109.1(2) . . ?
 C1 B1 C17 110.9(2) . . ?
 C15B C16B H16A 109.5 . . ?
 C15B C16B H16B 109.5 . . ?
 C15B C16B H16C 109.5 . . ?
 H16A C16B H16B 109.5 . . ?
 H16A C16B H16C 109.5 . . ?
 H16B C16B H16C 109.5 . . ?
 C15B C18B H18A 109.5 . . ?
 C15B C18B H18B 109.5 . . ?
 C15B C18B H18C 109.5 . . ?
 H18A C18B H18B 109.5 . . ?
 H18A C18B H18C 109.5 . . ?
 H18B C18B H18C 109.5 . . ?
 C15B C17B H17A 109.5 . . ?
 C15B C17B H17B 109.5 . . ?
 C15B C17B H17C 109.5 . . ?
 H17A C17B H17B 109.5 . . ?
 H17A C17B H17C 109.5 . . ?
 H17B C17B H17C 109.5 . . ?
 F12A C16A C13 116.8(15) . . ?
 F12A C16A F11A 105.1(15) . . ?
 F12A C16A F10A 108.8(16) . . ?
 F11A C16A C13 111.0(14) . . ?
 F11A C16A F10A 105.3(16) . . ?
 F10A C16A C13 109.2(17) . . ?
 F2A C7A C3 115.4(17) . . ?
 F2A C7A F1A 109.3(16) . . ?
 F2A C7A F3A 108.8(19) . . ?
 F1A C7A C3 108.3(15) . . ?
 F3A C7A C3 110(4) . . ?
 F3A C7A F1A 104.8(19) . . ?

loop_
  _geom_torsion_atom_site_label_1
  _geom_torsion_atom_site_label_2
  _geom_torsion_atom_site_label_3
  _geom_torsion_atom_site_label_4
  _geom_torsion
  _geom_torsion_site_symmetry_1
  _geom_torsion_site_symmetry_2
  _geom_torsion_site_symmetry_3
  _geom_torsion_site_symmetry_4
  _geom_torsion_publ_flag
 F6 C8 C5 C6 5.7(4) . . . . ?
 F6 C8 C5 C4 -174.3(3) . . . . ?
 F9 C15 C11 C10 -162.5(3) . . . . ?
 F9 C15 C11 C12 16.9(4) . . . . ?
 F4 C8 C5 C6 126.6(3) . . . . ?
 F4 C8 C5 C4 -53.4(4) . . . . ?
 F7 C15 C11 C10 -41.8(4) . . . . ?
 F7 C15 C11 C12 137.7(3) . . . . ?
 F20 C31 C27 C26 127.5(3) . . . . ?
 F20 C31 C27 C28 -55.1(4) . . . . ?
 O1B C10B C11B C12B 179.1(3) . . . . ?
 O1B C9B C8B C7B 177.6(3) . . . . ?
 F5 C8 C5 C6 -114.5(3) . . . . ?
 F5 C8 C5 C4 65.5(4) . . . . ?
 F21 C31 C27 C26 -114.2(3) . . . . ?
 F21 C31 C27 C28 63.2(4) . . . . ?
 F8 C15 C11 C10 77.3(3) . . . . ?
 F8 C15 C11 C12 -103.3(3) . . . . ?
 F19 C31 C27 C26 6.4(4) . . . . ?
 F19 C31 C27 C28 -176.1(3) . . . . ?
 N1B C5B C6B C7B 0.4(5) . . . . ?
 N1B C5B C1B C3B -59.3(3) . . . . ?
 N1B C5B C1B C4B 61.6(3) . . . . ?
 N1B C5B C1B C2B -177.9(3) . . . . ?
 N1B C9B C8B C7B -0.5(5) . . . . ?
 N2B C10B C11B C12B -0.1(4) . . . . ?
 N2B C14B C15B C16B 51.9(4) . . . . ?
 N2B C14B C15B C18B 171.6(3) . . . . ?
 N2B C14B C15B C17B -69.1(3) . . . . ?
 N2B C14B C13B C12B 1.4(4) . . . . ?
 C2 C1 B1 C25 86.4(3) . . . . ?
 C2 C1 B1 C9 -152.8(2) . . . . ?
 C2 C1 B1 C17 -32.1(3) . . . . ?
 C2 C3 C7 F3 167.7(5) . . . . ?
 C2 C3 C7 F2 -71.8(6) . . . . ?
 C2 C3 C7 F1 46.7(7) . . . . ?
 C2 C3 C7A F2A -87.6(18) . . . . ?
 C2 C3 C7A F1A 35(2) . . . . ?
 C2 C3 C7A F3A 149.1(16) . . . . ?
 C25 C30 C29 C28 0.4(4) . . . . ?
 C25 C30 C29 C32 -179.0(2) . . . . ?
 C25 C26 C27 C31 177.6(3) . . . . ?
 C25 C26 C27 C28 0.2(4) . . . . ?
 C15 C11 C12 C13 -178.8(3) . . . . ?
 C6 C1 B1 C25 -91.3(3) . . . . ?
 C6 C1 B1 C9 29.5(3) . . . . ?
 C6 C1 B1 C17 150.2(2) . . . . ?
 C30 C25 C26 C27 0.4(4) . . . . ?
 C30 C25 B1 C9 -157.9(2) . . . . ?
 C30 C25 B1 C1 -38.2(3) . . . . ?
 C30 C25 B1 C17 82.3(3) . . . . ?
 C30 C29 C32 F22 -59.7(6) . . . . ?
 C30 C29 C32 F23 -176.9(4) . . . . ?
 C30 C29 C32 F24 65.7(5) . . . . ?
 C30 C29 C32 F22A -108.4(9) . . . . ?
 C30 C29 C32 F23A 127.7(10) . . . . ?
 C30 C29 C32 F24A 10.1(8) . . . . ?
 C10B O1B C9B N1B -10.6(4) . . . . ?
 C10B O1B C9B C8B 171.3(3) . . . . ?
 C10B N2B C14B C15B 175.1(3) . . . . ?
 C10B N2B C14B C13B -1.9(4) . . . . ?
 C10B C11B C12B C13B -0.3(5) . . . . ?
 C9 C10 C11 C15 179.2(3) . . . . ?
 C9 C10 C11 C12 -0.3(4) . . . . ?
 C5B N1B C9B O1B -176.4(2) . . . . ?
 C5B N1B C9B C8B 1.5(4) . . . . ?
 C5B C6B C7B C8B 0.7(5) . . . . ?
 C1 C2 C3 C4 1.8(5) . . . . ?
 C1 C2 C3 C7 -175.3(4) . . . . ?
 C1 C2 C3 C7A 172.4(9) . . . . ?
 C1 C6 C5 C8 -178.2(3) . . . . ?
 C1 C6 C5 C4 1.8(4) . . . . ?
 C19 C18 C17 C22 -0.1(4) . . . . ?
 C19 C18 C17 B1 -176.4(3) . . . . ?
 C26 C25 C30 C29 -0.7(4) . . . . ?
 C26 C25 B1 C9 26.9(3) . . . . ?
 C26 C25 B1 C1 146.6(2) . . . . ?
 C26 C25 B1 C17 -92.9(3) . . . . ?
 C9B O1B C10B N2B -1.8(4) . . . . ?
 C9B O1B C10B C11B 179.1(3) . . . . ?
 C9B N1B C5B C6B -1.4(4) . . . . ?
 C9B N1B C5B C1B 175.9(3) . . . . ?
 C9B C8B C7B C6B -0.7(5) . . . . ?
 C4 C3 C7 F3 -9.4(7) . . . . ?
 C4 C3 C7 F2 111.0(6) . . . . ?
 C4 C3 C7 F1 -130.4(5) . . . . ?
 C4 C3 C7A F2A 83(2) . . . . ?
 C4 C3 C7A F1A -154.0(12) . . . . ?
 C4 C3 C7A F3A -40.2(18) . . . . ?
 C22 C21 C20 C19 -0.6(4) . . . . ?
 C22 C21 C24 F18 43.1(4) . . . . ?
 C22 C21 C24 F17 -74.6(3) . . . . ?
 C22 C21 C24 F16 164.0(3) . . . . ?
 C22 C17 B1 C25 23.8(3) . . . . ?
 C22 C17 B1 C9 -96.6(3) . . . . ?
 C22 C17 B1 C1 143.1(2) . . . . ?
 C21 C22 C17 C18 -1.0(4) . . . . ?
 C21 C22 C17 B1 175.3(2) . . . . ?
 C20 C19 C18 C17 0.8(4) . . . . ?
 C20 C19 C23 F15 1.7(5) . . . . ?
 C20 C19 C23 F13 -118.2(3) . . . . ?
 C20 C19 C23 F14 122.7(3) . . . . ?
 C20 C21 C24 F18 -137.7(3) . . . . ?
 C20 C21 C24 F17 104.6(3) . . . . ?
 C20 C21 C24 F16 -16.8(4) . . . . ?
 C5 C6 C1 C2 -0.4(4) . . . . ?
 C5 C6 C1 B1 177.5(2) . . . . ?
 C5 C4 C3 C2 -0.4(4) . . . . ?
 C5 C4 C3 C7 176.7(4) . . . . ?
 C5 C4 C3 C7A -170.9(10) . . . . ?
 C18 C19 C20 C21 -0.5(4) . . . . ?
 C18 C19 C23 F15 -179.0(3) . . . . ?
 C18 C19 C23 F13 61.1(4) . . . . ?
 C18 C19 C23 F14 -58.0(4) . . . . ?
 C18 C17 B1 C25 -160.1(2) . . . . ?
 C18 C17 B1 C9 79.5(3) . . . . ?
 C18 C17 B1 C1 -40.8(3) . . . . ?
 C28 C29 C32 F22 120.9(5) . . . . ?
 C28 C29 C32 F23 3.7(5) . . . . ?
 C28 C29 C32 F24 -113.7(5) . . . . ?
 C28 C29 C32 F22A 72.1(10) . . . . ?
 C28 C29 C32 F23A -51.7(10) . . . . ?
 C28 C29 C32 F24A -169.4(8) . . . . ?
 C3 C2 C1 C6 -1.4(4) . . . . ?
 C3 C2 C1 B1 -179.2(3) . . . . ?
 C3 C4 C5 C6 -1.3(4) . . . . ?
 C3 C4 C5 C8 178.6(3) . . . . ?
 C27 C28 C29 C30 0.2(4) . . . . ?
 C27 C28 C29 C32 179.6(3) . . . . ?
 C17 C22 C21 C20 1.4(4) . . . . ?
 C17 C22 C21 C24 -179.4(3) . . . . ?
 C6B C5B C1B C3B 118.0(3) . . . . ?
 C6B C5B C1B C4B -121.1(3) . . . . ?
 C6B C5B C1B C2B -0.7(4) . . . . ?
 C10 C9 C14 C13 0.2(4) . . . . ?
 C10 C9 B1 C25 42.9(3) . . . . ?
 C10 C9 B1 C1 -76.9(3) . . . . ?
 C10 C9 B1 C17 161.6(2) . . . . ?
 C10 C11 C12 C13 0.6(4) . . . . ?
 C14 C9 C10 C11 -0.2(4) . . . . ?
 C14 C9 B1 C25 -138.4(3) . . . . ?
 C14 C9 B1 C1 101.8(3) . . . . ?
 C14 C9 B1 C17 -19.8(4) . . . . ?
 C14 C13 C12 C11 -0.6(5) . . . . ?
 C14 C13 C16 F12 -2.9(8) . . . . ?
 C14 C13 C16 F10 -125.3(6) . . . . ?
 C14 C13 C16 F11 115.0(7) . . . . ?
 C14 C13 C16A F12A 77.2(16) . . . . ?
 C14 C13 C16A F11A -162.4(12) . . . . ?
 C14 C13 C16A F10A -46.7(17) . . . . ?
 C24 C21 C20 C19 -179.8(3) . . . . ?
 C12 C13 C14 C9 0.1(5) . . . . ?
 C12 C13 C16 F12 176.0(5) . . . . ?
 C12 C13 C16 F10 53.6(7) . . . . ?
 C12 C13 C16 F11 -66.1(7) . . . . ?
 C12 C13 C16A F12A -93.7(16) . . . . ?
 C12 C13 C16A F11A 26.7(18) . . . . ?
 C12 C13 C16A F10A 142.4(13) . . . . ?
 C29 C28 C27 C31 -177.9(3) . . . . ?
 C29 C28 C27 C26 -0.5(4) . . . . ?
 C14B N2B C10B O1B -177.9(3) . . . . ?
 C14B N2B C10B C11B 1.2(4) . . . . ?
 C14B C13B C12B C11B -0.4(5) . . . . ?
 C16 C13 C14 C9 178.9(4) . . . . ?
 C16 C13 C12 C11 -179.4(4) . . . . ?
 C23 C19 C20 C21 178.8(3) . . . . ?
 C23 C19 C18 C17 -178.4(3) . . . . ?
 C15B C14B C13B C12B -175.2(3) . . . . ?
 C13B C14B C15B C16B -131.4(3) . . . . ?
 C13B C14B C15B C18B -11.8(4) . . . . ?
 C13B C14B C15B C17B 107.5(3) . . . . ?
 C1B C5B C6B C7B -176.7(3) . . . . ?
 B1 C25 C30 C29 -176.2(2) . . . . ?
 B1 C25 C26 C27 175.9(2) . . . . ?
 B1 C9 C10 C11 178.6(2) . . . . ?
 B1 C9 C14 C13 -178.5(3) . . . . ?
 C16A C13 C14 C9 -170.8(9) . . . . ?
 C16A C13 C12 C11 170.1(9) . . . . ?

_shelx_res_file
;
TITL c010620_1_1_a.res in Cc
    c010620_1_1.res
    created by SHELXL-2018/3 at 10:04:23 on 04-Jun-2020
REM Old TITL c010620_1_1 in Cc
REM SHELXT solution in Cc: R1 0.150, Rweak 0.045, Alpha 0.007
REM <I/s> 0.314 for 127 systematic absences, Orientation as input
REM Flack x = 0.180 ( 0.156 ) from 3882 Parsons' quotients
REM Formula found by SHELXT: C48 B4 N3 O2 F21
CELL 0.71073 12.4372 23.2521 18.3176 90 107.916 90
ZERR 4 0.0004 0.0007 0.0006 0 0.001 0
LATT -7
SYMM +X,-Y,0.5+Z
SFAC C H B F N O
UNIT 200 148 4 96 8 4
SADI C16A C13 C16 C13
RIGU C3 F3 F2 F1 C7 C7A F2A F1A F3A
RIGU C29 C32 F22 F23 F24 F22A F23A F24A
SADI F1 F2 F2 F3 F3 F1 F1A F2A F2A F3A F3A F1A
SADI F10 F11 F11 F12 F12 F10 F10A F11A F11A F12A F12A F10A
SADI F2 C7 F1A C7A F2A C7A F1 C7 F3A C7A F3 C7
SADI F22 F23 F23 F24 F24 F22 F22A F23A F23A F24A F24A F22A
SADI C7A C3 C7 C3
RIGU F12 C16 F10 F11 C16A F12A F11A F10A C13
SADI F24 C32 F23A C32 F22A C32 F24A C32 F23 C32 F22 C32
SADI F12 C16 F11A C16A F12A C16A F10 C16 F10A C16A F11 C16
EADP C16 C16A
EADP C7 C7A
EADP F1 F1A
EADP F2 F2A
EADP F3 F3A
ISOR 0.005 0.01 F12A F11 F11A F10 F10A F12 C16A C16 F22 F24A F24 F23A F23 =
 F22A C32

L.S. 9 0 0
PLAN  20
SIZE 0.15 0.16 0.24
TEMP -173.22
CONF
BOND
list 4
MORE -1
BOND $H
fmap 2 53
acta
REM <olex2.extras>
REM <HklSrc "%.\\c010620_1_1.hkl">
REM </olex2.extras>

WGHT    0.043200    3.078700
FVAR       0.21708   0.75565
F6    4    0.913683    0.253025    0.603689    11.00000    0.03879    0.01980 =
         0.06109    0.01036    0.02045    0.00853
F9    4    0.528916    0.213965    0.729380    11.00000    0.06970    0.02675 =
         0.03619    0.00856    0.02387   -0.01344
F4    4    1.000957    0.261996    0.521066    11.00000    0.06354    0.03368 =
         0.04497   -0.00077    0.02548    0.02585
F7    4    0.487500    0.221528    0.608213    11.00000    0.07513    0.02818 =
         0.03050    0.00468   -0.00193   -0.02732
F18   4    0.280061    0.561698    0.491524    11.00000    0.02074    0.03745 =
         0.05624    0.01017    0.00783    0.00639
F20   4    0.136034    0.357368    0.363908    11.00000    0.02440    0.03577 =
         0.07473    0.00396    0.00035   -0.00015
O1B   6    0.311075    0.680400    0.238039    11.00000    0.02501    0.02168 =
         0.02980   -0.00759    0.01319   -0.00718
F5    4    1.070106    0.297805    0.633109    11.00000    0.03538    0.03067 =
         0.06097   -0.00233   -0.01886    0.00463
F15   4    0.734010    0.676481    0.649467    11.00000    0.03955    0.01831 =
         0.08164   -0.01897   -0.00444   -0.00152
F17   4    0.339970    0.603831    0.408861    11.00000    0.03567    0.05805 =
         0.03222    0.01875   -0.00358    0.00898
F21   4    0.217438    0.276301    0.385039    11.00000    0.03621    0.02369 =
         0.07975   -0.00402    0.01171   -0.00679
F16   4    0.343062    0.647685    0.512080    11.00000    0.03654    0.03454 =
         0.08313   -0.02930   -0.01467    0.01914
PART 1
F3    4    1.068537    0.469850    0.457728    21.00000    0.03179    0.07009 =
         0.04740    0.01648    0.01759   -0.01354
PART 0
F13   4    0.847526    0.622813    0.612777    11.00000    0.03527    0.04761 =
         0.11593   -0.03010    0.02800   -0.02366
F8    4    0.656951    0.206025    0.674900    11.00000    0.05438    0.02034 =
         0.11088    0.00716    0.03929    0.01126
F19   4    0.222666    0.332317    0.478363    11.00000    0.04075    0.11124 =
         0.03989   -0.01542    0.01416   -0.04008
F14   4    0.808186    0.603203    0.715599    11.00000    0.05323    0.04157 =
         0.05910   -0.00747   -0.02463   -0.00897

N1B   5    0.207572    0.594486    0.224954    11.00000    0.01841    0.01704 =
         0.01818   -0.00088    0.00543    0.00162
PART 1
F12   4    0.654520    0.471667    0.824643    21.00000    0.12673    0.03349 =
         0.03105   -0.01192    0.03011   -0.00449
F2    4    0.908091    0.484120    0.374529    21.00000    0.04582    0.05752 =
         0.02969    0.01410    0.01140   -0.01309

PART 0
N2B   5    0.178126    0.687644    0.304369    11.00000    0.02291    0.01341 =
         0.01985   -0.00183    0.00518    0.00154
AFIX  43
H2B   2    0.150639    0.653875    0.286174    11.00000   -1.20000
AFIX   0

PART 1
F1    4    0.955889    0.532335    0.478977    21.00000    0.08188    0.03093 =
         0.05839   -0.00647    0.04220   -0.02508
PART 0
C2    1    0.800746    0.445427    0.493766    11.00000    0.02381    0.01669 =
         0.02182    0.00344    0.01012    0.00165
AFIX  43
H2    2    0.762996    0.480060    0.473146    11.00000   -1.20000
AFIX   0
C25   1    0.524847    0.396789    0.462913    11.00000    0.02112    0.00690 =
         0.01999    0.00138    0.00676    0.00347
C15   1    0.564531    0.235198    0.673407    11.00000    0.03101    0.01889 =
         0.02579    0.00686    0.00877   -0.00129
C6    1    0.808535    0.356672    0.558542    11.00000    0.01698    0.01140 =
         0.01945   -0.00086    0.00578   -0.00128
AFIX  43
H6    2    0.777172    0.329337    0.584781    11.00000   -1.20000
AFIX   0
C8    1    0.973040    0.289558    0.576413    11.00000    0.01978    0.02279 =
         0.02434   -0.00374    0.00190    0.00154
C30   1    0.535950    0.401579    0.389160    11.00000    0.02438    0.01514 =
         0.02040    0.00223    0.00665    0.00558
AFIX  43
H30   2    0.603774    0.416977    0.383637    11.00000   -1.20000
AFIX   0

C10B  1    0.266252    0.708434    0.285378    11.00000    0.02408    0.02005 =
         0.01623   -0.00061    0.00451    0.00010
C9    1    0.612107    0.388040    0.617036    11.00000    0.01144    0.01342 =
         0.01816    0.00182    0.00376    0.00054
C31   1    0.229187    0.331374    0.407641    11.00000    0.02251    0.02867 =
         0.02722   -0.00583    0.00166   -0.00192
C5B   1    0.184709    0.541468    0.191651    11.00000    0.01874    0.01708 =
         0.01996   -0.00090    0.00318    0.00082
C1    1    0.747750    0.407548    0.531253    11.00000    0.01795    0.01390 =
         0.01753   -0.00089    0.00594   -0.00100
C19   1    0.667304    0.585065    0.598472    11.00000    0.02042    0.01712 =
         0.02613   -0.00335    0.00478   -0.00333
C26   1    0.421505    0.374218    0.465969    11.00000    0.02142    0.01347 =
         0.01628   -0.00207    0.00477    0.00236
AFIX  43
H26   2    0.409564    0.370321    0.514522    11.00000   -1.20000
AFIX   0
C13   1    0.616516    0.385894    0.751325    11.00000    0.02685    0.02682 =
         0.01681   -0.00271    0.00725   -0.00409

C9B   1    0.278595    0.627025    0.203449    11.00000    0.01910    0.01860 =
         0.02133   -0.00294    0.00553   -0.00188
C4    1    0.963650    0.384152    0.512409    11.00000    0.02172    0.02638 =
         0.02607   -0.00202    0.01193    0.00128
AFIX  43
H4    2    1.035553    0.376570    0.506471    11.00000   -1.20000
AFIX   0
C22   1    0.496689    0.515629    0.512446    11.00000    0.02144    0.01200 =
         0.01687    0.00013    0.00526   -0.00019
AFIX  43
H22   2    0.436640    0.492622    0.481688    11.00000   -1.20000
AFIX   0
C21   1    0.476799    0.573581    0.522195    11.00000    0.02025    0.01360 =
         0.01978    0.00186    0.00398    0.00263
C20   1    0.561914    0.609235    0.565051    11.00000    0.02690    0.01072 =
         0.02297   -0.00114    0.00622    0.00249
AFIX  43
H20   2    0.548514    0.648880    0.571318    11.00000   -1.20000
AFIX   0
C5    1    0.912797    0.345051    0.548433    11.00000    0.01928    0.01616 =
         0.01971   -0.00418    0.00557    0.00003
C18   1    0.686853    0.527040    0.589872    11.00000    0.01635    0.01706 =
         0.02472    0.00067    0.00514    0.00094
AFIX  43
H18   2    0.760064    0.511885    0.614252    11.00000   -1.20000
AFIX   0
C28   1    0.349903    0.362110    0.328150    11.00000    0.02860    0.02056 =
         0.01707   -0.00335   -0.00076    0.00311
AFIX  43
H28   2    0.292087    0.350379    0.283320    11.00000   -1.20000
AFIX   0
C3    1    0.906374    0.434512    0.485417    11.00000    0.02577    0.02191 =
         0.02555    0.00152    0.01363   -0.00155
C27   1    0.336184    0.357398    0.400684    11.00000    0.02195    0.01418 =
         0.02575   -0.00271    0.00303    0.00128
C17   1    0.602230    0.490069    0.546441    11.00000    0.02004    0.00929 =
         0.01662    0.00072    0.00790    0.00151

C6B   1    0.233310    0.524514    0.136715    11.00000    0.02958    0.02385 =
         0.02905   -0.00845    0.01180   -0.00281
AFIX  43
H6B   2    0.216501    0.487648    0.113662    11.00000   -1.20000
AFIX   0

C10   1    0.593265    0.328293    0.616555    11.00000    0.01477    0.01505 =
         0.01795    0.00025    0.00463    0.00119
AFIX  43
H10   2    0.584883    0.307473    0.570511    11.00000   -1.20000
AFIX   0
C14   1    0.623250    0.415726    0.686916    11.00000    0.02054    0.01665 =
         0.02078   -0.00079    0.00622   -0.00189
AFIX  43
H14   2    0.635780    0.456075    0.690487    11.00000   -1.20000
AFIX   0
C24   1    0.361856    0.597031    0.484636    11.00000    0.02785    0.01587 =
         0.03193   -0.00178   -0.00005    0.00395
C11   1    0.586486    0.298727    0.680635    11.00000    0.01627    0.01349 =
         0.02280    0.00406    0.00533    0.00002
C12   1    0.598590    0.327103    0.748940    11.00000    0.02189    0.02500 =
         0.01838    0.00565    0.00511   -0.00014
AFIX  43
H12   2    0.594713    0.306810    0.793075    11.00000   -1.20000
AFIX   0
C29   1    0.450518    0.384432    0.323984    11.00000    0.03325    0.01703 =
         0.01683    0.00213    0.00707    0.00872

C14B  1    0.128847    0.716553    0.350819    11.00000    0.02842    0.01860 =
         0.01859    0.00354    0.00679    0.01053
PART 1
C16   1    0.630561    0.415924    0.825846    21.00000    0.05070    0.03703 =
         0.01895   -0.00290    0.01142   -0.00943
PART 0
C23   1    0.763480    0.622031    0.644335    11.00000    0.02713    0.02149 =
         0.05189   -0.01034    0.00429   -0.00355

C15B  1    0.023762    0.690031    0.362028    11.00000    0.02631    0.02226 =
         0.02971    0.00280    0.01360    0.00913
C11B  1    0.313975    0.760869    0.313699    11.00000    0.02994    0.02153 =
         0.02543   -0.00116    0.00555   -0.00527
AFIX  43
H11B  2    0.376637    0.775913    0.300591    11.00000   -1.20000
AFIX   0
C8B   1    0.330857    0.613894    0.149506    11.00000    0.02748    0.02647 =
         0.03080   -0.00497    0.01601   -0.00826
AFIX  43
H8B   2    0.381130    0.639877    0.136617    11.00000   -1.20000
AFIX   0

PART 1
C7    1    0.960623    0.479719    0.449681    21.00000    0.03371    0.03061 =
         0.03192    0.00430    0.01862   -0.00236

PART 0
C3B   1    0.165976    0.494079    0.307681    11.00000    0.03517    0.02135 =
         0.02514    0.00248    0.01060    0.00189
AFIX 137
H3BA  2    0.175539    0.531276    0.334066    11.00000   -1.50000
H3BB  2    0.240093    0.476159    0.315952    11.00000   -1.50000
H3BC  2    0.118765    0.468982    0.328103    11.00000   -1.50000
AFIX   0
C13B  1    0.175515    0.768138    0.380003    11.00000    0.04204    0.02085 =
         0.02551   -0.00329    0.01041    0.00688
AFIX  43
H13B  2    0.144737    0.789090    0.413412    11.00000   -1.20000
AFIX   0

PART 1
F10   4    0.709121    0.393587    0.884103    21.00000    0.12676    0.07265 =
         0.02601   -0.01013   -0.01685    0.02323

PART 0
C1B   1    0.108900    0.503191    0.221477    11.00000    0.02749    0.01814 =
         0.02718   -0.00246    0.01174   -0.00387

C32   1    0.469951    0.390122    0.247109    11.00000    0.03920    0.03128 =
         0.01866    0.00177    0.00624    0.00443
PART 1
F22   4    0.489432    0.442345    0.230831    21.00000    0.20638    0.05121 =
         0.04268   -0.00257    0.06256   -0.03957
F23   4    0.379594    0.374911    0.188981    21.00000    0.05825    0.15827 =
         0.01822   -0.01292    0.00763   -0.02623

PART 0
C7B   1    0.305791    0.560515    0.115101    11.00000    0.03690    0.03525 =
         0.03148   -0.01282    0.02017   -0.00505
AFIX  43
H7B   2    0.338377    0.548845    0.076884    11.00000   -1.20000
AFIX   0
C4B   1   -0.006650    0.531910    0.206407    11.00000    0.02482    0.02808 =
         0.03403   -0.00127    0.01094   -0.00747
AFIX 137
H4BA  2   -0.052262    0.509781    0.231591    11.00000   -1.50000
H4BB  2   -0.045213    0.533195    0.151035    11.00000   -1.50000
H4BC  2    0.003552    0.571141    0.226947    11.00000   -1.50000
AFIX   0

PART 1
F11   4    0.536859    0.414181    0.844161    21.00000    0.10168    0.16199 =
         0.09114   -0.08782    0.07861   -0.06584
F24   4    0.548886    0.356984    0.239901    21.00000    0.09669    0.15074 =
         0.04287    0.03852    0.04312    0.08745

PART 0
C12B  1    0.267267    0.790160    0.361333    11.00000    0.04290    0.01819 =
         0.02849   -0.00448    0.00410   -0.00254
AFIX  43
H12B  2    0.298250    0.826171    0.381929    11.00000   -1.20000
AFIX   0
C2B   1    0.092132    0.444049    0.182525    11.00000    0.04853    0.02265 =
         0.03469   -0.00643    0.01759   -0.01222
AFIX 137
H2BA  2    0.165874    0.425926    0.189970    11.00000   -1.50000
H2BB  2    0.053395    0.448679    0.127515    11.00000   -1.50000
H2BC  2    0.046411    0.419751    0.205202    11.00000   -1.50000
AFIX   0

B1    3    0.622222    0.420551    0.539836    11.00000    0.01888    0.00833 =
         0.01780    0.00026    0.00768    0.00049
C16B  1    0.043769    0.627293    0.386783    11.00000    0.03347    0.02048 =
         0.04350    0.00716    0.02233    0.00722
AFIX 137
H16A  2    0.072755    0.606352    0.350353    11.00000   -1.50000
H16B  2   -0.027574    0.609951    0.387797    11.00000   -1.50000
H16C  2    0.098981    0.625265    0.438106    11.00000   -1.50000
AFIX   0
C18B  1   -0.009764    0.722638    0.424273    11.00000    0.05186    0.03737 =
         0.04955   -0.00574    0.03176    0.01132
AFIX 137
H18A  2    0.051716    0.720288    0.472833    11.00000   -1.50000
H18B  2   -0.078280    0.705473    0.430653    11.00000   -1.50000
H18C  2   -0.024199    0.763038    0.409200    11.00000   -1.50000
AFIX   0
C17B  1   -0.071544    0.694595    0.285891    11.00000    0.02350    0.04152 =
         0.04480    0.01333    0.00804    0.00369
AFIX 137
H17A  2   -0.081877    0.734948    0.269811    11.00000   -1.50000
H17B  2   -0.141778    0.679811    0.292464    11.00000   -1.50000
H17C  2   -0.051978    0.671946    0.246665    11.00000   -1.50000
AFIX   0

PART 2
C16A  1    0.611593    0.420812    0.819906   -21.00000    0.05070    0.03703 =
         0.01895   -0.00290    0.01142   -0.00943
F12A  4    0.516586    0.444156    0.815839   -21.00000    0.07693    0.06667 =
         0.04787   -0.02099    0.02438    0.01840
F11A  4    0.636975    0.389079    0.882121   -21.00000    0.09706    0.05772 =
         0.01324    0.00259    0.02092    0.01481
F10A  4    0.690103    0.461306    0.834052   -21.00000    0.06714    0.06291 =
         0.04873   -0.03608    0.02558   -0.04232
F22A  4    0.413501    0.429307    0.205890   -21.00000    0.05964    0.07366 =
         0.03684    0.03305    0.02073    0.04726
F23A  4    0.451222    0.343451    0.208012   -21.00000    0.11514    0.03814 =
         0.03212   -0.02200    0.03113   -0.02501
F24A  4    0.577067    0.403066    0.252421   -21.00000    0.03832    0.10207 =
         0.01386   -0.00931    0.01470   -0.00992
C7A   1    0.949464    0.473965    0.435980   -21.00000    0.03371    0.03061 =
         0.03192    0.00430    0.01862   -0.00236
F2A   4    0.919402    0.460658    0.363010   -21.00000    0.04582    0.05752 =
         0.02969    0.01410    0.01140   -0.01309
F1A   4    0.914620    0.527195    0.443893   -21.00000    0.08188    0.03093 =
         0.05839   -0.00647    0.04220   -0.02508
F3A   4    1.061217    0.476627    0.462481   -21.00000    0.03179    0.07009 =
         0.04740    0.01648    0.01759   -0.01354
HKLF 4


REM  c010620_1_1_a.res in Cc
REM wR2 = 0.0951, GooF = S = 1.022, Restrained GooF = 1.065 for all data
REM R1 = 0.0401 for 10160 Fo > 4sig(Fo) and 0.0485 for all 11543 data
REM 779 parameters refined using 361 restraints

END

WGHT      0.0432      3.0721

REM Highest difference peak  0.402,  deepest hole -0.250,  1-sigma level  0.044
Q1    1   0.8765  0.5202  0.3989  11.00000  0.05    0.40
Q2    1   0.9552  0.4346  0.3644  11.00000  0.05    0.31
Q3    1   0.6166  0.4016  0.7824  11.00000  0.05    0.31
Q4    1   0.2767  0.2994  0.4759  11.00000  0.05    0.30
Q5    1   0.2042  0.3786  0.4537  11.00000  0.05    0.26
Q6    1   0.8603  0.6035  0.6546  11.00000  0.05    0.25
Q7    1   0.7562  0.6174  0.7358  11.00000  0.05    0.25
Q8    1   0.7325  0.4186  0.8607  11.00000  0.05    0.24
Q9    1   0.1866  0.6021  0.2589  11.00000  0.05    0.24
Q10   1   0.5023  0.3417  0.2281  11.00000  0.05    0.22
Q11   1   0.5655  0.3790  0.2528  11.00000  0.05    0.22
Q12   1   0.3930  0.4027  0.1968  11.00000  0.05    0.21
Q13   1   0.4589  0.3787  0.2895  11.00000  0.05    0.21
Q14   1   0.6288  0.3984  0.6552  11.00000  0.05    0.20
Q15   1   0.9417  0.3214  0.5602  11.00000  0.05    0.20
Q16   1   0.5761  0.3615  0.7450  11.00000  0.05    0.20
Q17   1   0.2357  0.5220  0.1802  11.00000  0.05    0.19
Q18   1   0.4157  0.3561  0.2029  11.00000  0.05    0.19
Q19   1   0.0760  0.6999  0.3606  11.00000  0.05    0.19
Q20   1   0.5777  0.4582  0.8191  11.00000  0.05    0.19
;
_shelx_res_checksum                75392
_shelx_hkl_file
;
   2   0   0  948.61   19.70
  -2   0   0  937.51   19.80
  -4   0   0  196.08    4.80
   4   0   0  206.88    4.80
   6   0   0  117.19    3.30
  -6   0   0  113.49    3.00
   8   0   0  111.99    3.50
 -12   0   0   21.60    2.50
 -14   0   0   30.80    3.20
   1   1   0  297.47    6.40
   3  -1   0  839.32   18.00
   3  -1   0  873.81   18.10
  -3  -1   0  848.32   18.30
  -3   1   0  860.21   18.10
   3   1   0  854.91   18.20
  -3   1   0  874.81   18.30
   5  -1   0  135.79    3.50
   5   1   0  135.79    3.70
  -5   1   0  136.49    3.70
   7  -1   0  358.76    8.30
  -7  -1   0  357.76    8.10
   7   1   0  355.26    8.50
   9   1   0    7.70    1.30
 -13  -1   0   24.60    2.90
 -13   1   0   28.30    2.90
 -15  -1   0   24.00    3.20
 -15   1   0   27.70    3.10
   0  -2   0   14.60    0.50
   0   2   0   13.60    0.50
   0   2   0   15.00    0.60
  -2   2   0   11.80    0.60
   2   2   0   12.50    1.10
  -2   2   0   12.90    0.70
   4  -2   0  270.67    6.00
   4   2   0  270.97    6.40
  -4   2   0  268.77    6.10
  -4   2   0  272.87    6.10
   6   2   0  112.89    3.50
  -8  -2   0    5.10    1.00
   8   2   0    4.20    1.10
 -12  -2   0   36.70    3.10
 -12   2   0   31.40    2.80
 -14  -2   0   11.70    2.60
 -14   2   0   15.80    2.50
   1   3   0  620.74   13.20
  -3   3   0  131.99    2.90
  -3   3   0  127.79    2.90
   3   3   0  121.89    3.40
   5  -3   0 1034.70   22.10
  -5   3   0 1066.39   22.30
  -5   3   0 1045.00   22.30
   5   3   0 1059.89   22.70
   7   3   0  239.98    6.30
  -9  -3   0   53.29    2.40
   9   3   0   55.19    2.80
 -11  -3   0    8.40    2.10
 -13  -3   0   16.40    2.70
 -13   3   0   12.90    2.20
 -15  -3   0   19.40    3.10
 -15   3   0    8.00    2.30
   0  -4   0 1248.48   25.70
   0   4   0 1218.88   25.80
   2   4   0 1960.20   41.00
  -4   4   0 2089.89   43.60
   4   4   0 2101.99   44.30
  -4   4   0 2115.19   43.70
   6  -4   0   46.00    1.70
  -6   4   0   50.99    1.90
   6   4   0   48.50    2.40
  -6   4   0   48.20    1.90
   8   4   0   94.99    3.50
  -8   4   0   97.79    3.10
  10   4   0  293.17    7.90
 -12  -4   0   66.19    4.20
 -12   4   0   61.99    3.60
 -14  -4   0   14.00    2.90
 -14   4   0    8.40    2.20
  -1  -5   0 9751.42  202.08
  -1   5   0 9999.00  200.58
  -1   5   0 9926.01  200.58
   1   5   0 9016.90  202.08
   3   5   0   99.89    3.10
  -5   5   0   10.70    0.80
  -5   5   0   11.50    0.80
   5   5   0   10.00    1.30
   7  -5   0   34.50    1.50
  -7   5   0   35.80    1.70
   7   5   0   32.40    2.20
  -9   5   0   51.89    2.90
   9   5   0   57.59    3.00
 -11  -5   0   60.99    4.00
 -13  -5   0    5.70    2.30
 -13   5   0    2.30    1.80
 -15  -5   0   39.30    4.00
 -15   5   0   42.40    3.40
   0  -6   0  376.06    8.30
   0   6   0  386.56    8.40
   2   6   0  341.67    7.90
   4   6   0  158.68    4.50
  -6   6   0  159.28    3.90
  -6   6   0  163.58    3.90
   6   6   0  158.18    4.80
   8   6   0   51.19    2.90
  -8   6   0   58.19    2.20
 -10  -6   0    1.90    1.80
  10   6   0    4.70    1.60
 -12  -6   0   45.70    3.70
 -12   6   0   46.20    3.10
 -14  -6   0   28.60    3.50
 -14   6   0   26.60    2.70
  -1  -7   0  521.45   11.50
  -1   7   0  528.75   11.20
  -1   7   0  533.25   11.20
   1   7   0  506.75   11.50
   3   7   0  173.68    4.70
  -5   7   0  216.28    4.90
  -5   7   0  225.18    4.90
   5   7   0  228.08    6.10
   7  -7   0    5.70    0.60
  -7   7   0    6.30    0.90
  -7   7   0    6.80    0.80
   7   7   0    4.20    1.30
   9   7   0   53.19    3.10
  -9   7   0   55.19    2.30
 -11  -7   0   52.39    4.10
 -11   7   0   50.99    2.90
 -13  -7   0    7.80    2.60
 -13   7   0   10.10    1.90
 -15  -7   0    4.50    2.90
 -15   7   0    2.70    2.00
   0  -8   0  597.14   13.10
   0   8   0  617.44   13.20
  -2  -8   0  824.02   18.00
   2   8   0  815.82   18.00
  -2   8   0  831.02   17.30
  -2   8   0  833.82   17.40
   4   8   0  326.67    8.10
  -6   8   0   99.29    2.50
   6   8   0   94.69    3.70
  -6   8   0   96.89    2.50
   8  -8   0   27.70    1.30
   8   8   0   31.70    2.40
  -8   8   0   26.20    1.50
 -10  -8   0   78.99    4.30
  10   8   0   72.29    3.80
 -12  -8   0    1.60    2.20
 -12   8   0    5.40    1.60
 -14  -8   0   39.90    4.10
 -14   8   0   46.90    3.40
  -1  -9   0  312.57    7.30
  -1   9   0  314.67    7.10
   1   9   0  312.07    7.40
  -3  -9   0  169.28    4.80
  -3   9   0  168.98    3.70
  -3   9   0  170.68    3.70
   3   9   0  162.08    4.70
   5   9   0  428.76   10.40
  -7   9   0   20.80    1.10
   7   9   0   20.70    2.10
  -7   9   0   16.50    1.10
   9  -9   0   12.90    1.10
  -9  -9   0   15.60    2.30
  -9   9   0   12.50    1.20
   9   9   0   14.60    2.10
 -11  -9   0   13.00    2.60
  11   9   0   20.30    2.50
 -11   9   0   19.30    1.80
 -13  -9   0    4.80    2.60
 -13   9   0    6.70    1.60
 -15  -9   0    4.30    3.00
 -15   9   0    1.70    1.80
   0 -10   0  995.00   21.20
   0  10   0  993.00   21.30
  -2 -10   0 1123.69   24.50
  -2  10   0 1156.48   23.90
   2  10   0 1126.29   24.60
  -2  10   0 1145.39   24.00
  -4 -10   0   31.90    2.20
   4  10   0   34.90    2.40
  -6 -10   0    3.80    1.40
   6  10   0    5.70    1.40
  -8 -10   0   56.39    3.40
   8  10   0   54.99    3.30
  -8  10   0   56.09    1.90
 -10 -10   0   44.10    3.50
  10  10   0   43.90    3.40
 -10  10   0   46.60    2.20
 -12 -10   0   27.80    3.40
 -12  10   0   32.20    2.40
 -14 -10   0   29.00    3.80
 -14  10   0   26.10    2.40
  -1 -11   0 1536.05   32.60
   1  11   0 1517.05   32.70
  -1  11   0 1552.64   32.40
  -3 -11   0  281.07    7.30
  -3  11   0  287.67    6.40
   3  11   0  290.57    7.40
  -3  11   0  291.87    6.40
  -5 -11   0   39.20    2.60
   5  11   0   42.90    2.70
  -7 -11   0  191.98    6.10
   7  11   0  186.58    6.00
   9 -11   0   52.09    1.70
  -9 -11   0   47.90    3.60
   9  11   0   52.99    3.60
  -9  11   0   51.29    1.90
 -11 -11   0   11.00    2.70
  11  11   0   15.50    2.40
 -11  11   0   11.10    1.40
 -13 -11   0   12.70    3.00
 -13  11   0   13.00    1.80
   0 -12   0  461.45   10.40
   0  12   0  462.45   10.60
  -2 -12   0   91.39    3.20
   2  12   0   86.99    3.30
  -2  12   0   91.49    2.70
  -4 -12   0   76.29    3.20
  -4  12   0   76.69    2.00
  -4  12   0   72.39    2.00
   4  12   0   74.59    3.30
  -6 -12   0   45.40    3.00
   6  12   0   39.50    2.80
  -8 -12   0   61.39    3.80
   8  12   0   62.39    3.70
 -10 -12   0  162.48    6.30
  10 -12   0  159.68    4.10
  10  12   0  166.68    6.10
 -10  12   0  161.58    4.20
 -12 -12   0   14.60    3.10
 -12  12   0   16.30    1.60
 -14 -12   0   35.20    4.30
 -14  12   0   28.20    2.20
  -1 -13   0   36.80    2.00
   1  13   0   35.90    2.20
  -1  13   0   35.30    1.90
  -3 -13   0   20.10    1.80
  -3  13   0   19.70    1.30
   3  13   0   20.70    1.90
  -5 -13   0   -0.60    1.20
   5  13   0   -0.10    1.30
  -7 -13   0   34.40    2.80
   7  13   0   31.30    2.70
  -9 -13   0   73.49    4.40
   9  13   0   69.49    4.00
 -11 -13   0    6.70    2.50
  11  13   0    5.20    2.20
 -11  13   0    4.10    1.00
 -13 -13   0   11.90    3.30
 -13  13   0   16.80    1.60
   0 -14   0   60.79    2.30
   0  14   0   59.29    2.60
  -2 -14   0   25.70    2.00
   2  14   0   23.70    1.90
  -2  14   0   26.50    1.60
  -4 -14   0   71.59    3.30
  -4  14   0   70.19    2.10
   4  14   0   70.29    3.40
  -6 -14   0   95.59    4.20
   6  14   0   93.59    4.20
  -8 -14   0  142.59    5.70
   8  14   0  142.29    5.60
 -10 -14   0    3.00    2.20
  10  14   0    3.00    2.00
 -12 -14   0   -0.80    2.60
 -12  14   0    1.30    1.00
 -14 -14   0   27.80    4.20
 -14  14   0   35.60    2.30
  -1 -15   0  350.16    8.20
  -1  15   0  339.17    8.10
   1  15   0  317.27    8.40
  -3 -15   0  219.78    6.20
   3  15   0  211.58    6.30
  -3  15   0  215.28    5.30
  -5 -15   0   96.89    4.10
  -5  15   0   93.79    2.50
   5  15   0   92.79    4.20
  -7 -15   0  153.78    5.70
   7  15   0  138.99    5.50
  -9 -15   0   78.49    4.70
   9  15   0   81.99    4.60
 -11 -15   0    3.60    2.50
  11  15   0    3.20    2.10
 -13 -15   0   51.69    4.80
   0 -16   0   70.69    2.60
   0  16   0   69.79    2.90
  -2 -16   0  164.88    4.90
  -2  16   0  161.98    4.40
   2  16   0  155.98    5.00
  -4 -16   0  130.89    4.70
   4  16   0  132.29    4.90
  -4  16   0  127.99    3.50
  -6 -16   0  191.58    6.30
   6  16   0  192.68    6.40
  -8 -16   0   49.10    3.90
   8  16   0   41.40    3.40
 -10 -16   0   12.50    2.80
  10  16   0   21.10    2.90
 -12 -16   0   12.70    3.30
  12  16   0    9.70    2.70
  -1 -17   0   47.70    2.50
   1  17   0   47.70    2.70
  -1  17   0   54.59    2.50
  -3 -17   0   28.70    2.30
   3  17   0   22.60    2.20
  -3  17   0   26.70    1.80
  -5 -17   0   55.19    3.50
  -5  17   0   56.49    2.00
  -5  17   0   57.89    1.90
   5  17   0   54.09    3.60
  -7 -17   0  103.99    4.80
   7  17   0  114.19    5.10
  -9 -17   0   13.60    2.70
   9  17   0   16.40    2.80
 -11 -17   0    7.30    2.70
  11  17   0    5.20    2.40
 -13 -17   0   10.70    3.40
   0  18   0   23.00    2.00
  -2 -18   0   -2.10    1.10
  -2  18   0    0.60    1.00
   2  18   0   -1.20    1.20
  -4 -18   0  142.39    5.00
  -4  18   0  137.29    3.90
   4  18   0  138.39    5.30
  -4  18   0  138.19    3.80
  -6 -18   0   13.60    2.30
   6  18   0   11.50    2.30
  -8 -18   0   58.59    4.30
   8  18   0   56.79    4.40
 -10 -18   0   18.00    3.10
  10  18   0   22.40    3.20
 -12 -18   0   28.10    3.90
  12  18   0   29.50    3.80
  -1  19   0   64.79    2.90
   1  19   0   61.09    3.20
  -3 -19   0  174.68    5.60
  -3  19   0  162.98    4.80
   3  19   0  182.68    5.90
  -5 -19   0   74.89    4.00
   5  19   0   86.39    4.40
  -5  19   0   77.59    2.60
  -7 -19   0    0.20    1.90
   7  19   0    3.10    2.10
  -9 -19   0   17.30    2.90
   9  19   0   13.70    2.70
 -11 -19   0   19.30    3.40
  11  19   0   17.80    3.30
   0  20   0    7.10    1.60
   2  20   0    8.70    1.80
  -2  20   0   12.00    1.60
  -4 -20   0  193.88    6.30
   4  20   0  203.38    6.70
  -4  20   0  188.68    5.20
  -6 -20   0    9.40    2.20
   6  20   0   13.70    2.50
  -6  20   0   10.40    1.00
  -8 -20   0   42.80    3.70
   8  20   0   50.39    4.20
 -10 -20   0    0.80    2.40
  10  20   0    4.80    2.60
 -12 -20   0    4.60    3.10
  12  20   0    4.60    2.70
   1  21   0   16.20    2.10
  -1  21   0   15.60    1.90
   3  21   0   60.79    3.80
  -3  21   0   63.69    2.90
  -5 -21   0   87.49    4.50
   5  21   0   90.29    4.80
  -5  21   0   90.69    3.00
  -7 -21   0   28.40    3.20
   7  21   0   32.80    3.50
  -9 -21   0    3.10    2.40
   9  21   0    7.70    2.70
 -11 -21   0   58.89    5.00
  11  21   0   65.89    5.40
   0  22   0   35.50    2.70
   2  22   0  143.59    5.40
  -2  22   0  140.79    4.70
   4  22   0    6.80    2.10
  -4  22   0    7.90    1.40
  -6 -22   0   69.59    4.50
   6  22   0   84.19    4.70
  -6  22   0   76.89    2.60
  -8 -22   0    3.10    2.20
   8  22   0    0.40    2.30
 -10 -22   0   24.40    3.50
  10  22   0   23.50    3.70
  -1  23   0    7.50    1.70
   1  23   0    8.10    1.90
   3  23   0   20.20    2.60
  -3  23   0   21.50    2.00
  -5  23   0   60.59    2.70
   5  23   0   62.39    4.40
   7  23   0   31.70    3.60
  -9 -23   0   38.70    4.00
   9  23   0   39.30    4.20
   0  24   0   12.20    2.00
   2  24   0   53.99    3.80
  -2  24   0   55.59    3.20
   4  24   0   33.60    3.20
  -4  24   0   31.60    2.40
   6  24   0   88.89    5.40
  -6  24   0   90.69    3.10
   8  24   0   18.90    3.50
  10  24   0   10.00    3.30
   1  25   0   33.60    3.00
  -1  25   0   31.80    2.70
   3  25   0   -1.00    1.80
  -3  25   0    0.60    1.40
   5  25   0   73.69    4.90
  -5  25   0   73.39    3.10
   7  25   0   15.30    3.20
   9  25   0   21.60    3.90
   0  26   0   24.50    2.60
  -2  26   0   38.60    3.00
   2  26   0   40.10    3.40
  -4  26   0   67.89    3.40
   4  26   0   71.69    4.70
  -6  26   0   18.00    1.60
   6  26   0   17.20    3.20
   8  26   0   11.50    3.40
  -1  27   0    5.60    1.90
   1  27   0    4.70    2.00
   3  27   0    6.50    2.30
  -3  27   0    5.30    1.70
   5  27   0   16.50    3.10
  -5  27   0   18.20    1.90
   7  27   0   22.30    3.60
   0  28   0   21.00    2.60
  -2  28   0    4.40    1.80
   2  28   0   -0.70    1.90
   4  28   0    5.60    2.40
  -4  28   0    8.20    1.80
   6  28   0   23.80    3.70
  -6  28   0   25.30    2.00
  -1  29   0    6.10    2.00
   1  29   0    2.70    2.00
  -3  29   0    2.60    1.70
   3  29   0    1.10    2.20
  -5  29   0   35.30    2.50
   5  29   0   32.60    3.90
   0  30   0    0.10    1.90
  -2  30   0    5.80    2.10
   2  30   0    4.70    2.30
  -4  30   0    9.60    2.10
   4  30   0    9.00    2.80
 -14   0   1    1.60    2.00
   8   0  -1   -1.70    0.80
   6   0  -1    0.10    0.80
  -6   0   1    0.40    0.90
  -4   0   1    0.30    0.70
   4   0  -1    0.60    0.70
   2   0  -1   -2.00    0.40
  -2   0   1   -1.80    0.50
   2   0  -1   -0.90    0.50
  -2   0  -1    0.30    0.50
  -2   0  -1    0.10    0.50
   2   0   1    0.00    0.50
   4   0   1   -1.00    0.60
  -4   0  -1    0.50    0.60
   6   0   1   -0.20    0.80
  -6   0  -1   -0.90    0.60
   8   0   1   -0.50    0.90
 -10   0  -1   -0.70    1.50
 -12   0  -1   -1.90    1.80
 -14   0  -1    1.10    2.10
 -15  -1   1    8.00    2.50
 -15   1   1    6.30    2.40
   9  -1  -1   82.09    2.90
   9   1  -1   81.79    3.10
   7  -1  -1    0.10    0.80
  -7  -1   1    0.30    1.00
   7   1  -1    0.40    0.90
  -7   1   1   -1.20    0.90
  -5  -1   1  268.87    6.60
   5  -1  -1  276.37    6.30
   5  -1  -1  279.37    6.40
  -5   1   1  272.97    6.40
   5   1  -1  278.87    6.60
   3  -1  -1 7091.69  148.69
  -3  -1   1 7330.77  149.79
   3  -1  -1 7165.28  148.59
   3   1  -1 7106.39  149.49
  -3   1   1 7033.20  148.79
   1  -1  -1  229.98    4.90
  -1  -1   1  229.08    5.00
   1  -1  -1  233.28    4.90
  -1   1   1  229.38    4.90
   1   1  -1  227.38    5.00
   1   1  -1  227.18    5.00
  -1   1   1  225.88    4.90
   1  -1   1    8.90    0.40
   1  -1   1    9.30    0.50
  -1  -1  -1    8.60    0.80
  -1   1  -1    8.80    0.60
  -1   1  -1    8.60    0.50
   3  -1   1 1172.68   24.50
   3  -1   1 1181.28   24.40
   3   1   1 1152.98   24.70
  -5  -1  -1  110.19    3.00
   5  -1   1  107.49    3.00
   5   1   1  109.59    3.20
   7  -1   1  617.04   13.50
  -7  -1  -1  605.24   13.30
   7   1   1  604.24   13.70
  -9  -1  -1  135.69    4.70
  -9   1  -1  146.19    4.70
   9   1   1  146.29    4.40
 -11  -1  -1   23.10    2.60
 -11   1  -1   17.40    2.20
 -13  -1  -1   41.40    3.40
 -13   1  -1   43.10    3.30
 -15  -1  -1   18.40    3.00
 -15   1  -1   17.10    2.80
 -14  -2   1   34.00    3.30
 -14   2   1   29.60    3.00
  10   2  -1  116.09    4.40
  -8   2   1   27.60    2.00
   8   2  -1   27.10    2.00
  -6  -2   1  934.71   20.30
   6  -2  -1  927.61   19.80
  -6   2   1  924.01   19.90
   6   2  -1  921.61   20.10
   4  -2  -1   68.39    1.80
  -4  -2   1   64.99    2.30
  -4   2   1   68.39    2.00
   4   2  -1   65.79    2.30
  -4   2   1   63.89    2.00
  -2  -2   1  990.50   20.80
   2   2  -1  969.00   20.80
  -2   2   1 1002.10   20.50
  -2   2   1  976.00   20.50
   0  -2   1  257.47    5.50
   0  -2  -1  254.27    5.50
   0   2  -1  268.77    5.60
   0   2   1  257.47    5.60
   0   2  -1  250.67    5.50
  -2  -2  -1  651.43   14.00
   2   2   1  654.73   14.00
  -2   2  -1  658.23   13.70
   4  -2   1  316.17    6.70
  -4   2  -1  301.67    6.90
   4   2   1  303.77    7.20
  -6  -2  -1  286.67    6.70
   6   2   1  283.07    7.00
  -8  -2  -1    1.50    0.90
   8   2   1    0.60    1.00
 -10  -2  -1  447.16   11.60
 -10   2  -1  470.25   11.30
 -12  -2  -1   59.79    4.00
 -12   2  -1   61.29    3.70
 -14  -2  -1    0.70    2.20
 -14   2  -1    0.00    1.90
 -15  -3   1   31.60    3.50
 -15   3   1   27.30    3.00
 -13  -3   1    1.40    2.10
   9   3  -1  204.58    5.80
   7   3  -1  346.57    8.30
  -7   3   1  332.37    8.00
  -5  -3   1 1071.79   23.80
   5  -3  -1 1118.39   23.20
  -5   3   1 1113.59   23.40
   5   3  -1 1129.29   23.80
  -5   3   1 1101.29   23.40
  -3  -3   1 1342.17   29.30
  -3   3   1 1402.96   28.80
   3   3  -1 1397.26   29.30
  -3   3   1 1406.66   28.90
  -1   3   1  320.17    6.80
   1   3  -1  319.77    7.00
  -1   3   1  327.57    6.80
  -1  -3  -1  214.88    5.00
   1   3   1  211.88    4.90
  -1   3  -1  218.78    4.60
  -1   3  -1  217.18    4.60
  -3   3  -1  844.52   17.60
   3   3   1  834.72   18.10
   5   3   1   50.99    2.30
  -5   3  -1   48.70    1.80
  -7  -3  -1   42.40    2.00
   7   3   1   42.30    2.30
  -9  -3  -1  115.79    3.60
  -9  -3  -1  113.49    4.40
  -9   3  -1  110.09    3.90
   9   3   1  118.19    4.10
 -11  -3  -1   99.09    4.70
 -11   3  -1  100.19    4.10
 -13  -3  -1    3.50    2.20
 -13   3  -1    0.40    1.80
 -15  -3  -1    0.50    2.30
 -15   3  -1    4.10    2.20
 -14  -4   1   42.20    3.80
 -14   4   1   51.19    3.70
  10   4  -1  166.08    5.20
  -8   4   1   46.40    2.20
   8   4  -1   46.30    2.50
  -8   4   1   50.29    2.10
   6  -4  -1  339.77    7.50
   6   4  -1  329.57    8.20
  -6   4   1  334.57    7.70
  -6   4   1  341.67    7.70
   4   4  -1  469.35   10.20
  -4   4   1  440.16    9.60
  -4   4   1  435.36    9.60
  -2  -4   1 1220.28   26.10
   2   4  -1 1240.78   26.10
  -2   4   1 1241.28   25.60
  -2   4   1 1240.88   25.60
   0  -4  -1  257.77    5.70
   0   4   1  251.97    5.70
   0   4  -1  254.07    5.60
  -2  -4  -1  901.71   19.00
   2   4   1  878.11   19.00
  -4   4  -1  250.17    5.70
   4   4   1  260.77    6.30
   6   4   1  230.78    6.00
  -6   4  -1  225.58    5.50
  -8  -4  -1  327.37    7.90
  -8  -4  -1  332.17    8.60
  -8   4  -1  324.07    7.90
   8   4   1  320.27    8.30
 -10  -4  -1   84.29    4.20
 -10   4  -1   89.09    3.70
  10   4   1   92.69    4.10
 -12  -4  -1   15.50    2.60
 -12   4  -1   15.30    2.10
 -14  -4  -1    3.40    2.40
 -14   4  -1    3.30    2.00
 -15  -5   1   10.40    2.90
 -15   5   1   16.40    2.60
 -13  -5   1    6.30    2.40
 -13   5   1    6.20    1.90
  -9   5   1   56.49    2.40
   9   5  -1   56.09    2.90
   7  -5  -1  134.79    3.50
  -7   5   1  138.39    3.70
   7   5  -1  141.59    4.30
  -7   5   1  135.19    3.70
  -5   5   1  121.39    3.00
  -5   5   1  124.59    3.10
   5   5  -1  121.29    3.80
  -3   5   1   86.19    2.00
  -3   5   1   83.59    2.00
   3   5  -1   86.79    2.80
   1   5  -1  483.45   11.20
  -1   5   1  537.15   11.00
  -1   5   1  527.95   11.00
  -1  -5  -1 1362.76   28.60
  -1   5  -1 1388.36   28.20
   1   5   1 1311.07   28.60
  -1   5  -1 1370.76   28.20
   3   5   1   77.79    2.60
  -5  -5  -1  393.46    9.60
  -5   5  -1  408.16    8.80
   5   5   1  397.86    9.50
  -7  -5  -1  196.28    5.80
   7   5   1  192.18    5.60
  -7   5  -1  199.38    4.90
  -9  -5  -1   30.90    2.20
  -9  -5  -1   19.10    2.30
   9   5   1   26.30    2.20
  -9   5  -1   23.40    1.80
 -11  -5  -1   14.40    2.50
 -11   5  -1   17.70    2.00
 -13  -5  -1    8.00    2.50
 -13   5  -1    4.40    1.90
 -15  -5  -1    7.20    2.80
 -15   5  -1   10.80    2.40
 -14  -6   1    0.60    2.40
 -14   6   1   -1.10    1.80
 -12  -6   1   41.80    3.50
  10   6  -1   45.50    3.00
   8  -6  -1  125.79    3.50
  -8   6   1  131.79    3.60
  -8   6   1  129.79    3.70
   8   6  -1  127.29    4.40
   6  -6  -1  373.06    7.90
  -6   6   1  378.26    8.20
   6   6  -1  359.86    9.00
  -6   6   1  365.96    8.20
   4   6  -1  828.92   18.10
  -4   6   1  807.62   17.20
  -4   6   1  839.72   17.30
   2   6  -1  786.82   17.20
  -2   6   1  809.22   16.60
  -2   6   1  789.22   16.60
   0  -6  -1  457.35   10.00
   0   6   1  459.85   10.00
   0   6  -1  457.05    9.90
  -2  -6  -1   11.40    1.20
   2   6   1   16.20    1.30
  -4  -6  -1  377.76    9.00
  -4   6  -1  380.66    8.00
   4   6   1  377.16    9.00
  -6  -6  -1  290.57    7.60
   6  -6   1  275.47    6.20
   6  -6   1  296.27    6.30
  -6   6  -1  288.57    6.50
   6   6   1  293.57    7.50
  -8  -6  -1  119.09    4.50
   8   6   1  127.69    4.40
  -8   6  -1  126.39    3.60
 -10  -6  -1   38.90    3.10
 -10   6  -1   39.00    2.50
  10   6   1   37.70    3.00
 -12  -6  -1    1.30    2.10
 -12   6  -1    3.90    1.60
 -14  -6  -1    4.60    2.50
 -14   6  -1    0.20    1.80
 -15  -7   1   57.99    4.80
 -15   7   1   58.99    3.90
 -13  -7   1    3.60    2.30
 -13   7   1    3.00    1.70
  11   7  -1    1.60    1.60
   9  -7  -1   41.40    1.90
  -9   7   1   41.50    2.00
   9   7  -1   33.90    2.70
  -9   7   1   38.30    2.10
   7  -7  -1  201.18    4.60
  -7   7   1  205.98    4.90
  -7   7   1  207.88    4.90
   7   7  -1  198.78    5.90
   5   7  -1  269.97    7.10
  -5   7   1  289.67    6.10
  -5   7   1  279.07    6.10
   3   7  -1  136.79    4.00
  -3   7   1  143.49    3.20
  -1   7   1  211.98    4.80
  -1   7   1  207.48    4.80
   1   7  -1  199.98    5.00
  -1  -7  -1  181.58    4.60
  -1   7  -1  180.88    4.20
   1   7   1  184.88    4.60
  -3  -7  -1  101.49    3.30
   3   7   1   98.89    3.30
  -5  -7  -1  432.96   10.50
   5   7   1  443.76   10.50
  -5   7  -1  442.46    9.40
   7  -7   1   39.90    1.40
   7  -7   1   38.90    1.40
  -7  -7  -1   40.50    2.80
  -7   7  -1   41.10    1.70
   7   7   1   38.90    2.50
  -9  -7  -1   30.20    2.80
   9   7   1   34.50    2.60
  -9   7  -1   32.80    2.10
 -11  -7  -1   41.40    3.50
 -11   7  -1   47.80    2.80
 -13  -7  -1    6.80    2.60
 -13   7  -1    4.10    1.70
 -15  -7  -1   25.90    3.60
 -15   7  -1   21.20    2.60
 -14  -8   1  110.99    6.10
 -14   8   1  116.29    4.70
 -12  -8   1   62.29    4.50
  10   8  -1   58.49    3.60
   8  -8  -1   39.40    1.50
  -8   8   1   42.60    1.80
  -8   8   1   41.00    1.70
   8   8  -1   42.10    2.80
  -6   8   1  157.68    3.70
   6   8  -1  159.58    4.90
  -6   8   1  150.08    3.60
   4   8  -1  182.58    5.20
  -2   8   1   55.19    1.60
  -2   8   1   51.19    1.60
   2   8  -1   49.90    2.20
   0  -8  -1  285.67    6.50
   0  -8   1  290.77    6.40
   0   8  -1  274.57    6.50
   0   8   1  277.37    6.50
  -2  -8  -1    3.00    1.00
  -2   8  -1    1.70    0.50
   2   8   1    2.30    1.00
  -4  -8  -1  359.96    8.80
   4   8   1  361.96    8.80
  -6  -8  -1   90.59    3.60
  -6   8  -1   92.89    2.40
   6   8   1   92.29    3.60
  -8  -8  -1  100.29    4.30
  -8   8  -1  101.09    2.90
  -8   8  -1  100.59    3.00
   8   8   1   96.19    4.00
 -10  -8  -1   51.69    3.90
  10   8   1   51.39    3.40
 -10   8  -1   54.59    2.60
 -12  -8  -1   13.80    2.70
 -12   8  -1   17.50    2.00
 -14  -8  -1    3.90    2.70
 -14   8  -1    7.50    1.90
 -15  -9   1    8.80    3.10
 -15   9   1   11.50    2.10
 -13  -9   1    4.40    2.60
 -13   9   1    3.40    1.60
 -11  -9   1   35.10    3.40
  11   9  -1   39.90    3.20
   9  -9  -1   54.29    1.90
  -9   9   1   53.29    2.20
   9   9  -1   53.79    3.30
  -9   9   1   52.89    2.10
  -7   9   1    5.10    0.70
   7   9  -1    4.70    1.40
  -7   9   1    6.80    0.70
   5   9  -1   32.00    2.40
  -3   9   1   16.50    0.90
  -3   9   1   14.80    0.90
   3   9  -1   16.50    1.60
  -1  -9   1   59.29    2.20
  -1   9   1   63.29    2.10
   1   9  -1   62.69    2.40
  -1  -9  -1 1156.48   24.40
   1   9   1 1118.89   24.40
  -1   9  -1 1142.29   24.00
  -3  -9  -1   19.90    1.70
   3   9   1   19.40    1.70
  -5  -9  -1   13.10    1.70
   5   9   1   11.10    1.60
  -7  -9  -1   63.69    3.40
   7   9   1   62.19    3.20
  -7   9  -1   67.59    2.00
  -7   9  -1   65.99    2.00
  -9  -9  -1   98.69    4.70
   9   9   1  101.89    4.40
  -9   9  -1  103.69    3.20
  -9   9  -1  105.49    3.20
 -11  -9  -1   22.20    3.00
 -11   9  -1   19.90    1.80
  11   9   1   23.70    3.10
 -13  -9  -1   14.90    3.00
 -13   9  -1   12.80    1.90
 -14 -10   1   11.80    3.10
 -14  10   1    3.30    1.70
 -12 -10   1    5.30    2.40
 -12  10   1    7.50    1.50
  10 -10  -1    0.40    0.80
 -10 -10   1   -1.60    1.90
  10  10  -1    0.90    1.60
  -8  10   1   38.90    1.60
  -8  10   1   37.20    1.60
   8  10  -1   41.60    3.00
   6  10  -1   22.80    2.10
  -4  10   1  123.99    2.90
  -4  10   1  128.59    2.90
   4  10  -1  122.99    4.20
  -2  10   1   83.69    2.40
  -2  10   1   82.29    2.40
   2  10  -1   81.19    3.00
   0 -10   1  668.73   14.20
   0 -10  -1  653.03   14.30
   0  10  -1  654.53   14.30
   0  10   1  642.04   14.40
  -2 -10  -1   44.10    2.30
  -2  10  -1   43.50    1.60
   2  10   1   44.40    2.30
  -4 -10  -1  133.59    4.30
   4  10   1  136.49    4.40
  -6 -10  -1   58.99    3.20
   6  10   1   60.39    3.00
  -8 -10  -1   67.59    3.90
   8  10   1   78.49    3.80
  -8  10  -1   74.19    2.30
  -8  10  -1   70.69    2.20
 -10 -10  -1    6.00    2.30
 -10  10  -1    5.10    1.20
  10  10   1    9.50    2.10
 -12 -10  -1    2.90    2.50
 -12  10  -1    1.40    1.30
 -14 -10  -1    4.20    2.90
 -14  10  -1    5.50    1.70
 -13 -11   1   12.10    3.00
 -13  11   1   12.90    1.80
 -11 -11   1   31.10    3.30
  11  11  -1   38.60    3.20
   9 -11  -1  194.38    4.50
   9  11  -1  192.28    6.40
  -9  11   1  190.68    4.70
   7  11  -1   58.39    3.20
   5  11  -1   59.99    3.10
  -3  11   1   44.20    1.50
   3  11  -1   44.10    2.50
  -3  11   1   42.40    1.60
  -1 -11   1  293.37    6.90
   1  11  -1  285.47    7.10
  -1  11   1  288.87    6.80
  -1 -11  -1  803.12   17.60
  -1  11  -1  819.02   17.30
   1  11   1  770.92   17.70
  -1  11  -1  819.02   17.30
  -1  11  -1  806.62   17.30
  -3 -11  -1  600.84   13.60
   3  11   1  585.84   13.70
  -3  11  -1  583.54   12.60
  -3  11  -1  596.64   12.60
  -5 -11  -1   54.19    2.80
   5  11   1   53.99    2.90
  -7 -11  -1   44.60    3.20
   7  11   1   37.20    3.00
  -9 -11  -1  147.79    5.80
   9  11   1  152.18    5.50
  -9  11  -1  140.39    3.70
  -9  11  -1  144.49    3.80
 -11 -11  -1   32.60    3.50
 -11  11  -1   29.70    2.10
  11  11   1   26.60    3.00
 -13 -11  -1   30.60    3.80
 -13  11  -1   25.90    2.10
 -14 -12   1   14.80    3.40
 -14  12   1   11.40    1.80
 -12 -12   1    1.20    2.40
 -12  12   1    1.40    1.20
 -10 -12   1   37.50    3.40
  10 -12  -1   31.70    1.60
  10  12  -1   34.20    3.10
  -8 -12   1   21.50    2.50
  -8  12   1   21.70    1.20
   8  12  -1   21.90    2.40
  -8  12   1   19.50    1.10
   6  12  -1  163.18    5.40
  -4 -12   1  371.06    9.30
   4  12  -1  382.36    9.40
  -4  12   1  370.76    8.10
  -4  12   1  371.86    8.20
  -2 -12   1  921.81   20.30
   2  12  -1  943.21   20.50
  -2  12   1  923.61   19.90
  -2  12   1  928.81   19.90
   0 -12  -1 1069.09   23.30
   0 -12   1 1093.29   23.20
   0  12   1 1084.69   23.50
   0  12  -1 1103.59   23.40
  -2 -12  -1   41.60    2.30
  -2  12  -1   44.20    1.70
  -2  12  -1   43.20    1.70
   2  12   1   45.70    2.40
  -4 -12  -1   34.40    2.40
   4  12   1   32.30    2.40
  -6 -12  -1  171.18    5.60
   6  12   1  169.68    5.60
  -8 -12  -1  118.99    5.00
   8  12   1  110.29    4.80
 -10 -12  -1   43.30    3.70
 -10  12  -1   47.30    2.00
  10  12   1   43.90    3.50
 -12 -12  -1   28.30    3.70
 -12  12  -1   31.80    2.20
 -14 -12  -1    5.60    3.10
 -14  12  -1    7.10    1.60
 -13 -13   1  112.09    6.40
 -13  13   1  108.49    3.70
  11 -13  -1   17.10    1.30
 -11 -13   1   18.20    2.90
  11  13  -1   17.70    2.60
 -11  13   1   19.20    1.40
  -9 -13   1   81.59    4.50
   9  13  -1   80.79    4.30
  -7 -13   1  224.28    7.00
   7  13  -1  223.18    6.90
  -5 -13   1   47.10    2.80
  -5  13   1   40.70    1.40
  -5  13   1   43.50    1.40
   5  13  -1   45.20    2.90
  -3 -13   1  489.55   11.50
  -3  13   1  489.15   10.70
   3  13  -1  472.75   11.60
  -3  13   1  491.75   10.70
  -1 -13   1  459.95   10.60
   1  13  -1  473.75   10.90
  -1  13   1  459.25   10.60
  -1 -13  -1   25.80    1.90
  -1  13  -1   23.10    1.60
  -1  13  -1   24.30    1.70
   1  13   1   21.70    1.70
  -3 -13  -1   71.79    3.10
  -3  13  -1   76.29    2.20
   3  13   1   70.59    3.20
  -3  13  -1   75.79    2.20
  -5 -13  -1  247.08    7.00
   5  13   1  243.18    7.10
  -7 -13  -1   56.79    3.50
   7  13   1   59.59    3.60
  -9 -13  -1   31.80    3.20
   9  13   1   26.80    2.80
 -11 -13  -1    8.00    2.60
 -11  13  -1    2.20    1.00
  11  13   1    3.80    2.00
 -13 -13  -1   27.40    3.90
 -13  13  -1   20.80    1.70
 -14 -14   1    7.30    3.30
 -14  14   1    8.70    1.40
 -12 -14   1    3.30    2.70
 -12  14   1    4.20    1.10
  12  14  -1    8.40    2.40
 -10 -14   1   72.49    4.70
  10  14  -1   74.99    4.50
  -8 -14   1   51.19    3.80
   8  14  -1   51.59    3.70
  -6 -14   1  181.28    6.00
   6  14  -1  187.48    6.10
  -4 -14   1   57.39    3.00
   4  14  -1   62.59    3.20
  -4  14   1   58.99    1.90
  -4  14   1   59.49    2.00
  -2 -14   1  108.79    3.60
  -2  14   1  101.89    3.10
   2  14  -1  102.09    3.70
   0 -14  -1  116.49    3.60
   0 -14   1  122.89    3.50
   0  14   1  116.69    3.80
   0  14  -1  123.89    3.70
  -2 -14  -1  111.29    3.80
  -2  14  -1  113.49    3.20
  -2  14  -1  115.89    3.30
   2  14   1  114.99    4.00
  -4 -14  -1  141.19    4.80
  -4  14  -1  141.29    3.40
  -4  14  -1  137.39    3.40
   4  14   1  142.59    4.80
  -6 -14  -1   38.50    2.90
   6  14   1   35.80    2.80
  -8 -14  -1  161.88    6.20
   8  14   1  173.88    6.20
 -10 -14  -1   29.90    3.30
  10  14   1   20.20    2.80
 -12 -14  -1    4.00    2.80
 -12  14  -1    6.90    1.10
 -13 -15   1    3.80    2.90
 -13  15   1   -0.70    0.90
 -11 -15   1    4.00    2.50
  11 -15  -1    2.00    0.80
  11  15  -1    0.50    2.00
  -9 -15   1   34.80    3.30
   9  15  -1   33.00    3.20
  -7 -15   1  112.49    4.90
   7  15  -1  126.79    5.00
  -5 -15   1  110.09    4.30
   5  15  -1  117.79    4.60
  -5  15   1  111.79    2.90
  -5  15   1  109.29    2.90
  -3 -15   1  141.29    4.70
  -3  15   1  153.38    4.00
  -3  15   1  151.78    4.10
   3  15  -1  161.48    5.10
  -1 -15   1   34.00    2.00
   1  15  -1   34.50    2.20
  -1  15   1   35.70    2.00
  -1 -15  -1  414.66   10.00
   1  15   1  420.26   10.30
  -1  15  -1  433.36    9.90
  -3 -15  -1  283.87    7.60
   3  15   1  274.37    7.70
  -3  15  -1  287.97    6.60
  -3  15  -1  287.47    6.70
  -5 -15  -1   44.70    3.10
   5  15   1   42.50    3.10
  -7 -15  -1   83.39    4.30
   7  15   1   76.99    4.10
  -9 -15  -1    2.00    2.20
   9  15   1    3.10    2.00
 -11 -15  -1   37.10    4.00
  11  15   1   36.20    3.60
 -13 -15  -1    4.00    3.00
 -12 -16   1   20.70    3.50
  12  16  -1   22.00    3.20
 -10 -16   1   36.10    3.60
  10  16  -1   27.40    3.20
  -8 -16   1   20.90    2.70
   8  16  -1   24.40    2.90
  -6 -16   1  180.28    6.00
   6  16  -1  180.38    6.20
  -6  16   1  181.28    4.20
  -4 -16   1   66.39    3.30
   4  16  -1   65.19    3.40
  -4  16   1   68.09    2.30
  -2 -16   1   26.40    2.10
   2  16  -1   27.70    2.20
  -2  16   1   26.90    1.80
   0 -16  -1    7.00    1.20
   0 -16   1    4.30    1.20
   0  16   1    5.70    1.30
   0  16  -1    3.60    1.10
  -2 -16  -1   11.00    1.50
  -2  16  -1    8.20    1.00
   2  16   1    8.20    1.50
  -2  16  -1   12.30    1.20
  -4 -16  -1  413.36   10.60
   4  16   1  430.76   10.90
  -4  16  -1  419.36    9.30
  -4  16  -1  415.16    9.30
  -6 -16  -1  162.68    5.80
   6  16   1  171.78    6.10
  -8 -16  -1   11.70    2.40
   8  16   1   15.50    2.50
 -10 -16  -1   14.40    2.90
  10  16   1   12.20    2.60
 -12 -16  -1   17.80    3.50
 -13 -17   1    7.10    3.30
 -11 -17   1   81.89    5.50
  11  17  -1   83.19    5.20
  -9 -17   1   23.70    3.00
   9  17  -1   19.60    2.80
  -7 -17   1   32.20    3.00
   7  17  -1   34.20    3.20
  -5 -17   1  159.08    5.40
   5  17  -1  155.58    5.60
  -5  17   1  149.79    3.90
  -3 -17   1   79.79    3.40
   3  17  -1   82.49    3.70
  -3  17   1   75.79    2.80
  -1 -17   1   52.59    2.50
  -1  17   1   52.89    2.60
   1  17  -1   48.30    2.70
  -1 -17  -1   52.79    2.60
   1  17   1   58.09    2.90
  -1  17  -1   51.19    2.50
  -3 -17  -1  218.98    6.50
   3  17   1  223.88    6.70
  -3  17  -1  221.78    5.60
  -3  17  -1  223.68    5.50
  -5 -17  -1   66.39    3.70
   5  17   1   67.19    3.90
  -5  17  -1   65.19    2.00
  -5  17  -1   63.09    2.10
  -7 -17  -1   25.60    2.80
   7  17   1   22.60    2.90
  -9 -17  -1    8.20    2.40
   9  17   1    8.90    2.40
 -11 -17  -1    7.30    2.70
  11  17   1   11.30    2.80
 -12 -18   1   20.30    3.60
  12 -18  -1   16.40    1.50
  12  18  -1   21.40    3.30
 -10 -18   1   14.20    2.90
  10  18  -1   16.60    2.90
  -8 -18   1   30.60    3.20
   8  18  -1   34.70    3.40
  -6 -18   1   54.99    3.70
   6  18  -1   56.79    3.90
  -6  18   1   60.39    2.00
  -4 -18   1   21.70    2.30
   4  18  -1   27.90    2.60
  -4  18   1   23.40    1.70
  -2 -18   1   79.39    3.30
  -2  18   1   78.59    3.10
   2  18  -1   86.09    3.70
   0 -18  -1    8.70    2.10
   0  18   1    6.60    1.40
   0  18  -1    7.00    1.40
  -2 -18  -1    1.80    1.30
  -2  18  -1    1.90    1.10
   2  18   1    3.00    1.40
  -4 -18  -1  334.97    9.20
  -4  18  -1  336.77    7.80
  -4  18  -1  343.97    7.90
   4  18   1  338.37    9.40
  -6 -18  -1   27.90    2.90
   6  18   1   28.00    3.00
  -8 -18  -1   44.00    3.70
   8  18   1   53.79    4.30
 -10 -18  -1   25.50    3.40
  10  18   1   28.10    3.40
 -12 -18  -1    2.10    3.00
  12  18   1    3.30    2.50
 -11 -19   1   89.79    5.80
  11  19  -1   89.69    5.40
  -9 -19   1   46.70    4.00
   9  19  -1   54.59    4.50
  -7 -19   1   51.59    3.90
   7  19  -1   48.00    3.80
  -5 -19   1   40.50    3.30
  -5  19   1   43.40    2.00
   5  19  -1   44.40    3.50
  -3 -19   1  169.58    5.40
  -3  19   1  164.18    4.70
   3  19  -1  167.88    5.70
   1  19  -1  174.88    5.50
  -1  19   1  173.98    5.20
  -1 -19  -1   61.59    3.60
  -1  19  -1   62.19    2.90
   1  19   1   56.39    3.20
  -3 -19  -1   40.40    2.90
   3  19   1   44.90    3.20
  -3  19  -1   41.70    2.20
  -5 -19  -1   84.09    4.30
   5  19   1   84.69    4.50
  -5  19  -1   84.79    2.70
  -7 -19  -1   22.50    2.90
   7  19   1   22.90    2.90
  -9 -19  -1    2.50    2.20
   9  19   1    1.90    2.30
 -11 -19  -1   50.69    4.50
  11  19   1   50.09    4.60
 -12 -20   1    7.10    3.10
  12  20  -1    6.30    2.90
 -10 -20   1   17.30    3.10
  10  20  -1   10.40    2.90
  -8 -20   1   96.59    5.20
   8  20  -1   99.99    5.40
  -6 -20   1   53.59    3.80
  -6  20   1   52.39    2.10
   6  20  -1   47.30    3.70
  -4 -20   1   40.00    3.10
  -4  20   1   42.50    2.30
   4  20  -1   44.90    3.40
  -2  20   1    4.60    1.30
   2  20  -1    5.40    1.60
   0  20   1   63.09    3.20
   0  20  -1   61.19    3.20
   2  20   1   20.40    2.30
  -2  20  -1   23.70    1.90
  -4 -20  -1  241.08    7.40
  -4  20  -1  243.28    6.20
   4  20   1  258.37    7.80
  -6 -20  -1    7.10    2.20
   6  20   1    9.60    2.40
  -8 -20  -1    1.00    2.10
   8  20   1   -1.70    2.00
 -10 -20  -1    2.20    2.40
  10  20   1    4.10    2.60
 -11 -21   1   -0.70    2.50
  11  21  -1   -2.00    2.50
  -9 -21   1    3.50    2.40
   9  21  -1    4.40    2.50
  -7 -21   1   35.90    3.40
   7  21  -1   31.20    3.40
  -5 -21   1    1.80    1.80
  -5  21   1    3.10    1.10
   5  21  -1    5.80    2.00
  -3  21   1  104.39    3.70
   3  21  -1  100.79    4.60
   1  21  -1  227.08    6.80
  -1  21   1  224.58    6.50
  -1  21  -1  218.58    6.40
   1  21   1  232.68    6.80
  -3  21  -1   27.90    2.20
   3  21   1   26.70    2.70
  -5 -21  -1   33.80    3.10
   5  21   1   29.90    3.20
  -5  21  -1   34.30    1.90
  -7 -21  -1    6.90    2.30
   7  21   1    5.50    2.30
  -9 -21  -1    6.60    2.70
   9  21   1    2.40    2.50
 -11 -21  -1    6.20    3.00
  11  21   1   13.60    3.30
 -10 -22   1    9.40    2.80
  10  22  -1    9.10    3.00
  -8 -22   1   32.10    3.50
   8  22  -1   33.60    3.70
  -6 -22   1  113.39    6.10
   6  22  -1  128.19    5.80
  -6  22   1  122.89    3.60
   4  22  -1   33.60    3.10
  -4  22   1   35.10    2.30
  -2  22   1    7.90    1.60
   2  22  -1    8.40    2.00
   0  22  -1   40.00    2.90
   0  22   1   38.70    3.00
   2  22   1   42.20    3.30
  -2  22  -1   41.10    2.70
   4  22   1   52.09    3.90
  -4  22  -1   40.20    2.40
  -6 -22  -1   21.70    2.90
  -6  22  -1   19.50    1.40
   6  22   1   25.50    3.10
  -8 -22  -1   10.70    2.60
   8  22   1   12.40    2.90
 -10 -22  -1   -0.30    2.60
  10  22   1    4.10    2.80
  -9 -23   1    4.60    2.60
   9  23  -1    6.60    2.90
  -7  23   1   42.80    2.00
   7  23  -1   41.90    4.00
  -5  23   1    8.10    1.40
   5  23  -1    1.80    2.00
  -3  23   1   40.00    2.70
   3  23  -1   43.20    3.40
   1  23  -1   24.70    2.50
  -1  23   1   22.90    2.20
  -1  23  -1   36.10    2.70
   1  23   1   35.50    2.90
   3  23   1  125.79    5.40
  -3  23  -1  125.29    4.20
  -5  23  -1    2.50    1.10
   5  23   1    0.00    1.90
   7  23   1    8.90    2.60
  -9 -23  -1   30.00    3.70
   9  23   1   38.10    4.30
  10  24  -1   19.30    3.80
   8  24  -1   16.50    3.30
   6  24  -1   14.10    2.90
  -6  24   1   15.30    1.50
  -4  24   1    3.40    1.40
   4  24  -1    2.40    2.00
  -2  24   1   52.79    3.20
   2  24  -1   51.09    3.60
   0  24  -1   15.90    2.20
   0  24   1   16.90    2.20
   2  24   1   11.40    2.20
  -2  24  -1   12.90    1.80
   4  24   1    5.50    2.20
  -4  24  -1    3.50    1.30
   6  24   1    2.60    2.40
  -6  24  -1    4.30    1.10
   8  24   1    7.50    3.10
   9  25  -1    1.80    2.90
  -7  25   1    1.90    1.00
   7  25  -1    5.30    2.70
  -5  25   1   47.40    2.70
   5  25  -1   51.29    4.10
  -3  25   1    0.60    1.40
   3  25  -1    0.30    1.90
  -1  25   1    5.30    1.70
   1  25  -1    3.50    1.80
  -1  25  -1   31.80    2.70
   1  25   1   33.70    3.00
   3  25   1   22.50    2.90
  -3  25  -1   22.20    2.10
  -5  25  -1   41.50    2.50
   5  25   1   45.20    3.90
   7  25   1   29.90    3.90
   9  25   1   -1.10    2.80
   8  26  -1   22.30    3.80
  -6  26   1    2.70    1.30
   6  26  -1    3.20    2.60
   4  26  -1   16.20    2.80
  -4  26   1   19.50    2.10
   2  26  -1   13.70    2.40
  -2  26   1   17.60    2.20
   0  26  -1   32.10    2.90
   0  26   1   38.10    3.10
   2  26   1   14.60    2.40
  -2  26  -1   11.50    2.00
   4  26   1    3.40    2.20
  -4  26  -1    3.70    1.40
   6  26   1   49.10    4.40
  -6  26  -1   55.39    2.50
   8  26   1    8.90    3.30
   7  27  -1   51.29    4.80
  -7  27   1   45.00    2.40
  -5  27   1   -0.20    1.40
   5  27  -1    2.80    2.40
   3  27  -1   36.10    3.50
  -3  27   1   30.20    2.60
  -1  27   1    5.80    1.90
   1  27  -1    9.10    2.20
  -1  27  -1    2.90    1.70
   1  27   1    1.40    1.80
  -3  27  -1    8.70    1.80
   3  27   1    5.30    2.20
   5  27   1   29.00    3.60
  -5  27  -1   25.40    2.10
   7  27   1    2.90    2.80
   6  28  -1   47.20    4.60
  -6  28   1   43.10    2.80
  -4  28   1   22.80    2.30
   4  28  -1   14.80    3.00
   2  28  -1    8.00    2.40
  -2  28   1   11.30    2.10
   0  28  -1   13.60    2.40
   0  28   1    9.50    2.20
  -2  28  -1   33.10    2.80
   2  28   1   28.30    3.30
  -4  28  -1   80.59    3.80
   4  28   1   83.19    5.40
   6  28   1    0.40    2.70
  -6  28  -1   -0.40    1.20
   5  29  -1    1.90    2.50
  -5  29   1    6.70    1.70
  -3  29   1    8.80    2.00
   3  29  -1   10.20    2.60
  -1  29   1   -1.60    1.70
   1  29  -1    0.70    1.90
  -1  29  -1   14.40    2.40
   1  29   1   17.80    2.80
   3  29   1   15.50    2.90
  -3  29  -1   16.80    2.30
   5  29   1    8.80    2.90
  -5  29  -1    6.70    1.60
   4  30  -1   26.80    3.60
  -4  30   1   33.20    2.80
  -2  30   1    8.00    2.20
   2  30  -1   10.40    2.60
   0  30  -1   19.60    2.80
   0  30   1   20.60    2.80
   2  30   1   15.90    2.80
  -2  30  -1   17.70    2.50
 -16   0   2   76.89    5.10
   8   0  -2  123.89    3.80
  -8   0   2  131.59    4.10
  -6   0   2  560.84   12.40
   6   0  -2  541.75   12.20
  -4   0   2 1722.03   36.30
   4   0  -2 1724.53   36.20
   4   0  -2 1740.03   36.20
  -2   0   2 2879.41   60.69
   2   0  -2 2965.40   60.79
   2   0  -2 2828.72   60.29
   0   0  -2  185.68    4.20
   0   0   2  188.18    4.10
   0   0  -2  188.18    4.10
   2   0   2 1990.50   41.70
  -2   0  -2 2037.40   41.70
  -2   0  -2 1972.10   41.60
   4   0   2   57.49    2.00
  -4   0  -2   56.49    2.10
  -4   0  -2   56.89    1.80
  -6   0  -2   57.59    1.90
   6   0   2   57.19    2.30
  -6   0  -2   55.69    2.50
  -8   0  -2  244.08    6.60
   8   0   2  237.38    6.20
 -10   0  -2  152.88    5.30
 -12   0  -2   16.40    2.40
 -14   0  -2   20.80    2.90
 -15  -1   2   19.80    3.00
 -15   1   2   31.40    3.20
  -9  -1   2   91.69    3.80
   9  -1  -2   90.99    3.10
   9   1  -2   91.89    3.30
  -9   1   2   96.89    3.60
  -7  -1   2  240.08    6.20
   7  -1  -2  237.38    5.80
   7   1  -2  240.38    6.00
  -7   1   2  234.78    6.00
  -5  -1   2  410.66    9.40
   5  -1  -2  415.06    9.20
   5  -1  -2  408.66    9.20
  -5   1   2  402.76    9.30
   5   1  -2  426.56    9.40
   3  -1  -2  467.55   10.10
  -3  -1   2  470.65   10.30
   3  -1  -2  479.65   10.10
   3   1  -2  469.95   10.30
   3   1  -2  460.95   10.20
  -3   1   2  473.05   10.10
   1  -1  -2   82.99    2.10
   1  -1  -2   82.29    2.10
  -1   1   2   81.49    2.10
   1   1  -2   85.69    2.10
   1  -1   2  747.43   15.60
  -1  -1  -2  754.62   15.70
   1  -1   2  741.63   15.70
  -1  -1  -2  768.72   15.80
  -1   1  -2  725.73   15.60
   1   1   2  732.33   15.80
  -1   1  -2  758.32   15.70
   3  -1   2  247.48    5.50
   3  -1   2  245.08    5.50
  -3  -1  -2  238.38    5.70
  -3  -1  -2  239.98    5.50
  -3   1  -2  241.38    5.60
   3   1   2  241.38    5.70
  -3   1  -2  239.18    5.30
  -5  -1  -2  589.04   12.60
  -5  -1  -2  577.94   13.00
   5  -1   2  578.04   12.70
  -5   1  -2  577.34   12.90
   5   1   2  579.24   12.90
  -7  -1  -2   68.79    3.00
  -7  -1  -2   69.79    2.30
   7  -1   2   72.19    2.50
  -7   1  -2   72.69    2.90
   7   1   2   71.59    2.70
  -9  -1  -2    8.50    1.70
   9   1   2   10.10    1.50
  -9   1  -2   11.50    1.70
 -11  -1  -2   95.89    4.50
 -11   1  -2   90.99    4.30
 -13  -1  -2    4.20    2.20
 -13   1  -2    4.60    2.10
 -15  -1  -2    9.20    2.60
 -15   1  -2   13.20    2.70
 -16  -2   2    9.60    2.80
 -16   2   2    3.30    2.40
  10   2  -2   57.39    2.80
 -10   2   2   52.19    3.10
  -8  -2   2  258.77    7.00
  -8   2   2  267.87    6.70
   8   2  -2  259.17    6.70
   6  -2  -2  530.65   11.60
  -6  -2   2  534.65   12.10
  -6   2   2  523.25   11.70
   6   2  -2  525.15   12.00
  -4  -2   2  130.69    3.60
   4  -2  -2  133.79    3.20
   4  -2  -2  140.69    3.40
   4   2  -2  130.79    3.60
  -4   2   2  132.09    3.30
   2  -2  -2 1357.46   27.60
  -2  -2   2 1310.57   27.80
   2  -2  -2 1326.67   27.60
  -2   2   2 1311.07   27.60
   2   2  -2 1311.67   27.80
   0  -2  -2  720.93   15.20
   0  -2  -2  722.03   15.20
   0  -2   2  741.33   15.10
   0  -2   2  718.93   15.10
   0   2  -2  695.13   15.10
   0   2   2  723.03   15.20
   0   2  -2  722.43   15.10
   2  -2   2 2785.42   57.59
  -2  -2  -2 2725.83   57.39
  -2  -2  -2 2717.33   57.49
  -2   2  -2 2866.61   57.49
  -2   2  -2 2719.03   57.29
   2   2   2 2743.63   57.49
  -4  -2  -2  675.63   15.00
   4  -2   2  677.13   14.50
  -4  -2  -2  678.93   14.70
   4   2   2  679.13   14.90
  -4   2  -2  688.43   14.70
  -6  -2  -2   71.29    2.90
  -6  -2  -2   70.69    2.50
   6   2   2   72.19    2.70
  -6   2  -2   71.79    2.60
  -8  -2  -2  148.99    4.20
  -8  -2  -2  151.78    5.00
  -8   2  -2  154.98    4.60
   8   2   2  160.98    4.70
 -10  -2  -2   42.20    3.40
 -10   2  -2   42.60    3.00
 -12  -2  -2   27.10    2.90
 -12   2  -2   27.10    2.70
 -14  -2  -2    1.40    2.20
 -14   2  -2   -0.10    2.00
 -15  -3   2   20.20    3.20
 -15   3   2   25.60    3.00
   9   3  -2  233.28    6.50
  -9   3   2  250.07    6.40
  -7  -3   2  255.87    6.70
   7  -3  -2  257.97    6.10
   7   3  -2  244.58    6.50
  -7   3   2  257.27    6.20
  -5  -3   2    5.20    1.10
   5  -3  -2    5.70    0.70
  -5   3   2    5.00    0.80
   5   3  -2    4.70    1.10
  -5   3   2    5.70    0.80
  -3  -3   2   90.39    2.70
   3  -3  -2   92.19    2.20
   3   3  -2   94.89    2.80
  -3   3   2   91.89    2.30
  -3   3   2   90.99    2.40
  -1  -3   2  878.91   18.70
   1  -3  -2  877.11   18.60
  -1   3   2  906.11   18.60
   1   3  -2  879.51   18.70
  -1  -3  -2 3054.19   63.39
  -1   3  -2 3069.09   63.29
   1   3   2 3030.50   63.69
  -1   3  -2 2991.50   63.19
  -3  -3  -2   92.19    2.90
   3  -3   2   94.89    2.20
  -3   3  -2   92.49    2.40
  -3   3  -2   97.49    2.50
   3   3   2   93.59    2.90
  -5  -3  -2  146.79    4.00
  -5  -3  -2  147.99    4.30
   5  -3   2  148.39    3.60
  -5   3  -2  145.39    3.80
   5   3   2  142.39    4.20
  -5   3  -2  146.09    3.80
  -7  -3  -2  172.28    4.70
  -7  -3  -2  179.18    5.30
  -7   3  -2  175.48    4.80
   7   3   2  178.98    5.00
  -9  -3  -2  625.04   14.80
  -9  -3  -2  595.94   14.00
  -9   3  -2  614.14   14.20
   9   3   2  630.54   14.40
 -11  -3  -2   20.10    2.60
 -11   3  -2   18.70    2.30
 -13  -3  -2   -1.30    2.10
 -13   3  -2   -0.50    1.80
 -15  -3  -2    1.50    2.40
 -15   3  -2    0.80    2.10
 -16  -4   2   12.80    3.00
 -16   4   2    9.30    2.50
 -10   4   2   89.79    3.50
  10   4  -2   83.09    3.60
   8  -4  -2   18.20    1.40
  -8   4   2   15.40    1.40
   8   4  -2   15.30    1.60
   6  -4  -2  224.88    5.10
  -6  -4   2  213.58    5.90
  -6   4   2  220.88    5.30
   6   4  -2  220.58    5.90
  -6   4   2  222.98    5.30
  -4  -4   2  152.68    4.10
   4  -4  -2  149.59    3.40
   4   4  -2  149.99    4.10
  -4   4   2  146.39    3.60
  -4   4   2  154.08    3.60
  -2  -4   2 1885.51   39.30
  -2   4   2 1910.41   39.00
   2   4  -2 1835.92   39.30
  -2   4   2 1877.71   39.00
   0  -4   2    4.30    0.60
   0  -4  -2    3.70    0.70
   0   4   2    4.10    0.70
   0   4  -2    4.20    0.60
  -2  -4  -2  937.11   19.90
  -2   4  -2  944.81   19.30
  -2   4  -2  895.71   19.30
  -4  -4  -2  143.99    4.10
   4  -4   2  142.19    3.20
  -4   4  -2  140.39    3.50
   4   4   2  142.99    4.10
  -4   4  -2  141.19    3.50
   6  -4   2  108.29    3.00
  -6  -4  -2  112.99    3.90
  -6   4  -2  120.89    3.30
  -6   4  -2  118.19    3.30
   6   4   2  120.09    3.80
  -8  -4  -2   28.90    2.10
  -8  -4  -2   31.20    2.40
  -8   4  -2   28.50    2.10
   8   4   2   29.00    2.20
 -10  -4  -2   60.99    3.70
 -10   4  -2   58.69    3.10
 -12  -4  -2   17.40    2.70
 -12   4  -2   13.10    2.20
 -14  -4  -2    1.90    2.30
 -14   4  -2    4.20    2.10
 -15  -5   2    6.20    2.60
 -15   5   2    9.70    2.30
   9  -5  -2    9.70    1.30
  -9   5   2    9.20    1.20
  -9   5   2    9.70    1.30
   9   5  -2   10.20    1.60
   7  -5  -2  300.97    6.80
  -7  -5   2  275.87    7.70
   7   5  -2  303.87    7.60
  -7   5   2  299.47    6.90
  -7   5   2  294.97    6.90
   5  -5  -2  633.74   13.20
  -5  -5   2  616.54   14.10
  -5   5   2  618.64   13.40
   5   5  -2  631.74   14.10
  -5   5   2  631.44   13.40
  -3  -5   2  427.16    9.70
  -3   5   2  432.86    9.10
   3   5  -2  419.66    9.60
  -3   5   2  422.76    9.10
   1  -5  -2    3.70    0.60
  -1  -5   2    3.10    0.70
   1   5  -2    3.30    0.80
  -1   5   2    3.40    0.60
  -1  -5  -2  910.11   19.10
   1   5   2  883.81   19.10
  -1   5  -2  899.41   18.70
  -1   5  -2  880.01   18.70
  -3   5  -2  403.76    8.70
  -3   5  -2  420.06    8.80
   3   5   2  407.26    9.50
   5  -5   2  694.33   14.60
  -5  -5  -2  696.23   15.70
   5   5   2  703.33   15.60
  -5   5  -2  694.83   14.90
  -5   5  -2  685.43   14.90
  -7  -5  -2   97.49    3.90
  -7   5  -2   92.79    2.90
   7   5   2   95.59    3.60
  -7   5  -2   97.29    3.00
  -9  -5  -2    6.00    1.80
  -9  -5  -2    5.70    1.40
   9   5   2    5.30    1.50
  -9   5  -2    5.80    1.40
 -11  -5  -2   35.30    3.20
 -11   5  -2   43.90    3.00
 -13  -5  -2   37.10    3.60
 -13   5  -2   33.30    2.80
 -15  -5  -2   19.60    3.30
 -15   5  -2   18.80    2.70
 -14  -6   2   31.40    3.50
 -10   6   2   11.40    1.50
  10   6  -2   12.90    1.90
   8  -6  -2  254.27    6.00
   8   6  -2  254.27    6.90
  -8   6   2  248.78    6.20
  -8   6   2  257.57    6.20
  -6  -6   2   84.79    3.40
   6  -6  -2   86.19    2.20
  -6   6   2   90.69    2.50
   6   6  -2   87.49    3.30
  -6   6   2   90.29    2.50
  -4  -6   2  232.78    6.00
  -4   6   2  230.18    5.20
  -4   6   2  236.88    5.20
   4   6  -2  233.28    6.00
   2   6  -2   93.49    2.90
  -2   6   2   96.29    2.40
  -2   6   2   95.69    2.40
   0  -6  -2   96.59    2.70
   0  -6   2  103.29    2.60
   0   6  -2   99.09    2.60
   0   6   2   96.69    2.80
  -2  -6  -2  106.89    3.20
  -2   6  -2  105.99    2.50
   2   6   2  105.09    3.20
  -4  -6  -2  292.37    7.40
  -4   6  -2  297.47    6.50
   4   6   2  301.77    7.40
  -4   6  -2  297.07    6.50
   6  -6   2   79.39    2.10
  -6  -6  -2   72.99    3.30
  -6   6  -2   78.89    2.40
  -6   6  -2   77.59    2.40
   6   6   2   74.79    3.10
  -8  -6  -2   63.19    3.50
  -8   6  -2   59.49    2.50
   8   6   2   65.99    3.20
  -8   6  -2   64.29    2.40
 -10  -6  -2   41.60    3.30
  10   6   2   37.90    3.00
 -10   6  -2   35.50    2.60
 -12  -6  -2   24.00    3.00
 -12   6  -2   19.20    2.20
 -14  -6  -2    1.40    2.50
 -14   6  -2    4.50    2.00
 -15  -7   2    1.60    2.70
 -15   7   2   -0.40    1.90
  11   7  -2   18.50    2.20
   9  -7  -2    6.80    1.10
  -9   7   2    5.40    1.00
   9   7  -2    5.30    1.50
  -9   7   2    6.30    1.20
   7  -7  -2  408.06    9.00
  -7   7   2  423.76    9.30
  -7   7   2  422.26    9.30
   7   7  -2  414.36   10.30
  -5   7   2  125.59    3.10
   5   7  -2  131.89    4.10
  -5   7   2  133.29    3.20
  -3   7   2  624.24   13.20
  -3   7   2  620.74   13.20
   3   7  -2  616.14   13.80
   1  -7  -2  885.01   18.60
   1   7  -2  873.61   18.80
  -1   7   2  881.11   18.70
  -1  -7  -2 1030.00   21.90
  -1   7  -2 1007.40   21.40
  -1   7  -2 1016.90   21.40
   1   7   2 1029.40   21.90
  -3  -7  -2  199.98    5.30
   3   7   2  193.98    5.30
  -3   7  -2  196.98    4.30
  -3   7  -2  194.08    4.30
  -5  -7  -2   80.89    3.40
   5   7   2   89.69    3.40
  -5   7  -2   91.89    2.30
  -5   7  -2   90.29    2.40
  -7  -7  -2    6.30    1.60
   7  -7   2    8.10    0.80
   7   7   2    8.40    1.50
  -7   7  -2    8.60    0.90
  -7   7  -2    6.90    1.00
  -9  -7  -2   27.90    2.80
  -9  -7  -2   29.20    2.30
   9   7   2   27.70    2.50
  -9   7  -2   29.80    2.10
 -11  -7  -2  118.39    5.40
 -11   7  -2  118.09    4.20
 -13  -7  -2   10.10    2.70
 -13   7  -2   11.10    2.00
 -14  -8   2   17.90    3.10
 -14   8   2   19.00    2.30
  10  -8  -2    6.70    1.20
 -10   8   2    6.90    1.30
  10   8  -2    8.20    1.80
   8  -8  -2   70.79    2.10
   8   8  -2   70.09    3.40
  -8   8   2   70.89    2.30
  -8   8   2   70.29    2.40
   6   8  -2  231.88    6.50
  -6   8   2  233.98    5.40
  -6   8   2  240.48    5.40
   4   8  -2  128.59    4.00
  -4   8   2  128.09    3.10
  -4   8   2  132.49    3.10
  -2   8   2   94.59    2.50
   2   8  -2   91.49    3.00
  -2   8   2   91.89    2.50
   0  -8  -2  409.56    9.10
   0   8   2  409.86    9.20
   0   8  -2  402.06    9.00
  -2  -8  -2 1657.63   35.10
   2   8   2 1635.64   35.10
  -2   8  -2 1667.53   34.30
  -2   8  -2 1639.74   34.30
  -4  -8  -2   12.00    1.50
  -4   8  -2   11.70    0.80
  -4   8  -2   10.70    0.70
   4   8   2    9.70    1.50
  -6  -8  -2   43.70    2.70
  -6   8  -2   38.00    1.50
  -6   8  -2   37.60    1.50
   6   8   2   39.40    2.60
  -8  -8  -2   52.59    3.50
   8  -8   2   51.49    1.90
  -8   8  -2   50.49    2.20
   8   8   2   52.79    3.10
  -8   8  -2   54.39    2.10
 -10  -8  -2   41.10    3.40
 -10  -8  -2   39.70    3.00
 -10   8  -2   43.00    2.50
  10   8   2   41.20    3.30
 -12  -8  -2   10.40    2.80
 -12   8  -2    7.20    1.70
 -14  -8  -2    0.50    2.60
 -14   8  -2   -0.20    1.70
 -15  -9   2    1.90    2.80
 -15   9   2    2.00    1.80
 -13  -9   2   12.60    2.90
  11   9  -2   40.40    3.30
   9  -9  -2   86.49    2.60
  -9   9   2   82.29    2.80
   9   9  -2   86.19    4.00
  -9   9   2   86.69    2.80
  -7   9   2   29.10    1.30
  -7   9   2   27.20    1.40
   7   9  -2   26.50    2.30
   5   9  -2  715.23   16.30
  -5   9   2  721.83   15.00
  -5   9   2  696.63   15.00
   3   9  -2   23.30    1.70
  -3   9   2   22.90    1.20
  -3   9   2   22.70    1.20
   1  -9  -2  811.32   17.20
  -1   9   2  801.42   17.30
   1   9  -2  803.52   17.50
  -1  -9  -2  219.38    5.40
  -1   9  -2  213.28    5.00
  -1   9  -2  211.78    5.00
   1   9   2  206.88    5.50
  -3  -9  -2  334.97    8.20
  -3   9  -2  334.57    7.20
   3   9   2  330.37    8.30
  -3   9  -2  335.07    7.20
  -5  -9  -2   26.10    2.10
  -5   9  -2   31.70    1.10
   5   9   2   30.50    2.40
  -5   9  -2   30.10    1.10
  -7  -9  -2   95.49    4.10
  -7   9  -2   92.39    2.60
   7   9   2   91.89    3.90
  -7   9  -2   92.19    2.60
  -9  -9  -2  259.77    7.90
   9   9   2  240.58    7.40
  -9   9  -2  248.28    6.20
 -11  -9  -2   41.90    3.70
 -11   9  -2   38.80    2.50
 -13  -9  -2    6.10    2.70
 -13   9  -2   10.30    1.80
 -14 -10   2    3.20    2.80
 -14  10   2    5.10    1.80
  10 -10  -2   65.19    2.30
 -10  10   2   62.89    2.60
  10  10  -2   66.79    3.80
   8 -10  -2   49.10    1.50
   8  10  -2   48.60    3.10
  -8  10   2   51.09    1.90
  -8  10   2   54.09    1.90
  -6  10   2   57.29    1.70
  -6  10   2   57.59    1.70
   6  10  -2   56.29    3.00
  -4  10   2  218.28    4.90
  -4  10   2  218.68    4.90
   4  10  -2  212.08    6.00
   2  10  -2 1256.07   27.00
  -2  10   2 1251.77   26.60
  -2  10   2 1262.27   26.50
   0 -10   2  686.63   14.70
   0 -10  -2  682.33   14.90
   0  10   2  670.03   15.00
   0  10  -2  686.43   14.90
  -2 -10  -2    0.30    1.00
   2  10   2   -0.20    1.00
  -2  10  -2   -0.40    0.60
  -2  10  -2    0.30    0.60
  -4 -10  -2   63.19    3.00
   4  10   2   64.89    3.00
  -6 -10  -2  130.89    4.70
  -6  10  -2  134.99    3.20
   6  10   2  131.09    4.70
  -6  10  -2  135.89    3.20
   8 -10   2  182.88    4.30
  -8 -10  -2  191.88    6.40
  -8  10  -2  181.58    4.50
   8  10   2  188.38    6.10
  -8  10  -2  184.58    4.60
 -10 -10  -2   28.70    3.10
 -10  10  -2   30.70    2.10
  10  10   2   32.60    3.00
 -12 -10  -2   12.90    2.90
 -12  10  -2   13.10    1.70
 -14 -10  -2    8.60    3.10
 -14  10  -2    8.70    1.90
 -15 -11   2    4.70    3.10
 -15  11   2    7.60    1.90
 -13 -11   2   14.70    3.10
  11 -11  -2   57.09    2.40
  11  11  -2   57.69    3.90
   9 -11  -2   18.00    1.20
   9  11  -2   16.70    2.30
  -9  11   2   18.20    1.30
  -9  11   2   17.60    1.40
  -7  11   2    1.30    0.60
   7  11  -2   -0.80    1.30
  -7  11   2   -0.10    0.60
  -5  11   2   48.80    1.50
   5  11  -2   48.40    2.80
  -5  11   2   46.50    1.50
  -3  11   2   21.60    1.30
  -3  11   2   22.50    1.30
   3  11  -2   22.80    1.90
   1 -11  -2  533.15   11.80
  -1  11   2  534.55   12.00
   1  11  -2  546.35   12.20
  -1 -11  -2  211.98    5.50
  -1  11  -2  213.88    5.10
  -1  11  -2  212.58    5.20
   1  11   2  209.28    5.60
  -3 -11  -2  146.39    4.50
  -3  11  -2  148.49    3.50
   3  11   2  144.59    4.60
  -3  11  -2  144.29    3.50
  -5 -11  -2   41.60    2.70
   5  11   2   41.70    2.70
  -7 -11  -2   18.40    2.20
  -7  11  -2   15.10    1.00
  -7  11  -2   15.40    1.00
   7  11   2   17.30    2.10
  -9 -11  -2   39.70    3.30
   9  11   2   35.20    3.00
  -9  11  -2   37.40    1.90
 -11 -11  -2   29.50    3.40
  11  11   2   29.30    3.10
 -11  11  -2   28.10    2.10
 -13 -11  -2   52.39    4.60
 -13  11  -2   58.69    3.00
 -14 -12   2    0.50    2.80
 -14  12   2    2.30    1.50
 -12 -12   2   28.90    3.50
  12  12  -2   31.50    3.20
  10 -12  -2   33.20    1.60
  10  12  -2   31.80    3.00
 -10  12   2   31.20    1.80
   8  12  -2  141.69    5.20
  -8  12   2  129.59    3.30
  -8  12   2  131.49    3.40
  -6  12   2  247.68    5.50
   6  12  -2  252.57    7.10
  -6  12   2  241.48    5.50
  -4  12   2   36.50    1.50
  -4  12   2   36.70    1.50
   4  12  -2   39.50    2.60
  -2  12   2    3.10    0.80
  -2  12   2    3.10    0.90
   2  12  -2    1.50    1.10
   0 -12  -2  155.48    4.30
   0 -12   2  160.08    4.10
   0  12   2  155.28    4.40
   0  12  -2  154.88    4.30
  -2 -12  -2   13.40    1.50
   2  12   2   12.00    1.50
  -2  12  -2   13.20    1.00
  -2  12  -2   11.70    1.00
  -4 -12  -2  257.57    7.10
  -4  12  -2  263.87    5.80
   4  12   2  261.67    7.30
  -4  12  -2  267.57    5.80
  -6 -12  -2   50.49    3.30
   6  12   2   52.79    3.10
  -8 -12  -2   38.20    3.20
  -8  12  -2   38.90    1.50
   8  12   2   38.60    3.10
  -8  12  -2   41.70    1.60
 -10 -12  -2   42.80    3.70
 -10  12  -2   43.40    2.00
  10  12   2   42.60    3.50
 -12 -12  -2    0.70    2.60
 -12  12  -2    1.20    1.20
 -14 -12  -2    7.50    3.20
 -14  12  -2    7.00    1.60
 -13 -13   2   12.30    3.20
 -13  13   2   19.50    1.70
  11 -13  -2   31.80    1.80
 -11 -13   2   33.80    3.50
  11  13  -2   32.90    3.20
  -9  13   2   75.99    2.40
  -9  13   2   74.89    2.30
   9  13  -2   79.99    4.30
  -7  13   2  323.17    7.30
   7  13  -2  340.07    9.30
  -7  13   2  344.67    7.40
   5  13  -2   99.59    4.00
  -5  13   2   94.49    2.60
  -5  13   2   95.99    2.60
   3  13  -2  421.06   10.40
  -3  13   2  421.46    9.50
  -3  13   2  428.26    9.50
  -1 -13   2  137.09    4.00
   1 -13  -2  141.49    3.80
   1  13  -2  133.09    4.10
  -1  13   2  140.49    4.00
  -1 -13  -2   19.50    1.60
  -1  13  -2   21.10    1.40
   1  13   2   21.90    1.80
  -1  13  -2   21.40    1.60
  -3 -13  -2   16.20    1.70
   3  13   2   16.90    1.90
  -3  13  -2   16.40    1.10
  -3  13  -2   16.40    1.20
  -5 -13  -2    2.30    1.40
   5  13   2    0.10    1.30
  -7 -13  -2  106.59    4.80
   7  13   2  110.69    4.60
  -9 -13  -2   13.80    2.60
   9  13   2   16.40    2.50
 -11 -13  -2   73.79    5.00
  11  13   2   64.19    4.40
 -11  13  -2   58.59    2.40
 -13 -13  -2    6.00    3.00
 -13  13  -2   10.80    1.50
 -14 -14   2    5.40    3.10
 -14  14   2    7.00    1.50
 -12 -14   2   12.40    2.90
  12 -14  -2    6.60    1.20
 -12  14   2    8.10    1.20
  12  14  -2    5.80    2.40
 -10 -14   2   38.00    3.50
  10 -14  -2   32.80    1.50
 -10  14   2   31.30    1.70
  10  14  -2   39.60    3.40
   8  14  -2    5.50    1.90
   6  14  -2  298.27    8.40
  -6  14   2  291.47    6.60
  -6  14   2  293.07    6.60
   4  14  -2    6.40    1.50
  -4  14   2    8.00    0.90
  -4  14   2    7.00    0.90
  -2 -14   2  693.43   15.70
  -2  14   2  700.43   15.40
   2  14  -2  704.13   16.00
   0 -14  -2   29.20    1.90
   0  14  -2   29.90    2.00
   0  14   2   31.60    2.10
  -2 -14  -2  167.68    5.10
   2  14   2  175.98    5.20
  -2  14  -2  173.48    4.40
  -2  14  -2  171.08    4.40
  -4 -14  -2   30.60    2.50
  -4  14  -2   31.00    1.30
   4  14   2   32.70    2.60
  -4  14  -2   31.70    1.40
  -6 -14  -2   56.79    3.50
   6  14   2   52.29    3.50
  -8 -14  -2  130.59    5.50
   8  14   2  114.19    5.20
 -10 -14  -2   99.19    5.30
  10  14   2   92.09    4.90
 -12 -14  -2   12.60    3.10
 -12  14  -2   12.00    1.30
 -13 -15   2   14.10    3.40
 -13  15   2   16.30    1.40
  11 -15  -2    1.20    0.90
 -11 -15   2    2.90    2.30
  11  15  -2   -0.50    1.90
  -9 -15   2   29.30    3.10
   9  15  -2   21.10    2.80
  -7 -15   2  133.19    5.20
  -7  15   2  133.19    3.30
   7  15  -2  131.09    5.30
  -7  15   2  129.19    3.20
  -5 -15   2  330.87    8.70
  -5  15   2  325.97    7.40
   5  15  -2  318.47    8.80
  -5  15   2  331.07    7.40
  -3 -15   2   32.60    2.30
  -3  15   2   34.40    1.80
  -3  15   2   32.00    1.70
   3  15  -2   33.90    2.60
  -1 -15   2   49.30    2.20
   1  15  -2   44.80    2.50
  -1  15   2   48.70    2.40
  -1 -15  -2  234.68    6.20
  -1  15  -2  241.08    6.00
   1  15   2  226.68    6.40
  -3 -15  -2   15.40    1.80
  -3  15  -2   14.60    1.10
  -3  15  -2   10.70    1.10
   3  15   2   15.70    1.90
  -5 -15  -2   53.89    3.20
   5  15   2   54.89    3.40
  -5  15  -2   49.99    1.60
  -7 -15  -2   53.99    3.80
   7  15   2   58.29    3.70
  -9 -15  -2    6.10    2.30
   9  15   2    5.10    2.10
 -11 -15  -2   -0.30    2.50
  11  15   2   -2.20    1.90
 -13 -15  -2    7.80    3.30
  12 -16  -2    4.00    1.00
 -12 -16   2    6.50    2.80
  12  16  -2    4.90    2.40
 -10 -16   2   49.50    4.00
  10  16  -2   44.90    3.80
  -8 -16   2    7.90    2.20
   8  16  -2   10.00    2.20
  -6 -16   2   42.60    3.20
  -6  16   2   38.70    1.60
   6  16  -2   35.60    2.90
  -6  16   2   38.80    1.60
  -4 -16   2  117.89    4.30
  -4  16   2  121.39    3.40
  -4  16   2  120.39    3.40
   4  16  -2  116.59    4.60
  -2 -16   2   91.39    3.40
   2  16  -2   88.99    3.60
  -2  16   2   95.29    3.20
   0 -16  -2  147.89    4.40
   0  16   2  151.88    4.70
   0  16  -2  153.48    4.60
  -2 -16  -2   36.70    2.40
  -2  16  -2   35.30    1.90
  -2  16  -2   33.60    1.80
   2  16   2   34.40    2.60
  -4 -16  -2   41.30    3.00
  -4  16  -2   40.00    1.70
   4  16   2   45.10    3.20
  -4  16  -2   41.30    1.70
  -6 -16  -2   87.29    4.20
   6  16   2   84.09    4.40
  -8 -16  -2   69.99    4.50
   8  16   2   76.79    4.60
 -10 -16  -2    0.80    2.20
  10  16   2    2.40    2.20
 -12 -16  -2   12.30    3.30
 -13 -17   2   -3.60    2.70
 -11 -17   2   11.30    2.90
  11 -17  -2   15.20    1.10
  11  17  -2   12.60    2.80
  -9 -17   2   25.30    3.00
   9  17  -2   24.60    3.10
  -7 -17   2  160.68    5.90
  -7  17   2  163.08    3.90
  -7  17   2  152.28    3.80
   7  17  -2  163.98    6.10
  -5 -17   2  199.38    6.20
  -5  17   2  196.88    4.90
  -5  17   2  192.98    4.80
   5  17  -2  183.88    6.30
  -3 -17   2  162.68    5.10
  -3  17   2  158.28    4.40
   3  17  -2  162.98    5.40
  -3  17   2  161.48    4.50
  -1 -17   2   25.30    1.80
   1  17  -2   22.30    2.00
  -1  17   2   19.60    1.80
  -1 -17  -2   68.89    3.00
  -1  17  -2   64.39    2.80
   1  17   2   67.59    3.20
  -3 -17  -2   34.50    2.80
  -3  17  -2   32.50    1.90
  -3  17  -2   32.20    1.70
   3  17   2   29.70    2.60
  -5 -17  -2  396.46   10.60
  -5  17  -2  392.86    8.70
  -5  17  -2  392.76    8.70
   5  17   2  399.66   10.70
  -7 -17  -2    9.40    2.20
   7  17   2    6.40    2.20
  -9 -17  -2   22.00    3.10
   9  17   2   32.40    3.40
 -11 -17  -2    2.80    2.70
  11  17   2    6.80    2.60
  12 -18  -2    2.40    0.90
 -12 -18   2    8.40    3.00
  12  18  -2    1.10    2.30
 -10 -18   2    1.60    2.30
  10  18  -2    7.20    2.60
  -8 -18   2   18.40    2.80
   8  18  -2   20.10    2.90
  -6 -18   2   43.20    3.40
   6  18  -2   45.70    3.50
  -6  18   2   45.60    1.90
  -6  18   2   45.20    1.90
  -4 -18   2  139.69    5.00
   4  18  -2  154.48    5.40
  -4  18   2  142.09    4.10
  -2 -18   2   81.79    3.40
   2  18  -2   80.09    3.60
  -2  18   2   87.69    3.20
   0 -18  -2   10.10    1.40
   0  18   2    7.30    1.50
   0  18  -2    8.00    1.50
  -2 -18  -2   75.79    3.40
   2  18   2   69.09    3.60
  -2  18  -2   77.09    2.90
  -4 -18  -2   86.39    4.00
  -4  18  -2   75.49    2.60
   4  18   2   80.09    4.10
  -4  18  -2   76.49    2.50
  -6 -18  -2   52.79    3.80
   6  18   2   41.40    3.40
  -8 -18  -2   26.80    3.10
   8  18   2   29.20    3.40
 -10 -18  -2    2.70    2.50
  10  18   2    6.70    2.60
 -12 -18  -2   13.70    3.50
 -11 -19   2    5.40    2.70
  11  19  -2    8.40    2.80
  -9 -19   2    7.00    2.50
   9  19  -2    7.30    2.40
  -7 -19   2    4.80    2.10
   7  19  -2    5.80    2.20
  -7  19   2    5.70    0.90
  -5 -19   2  114.69    4.80
  -5  19   2  118.59    3.60
   5  19  -2  124.49    5.20
  -3 -19   2  106.29    4.20
   3  19  -2  107.49    4.50
  -3  19   2  103.79    3.60
   1  19  -2   61.29    3.20
  -1  19   2   55.09    2.90
  -1 -19  -2  100.99    3.90
   1  19   2   98.99    4.00
  -1  19  -2   94.59    3.60
  -3 -19  -2   85.59    3.80
  -3  19  -2   77.19    2.90
   3  19   2   74.99    4.00
  -5 -19  -2    6.20    2.00
  -5  19  -2    5.90    0.90
   5  19   2    6.40    2.00
  -7 -19  -2   21.50    2.90
   7  19   2   17.40    2.80
  -9 -19  -2    6.30    2.60
   9  19   2    4.00    2.40
 -11 -19  -2   17.50    3.50
  11  19   2   22.10    3.50
 -12 -20   2   21.70    3.70
  12  20  -2   14.60    3.20
 -10 -20   2    3.60    2.50
  10  20  -2    0.50    2.40
  -8 -20   2   72.59    4.70
   8  20  -2   86.19    5.10
  -6 -20   2   62.89    4.00
   6  20  -2   58.39    4.10
  -6  20   2   55.89    2.30
  -4 -20   2  245.18    7.20
  -4  20   2  239.48    6.30
   4  20  -2  247.08    7.60
  -2  20   2  118.19    4.10
   2  20  -2  113.69    4.60
   0  20  -2    4.10    1.40
   0  20   2    3.50    1.40
  -2 -20  -2   62.49    4.30
  -2  20  -2   59.39    2.80
   2  20   2   56.99    3.50
  -4 -20  -2   14.70    2.30
  -4  20  -2   12.90    1.40
   4  20   2   12.20    2.20
  -6 -20  -2   10.50    2.30
   6  20   2   15.10    2.60
  -8 -20  -2   10.20    2.60
   8  20   2    7.50    2.60
 -10 -20  -2   27.70    3.70
  10  20   2   27.20    3.60
 -11 -21   2   34.30    4.10
  11  21  -2   35.80    4.20
  -9 -21   2   12.70    2.90
   9  21  -2   15.40    3.10
  -7 -21   2   54.89    4.10
  -7  21   2   61.19    2.30
   7  21  -2   66.99    4.70
  -5 -21   2   44.40    3.40
  -5  21   2   42.50    2.30
   5  21  -2   46.20    3.80
  -3  21   2   90.49    3.60
   3  21  -2   95.79    4.50
   1  21  -2   69.09    3.60
  -1  21   2   76.09    3.50
   1  21   2   24.10    2.40
  -1  21  -2   27.90    2.20
  -3  21  -2   21.60    1.80
   3  21   2   22.50    2.60
  -5 -21  -2   16.40    2.50
  -5  21  -2   19.30    1.40
   5  21   2   13.60    2.60
  -7 -21  -2   20.60    2.90
   7  21   2   24.00    3.20
  -9 -21  -2   23.70    3.50
   9  21   2   24.40    3.50
 -11 -21  -2    3.60    3.00
  11  21   2    0.60    2.70
 -10 -22   2   34.60    3.90
  10  22  -2   34.10    4.10
  -8 -22   2    9.30    2.50
   8  22  -2    8.10    2.60
   6  22  -2   20.80    2.90
  -6  22   2   23.00    1.70
   4  22  -2   -0.80    1.70
  -4  22   2    1.40    1.20
  -2  22   2   23.70    2.10
   2  22  -2   21.20    2.40
   0  22  -2   93.59    4.00
   0  22   2   90.49    4.00
  -2  22  -2    0.50    1.20
   2  22   2   -0.60    1.60
  -4  22  -2   74.29    2.90
   4  22   2   76.59    4.40
  -6 -22  -2   16.00    2.70
  -6  22  -2   18.30    1.30
   6  22   2   17.80    3.00
  -8 -22  -2   11.70    2.90
   8  22   2   20.00    3.30
 -10 -22  -2   15.50    3.40
  10  22   2   12.20    3.30
  -9 -23   2   10.60    3.00
   9  23  -2   10.20    3.00
  -7  23   2   12.00    1.30
   7  23  -2   12.20    2.80
   5  23  -2   20.90    2.90
  -5  23   2   19.50    1.80
   3  23  -2   12.10    2.20
  -3  23   2   10.90    1.70
  -1  23   2   82.99    3.90
   1  23  -2   80.99    4.00
  -1  23  -2   37.30    2.80
   1  23   2   36.00    3.00
   3  23   2   92.49    4.70
  -3  23  -2   81.59    3.40
   5  23   2   52.89    4.10
  -5  23  -2   50.09    2.40
   7  23   2    6.60    2.70
  -9 -23  -2   12.00    3.10
   9  23   2   16.70    3.50
  10  24  -2    2.70    3.00
   8  24  -2   12.80    3.10
   6  24  -2   25.10    3.30
  -6  24   2   25.20    1.90
  -4  24   2   20.60    2.00
   4  24  -2   20.20    2.80
   2  24  -2   18.80    2.50
  -2  24   2   18.30    2.10
   0  24   2  138.89    5.30
   0  24  -2  132.59    5.00
   2  24   2   -1.00    1.70
  -2  24  -2    1.70    1.50
   4  24   2   79.29    4.80
  -4  24  -2   83.39    3.30
  -6  24  -2   22.60    1.70
   6  24   2   26.80    3.40
   8  24   2   12.30    3.20
   9  25  -2    5.90    3.20
  -7  25   2   27.90    2.10
   7  25  -2   29.30    3.70
  -5  25   2   31.10    2.30
   5  25  -2   23.30    3.10
   3  25  -2    4.90    2.10
  -3  25   2    1.90    1.50
   1  25  -2   25.30    2.60
  -1  25   2   25.40    2.60
   1  25   2    5.80    1.90
  -1  25  -2    5.90    1.70
   3  25   2   32.10    3.30
  -3  25  -2   32.10    2.70
  -5  25  -2   31.20    2.30
   5  25   2   29.60    3.50
   7  25   2    3.50    2.70
   8  26  -2   13.80    3.30
  -6  26   2    4.80    1.40
   6  26  -2    8.00    2.70
  -4  26   2   30.10    2.50
   4  26  -2   34.30    3.50
  -2  26   2   -0.10    1.50
   2  26  -2   -0.20    1.70
   0  26  -2    3.50    1.80
   0  26   2    5.50    1.90
  -2  26  -2    8.00    1.80
   2  26   2    7.60    2.20
  -4  26  -2   34.40    2.40
   4  26   2   24.90    3.20
  -6  26  -2   -0.40    1.00
   6  26   2    4.10    2.70
   8  26   2    0.90    2.90
  -7  27   2   16.30    1.70
   7  27  -2   15.80    3.40
   5  27  -2    4.60    2.40
  -5  27   2    4.40    1.60
  -3  27   2   26.70    2.50
   3  27  -2   22.50    2.90
  -1  27   2   26.00    2.80
   1  27  -2   24.40    2.70
  -1  27  -2   21.40    2.40
   1  27   2   17.80    2.60
   3  27   2   10.60    2.60
  -3  27  -2    9.90    1.90
   5  27   2    6.70    2.70
  -5  27  -2   11.60    1.60
   7  27   2    3.10    3.00
   6  28  -2   -0.70    2.50
  -6  28   2    0.60    1.40
   4  28  -2   12.20    2.70
  -4  28   2   11.20    2.00
   2  28  -2   11.40    2.40
  -2  28   2    9.50    2.10
   0  28  -2    7.00    2.10
   0  28   2    3.60    2.00
  -2  28  -2   18.90    2.40
   2  28   2   15.10    2.70
  -4  28  -2   10.20    1.80
   4  28   2   13.00    3.00
   6  28   2   14.40    3.40
  -6  28  -2    8.30    1.40
   5  29  -2   15.70    3.20
  -5  29   2   18.00    2.20
  -3  29   2    1.00    1.80
   3  29  -2    1.80    2.20
  -1  29   2    5.60    2.10
   1  29  -2    4.00    2.10
  -1  29  -2   23.30    2.70
   1  29   2   25.40    3.10
   3  29   2   11.00    2.80
  -3  29  -2   12.40    2.10
  -5  29  -2   28.10    2.20
   5  29   2   27.50    3.90
  -4  30   2    5.10    1.90
   4  30  -2   -0.30    2.40
  -2  30   2    5.30    2.10
   2  30  -2    4.30    2.30
   0  30   2   13.20    2.60
   0  30  -2   16.90    2.70
  -2  30  -2    4.90    2.00
   2  30   2    1.50    2.30
 -16   0   3   -0.70    2.30
 -10   0   3   -0.80    1.30
  -8   0   3   -0.70    1.00
   8   0  -3    0.20    0.90
   6   0  -3   -0.40    0.90
   6   0  -3   -0.50    0.90
  -6   0   3    0.50    1.00
   4   0  -3   -0.30    0.70
  -4   0   3   -1.00    0.70
   4   0  -3   -0.90    0.70
   2   0  -3   -0.70    0.60
  -2   0   3   -0.30    0.40
  -2   0   3    0.40    0.60
   2   0  -3    0.50    0.60
   0   0  -3   -1.30    0.60
   0   0  -3   -1.20    0.50
   0   0   3   -0.90    0.50
   2   0   3   -0.20    0.60
  -2   0  -3   -0.20    0.70
  -2   0  -3   -0.10    0.60
  -4   0  -3    0.10    0.60
   4   0   3   -0.40    0.80
  -4   0  -3    0.50    0.90
   6   0   3    1.00    0.80
  -6   0  -3   -1.00    1.00
  -6   0  -3   -1.40    0.60
   8   0   3   -0.60    0.90
  -8   0  -3   -0.10    1.30
 -10   0  -3    0.10    1.60
 -12   0  -3    0.80    1.90
 -14   0  -3    0.90    2.20
 -11   1   3   37.10    3.10
   9  -1  -3   24.80    1.70
  -9  -1   3   18.90    1.90
   9   1  -3   21.70    1.80
  -9   1   3   20.60    1.90
   7  -1  -3  242.58    6.00
   7  -1  -3  237.48    5.90
  -7  -1   3  240.98    6.30
  -7   1   3  239.38    6.10
   7   1  -3  246.08    6.10
  -5  -1   3   75.39    2.70
   5  -1  -3   79.29    2.50
   5  -1  -3   79.49    2.50
   5   1  -3   78.09    2.60
   5   1  -3   78.99    2.60
  -5   1   3   76.29    2.50
  -3  -1   3  328.37    7.40
   3  -1  -3  325.67    7.30
   3  -1  -3  328.77    7.30
   3   1  -3  335.77    7.40
  -3   1   3  333.37    7.40
   3   1  -3  328.97    7.50
   1  -1  -3 1838.72   38.10
   1  -1  -3 1811.42   38.30
  -1  -1   3 1836.32   38.10
  -1   1   3 1809.22   38.10
   1   1  -3 1848.02   38.10
   1   1  -3 1828.72   38.30
   1  -1   3 2674.13   56.59
  -1  -1  -3 2777.82   56.29
  -1  -1  -3 2747.53   56.39
  -1   1  -3 2728.13   56.29
   1   1   3 2690.83   56.59
  -1   1  -3 2639.74   56.49
  -3  -1  -3 1348.86   28.80
  -3  -1  -3 1373.66   28.60
   3  -1   3 1345.27   28.50
  -3   1  -3 1346.77   28.30
  -3   1  -3 1358.26   28.60
   3   1   3 1371.76   28.70
  -5  -1  -3  114.39    3.60
   5  -1   3  117.19    3.30
  -5  -1  -3  118.49    3.20
   5   1   3  108.99    3.40
  -5   1  -3  117.69    3.50
  -7  -1  -3   43.40    2.60
  -7  -1  -3   44.10    1.90
   7  -1   3   42.40    2.00
  -7   1  -3   40.40    2.40
   7   1   3   46.90    2.20
  -9  -1  -3  242.78    7.00
  -9   1  -3  233.58    6.70
 -11  -1  -3   72.39    4.10
 -11   1  -3   66.59    3.80
 -13  -1  -3   -1.80    1.90
 -13   1  -3    3.10    2.00
 -15  -1  -3    8.10    2.60
 -15   1  -3    6.30    2.50
 -16  -2   3    8.60    2.80
 -16   2   3    4.50    2.50
 -10  -2   3   19.20    2.20
  10   2  -3   22.30    2.00
 -10   2   3   21.50    2.00
   8  -2  -3  185.48    4.90
  -8  -2   3  175.88    5.30
   8  -2  -3  182.98    4.80
  -8   2   3  181.48    5.00
   8   2  -3  178.88    5.10
   6  -2  -3  402.16    9.30
   6  -2  -3  410.16    9.30
  -6  -2   3  414.96    9.70
  -6   2   3  419.16    9.50
   6   2  -3  422.56    9.70
  -4  -2   3 1107.29   23.40
   4  -2  -3 1092.29   23.10
   4  -2  -3 1091.79   23.10
   4   2  -3 1088.09   23.30
  -4   2   3 1083.59   23.10
   4   2  -3 1106.49   23.40
   2  -2  -3  256.37    5.70
   2  -2  -3  259.27    5.70
  -2  -2   3  247.88    5.80
   2   2  -3  253.37    5.80
   2   2  -3  252.27    5.90
  -2   2   3  253.27    5.70
   0  -2  -3  677.73   14.40
   0  -2  -3  670.33   14.40
   0  -2   3  654.93   14.30
   0   2   3  694.13   14.40
   0   2  -3  681.43   14.30
   0   2  -3  672.33   14.40
   2  -2   3 1118.99   23.70
  -2  -2  -3 1123.79   24.00
   2  -2   3 1144.59   23.60
  -2  -2  -3 1147.29   23.90
  -2   2  -3 1143.59   23.80
   2   2   3 1131.39   24.00
  -2   2  -3 1093.19   23.50
  -4  -2  -3  189.78    5.20
   4  -2   3  209.88    5.20
   4  -2   3  196.18    4.70
  -4  -2  -3  194.38    4.90
  -4   2  -3  197.18    4.90
   4   2   3  195.48    5.10
  -6  -2  -3   97.39    3.00
  -6  -2  -3   95.79    3.50
   6   2   3   95.89    3.30
  -6   2  -3   98.79    3.20
  -8  -2  -3   55.19    2.30
  -8  -2  -3   59.19    3.10
   8   2   3   48.40    2.60
  -8   2  -3   55.19    2.80
 -10  -2  -3   44.10    3.30
 -10   2  -3   37.00    3.00
 -12  -2  -3   31.60    3.10
 -12   2  -3   28.70    2.80
 -14  -2  -3   28.10    3.30
 -14   2  -3   31.90    3.20
 -11   3   3   22.90    2.20
  -9  -3   3   59.19    3.10
   9   3  -3   59.79    2.90
  -9   3   3   59.39    2.80
   7  -3  -3  275.97    6.60
  -7  -3   3  270.47    7.10
  -7   3   3  275.07    6.70
   7   3  -3  280.77    7.00
  -5  -3   3   54.29    2.40
   5  -3  -3   51.19    1.80
  -5   3   3   52.99    1.90
   5   3  -3   50.39    2.30
  -3  -3   3  274.57    6.40
   3  -3  -3  272.77    6.00
   3  -3  -3  267.47    6.00
   3   3  -3  276.87    6.40
  -3   3   3  268.27    6.10
   1  -3  -3 1198.88   24.90
   1  -3  -3 1159.78   24.90
  -1  -3   3 1179.78   24.90
   1   3  -3 1184.78   25.00
  -1   3   3 1203.28   24.90
   1  -3   3 7951.10  166.58
  -1  -3  -3 7966.80  167.58
   1  -3   3 8077.99  166.58
  -1  -3  -3 7962.50  167.38
  -1   3  -3 8053.99  166.98
   1   3   3 8029.70  167.88
   3  -3   3  902.11   19.10
  -3  -3  -3  906.41   19.50
  -3  -3  -3  891.01   19.70
  -3   3  -3  907.21   19.20
  -3   3  -3  921.81   19.30
   3   3   3  917.71   19.60
  -5  -3  -3  137.39    4.30
  -5  -3  -3  142.59    3.90
   5  -3   3  141.09    3.60
  -5   3  -3  136.39    3.80
   5   3   3  143.89    4.20
  -7  -3  -3  378.56    8.80
  -7  -3  -3  380.96    9.50
   7   3   3  367.36    9.20
  -7   3  -3  374.66    8.90
  -9  -3  -3   39.00    3.10
  -9   3  -3   40.80    2.70
   9   3   3   36.20    2.60
 -11  -3  -3   14.90    2.40
 -11   3  -3   17.40    2.20
 -13  -3  -3   10.40    2.50
 -13   3  -3   13.10    2.30
 -16  -4   3    6.80    2.80
 -16   4   3    4.50    2.40
  10   4  -3   37.40    2.70
 -10   4   3   44.30    2.60
  -8  -4   3  267.97    7.30
   8  -4  -3  269.97    6.60
  -8   4   3  279.97    6.70
   8   4  -3  265.37    7.10
  -6  -4   3  396.06    9.50
   6  -4  -3  395.36    8.80
   6   4  -3  399.96    9.50
  -6   4   3  399.56    9.00
  -6   4   3  397.26    9.00
  -4  -4   3 1095.09   23.10
   4  -4  -3 1059.49   22.50
  -4   4   3 1088.89   22.70
   4   4  -3 1068.39   23.10
  -4   4   3 1058.59   22.60
  -2  -4   3 2356.36   49.90
   2  -4  -3 2379.26   49.60
   2  -4  -3 2471.55   50.09
   2   4  -3 2307.87   49.90
  -2   4   3 2430.76   49.90
   0  -4   3  187.98    4.30
   0  -4  -3  190.28    4.60
   0  -4   3  194.48    4.40
   0   4   3  185.98    4.60
   0   4  -3  194.18    4.50
  -2  -4  -3 1316.97   28.40
   2  -4   3 1344.57   27.80
  -2   4  -3 1308.07   27.90
   2   4   3 1373.96   28.40
  -2   4  -3 1332.57   27.90
  -4  -4  -3 1028.20   22.20
   4  -4   3 1022.20   21.60
  -4  -4  -3 1054.79   22.50
  -4   4  -3 1023.00   21.80
   4   4   3 1035.00   22.40
  -4   4  -3 1025.50   21.90
   6  -4   3   16.30    1.10
  -6  -4  -3   14.30    1.70
  -6  -4  -3   15.30    1.50
  -6   4  -3   15.40    1.20
  -6   4  -3   14.40    1.30
   6   4   3   16.30    1.60
  -8  -4  -3    5.60    1.20
  -8  -4  -3    2.90    1.60
   8   4   3    7.80    1.50
  -8   4  -3    5.80    1.30
 -10  -4  -3   26.70    2.70
 -10   4  -3   35.20    2.80
 -12  -4  -3    3.90    2.20
 -12   4  -3    5.70    1.90
 -14  -4  -3   10.10    2.70
 -14   4  -3    5.90    2.20
  11   5  -3   61.89    3.40
 -11   5   3   65.39    3.20
   9  -5  -3   30.50    1.90
  -9  -5   3   29.90    2.60
   9   5  -3   33.20    2.40
  -9   5   3   31.40    2.10
  -7  -5   3  121.79    4.10
   7  -5  -3  123.99    3.30
   7   5  -3  123.89    4.10
  -7   5   3  125.09    3.50
  -7   5   3  125.69    3.50
  -5  -5   3  208.68    5.60
   5  -5  -3  210.68    4.70
  -5   5   3  209.48    4.90
   5   5  -3  208.48    5.60
  -5   5   3  202.88    4.90
  -3  -5   3  535.65   12.00
   3  -5  -3  555.34   11.40
  -3   5   3  536.05   11.50
  -3   5   3  534.55   11.60
   3   5  -3  526.15   12.00
   1  -5  -3  199.08    4.70
  -1  -5   3  203.78    4.80
   1   5  -3  196.88    4.80
  -1   5   3  207.78    4.80
  -1  -5  -3  676.43   14.70
   1   5   3  679.33   14.70
  -1   5  -3  667.63   14.30
  -1   5  -3  678.63   14.30
   3  -5   3  707.33   14.60
  -3  -5  -3  695.23   15.50
  -3   5  -3  698.53   14.80
   3   5   3  681.93   15.40
  -3   5  -3  708.73   14.80
   5  -5   3   84.59    2.30
  -5  -5  -3   84.49    3.40
  -5   5  -3   85.89    2.50
  -5   5  -3   85.09    2.60
   5   5   3   89.49    3.30
  -7  -5  -3  104.49    4.00
   7  -5   3  108.49    3.10
  -7  -5  -3  103.59    3.60
   7   5   3  103.39    3.90
  -7   5  -3  107.99    3.30
  -7   5  -3  108.79    3.30
  -9  -5  -3   71.29    3.10
  -9  -5  -3   72.89    4.00
   9   5   3   72.69    3.50
  -9   5  -3   74.69    3.20
 -11  -5  -3   96.79    5.00
 -11   5  -3  101.59    4.20
 -13  -5  -3   -0.10    2.20
 -13   5  -3    1.90    1.90
 -16  -6   3   20.60    3.50
 -16   6   3   24.60    3.00
  10  -6  -3   73.39    2.90
 -10   6   3   77.39    3.10
  10   6  -3   69.39    3.50
  -8  -6   3   73.99    3.30
   8  -6  -3   64.29    2.30
  -8   6   3   63.69    2.40
  -8   6   3   63.19    2.50
   8   6  -3   63.49    3.10
  -6  -6   3  236.68    6.30
   6  -6  -3  228.68    5.30
   6   6  -3  234.88    6.30
  -6   6   3  237.28    5.50
  -6   6   3  229.78    5.50
   4  -6  -3  107.29    2.50
  -4  -6   3  101.49    3.40
   4   6  -3  106.29    3.40
  -4   6   3  102.39    2.70
  -4   6   3  109.29    2.80
   2  -6  -3   52.89    1.70
  -2  -6   3   55.09    2.00
   2   6  -3   52.19    2.10
  -2   6   3   52.79    1.80
   0  -6   3  255.67    5.70
   0  -6  -3  255.67    5.90
   0   6   3  250.17    6.00
   0   6  -3  243.38    5.80
  -2  -6  -3  924.11   19.90
  -2   6  -3  907.41   19.20
   2   6   3  915.11   19.90
  -2   6  -3  914.61   19.30
  -4  -6  -3  554.04   12.90
  -4   6  -3  557.04   12.00
  -4   6  -3  555.44   12.00
   4   6   3  568.14   12.90
  -6  -6  -3  119.39    4.30
   6  -6   3  119.79    3.10
   6   6   3  124.39    4.20
  -6   6  -3  119.29    3.40
  -6   6  -3  122.49    3.30
  -8  -6  -3   36.80    2.50
  -8  -6  -3   38.50    3.00
  -8   6  -3   39.00    2.00
   8   6   3   40.40    2.70
  -8   6  -3   37.80    2.20
 -10  -6  -3   71.69    4.20
 -10   6  -3   71.29    3.30
 -12  -6  -3    5.60    2.50
 -12   6  -3    4.40    1.80
 -14  -6  -3    6.90    2.80
 -14   6  -3    2.60    1.90
 -15  -7   3   12.20    3.10
 -11   7   3   59.49    2.90
  11   7  -3   50.79    3.30
   9  -7  -3   64.49    2.50
   9   7  -3   69.99    3.40
  -9   7   3   71.09    2.70
  -9   7   3   71.39    2.60
   7  -7  -3  259.77    6.10
  -7  -7   3  280.17    7.40
  -7   7   3  266.37    6.30
  -7   7   3  269.97    6.30
   7   7  -3  261.27    7.20
   5  -7  -3   28.00    1.10
  -5  -7   3   26.40    2.10
  -5   7   3   29.00    1.40
  -5   7   3   26.50    1.30
   5   7  -3   29.40    2.20
  -3  -7   3  770.22   16.80
   3   7  -3  755.82   16.90
  -3   7   3  773.42   16.30
  -3   7   3  769.42   16.30
   1  -7  -3  430.36    9.40
  -1  -7   3  429.06    9.50
  -1   7   3  433.56    9.50
   1   7  -3  409.66    9.50
  -1  -7  -3  282.07    6.60
   1   7   3  268.47    6.60
  -1   7  -3  274.47    6.10
  -1   7  -3  264.97    6.10
  -3  -7  -3  154.78    4.60
  -3   7  -3  160.88    3.70
  -3   7  -3  162.18    3.70
   3   7   3  160.68    4.60
  -5  -7  -3  231.38    6.40
   5   7   3  226.88    6.30
  -5   7  -3  229.58    5.30
  -5   7  -3  232.38    5.30
   7  -7   3  111.99    3.00
  -7  -7  -3  114.69    4.50
  -7   7  -3  116.09    3.30
   7   7   3  114.29    4.20
  -7   7  -3  113.39    3.30
  -9  -7  -3  136.29    4.60
  -9  -7  -3  128.89    5.30
   9   7   3  137.09    4.90
  -9   7  -3  134.29    4.20
 -11  -7  -3    7.50    2.30
 -11   7  -3    7.50    1.70
 -13  -7  -3    2.40    2.40
 -13   7  -3    2.90    1.80
 -12   8   3    2.30    1.60
  10  -8  -3   38.30    2.10
 -10   8   3   41.00    2.30
  10   8  -3   38.50    3.10
   8  -8  -3   74.79    2.20
  -8   8   3   72.69    2.40
   8   8  -3   66.39    3.30
  -8   8   3   72.59    2.50
   6  -8  -3  352.16    7.60
  -6  -8   3  347.17    8.90
   6   8  -3  347.67    8.80
  -6   8   3  359.66    7.90
  -6   8   3  346.77    7.80
  -4  -8   3   94.79    3.30
   4   8  -3   96.69    3.40
  -4   8   3   92.49    2.50
  -4   8   3   93.49    2.50
  -2  -8   3   90.69    2.90
   2   8  -3   95.99    3.10
  -2   8   3   93.69    2.70
   0  -8   3  733.03   15.40
   0  -8  -3  720.03   15.70
   0   8  -3  713.83   15.50
   0   8   3  710.33   15.70
  -2  -8  -3  157.88    4.50
  -2   8  -3  156.18    3.70
  -2   8  -3  159.38    3.80
   2   8   3  156.38    4.50
  -4  -8  -3  103.09    3.70
  -4   8  -3  103.49    2.60
   4   8   3  102.09    3.70
  -4   8  -3  106.89    2.60
   6  -8   3  236.48    5.20
  -6  -8  -3  240.38    6.80
  -6   8  -3  239.58    5.60
   6   8   3  227.68    6.70
  -6   8  -3  241.38    5.50
  -8  -8  -3  251.47    6.90
   8  -8   3  251.07    5.90
  -8  -8  -3  246.18    7.50
  -8   8  -3  249.78    6.20
   8   8   3  240.38    7.20
  -8   8  -3  257.97    6.20
 -10  -8  -3   12.90    2.50
  10   8   3   13.90    2.20
 -10   8  -3   14.00    1.70
 -12  -8  -3   38.20    3.80
 -12   8  -3   37.40    2.90
 -14  -8  -3    8.60    2.90
 -14   8  -3    7.80    2.00
 -15  -9   3   14.50    3.20
  11  -9  -3    9.00    1.40
 -11   9   3    6.70    1.40
  11   9  -3   10.20    2.10
   9  -9  -3   86.89    2.70
  -9   9   3   83.19    2.80
   9   9  -3   84.19    4.00
  -9   9   3   87.19    2.90
   7  -9  -3    3.80    0.60
   7   9  -3    4.20    1.40
  -7   9   3    5.40    0.80
  -7   9   3    4.70    0.80
  -5  -9   3  420.26   10.10
  -5   9   3  401.16    9.00
   5   9  -3  411.36   10.00
  -5   9   3  408.16    9.00
  -3  -9   3  596.74   13.60
  -3   9   3  618.54   13.00
  -3   9   3  606.24   13.00
   3   9  -3  586.14   13.60
   1  -9  -3  197.78    4.80
  -1  -9   3  197.38    4.90
   1   9  -3  191.38    5.00
  -1   9   3  196.28    4.90
  -1  -9  -3  339.07    8.20
  -1   9  -3  339.97    7.70
  -1   9  -3  348.87    7.80
   1   9   3  347.07    8.20
  -3  -9  -3  801.92   17.80
  -3   9  -3  791.22   16.80
   3   9   3  788.12   17.80
  -3   9  -3  794.92   16.80
  -5  -9  -3  434.56   10.80
   5   9   3  444.36   10.80
  -5   9  -3  434.36    9.50
  -5   9  -3  437.46    9.50
   7  -9   3   38.40    1.40
  -7  -9  -3   45.90    3.10
   7   9   3   44.20    2.90
  -7   9  -3   38.10    1.70
  -7   9  -3   38.30    1.80
  -9  -9  -3   59.09    4.00
  -9  -9  -3   55.79    3.30
  -9   9  -3   50.49    2.40
   9   9   3   56.59    3.50
 -11  -9  -3   73.59    4.80
 -11   9  -3   75.19    3.20
 -13  -9  -3    9.90    3.00
 -13   9  -3    7.40    1.80
 -14 -10   3   32.80    3.80
  12 -10  -3   73.09    3.00
  12  10  -3   80.19    4.80
  10 -10  -3   81.79    2.80
  10  10  -3   87.49    4.20
 -10  10   3   87.09    3.00
   8 -10  -3   26.20    1.20
  -8  10   3   27.10    1.60
   8  10  -3   25.10    2.40
  -8  10   3   27.10    1.50
   6  10  -3   62.49    3.10
  -6  10   3   67.49    2.00
  -6  10   3   66.59    2.00
  -4  10   3  136.09    3.40
  -4  10   3  133.89    3.40
   4  10  -3  134.49    4.40
  -2  10   3  189.38    4.70
   2  10  -3  186.78    5.10
   0 -10  -3   97.09    3.00
   0  10   3   88.19    3.10
   0  10  -3   94.49    2.90
  -2 -10  -3  127.19    4.00
  -2  10  -3  127.69    3.20
   2  10   3  118.19    4.00
  -2  10  -3  129.09    3.30
  -4 -10  -3  178.18    5.30
  -4  10  -3  173.58    4.00
  -4  10  -3  174.88    4.00
   4  10   3  172.28    5.30
  -6 -10  -3   18.20    2.10
   6  10   3   23.10    2.20
  -6  10  -3   21.50    1.10
  -6  10  -3   19.40    1.20
   8 -10   3    3.10    0.70
  -8 -10  -3    3.80    1.90
  -8  10  -3    3.30    0.90
  -8  10  -3    3.50    0.80
   8  10   3    5.70    1.70
 -10 -10  -3   61.79    4.40
 -10 -10  -3   62.49    3.60
 -10  10  -3   60.99    2.70
  10  10   3   64.09    3.90
 -12 -10  -3   -1.60    2.30
 -12  10  -3    1.60    1.40
 -14 -10  -3   34.30    4.30
 -14  10  -3   31.60    2.60
 -15 -11   3    7.10    3.10
 -15  11   3    9.20    1.90
  11 -11  -3   83.19    3.00
 -11  11   3   85.49    3.20
  11  11  -3   90.39    4.60
   9 -11  -3    5.30    0.80
   9  11  -3    6.50    1.90
  -9  11   3    5.20    1.00
  -9  11   3    7.70    1.00
  -7  11   3  168.18    4.10
  -7  11   3  166.68    4.10
   7  11  -3  172.18    5.60
  -5  11   3   90.69    2.50
  -5  11   3   85.59    2.50
   5  11  -3   96.79    3.70
  -3  11   3  397.56    8.80
  -3  11   3  397.16    8.80
   3  11  -3  378.36    9.50
   1 -11  -3  131.09    3.60
   1  11  -3  129.59    3.90
  -1  11   3  128.59    3.70
  -1 -11  -3   87.29    3.10
  -1  11  -3   90.99    2.70
  -1  11  -3   90.79    2.80
   1  11   3   84.79    3.20
  -3 -11  -3  248.88    6.70
  -3  11  -3  245.28    5.60
  -3  11  -3  240.58    5.60
   3  11   3  251.37    6.70
  -5 -11  -3   33.40    2.50
   5  11   3   36.50    2.70
  -5  11  -3   32.50    1.20
  -7 -11  -3   63.29    3.70
  -7  11  -3   61.19    2.00
  -7  11  -3   59.69    2.00
   7  11   3   64.39    3.60
  -9 -11  -3  111.39    5.10
   9  11   3  112.19    4.90
  -9  11  -3  103.99    3.20
 -11 -11  -3    8.30    2.70
 -11  11  -3   11.60    1.50
 -13 -11  -3   13.80    3.20
 -13  11  -3   10.90    1.70
 -14 -12   3    5.70    3.00
  12 -12  -3    2.50    1.20
  12  12  -3    3.10    2.00
  10 -12  -3   84.89    2.70
 -10  12   3   92.19    3.00
  10  12  -3   91.19    4.50
   8  12  -3  157.58    5.60
  -8  12   3  150.28    3.90
  -8  12   3  156.68    3.90
   6  12  -3   33.10    2.60
  -6  12   3   27.90    1.30
  -6  12   3   27.40    1.40
  -4  12   3   48.80    1.80
  -4  12   3   48.70    1.80
   4  12  -3   47.80    2.80
  -2  12   3  925.91   19.70
   2  12  -3  897.41   20.10
   0 -12  -3  132.49    3.90
   0  12  -3  135.69    3.90
   0  12   3  135.79    4.10
  -2 -12  -3  540.25   12.60
   2  12   3  523.65   12.60
  -2  12  -3  546.55   11.80
  -2  12  -3  548.75   11.90
  -4 -12  -3   19.50    2.00
   4  12   3   25.00    2.20
  -4  12  -3   23.00    1.10
  -4  12  -3   22.30    1.10
  -6 -12  -3   88.19    4.10
  -6  12  -3   82.99    2.20
   6  12   3   88.59    4.00
  -8 -12  -3  103.49    4.80
  -8  12  -3  102.59    2.90
  -8  12  -3  107.59    2.90
   8  12   3  112.59    4.70
 -10 -12  -3   60.99    3.80
 -10 -12  -3   61.49    4.50
  10  12   3   57.39    4.00
 -10  12  -3   49.40    2.30
 -12 -12  -3   27.20    3.60
 -12  12  -3   19.80    1.80
 -13 -13   3   -5.90    2.40
  11 -13  -3    2.40    1.00
  11  13  -3    1.80    2.00
 -11  13   3    4.80    1.10
   9 -13  -3   81.89    2.30
   9  13  -3   80.89    4.30
  -9  13   3   82.89    2.60
  -9  13   3   79.79    2.60
  -7  13   3   52.09    1.80
  -7  13   3   57.69    2.00
   7  13  -3   58.69    3.50
  -5  13   3   89.59    2.70
   5  13  -3   99.29    4.00
  -5  13   3   92.09    2.70
  -3  13   3  231.88    5.60
   3  13  -3  222.58    6.30
  -3  13   3  228.78    5.60
   1 -13  -3  139.39    3.90
   1  13  -3  139.39    4.20
  -1  13   3  136.59    4.10
  -1 -13  -3   13.20    1.50
  -1  13  -3   12.70    1.20
  -1  13  -3   17.00    1.30
   1  13   3   11.40    1.50
  -3 -13  -3  174.98    5.50
   3  13   3  193.08    5.70
  -3  13  -3  185.78    4.40
  -3  13  -3  184.98    4.50
  -5 -13  -3    5.80    1.60
   5  13   3    0.90    1.50
  -5  13  -3    5.40    0.60
  -5  13  -3    3.60    0.60
  -7 -13  -3   33.90    3.00
   7  13   3   34.30    3.00
  -9 -13  -3   93.49    5.00
  -9  13  -3   90.29    2.70
   9  13   3   98.29    4.80
 -11 -13  -3   14.90    3.00
 -11  13  -3   15.30    1.40
  11  13   3   12.90    2.50
 -13 -13  -3   21.10    3.70
 -13  13  -3   15.10    1.70
 -14 -14   3    3.50    3.00
 -14  14   3    5.60    1.50
 -12 -14   3   33.90    3.80
  12 -14  -3   33.60    2.10
  12  14  -3   39.20    3.60
  10 -14  -3    8.10    1.00
 -10  14   3    5.50    1.00
  10  14  -3    9.00    2.30
   8  14  -3   32.90    3.00
  -8  14   3   27.20    1.40
  -8  14   3   29.40    1.60
   6  14  -3  119.49    4.70
  -6  14   3  119.69    3.20
  -6  14   3  115.39    3.20
  -4  14   3  305.27    7.10
   4  14  -3  304.27    8.20
  -4  14   3  309.57    7.20
  -2  14   3  295.57    7.30
   2  14  -3  300.47    7.70
   0 -14  -3   89.39    3.20
   0  14   3   87.19    3.30
   0  14  -3   90.19    3.20
  -2 -14  -3  126.39    4.30
  -2  14  -3  131.09    3.60
  -2  14  -3  139.59    3.70
   2  14   3  134.59    4.50
  -4 -14  -3    9.70    1.70
   4  14   3    9.80    1.70
  -4  14  -3    7.80    0.90
  -4  14  -3   10.30    0.90
  -6 -14  -3   34.50    3.00
   6  14   3   34.10    2.90
  -8 -14  -3   27.20    3.00
   8  14   3   27.00    2.90
 -10 -14  -3   14.00    2.80
 -10  14  -3   13.50    1.10
  10  14   3   20.00    2.90
 -12 -14  -3   21.00    3.60
 -12  14  -3   18.40    1.50
  13 -15  -3   24.30    1.90
 -13 -15   3   28.90    3.90
  11 -15  -3    4.10    1.00
 -11 -15   3    4.40    2.40
 -11  15   3    2.80    1.00
  11  15  -3    4.40    2.30
   9 -15  -3   90.19    2.50
   9  15  -3  102.19    4.90
  -9  15   3   96.39    2.80
  -9  15   3   96.69    2.90
   7  15  -3   91.29    4.40
  -7  15   3   90.19    2.60
  -7  15   3   85.79    2.60
  -5  15   3   11.60    1.10
  -5  15   3   10.40    1.10
   5  15  -3    8.00    1.80
  -3  15   3   26.60    1.80
   3  15  -3   28.80    2.30
  -3  15   3   28.70    1.70
  -1 -15   3   45.30    2.20
   1 -15  -3   39.40    2.00
   1  15  -3   44.00    2.50
  -1  15   3   42.20    2.30
  -1 -15  -3    2.10    1.20
  -1  15  -3    2.30    1.00
   1  15   3    3.40    1.20
  -3 -15  -3  177.98    5.70
   3  15   3  189.88    5.90
  -3  15  -3  189.98    4.60
  -3  15  -3  186.58    4.70
  -5 -15  -3  109.29    4.50
   5  15   3   99.19    4.40
  -5  15  -3  105.49    2.80
  -5  15  -3  108.99    2.80
  -7 -15  -3   72.39    4.30
   7  15   3   77.69    4.30
  -9 -15  -3   35.20    3.60
   9  15   3   40.30    3.60
 -11 -15  -3   17.00    3.30
  11  15   3   17.00    2.90
 -13 -15  -3   -1.10    2.90
 -14 -16   3    2.90    3.20
 -12 -16   3   76.09    5.50
  12 -16  -3   74.49    2.70
  12  16  -3   78.09    5.00
  10 -16  -3    6.60    0.90
 -10 -16   3    3.00    2.30
  10  16  -3    6.30    2.30
   8  16  -3   81.29    4.50
  -8  16   3   75.09    2.30
  -8  16   3   83.49    2.50
  -6  16   3   52.69    2.00
   6  16  -3   57.49    3.70
  -6  16   3   52.89    2.10
   4  16  -3  109.29    4.40
  -4  16   3  105.69    3.20
  -4  16   3  107.79    3.30
  -2 -16   3   47.60    2.50
  -2  16   3   47.00    2.40
   2  16  -3   44.20    2.70
   0 -16  -3   89.29    3.30
   0  16   3   93.39    3.60
   0  16  -3   94.89    3.40
  -2 -16  -3  125.39    4.30
  -2  16  -3  120.19    3.50
  -2  16  -3  126.99    3.70
   2  16   3  120.99    4.50
  -4 -16  -3  121.29    4.60
  -4  16  -3  114.49    3.10
   4  16   3  110.39    4.60
  -4  16  -3  109.69    3.10
  -6 -16  -3  103.69    4.80
   6  16   3  105.59    4.90
  -8 -16  -3   35.60    3.40
   8  16   3   38.20    3.40
 -10 -16  -3   10.60    2.80
  10  16   3    5.80    2.40
 -12 -16  -3   -5.00    2.50
 -13 -17   3    5.50    3.10
  13 -17  -3    1.60    1.10
 -11 -17   3    2.00    2.40
  11 -17  -3   -0.60    0.80
  11  17  -3    3.30    2.30
  -9 -17   3   36.30    3.40
   9  17  -3   46.40    3.80
  -7 -17   3   49.60    3.60
  -7  17   3   50.19    1.90
  -7  17   3   48.50    2.00
   7  17  -3   52.79    3.90
  -5 -17   3  233.88    7.00
  -5  17   3  236.58    5.80
   5  17  -3  244.98    7.30
  -5  17   3  224.08    5.80
  -3 -17   3   23.60    2.10
   3  17  -3   23.40    2.20
  -3  17   3   28.60    2.70
  -3  17   3   23.90    1.90
  -1 -17   3    8.20    1.20
   1 -17  -3    7.60    1.20
  -1  17   3    6.80    1.40
   1  17  -3    6.10    1.40
  -1 -17  -3   11.20    1.60
   1  17   3   10.60    1.70
  -1  17  -3   11.70    1.40
  -3 -17  -3  198.48    6.10
  -3  17  -3  191.88    5.00
  -3  17  -3  188.88    4.90
   3  17   3  194.08    6.20
  -5 -17  -3  106.19    4.80
  -5  17  -3  112.59    3.00
   5  17   3  117.19    5.00
  -5  17  -3  108.99    3.00
  -7 -17  -3    2.80    2.00
   7  17   3    6.50    2.20
  -9 -17  -3   12.70    2.70
   9  17   3   10.40    2.60
 -11 -17  -3    4.50    2.90
  11  17   3   -0.90    2.20
 -12 -18   3   37.70    4.20
  12 -18  -3   37.70    2.00
  12  18  -3   42.80    4.10
 -10 -18   3    9.70    2.60
  10 -18  -3    6.70    0.90
  10  18  -3    8.70    2.60
  -8 -18   3   49.50    4.00
   8  18  -3   59.19    4.30
  -8  18   3   57.19    2.10
  -6 -18   3   70.49    3.90
   6  18  -3   66.59    4.10
  -6  18   3   62.59    2.40
  -4 -18   3    0.40    1.40
  -4  18   3    2.10    1.10
   4  18  -3    2.50    1.50
  -2 -18   3  193.28    5.60
  -2  18   3  185.48    5.40
   2  18  -3  189.68    5.90
   0 -18  -3   89.19    3.40
   0  18   3   90.69    3.70
   0  18  -3   84.29    3.40
  -2 -18  -3   26.80    2.30
  -2  18  -3   25.80    2.00
   2  18   3   29.00    2.50
  -4 -18  -3   22.60    2.40
   4  18   3   19.10    2.40
  -4  18  -3   18.40    1.50
  -4  18  -3   18.10    1.40
  -6 -18  -3  104.49    4.80
   6  18   3   99.89    4.90
  -8 -18  -3    6.30    2.40
   8  18   3    8.80    2.50
 -10 -18  -3    6.30    2.80
  10  18   3    9.20    2.70
 -12 -18  -3   10.00    3.40
  13 -19  -3    3.80    1.10
  11 -19  -3    7.00    1.00
 -11 -19   3    8.70    2.90
  11  19  -3    7.80    2.70
  -9 -19   3    9.00    2.60
   9  19  -3    7.20    2.50
  -7 -19   3    5.60    2.10
   7  19  -3    6.80    2.20
  -7  19   3    9.50    1.10
  -5 -19   3   71.09    3.90
   5  19  -3   77.89    4.30
  -5  19   3   77.39    2.90
  -3 -19   3   24.70    2.30
   3  19  -3   25.40    2.50
  -3  19   3   26.30    2.00
  -1  19   3  185.48    5.50
   1  19  -3  173.48    5.60
  -1 -19  -3   53.79    3.00
   1  19   3   61.89    3.30
  -1  19  -3   64.29    2.90
  -3 -19  -3   39.30    2.90
   3  19   3   34.80    2.90
  -3  19  -3   39.30    2.20
  -5 -19  -3   83.19    4.30
  -5  19  -3   78.79    2.60
   5  19   3   78.29    4.50
  -7 -19  -3   35.10    3.40
   7  19   3   25.00    3.20
  -9 -19  -3    8.20    2.70
   9  19   3    7.80    2.70
 -11 -19  -3    9.20    3.30
  11  19   3   12.00    3.10
  12 -20  -3    3.60    1.60
 -12 -20   3    3.10    3.00
  12  20  -3   -0.90    2.60
 -10 -20   3    6.30    2.60
  10 -20  -3    4.60    0.90
  10  20  -3    5.40    2.70
  -8 -20   3    5.90    2.40
  -8  20   3    7.90    1.10
   8  20  -3    7.60    2.40
  -6 -20   3   74.89    4.20
  -6  20   3   79.29    2.90
   6  20  -3   82.09    4.60
  -4 -20   3   70.09    3.70
   4  20  -3   83.69    4.30
  -4  20   3   75.89    3.10
  -2  20   3    8.20    1.60
   2  20  -3   11.50    2.00
   0  20  -3   94.39    3.80
   0  20   3   87.49    3.90
  -2 -20  -3   35.80    3.10
  -2  20  -3   28.40    2.30
   2  20   3   29.40    2.70
  -4 -20  -3   37.80    3.10
   4  20   3   41.80    3.40
  -4  20  -3   36.20    2.10
  -6 -20  -3   48.10    3.80
   6  20   3   55.69    4.20
  -8 -20  -3   24.40    3.20
   8  20   3   26.60    3.40
 -10 -20  -3   15.00    3.20
  10  20   3   14.50    3.00
 -11 -21   3    2.80    2.70
  11  21  -3    2.20    2.60
  -9 -21   3   -0.60    2.20
   9  21  -3    3.00    2.50
  -7 -21   3    5.80    2.20
   7  21  -3    9.00    2.40
  -7  21   3    8.20    1.20
  -5 -21   3   20.00    3.40
  -5  21   3   23.00    1.80
   5  21  -3   22.90    2.80
   3  21  -3  116.99    4.90
  -3  21   3  113.59    4.10
   1  21  -3   41.80    3.00
  -1  21   3   44.00    2.90
  -1  21  -3   17.80    2.00
   1  21   3   12.80    2.10
  -3  21  -3   23.30    1.80
   3  21   3   21.80    2.60
  -5 -21  -3   10.90    2.30
  -5  21  -3   11.30    1.20
   5  21   3   10.50    2.50
  -7 -21  -3   41.00    3.80
   7  21   3   37.50    3.80
  -9 -21  -3   12.60    3.00
   9  21   3    5.30    2.70
 -10 -22   3   33.90    3.80
  10 -22  -3   31.60    1.80
  10  22  -3   35.20    4.10
  -8 -22   3   26.20    3.20
   8  22  -3   30.10    3.60
  -8  22   3   24.80    1.80
   6  22  -3   27.80    3.20
  -6  22   3   28.70    1.90
   4  22  -3   37.00    3.20
  -4  22   3   35.50    2.60
   2  22  -3   40.20    3.30
  -2  22   3   43.50    2.90
   0  22  -3   53.89    3.20
   0  22   3   51.99    3.30
   2  22   3  141.79    5.50
  -2  22  -3  134.29    4.50
   4  22   3   18.80    2.70
  -4  22  -3   20.10    1.70
  -6 -22  -3    0.10    2.10
   6  22   3    1.20    2.20
  -6  22  -3    4.60    0.90
  -8 -22  -3    0.50    2.40
   8  22   3   -1.70    2.40
 -10 -22  -3   30.60    4.00
  10  22   3   33.00    4.10
 -11 -23   3   12.00    3.20
  11  23  -3   14.90    3.60
   9  23  -3    4.20    2.70
  -7  23   3    3.00    1.20
   7  23  -3    5.10    2.50
  -5  23   3   71.19    3.10
   5  23  -3   71.49    4.50
   3  23  -3   13.60    2.40
  -3  23   3   17.20    2.00
  -1  23   3   15.00    2.10
   1  23  -3   15.70    2.20
  -1  23  -3  140.19    4.80
   1  23   3  128.69    5.20
   3  23   3   37.70    3.30
  -3  23  -3   36.20    2.50
   5  23   3   38.00    3.60
  -5  23  -3   32.80    2.10
   7  23   3   39.20    4.00
  -9 -23  -3   18.80    3.30
   9  23   3   16.20    3.40
  10 -24  -3   28.20    2.00
  10  24  -3   26.50    3.90
  -8  24   3   24.50    2.00
   8  24  -3   23.40    3.60
  -6  24   3   31.90    2.20
   6  24  -3   23.60    3.20
   4  24  -3   33.00    3.20
  -4  24   3   32.60    2.40
   2  24  -3   11.60    2.20
  -2  24   3    8.80    1.90
   0  24   3   17.00    2.30
   0  24  -3   15.50    2.10
   2  24   3    6.60    2.10
  -2  24  -3    5.60    1.60
  -4  24  -3    2.60    1.20
   4  24   3    0.30    2.00
   6  24   3   18.60    3.20
  -6  24  -3   19.00    1.40
   8  24   3   16.40    3.60
   9  25  -3   16.00    3.50
   7  25  -3   19.70    3.30
  -7  25   3   24.60    1.90
   5  25  -3   13.50    2.70
  -5  25   3   11.80    1.70
  -3  25   3    0.80    1.60
   3  25  -3    2.70    1.90
  -1  25   3   17.00    2.30
   1  25  -3   19.30    2.40
   1  25   3   14.40    2.40
  -1  25  -3   11.20    2.00
   3  25   3   39.50    3.60
  -3  25  -3   35.00    2.50
   5  25   3   29.20    3.60
  -5  25  -3   30.20    2.20
   7  25   3    0.30    2.60
  -8  26   3    4.40    1.30
   8  26  -3    0.40    2.70
   6  26  -3    4.60    2.60
  -6  26   3   12.60    1.70
  -4  26   3    2.80    1.60
   4  26  -3    5.10    2.30
   2  26  -3   52.69    3.90
  -2  26   3   47.70    3.40
   0  26  -3   12.00    2.10
   0  26   3    7.20    2.10
  -2  26  -3    9.20    1.80
   2  26   3   13.50    2.50
   4  26   3    0.80    2.30
  -4  26  -3    1.60    1.30
  -6  26  -3   13.50    1.40
   6  26   3    8.90    3.00
   7  27  -3   -1.70    2.50
  -7  27   3    1.30    1.30
   5  27  -3    4.40    2.50
  -5  27   3    3.70    1.60
  -3  27   3   22.60    2.50
   3  27  -3   22.70    3.00
   1  27  -3   24.10    2.70
  -1  27   3   25.40    2.80
  -1  27  -3    5.40    1.80
   1  27   3    3.90    2.00
   3  27   3   23.30    3.10
  -3  27  -3   25.80    2.30
   5  27   3   30.00    3.80
  -5  27  -3   27.80    2.10
   6  28  -3    5.10    2.80
  -6  28   3    4.80    1.70
   4  28  -3    3.80    2.30
  -4  28   3    5.40    1.80
  -2  28   3    8.70    2.10
   2  28  -3    4.10    2.10
   0  28   3   -0.30    1.80
   0  28  -3   -1.10    1.70
   2  28   3    1.10    2.10
  -2  28  -3    1.80    1.70
  -4  28  -3   13.80    1.90
   4  28   3    9.80    3.00
   5  29  -3   26.10    3.60
  -5  29   3   21.80    2.40
  -3  29   3   20.80    2.60
   3  29  -3   19.40    3.10
  -1  29   3   20.90    2.70
   1  29  -3   19.80    2.70
  -1  29  -3   20.40    2.60
   1  29   3   16.50    2.80
   3  29   3   53.99    4.40
  -3  29  -3   51.19    3.50
  -4  30   3    8.60    2.10
   4  30  -3    0.30    2.40
   2  30  -3    2.80    2.20
  -2  30   3    5.50    2.20
   0  30   3   29.20    3.10
   0  30  -3   25.60    3.00
  -2  30  -3   12.20    2.30
   2  30   3   13.20    2.70
 -12   0   4    6.40    2.00
  10   0  -4  136.19    4.50
 -10   0   4  143.39    4.80
  -8   0   4   48.10    2.50
   8   0  -4   47.30    2.30
  -6   0   4 1340.87   28.40
   6   0  -4 1301.77   28.30
   6   0  -4 1345.47   28.40
  -4   0   4  453.75   10.20
   4   0  -4  460.25   10.20
   4   0  -4  462.95   10.20
   2   0  -4 1959.30   40.90
  -2   0   4 1974.80   40.90
   2   0  -4 1932.01   40.80
   0   0  -4  348.17    7.90
   0   0   4  346.17    7.80
   0   0  -4  357.56    7.80
   2   0   4 1242.88   26.30
  -2   0  -4 1239.98   26.20
  -2   0  -4 1248.88   26.40
   4   0   4  908.31   19.60
  -4   0  -4  909.11   19.80
  -4   0  -4  914.41   19.40
   6   0   4  228.18    5.70
  -6   0  -4  224.78    6.00
  -6   0  -4  216.78    5.30
   8   0   4   50.29    2.40
  -8   0  -4   51.99    3.00
 -10   0  -4  130.99    5.00
 -12   0  -4   34.00    3.10
 -14   0  -4   20.10    2.90
 -11  -1   4   66.39    3.70
 -11   1   4   71.99    3.70
   9  -1  -4    0.50    1.00
  -9  -1   4    1.50    1.30
  -9   1   4    0.90    1.20
   9   1  -4    0.40    1.10
   7  -1  -4   81.09    2.80
   7  -1  -4   81.89    2.90
  -7  -1   4   81.19    3.10
  -7   1   4   83.89    3.00
   7   1  -4   83.99    3.00
  -5  -1   4  151.98    4.20
   5  -1  -4  152.18    4.00
   5  -1  -4  157.98    4.00
   5   1  -4  155.78    4.10
  -5   1   4  149.99    4.00
   5   1  -4  150.78    4.10
   3  -1  -4  744.73   16.20
  -3  -1   4  768.92   16.30
   3  -1  -4  748.43   16.10
   3   1  -4  754.22   16.30
  -3   1   4  766.22   16.20
   3   1  -4  746.13   16.20
   1  -1  -4 3351.96   68.69
  -1  -1   4 3265.17   68.89
   1  -1  -4 3218.48   68.49
   1   1  -4 3293.17   68.79
   1   1  -4 3273.47   68.59
  -1   1   4 3222.48   67.89
   1  -1   4  663.93   14.30
  -1  -1  -4  671.13   14.50
  -1  -1  -4  685.83   14.40
  -1   1  -4  668.73   14.40
   1   1   4  653.73   14.40
  -1   1  -4  670.93   14.30
  -3  -1  -4   79.29    2.50
   3  -1   4   76.99    2.40
  -3  -1  -4   81.49    2.70
  -3   1  -4   79.69    2.60
   3   1   4   82.99    2.60
  -3   1  -4   82.69    2.30
  -5  -1  -4   28.80    2.10
   5  -1   4   30.80    1.70
  -5  -1  -4   33.60    1.70
   5   1   4   33.50    1.90
  -5   1  -4   34.40    2.00
  -7  -1  -4   92.69    2.90
  -7  -1  -4   98.69    3.70
   7  -1   4   98.19    3.20
  -7   1  -4   95.29    3.60
   7   1   4   97.39    3.40
  -9  -1  -4  178.68    5.80
  -9   1  -4  168.48    5.50
 -11  -1  -4   12.80    2.30
 -11   1  -4   11.80    2.20
 -13  -1  -4   26.10    3.00
 -13   1  -4   26.20    3.00
 -12   2   4   25.20    2.50
 -10  -2   4   10.40    1.80
 -10   2   4   14.00    1.80
  10   2  -4   15.60    1.70
  -8  -2   4  105.19    3.80
   8  -2  -4  103.29    3.40
   8  -2  -4  105.29    3.30
  -8   2   4  106.69    3.50
   8   2  -4  104.89    3.60
   6  -2  -4  329.07    7.60
  -6  -2   4  317.47    7.90
   6  -2  -4  331.97    7.60
  -6   2   4  324.37    7.70
   6   2  -4  332.47    7.90
   4  -2  -4   44.00    1.70
   4  -2  -4   41.30    1.60
  -4  -2   4   40.10    1.90
  -4   2   4   40.70    1.70
   4   2  -4   40.40    1.80
   4   2  -4   43.20    1.90
   2  -2  -4 2606.94   54.59
  -2  -2   4 2557.84   54.69
   2  -2  -4 2651.03   55.59
  -2   2   4 2670.63   54.59
   2   2  -4 2577.34   54.69
   2   2  -4 2678.33   54.69
   0  -2   4 1494.15   32.20
   0  -2  -4 1574.44   32.30
   0  -2  -4 1537.05   32.40
   0   2  -4 1531.05   32.30
   0   2   4 1581.04   32.40
   0   2  -4 1522.05   32.20
  -2  -2  -4  280.67    6.90
   2  -2   4  286.07    6.50
  -2  -2  -4  300.57    6.70
  -2   2  -4  286.37    6.40
   2   2   4  293.57    6.80
  -2   2  -4  295.27    6.70
  -4  -2  -4   82.69    2.70
   4  -2   4   79.59    2.50
  -4  -2  -4   79.99    3.00
  -4   2  -4   80.29    2.70
   4   2   4   82.99    2.90
  -6  -2  -4  195.98    5.10
  -6  -2  -4  198.58    5.70
   6   2   4  206.38    5.50
  -6   2  -4  205.28    5.40
  -8  -2  -4   12.60    1.30
  -8  -2  -4    9.20    1.80
   8   2   4   15.80    1.70
  -8   2  -4   12.50    1.70
 -10  -2  -4   54.19    3.70
 -10   2  -4   54.79    3.30
 -12  -2  -4    8.10    2.20
 -12   2  -4   -1.30    1.80
 -14  -2  -4    1.80    2.30
 -14   2  -4    1.70    2.10
 -11  -3   4   57.59    3.70
 -11   3   4   59.59    3.30
  -9  -3   4   17.10    2.00
   9  -3  -4   20.30    1.70
  -9   3   4   18.80    1.70
   9   3  -4   22.90    1.90
  -7  -3   4   85.29    3.30
   7  -3  -4   83.29    2.80
   7   3  -4   83.89    3.20
  -7   3   4   90.29    3.00
   5  -3  -4   90.09    2.60
  -5  -3   4   92.09    3.10
   5  -3  -4   91.89    2.60
   5   3  -4   93.99    3.10
  -5   3   4   91.39    2.80
   3  -3  -4  663.53   14.30
   3  -3  -4  676.43   14.40
  -3  -3   4  675.23   14.60
   3   3  -4  669.73   14.50
   3   3  -4  677.03   14.60
  -3   3   4  652.63   14.40
  -1  -3   4 1345.17   28.80
   1  -3  -4 1342.97   28.80
   1  -3  -4 1395.66   28.80
   1   3  -4 1391.46   28.80
  -1   3   4 1369.86   28.80
   1   3  -4 1375.06   28.90
  -1  -3  -4 2270.37   46.90
   1  -3   4 2422.26   47.00
   1  -3   4 2222.58   46.90
  -1  -3  -4 2271.17   47.00
  -1   3  -4 2243.38   46.80
  -1   3  -4 2266.17   46.60
   1   3   4 2005.60   46.90
  -3  -3  -4 1147.99   24.30
   3  -3   4 1133.09   24.00
  -3  -3  -4 1118.69   24.50
   3   3   4 1134.59   24.40
  -3   3  -4 1152.98   24.10
   5  -3   4   31.50    2.00
  -5  -3  -4   33.50    2.30
  -5  -3  -4   28.90    1.90
   5   3   4   32.80    2.10
  -5   3  -4   35.90    1.90
  -7  -3  -4    2.10    1.40
  -7  -3  -4    2.90    1.10
   7   3   4    5.00    1.30
  -7   3  -4    2.30    1.10
  -9  -3  -4   21.30    2.40
  -9   3  -4   21.90    2.00
 -11  -3  -4   54.89    3.90
 -11   3  -4   54.89    3.50
 -13  -3  -4   -0.80    2.10
 -13   3  -4   -1.40    1.80
 -12   4   4   51.79    3.30
  10  -4  -4   26.70    2.00
 -10  -4   4   23.70    2.40
 -10   4   4   25.20    2.10
  10   4  -4   22.40    2.10
   8  -4  -4  220.48    5.70
  -8  -4   4  227.08    6.40
   8   4  -4  222.78    6.20
  -8   4   4  227.28    5.80
  -6  -4   4  420.86   10.00
   6  -4  -4  413.46    9.30
  -6   4   4  413.86    9.40
   6   4  -4  417.56    9.90
  -4  -4   4  731.53   16.10
   4  -4  -4  735.23   15.60
   4  -4  -4  714.33   15.60
  -4   4   4  736.53   15.70
   4   4  -4  746.93   16.10
   2  -4  -4 1178.28   25.30
  -2  -4   4 1173.48   25.40
   2  -4  -4 1246.68   25.20
  -2   4   4 1188.28   25.30
   2   4  -4 1203.08   25.50
   0  -4   4  227.68    5.30
   0  -4  -4  229.08    5.50
   0  -4  -4  231.58    5.40
   0   4   4  226.08    5.50
   0   4  -4  228.58    5.30
  -2  -4  -4  480.15   11.10
  -2  -4  -4  496.25   11.00
   2  -4   4  502.75   10.60
  -2   4  -4  494.75   10.70
   2   4   4  495.35   11.10
  -2   4  -4  481.95   11.10
  -4  -4  -4  342.97    8.50
  -4  -4  -4  348.27    8.30
   4  -4   4  352.16    7.80
  -4   4  -4  348.17    8.00
   4   4   4  362.86    8.50
  -4   4  -4  346.97    7.90
  -6  -4  -4   97.69    3.80
   6  -4   4   94.29    2.90
  -6  -4  -4   97.99    3.30
  -6   4  -4   96.09    3.20
   6   4   4   96.29    3.50
  -8  -4  -4   15.70    2.10
  -8  -4  -4   14.10    1.60
   8   4   4   15.00    1.80
  -8   4  -4   13.10    1.60
 -10  -4  -4  111.09    4.90
 -10   4  -4  106.39    4.20
 -12  -4  -4   13.80    2.60
 -12   4  -4   12.30    2.20
 -14  -4  -4   -2.90    2.30
 -14   4  -4    0.10    2.00
 -13   5   4   50.69    3.60
  11   5  -4   63.89    3.40
 -11   5   4   58.39    3.20
   9  -5  -4    3.10    1.10
  -9  -5   4    1.20    1.40
  -9   5   4    3.60    1.20
   9   5  -4    1.30    1.30
   7  -5  -4   41.70    1.90
  -7  -5   4   49.00    2.70
  -7   5   4   42.90    2.30
   7   5  -4   44.70    2.50
  -7   5   4   44.10    2.10
  -5  -5   4  365.86    8.70
   5  -5  -4  351.36    7.90
   5   5  -4  355.26    8.60
  -5   5   4  346.17    8.10
  -5   5   4  369.76    8.20
   3  -5  -4  129.09    3.30
  -3  -5   4  128.39    3.70
   3  -5  -4  138.19    3.30
   3   5  -4  132.49    3.80
  -3   5   4  133.69    3.40
   1  -5  -4  148.49    3.80
  -1  -5   4  151.58    3.80
   1  -5  -4  153.38    3.80
   1   5  -4  145.89    3.90
  -1   5   4  147.79    3.80
  -1  -5  -4  246.28    6.10
   1  -5   4  256.97    5.70
  -1  -5  -4  255.47    6.00
   1  -5   4  246.38    5.60
   1   5   4  248.58    6.10
  -1   5  -4  243.38    5.70
  -3  -5  -4  220.18    5.80
   3  -5   4  215.78    4.90
  -3  -5  -4  214.88    5.50
  -3   5  -4  222.28    5.10
   3   5   4  221.18    5.70
  -3   5  -4  210.68    5.10
  -5  -5  -4   25.20    2.00
   5  -5   4   27.00    1.30
  -5  -5  -4   25.30    1.90
   5   5   4   23.90    1.90
  -5   5  -4   24.30    1.60
  -5   5  -4   25.10    1.50
   7  -5   4   63.89    2.30
  -7  -5  -4   63.29    2.80
  -7  -5  -4   58.09    3.20
   7   5   4   64.69    3.10
  -7   5  -4   61.09    2.60
  -7   5  -4   70.49    2.60
  -9  -5  -4   20.80    2.50
  -9   5  -4   21.70    2.00
   9   5   4   24.60    2.30
 -11  -5  -4    3.60    2.10
 -11   5  -4    1.50    1.60
 -13  -5  -4    8.50    2.70
 -13   5  -4   10.40    2.20
 -12   6   4   62.69    3.40
  10  -6  -4    7.10    1.30
 -10   6   4    6.50    1.40
  10   6  -4    6.10    1.70
   8  -6  -4   27.40    1.70
  -8  -6   4   35.60    2.70
   8   6  -4   28.60    2.30
  -8   6   4   34.80    1.80
  -8   6   4   30.50    1.90
  -6  -6   4  164.98    5.00
   6  -6  -4  173.68    4.20
  -6   6   4  173.18    4.40
  -6   6   4  175.58    4.40
   6   6  -4  169.18    5.00
   4  -6  -4  375.96    8.10
  -4  -6   4  349.47    8.70
  -4   6   4  376.86    8.30
   4   6  -4  364.66    8.80
  -4   6   4  377.06    8.20
   2  -6  -4  170.78    4.10
   2  -6  -4  165.98    4.10
  -2  -6   4  172.48    4.40
   2   6  -4  162.28    4.40
  -2   6   4  169.08    4.20
   0  -6   4   46.20    1.70
   0  -6  -4   44.70    2.00
   0   6   4   46.60    2.00
   0   6  -4   47.50    1.80
  -2  -6  -4   23.10    1.70
   2  -6   4   22.80    1.00
  -2   6  -4   21.60    1.30
  -2   6  -4   21.10    1.20
   2   6   4   20.70    1.60
  -4  -6  -4  334.27    8.10
  -4  -6  -4  331.77    8.30
   4  -6   4  327.77    7.30
  -4   6  -4  334.97    7.50
   4   6   4  331.47    8.30
  -4   6  -4  334.67    7.50
   6  -6   4   94.39    2.70
  -6  -6  -4  102.79    3.90
  -6  -6  -4   90.19    3.40
   6   6   4   93.49    3.60
  -6   6  -4   95.69    3.00
  -6   6  -4   93.39    2.90
  -8  -6  -4  151.98    4.80
  -8  -6  -4  144.79    5.30
   8   6   4  154.58    5.10
  -8   6  -4  157.88    4.50
 -10  -6  -4   15.70    2.50
 -10   6  -4   21.70    2.10
 -12  -6  -4   14.40    2.80
 -12   6  -4   12.70    2.10
 -14  -6  -4   -1.00    2.50
 -14   6  -4    2.30    2.00
 -13   7   4    7.50    1.90
  11  -7  -4   91.89    3.50
  11   7  -4   88.99    4.10
 -11   7   4   92.69    3.60
  -9  -7   4  267.37    7.70
   9  -7  -4  260.67    6.40
  -9   7   4  270.27    6.60
   9   7  -4  253.47    7.30
  -9   7   4  253.87    6.60
  -7  -7   4  101.89    3.90
   7  -7  -4  104.79    2.80
  -7   7   4  100.59    3.00
   7   7  -4   95.99    3.80
  -7   7   4  101.59    3.00
  -5  -7   4  223.08    6.00
   5  -7  -4  225.48    5.10
  -5   7   4  223.48    5.30
   5   7  -4  218.68    6.10
  -5   7   4  228.68    5.40
  -3  -7   4  227.88    5.80
   3   7  -4  218.68    5.80
  -3   7   4  232.48    5.40
  -1  -7   4    8.70    1.00
   1  -7  -4    7.70    1.00
  -1   7   4    8.00    1.00
   1   7  -4    8.90    1.00
  -1  -7  -4   59.49    2.40
  -1   7  -4   62.69    2.00
   1   7   4   56.69    2.40
  -1   7  -4   60.69    2.00
   3  -7   4   96.39    2.30
  -3  -7  -4   90.39    3.40
  -3   7  -4   95.89    2.60
   3   7   4   94.39    3.40
  -3   7  -4   94.99    2.60
  -5  -7  -4   14.30    1.80
   5  -7   4   15.80    0.90
   5   7   4   13.10    1.70
  -5   7  -4   14.40    1.10
  -5   7  -4   15.30    1.20
  -7  -7  -4  181.78    5.40
  -7  -7  -4  185.58    5.90
   7  -7   4  182.08    4.50
  -7   7  -4  179.28    4.80
   7   7   4  182.58    5.70
  -7   7  -4  184.08    4.80
  -9  -7  -4  103.99    4.70
  -9  -7  -4   94.79    3.90
  -9   7  -4   95.89    3.60
   9   7   4  103.09    4.40
 -11  -7  -4   -2.90    2.00
 -11   7  -4    0.90    1.50
 -13  -7  -4    4.10    2.60
 -13   7  -4    2.80    1.80
  12  -8  -4   21.50    2.00
 -12   8   4   25.20    2.20
  10  -8  -4   29.10    1.90
 -10   8   4   28.10    2.10
  10   8  -4   27.30    2.60
   8  -8  -4   18.20    1.30
  -8  -8   4   17.50    2.00
  -8   8   4   20.50    1.70
   8   8  -4   16.50    2.00
  -8   8   4   20.80    1.50
   6  -8  -4   13.40    0.90
  -6  -8   4   12.00    1.60
  -6   8   4   13.20    1.10
  -6   8   4   16.00    1.30
   6   8  -4   12.30    1.70
  -4  -8   4  122.29    3.90
  -4   8   4  128.09    3.40
  -4   8   4  125.99    3.30
   4   8  -4  128.29    4.10
  -2  -8   4 1013.90   21.70
   2  -8  -4  990.80   21.30
   2   8  -4  996.70   21.70
  -2   8   4 1017.30   21.50
   0  -8  -4  343.37    8.10
   0  -8   4  349.96    7.80
   0   8   4  355.16    8.20
   0   8  -4  338.97    7.90
  -2  -8  -4  379.56    9.00
   2   8   4  375.46    9.00
  -2   8  -4  369.06    8.30
  -2   8  -4  368.06    8.20
  -4  -8  -4   67.29    3.10
   4  -8   4   62.99    1.70
  -4   8  -4   69.99    2.10
  -4   8  -4   69.29    2.10
   4   8   4   69.59    3.00
   6  -8   4    3.30    0.60
  -6  -8  -4    2.40    1.40
  -6   8  -4    2.50    0.80
  -6   8  -4    3.00    0.90
   6   8   4    2.20    1.40
  -8  -8  -4   71.69    3.50
  -8  -8  -4   76.19    4.10
   8   8   4   63.59    3.60
  -8   8  -4   69.89    2.70
 -10  -8  -4    2.10    2.10
 -10   8  -4    2.10    1.30
  10   8   4    3.60    2.10
 -12  -8  -4   14.00    2.90
 -12   8  -4   12.60    1.90
 -14  -8  -4   22.80    3.70
 -14   8  -4   21.60    2.50
 -13   9   4   22.10    2.30
  11  -9  -4    9.30    1.40
 -11   9   4   11.10    1.60
  11   9  -4   12.30    2.20
   9  -9  -4   91.59    2.90
  -9   9   4   93.59    3.00
  -9   9   4   88.39    3.10
   9   9  -4  101.09    4.20
   7  -9  -4   85.09    2.40
  -7  -9   4   86.09    3.70
  -7   9   4   85.49    2.60
  -7   9   4   85.89    2.70
   7   9  -4   85.19    3.60
  -5  -9   4  136.79    4.40
   5  -9  -4  139.49    3.40
  -5   9   4  135.79    3.60
  -5   9   4  137.39    3.60
   5   9  -4  134.69    4.50
  -3  -9   4  334.47    8.10
  -3   9   4  334.87    7.70
   3   9  -4  332.87    8.20
  -1  -9   4   37.20    1.80
   1  -9  -4   36.40    1.80
   1   9  -4   36.10    2.00
  -1   9   4   33.90    1.90
  -1  -9  -4    6.40    1.20
  -1   9  -4    7.20    0.90
  -1   9  -4    7.70    1.00
   1   9   4    6.80    1.20
  -3  -9  -4   59.89    2.80
   3   9   4   58.49    2.80
  -3   9  -4   58.89    1.90
  -3   9  -4   59.69    1.90
  -5  -9  -4   11.50    1.70
   5  -9   4   12.00    0.70
  -5   9  -4   11.90    0.90
  -5   9  -4   11.10    0.90
   5   9   4    9.80    1.60
   7  -9   4   59.09    1.90
  -7  -9  -4   62.09    3.70
  -7   9  -4   60.29    2.30
  -7   9  -4   61.89    2.20
   7   9   4   55.39    3.30
  -9  -9  -4   12.20    2.40
  -9  -9  -4   12.50    2.00
   9   9   4    9.40    2.00
  -9   9  -4   13.60    1.50
 -11  -9  -4   11.40    2.70
 -11   9  -4    8.10    1.60
 -13  -9  -4   28.20    3.70
 -13   9  -4   24.90    2.40
  12 -10  -4   -1.30    1.20
  12  10  -4    3.60    1.90
 -12  10   4    0.30    1.40
  10 -10  -4   96.19    3.10
 -10  10   4   98.69    3.30
  10  10  -4   93.59    4.50
   8 -10  -4    3.10    0.80
   8  10  -4    3.10    1.50
  -8  10   4    4.00    0.90
  -8  10   4    3.20    1.00
  -6 -10   4   43.70    2.70
   6 -10  -4   42.10    1.50
   6  10  -4   42.10    2.70
  -6  10   4   38.90    1.70
  -6  10   4   41.50    1.70
  -4 -10   4  562.94   13.10
   4  10  -4  559.14   13.20
  -4  10   4  573.84   12.40
  -4  10   4  563.84   12.40
   2 -10  -4  115.69    3.30
  -2 -10   4  123.39    3.60
  -2  10   4  115.79    3.40
   2  10  -4  117.79    3.70
   0 -10  -4  127.99    3.80
   0 -10   4  135.39    3.50
   0  10  -4  124.59    3.60
   0  10   4  125.49    3.90
  -2 -10  -4  314.57    7.70
  -2  10  -4  296.17    6.90
   2  10   4  296.07    7.70
  -2  10  -4  312.97    7.00
  -4 -10  -4   30.10    2.30
   4  10   4   29.40    2.40
  -4  10  -4   26.90    1.30
  -4  10  -4   29.90    1.40
   6 -10   4  170.38    4.00
  -6 -10  -4  168.08    5.70
  -6  10  -4  173.98    4.30
   6  10   4  186.08    5.80
  -6  10  -4  179.38    4.30
  -8 -10  -4   -0.20    1.80
  -8 -10  -4    4.20    1.70
  -8  10  -4    1.40    1.00
   8  10   4    2.30    1.60
 -10 -10  -4   74.89    4.50
 -10  10  -4   65.69    2.90
  10  10   4   66.79    4.10
 -12 -10  -4    6.90    2.70
 -12  10  -4    3.80    1.50
 -15 -11   4    6.90    3.20
  13 -11  -4   74.49    3.20
 -13  11   4   70.49    3.50
  11 -11  -4   60.89    2.60
 -11  11   4   59.99    2.80
  11  11  -4   58.19    3.90
   9 -11  -4   66.59    2.20
  -9  11   4   62.29    2.50
   9  11  -4   61.99    3.80
   7 -11  -4   15.60    1.10
   7  11  -4   14.70    2.00
  -7  11   4   15.60    1.20
  -7  11   4   15.40    1.10
  -5 -11   4   58.19    3.00
  -5  11   4   59.09    2.00
  -5  11   4   55.49    2.00
   5  11  -4   58.99    2.90
  -3 -11   4   75.09    2.90
   3  11  -4   72.59    3.10
  -3  11   4   76.69    2.60
   1 -11  -4  273.77    6.60
   1  11  -4  277.37    6.80
  -1  11   4  271.17    6.80
  -1 -11  -4  192.98    5.30
  -1  11  -4  200.58    4.90
   1  11   4  197.28    5.50
  -1  11  -4  186.48    4.80
  -3 -11  -4   37.40    2.40
  -3  11  -4   34.90    1.50
  -3  11  -4   35.90    1.50
   3  11   4   33.30    2.40
  -5 -11  -4    7.00    1.70
  -5  11  -4    7.10    0.80
  -5  11  -4    6.60    0.80
   5  11   4    6.90    1.60
  -7 -11  -4  171.68    6.10
   7 -11   4  168.38    4.00
   7  11   4  183.18    6.00
  -7  11  -4  167.78    4.30
  -7  11  -4  172.08    4.30
  -9 -11  -4   70.99    4.60
  -9 -11  -4   76.49    3.90
   9  11   4   71.19    4.10
  -9  11  -4   75.89    2.80
 -11 -11  -4   87.79    5.40
 -11  11  -4   82.49    3.30
 -13 -11  -4    9.60    3.20
 -13  11  -4   11.80    1.80
  12 -12  -4   34.10    2.30
 -12  12   4   36.10    2.50
  12  12  -4   36.70    3.40
  10 -12  -4   20.70    1.60
  10  12  -4   18.70    2.50
 -10  12   4   22.40    1.60
   8 -12  -4  217.58    5.20
  -8  12   4  226.68    5.50
  -8  12   4  214.88    5.40
   8  12  -4  232.98    7.10
  -6  12   4   28.70    1.50
  -6  12   4   29.60    1.60
   6  12  -4   33.30    2.70
  -4  12   4  164.18    4.30
   4  12  -4  166.48    5.20
  -4  12   4  166.58    4.30
   2 -12  -4    2.70    0.90
  -2  12   4    2.30    0.90
   2  12  -4    0.30    1.10
   0 -12  -4  451.75   10.50
   0  12  -4  461.25   10.40
   0  12   4  444.96   10.60
  -2 -12  -4  185.58    5.50
  -2  12  -4  199.88    4.80
  -2  12  -4  185.88    4.70
   2  12   4  198.38    5.70
  -4 -12  -4    9.40    1.70
  -4  12  -4   12.40    1.00
   4  12   4   11.70    1.70
  -4  12  -4   12.30    0.90
  -6 -12  -4   63.19    3.70
  -6  12  -4   59.99    2.00
   6  12   4   63.39    3.50
  -8 -12  -4  102.59    4.90
   8  12   4   90.19    4.40
  -8  12  -4   95.79    2.90
 -10 -12  -4   31.00    3.10
 -10 -12  -4   32.00    3.50
 -10  12  -4   28.40    2.00
  10  12   4   32.40    3.20
 -12 -12  -4   37.30    4.00
 -12  12  -4   36.80    2.50
  13 -13  -4   18.10    1.80
  11 -13  -4    4.00    1.10
  11  13  -4    0.80    1.90
 -11  13   4   -0.30    1.10
   9 -13  -4   47.10    1.90
  -9  13   4   47.40    2.20
   9  13  -4   50.49    3.70
   7 -13  -4  152.78    3.80
   7  13  -4  150.18    5.50
  -7  13   4  159.58    4.00
  -7  13   4  150.48    3.90
   5  13  -4   92.59    3.90
  -5  13   4   97.89    2.90
  -5  13   4  104.19    3.00
  -3  13   4   74.19    2.70
   3  13  -4   76.39    3.30
   1 -13  -4   39.80    2.00
  -1  13   4   41.60    2.20
   1  13  -4   42.70    2.30
  -1 -13  -4    1.20    1.10
  -1  13  -4    1.10    0.90
   1  13   4    0.70    1.10
  -1  13  -4    1.20    0.80
  -3 -13  -4   77.59    3.40
  -3  13  -4   70.99    2.40
  -3  13  -4   73.59    2.30
   3  13   4   72.39    3.40
  -5 -13  -4   28.00    2.50
  -5  13  -4   29.20    1.40
   5  13   4   32.80    2.70
  -5  13  -4   33.00    1.40
  -7 -13  -4   39.80    3.30
  -7  13  -4   40.60    1.60
   7  13   4   41.70    3.30
  -9 -13  -4    6.30    2.40
  -9  13  -4    5.00    1.00
   9  13   4    8.30    2.20
 -11 -13  -4   34.20    3.90
 -11  13  -4   34.80    2.10
 -13 -13  -4    6.00    3.20
 -13  13  -4    9.10    1.50
 -14 -14   4    8.20    3.20
  12 -14  -4   32.30    2.10
  12  14  -4   37.70    3.60
 -12  14   4   32.90    2.30
  10 -14  -4   24.60    1.60
  10  14  -4   28.10    3.10
 -10  14   4   27.20    1.90
   8 -14  -4   31.00    1.50
  -8  14   4   28.50    1.50
  -8  14   4   27.00    1.70
   8  14  -4   30.90    3.00
  -6  14   4  133.39    3.50
   6  14  -4  123.09    4.80
  -6  14   4  128.09    3.50
   4  14  -4   40.90    2.70
  -4  14   4   37.50    1.80
  -4  14   4   38.90    1.90
  -2  14   4   93.29    3.20
   2  14  -4   93.89    3.60
   0 -14  -4  121.59    3.90
   0  14  -4  122.39    3.80
   0  14   4  117.49    4.00
  -2 -14  -4   96.09    3.80
   2  14   4  105.39    3.90
  -2  14  -4   99.29    3.00
  -2  14  -4  103.19    3.10
  -4 -14  -4   77.39    3.70
  -4  14  -4   73.49    2.40
   4  14   4   79.99    3.80
  -4  14  -4   77.49    2.40
  -6 -14  -4  168.08    6.10
  -6  14  -4  171.08    4.10
  -6  14  -4  173.98    4.10
   6  14   4  167.18    6.00
  -8 -14  -4   56.79    4.00
  -8  14  -4   55.09    2.00
   8  14   4   58.89    4.00
  -8  14  -4   60.69    2.20
 -10 -14  -4    2.90    2.00
 -10 -14  -4    2.70    2.50
  10  14   4    5.00    2.20
 -10  14  -4    8.10    1.10
 -12 -14  -4   23.80    3.70
 -12  14  -4   22.00    1.60
  13 -15  -4    2.30    1.20
 -13 -15   4   -3.30    2.40
  11 -15  -4   12.50    1.30
 -11  15   4   14.80    1.40
  11  15  -4   10.60    2.50
   9 -15  -4   38.40    1.70
  -9  15   4   38.50    2.00
   9  15  -4   40.10    3.40
  -7  15   4   36.00    1.80
  -7  15   4   34.00    1.70
   7  15  -4   38.60    3.20
  -5  15   4  129.09    3.60
   5  15  -4  125.69    4.80
  -5  15   4  128.69    3.70
   3  15  -4   74.39    3.40
  -3  15   4   72.49    2.80
   1 -15  -4   85.09    3.00
   1  15  -4   85.29    3.30
  -1  15   4   87.39    3.30
  -1 -15  -4  313.77    8.10
  -1  15  -4  321.17    7.70
   1  15   4  310.47    8.20
  -3 -15  -4  166.68    5.30
  -3  15  -4  160.78    4.20
   3  15   4  156.78    5.30
  -3  15  -4  162.38    4.30
  -5 -15  -4   66.19    3.80
  -5  15  -4   62.89    2.00
  -5  15  -4   60.99    2.10
   5  15   4   56.69    3.70
  -7 -15  -4  162.08    6.30
   7  15   4  164.38    6.20
  -9 -15  -4   11.40    2.70
   9  15   4   19.10    2.80
 -11 -15  -4   24.50    3.60
  11  15   4   30.40    3.80
  14 -16  -4    3.00    1.30
 -14 -16   4    3.10    3.10
 -14  16   4    3.40    1.30
  12 -16  -4    5.30    1.20
 -12 -16   4    7.50    2.70
 -12  16   4    7.40    1.20
  12  16  -4   10.80    2.70
  10 -16  -4   35.00    1.80
  10  16  -4   43.20    3.70
 -10  16   4   38.10    2.00
   8 -16  -4   51.29    2.00
  -8  16   4   53.79    2.20
   8  16  -4   57.69    4.00
   6  16  -4  349.87    9.80
  -6  16   4  355.16    8.20
  -6  16   4  353.36    8.20
  -4  16   4   97.09    3.10
   4  16  -4   91.79    4.10
  -4  16   4   98.39    3.20
  -2  16   4   13.30    1.50
   2  16  -4   15.20    1.80
   0 -16  -4   47.30    2.50
   0  16  -4   48.10    2.50
   0  16   4   47.80    2.70
  -2 -16  -4  150.68    5.00
  -2  16  -4  147.99    4.10
   2  16   4  144.29    5.10
  -2  16  -4  151.38    4.30
  -4 -16  -4   32.50    2.70
  -4  16  -4   27.80    1.60
  -4  16  -4   28.70    1.70
   4  16   4   25.90    2.60
  -6 -16  -4   22.00    2.70
   6  16   4   23.00    2.70
  -8 -16  -4   15.30    2.70
   8  16   4   14.80    2.60
 -10 -16  -4   15.70    3.10
  10  16   4    8.90    2.60
 -12 -16  -4    6.50    3.20
 -13 -17   4    3.20    3.00
  13 -17  -4    6.70    1.30
  13  17  -4    6.70    2.50
  11 -17  -4   10.80    1.20
 -11 -17   4    4.30    2.60
  11  17  -4   14.40    2.80
 -11  17   4   10.20    1.20
   9 -17  -4   53.39    2.10
   9  17  -4   56.19    4.40
  -9  17   4   57.79    2.30
   7  17  -4  158.78    6.10
  -7  17   4  165.28    4.40
  -5  17   4  134.69    4.00
   5  17  -4  146.69    5.40
   3  17  -4  146.59    5.20
  -3  17   4  157.08    4.60
   1 -17  -4   15.00    1.50
  -1 -17   4   12.30    1.40
   1  17  -4   14.10    1.70
  -1  17   4   12.10    1.60
  -1 -17  -4   96.99    3.80
   1  17   4   98.59    4.00
  -1  17  -4   95.29    3.50
  -3 -17  -4   47.10    3.10
   3  17   4   46.20    3.20
  -3  17  -4   47.90    2.20
  -3  17  -4   48.60    2.10
  -5 -17  -4  132.59    5.30
  -5  17  -4  145.89    3.70
   5  17   4  148.19    5.70
  -5  17  -4  143.79    3.80
  -7 -17  -4    5.00    2.20
   7  17   4    6.20    2.20
  -9 -17  -4    6.10    2.60
   9  17   4    9.10    2.50
 -11 -17  -4    5.00    2.90
  11  17   4    0.60    2.30
 -12 -18   4   19.60    3.50
  12 -18  -4   19.40    1.60
  12  18  -4   23.00    3.50
  10 -18  -4   26.70    1.60
 -10 -18   4   24.80    3.20
  10  18  -4   28.70    3.50
   8  18  -4   80.39    4.80
  -8  18   4   87.19    2.90
  -6  18   4   28.20    1.90
   6  18  -4   31.90    3.10
  -4 -18   4   14.60    1.90
   4  18  -4    8.50    1.90
  -4  18   4   13.60    1.50
  -2 -18   4   88.39    3.50
  -2  18   4   88.19    3.50
   2  18  -4   91.59    3.90
   0 -18  -4  108.29    3.90
   0  18   4  105.69    4.10
   0  18  -4  111.19    4.00
  -2 -18  -4  104.09    4.20
   2  18   4  108.39    4.50
  -2  18  -4  101.29    3.50
  -4 -18  -4   18.00    2.40
  -4  18  -4   20.90    1.50
   4  18   4   18.90    2.40
  -6 -18  -4   36.60    3.30
   6  18   4   37.30    3.40
  -6  18  -4   38.00    2.10
  -6  18  -4   30.00    1.50
  -8 -18  -4   34.30    3.60
   8  18   4   39.20    3.60
 -10 -18  -4   14.80    3.20
  10  18   4   18.70    3.10
 -13 -19   4   31.30    4.30
  13 -19  -4   27.90    2.00
  13  19  -4   30.80    3.90
 -11 -19   4   13.50    3.10
  11 -19  -4   17.40    1.40
  11  19  -4   14.80    3.10
  -9 -19   4   97.09    5.40
   9 -19  -4   99.29    3.10
  -9  19   4  108.19    3.20
   9  19  -4  104.19    5.60
  -7 -19   4   93.69    4.70
   7  19  -4   88.09    4.80
  -7  19   4   91.89    3.10
  -5 -19   4   54.69    3.50
  -5  19   4   49.90    2.50
   5  19  -4   53.79    3.70
  -3 -19   4   58.69    3.10
  -3  19   4   56.99    2.90
   3  19  -4   57.49    3.50
  -1  19   4   64.49    3.20
   1  19  -4   62.99    3.30
  -1 -19  -4    4.70    1.60
  -1  19  -4    3.30    1.30
   1  19   4    5.60    1.70
  -3 -19  -4   37.00    2.90
  -3  19  -4   35.20    2.20
   3  19   4   36.60    3.00
  -5 -19  -4   13.30    2.40
  -5  19  -4   14.30    1.20
   5  19   4   16.00    2.60
  -7 -19  -4   21.60    3.00
   7  19   4   19.30    2.90
  -9 -19  -4   25.10    3.50
   9  19   4   34.50    3.70
 -11 -19  -4    4.70    3.00
  11  19   4    3.70    2.70
 -12 -20   4   11.20    3.40
  12 -20  -4   20.70    1.60
  12  20  -4   19.30    3.40
  10 -20  -4    0.70    0.90
 -10 -20   4    0.70    2.40
  10  20  -4    1.20    2.40
  -8 -20   4   50.99    4.10
  -8  20   4   41.90    2.20
   8  20  -4   43.20    3.80
  -6 -20   4  139.09    5.40
   6  20  -4  140.89    5.80
  -6  20   4  131.89    4.10
  -4 -20   4   95.39    4.80
   4  20  -4   88.59    4.40
  -4  20   4   89.19    3.50
  -2  20   4  300.57    8.00
   2  20  -4  308.47    8.50
   0  20  -4   44.30    2.80
   0  20   4   41.20    3.00
  -2 -20  -4   18.70    2.30
  -2  20  -4   10.10    1.50
   2  20   4   16.50    2.30
  -4 -20  -4   45.50    3.60
  -4  20  -4   48.50    2.30
   4  20   4   46.90    3.80
  -6 -20  -4   11.90    2.50
  -6  20  -4   10.40    1.00
   6  20   4   12.80    2.60
  -8 -20  -4    7.00    2.60
   8  20   4    7.20    2.60
 -10 -20  -4    2.10    2.80
  10  20   4    9.10    2.90
  11 -21  -4    1.90    1.00
 -11 -21   4   -0.50    2.60
  11  21  -4   -0.70    2.60
   9 -21  -4   37.70    2.10
  -9 -21   4   40.50    3.80
  -9  21   4   43.10    2.10
   9  21  -4   43.20    4.00
  -7 -21   4   -0.10    2.00
  -7  21   4    4.50    1.20
   7  21  -4    5.20    2.30
  -5  21   4   78.49    3.20
   5  21  -4   71.79    4.40
   3  21  -4    8.80    2.00
  -3  21   4    7.60    1.60
   1  21  -4   72.89    3.70
  -1  21   4   74.39    3.60
   1  21   4   24.80    2.60
  -1  21  -4   32.90    2.40
  -3  21  -4    8.40    1.40
   3  21   4    8.00    2.10
  -5 -21  -4   85.19    4.70
  -5  21  -4   80.79    2.80
   5  21   4   82.49    4.90
  -7 -21  -4    9.70    2.60
   7  21   4    6.80    2.60
  -9 -21  -4   10.70    3.00
   9  21   4    7.10    2.90
  10 -22  -4   32.30    1.90
 -10 -22   4   33.70    3.90
  10  22  -4   34.20    4.10
  -8 -22   4    2.70    2.20
  -8  22   4    2.90    1.20
   8  22  -4    2.80    2.40
  -6  22   4   25.30    2.00
   6  22  -4   24.60    3.00
   4  22  -4   44.40    3.60
  -4  22   4   47.50    2.80
  -2  22   4   28.40    2.40
   2  22  -4   25.30    2.50
   0  22  -4    4.00    1.50
   0  22   4    1.20    1.50
  -2  22  -4   43.70    2.80
   2  22   4   50.09    3.60
   4  22   4   50.09    4.10
  -4  22  -4   51.49    2.60
  -6 -22  -4   29.50    3.30
   6  22   4   27.00    3.40
  -6  22  -4   32.10    1.70
  -8 -22  -4    9.80    2.80
   8  22   4    4.90    2.70
 -11 -23   4   40.10    4.50
  11 -23  -4   40.10    2.20
  11  23  -4   43.40    4.70
   9 -23  -4   -1.20    1.10
   9  23  -4    5.60    2.70
   7  23  -4    8.10    2.60
  -7  23   4    8.40    1.50
  -5  23   4   32.10    2.50
   5  23  -4   30.10    3.20
  -3  23   4   20.20    2.10
   3  23  -4   14.20    2.40
  -1  23   4   17.90    2.30
   1  23  -4   14.70    2.10
  -1  23  -4    8.10    1.70
   1  23   4    7.00    2.00
   3  23   4    5.00    2.10
  -3  23  -4    2.90    1.30
  -5  23  -4    2.50    1.10
   5  23   4    4.10    2.30
   7  23   4    0.50    2.40
  -9 -23  -4    1.60    2.70
   9  23   4    2.70    2.80
  10 -24  -4   21.40    1.70
  10  24  -4   26.10    3.90
  -8  24   4   37.40    2.40
   8  24  -4   35.20    3.90
  -6  24   4    2.10    1.40
   6  24  -4    3.50    2.30
  -4  24   4   22.00    2.10
   4  24  -4   17.60    2.60
   2  24  -4   22.40    2.70
  -2  24   4   22.40    2.40
   0  24  -4    5.90    1.80
   0  24   4    8.60    2.00
   2  24   4   52.89    4.00
  -2  24  -4   50.19    3.10
  -4  24  -4    7.30    1.40
   4  24   4    5.90    2.40
   6  24   4    1.70    2.40
  -6  24  -4    0.90    0.90
   8  24   4    9.70    3.10
   9 -25  -4    7.40    1.50
   9  25  -4    4.70    3.00
  -7  25   4    5.10    1.50
   7  25  -4    3.60    2.60
  -5  25   4   17.10    2.10
   5  25  -4   18.40    2.90
   3  25  -4    8.60    2.20
  -3  25   4    9.70    1.90
   1  25  -4    4.90    1.90
  -1  25   4    8.20    2.00
  -1  25  -4   25.20    2.50
   1  25   4   21.40    2.70
  -3  25  -4   16.50    1.90
   3  25   4   19.10    2.90
  -5  25  -4   25.90    2.10
   5  25   4   21.70    3.30
   7  25   4   46.00    4.60
   8  26  -4    5.00    2.90
  -8  26   4    5.50    1.40
  -6  26   4    7.00    1.70
   6  26  -4    4.00    2.40
  -4  26   4   29.00    2.50
   4  26  -4   29.20    3.30
   2  26  -4   21.50    2.70
  -2  26   4   21.60    2.50
   0  26   4   18.80    2.60
   0  26  -4   15.50    2.30
  -2  26  -4    4.80    1.60
   2  26   4    4.60    2.20
   4  26   4    4.30    2.40
  -4  26  -4    3.10    1.40
   6  26   4   13.40    3.30
  -6  26  -4   16.10    1.40
  -7  27   4    0.00    1.40
   7  27  -4   -1.70    2.60
   5  27  -4   12.10    2.90
  -5  27   4   11.20    2.00
   3  27  -4   12.20    2.50
  -3  27   4   12.40    2.10
  -1  27   4   15.20    2.40
   1  27  -4   14.20    2.40
   1  27   4   12.90    2.50
  -1  27  -4   10.30    2.10
   3  27   4   13.50    2.70
  -3  27  -4   12.90    1.90
  -5  27  -4   31.40    2.40
   5  27   4   33.70    3.90
  -6  28   4   17.90    2.20
   6  28  -4   22.90    3.50
  -4  28   4   17.80    2.30
   4  28  -4   17.30    2.90
   2  28  -4   18.00    2.80
  -2  28   4   20.30    2.60
   0  28   4   15.10    2.60
   0  28  -4   11.90    2.20
   2  28   4    6.30    2.40
  -2  28  -4    6.80    1.90
   4  28   4    0.60    2.50
  -4  28  -4    2.60    1.50
  -5  29   4   13.40    2.20
   5  29  -4   10.50    2.90
   3  29  -4   14.60    2.80
  -3  29   4   13.30    2.30
  -1  29   4   10.70    2.50
   1  29  -4   17.30    2.70
  -1  29  -4    9.30    2.20
   1  29   4   10.10    2.50
   3  29   4   -0.10    2.30
  -3  29  -4    0.60    1.60
  -2  30   4   13.80    2.50
   2  30  -4   11.00    2.60
   0  30  -4   41.70    3.60
   0  30   4   45.90    3.80
  -2  30  -4   27.60    2.80
   2  30   4   30.60    3.50
 -12   0   5    0.30    1.70
 -10   0   5    1.50    1.40
  10   0  -5   -1.10    1.10
  -8   0   5    1.20    1.20
   8   0  -5   -0.40    1.10
   8   0  -5    0.20    1.00
   6   0  -5   -1.80    0.90
   6   0  -5   -0.20    1.00
  -6   0   5   -0.20    0.90
   4   0  -5   -0.60    0.70
  -4   0   5    0.90    0.80
   4   0  -5   -2.00    0.70
   2   0  -5   -0.50    0.70
   2   0  -5   -0.90    0.80
  -2   0   5   -0.70    0.70
   0   0   5   -1.20    0.70
   0   0  -5   -0.70    0.70
   0   0  -5   -0.90    0.70
  -2   0  -5    0.90    0.80
  -2   0  -5   -1.00    0.70
   2   0   5   -0.40    0.70
   4   0   5    0.10    0.80
  -4   0  -5    0.60    0.80
  -4   0  -5   -1.50    1.00
   6   0   5   -0.70    0.80
  -6   0  -5    1.20    0.80
  -6   0  -5    0.20    1.10
  -8   0  -5   -1.70    1.30
 -10   0  -5    0.00    1.70
 -12   0  -5   -2.00    1.90
 -14   0  -5   -0.40    2.10
 -13  -1   5   82.79    4.70
 -13   1   5   85.29    4.40
 -11  -1   5    2.70    1.70
 -11   1   5    1.30    1.50
   9  -1  -5   35.60    2.10
   9  -1  -5   33.10    2.30
  -9  -1   5   35.70    2.50
   9   1  -5   35.50    2.30
  -9   1   5   37.00    2.40
   7  -1  -5  427.96    9.80
  -7  -1   5  419.66   10.10
   7  -1  -5  416.06    9.90
   7   1  -5  432.86   10.00
  -7   1   5  423.46    9.90
   7   1  -5  420.76    9.90
   5  -1  -5   32.90    1.70
   5  -1  -5   32.50    1.70
  -5  -1   5   30.80    1.90
   5   1  -5   31.20    1.90
   5   1  -5   32.00    1.90
  -5   1   5   36.20    1.90
  -3  -1   5  298.77    6.80
  -3  -1   5  248.18    6.60
   3  -1  -5  297.57    6.80
   3  -1  -5  293.57    6.70
   3   1  -5  300.67    6.80
  -3   1   5  284.17    6.70
   3   1  -5  306.67    6.90
   1  -1  -5 1912.01   39.80
   1  -1  -5 1884.11   39.80
  -1  -1   5 1842.42   39.80
   1   1  -5 1892.51   39.80
   1   1  -5 1920.81   39.80
  -1   1   5 1942.21   39.80
  -1  -1  -5  269.47    6.30
  -1  -1  -5  273.37    6.50
   1  -1   5  276.47    6.30
  -1   1  -5  272.27    6.40
  -1   1  -5  277.47    6.30
   1   1   5  268.17    6.40
  -3  -1  -5  199.48    5.00
   3  -1   5  206.48    5.00
  -3  -1  -5  203.58    5.30
  -3   1  -5  207.18    4.90
  -3   1  -5  201.68    5.20
   3   1   5  204.38    5.20
  -5  -1  -5  534.05   12.30
   5  -1   5  538.55   11.90
  -5  -1  -5  536.75   11.80
   5   1   5  536.35   12.10
  -5   1  -5  500.25   11.70
  -5   1  -5  529.15   12.10
  -7  -1  -5  109.49    3.20
   7  -1   5  105.39    3.40
  -7  -1  -5  111.59    4.00
   7   1   5  104.59    3.60
  -7   1  -5  106.79    3.90
  -9  -1  -5   92.89    4.30
  -9   1  -5   98.39    4.10
 -11  -1  -5   23.30    2.70
 -11   1  -5   18.90    2.50
 -13  -1  -5    5.20    2.30
 -13   1  -5    3.40    2.10
 -12  -2   5    3.60    1.80
 -12   2   5    4.40    1.80
  10  -2  -5    2.50    1.30
 -10  -2   5    2.00    1.50
 -10   2   5    2.00    1.40
  10   2  -5    1.70    1.30
  -8  -2   5  241.68    6.60
   8  -2  -5  233.28    6.00
   8  -2  -5  240.28    6.20
  -8   2   5  244.78    6.30
   8   2  -5  239.88    6.40
   6  -2  -5  333.77    7.90
   6  -2  -5  340.47    7.90
  -6  -2   5  334.67    8.20
   6   2  -5  346.27    8.20
   6   2  -5  343.67    8.20
  -6   2   5  336.97    8.00
   4  -2  -5   19.30    1.40
   4  -2  -5   17.20    1.30
  -4  -2   5   18.70    1.50
  -4   2   5   18.90    1.40
   4   2  -5   18.50    1.40
   4   2  -5   16.30    1.30
   2  -2  -5 1549.24   31.80
   2  -2  -5 1529.25   31.70
  -2  -2   5 1390.96   31.80
  -2   2   5 1518.55   31.80
   2   2  -5 1554.84   31.80
   0  -2   5   55.99    1.90
   0  -2  -5   59.69    2.00
   0  -2  -5   54.89    2.10
   0   2  -5   57.29    2.10
   0   2   5   60.59    2.10
   0   2  -5   56.49    1.90
   2  -2   5  845.82   18.30
  -2  -2  -5  863.51   18.70
  -2  -2  -5  855.81   18.40
   2   2   5  876.21   18.60
  -2   2  -5  856.71   18.50
  -2   2  -5  845.92   18.20
   4  -2   5  694.93   15.00
  -4  -2  -5  671.13   15.40
  -4  -2  -5  688.83   15.10
  -4   2  -5  690.03   15.20
   4   2   5  690.63   15.30
  -6  -2  -5  155.28    4.80
  -6  -2  -5  153.78    4.20
   6  -2   5  146.39    4.10
  -6   2  -5  145.79    4.50
   6   2   5  146.89    4.50
  -8  -2  -5   37.80    3.10
  -8   2  -5   41.70    2.80
   8   2   5   41.70    2.50
 -10  -2  -5    6.40    2.00
 -10   2  -5    5.60    1.80
 -12  -2  -5    3.60    2.20
 -12   2  -5    6.10    2.00
 -14  -2  -5    2.70    2.40
 -14   2  -5    3.50    2.20
 -13   3   5   17.80    2.40
 -11  -3   5    1.80    1.70
 -11   3   5    0.30    1.40
   9  -3  -5   50.99    2.50
  -9  -3   5   50.49    3.00
   9   3  -5   47.40    2.70
  -9   3   5   51.89    2.70
  -7  -3   5  128.79    4.10
   7  -3  -5  126.99    3.60
   7  -3  -5  128.89    3.70
   7   3  -5  123.39    4.00
  -7   3   5  125.49    3.80
  -5  -3   5   35.20    2.20
   5  -3  -5   39.40    1.80
   5  -3  -5   40.40    1.80
   5   3  -5   36.80    2.10
  -5   3   5   39.00    1.90
   5   3  -5   38.30    2.20
   3  -3  -5  106.29    2.90
   3  -3  -5  104.29    3.00
  -3  -3   5  104.59    3.10
  -3   3   5  107.19    3.00
   3   3  -5  103.89    3.10
   3   3  -5  103.19    3.10
   1  -3  -5 1670.03   34.40
   1  -3  -5 1628.64   34.40
  -1  -3   5 1638.14   34.40
   1   3  -5 1658.13   34.30
  -1   3   5 1619.94   34.40
   1   3  -5 1599.14   34.40
  -1  -3  -5  295.97    6.90
  -1  -3  -5  289.97    7.00
   1  -3   5  296.87    6.70
  -1   3  -5  295.07    6.60
  -1   3  -5  300.87    6.80
   1   3   5  296.17    7.00
   3  -3   5   43.10    1.70
  -3  -3  -5   46.40    2.10
  -3  -3  -5   44.30    2.40
   3   3   5   40.90    2.20
  -3   3  -5   42.50    2.00
  -5  -3  -5   61.29    2.90
  -5  -3  -5   58.69    2.50
  -5   3  -5   59.59    2.50
   5   3   5   57.99    2.60
  -7  -3  -5  158.88    5.20
  -7  -3  -5  162.98    4.50
  -7   3  -5  156.28    4.80
   7   3   5  157.28    4.90
  -9  -3  -5   22.50    2.50
  -9   3  -5   21.80    2.10
 -11  -3  -5   14.90    2.50
 -11   3  -5   17.30    2.20
 -13  -3  -5    8.90    2.60
 -13   3  -5    6.60    2.20
 -14   4   5    9.80    2.40
 -12  -4   5  128.89    5.40
 -12   4   5  121.99    4.70
 -10  -4   5    7.20    1.90
  10  -4  -5    8.30    1.50
 -10   4   5    8.50    1.60
  10   4  -5    6.80    1.60
  -8  -4   5   85.49    3.60
   8  -4  -5   87.69    3.00
   8   4  -5   86.29    3.40
  -8   4   5   89.39    3.20
  -6  -4   5  477.95   11.30
   6  -4  -5  482.15   10.70
   6  -4  -5  494.45   10.80
  -6   4   5  479.45   10.90
   6   4  -5  482.65   11.30
   4  -4  -5  155.18    4.00
   4  -4  -5  160.08    4.00
  -4  -4   5  155.68    4.40
   4   4  -5  154.88    4.40
  -4   4   5  163.18    4.10
   2  -4  -5  283.87    6.60
  -2  -4   5  294.27    6.80
   2  -4  -5  289.47    6.70
  -2  -4   5  292.87    6.80
  -2   4   5  287.67    6.70
   2   4  -5  291.07    6.70
   2   4  -5  285.27    6.90
   0  -4  -5 1330.37   27.60
   0  -4   5 1289.17   27.40
   0  -4  -5 1304.17   27.70
   0   4  -5 1305.37   27.50
   0   4   5 1272.97   27.60
   0   4  -5 1304.27   27.30
   2  -4   5  807.42   17.60
  -2  -4  -5  821.82   18.00
  -2  -4  -5  825.62   18.10
   2  -4   5  847.12   17.70
   2   4   5  827.22   18.10
  -2   4  -5  826.62   17.80
   4  -4   5  569.44   12.30
  -4  -4  -5  561.54   13.00
  -4  -4  -5  543.65   12.60
   4   4   5  553.04   12.90
  -4   4  -5  576.84   12.50
  -6  -4  -5   38.50    2.70
  -6  -4  -5   42.60    2.30
  -6   4  -5   47.30    2.30
   6   4   5   44.90    2.60
  -8  -4  -5   18.30    2.20
  -8  -4  -5   21.50    1.80
  -8   4  -5   19.50    1.90
   8   4   5   27.00    2.20
 -10  -4  -5   15.80    2.40
 -10   4  -5   14.40    2.00
 -12  -4  -5    1.60    2.10
 -12   4  -5   -0.50    1.70
 -14  -4  -5    2.20    2.50
 -14   4  -5    3.40    2.10
 -13   5   5    7.90    2.00
  11  -5  -5  119.69    4.20
 -11  -5   5  131.29    5.20
 -11   5   5  122.49    4.40
  11   5  -5  121.29    4.70
  -9  -5   5   17.90    2.10
   9  -5  -5   19.30    1.60
  -9   5   5   14.30    1.60
   9   5  -5   18.60    1.90
  -7  -5   5    4.90    1.30
   7  -5  -5    4.70    0.90
  -7   5   5    4.70    1.00
   7   5  -5    4.30    1.30
  -5  -5   5 1915.01   40.90
   5  -5  -5 1961.30   40.40
   5  -5  -5 1909.11   40.50
   5   5  -5 1907.41   40.90
  -5   5   5 1938.01   40.50
   3  -5  -5  107.39    2.90
   3  -5  -5  105.09    2.90
  -3  -5   5   97.89    3.20
  -3   5   5  106.09    3.00
   3   5  -5  101.19    3.20
  -1  -5   5  426.76    9.50
   1  -5  -5  421.86    9.60
   1  -5  -5  434.66    9.50
   1   5  -5  418.86    9.60
  -1   5   5  422.16    9.60
  -1  -5  -5   40.50    2.10
   1  -5   5   39.70    1.60
  -1  -5  -5   39.00    2.00
   1   5   5   43.70    2.00
  -1   5  -5   44.20    1.80
   3  -5   5  434.56    9.40
  -3  -5  -5  420.76   10.10
  -3  -5  -5  425.86    9.90
  -3   5  -5  429.26    9.90
   3   5   5  428.06   10.10
  -3   5  -5  423.76    9.60
  -5  -5  -5  290.27    7.70
  -5  -5  -5  297.27    7.40
   5  -5   5  293.67    6.80
  -5   5  -5  294.47    7.10
   5   5   5  289.77    7.60
  -5   5  -5  296.27    7.00
  -7  -5  -5   24.40    1.90
  -7  -5  -5   16.30    2.10
  -7   5  -5   19.80    1.70
   7   5   5   21.60    2.00
  -9  -5  -5  129.79    5.30
   9   5   5  131.29    4.90
  -9   5  -5  130.09    4.50
 -11  -5  -5   31.20    3.20
 -11   5  -5   33.00    2.70
 -13  -5  -5    1.70    2.50
 -13   5  -5   -1.40    1.80
 -14   6   5   27.80    2.80
  12  -6  -5   40.10    2.80
 -12   6   5   36.80    2.90
 -10  -6   5  104.19    4.60
  10  -6  -5  110.39    3.70
 -10   6   5  108.49    3.90
  10   6  -5  106.09    4.40
  -8  -6   5   74.09    3.40
   8  -6  -5   67.59    2.50
  -8   6   5   68.79    2.70
   8   6  -5   73.29    3.30
  -6  -6   5   45.40    2.60
   6  -6  -5   46.80    1.90
   6   6  -5   47.50    2.60
  -6   6   5   46.70    2.00
  -4  -6   5  214.48    5.60
   4  -6  -5  207.58    5.10
   4  -6  -5  216.98    5.10
  -4   6   5  214.48    5.20
   4   6  -5  212.38    5.60
   2  -6  -5   65.29    2.20
  -2  -6   5   66.89    2.30
   2  -6  -5   64.29    2.20
  -2   6   5   64.89    2.30
   2   6  -5   62.59    2.50
   0  -6  -5  986.40   21.10
   0  -6   5  968.50   20.90
   0  -6  -5  994.80   21.20
   0   6   5  984.60   21.20
   0   6  -5  969.40   21.00
   2  -6   5  118.09    3.00
  -2  -6  -5  117.29    3.80
  -2  -6  -5  115.49    3.60
  -2   6  -5  116.49    3.20
   2   6   5  119.49    3.80
  -2   6  -5  115.49    3.40
  -4  -6  -5  239.98    6.60
   4  -6   5  240.98    5.60
  -4  -6  -5  243.78    6.30
  -4   6  -5  237.78    5.80
  -4   6  -5  242.78    5.80
   4   6   5  253.27    6.60
   6  -6   5  112.19    3.20
  -6  -6  -5  111.59    3.90
  -6  -6  -5  119.29    4.40
   6   6   5  120.29    4.20
  -6   6  -5  112.09    3.40
  -6   6  -5  115.29    3.50
  -8  -6  -5   30.40    2.30
  -8  -6  -5   24.50    2.60
  -8   6  -5   27.60    2.20
   8   6   5   27.10    2.40
 -10  -6  -5   78.19    4.50
 -10   6  -5   75.79    3.60
 -12  -6  -5   -1.00    2.20
 -12   6  -5   -0.70    1.60
 -14  -6  -5    6.10    2.70
 -14   6  -5    2.60    2.10
 -13   7   5   64.69    3.70
  11  -7  -5   28.90    2.30
 -11  -7   5   22.20    2.90
 -11   7   5   28.60    2.20
  11   7  -5   30.90    2.70
  -9  -7   5  100.89    4.30
   9  -7  -5   94.69    3.20
   9   7  -5   93.39    4.00
  -9   7   5   97.99    3.40
   7  -7  -5  112.59    3.20
  -7  -7   5  104.39    4.00
  -7   7   5  111.19    3.30
   7   7  -5  110.59    4.00
  -7   7   5  110.69    3.30
  -5  -7   5  516.35   12.00
   5  -7  -5  517.35   11.20
   5   7  -5  504.05   12.00
  -5   7   5  511.55   11.40
   3  -7  -5  414.46    9.30
  -3  -7   5  417.76    9.70
   3  -7  -5  429.66    9.30
  -3   7   5  404.96    9.40
   3   7  -5  412.16    9.70
   1  -7  -5  217.18    5.50
  -1  -7   5  251.77    5.80
  -1  -7   5  222.98    5.50
   1  -7  -5  228.28    5.60
  -1   7   5  217.58    5.60
   1   7  -5  220.78    5.60
  -1  -7  -5  393.96    9.40
  -1  -7  -5  404.56    9.30
   1  -7   5  405.76    8.90
   1   7   5  393.56    9.40
  -1   7  -5  402.06    9.00
  -3  -7  -5    5.70    1.30
   3  -7   5    7.70    0.80
  -3  -7  -5    4.90    1.30
  -3   7  -5    7.90    1.00
   3   7   5    6.10    1.30
  -3   7  -5    8.00    0.90
  -5  -7  -5  390.26    9.60
  -5  -7  -5  396.86   10.00
   5  -7   5  392.56    8.70
  -5   7  -5  396.76    9.00
   5   7   5  395.16    9.80
  -5   7  -5  390.26    8.90
  -7  -7  -5  133.29    5.20
   7  -7   5  146.29    4.00
  -7  -7  -5  143.29    4.70
   7   7   5  136.79    4.90
  -7   7  -5  144.79    4.20
  -7   7  -5  135.99    4.10
  -9  -7  -5    6.80    2.40
  -9  -7  -5   10.20    2.30
   9   7   5    9.50    2.00
  -9   7  -5    8.70    1.50
 -11  -7  -5    3.60    2.30
 -11   7  -5    2.30    1.60
 -13  -7  -5    5.20    2.60
 -13   7  -5    4.60    1.90
 -14   8   5    0.30    1.80
  12  -8  -5   25.90    2.20
 -12   8   5   22.60    2.20
  12   8  -5   21.20    3.10
 -10  -8   5  163.38    5.90
  10  -8  -5  151.18    4.50
  10   8  -5  151.88    5.50
 -10   8   5  157.58    4.70
  -8  -8   5   95.49    4.00
   8  -8  -5   86.29    2.80
   8   8  -5   92.99    3.90
  -8   8   5   88.69    3.00
  -8   8   5   83.69    2.90
  -6  -8   5  286.07    7.60
   6  -8  -5  279.07    6.60
  -6   8   5  290.27    6.80
  -6   8   5  287.27    6.80
   6   8  -5  282.77    7.50
  -4  -8   5  590.04   13.60
   4  -8  -5  599.14   13.00
  -4   8   5  602.84   13.10
   4   8  -5  587.14   13.60
   2  -8  -5  162.28    4.20
  -2  -8   5  159.48    4.40
   2  -8  -5  162.38    4.20
   2   8  -5  157.18    4.50
  -2   8   5  164.38    4.30
   0  -8  -5   66.99    2.60
   0  -8   5   70.09    2.30
   0   8  -5   66.49    2.50
   0   8   5   68.29    2.60
   2  -8   5  455.05    9.90
  -2  -8  -5  446.86   10.70
  -2   8  -5  460.65   10.10
  -2   8  -5  453.05   10.10
   2   8   5  451.85   10.80
  -4  -8  -5  157.18    4.80
   4  -8   5  168.68    4.00
  -4  -8  -5  167.88    5.10
  -4   8  -5  167.28    4.20
   4   8   5  172.58    5.20
  -4   8  -5  165.38    4.20
  -6  -8  -5    8.80    1.60
  -6  -8  -5    5.70    1.70
   6  -8   5    8.10    0.90
  -6   8  -5    6.80    1.10
  -6   8  -5    7.20    1.00
   6   8   5    4.80    1.50
  -8  -8  -5  124.59    5.20
  -8  -8  -5  118.79    4.50
   8   8   5  124.69    4.80
  -8   8  -5  127.99    3.90
 -10  -8  -5   14.50    2.60
 -10   8  -5   11.80    1.70
 -12  -8  -5    9.90    2.80
 -12   8  -5    7.80    1.90
  13  -9  -5    2.70    1.40
 -13   9   5    0.20    1.60
  11  -9  -5   61.19    2.80
  11   9  -5   64.19    3.90
 -11   9   5   64.89    3.00
  -9  -9   5   22.40    2.50
   9  -9  -5   24.80    1.70
   9   9  -5   28.80    2.60
  -9   9   5   27.80    2.00
   7  -9  -5  148.29    3.90
  -7  -9   5  152.88    5.00
   7   9  -5  152.68    5.10
  -7   9   5  154.18    4.10
  -7   9   5  153.98    4.10
   5  -9  -5  265.67    6.10
  -5  -9   5  254.07    6.90
  -5   9   5  264.17    6.20
  -5   9   5  268.27    6.20
   5   9  -5  247.38    7.00
   3  -9  -5  391.86    8.90
  -3  -9   5  402.96    9.40
  -3   9   5  406.56    9.10
   3   9  -5  390.56    9.50
   1  -9  -5   37.70    2.00
  -1  -9   5   39.50    1.90
   1   9  -5   40.40    2.10
  -1   9   5   41.70    2.10
  -1  -9  -5  722.43   16.30
   1   9   5  730.83   16.40
  -1   9  -5  733.83   15.90
   3  -9   5  119.49    3.00
  -3  -9  -5  118.49    4.10
   3   9   5  122.69    4.10
  -3   9  -5  117.39    3.20
  -3   9  -5  116.59    3.20
   5  -9   5   84.59    2.40
  -5  -9  -5   84.99    3.70
  -5   9  -5   87.29    2.70
  -5   9  -5   85.89    2.60
   5   9   5   85.09    3.70
  -7  -9  -5  120.79    5.00
  -7  -9  -5  120.29    4.50
   7  -9   5  124.59    3.70
  -7   9  -5  122.89    3.60
  -7   9  -5  120.69    3.60
   7   9   5  129.19    4.80
  -9  -9  -5  252.67    7.40
  -9  -9  -5  263.97    8.30
   9   9   5  248.78    7.70
  -9   9  -5  258.67    6.70
 -11  -9  -5   30.70    3.50
 -11   9  -5   35.10    2.70
 -13  -9  -5    5.70    2.90
 -13   9  -5    6.60    1.90
 -14  10   5    1.40    1.80
  12 -10  -5   31.80    2.40
  12  10  -5   41.40    3.40
 -12  10   5   34.10    2.70
  10 -10  -5   92.59    3.20
  10  10  -5   95.29    4.50
 -10  10   5   99.29    3.40
   8 -10  -5  107.69    3.20
  -8 -10   5  113.79    4.60
  -8  10   5  115.79    3.40
  -8  10   5  113.89    3.40
   8  10  -5  110.89    4.50
  -6 -10   5   97.39    3.80
   6 -10  -5   95.69    2.80
  -6  10   5   98.89    2.90
  -6  10   5   97.09    2.90
   6  10  -5   94.29    3.80
  -4 -10   5   47.70    2.50
   4  10  -5   45.50    2.50
  -4  10   5   46.80    2.00
   2 -10  -5  139.59    3.80
  -2 -10   5  137.59    4.00
   2  10  -5  133.39    4.20
  -2  10   5  138.29    4.00
   0 -10   5  178.28    5.00
   0 -10  -5  170.48    4.90
   0 -10   5  192.28    4.60
   0  10  -5  183.18    4.80
   0  10   5  174.88    5.00
  -2 -10  -5  287.27    7.40
  -2  10  -5  278.47    6.60
  -2  10  -5  280.77    6.50
   2  10   5  275.07    7.30
  -4 -10  -5  175.28    5.50
   4 -10   5  180.38    4.10
  -4  10  -5  179.38    4.40
  -4  10  -5  170.38    4.30
   4  10   5  176.48    5.50
  -6 -10  -5   48.70    3.20
   6 -10   5   45.30    1.60
  -6 -10  -5   46.20    2.90
  -6  10  -5   49.90    2.00
  -6  10  -5   45.40    1.90
   6  10   5   47.60    3.10
  -8 -10  -5   15.40    2.50
  -8 -10  -5   20.90    2.30
  -8  10  -5   15.00    1.40
   8  10   5    8.90    2.00
 -10 -10  -5   37.30    3.50
 -10  10  -5   34.50    2.50
  10  10   5   39.70    3.60
 -12 -10  -5   13.50    3.10
 -12  10  -5   10.00    1.80
  13 -11  -5   27.90    2.20
 -13  11   5   26.40    2.30
  11 -11  -5    3.80    1.20
 -11  11   5    1.50    1.30
  11  11  -5    7.90    2.20
   9 -11  -5    3.60    1.00
  -9  11   5    3.70    1.10
   9  11  -5    5.70    1.90
  -7 -11   5  189.28    6.00
   7 -11  -5  188.38    4.70
   7  11  -5  184.78    6.00
  -7  11   5  189.48    4.80
  -7  11   5  197.88    4.90
  -5 -11   5  473.75   11.60
   5 -11  -5  487.05   10.60
  -5  11   5  490.95   10.80
   5  11  -5  462.45   11.60
  -5  11   5  482.65   10.80
  -3 -11   5  180.28    5.10
  -3  11   5  186.18    4.80
   3  11  -5  176.38    5.20
  -1 -11   5  371.66    8.40
   1 -11  -5  352.06    8.40
  -1  11   5  353.66    8.60
   1  11  -5  347.67    8.50
  -1 -11  -5  123.29    4.00
   1  11   5  122.29    4.10
  -1  11  -5  123.39    3.60
  -3 -11  -5  291.37    7.90
  -3  11  -5  306.47    7.00
   3  11   5  300.47    7.90
  -3  11  -5  295.87    6.90
  -5 -11  -5    4.80    1.60
   5 -11   5    7.30    0.70
  -5  11  -5    7.60    0.90
  -5  11  -5    7.80    1.00
   5  11   5    4.40    1.50
  -7 -11  -5   52.99    3.70
  -7 -11  -5   53.39    3.30
  -7  11  -5   60.99    2.30
   7  11   5   56.69    3.60
  -7  11  -5   56.69    2.30
  -9 -11  -5   43.90    3.70
  -9 -11  -5   40.90    3.10
   9  11   5   39.10    3.30
  -9  11  -5   35.70    2.20
 -11 -11  -5   19.40    3.20
 -11  11  -5   17.10    1.80
 -13 -11  -5   -2.50    2.70
 -13  11  -5    1.60    1.60
 -14  12   5    1.80    1.80
  12 -12  -5   10.20    1.50
 -12  12   5   11.10    1.70
  12  12  -5    9.50    2.30
  10 -12  -5    4.60    1.00
  10  12  -5    4.50    2.00
 -10  12   5    4.00    1.20
   8 -12  -5  103.99    3.00
  -8  12   5  106.99    3.30
   8  12  -5  104.29    4.60
  -8  12   5  101.69    3.20
   6 -12  -5   55.59    2.00
  -6 -12   5   58.09    3.20
   6  12  -5   53.59    3.20
  -6  12   5   57.89    2.10
  -6  12   5   56.29    2.20
  -4 -12   5   48.60    2.60
   4  12  -5   50.09    2.90
  -4  12   5   53.39    2.50
  -4  12   5   53.39    2.20
   2 -12  -5  596.04   13.30
  -2 -12   5  611.54   13.60
  -2  12   5  588.44   13.50
   2  12  -5  596.44   13.80
   0 -12  -5  287.17    7.40
   0  12  -5  306.27    7.30
   0  12   5  297.97    7.60
   2 -12   5    1.00    1.00
  -2 -12  -5    1.20    1.20
   2  12   5    1.60    1.20
  -2  12  -5    1.70    0.80
  -2  12  -5    0.80    0.80
  -4 -12  -5   40.70    2.90
   4  12   5   41.40    2.90
  -4  12  -5   35.90    1.70
  -4  12  -5   40.00    1.70
  -6 -12  -5   -1.70    1.50
   6 -12   5   -0.60    0.60
   6  12   5   -1.60    1.50
  -6  12  -5   -0.20    0.70
  -6  12  -5    1.50    0.80
  -8 -12  -5    7.00    2.00
  -8 -12  -5    5.70    2.20
   8  12   5    6.30    2.00
  -8  12  -5    6.10    1.10
 -10 -12  -5   33.00    3.60
 -10  12  -5   32.30    2.10
  10  12   5   32.70    3.30
 -12 -12  -5    6.90    3.00
 -12  12  -5    4.40    1.40
 -15 -13   5    5.20    3.20
  13 -13  -5    9.20    1.60
 -13  13   5    8.90    1.70
  11 -13  -5    2.10    1.10
 -11  13   5    3.30    1.30
  11  13  -5    3.30    2.10
   9 -13  -5   31.90    1.80
  -9  13   5   33.20    2.10
   9  13  -5   33.10    3.00
   7 -13  -5  292.47    6.80
  -7  13   5  279.67    6.90
   7  13  -5  294.97    8.40
  -7  13   5  296.67    7.00
  -5  13   5   48.90    2.10
  -5  13   5   47.80    2.10
   5  13  -5   44.90    3.00
  -3  13   5  118.49    3.70
   3  13  -5  122.29    4.20
   1 -13  -5  432.66   10.10
   1  13  -5  436.36   10.20
  -1  13   5  420.36   10.20
  -1 -13  -5  240.28    6.60
   1  13   5  245.38    6.70
  -1  13  -5  249.28    6.20
  -3 -13  -5  188.48    5.80
  -3  13  -5  198.18    4.90
   3  13   5  191.58    6.00
  -3  13  -5  193.38    4.80
   5 -13   5   34.90    1.30
  -5 -13  -5   33.80    2.70
   5  13   5   34.60    2.80
  -5  13  -5   38.00    1.60
  -5  13  -5   34.90    1.70
  -7 -13  -5   59.59    4.10
   7  13   5   59.59    3.90
  -7  13  -5   61.49    2.20
  -9 -13  -5   68.69    4.10
  -9 -13  -5   59.09    4.60
   9  13   5   61.09    4.20
  -9  13  -5   57.79    2.40
 -11 -13  -5   17.00    3.30
 -11  13  -5   16.60    1.60
  14 -14  -5    6.30    1.50
  12 -14  -5    9.10    1.50
  12  14  -5   12.10    2.50
 -12  14   5   10.30    1.50
  10 -14  -5   81.89    2.90
 -10  14   5   93.09    3.20
  10  14  -5   84.59    4.80
   8 -14  -5   22.30    1.50
  -8  14   5   24.30    1.80
   8  14  -5   20.90    2.60
   6  14  -5   84.89    4.00
  -6  14   5   80.69    2.70
  -6  14   5   79.39    2.80
  -4  14   5   18.60    1.50
  -4  14   5   20.50    1.80
   4  14  -5   16.20    1.90
   2 -14  -5   20.80    1.50
  -2  14   5   17.40    1.60
   2  14  -5   16.50    1.70
   0 -14  -5   45.20    2.50
   0  14   5   46.50    2.60
   0  14  -5   47.00    2.40
  -2 -14  -5  201.98    5.90
  -2  14  -5  197.28    5.10
   2  14   5  198.48    6.00
  -2  14  -5  197.78    5.20
  -4 -14  -5   15.60    2.10
   4  14   5   19.60    2.20
  -4  14  -5   20.90    1.50
  -4  14  -5   20.40    1.40
   6 -14   5   59.99    1.80
  -6 -14  -5   49.30    3.80
  -6  14  -5   56.99    2.10
   6  14   5   59.69    3.80
  -6  14  -5   59.59    2.10
  -8 -14  -5   10.60    2.50
  -8  14  -5    8.50    1.10
   8  14   5   10.20    2.30
 -10 -14  -5    9.20    2.80
  10  14   5    9.90    2.50
 -10  14  -5    8.50    1.20
 -12 -14  -5    8.70    3.20
 -12  14  -5   11.80    1.50
  13 -15  -5   19.50    1.90
 -13  15   5   24.50    2.00
  13  15  -5   21.60    3.50
  11 -15  -5    2.10    1.00
  11  15  -5    2.40    2.10
 -11  15   5    0.50    1.10
   9 -15  -5   29.00    1.70
   9  15  -5   29.80    3.10
  -9  15   5   29.50    2.10
   7 -15  -5    5.80    1.00
  -7  15   5    6.10    1.10
   7  15  -5    2.80    1.80
   5  15  -5   53.29    3.30
  -5  15   5   50.19    2.30
  -5  15   5   52.39    2.20
  -3  15   5    9.30    1.30
   3  15  -5   10.90    1.70
   1 -15  -5   68.49    2.80
   1  15  -5   73.39    3.10
  -1  15   5   68.59    3.10
  -1 -15  -5   31.00    2.40
   1  15   5   37.50    2.60
  -1  15  -5   29.00    2.10
  -3 -15  -5   96.69    4.10
  -3  15  -5   97.79    3.00
  -3  15  -5   92.49    3.00
   3  15   5   90.99    4.00
  -5 -15  -5   25.90    2.70
  -5  15  -5   27.50    1.60
  -5  15  -5   29.90    1.60
   5  15   5   26.50    2.70
  -7 -15  -5    7.30    2.30
   7  15   5    5.00    2.00
  -7  15  -5    4.80    0.90
  -9 -15  -5   25.30    2.90
  -9 -15  -5   26.40    3.30
  -9  15  -5   26.70    1.60
   9  15   5   29.30    3.30
 -11 -15  -5    7.20    3.10
  14 -16  -5   12.50    1.70
 -14 -16   5   18.70    3.80
  12 -16  -5   14.00    1.50
 -12  16   5   11.10    1.50
  12  16  -5   13.20    2.90
  10 -16  -5   11.70    1.30
 -10  16   5   13.60    1.50
  10  16  -5   14.00    2.70
   8 -16  -5    8.40    1.10
   8  16  -5    4.00    2.10
  -8  16   5    9.80    1.30
  -6  16   5  246.98    6.10
   6  16  -5  237.78    7.50
   4  16  -5  126.39    4.80
  -4  16   5  129.29    4.00
   2 -16  -5  185.18    5.10
  -2  16   5  192.48    5.50
   2  16  -5  195.58    5.80
   0 -16  -5  109.69    3.80
   0  16  -5  112.39    3.90
   0  16   5  111.89    4.10
  -2 -16  -5   23.30    2.20
   2  16   5   22.60    2.30
  -2  16  -5   24.50    1.70
  -2  16  -5   22.40    1.70
  -4 -16  -5   14.90    2.20
  -4  16  -5   20.90    1.50
   4  16   5   17.50    2.30
  -4  16  -5   18.30    1.50
  -6 -16  -5   29.10    3.00
  -6  16  -5   33.30    1.70
   6  16   5   32.40    3.00
  -8 -16  -5   13.90    2.70
   8  16   5   14.00    2.60
 -10 -16  -5   -1.30    2.30
 -10 -16  -5    3.40    2.20
  10  16   5    4.40    2.40
 -12 -16  -5   14.30    3.50
 -13 -17   5   17.30    3.60
  13 -17  -5   14.40    1.60
 -13  17   5   17.10    1.60
  13  17  -5   17.30    3.20
  11 -17  -5   15.40    1.50
 -11  17   5   12.70    1.40
  11  17  -5   13.40    2.70
   9 -17  -5    7.60    1.10
  -9  17   5    7.60    1.30
   9  17  -5    5.20    2.30
   7  17  -5   56.99    4.00
  -7  17   5   52.79    2.40
   5  17  -5   75.09    4.10
  -5  17   5   79.99    3.00
   3  17  -5   47.30    3.10
  -3  17   5   43.20    2.50
   1 -17  -5   23.70    1.90
   1  17  -5   18.70    1.90
  -1  17   5   20.40    2.00
  -1 -17  -5   30.10    2.40
   1  17   5   29.30    2.50
  -1  17  -5   27.20    2.20
  -3 -17  -5    0.80    1.60
  -3  17  -5    2.50    1.10
   3  17   5    2.90    1.70
  -5 -17  -5   83.99    4.50
   5  17   5   89.39    4.50
  -5  17  -5   89.39    2.80
  -7 -17  -5    7.40    2.40
  -7  17  -5    9.10    0.90
   7  17   5   11.30    2.40
  -9 -17  -5   20.20    2.90
  -9 -17  -5   16.60    3.10
   9  17   5   12.00    2.80
 -11 -17  -5    3.20    2.90
 -12 -18   5    6.70    3.00
  12 -18  -5    5.80    1.30
  12  18  -5    6.60    2.70
 -12  18   5    6.30    1.20
  10 -18  -5   34.30    1.90
  10  18  -5   36.90    3.70
 -10  18   5   37.60    2.20
   8 -18  -5   20.10    1.60
  -8  18   5   19.50    1.60
   8  18  -5   22.30    3.00
  -6  18   5   11.00    1.40
   6  18  -5   10.70    2.20
   4  18  -5  135.09    5.30
  -4  18   5  148.69    4.50
  -2 -18   5  140.79    5.20
  -2  18   5  134.29    4.60
   2  18  -5  142.89    5.00
   0 -18  -5  101.49    3.80
   0  18   5   93.59    4.00
   0  18  -5  103.09    3.80
  -2 -18  -5   77.99    3.80
  -2  18  -5   79.59    3.10
   2  18   5   82.39    4.00
  -4 -18  -5  120.39    5.00
   4  18   5  120.29    5.10
  -4  18  -5  110.19    3.50
  -6 -18  -5    5.20    2.20
   6  18   5    4.30    2.10
  -6  18  -5    4.60    0.90
  -8 -18  -5    8.10    2.60
   8  18   5    8.40    2.50
 -10 -18  -5   37.60    4.20
 -10 -18  -5   37.20    3.60
  10  18   5   40.60    4.00
 -13 -19   5    5.30    3.10
  13 -19  -5    1.90    1.30
  13  19  -5   -2.40    2.40
 -11 -19   5   31.40    3.80
  11 -19  -5   35.60    2.10
  11  19  -5   41.30    4.10
 -11  19   5   39.40    2.00
   9 -19  -5   24.40    1.70
  -9  19   5   26.40    1.80
   9  19  -5   27.10    3.30
   7  19  -5   27.50    3.10
  -7  19   5   29.60    2.10
  -5  19   5   63.99    2.90
   5  19  -5   70.19    4.10
  -3  19   5   23.20    2.00
   3  19  -5   21.00    2.30
   1  19  -5   19.80    2.20
  -1  19   5   21.00    2.20
  -1 -19  -5  206.38    6.30
  -1  19  -5  216.98    6.00
   1  19   5  206.18    6.60
  -3 -19  -5   83.49    4.20
   3  19   5   77.89    4.30
  -3  19  -5   81.09    3.10
  -5 -19  -5   58.19    4.10
  -5  19  -5   65.79    2.40
   5  19   5   59.79    4.30
  -7 -19  -5    4.90    2.30
   7  19   5   10.00    2.50
  -9 -19  -5   34.00    3.90
   9  19   5   27.80    3.60
 -11 -19  -5   35.80    4.40
  11  19   5   35.40    4.10
  12 -20  -5   25.10    2.00
 -12 -20   5   24.90    3.80
  12  20  -5   31.50    3.90
  10 -20  -5   74.69    2.80
 -10 -20   5   78.49    5.20
 -10  20   5   87.39    2.90
  10  20  -5   78.59    5.10
  -8 -20   5   32.20    3.20
   8 -20  -5   27.20    2.00
  -8  20   5   29.40    2.20
   8  20  -5   30.80    3.40
  -6 -20   5   52.09    3.80
   6  20  -5   50.99    3.90
  -6  20   5   50.39    2.60
  -4  20   5  116.29    4.10
   4  20  -5  117.69    5.10
  -2  20   5   17.60    2.00
   2  20  -5   20.10    2.20
   0  20   5   80.19    3.90
   0  20  -5   71.09    3.50
  -2 -20  -5   20.30    2.40
   2  20   5   15.40    2.30
  -2  20  -5   19.30    1.90
  -4 -20  -5   48.30    3.60
   4  20   5   39.50    3.50
  -4  20  -5   49.60    2.40
  -6 -20  -5    1.80    2.10
   6  20   5   -1.30    1.90
  -6  20  -5   -0.40    0.80
  -8 -20  -5   32.60    3.70
   8  20   5   31.90    3.70
 -10 -20  -5    1.10    2.30
 -10 -20  -5    2.80    2.90
  10  20   5   -0.60    2.50
 -11 -21   5   29.80    3.80
  11 -21  -5   28.80    2.00
  11  21  -5   27.90    3.70
   9 -21  -5   40.60    2.30
  -9 -21   5   42.80    3.90
   9  21  -5   48.70    4.30
  -9  21   5   46.80    2.40
  -7 -21   5    9.40    2.30
   7  21  -5   10.50    2.60
  -7  21   5   10.00    1.50
   5  21  -5   81.29    4.60
  -5  21   5   79.69    3.40
   3  21  -5   30.50    2.80
  -3  21   5   32.20    2.40
   1  21  -5   44.00    3.10
  -1  21   5   42.90    3.00
  -1  21  -5   22.80    2.10
   1  21   5   25.30    2.70
  -3  21  -5   15.90    1.70
   3  21   5   14.20    2.40
  -5 -21  -5    0.20    2.00
   5  21   5    1.70    2.10
  -5  21  -5    2.20    1.00
  -7 -21  -5    3.60    2.40
   7  21   5    2.70    2.40
  -9 -21  -5    8.30    3.00
   9  21   5    6.20    2.80
 -10 -22   5   10.90    2.90
  10 -22  -5    7.30    1.30
 -10  22   5   10.70    1.30
  10  22  -5    8.50    3.00
  -8 -22   5    3.50    2.60
   8  22  -5    8.50    2.60
  -8  22   5    6.40    1.40
  -6  22   5   10.80    1.60
   6  22  -5   13.20    2.60
  -4  22   5   34.70    2.70
   4  22  -5   34.80    3.10
  -2  22   5   13.40    2.00
   2  22  -5   18.40    2.30
   0  22  -5   41.70    3.00
   0  22   5   46.30    3.40
  -2  22  -5   30.50    2.30
   2  22   5   30.00    3.00
   4  22   5   52.89    4.30
  -4  22  -5   59.19    2.70
  -6 -22  -5    5.30    2.30
  -6  22  -5    9.30    1.10
   6  22   5   11.10    2.70
  -8 -22  -5   17.60    3.30
   8  22   5   20.40    3.50
 -11 -23   5    5.50    3.80
  11 -23  -5    5.20    1.30
  11  23  -5    6.00    3.10
   9 -23  -5    1.50    1.20
   9  23  -5    2.10    2.50
  -9  23   5    4.20    1.30
  -7  23   5   12.40    1.60
   7  23  -5    9.20    2.70
  -5  23   5   26.20    2.20
   5  23  -5   22.80    2.90
   3  23  -5   15.90    2.40
  -3  23   5   19.40    2.20
  -1  23   5   77.79    4.00
   1  23  -5   75.49    4.00
  -1  23  -5    6.00    1.70
   1  23   5    6.00    1.90
   3  23   5   10.00    2.40
  -3  23  -5    6.00    1.50
  -5  23  -5    7.60    1.30
   5  23   5    9.30    2.60
   7  23   5    3.70    2.70
  -9 -23  -5   14.30    3.30
   9  23   5   12.00    3.40
  10 -24  -5   11.40    1.60
  10  24  -5   14.90    3.50
   8  24  -5   44.90    4.50
  -8  24   5   49.70    2.80
   6  24  -5    3.40    2.30
  -6  24   5    4.90    1.60
  -4  24   5   10.80    1.90
   4  24  -5   12.80    2.50
   2  24  -5   24.30    2.70
  -2  24   5   29.00    2.70
   0  24   5   40.60    3.20
   0  24  -5   39.20    3.00
  -2  24  -5   38.20    2.90
   2  24   5   40.20    3.40
   4  24   5   17.70    3.00
  -4  24  -5   15.00    1.70
  -6  24  -5   33.20    1.90
   6  24   5   40.30    4.20
   8  24   5   34.20    4.20
   9 -25  -5   15.70    1.90
  -9  25   5   25.70    1.90
   9  25  -5   30.10    4.20
   7  25  -5   -2.20    2.30
  -7  25   5    2.20    1.40
   5  25  -5    4.10    2.30
  -5  25   5    5.30    1.60
  -3  25   5    8.30    1.90
   3  25  -5   12.70    2.30
  -1  25   5   41.00    3.20
   1  25  -5   49.10    3.50
  -1  25  -5    4.60    1.70
   1  25   5    3.50    2.00
  -3  25  -5    1.70    1.40
   3  25   5    0.50    2.10
  -5  25  -5   54.49    2.70
   5  25   5   61.39    4.80
   7  25   5   29.90    4.00
   8  26  -5   12.00    3.20
  -8  26   5   14.00    1.80
   6  26  -5   19.50    3.30
  -6  26   5   19.30    2.20
  -4  26   5    4.90    1.80
   4  26  -5    6.40    2.30
  -2  26   5    2.90    1.80
   2  26  -5    6.60    2.20
   0  26   5   42.90    3.50
   0  26  -5   46.70    3.50
   2  26   5   73.89    4.80
  -2  26  -5   70.39    3.70
  -4  26  -5   15.50    1.90
   4  26   5   16.80    3.10
  -6  26  -5   15.30    1.40
   6  26   5   16.30    3.50
   7  27  -5    9.60    3.10
  -7  27   5   11.00    1.90
   5  27  -5   53.49    4.50
  -5  27   5   52.59    3.40
  -3  27   5    8.00    2.10
   3  27  -5    9.80    2.40
  -1  27   5   -0.60    1.80
   1  27  -5    3.00    1.90
  -1  27  -5   13.60    2.20
   1  27   5   10.90    2.50
  -3  27  -5   18.60    2.20
   3  27   5   14.80    2.90
  -5  27  -5    3.00    1.30
   5  27   5   -0.90    2.50
  -6  28   5    5.30    1.90
   6  28  -5   -0.60    2.50
  -4  28   5    5.90    1.90
   4  28  -5    0.60    2.20
  -2  28   5    8.60    2.20
   2  28  -5   12.30    2.50
   0  28  -5   27.30    2.80
   0  28   5   21.40    3.00
  -2  28  -5   11.80    2.00
   2  28   5    7.00    2.60
  -4  28  -5    4.70    1.60
   4  28   5    2.80    2.60
   5  29  -5   10.00    2.90
  -5  29   5    8.60    2.10
  -3  29   5    3.30    2.00
   3  29  -5    7.00    2.50
   1  29  -5   28.80    3.10
  -1  29   5   23.30    2.90
   1  29   5    4.10    2.40
  -1  29  -5    7.60    2.10
  -3  29  -5    3.10    1.70
   3  29   5    0.40    2.60
  -2  30   5   11.60    2.50
   2  30  -5   13.20    2.70
   0  30  -5   17.80    2.70
   0  30   5   21.70    3.10
 -14   0   6   15.20    2.60
 -12   0   6   54.39    3.70
 -10   0   6  173.78    5.40
  10   0  -6  160.08    5.00
  -8   0   6  240.88    6.50
   8   0  -6  245.68    6.50
   8   0  -6  242.58    6.30
   6   0  -6  376.06    9.00
  -6   0   6  388.36    9.10
   6   0  -6  382.36    9.00
  -4   0   6  133.59    3.90
   4   0  -6  148.29    4.00
   4   0  -6  136.29    3.90
   2   0  -6   13.10    1.10
  -2   0   6   11.10    1.00
   2   0  -6   15.90    1.30
   0   0   6 1174.68   24.80
   0   0  -6 1141.69   24.90
   0   0  -6 1180.78   24.80
  -2   0  -6  654.03   14.60
   2   0   6  650.73   14.40
  -2   0  -6  661.63   14.30
   4   0   6   65.59    2.60
  -4   0  -6   68.59    2.40
  -4   0  -6   68.19    2.80
  -6   0  -6   60.89    2.20
  -6   0  -6   60.79    3.00
   6   0   6   64.59    2.60
  -8   0  -6  135.49    4.80
 -10   0  -6  109.99    4.80
 -12   0  -6   29.80    3.00
 -14   0  -6   58.89    4.70
 -13  -1   6   13.30    2.40
 -13   1   6   15.50    2.40
 -11  -1   6  199.08    6.30
 -11   1   6  190.98    6.10
  -9  -1   6   62.49    3.10
   9  -1  -6   64.19    3.00
   9  -1  -6   63.19    2.70
   9   1  -6   62.29    2.80
  -9   1   6   56.99    3.00
   7  -1  -6    4.20    1.20
  -7  -1   6    4.80    1.20
   7  -1  -6    4.40    1.10
   7   1  -6    4.60    1.20
   7   1  -6    3.20    1.10
  -7   1   6    4.00    1.10
  -5  -1   6  156.78    4.60
   5  -1  -6  173.18    4.50
   5  -1  -6  172.28    4.50
   5   1  -6  165.18    4.60
  -5   1   6  161.98    4.50
   5   1  -6  166.48    4.60
   3  -1  -6  270.97    6.40
   3  -1  -6  278.77    6.50
  -3  -1   6  261.37    6.40
  -3   1   6  264.47    6.40
   3   1  -6  269.57    6.40
   1  -1  -6  369.36    8.10
  -1  -1   6  316.87    8.00
   1  -1  -6  353.86    8.00
   1   1  -6  345.57    8.10
  -1   1   6  360.56    8.10
   1   1  -6  354.36    8.00
   1  -1   6  146.59    3.80
  -1  -1  -6  147.69    3.80
  -1  -1  -6  142.99    4.00
  -1   1  -6  144.29    4.00
   1   1   6  130.79    3.80
  -1   1  -6  142.99    3.70
  -3  -1  -6   36.60    2.20
   3  -1   6   37.70    1.90
  -3  -1  -6   36.90    1.90
   3   1   6   37.10    2.00
  -3   1  -6   40.60    2.10
  -3   1  -6   39.40    1.70
  -5  -1  -6   30.90    1.80
   5  -1   6   32.80    1.90
  -5  -1  -6   31.20    2.30
   5   1   6   29.20    2.00
  -5   1  -6   33.90    2.20
  -5   1  -6   32.80    1.60
   7  -1   6   49.70    2.40
  -7  -1  -6   46.80    2.10
  -7  -1  -6   50.59    3.00
  -7   1  -6   49.80    2.90
   7   1   6   52.09    2.60
  -9  -1  -6  110.09    4.60
  -9   1  -6  111.39    4.50
 -11  -1  -6   10.80    2.30
 -11   1  -6   11.50    2.30
 -13  -1  -6   16.40    2.70
 -13   1  -6    9.70    2.50
 -14   2   6   17.30    2.50
 -12  -2   6   33.80    3.00
 -12   2   6   38.90    3.20
 -10  -2   6   97.79    4.10
  10  -2  -6   95.69    3.70
  10   2  -6   91.49    3.60
 -10   2   6   94.49    3.80
   8  -2  -6    9.70    1.40
  -8  -2   6    9.00    1.50
   8  -2  -6   12.00    1.30
  -8   2   6    7.70    1.40
   8   2  -6   10.70    1.50
   6  -2  -6   35.50    2.00
   6  -2  -6   33.30    1.90
  -6  -2   6   34.60    2.20
  -6   2   6   34.40    2.00
   6   2  -6   34.70    2.20
   6   2  -6   35.10    2.10
   4  -2  -6   38.70    1.80
   4  -2  -6   42.60    2.00
  -4  -2   6   39.80    2.00
  -4   2   6   39.90    1.90
   4   2  -6   42.80    2.00
   4   2  -6   39.50    2.10
   2  -2  -6  470.15   10.30
   2  -2  -6  460.55   10.20
  -2  -2   6  448.06   10.20
   2   2  -6  448.86   10.30
   2   2  -6  452.25   10.20
  -2   2   6  446.06   10.20
   0  -2  -6  441.06    9.90
   0  -2  -6  443.56   10.00
   0  -2   6  441.36    9.80
   0   2   6  434.76   10.00
   0   2  -6  445.16    9.80
   0   2  -6  432.96    9.90
  -2  -2  -6  190.18    5.00
   2  -2   6  178.68    4.60
  -2  -2  -6  181.98    4.70
  -2   2  -6  181.98    4.80
  -2   2  -6  178.38    4.40
   2   2   6  180.28    4.80
  -4  -2  -6  231.68    6.20
   4  -2   6  236.58    5.70
  -4  -2  -6  236.58    5.80
  -4   2  -6  218.58    5.40
  -4   2  -6  233.68    6.00
   4   2   6  232.08    6.00
  -6  -2  -6  174.18    4.70
   6  -2   6  165.48    4.60
  -6  -2  -6  167.38    5.20
  -6   2  -6  167.58    5.00
   6   2   6  166.58    4.90
  -8  -2  -6   68.49    3.70
  -8   2  -6   75.39    3.50
   8   2   6   73.69    3.50
 -10  -2  -6   36.00    3.10
 -10   2  -6   34.70    2.80
 -12  -2  -6    2.10    2.10
 -12   2  -6    1.80    2.00
 -14  -2  -6    2.30    2.50
 -14   2  -6    8.50    2.50
 -13  -3   6    3.20    2.10
 -13   3   6    1.80    1.90
  11  -3  -6   37.10    2.80
 -11  -3   6   31.70    2.80
  11   3  -6   36.80    2.80
 -11   3   6   39.30    2.90
   9  -3  -6   62.59    2.80
   9  -3  -6   57.59    2.50
  -9  -3   6   60.89    3.20
   9   3  -6   57.99    3.00
  -9   3   6   62.19    2.90
  -7  -3   6   24.20    1.90
   7  -3  -6   24.80    1.80
   7  -3  -6   22.60    1.60
   7   3  -6   24.80    1.90
  -7   3   6   19.20    1.60
   5  -3  -6  141.39    3.90
   5  -3  -6  138.09    3.90
  -5  -3   6  142.49    4.20
   5   3  -6  142.99    4.20
  -5   3   6  140.99    4.00
   5   3  -6  140.29    4.20
   3  -3  -6  356.46    8.20
  -3  -3   6  358.46    8.30
   3  -3  -6  359.56    8.20
   3   3  -6  358.86    8.30
   3   3  -6  351.76    8.40
  -3   3   6  355.06    8.20
   1  -3  -6  162.38    4.20
  -1  -3   6  158.08    4.10
   1  -3  -6  158.38    4.20
   1   3  -6  156.08    4.20
  -1   3   6  152.98    4.10
   1   3  -6  154.58    4.00
   1  -3   6  249.08    6.00
  -1  -3  -6  254.27    6.20
  -1  -3  -6  252.97    6.40
  -1   3  -6  263.37    5.90
   1   3   6  259.87    6.30
  -1   3  -6  249.68    6.20
  -3  -3  -6  964.40   20.80
  -3  -3  -6  968.10   21.10
   3  -3   6  960.20   20.50
  -3   3  -6  981.10   20.70
  -3   3  -6  902.61   20.70
   3   3   6  969.60   21.00
  -5  -3  -6   88.69    3.10
   5  -3   6   90.19    2.80
  -5  -3  -6   80.39    3.50
  -5   3  -6   88.89    3.20
   5   3   6   88.99    3.30
  -7  -3  -6   39.30    2.90
  -7  -3  -6   42.20    2.30
   7   3   6   40.00    2.60
  -7   3  -6   43.70    2.60
  -9  -3  -6   36.00    3.00
  -9   3  -6   38.80    2.90
 -11  -3  -6   12.00    2.40
 -11   3  -6   12.10    2.30
 -13  -3  -6   11.80    2.70
 -13   3  -6    8.30    2.30
 -14   4   6    7.40    2.30
 -12  -4   6  228.88    7.50
 -12   4   6  228.78    6.90
 -10  -4   6   97.29    4.30
  10  -4  -6   99.59    3.70
  10   4  -6  100.59    4.00
 -10   4   6   96.39    3.80
   8  -4  -6  331.47    7.90
  -8  -4   6  328.47    8.50
   8  -4  -6  310.77    7.80
   8   4  -6  320.57    8.30
  -8   4   6  328.17    8.00
  -6  -4   6  124.49    4.00
   6  -4  -6  127.89    3.60
   6  -4  -6  125.29    3.60
   6   4  -6  127.19    4.10
  -6   4   6  134.09    3.80
  -4  -4   6  703.53   15.50
   4  -4  -6  695.53   15.20
   4  -4  -6  700.13   15.20
   4   4  -6  702.63   15.40
   4   4  -6  678.83   15.50
  -4   4   6  695.03   15.20
   2  -4  -6  419.86    9.40
  -2  -4   6  411.76    9.40
   2  -4  -6  412.96    9.30
  -2   4   6  416.06    9.40
   2   4  -6  400.36    9.50
   2   4  -6  412.66    9.30
   0  -4   6  580.74   12.70
   0  -4  -6  577.14   12.80
   0  -4  -6  572.04   12.90
   0   4  -6  590.14   12.80
   0   4  -6  584.04   12.60
   0   4   6  562.74   12.90
   2  -4   6  703.03   15.30
  -2  -4  -6  712.53   15.60
  -2  -4  -6  711.63   15.80
   2   4   6  709.23   15.70
  -2   4  -6  687.53   15.00
  -2   4  -6  716.83   15.50
  -4  -4  -6   93.09    3.30
  -4  -4  -6   99.49    3.70
  -4   4  -6  100.49    3.20
   4   4   6   92.49    3.50
  -6  -4  -6    0.20    1.40
  -6  -4  -6    2.70    1.20
  -6   4  -6    0.10    1.10
   6   4   6    1.00    1.20
  -8  -4  -6   75.09    3.30
  -8  -4  -6   76.09    3.90
  -8   4  -6   69.99    3.30
   8   4   6   72.19    3.50
 -10  -4  -6   29.90    3.00
 -10   4  -6   29.00    2.50
 -12  -4  -6   23.90    3.10
 -12   4  -6   24.00    2.70
 -15   5   6    3.00    2.30
 -13  -5   6    8.70    2.60
 -13   5   6   13.80    2.20
 -11  -5   6   59.49    3.90
  11  -5  -6   62.79    3.20
  11   5  -6   55.79    3.40
 -11   5   6   60.19    3.20
  -9  -5   6   33.20    2.60
   9  -5  -6   34.30    2.20
  -9   5   6   32.80    2.30
   9   5  -6   36.80    2.70
   7  -5  -6   79.19    2.70
  -7  -5   6   74.79    3.20
   7   5  -6   74.89    3.20
  -7   5   6   74.19    2.80
   5  -5  -6   68.79    2.40
   5  -5  -6   67.69    2.40
  -5  -5   6   62.49    2.80
   5   5  -6   67.29    2.90
  -5   5   6   72.09    2.50
  -3  -5   6  503.95   11.50
   3  -5  -6  508.35   11.30
   3  -5  -6  519.65   11.40
  -3   5   6  510.45   11.40
   3   5  -6  512.15   11.70
   1  -5  -6   53.99    2.30
   1  -5  -6   55.49    2.20
  -1  -5   6   56.79    2.10
   1   5  -6   52.69    2.20
  -1   5   6   59.49    2.30
   1   5  -6   57.99    2.00
  -1  -5  -6   89.39    3.00
   1  -5   6   88.89    2.60
  -1  -5  -6   85.39    3.10
   1   5   6   84.69    3.10
  -1   5  -6   86.59    2.80
  -3  -5  -6  259.77    7.00
  -3  -5  -6  266.97    6.70
  -3   5  -6  271.77    6.50
   3   5   6  266.87    6.90
  -5  -5  -6   11.20    1.70
  -5  -5  -6    9.30    1.40
  -5   5  -6   10.70    1.30
   5   5   6   10.00    1.50
  -7  -5  -6  101.19    3.70
  -7  -5  -6  103.39    4.40
  -7   5  -6  105.69    3.70
   7   5   6  102.79    4.10
  -9  -5  -6  112.79    5.00
  -9   5  -6  121.39    4.40
 -11  -5  -6   27.30    3.20
 -11   5  -6   32.00    2.70
 -13  -5  -6   11.90    3.00
 -13   5  -6   11.50    2.30
 -14   6   6    3.80    2.00
  12  -6  -6   44.40    3.00
 -12  -6   6   50.19    4.00
 -12   6   6   44.60    3.10
  10  -6  -6   51.39    2.60
 -10  -6   6   53.69    3.60
  10   6  -6   50.29    3.20
 -10   6   6   51.99    2.90
   8  -6  -6  149.49    4.30
  -8  -6   6  147.19    5.00
   8   6  -6  153.38    4.90
  -8   6   6  150.88    4.40
   6  -6  -6  120.59    3.40
  -6  -6   6  116.89    4.00
  -6   6   6  118.19    3.50
   6   6  -6  116.39    4.00
  -4  -6   6  185.58    5.20
   4  -6  -6  192.08    4.80
   4  -6  -6  194.18    4.80
   4   6  -6  194.38    5.30
  -4   6   6  186.48    4.90
   2  -6  -6  967.80   20.80
  -2  -6   6  987.00   20.90
   2  -6  -6  938.31   20.80
  -2  -6   6  991.10   21.00
  -2   6   6  975.60   20.90
   2   6  -6  944.71   21.00
   0  -6  -6  243.78    6.20
   0  -6  -6  247.78    6.10
   0  -6   6  234.98    5.80
   0   6  -6  243.98    6.00
   0   6   6  241.98    6.10
  -2  -6  -6  448.06   10.70
   2  -6   6  492.65   11.10
  -2  -6  -6  450.45   10.90
  -2   6  -6  462.45   10.40
   2   6   6  447.56   10.80
  -2   6  -6  468.45   10.40
  -4  -6  -6  723.73   16.10
   4  -6   6  719.63   15.50
  -4  -6  -6  712.23   16.40
   4   6   6  715.13   16.30
  -4   6  -6  717.13   15.70
  -4   6  -6  700.13   16.20
   6  -6   6  258.87    6.40
  -6  -6  -6  272.97    7.60
  -6  -6  -6  269.57    7.10
  -6   6  -6  259.27    7.00
   6   6   6  260.97    7.30
  -6   6  -6  271.67    6.70
  -8  -6  -6   39.30    3.10
  -8  -6  -6   35.40    2.70
  -8   6  -6   46.00    2.70
   8   6   6   44.60    3.10
 -10  -6  -6   46.70    3.70
 -10   6  -6   49.80    3.10
 -12  -6  -6   -0.60    2.20
 -12   6  -6   -0.10    1.70
 -15   7   6   39.90    3.40
  13  -7  -6   20.80    2.20
 -13   7   6   18.50    2.30
  11  -7  -6   90.59    3.70
 -11  -7   6  102.49    4.80
  11   7  -6  101.19    4.50
 -11   7   6  102.69    3.90
  -9  -7   6  246.78    7.20
   9  -7  -6  242.38    6.20
   9   7  -6  240.78    7.10
  -9   7   6  240.48    6.40
   7  -7  -6   85.49    2.80
  -7  -7   6   83.19    3.60
  -7   7   6   86.49    2.90
   7   7  -6   85.59    3.60
  -5  -7   6  363.96    9.00
   5  -7  -6  375.56    8.40
   5   7  -6  362.46    9.10
  -5   7   6  369.76    8.50
   3  -7  -6   97.79    3.00
  -3  -7   6   97.99    3.30
   3  -7  -6   97.19    3.00
  -3   7   6   97.99    3.10
   3   7  -6   91.69    3.30
   1  -7  -6   29.50    1.90
   1  -7  -6   28.70    1.80
  -1  -7   6   26.70    1.70
   1   7  -6   27.20    1.90
  -1   7   6   25.30    1.90
   1  -7   6  379.96    8.70
  -1  -7  -6  389.46    9.20
  -1  -7  -6  398.96    9.40
   1   7   6  387.16    9.30
  -1   7  -6  391.16    9.00
  -3  -7  -6  558.04   13.30
   3  -7   6  574.64   12.40
  -3  -7  -6  562.24   13.00
   3   7   6  578.74   13.30
  -3   7  -6  564.44   12.50
  -3   7  -6  567.94   12.60
  -5  -7  -6  402.46   10.00
   5  -7   6  392.86    9.20
  -5  -7  -6  417.26   10.40
  -5   7  -6  397.36    9.40
  -5   7  -6  419.06    9.50
   5   7   6  419.76   10.30
  -7  -7  -6   12.70    2.20
  -7  -7  -6   22.30    2.10
   7   7   6   21.40    2.20
  -7   7  -6   20.60    1.70
  -9  -7  -6   26.90    2.90
  -9   7  -6   31.20    2.60
   9   7   6   26.20    2.60
 -11  -7  -6   23.30    3.10
 -11   7  -6   21.00    2.30
 -13  -7  -6   15.90    3.20
 -13   7  -6   16.60    2.40
 -14   8   6    5.10    2.00
  12  -8  -6    4.00    1.50
  12   8  -6    3.80    1.90
 -12   8   6    5.00    1.60
 -10  -8   6   67.19    4.00
  10  -8  -6   59.89    2.70
 -10   8   6   58.09    2.90
  10   8  -6   63.79    3.70
  -8  -8   6    5.00    1.60
   8  -8  -6    6.00    1.10
  -8   8   6    7.60    1.20
   8   8  -6    3.60    1.50
  -8   8   6    6.30    1.20
  -6  -8   6  132.09    4.50
   6  -8  -6  141.19    3.80
   6   8  -6  140.29    4.60
  -6   8   6  143.19    3.90
   4  -8  -6  143.89    3.90
  -4  -8   6  143.99    4.40
   4  -8  -6  143.39    3.80
  -4   8   6  147.39    4.00
   4   8  -6  139.29    4.50
   2  -8  -6  210.08    5.30
  -2  -8   6  210.98    5.50
   2  -8  -6  213.68    5.30
  -2   8   6  206.48    5.40
   2   8  -6  200.68    5.50
   0  -8  -6  342.87    8.20
   0  -8  -6  334.87    8.30
   0  -8   6  347.07    7.90
   0   8  -6  344.27    8.10
   0   8   6  345.27    8.30
   2  -8   6  337.07    7.80
  -2  -8  -6  352.66    8.50
  -2  -8  -6  350.56    8.70
  -2   8  -6  339.67    8.00
   2   8   6  350.46    8.60
  -4  -8  -6    3.40    1.40
   4  -8   6    4.90    0.80
  -4  -8  -6    4.50    1.30
  -4   8  -6    5.50    0.90
  -4   8  -6    4.20    0.90
   4   8   6    5.40    1.40
   6  -8   6   41.90    1.80
  -6  -8  -6   42.40    3.00
  -6  -8  -6   43.80    2.70
  -6   8  -6   42.40    2.00
  -6   8  -6   41.60    2.20
   6   8   6   43.70    3.00
  -8  -8  -6   22.60    2.30
  -8  -8  -6   16.50    2.50
  -8   8  -6   21.00    1.80
   8   8   6   20.40    2.40
 -10  -8  -6    0.80    2.10
 -10   8  -6    5.40    1.60
 -12  -8  -6   11.20    3.00
 -12   8  -6    9.80    2.00
 -15   9   6    2.50    2.10
  13  -9  -6    3.50    1.60
 -13   9   6    4.20    1.70
  11  -9  -6    3.40    1.30
 -11  -9   6    1.00    2.00
  11   9  -6    2.00    1.80
 -11   9   6    3.20    1.40
   9  -9  -6   15.50    1.50
  -9  -9   6   17.20    2.30
  -9   9   6   17.80    1.60
   9   9  -6   19.30    2.20
   7  -9  -6   17.60    1.30
  -7  -9   6   17.70    2.00
  -7   9   6   15.10    1.40
   7   9  -6   18.00    2.00
  -7   9   6   17.00    1.40
   5  -9  -6   70.89    2.50
  -5  -9   6   68.79    3.10
  -5   9   6   78.09    2.60
   5   9  -6   75.59    3.30
   3  -9  -6  152.18    4.10
   3  -9  -6  148.69    4.10
  -3  -9   6  145.29    4.30
  -3   9   6  147.19    4.10
   3   9  -6  149.59    4.50
  -1  -9   6  162.08    4.40
  -1  -9   6  137.39    4.00
   1  -9  -6  144.99    4.20
   1  -9  -6  144.69    4.10
   1   9  -6  141.59    4.20
  -1   9   6  137.49    4.20
  -1  -9  -6   57.29    2.80
  -1  -9  -6   60.69    2.70
  -1   9  -6   63.29    2.40
   1   9   6   61.49    2.80
  -3  -9  -6   84.99    3.50
   3  -9   6   81.59    2.40
  -3  -9  -6   81.19    3.30
   3   9   6   80.09    3.40
  -3   9  -6   83.09    2.70
  -3   9  -6   81.19    2.60
   5  -9   6    4.20    0.80
  -5  -9  -6    3.20    1.40
  -5  -9  -6    2.60    1.60
   5   9   6    3.90    1.50
  -5   9  -6    3.90    1.00
  -5   9  -6    2.90    0.90
  -7  -9  -6    0.70    1.80
  -7  -9  -6    3.50    1.60
   7   9   6    0.10    1.50
  -7   9  -6    4.90    1.10
  -9  -9  -6   19.30    2.80
  -9  -9  -6   26.50    3.60
  -9   9  -6   23.50    2.00
   9   9   6   27.20    2.80
 -11  -9  -6  135.69    6.30
 -11   9  -6  125.79    4.60
 -13  -9  -6   48.10    4.50
 -13   9  -6   47.50    3.50
 -14  10   6   22.20    2.50
  12 -10  -6   12.10    1.70
  12  10  -6   13.90    2.50
 -12  10   6   12.70    1.80
  10 -10  -6   17.70    1.60
 -10 -10   6   18.20    2.50
 -10  10   6   14.60    1.70
  10  10  -6   15.60    2.40
   8 -10  -6   42.80    2.00
  -8 -10   6   44.00    3.00
  -8  10   6   44.00    2.10
  -8  10   6   46.10    2.30
   8  10  -6   49.50    3.10
   6 -10  -6  105.09    3.10
  -6 -10   6  102.79    4.00
  -6  10   6  108.69    3.20
  -6  10   6  106.69    3.30
   6  10  -6  109.59    4.20
  -4 -10   6  121.29    3.90
   4 -10  -6  119.99    3.40
  -4  10   6  117.09    3.50
   4  10  -6  112.79    4.10
   2 -10  -6   91.89    3.10
   2 -10  -6   94.69    3.00
  -2 -10   6   90.49    3.10
   2  10  -6   90.49    3.30
  -2  10   6   91.39    3.20
   0 -10   6  162.38    4.30
   0 -10  -6  136.59    4.30
   0 -10   6  142.99    3.90
   0  10   6  137.39    4.40
   0  10  -6  135.69    4.10
  -2 -10  -6   32.30    2.40
   2 -10   6   29.50    1.50
  -2  10  -6   31.30    1.80
  -2  10  -6   31.80    1.70
   2  10   6   30.00    2.30
   4 -10   6   65.29    2.10
  -4 -10  -6   61.39    3.30
  -4 -10  -6   65.09    3.10
  -4  10  -6   64.79    2.30
   4  10   6   67.49    3.20
  -4  10  -6   66.99    2.40
  -6 -10  -6   21.60    2.30
   6 -10   6   23.00    1.40
  -6 -10  -6   17.90    2.40
  -6  10  -6   21.20    1.70
   6  10   6   22.50    2.40
  -6  10  -6   19.50    1.60
  -8 -10  -6   17.70    2.20
  -8 -10  -6   21.30    2.70
  -8  10  -6   17.10    1.60
   8  10   6   18.30    2.40
 -10 -10  -6   47.60    4.00
 -10  10  -6   46.80    2.80
 -12 -10  -6   25.20    3.60
 -12  10  -6   26.00    2.30
 -15  11   6   10.80    2.40
  13 -11  -6    6.80    1.60
 -13  11   6    8.30    1.80
  11 -11  -6   23.80    1.90
 -11  11   6   22.60    2.00
  11  11  -6   23.90    2.80
   9 -11  -6  105.49    3.40
  -9 -11   6  112.89    4.80
  -9  11   6  110.19    3.60
   9  11  -6  111.49    4.80
   7 -11  -6    2.60    0.90
  -7 -11   6    4.30    1.50
   7  11  -6    5.40    1.60
  -7  11   6    5.20    0.90
  -7  11   6    4.10    0.90
  -7  11   6    4.80    1.10
  -5 -11   6   79.59    3.40
   5 -11  -6   87.59    2.80
  -5  11   6   82.29    2.80
   5  11  -6   85.69    3.60
   3 -11  -6   37.80    1.90
   3 -11  -6   38.70    2.00
  -3 -11   6   40.00    2.20
  -3  11   6   36.20    2.00
   3  11  -6   41.40    2.50
   1 -11  -6  151.88    4.40
  -1 -11   6  155.68    4.30
  -1  11   6  156.78    4.60
   1  11  -6  153.48    4.50
  -1 -11  -6  278.07    7.30
  -1  11  -6  279.07    6.80
   1  11   6  278.27    7.40
  -3 -11  -6    1.50    1.30
   3 -11   6    2.90    0.70
   3  11   6    2.40    1.30
  -3  11  -6    1.90    0.80
  -3  11  -6    3.00    0.90
  -5 -11  -6    4.20    1.70
  -5 -11  -6    3.30    1.50
   5 -11   6    4.40    0.80
  -5  11  -6    4.40    1.00
  -5  11  -6    4.20    0.90
   5  11   6    5.90    1.70
  -7 -11  -6   11.80    2.30
  -7 -11  -6   16.00    2.20
   7  11   6   10.70    2.10
  -7  11  -6   12.20    1.30
  -9 -11  -6    3.30    1.90
  -9 -11  -6    1.90    2.10
  -9  11  -6    2.80    1.20
   9  11   6    4.30    2.00
 -11 -11  -6    3.00    2.60
 -11  11  -6    3.40    1.40
  14 -12  -6   21.70    2.20
 -14  12   6   21.10    2.30
  12 -12  -6   19.30    1.90
 -12  12   6   20.20    2.00
  12  12  -6   23.60    3.00
  10 -12  -6    2.30    1.10
 -10  12   6    3.30    1.30
  10  12  -6    5.30    2.00
  -8 -12   6   54.99    3.60
   8 -12  -6   54.29    2.20
  -8  12   6   54.99    2.50
   8  12  -6   50.59    3.50
   6 -12  -6  117.89    3.40
  -6 -12   6  114.99    4.40
   6  12  -6  114.69    4.40
  -6  12   6  119.49    3.50
  -6  12   6  112.39    3.40
  -4 -12   6  243.48    6.60
   4 -12  -6  239.88    6.00
  -4  12   6  235.78    6.10
   4  12  -6  241.98    6.70
   2 -12  -6   73.19    2.70
  -2 -12   6   69.19    2.70
   2  12  -6   61.69    2.90
  -2  12   6   65.99    2.80
   0 -12   6   77.89    2.60
   0 -12  -6   76.69    3.10
   0  12  -6   75.89    2.90
   0  12   6   76.39    3.20
  -2 -12  -6  149.29    4.80
  -2  12  -6  146.09    4.00
  -2  12  -6  155.68    4.20
   2  12   6  144.59    4.90
   4 -12   6   19.20    1.30
  -4 -12  -6   20.70    2.20
  -4  12  -6   21.70    1.50
  -4  12  -6   22.10    1.60
   4  12   6   16.00    2.10
  -6 -12  -6   74.69    4.10
  -6 -12  -6   81.59    3.90
  -6  12  -6   81.09    2.80
  -6  12  -6   76.09    2.70
   6  12   6   75.19    4.10
  -8 -12  -6   80.59    4.60
  -8 -12  -6   78.79    4.20
  -8  12  -6   79.79    2.90
   8  12   6   70.19    4.30
 -10 -12  -6   26.20    3.40
  10  12   6   23.60    3.80
 -10  12  -6   20.40    1.80
 -12 -12  -6   11.90    3.20
 -12  12  -6   11.30    1.60
  13 -13  -6   27.20    2.20
 -13  13   6   26.00    2.20
  11 -13  -6    5.00    1.30
  11  13  -6    4.60    2.20
 -11  13   6    2.30    1.40
   9 -13  -6   46.80    2.20
  -9  13   6   55.69    2.60
   9  13  -6   52.09    3.80
  -7 -13   6  207.78    6.50
   7 -13  -6  193.58    5.00
  -7  13   6  200.68    5.20
   7  13  -6  193.38    6.40
  -7  13   6  188.08    5.10
  -5 -13   6   76.99    3.40
   5 -13  -6   74.39    2.70
  -5  13   6   76.09    2.80
  -5  13   6   79.79    3.20
   5  13  -6   74.59    3.50
  -3 -13   6   30.40    2.20
   3 -13  -6   35.70    1.80
   3  13  -6   37.40    2.50
  -3  13   6   29.70    2.00
   1 -13  -6   84.99    3.10
  -1 -13   6   82.59    2.90
   1  13  -6   82.69    3.20
  -1  13   6   84.19    3.30
  -1 -13  -6   93.79    3.70
  -1  13  -6   98.19    3.20
   1  13   6   94.39    3.80
   3 -13   6   19.30    1.30
  -3 -13  -6   20.40    2.10
  -3  13  -6   20.90    1.70
  -3  13  -6   18.50    1.50
   3  13   6   20.10    2.10
   5 -13   6   53.79    1.90
  -5 -13  -6   62.29    3.70
  -5  13  -6   56.49    2.30
  -5  13  -6   57.79    2.20
   5  13   6   54.49    3.60
  -7 -13  -6   14.80    2.30
  -7 -13  -6   18.30    2.70
  -7  13  -6   15.80    1.40
   7  13   6   16.90    2.50
  -9 -13  -6    5.10    2.50
  -9 -13  -6    4.10    2.10
   9  13   6    7.70    2.30
  -9  13  -6    5.00    1.20
 -11 -13  -6   20.20    3.50
 -11  13  -6   16.20    1.70
  14 -14  -6    2.50    1.50
 -14  14   6    5.30    1.60
  12 -14  -6   16.70    1.80
  12  14  -6   15.50    2.80
 -12  14   6   17.90    1.80
  10 -14  -6   83.69    3.10
  10  14  -6   94.49    5.00
 -10  14   6   98.29    3.40
   8 -14  -6   17.20    1.50
  -8  14   6   19.40    1.60
   8  14  -6   16.50    2.40
   6 -14  -6   61.39    2.40
  -6  14   6   59.09    2.50
  -6  14   6   58.89    3.20
   6  14  -6   57.49    3.50
  -4 -14   6  511.65   12.30
  -4  14   6  512.05   11.70
   4  14  -6  501.25   12.50
   2 -14  -6    0.50    1.00
  -2 -14   6    0.30    1.00
   2  14  -6    2.60    1.30
  -2  14   6    2.00    1.10
   0 -14  -6  283.77    7.40
   0  14   6  278.67    7.50
   0  14  -6  279.57    7.20
  -2 -14  -6   79.89    3.60
   2  14   6   78.89    3.70
  -2  14  -6   81.79    2.90
  -2  14  -6   77.79    2.70
  -4 -14  -6  140.79    5.20
   4 -14   6  130.19    3.60
  -4  14  -6  135.09    3.80
   4  14   6  133.29    5.10
  -4  14  -6  140.99    3.90
  -6 -14  -6   79.59    4.30
   6  14   6   80.49    4.30
  -6  14  -6   78.49    2.70
  -8 -14  -6   39.30    3.60
  -8 -14  -6   44.10    3.50
   8  14   6   42.00    3.60
  -8  14  -6   39.90    2.10
 -10 -14  -6   13.10    3.10
 -10  14  -6   14.00    1.40
  10  14   6   11.30    2.60
 -12 -14  -6    8.20    3.40
 -12  14  -6    2.60    1.30
  13 -15  -6    5.00    1.40
  13  15  -6    4.20    2.40
 -13  15   6    7.20    1.60
  11 -15  -6   41.40    2.30
  11  15  -6   42.70    3.80
 -11  15   6   49.50    2.70
   9 -15  -6  109.89    3.50
  -9  15   6  119.59    3.80
   9  15  -6  106.39    5.10
   7 -15  -6   39.50    2.10
  -7  15   6   49.30    2.30
   7  15  -6   40.20    3.30
   5  15  -6   15.50    2.10
  -5  15   6   18.40    1.60
  -5  15   6   11.40    0.70
  -3  15   6   86.79    3.40
   3  15  -6   98.49    3.90
   1 -15  -6  113.29    3.80
   1  15  -6  111.59    4.00
  -1  15   6  118.79    4.10
  -1 -15  -6   59.39    3.10
   1  15   6   58.69    3.20
  -1  15  -6   58.29    2.60
   3 -15   6   33.30    2.30
  -3 -15  -6   22.90    2.40
   3  15   6   16.90    2.20
  -3  15  -6   18.30    1.50
  -3  15  -6   20.30    1.50
  -5 -15  -6    6.30    2.00
  -5  15  -6    8.20    1.10
   5  15   6    7.20    2.00
  -7 -15  -6    7.40    2.20
  -7 -15  -6   12.80    2.60
  -7  15  -6   14.40    1.30
   7  15   6   14.80    2.50
  -9 -15  -6   12.40    2.90
  -9 -15  -6   11.00    2.50
   9  15   6    8.60    2.50
  -9  15  -6    8.20    1.20
 -11 -15  -6   22.50    3.80
 -11  15  -6   22.40    1.70
  14 -16  -6   11.00    1.70
 -14  16   6    5.10    1.60
  12 -16  -6   19.60    1.80
  12  16  -6   19.30    3.10
 -12  16   6   19.90    1.90
  10 -16  -6   19.80    1.60
  10  16  -6   25.40    3.20
 -10  16   6   18.90    1.70
   8 -16  -6   59.89    2.50
  -8  16   6   60.79    2.70
   8  16  -6   53.59    4.10
   6 -16  -6    5.60    1.20
  -6  16   6    3.70    1.20
   6  16  -6    0.40    1.60
   4  16  -6  363.86    9.90
  -4  16   6  386.46    9.20
   2 -16  -6  223.88    6.10
   2  16  -6  237.38    6.70
  -2  16   6  232.38    6.40
   0 -16  -6  163.58    5.20
   0  16  -6  167.78    5.00
   0  16   6  169.38    5.40
  -2 -16  -6   73.49    3.70
   2  16   6   68.59    3.70
  -2  16  -6   81.09    3.00
  -4 -16  -6   33.60    2.90
   4  16   6   34.50    2.90
  -4  16  -6   33.80    2.00
  -6 -16  -6   21.00    2.80
   6  16   6   15.00    2.50
  -6  16  -6   19.10    1.40
  -8 -16  -6   12.70    2.70
  -8 -16  -6   18.00    2.80
   8  16   6   14.50    2.70
  -8  16  -6   14.80    1.30
 -10 -16  -6   59.39    4.80
 -10  16  -6   64.59    2.40
  10  16   6   67.59    4.80
  13 -17  -6    4.20    1.40
 -13  17   6    3.40    1.40
  13  17  -6    6.70    2.70
  11 -17  -6   34.00    2.20
  11  17  -6   36.40    3.80
 -11  17   6   37.20    2.50
   9 -17  -6   12.70    1.40
  -9  17   6   13.70    1.60
   9  17  -6   12.10    2.60
   7 -17  -6  121.49    3.70
  -7  17   6  116.29    3.80
   7  17  -6  119.19    5.30
  -5  17   6  189.88    5.30
   5  17  -6  185.48    6.30
   3  17  -6    6.50    1.80
  -3  17   6    7.20    1.40
   1 -17  -6  291.57    7.70
  -1  17   6  290.17    7.90
   1  17  -6  308.47    8.00
  -1 -17  -6   18.70    2.10
  -1  17  -6   18.20    1.80
   1  17   6   17.70    2.10
  -3 -17  -6  204.28    6.50
   3  17   6  198.48    6.60
  -3  17  -6  195.38    5.40
  -5 -17  -6  126.69    5.30
   5  17   6  124.69    5.40
  -5  17  -6  118.99    3.60
  -7 -17  -6  193.38    7.10
   7  17   6  182.68    6.90
  -7  17  -6  177.78    4.60
  -9 -17  -6   -0.80    2.10
  -9 -17  -6    1.90    2.50
   9  17   6   -3.40    2.00
 -11 -17  -6    6.30    3.30
  12 -18  -6    1.40    1.20
  12  18  -6    1.00    2.40
 -12  18   6    1.30    1.30
  10 -18  -6    8.60    1.30
  10  18  -6    5.00    2.40
 -10  18   6    6.80    1.40
   8 -18  -6  255.17    6.60
  -8  18   6  274.37    6.80
   8  18  -6  266.77    8.70
  -6  18   6   67.89    3.00
   6  18  -6   81.29    4.40
   4  18  -6   42.70    3.30
  -4  18   6   40.20    2.60
   2  18  -6   75.69    3.70
  -2  18   6   76.09    3.40
   0 -18  -6   81.99    3.60
   0  18   6   85.99    3.90
   0  18  -6   82.79    3.50
  -2 -18  -6  134.59    5.10
   2  18   6  139.99    5.30
  -2  18  -6  136.89    4.30
  -4 -18  -6   58.29    3.80
  -4  18  -6   58.69    2.50
   4  18   6   58.09    4.00
  -6 -18  -6   52.99    4.20
  -6  18  -6   54.79    2.20
   6  18   6   57.69    4.40
  -8 -18  -6   38.00    3.50
  -8 -18  -6   33.50    3.70
   8  18   6   39.10    3.90
 -10 -18  -6   17.90    3.50
  10  18   6   19.70    3.20
  13 -19  -6    1.00    1.30
 -13 -19   6   -0.70    2.80
  13  19  -6    2.10    2.60
 -13  19   6    1.00    1.10
  11 -19  -6    5.60    1.30
  11  19  -6    8.90    2.70
 -11  19   6    7.30    1.40
   9 -19  -6    1.30    1.10
   9  19  -6   -1.90    2.20
  -9  19   6    1.00    1.30
   7 -19  -6    6.20    1.30
   7  19  -6    4.20    2.10
  -7  19   6    7.00    1.40
  -5  19   6  138.89    4.50
   5  19  -6  137.39    5.60
   3  19  -6  101.89    4.50
  -3  19   6  102.89    4.00
  -1  19   6   29.90    2.50
   1  19  -6   35.80    2.70
  -1 -19  -6   96.79    4.10
  -1  19  -6   96.19    3.80
   1  19   6   99.99    4.50
  -3 -19  -6   70.89    4.00
  -3  19  -6   72.49    3.00
   3  19   6   68.19    4.10
  -5 -19  -6    2.30    2.10
  -5  19  -6    4.20    1.10
   5  19   6    6.80    2.30
  -7 -19  -6   34.20    3.60
   7  19   6   38.60    3.70
  -7  19  -6   33.10    1.70
  -9 -19  -6   22.80    3.20
  -9 -19  -6   16.20    3.30
   9  19   6   22.30    3.40
  12 -20  -6    1.00    1.20
 -12 -20   6    0.40    2.70
 -12  20   6    3.00    1.20
  12  20  -6    2.00    2.60
  10 -20  -6   13.00    1.50
 -10  20   6    9.90    1.60
  10  20  -6    9.30    2.80
   8 -20  -6   60.09    2.80
   8  20  -6   54.99    4.30
  -8  20   6   57.29    2.90
   6  20  -6   19.20    2.80
  -6  20   6   26.20    2.10
   4  20  -6   33.20    3.00
  -4  20   6   31.90    2.40
  -2  20   6   21.80    2.20
   2  20  -6   23.70    2.40
   0  20   6   56.99    3.60
   0  20  -6   61.09    3.30
  -2 -20  -6    2.70    1.80
   2  20   6    3.10    1.80
  -2  20  -6    2.50    1.40
  -4 -20  -6   18.10    2.70
  -4  20  -6   18.90    1.70
   4  20   6   20.10    2.80
  -6 -20  -6   14.80    2.70
   6  20   6   13.50    2.80
  -6  20  -6   15.10    1.30
  -8 -20  -6   18.20    3.20
   8  20   6   17.00    3.20
 -10 -20  -6   10.60    4.00
 -10 -20  -6   16.60    3.60
  10  20   6   14.00    3.20
 -11 -21   6    4.30    2.60
  11 -21  -6    2.20    1.20
 -11  21   6    0.50    1.20
  11  21  -6   -0.90    2.50
  -9 -21   6   35.80    3.70
   9 -21  -6   29.80    2.30
   9  21  -6   36.90    3.90
  -9  21   6   34.40    2.50
   7  21  -6    4.90    2.30
  -7  21   6    3.60    1.40
   5  21  -6   70.59    4.40
  -5  21   6   66.89    3.30
  -3  21   6   46.90    3.00
   3  21  -6   49.99    3.50
  -1  21   6   16.50    2.20
   1  21  -6   16.10    2.20
  -1  21  -6   20.40    2.10
   1  21   6   25.00    2.60
   3  21   6   28.90    3.00
  -3  21  -6   30.20    2.40
  -5 -21  -6   30.50    3.30
  -5  21  -6   28.80    2.00
   5  21   6   32.00    3.40
  -7 -21  -6   15.50    2.90
   7  21   6    3.50    2.50
  -9 -21  -6   23.90    3.30
  -9 -21  -6   23.20    3.60
   9  21   6   24.00    3.80
  10 -22  -6    9.80    1.60
 -10 -22   6   12.30    2.90
 -10  22   6   14.90    1.70
  10  22  -6   10.80    3.20
   8 -22  -6    6.80    1.50
   8  22  -6    7.20    2.70
  -8  22   6    5.80    1.50
  -6  22   6   51.59    2.90
   6  22  -6   46.80    4.00
  -4  22   6   -1.90    1.30
   4  22  -6    0.20    1.80
   2  22  -6   50.49    3.50
  -2  22   6   45.10    3.20
   0  22   6   69.39    3.90
   0  22  -6   75.49    3.70
   2  22   6   23.40    2.90
  -2  22  -6   22.40    2.10
  -4  22  -6   30.70    2.30
   4  22   6   29.90    3.40
  -6 -22  -6    2.60    2.30
   6  22   6    6.80    2.60
  -6  22  -6    3.40    1.00
  -8 -22  -6    8.00    2.90
   8  22   6    7.00    2.90
  11 -23  -6    2.30    1.30
  11  23  -6    6.90    3.10
   9 -23  -6   37.20    2.60
   9  23  -6   38.60    4.20
  -9  23   6   40.20    2.70
  -7  23   6   38.80    2.70
   7  23  -6   38.30    3.90
   5  23  -6    9.00    2.40
  -5  23   6   10.50    1.80
   3  23  -6   44.80    3.70
  -3  23   6   43.00    3.20
   1  23  -6   41.70    3.30
  -1  23   6   49.60    3.50
   1  23   6  104.29    5.00
  -1  23  -6  118.99    4.50
  -3  23  -6    2.30    1.30
   3  23   6   -0.90    1.90
  -5  23  -6   34.00    2.20
   5  23   6   38.70    3.90
   7  23   6   12.20    3.20
  10 -24  -6    5.10    1.40
  10  24  -6    4.40    2.90
 -10  24   6    3.70    1.40
   8 -24  -6   24.80    2.20
  -8  24   6   27.60    2.20
   8  24  -6   21.00    3.50
   6  24  -6   10.70    2.60
  -6  24   6   12.80    1.90
  -4  24   6   16.00    2.20
   4  24  -6   13.90    2.60
   2  24  -6    3.20    1.80
  -2  24   6    2.90    1.80
   0  24   6    3.50    1.90
   0  24  -6    0.80    1.60
   2  24   6   42.40    3.50
  -2  24  -6   41.50    3.00
  -4  24  -6    4.60    1.40
   4  24   6    1.70    2.30
  -6  24  -6   10.20    1.30
   6  24   6   14.50    3.20
   9 -25  -6   -0.80    1.40
   9  25  -6   -0.50    2.70
  -9  25   6    1.00    1.50
   7  25  -6   12.80    3.10
  -7  25   6   12.00    1.90
  -5  25   6   45.50    3.20
   5  25  -6   38.00    3.70
   3  25  -6   55.19    4.00
  -3  25   6   56.89    3.60
   1  25  -6   -2.30    1.50
  -1  25   6   -0.80    1.70
   1  25   6    2.30    2.00
  -1  25  -6    1.60    1.60
  -3  25  -6   38.70    2.90
   3  25   6   44.60    3.90
   5  25   6   33.70    4.00
  -5  25  -6   35.30    2.40
   7  25   6   15.10    3.60
   8 -26  -6   34.70    2.70
  -8  26   6   36.30    2.90
   8  26  -6   28.60    4.00
   6  26  -6    6.20    2.60
  -6  26   6    8.40    1.90
   4  26  -6    5.60    2.20
  -4  26   6    0.80    1.80
  -2  26   6   23.40    2.70
   2  26  -6   29.30    3.10
   0  26  -6   10.90    2.20
   0  26   6    7.30    2.20
   2  26   6   12.00    2.60
  -2  26  -6   12.00    2.00
  -4  26  -6    5.50    1.50
   4  26   6    6.40    2.80
  -6  26  -6    5.00    1.20
   6  26   6    5.10    2.90
   7  27  -6   20.60    3.60
  -7  27   6   23.90    2.40
  -5  27   6   -2.60    1.60
   5  27  -6    0.10    2.20
   3  27  -6    0.10    2.00
  -3  27   6    3.00    1.90
   1  27  -6    6.50    2.10
  -1  27   6    5.60    2.10
  -1  27  -6    3.80    1.80
   1  27   6    4.70    2.20
   3  27   6    6.10    2.60
  -3  27  -6    3.90    1.70
   5  27   6    4.50    3.00
  -5  27  -6    5.70    1.50
  -6  28   6    4.30    1.90
   6  28  -6    3.60    2.60
  -4  28   6   26.70    2.80
   4  28  -6   31.50    3.50
   2  28  -6   29.40    3.30
  -2  28   6   26.10    2.90
   0  28   6   30.10    3.30
   0  28  -6   39.10    3.30
   2  28   6    2.90    2.40
  -2  28  -6    1.00    1.70
  -4  28  -6   69.19    3.50
   4  28   6   78.59    5.80
   5  29  -6   20.10    3.40
  -5  29   6   24.00    2.80
   3  29  -6   28.20    3.40
  -3  29   6   28.60    3.00
   1  29  -6   13.00    2.50
  -1  29   6   10.90    2.50
   1  29   6    5.60    2.40
  -1  29  -6    1.30    1.80
   2  30  -6    8.50    2.50
  -2  30   6   11.00    2.50
 -14   0   7   -0.80    2.00
 -12   0   7    1.00    1.70
 -10   0   7   -1.40    1.40
  10   0  -7   -0.60    1.40
  10   0  -7   -0.40    1.10
   8   0  -7    0.20    1.20
  -8   0   7   -0.50    1.10
   8   0  -7   -0.50    1.00
   6   0  -7   -0.60    1.00
  -6   0   7   -0.60    1.00
   6   0  -7   -0.30    0.90
   4   0  -7   -1.50    0.90
  -4   0   7    0.00    0.90
   4   0  -7   -0.70    0.90
   2   0  -7    0.20    0.80
  -2   0   7   -0.40    0.80
   2   0  -7   -0.70    0.90
   0   0  -7    0.10    0.80
   0   0   7   -0.10    0.80
   0   0  -7    1.50    0.90
  -2   0  -7   -0.10    0.90
  -2   0  -7   -1.20    1.00
   2   0   7   -0.90    0.90
  -4   0  -7    0.00    1.10
  -4   0  -7   -0.10    0.80
   4   0   7   -0.90    0.80
  -6   0  -7   -1.50    1.20
  -6   0  -7    1.70    0.90
   6   0   7   -1.50    0.90
  -8   0  -7   -2.60    1.50
 -10   0  -7   -2.90    1.70
 -12   0  -7   -1.20    2.00
 -15  -1   7    2.10    2.50
 -15   1   7    3.00    2.40
 -13  -1   7   37.40    3.30
 -13   1   7   35.20    3.10
 -11  -1   7   46.10    3.30
 -11   1   7   45.50    3.20
   9  -1  -7   17.50    1.70
  -9  -1   7   18.10    2.00
   9  -1  -7   15.50    1.80
   9   1  -7   21.30    2.00
   9   1  -7   17.50    1.80
  -9   1   7   17.30    1.90
   7  -1  -7  284.97    7.20
   7  -1  -7  289.37    7.10
  -7  -1   7  271.77    7.30
   7   1  -7  278.17    7.30
  -7   1   7  290.17    7.20
   7   1  -7  290.47    7.30
  -5  -1   7  160.98    4.50
   5  -1  -7  161.48    4.40
   5  -1  -7  164.18    4.40
  -5   1   7  152.48    4.40
   5   1  -7  153.18    4.50
   5   1  -7  158.48    4.50
   3  -1  -7  160.08    4.40
  -3  -1   7  160.18    4.40
   3  -1  -7  172.98    4.40
   3   1  -7  160.38    4.40
   3   1  -7  161.78    4.50
  -3   1   7  160.18    4.40
  -1  -1   7   40.50    1.90
   1  -1  -7   40.10    2.00
   1  -1  -7   38.00    1.90
  -1   1   7   38.50    1.90
   1   1  -7   40.10    2.00
   1   1  -7   38.40    1.90
  -1  -1  -7  390.06    9.00
  -1  -1  -7  387.26    9.20
   1  -1   7  396.36    9.00
  -1   1  -7  394.06    8.90
   1   1   7  380.16    9.10
  -1   1  -7  394.66    9.20
  -3  -1  -7   52.69    2.30
   3  -1   7   53.19    2.30
  -3  -1  -7   48.70    2.60
  -3   1  -7   55.19    2.10
   3   1   7   56.79    2.40
  -3   1  -7   55.09    2.50
  -5  -1  -7  111.19    3.40
   5  -1   7  111.39    3.50
  -5  -1  -7  107.59    4.00
  -5   1  -7  113.39    3.90
  -5   1  -7  113.39    3.20
   5   1   7  114.09    3.70
  -7  -1  -7   18.30    2.10
  -7   1  -7   19.50    2.10
   7   1   7   20.50    1.90
  -9  -1  -7   57.29    3.80
  -9   1  -7   55.89    3.60
 -11  -1  -7   32.20    3.20
 -11   1  -7   31.80    3.00
 -13  -1  -7    4.80    2.40
 -13   1  -7    1.40    2.10
 -14  -2   7   30.80    3.20
 -14   2   7   27.80    3.00
 -12  -2   7   31.60    3.00
 -12   2   7   29.60    2.70
 -10  -2   7   58.49    3.40
  10  -2  -7   63.29    3.20
 -10   2   7   67.19    3.30
  10   2  -7   60.99    3.20
   8  -2  -7    7.30    1.20
   8  -2  -7    6.70    1.30
  -8  -2   7    7.10    1.50
  -8   2   7    7.20    1.30
   8   2  -7    6.50    1.40
   8   2  -7    5.00    1.40
   6  -2  -7  109.89    3.50
   6  -2  -7  108.49    3.40
  -6  -2   7  107.19    3.60
  -6   2   7  106.79    3.50
   6   2  -7  111.19    3.70
   6   2  -7  104.19    3.60
   4  -2  -7  328.17    7.80
  -4  -2   7  320.27    8.00
   4  -2  -7  334.07    7.90
   4   2  -7  342.87    8.10
   4   2  -7  340.27    8.00
  -4   2   7  329.17    7.90
   2  -2  -7  375.66    8.60
  -2  -2   7  366.16    8.60
   2  -2  -7  372.36    8.70
  -2   2   7  373.86    8.70
   2   2  -7  374.26    8.70
   2   2  -7  368.96    8.60
   0  -2  -7   78.09    2.80
   0  -2  -7   82.99    2.80
   0  -2   7   80.09    2.60
   0   2   7   76.69    2.80
   0   2  -7   78.09    2.60
   0   2  -7   78.99    2.80
  -2  -2  -7   19.50    1.70
   2  -2   7   21.80    1.50
  -2  -2  -7   22.70    1.60
  -2   2  -7   20.40    1.60
  -2   2  -7   18.70    1.50
   2   2   7   21.60    1.60
   4  -2   7   85.49    2.80
  -4  -2  -7   81.99    3.40
  -4  -2  -7   81.89    2.90
   4   2   7   86.69    3.20
  -4   2  -7   82.59    3.20
  -4   2  -7   83.59    2.50
   6  -2   7   18.20    1.50
  -6  -2  -7   14.80    1.90
  -6  -2  -7   17.70    1.60
  -6   2  -7   18.90    1.90
   6   2   7   20.30    1.80
  -8  -2  -7  133.59    5.10
  -8   2  -7  128.19    4.80
 -10  -2  -7    6.80    2.20
 -10   2  -7    4.30    1.90
 -12  -2  -7   10.00    2.50
 -12   2  -7    8.00    2.30
 -15   3   7    4.40    2.20
 -13  -3   7    4.80    2.20
 -13   3   7    1.10    1.80
 -11  -3   7  104.19    4.60
  11  -3  -7  103.09    4.20
 -11   3   7  108.79    4.30
  11   3  -7  101.59    4.20
   9  -3  -7  272.57    7.20
  -9  -3   7  284.37    7.60
   9  -3  -7  274.67    6.90
  -9   3   7  270.37    7.20
   9   3  -7  272.07    7.40
  -7  -3   7   20.30    1.80
   7  -3  -7   17.50    1.60
   7  -3  -7   17.20    1.40
   7   3  -7   16.80    1.70
   7   3  -7   16.40    1.70
  -7   3   7   17.20    1.60
   5  -3  -7   99.19    3.10
  -5  -3   7   95.49    3.30
   5  -3  -7   96.29    3.10
  -5   3   7   94.49    3.10
   5   3  -7   98.99    3.30
  -5   3   7   77.19    2.70
   5   3  -7   95.99    3.30
  -3  -3   7 1149.78   24.90
   3  -3  -7 1216.38   24.90
   3  -3  -7 1169.48   24.80
  -3   3   7 1104.89   24.80
   3   3  -7 1145.29   24.80
   3   3  -7 1150.28   24.90
   1  -3  -7  911.01   19.50
  -1  -3   7  823.12   19.40
   1  -3  -7  926.81   19.60
   1   3  -7  924.41   19.40
   1   3  -7  912.11   19.60
  -1   3   7  897.81   19.50
  -1  -3  -7  366.86    8.80
  -1  -3  -7  363.06    8.60
   1  -3   7  365.66    8.50
  -1   3  -7  373.86    8.60
  -1   3  -7  367.96    8.30
   1   3   7  360.46    8.70
  -3  -3  -7   39.40    2.50
   3  -3   7   41.90    1.90
  -3  -3  -7   39.50    2.10
   3   3   7   37.80    2.30
  -3   3  -7   37.70    1.60
  -3   3  -7   37.90    2.20
  -5  -3  -7  243.68    6.80
  -5  -3  -7  251.97    6.40
   5  -3   7  240.78    6.10
  -5   3  -7  251.17    6.50
   5   3   7  243.98    6.60
  -7  -3  -7   34.70    2.20
  -7  -3  -7   31.30    2.70
   7   3   7   34.50    2.60
  -7   3  -7   36.00    2.70
  -9  -3  -7   26.70    2.80
  -9   3  -7   27.00    2.50
 -11  -3  -7   11.60    2.60
 -11   3  -7   14.80    2.30
 -13  -3  -7    0.70    2.30
 -13   3  -7    0.90    2.10
 -14  -4   7   46.10    3.90
 -14   4   7   49.30    3.90
  12  -4  -7   51.89    3.30
 -12  -4   7   51.09    3.90
 -12   4   7   50.19    3.40
  10  -4  -7  146.69    4.70
 -10  -4   7  147.09    5.30
  10   4  -7  139.89    5.00
 -10   4   7  146.59    4.80
   8  -4  -7   21.40    1.60
   8  -4  -7   21.40    1.70
  -8  -4   7   18.20    1.90
   8   4  -7   19.70    1.90
  -8   4   7   20.20    1.70
   6  -4  -7   62.09    2.50
   6  -4  -7   63.99    2.40
  -6  -4   7   60.19    2.80
   6   4  -7   62.39    2.80
   6   4  -7   61.79    2.80
  -6   4   7   63.29    2.60
  -4  -4   7  307.27    7.80
   4  -4  -7  322.57    7.60
   4  -4  -7  319.87    7.60
  -4   4   7  326.47    7.60
   4   4  -7  314.77    7.90
   4   4  -7  318.67    7.70
  -2  -4   7  147.89    4.10
   2  -4  -7  154.58    4.10
   2  -4  -7  149.09    4.20
   2   4  -7  151.08    4.30
   2   4  -7  143.79    4.10
  -2   4   7  148.69    4.20
   0  -4   7  142.69    3.90
   0  -4  -7  149.09    4.10
   0  -4  -7  140.19    4.20
   0   4  -7  144.59    4.10
   0   4  -7  147.89    3.80
   0   4   7  144.19    4.20
  -2  -4  -7  635.94   14.60
  -2  -4  -7  651.33   14.30
   2  -4   7  642.64   14.00
   2   4   7  639.34   14.50
  -2   4  -7  634.04   14.20
  -2   4  -7  628.24   13.70
  -4  -4  -7   33.60    2.50
  -4  -4  -7   36.70    2.20
   4  -4   7   38.00    1.80
  -4   4  -7   38.90    2.20
   4   4   7   38.90    2.30
  -6  -4  -7   47.50    3.10
  -6  -4  -7   45.20    2.50
   6   4   7   46.40    2.70
  -6   4  -7   44.70    2.60
  -8  -4  -7    8.30    2.00
   8   4   7    8.60    1.70
  -8   4  -7    6.70    1.70
 -10  -4  -7   24.60    2.80
 -10   4  -7   24.10    2.50
 -12  -4  -7   33.50    3.60
 -12   4  -7   32.10    3.00
 -15   5   7    3.50    2.20
 -13  -5   7    2.70    2.20
 -13   5   7    5.70    1.90
  11  -5  -7   33.70    2.50
 -11  -5   7   29.80    2.90
 -11   5   7   30.60    2.50
  11   5  -7   35.40    2.80
  -9  -5   7   31.50    2.50
   9  -5  -7   27.30    2.00
  -9   5   7   30.00    2.40
   9   5  -7   32.20    2.60
   7  -5  -7    3.80    1.10
  -7  -5   7    4.40    1.30
   7  -5  -7    3.60    1.00
   7   5  -7    2.70    1.30
  -7   5   7    2.80    1.10
   5  -5  -7  224.58    5.60
  -5  -5   7  215.38    5.90
   5  -5  -7  220.98    5.60
  -5   5   7  219.18    5.70
   5   5  -7  223.88    6.10
  -3  -5   7  622.44   14.20
   3  -5  -7  638.84   14.10
   3  -5  -7  645.54   14.10
   3   5  -7  650.23   14.20
  -3   5   7  633.84   14.10
   3   5  -7  625.44   14.30
   1  -5  -7   92.49    3.10
  -1  -5   7   92.19    2.90
   1  -5  -7   90.39    3.20
  -1   5   7   95.79    3.10
   1   5  -7   92.99    2.90
   1   5  -7   92.09    3.10
  -1  -5  -7 1268.87   27.10
   1  -5   7 1266.87   26.80
  -1  -5  -7 1233.78   27.30
  -1   5  -7 1270.27   27.00
  -1   5  -7 1249.18   26.60
   1   5   7 1279.27   27.30
   3  -5   7  831.22   17.70
  -3  -5  -7  805.62   18.50
  -3  -5  -7  801.42   18.10
  -3   5  -7  846.62   18.00
   3   5   7  809.82   18.40
  -5  -5  -7  329.17    8.80
  -5  -5  -7  345.57    8.40
   5   5   7  339.37    8.70
  -5   5  -7  337.87    8.30
  -7  -5  -7   93.09    3.60
  -7  -5  -7   92.19    4.30
   7   5   7   89.99    3.90
  -7   5  -7   84.99    3.60
  -9  -5  -7   68.99    4.30
  -9   5  -7   70.29    3.50
 -11  -5  -7   11.50    2.60
 -11   5  -7   15.60    2.30
 -13  -5  -7    8.00    2.80
 -13   5  -7    9.70    2.40
 -14   6   7    2.70    1.90
  12  -6  -7  224.38    6.80
 -12  -6   7  250.17    7.90
 -12   6   7  238.68    7.00
 -10  -6   7  114.89    4.70
  10  -6  -7  103.39    3.80
  10   6  -7  103.89    4.40
 -10   6   7  101.79    3.90
   8  -6  -7   18.10    1.60
  -8  -6   7   16.10    1.90
  -8   6   7   17.40    1.60
   8   6  -7   19.20    2.00
   6  -6  -7   40.30    2.00
  -6  -6   7   37.80    2.50
   6  -6  -7   40.00    1.80
  -6   6   7   37.70    2.00
   6   6  -7   41.20    2.40
   4  -6  -7  148.49    4.10
   4  -6  -7  141.69    4.10
  -4  -6   7  149.69    4.40
  -4   6   7  151.78    4.20
   4   6  -7  148.59    4.50
   2  -6  -7  164.08    4.40
   2  -6  -7  160.28    4.40
  -2  -6   7  153.08    4.40
  -2   6   7  159.98    4.50
   2   6  -7  158.48    4.60
   0  -6  -7  414.86    9.80
   0  -6   7  417.36    9.40
   0  -6  -7  409.56    9.70
   0   6   7  414.96    9.80
   0   6  -7  408.46    9.60
  -2  -6  -7  271.97    6.90
  -2  -6  -7  262.17    7.10
   2  -6   7  265.37    6.40
  -2   6  -7  277.57    6.70
   2   6   7  275.07    7.10
  -4  -6  -7  463.25   11.40
  -4  -6  -7  453.45   11.00
  -4   6  -7  465.95   10.70
   4   6   7  472.15   11.30
  -6  -6  -7  329.07    8.50
  -6  -6  -7  339.97    9.20
  -6   6  -7  327.57    8.30
   6   6   7  347.27    8.90
  -8  -6  -7   77.19    4.30
  -8  -6  -7   80.39    3.60
   8   6   7   80.59    3.90
  -8   6  -7   79.09    3.50
 -10  -6  -7    5.10    2.30
 -10   6  -7    5.00    1.80
 -12  -6  -7   25.90    3.40
 -12   6  -7   20.90    2.60
 -15   7   7    4.00    2.20
 -13  -7   7    4.60    2.40
  13  -7  -7    4.90    1.70
 -13   7   7    6.50    1.90
 -11  -7   7   38.10    3.30
  11  -7  -7   38.10    2.60
  11   7  -7   40.70    3.30
 -11   7   7   36.50    2.80
  -9  -7   7   60.29    3.40
   9  -7  -7   63.59    2.70
   9   7  -7   61.29    3.40
  -9   7   7   59.49    2.80
  -7  -7   7  112.59    4.20
   7  -7  -7  112.19    3.50
   7   7  -7  114.69    4.10
  -7   7   7  112.29    3.60
   5  -7  -7  177.88    4.70
   5  -7  -7  183.88    4.80
  -5  -7   7  182.08    5.30
  -5   7   7  175.18    4.80
   5   7  -7  183.48    5.30
  -3  -7   7  659.93   15.00
   3  -7  -7  668.33   14.80
   3  -7  -7  667.13   14.80
   3   7  -7  676.23   15.20
  -3   7   7  681.13   14.90
  -1  -7   7  104.29    3.20
   1  -7  -7  100.79    3.40
   1  -7  -7   97.29    3.30
  -1   7   7   99.39    3.40
   1   7  -7   99.19    3.30
  -1  -7  -7   47.30    2.50
  -1  -7  -7   46.10    2.60
   1  -7   7   47.50    1.90
   1   7   7   46.60    2.50
  -1   7  -7   47.50    2.20
  -3  -7  -7  184.48    5.30
  -3  -7  -7  180.58    5.50
   3   7   7  184.98    5.50
  -3   7  -7  183.68    4.90
  -5  -7  -7   68.59    3.60
   5  -7   7   64.99    2.40
  -5  -7  -7   66.09    3.10
   5   7   7   65.59    3.20
  -5   7  -7   65.19    2.70
  -7  -7  -7   60.79    3.20
  -7  -7  -7   54.29    3.70
  -7   7  -7   57.59    2.80
   7   7   7   60.59    3.50
  -9  -7  -7   22.20    2.90
  -9   7  -7   24.70    2.20
 -11  -7  -7   24.60    3.20
 -11   7  -7   27.30    2.60
 -13  -7  -7   20.00    3.50
 -13   7  -7   20.90    2.70
 -16   8   7    0.60    2.30
 -14   8   7    5.90    2.00
  12  -8  -7   42.50    2.90
 -12  -8   7   57.89    4.20
  12   8  -7   54.49    3.80
 -12   8   7   50.89    3.20
  10  -8  -7    2.30    1.30
 -10  -8   7    5.90    2.00
 -10   8   7    3.40    1.40
  10   8  -7    2.30    1.60
   8  -8  -7  218.28    5.60
  -8  -8   7  219.08    6.60
  -8   8   7  211.68    5.80
   8   8  -7  210.38    6.50
  -6  -8   7   77.49    3.30
   6  -8  -7   76.59    2.70
   6   8  -7   75.49    3.30
  -6   8   7   77.59    2.80
   4  -8  -7  585.64   13.00
  -4  -8   7  578.94   13.40
   4  -8  -7  601.44   13.10
  -4   8   7  588.64   13.20
   4   8  -7  568.54   13.60
   2  -8  -7  350.26    8.20
  -2  -8   7  305.97    8.20
  -2  -8   7  377.86    8.50
   2  -8  -7  351.56    8.30
   2   8  -7  349.57    8.40
  -2   8   7  335.37    8.30
   0  -8  -7  268.57    6.80
   0  -8   7  265.37    6.30
   0  -8  -7  266.17    6.70
   0   8  -7  250.97    6.50
   0   8   7  260.37    6.80
  -2  -8  -7   64.29    2.90
  -2  -8  -7   65.69    3.10
  -2   8  -7   64.79    2.50
   2   8   7   63.39    3.00
   4  -8   7  253.27    6.10
  -4  -8  -7  257.57    7.00
  -4  -8  -7  255.57    7.20
  -4   8  -7  249.08    6.30
   4   8   7  261.57    7.20
  -4   8  -7  258.77    6.40
  -6  -8  -7   25.70    2.30
  -6  -8  -7   22.50    2.50
   6   8   7   24.50    2.40
  -6   8  -7   23.00    1.80
  -8  -8  -7   36.90    3.20
  -8  -8  -7   42.00    3.00
  -8   8  -7   38.30    2.60
   8   8   7   35.50    3.00
 -10  -8  -7   11.50    2.70
 -10   8  -7   13.80    1.90
 -12  -8  -7   37.50    4.00
 -12   8  -7   38.80    3.00
 -15   9   7   11.10    2.40
  13  -9  -7   30.80    2.50
 -13   9   7   37.00    2.80
  11  -9  -7   24.60    2.10
 -11  -9   7   22.80    2.90
  11   9  -7   26.90    2.80
 -11   9   7   26.60    2.20
  -9  -9   7  100.89    4.30
   9  -9  -7   92.19    3.30
   9   9  -7   91.39    4.20
  -9   9   7   96.39    3.50
   7  -9  -7  196.68    5.20
  -7  -9   7  196.08    6.00
  -7   9   7  202.28    5.30
   7   9  -7  190.68    6.00
   5  -9  -7   65.59    2.50
   5  -9  -7   66.99    2.90
  -5  -9   7   66.09    3.00
   5   9  -7   61.09    3.10
  -5   9   7   66.59    2.60
  -3  -9   7   67.79    2.80
   3  -9  -7   64.99    2.50
   3  -9  -7   65.49    2.60
  -3   9   7   64.79    2.70
   3   9  -7   64.99    2.90
  -1  -9   7   51.89    2.30
  -1  -9   7   60.39    2.60
   1  -9  -7   51.49    2.50
   1  -9  -7   54.19    2.50
  -1   9   7   48.80    2.50
   1   9  -7   49.20    2.40
  -1  -9  -7  192.68    5.60
   1  -9   7  204.88    5.30
  -1  -9  -7  193.68    5.50
   1   9   7  193.68    5.60
  -1   9  -7  194.88    5.20
   3  -9   7   46.70    1.90
  -3  -9  -7   45.00    2.70
  -3  -9  -7   48.30    2.90
  -3   9  -7   47.20    2.00
  -3   9  -7   46.80    2.20
   3   9   7   48.30    2.80
   5  -9   7   56.59    2.10
  -5  -9  -7   53.89    3.10
  -5  -9  -7   55.89    3.30
  -5   9  -7   57.99    2.30
  -5   9  -7   57.39    2.50
   5   9   7   56.99    3.20
  -7  -9  -7  121.69    4.60
  -7  -9  -7  122.09    5.20
  -7   9  -7  118.99    3.90
   7   9   7  122.79    4.90
  -9  -9  -7   17.20    2.80
   9   9   7   24.60    2.70
  -9   9  -7   18.20    1.90
 -11  -9  -7   25.60    3.40
 -11   9  -7   24.40    2.40
  14 -10  -7    5.00    1.70
 -14  10   7    7.20    2.00
  12 -10  -7   10.70    1.70
 -12  10   7   10.40    1.90
  12  10  -7   13.30    2.50
  10 -10  -7   14.40    1.60
 -10 -10   7   15.70    2.40
  10  10  -7   16.50    2.40
 -10  10   7   13.70    1.80
  -8 -10   7   29.60    2.60
   8 -10  -7   29.60    1.90
  -8  10   7   30.30    2.20
   8  10  -7   35.30    2.80
   6 -10  -7    9.80    1.20
  -6 -10   7    7.50    1.50
  -6  10   7   10.40    1.30
   6  10  -7   11.30    1.80
   4 -10  -7   61.99    2.50
   4 -10  -7   59.29    2.30
  -4 -10   7   61.69    2.80
  -4  10   7   62.69    2.50
   4  10  -7   55.59    3.00
   2 -10  -7   95.19    3.30
  -2 -10   7  100.19    3.30
   2 -10  -7   98.19    3.30
  -2  10   7   99.39    3.40
   2  10  -7   96.99    3.50
   0 -10  -7  155.48    4.60
   0 -10   7  151.18    4.10
   0 -10  -7  150.08    4.60
   0  10  -7  150.78    4.40
   0  10   7  149.59    4.60
  -2 -10  -7   25.20    2.10
   2 -10   7   26.00    1.50
  -2 -10  -7   28.20    2.30
   2  10   7   26.00    2.10
  -2  10  -7   23.60    1.80
  -4 -10  -7  143.09    5.00
   4 -10   7  131.89    3.70
  -4 -10  -7  132.89    4.70
  -4  10  -7  132.49    3.80
  -4  10  -7  138.99    4.00
   4  10   7  141.49    4.90
  -6 -10  -7   86.69    3.90
  -6 -10  -7   85.69    4.30
   6  10   7   81.69    4.00
  -6  10  -7   85.09    3.10
  -8 -10  -7   46.30    3.40
  -8 -10  -7   45.20    3.60
  -8  10  -7   41.20    2.50
   8  10   7   44.20    3.40
 -10 -10  -7   95.49    5.50
 -10  10  -7   84.79    3.60
 -12 -10  -7    0.90    2.70
 -12  10  -7    1.20    1.60
 -15  11   7    4.90    2.10
  13 -11  -7   17.60    2.10
 -13  11   7   19.90    2.20
  11 -11  -7  173.08    5.30
 -11 -11   7  198.08    7.30
  11  11  -7  194.18    6.80
 -11  11   7  193.98    5.60
   9 -11  -7   35.70    2.10
  -9 -11   7   30.90    2.90
   9  11  -7   36.70    3.00
  -9  11   7   36.80    2.40
   7 -11  -7   18.80    1.50
  -7 -11   7   16.90    2.00
  -7  11   7   17.90    1.60
  -7  11   7   21.00    2.10
   7  11  -7   20.50    2.20
  -5 -11   7   54.39    2.90
   5 -11  -7   53.29    2.30
  -5  11   7   57.09    2.40
   5  11  -7   53.39    3.10
   3 -11  -7   19.80    1.60
  -3 -11   7   18.90    1.60
   3 -11  -7   17.10    1.50
   3  11  -7   12.50    1.70
  -3  11   7   16.80    1.50
  -1 -11   7  115.59    3.50
   1 -11  -7  112.69    3.80
   1 -11  -7  108.09    3.70
   1  11  -7  117.19    3.80
  -1  11   7  117.49    3.90
  -1 -11  -7  145.49    4.70
  -1 -11  -7  140.69    4.50
  -1  11  -7  141.39    4.20
   1  11   7  141.39    4.60
  -3 -11  -7  160.08    5.00
  -3 -11  -7  156.18    5.20
   3 -11   7  153.38    4.10
  -3  11  -7  151.88    4.20
  -3  11  -7  157.38    4.40
   3  11   7  153.08    5.20
  -5 -11  -7    5.00    1.80
  -5 -11  -7    3.00    1.60
  -5  11  -7    4.40    1.00
  -5  11  -7    3.50    1.10
   5  11   7    2.30    1.60
  -7 -11  -7   76.59    4.60
  -7 -11  -7   88.79    4.10
  -7  11  -7   82.89    3.10
   7  11   7   92.89    4.50
  -9 -11  -7   70.79    4.80
  -9  11  -7   65.29    3.00
   9  11   7   65.09    4.20
 -11 -11  -7   22.20    3.50
 -11  11  -7   19.10    2.00
  14 -12  -7   10.90    1.90
 -14  12   7   15.70    2.20
  12 -12  -7    2.40    1.40
 -12  12   7    5.00    1.70
  12  12  -7    4.80    2.20
  10 -12  -7   94.69    3.40
 -10 -12   7  103.29    5.20
  10  12  -7  103.89    4.90
 -10  12   7  105.09    3.80
   8 -12  -7   72.09    2.70
  -8 -12   7   70.79    3.90
   8  12  -7   69.29    4.00
  -8  12   7   75.59    3.00
  -6 -12   7   19.20    2.00
   6 -12  -7   21.60    1.70
  -6  12   7   21.50    1.60
   6  12  -7   22.70    2.30
   4 -12  -7  437.96   10.00
   4 -12  -7  433.66   10.20
  -4 -12   7  422.86   10.40
  -4  12   7  426.66   10.10
   4  12  -7  418.06   10.60
   2 -12  -7  329.27    8.00
  -2 -12   7  337.87    8.10
   2 -12  -7  326.37    8.10
  -2  12   7  322.47    8.20
   2  12  -7  322.37    8.30
   0 -12  -7  128.09    4.30
   0 -12   7  138.09    3.90
   0 -12   7  160.48    4.50
   0 -12  -7  134.19    4.40
   0  12  -7  125.09    4.10
   0  12   7  133.09    4.50
  -2 -12  -7  106.79    4.10
  -2 -12  -7  113.69    4.10
   2 -12   7  107.79    3.20
  -2  12  -7  113.09    3.60
   2  12   7  111.59    4.20
  -2  12  -7  110.39    4.00
  -4 -12  -7    7.90    1.70
  -4 -12  -7    8.10    1.80
   4 -12   7    9.40    1.10
  -4  12  -7    5.80    1.10
   4  12   7    7.90    1.70
  -4  12  -7    9.80    1.10
  -6 -12  -7   37.20    3.00
  -6 -12  -7   32.50    3.00
  -6  12  -7   36.60    2.10
   6  12   7   38.30    3.10
  -8 -12  -7   71.29    4.60
  -8 -12  -7   65.29    4.00
   8  12   7   61.89    4.20
  -8  12  -7   64.19    2.80
 -10 -12  -7   11.10    3.00
 -10  12  -7   13.80    1.70
 -12 -12  -7    1.70    3.00
 -12  12  -7    1.80    1.50
  15 -13  -7   13.80    2.10
 -15  13   7   11.80    2.20
  13 -13  -7   13.20    1.80
  13  13  -7   14.40    2.90
 -13  13   7    9.10    1.80
  11 -13  -7   28.10    2.20
  11  13  -7   31.00    3.20
 -11  13   7   26.70    2.20
   9 -13  -7    3.40    1.20
  -9 -13   7   -1.00    1.70
   9  13  -7    6.30    2.10
  -9  13   7    1.80    1.30
  -7 -13   7    9.60    1.90
   7 -13  -7   10.00    1.30
  -7  13   7    9.60    1.40
   7  13  -7    9.70    2.00
  -5 -13   7   10.30    1.60
   5 -13  -7   11.70    1.40
  -5  13   7   11.00    1.40
   5  13  -7   10.40    1.80
   3 -13  -7  242.88    6.30
   3 -13  -7  236.78    6.20
  -3 -13   7  247.38    6.60
  -3  13   7  244.58    6.50
   3  13  -7  248.38    6.80
  -1 -13   7   23.50    1.70
   1 -13  -7   26.00    1.90
   1  13  -7   23.60    1.90
  -1  13   7   21.80    1.90
   1 -13   7   12.20    1.50
  -1 -13  -7    9.40    1.60
  -1  13  -7    9.20    1.30
   1  13   7    7.10    1.50
  -3 -13  -7   56.49    3.30
   3 -13   7   53.69    2.10
  -3 -13  -7   51.19    3.10
  -3  13  -7   55.29    2.30
   3  13   7   53.39    3.30
  -3  13  -7   54.89    2.40
  -5 -13  -7   -0.80    1.70
  -5 -13  -7   -0.10    1.60
  -5  13  -7    1.00    1.00
   5  13   7    2.70    1.70
  -7 -13  -7   48.20    3.60
  -7 -13  -7   53.19    4.20
  -7  13  -7   48.10    2.40
   7  13   7   51.19    3.80
  -9 -13  -7   30.90    3.00
  -9 -13  -7   36.00    3.70
   9  13   7   27.80    3.10
  -9  13  -7   29.70    2.20
 -11 -13  -7   10.60    3.20
 -11  13  -7    6.10    1.50
  14 -14  -7   12.50    1.90
 -14  14   7   13.90    2.10
  12 -14  -7    8.70    1.60
 -12  14   7    7.30    1.70
  12  14  -7    8.20    2.50
  10 -14  -7   40.40    2.30
  10  14  -7   44.00    3.70
 -10  14   7   46.10    2.70
  -8 -14   7   92.79    4.50
   8 -14  -7   90.39    3.20
  -8  14   7   96.39    3.50
   8  14  -7   96.59    4.70
   6 -14  -7   14.20    1.40
  -6 -14   7   10.60    1.90
  -6  14   7   11.90    1.50
   6  14  -7   12.80    2.00
   4 -14  -7   28.20    2.00
  -4 -14   7   31.70    2.40
  -4  14   7   30.90    2.20
   4  14  -7   27.70    2.40
   2 -14  -7   -0.60    1.00
  -2 -14   7   -0.30    1.00
  -2  14   7    1.20    1.10
   2  14  -7   -0.30    1.20
   0 -14  -7  193.38    5.80
   0  14   7  197.58    5.90
   0  14  -7  204.68    5.60
   2 -14   7  105.39    3.40
  -2 -14  -7  105.89    4.30
   2  14   7  109.79    4.30
  -2  14  -7  117.09    3.80
  -2  14  -7  112.89    3.60
  -4 -14  -7  131.89    4.90
  -4 -14  -7  126.59    5.10
   4  14   7  133.19    5.10
  -4  14  -7  124.19    3.80
  -6 -14  -7    4.00    2.00
  -6 -14  -7    3.20    2.00
  -6  14  -7    7.10    1.20
   6  14   7    5.80    2.00
  -8 -14  -7   57.39    4.70
  -8 -14  -7   62.49    4.10
   8  14   7   68.79    4.50
  -8  14  -7   66.59    2.70
 -10 -14  -7   19.50    3.40
  13 -15  -7   48.70    3.00
 -13  15   7   55.79    3.10
  13  15  -7   57.09    4.70
  11 -15  -7   19.30    1.80
  11  15  -7   22.20    3.10
 -11  15   7   20.60    2.00
   9 -15  -7   27.60    2.00
   9  15  -7   28.60    3.10
  -9  15   7   30.20    2.40
   7 -15  -7  186.28    5.00
   7  15  -7  168.58    6.20
  -7  15   7  188.98    5.20
  -5 -15   7   27.00    2.40
   5 -15  -7   29.70    2.10
  -5  15   7   28.80    2.20
   5  15  -7   28.50    2.70
   3 -15  -7  120.79    3.70
  -3 -15   7  117.49    4.10
   3  15  -7  115.09    4.50
  -3  15   7  117.89    4.00
   1 -15  -7   74.49    3.10
  -1 -15   7   63.79    2.80
  -1  15   7   71.79    3.30
   1  15  -7   76.09    3.20
  -1 -15  -7  343.77    9.00
   1  15   7  348.07    9.20
  -1  15  -7  336.07    8.50
  -3 -15  -7  323.57    9.00
   3  15   7  329.27    9.10
  -3  15  -7  317.57    7.90
  -5 -15  -7  125.19    5.40
  -5 -15  -7  133.99    5.20
  -5  15  -7  123.69    3.80
   5  15   7  121.69    5.20
  -7 -15  -7    4.90    2.20
  -7 -15  -7    0.80    2.20
  -7  15  -7    3.70    1.10
   7  15   7    1.30    2.00
  -9 -15  -7    5.90    2.80
  -9 -15  -7    5.60    2.20
   9  15   7   11.00    2.50
  -9  15  -7    5.80    1.30
 -11 -15  -7   29.30    4.10
 -11  15  -7   25.80    1.90
  14 -16  -7   18.00    2.00
 -14  16   7   15.10    2.00
  12 -16  -7   13.70    1.70
  12  16  -7   11.00    2.70
 -12  16   7   13.20    1.80
  10 -16  -7   47.40    2.50
 -10  16   7   54.49    2.90
  10  16  -7   53.89    4.40
   8 -16  -7   51.29    2.50
  -8  16   7   52.99    2.70
   8  16  -7   49.10    3.80
   6 -16  -7  598.54   13.60
   6  16  -7  588.64   14.90
  -6  16   7  602.94   13.70
   4  16  -7  182.88    6.10
  -4  16   7  189.78    5.50
   2 -16  -7   43.10    2.50
   2  16  -7   48.30    3.00
  -2  16   7   41.70    2.70
   0 -16  -7  111.49    4.20
   0  16   7  110.39    4.30
   0  16  -7  111.19    4.00
  -2 -16  -7  228.78    6.90
   2  16   7  229.38    7.00
  -2  16  -7  223.18    6.10
  -4 -16  -7  314.77    9.10
  -4  16  -7  303.47    7.60
   4  16   7  320.17    9.10
  -6 -16  -7   10.00    2.30
  -6 -16  -7    6.90    2.40
   6  16   7   10.60    2.40
  -6  16  -7   11.20    1.30
  -8 -16  -7   27.30    3.10
  -8 -16  -7   26.90    3.40
  -8  16  -7   24.90    1.90
   8  16   7   27.60    3.30
 -10 -16  -7  103.29    6.30
 -10  16  -7   97.29    3.30
  10  16   7  100.29    5.60
  13 -17  -7   18.30    2.00
 -13  17   7   20.90    2.00
  13  17  -7   15.80    3.20
  11 -17  -7   11.90    1.60
 -11  17   7   15.20    1.80
  11  17  -7   15.60    3.00
   9 -17  -7    8.00    1.40
   9  17  -7   10.70    2.60
  -9  17   7   11.40    1.60
   7 -17  -7   44.30    2.50
  -7  17   7   41.80    2.50
   7  17  -7   40.80    3.40
   5 -17  -7   69.09    3.00
   5  17  -7   62.39    3.80
  -5  17   7   68.49    3.00
   3  17  -7   40.00    3.10
  -3  17   7   47.00    2.80
   1 -17  -7  162.88    5.10
  -1  17   7  165.18    5.40
   1  17  -7  163.38    5.30
  -1 -17  -7  185.68    5.90
  -1  17  -7  187.38    5.50
   1  17   7  185.48    6.10
  -3 -17  -7   25.00    2.60
  -3  17  -7   21.40    1.80
   3  17   7   26.30    2.80
  -5 -17  -7    4.80    2.10
  -5  17  -7    5.70    1.20
   5  17   7    5.20    2.10
  -7 -17  -7    2.00    2.20
  -7 -17  -7   -0.10    2.00
   7  17   7    6.50    2.30
  -7  17  -7    4.30    1.10
  -9 -17  -7   27.00    3.70
  -9 -17  -7   21.40    3.10
  -9  17  -7   26.40    1.80
   9  17   7   28.30    3.40
  12 -18  -7   12.90    1.70
  12  18  -7    9.70    2.90
 -12  18   7   12.00    1.70
  10 -18  -7    2.90    1.20
  10  18  -7    7.80    2.60
 -10  18   7    5.40    1.50
   8 -18  -7   87.09    3.30
  -8  18   7   87.69    3.50
   8  18  -7   97.99    5.20
   6 -18  -7   28.50    2.20
   6  18  -7   31.30    3.00
  -6  18   7   32.20    2.40
   4  18  -7  226.78    7.10
  -4  18   7  214.68    6.30
  -2  18   7   57.69    3.20
   2  18  -7   54.79    3.30
   0 -18  -7   99.69    4.10
   0  18   7  106.09    4.40
   0  18  -7  107.69    4.10
  -2 -18  -7   43.30    3.30
   2  18   7   38.30    3.10
  -2  18  -7   37.00    2.50
  -4 -18  -7  119.59    5.20
  -4  18  -7  111.39    3.70
   4  18   7  106.99    5.20
  -6 -18  -7   64.09    4.50
  -6 -18  -7   71.09    4.40
  -6  18  -7   64.99    2.60
   6  18   7   73.69    4.70
  -8 -18  -7    2.10    2.30
  -8 -18  -7    5.10    2.60
  -8  18  -7    2.20    1.00
   8  18   7    4.00    2.50
 -10 -18  -7    3.50    2.90
  10  18   7    2.70    2.50
  13 -19  -7    6.20    1.60
 -13  19   7    7.10    1.50
  13  19  -7   -0.30    2.60
  11 -19  -7   13.10    1.60
 -11  19   7   14.10    1.80
  11  19  -7   13.40    3.10
   9 -19  -7   61.59    2.80
   9  19  -7   51.09    4.30
  -9  19   7   66.59    3.10
   7 -19  -7   98.59    3.70
  -7  19   7  100.99    3.80
   7  19  -7  104.49    5.30
  -5  19   7  114.79    4.20
   5  19  -7  115.99    5.10
  -3  19   7   28.10    2.40
   3  19  -7   30.10    2.80
  -1  19   7  121.99    4.80
   1  19  -7  131.59    4.80
  -1 -19  -7  122.29    4.80
  -1  19  -7  122.89    4.40
   1  19   7  127.29    5.10
  -3 -19  -7   63.39    4.00
  -3  19  -7   67.09    3.00
   3  19   7   63.89    4.10
  -5 -19  -7   31.60    3.30
  -5  19  -7   23.70    1.80
   5  19   7   28.20    3.20
  -7 -19  -7    2.00    2.40
  -7 -19  -7    2.90    2.30
   7  19   7    2.70    2.40
  -7  19  -7    2.20    1.00
  -9 -19  -7   37.70    4.10
  -9 -19  -7   31.90    3.60
   9  19   7   32.90    3.90
  12 -20  -7   13.80    1.70
 -12  20   7   13.80    1.70
  12  20  -7   15.30    3.30
  10 -20  -7    6.70    1.40
  10  20  -7    6.60    2.70
 -10  20   7    7.30    1.60
   8 -20  -7   26.60    2.10
  -8  20   7   31.30    2.60
   8  20  -7   25.30    3.30
   6 -20  -7   53.99    2.90
  -6  20   7   57.19    3.00
   6  20  -7   54.29    4.20
  -4  20   7  118.39    4.40
   4  20  -7  118.69    5.10
  -2  20   7  132.69    4.90
   2  20  -7  142.09    5.20
   0  20   7  141.99    5.30
   0  20  -7  140.29    5.00
  -2 -20  -7   79.19    4.40
  -2  20  -7   74.29    3.40
   2  20   7   76.49    4.40
  -4 -20  -7   84.39    4.80
   4  20   7   96.19    5.10
  -4  20  -7   93.79    3.40
  -6 -20  -7   26.70    3.30
   6  20   7   30.00    3.50
  -6  20  -7   25.50    1.90
  -8 -20  -7    7.80    2.60
  -8 -20  -7   12.70    3.10
   8  20   7   15.60    3.20
  11 -21  -7   12.40    1.70
 -11  21   7   12.50    1.80
  11  21  -7   17.40    3.50
   9 -21  -7   19.50    1.90
   9  21  -7   16.50    3.20
  -9  21   7   19.80    2.00
   7 -21  -7    4.60    1.50
   7  21  -7    3.90    2.30
  -7  21   7    5.20    1.50
  -5  21   7   -1.10    1.40
   5  21  -7    1.30    1.90
  -3  21   7   16.80    2.10
   3  21  -7   15.20    2.30
  -1  21   7   13.40    2.10
   1  21  -7   15.30    2.20
  -1  21  -7   37.60    2.90
   1  21   7   37.60    3.10
  -3  21  -7    8.00    1.50
   3  21   7    7.40    2.30
  -5 -21  -7    1.10    2.30
  -5  21  -7    1.30    1.10
   5  21   7    3.80    2.40
  -7 -21  -7   28.70    3.40
  -7 -21  -7   28.50    3.50
  -7  21  -7   23.30    1.70
   7  21   7   27.30    3.80
  -9 -21  -7   21.70    3.40
  -9 -21  -7   15.70    3.50
   9  21   7   17.60    3.50
  10 -22  -7   15.30    1.90
 -10 -22   7   10.80    3.00
 -10  22   7   19.50    2.00
  10  22  -7   18.50    3.40
   8 -22  -7    4.30    1.50
  -8  22   7    4.00    1.50
   8  22  -7    3.10    2.40
   6 -22  -7   -2.50    1.40
  -6  22   7    2.80    1.50
   6  22  -7    1.10    2.10
   4  22  -7   13.90    2.40
  -4  22   7   12.80    2.00
  -2  22   7    2.70    1.70
   2  22  -7    6.30    1.90
   0  22  -7   32.20    2.70
   0  22   7   26.70    2.80
  -2  22  -7   14.80    1.90
   2  22   7   16.60    2.60
   4  22   7    0.50    2.10
  -4  22  -7    2.90    1.30
  -6 -22  -7   63.59    4.90
   6  22   7   75.39    5.40
  -6  22  -7   70.99    2.80
  -8 -22  -7    0.50    2.80
  -8 -22  -7   -2.70    2.30
   8  22   7    4.00    2.80
  11 -23  -7    4.30    1.50
  11  23  -7    6.20    3.10
 -11  23   7    7.70    1.60
   9 -23  -7   28.00    2.30
   9  23  -7   27.60    3.90
  -9  23   7   29.90    2.30
   7 -23  -7   33.00    2.60
   7  23  -7   26.80    3.40
  -7  23   7   30.30    2.40
  -5  23   7   17.20    2.20
   5  23  -7   19.30    2.90
   3  23  -7   24.20    2.70
  -3  23   7   28.20    2.60
   1  23  -7    9.70    2.00
  -1  23   7   13.10    2.20
   1  23   7   15.20    2.50
  -1  23  -7   21.30    2.30
   3  23   7   34.10    3.50
  -3  23  -7   34.30    2.60
   5  23   7    4.50    2.60
  -5  23  -7    5.30    1.30
  -7 -23  -7   -2.30    2.30
   7  23   7   -1.00    2.60
  10 -24  -7    6.80    1.70
  10  24  -7    7.00    3.10
 -10  24   7   10.20    1.80
   8 -24  -7    4.20    1.60
  -8  24   7    2.80    1.60
   8  24  -7    4.80    2.80
   6  24  -7    6.40    2.50
  -6  24   7    1.60    1.70
   4  24  -7    3.60    2.10
  -4  24   7    9.90    1.90
   2  24  -7   19.60    2.60
  -2  24   7   13.20    2.20
   0  24   7   18.60    2.60
   0  24  -7   22.90    2.50
   2  24   7    7.90    2.40
  -2  24  -7    9.90    1.80
   4  24   7    9.10    2.70
  -4  24  -7    8.60    1.60
   6  24   7   15.50    3.30
  -6  24  -7   11.60    1.40
   9 -25  -7   11.10    1.90
   9  25  -7   11.60    3.40
  -9  25   7   13.00    2.00
   7 -25  -7    0.90    1.70
  -7  25   7    2.30    1.70
   7  25  -7   -3.30    2.40
   5  25  -7   26.10    3.20
  -5  25   7   31.50    2.80
  -3  25   7   18.60    2.40
   3  25  -7   18.00    2.60
  -1  25   7    8.40    2.20
   1  25  -7    5.60    2.00
  -1  25  -7   48.60    3.40
   1  25   7   44.20    3.60
   3  25   7   20.70    3.20
  -3  25  -7   20.00    2.10
   5  25   7   14.20    3.30
  -5  25  -7   15.80    1.70
   8 -26  -7   37.70    2.90
  -8  26   7   40.30    2.90
   8  26  -7   36.10    4.30
  -6  26   7    1.50    1.70
   6  26  -7   -0.10    2.20
  -4  26   7   49.20    3.60
   4  26  -7   47.70    4.00
  -2  26   7    6.90    2.10
   2  26  -7    7.00    2.20
   0  26   7    4.50    2.20
   0  26  -7    5.50    1.90
   2  26   7   17.80    2.90
  -2  26  -7   18.90    2.20
   4  26   7    0.10    2.50
  -4  26  -7    2.70    1.50
   7 -27  -7   33.00    2.90
  -7  27   7   38.80    2.90
   7  27  -7   24.80    3.70
   5  27  -7    9.30    2.70
  -5  27   7    9.80    2.20
   3  27  -7   47.10    3.90
  -3  27   7   41.80    3.40
   1  27  -7   10.30    2.30
  -1  27   7   12.20    2.40
   1  27   7   16.40    2.90
  -1  27  -7   17.60    2.30
  -3  27  -7  118.79    4.70
   3  27   7  124.09    6.40
   6 -28  -7    4.10    2.10
  -6  28   7    4.80    2.00
   6  28  -7    7.60    2.80
  -4  28   7    5.40    2.10
   4  28  -7    0.90    2.20
  -2  28   7    4.30    2.10
   2  28  -7    7.90    2.30
   0  28   7   48.00    4.00
   0  28  -7   52.59    3.90
  -2  28  -7    8.70    2.00
   2  28   7    4.10    2.50
   3  29  -7   16.60    2.90
  -3  29   7   21.50    2.80
  -1  29   7   14.40    2.80
   1  29  -7   13.00    2.50
   1  29   7   61.99    4.90
  -1  29  -7   60.99    4.10
 -16   0   8   35.90    4.00
 -14   0   8    4.80    2.20
 -12   0   8  135.39    5.30
 -10   0   8  304.37    8.30
  10   0  -8  299.67    8.20
  10   0  -8  303.87    7.90
  -8   0   8  224.08    6.20
   8   0  -8  219.68    6.20
   8   0  -8  216.88    6.00
  -6   0   8   40.60    2.30
   6   0  -8   37.40    2.20
   6   0  -8   36.50    2.20
   4   0  -8  736.33   16.20
  -4   0   8  704.53   16.20
   4   0  -8  744.93   16.20
  -2   0   8   82.59    2.90
   2   0  -8   83.49    2.90
   2   0  -8   88.49    3.10
   0   0  -8 1871.11   39.10
   0   0   8 1828.02   39.20
   0   0  -8 1849.42   39.30
  -2   0  -8  374.76    9.00
   2   0   8  361.06    8.80
  -2   0  -8  367.26    8.60
  -4   0  -8  207.88    5.40
  -4   0  -8  209.18    5.90
   4   0   8  209.88    5.70
   6   0   8   66.89    2.90
  -6   0  -8   62.49    3.30
  -6   0  -8   62.49    2.50
  -8   0  -8  193.88    6.30
 -10   0  -8    2.20    2.00
 -12   0  -8   30.60    3.30
 -15  -1   8    2.60    2.40
 -15   1   8    2.00    2.20
 -13  -1   8   53.59    3.90
 -13   1   8   61.89    3.90
 -11  -1   8  139.39    5.20
  11  -1  -8  142.99    5.10
 -11   1   8  143.89    5.10
   9  -1  -8  121.69    4.30
   9  -1  -8  123.99    4.10
  -9  -1   8  124.79    4.50
   9   1  -8  130.69    4.50
  -9   1   8  123.49    4.40
   9   1  -8  133.49    4.40
  -7  -1   8  363.86    9.10
   7  -1  -8  363.86    8.90
   7  -1  -8  363.96    8.90
   7   1  -8  378.66    9.10
  -7   1   8  359.36    9.00
   7   1  -8  363.66    9.00
  -5  -1   8  536.45   12.20
   5  -1  -8  551.64   12.10
   5  -1  -8  548.35   12.20
  -5   1   8  525.35   12.10
   5   1  -8  532.15   12.20
   5   1  -8  540.45   12.20
  -5   1   8  466.55   11.80
   3  -1  -8  195.68    5.00
  -3  -1   8  180.48    5.00
   3  -1  -8  192.98    5.20
   3   1  -8  184.68    5.10
  -3   1   8  178.88    5.00
   3   1  -8  196.28    5.10
   1  -1  -8   21.00    1.60
  -1  -1   8   19.00    1.50
   1  -1  -8   16.30    1.50
  -1   1   8   17.60    1.50
   1   1  -8   20.20    1.60
   1   1  -8   21.20    1.50
  -1  -1  -8   98.29    3.30
   1  -1   8  109.89    3.30
  -1  -1  -8   94.09    3.50
  -1   1  -8  102.39    3.20
  -1   1  -8  107.09    3.50
   1   1   8   98.99    3.40
   3  -1   8   12.90    1.30
  -3  -1  -8   10.50    1.50
  -3  -1  -8   14.60    1.40
  -3   1  -8   10.60    1.50
  -3   1  -8   13.90    1.30
   3   1   8   11.80    1.40
  -5  -1  -8    7.10    1.20
  -5  -1  -8    5.30    1.50
   5  -1   8    4.90    1.20
   5   1   8    6.90    1.30
  -5   1  -8    4.40    1.40
  -5   1  -8    7.40    1.00
  -7  -1  -8  142.99    5.10
  -7   1  -8  135.19    5.00
   7   1   8  144.79    5.40
  -9  -1  -8    4.40    2.00
  -9   1  -8    4.70    1.80
 -11  -1  -8   13.50    2.60
 -11   1  -8   14.90    2.50
 -13  -1  -8   18.10    3.10
 -13   1  -8   15.80    2.80
 -16   2   8    1.20    2.40
 -14  -2   8    5.90    2.40
 -14   2   8    5.40    2.20
 -12  -2   8    7.10    2.20
  12  -2  -8   11.00    2.00
 -12   2   8   12.10    2.10
  10  -2  -8   66.89    3.30
 -10  -2   8   67.39    3.60
  10   2  -8   72.99    3.40
 -10   2   8   60.19    3.30
   8  -2  -8   33.30    2.30
  -8  -2   8   32.40    2.50
   8  -2  -8   30.90    2.10
   8   2  -8   32.20    2.50
  -8   2   8   31.50    2.30
   8   2  -8   32.00    2.40
   6  -2  -8   57.69    2.50
   6  -2  -8   55.09    2.50
  -6  -2   8   53.69    2.60
  -6   2   8   54.99    2.60
   6   2  -8   59.39    2.70
   6   2  -8   53.99    2.70
   4  -2  -8  146.39    4.20
  -4  -2   8  140.69    4.20
  -4  -2   8  129.19    4.00
   4  -2  -8  144.59    4.10
  -4   2   8  139.29    4.10
   4   2  -8  136.19    4.20
   4   2  -8  140.39    4.20
  -2  -2   8  847.02   18.80
   2  -2  -8  857.21   18.80
   2  -2  -8  860.51   18.90
   2   2  -8  879.21   18.70
  -2   2   8  856.91   18.80
   2   2  -8  854.71   18.90
   0  -2   8  620.54   13.80
   0  -2  -8  616.14   14.00
   0  -2  -8  609.04   13.80
   0   2   8  620.64   13.90
   0   2  -8  620.84   13.90
   0   2  -8  624.54   13.70
  -2  -2  -8  290.37    7.50
  -2  -2  -8  285.77    7.20
   2  -2   8  298.17    7.20
  -2   2  -8  294.47    7.40
   2   2   8  294.27    7.40
  -2   2  -8  293.97    7.00
  -4  -2  -8    2.00    1.40
  -4  -2  -8    2.40    1.10
   4  -2   8    2.60    0.90
  -4   2  -8    1.20    0.80
  -4   2  -8    1.50    1.20
   4   2   8    2.00    1.10
  -6  -2  -8    6.40    1.30
   6  -2   8    7.10    1.20
  -6  -2  -8    5.40    1.70
  -6   2  -8    7.00    1.60
   6   2   8    5.50    1.40
  -8  -2  -8   97.49    4.40
  -8   2  -8   85.49    4.10
 -10  -2  -8    6.40    2.30
 -10   2  -8    2.10    1.90
 -12  -2  -8   16.70    2.80
 -12   2  -8   15.70    2.60
 -15  -3   8    0.60    2.40
 -15   3   8   -0.10    2.20
 -13  -3   8   30.20    3.10
 -13   3   8   27.30    2.80
 -11  -3   8  170.18    6.00
  11  -3  -8  162.58    5.50
 -11   3   8  179.98    5.70
  11   3  -8  159.58    5.50
   9  -3  -8   28.90    2.30
  -9  -3   8   26.30    2.30
   9  -3  -8   27.10    2.00
   9   3  -8   30.40    2.40
  -9   3   8   28.10    2.20
  -7  -3   8  230.78    6.40
   7  -3  -8  230.68    6.10
   7  -3  -8  229.98    6.00
   7   3  -8  236.18    6.40
  -7   3   8  224.78    6.20
   7   3  -8  236.18    6.40
  -5  -3   8  259.77    6.80
   5  -3  -8  268.17    6.70
   5  -3  -8  266.77    6.60
  -5   3   8  254.27    6.70
   5   3  -8  272.57    6.90
   5   3  -8  265.47    6.80
  -3  -3   8  594.44   13.50
   3  -3  -8  605.04   13.50
   3  -3  -8  591.64   13.40
   3   3  -8  604.44   13.40
  -3   3   8  595.94   13.50
   3   3  -8  598.94   13.60
   1  -3  -8  217.38    5.80
  -1  -3   8  214.58    5.60
   1  -3  -8  211.38    5.60
   1   3  -8  224.88    5.60
  -1   3   8  222.28    5.70
   1   3  -8  219.28    5.80
  -1  -3  -8  129.49    3.90
  -1  -3  -8  131.89    4.20
   1  -3   8  123.89    3.70
  -1   3  -8  133.69    3.60
   1   3   8  133.19    4.00
  -1   3  -8  117.59    3.90
   3  -3   8  379.96    9.00
  -3  -3  -8  378.56    9.50
  -3  -3  -8  377.56    9.10
  -3   3  -8  383.56    8.60
   3   3   8  388.76    9.40
  -3   3  -8  387.76    9.30
   5  -3   8  185.38    5.00
  -5  -3  -8  188.48    5.30
  -5  -3  -8  195.88    5.90
   5   3   8  195.28    5.60
  -5   3  -8  181.28    5.50
  -7  -3  -8    0.70    1.30
  -7  -3  -8    0.70    1.60
   7   3   8    0.60    1.30
  -7   3  -8   -0.70    1.40
  -9  -3  -8   11.70    2.40
  -9   3  -8    9.40    2.00
 -11  -3  -8   20.40    2.90
 -11   3  -8   20.30    2.60
 -13  -3  -8    5.10    2.70
 -13   3  -8    7.50    2.50
 -16   4   8    3.70    2.40
 -14  -4   8  113.09    5.70
 -14   4   8  113.39    5.20
 -12  -4   8    5.40    2.10
  12  -4  -8    8.00    1.90
 -12   4   8    4.70    1.80
  10  -4  -8   28.10    2.30
 -10  -4   8   28.40    2.60
 -10   4   8   26.60    2.30
  10   4  -8   29.60    2.50
   8  -4  -8   79.49    3.10
   8  -4  -8   73.79    2.90
  -8  -4   8   78.29    3.50
  -8   4   8   80.69    3.20
   8   4  -8   80.49    3.50
   6  -4  -8   31.60    1.90
   6  -4  -8   31.30    2.00
  -6  -4   8   26.60    2.00
   6   4  -8   29.60    2.30
  -6   4   8   31.40    2.00
   6   4  -8   32.90    2.30
  -4  -4   8  246.98    6.50
   4  -4  -8  265.97    6.40
  -4  -4   8  243.68    6.50
   4  -4  -8  255.27    6.40
  -4   4   8  248.68    6.40
   4   4  -8  256.57    6.50
   4   4  -8  255.57    6.60
   2  -4  -8  546.15   12.50
   2  -4  -8  555.44   12.50
  -2  -4   8  553.14   12.50
  -2   4   8  548.05   12.50
   2   4  -8  556.74   12.40
   2   4  -8  550.24   12.60
   0  -4  -8  230.48    6.10
   0  -4  -8  219.98    5.80
   0  -4   8  229.88    5.70
   0   4   8  220.98    5.90
   0   4  -8  222.68    5.60
   0   4  -8  225.58    5.90
   2  -4   8  388.46    9.10
  -2  -4  -8  389.36    9.40
  -2  -4  -8  395.36    9.70
  -2   4  -8  401.76    9.40
   2   4   8  388.76    9.50
  -2   4  -8  393.96    8.80
   4  -4   8   63.29    2.40
  -4  -4  -8   60.09    2.80
  -4  -4  -8   66.39    3.30
  -4   4  -8   61.39    2.80
   4   4   8   61.59    2.90
  -6  -4  -8   43.30    3.20
  -6  -4  -8   44.50    2.60
  -6   4  -8   45.00    2.70
   6   4   8   44.00    2.80
  -8  -4  -8   41.80    3.30
  -8   4  -8   49.60    3.20
 -10  -4  -8   33.30    3.30
 -10   4  -8   31.90    2.90
 -12  -4  -8   10.80    2.80
 -12   4  -8   12.10    2.50
 -15   5   8    7.10    2.40
 -13  -5   8   12.50    2.50
  13  -5  -8    9.70    2.00
 -13   5   8    8.80    2.10
 -11  -5   8    3.20    1.90
  11  -5  -8    4.70    1.60
 -11   5   8    4.50    1.70
  11   5  -8    3.30    1.70
  -9  -5   8  187.88    6.00
   9  -5  -8  191.18    5.50
   9   5  -8  185.18    5.90
  -9   5   8  195.58    5.60
  -7  -5   8  196.68    5.80
   7  -5  -8  196.98    5.30
   7  -5  -8  193.98    5.20
  -7   5   8  192.28    5.40
   7   5  -8  191.08    5.80
  -5  -5   8   48.80    2.60
   5  -5  -8   53.09    2.30
   5  -5  -8   53.49    2.30
  -5   5   8   52.69    2.40
   5   5  -8   46.30    2.60
   5   5  -8   50.99    2.60
   3  -5  -8 1277.07   27.20
  -3  -5   8 1261.07   27.30
   3  -5  -8 1278.27   27.20
  -3   5   8 1257.07   27.30
   3   5  -8 1228.08   27.40
   3   5  -8 1297.47   27.20
  -1  -5   8  342.97    8.50
   1  -5  -8  366.46    8.70
   1  -5  -8  366.16    8.60
   1   5  -8  367.86    8.40
  -1   5   8  361.56    8.70
   1   5  -8  360.36    8.70
   1  -5   8   35.00    1.80
  -1  -5  -8   31.40    2.20
  -1  -5  -8   32.80    2.40
  -1   5  -8   37.20    2.10
   1   5   8   30.40    2.20
  -1   5  -8   34.30    1.60
  -3  -5  -8  379.26    9.50
  -3  -5  -8  373.66    9.10
   3  -5   8  366.16    8.60
   3   5   8  362.16    9.20
  -3   5  -8  373.06    9.00
  -5  -5  -8  253.17    7.20
  -5  -5  -8  250.17    6.60
   5   5   8  245.58    6.90
  -5   5  -8  233.18    6.50
  -7  -5  -8    7.60    2.00
  -7  -5  -8    8.20    1.60
   7   5   8    8.30    1.70
  -7   5  -8    6.70    1.60
  -9  -5  -8   33.00    3.30
  -9   5  -8   31.90    2.60
 -11  -5  -8   31.00    3.50
 -11   5  -8   35.10    3.00
 -13  -5  -8   14.80    3.20
 -13   5  -8   10.20    2.50
 -16   6   8   36.80    3.50
 -14  -6   8    7.60    2.70
 -14   6   8    5.90    2.20
 -12  -6   8   15.50    2.70
  12  -6  -8   12.90    2.00
 -12   6   8   12.70    2.10
  10  -6  -8   32.20    2.50
 -10  -6   8   30.40    2.80
  10   6  -8   33.90    2.80
 -10   6   8   30.50    2.40
   8  -6  -8  185.78    5.00
  -8  -6   8  180.88    5.80
   8  -6  -8  190.58    5.30
   8   6  -8  194.08    5.90
  -8   6   8  192.68    5.40
  -6  -6   8   13.90    1.70
   6  -6  -8   17.30    1.40
   6  -6  -8   14.20    1.40
  -6   6   8    8.80    0.90
   6   6  -8   13.60    1.70
  -6   6   8   12.00    1.40
   4  -6  -8  500.75   11.10
   4  -6  -8  486.65   11.10
  -4  -6   8  477.05   11.30
  -4   6   8  479.35   11.20
   4   6  -8  478.95   11.50
   2  -6  -8   80.39    2.90
   2  -6  -8   75.79    2.90
  -2  -6   8   77.49    2.90
  -2   6   8   75.79    3.00
   2   6  -8   80.49    3.10
   2   6  -8   80.19    2.80
   0  -6  -8   47.50    2.50
   0  -6   8   49.30    2.10
   0  -6  -8   48.00    2.50
   0   6   8   47.20    2.40
   0   6  -8   49.50    2.00
   0   6  -8   51.09    2.40
  -2  -6  -8   93.59    3.40
   2  -6   8   92.49    2.90
  -2  -6  -8   93.09    3.70
  -2   6  -8   97.39    3.20
   2   6   8   85.09    3.40
  -4  -6  -8   95.99    4.00
  -4  -6  -8   85.59    3.50
   4   6   8   93.89    3.70
  -4   6  -8   93.79    3.40
  -6  -6  -8   31.50    2.60
  -6  -6  -8   32.80    2.80
  -6   6  -8   40.70    2.50
   6   6   8   37.00    2.80
  -8  -6  -8   35.20    3.30
  -8   6  -8   39.40    2.90
   8   6   8   39.80    3.10
 -10  -6  -8   61.39    4.50
 -10   6  -8   54.29    3.50
 -12  -6  -8    1.30    2.50
 -12   6  -8    1.30    1.90
 -15   7   8   25.80    2.90
 -13  -7   8   14.60    2.80
  13  -7  -8   10.90    2.00
 -13   7   8   15.90    2.20
  11  -7  -8   26.00    2.30
 -11  -7   8   27.90    2.90
 -11   7   8   28.20    2.40
  11   7  -8   32.50    2.90
  -9  -7   8   59.89    3.50
   9  -7  -8   53.29    2.70
   9   7  -8   49.40    3.30
  -9   7   8   51.79    2.80
   7  -7  -8   79.59    3.00
  -7  -7   8   74.39    3.50
   7  -7  -8   78.49    2.70
  -7   7   8   79.99    3.10
   7   7  -8   77.79    3.60
   5  -7  -8   65.29    2.50
   5  -7  -8   60.29    2.50
  -5  -7   8   60.69    2.90
   5   7  -8   60.69    3.00
  -5   7   8   57.79    2.50
  -3  -7   8  319.87    7.90
   3  -7  -8  321.87    7.80
   3  -7  -8  319.67    7.80
  -3  -7   8  333.77    8.10
   3   7  -8  318.27    8.10
  -3   7   8  317.37    7.90
  -1  -7   8   97.39    3.20
   1  -7  -8   98.39    3.40
   1  -7  -8   98.89    3.50
  -1   7   8  103.19    3.50
   1   7  -8  100.19    3.40
  -1  -7  -8    3.30    1.20
  -1  -7  -8    1.60    1.20
   1  -7   8    5.50    1.00
  -1   7  -8    4.60    1.10
   1   7   8    1.90    1.10
  -3  -7  -8   10.00    1.70
  -3  -7  -8    9.50    1.50
   3   7   8   12.90    1.70
  -3   7  -8    9.30    1.30
  -5  -7  -8   51.59    3.00
  -5  -7  -8   65.59    3.60
   5   7   8   58.19    3.20
  -5   7  -8   55.39    2.70
  -7  -7  -8    2.90    1.90
  -7  -7  -8    4.10    1.60
  -7   7  -8    2.40    1.30
   7   7   8    3.50    1.60
  -9  -7  -8    9.80    2.40
  -9   7  -8    7.60    1.80
 -11  -7  -8   14.20    2.90
 -11   7  -8   25.40    2.60
 -16   8   8    8.70    2.50
  14  -8  -8   12.30    2.10
 -14   8   8   14.90    2.40
  12  -8  -8    2.20    1.50
 -12  -8   8    2.90    2.10
  12   8  -8    2.10    1.80
 -12   8   8    0.50    1.60
 -10  -8   8   16.10    2.30
  10  -8  -8   16.10    1.80
  10   8  -8   16.10    2.30
 -10   8   8   19.70    2.00
   8  -8  -8   89.39    3.30
  -8  -8   8   84.49    4.00
  -8   8   8   94.79    3.40
   8   8  -8   92.89    4.10
   6  -8  -8  105.19    3.30
  -6  -8   8  103.89    3.90
   6  -8  -8  105.09    3.40
  -6   8   8  110.59    3.50
   6   8  -8  103.99    4.00
   4  -8  -8  723.83   16.10
   4  -8  -8  720.73   16.10
  -4  -8   8  733.23   16.40
  -4   8   8  734.13   16.20
   4   8  -8  720.43   16.60
   2  -8  -8  221.48    5.90
  -2  -8   8  223.78    5.90
  -2  -8   8  244.48    6.10
   2  -8  -8  228.08    5.90
  -2   8   8  215.68    6.00
   2   8  -8  221.18    6.10
   0  -8   8   20.40    1.50
   0  -8  -8   17.50    1.70
   0  -8  -8   15.30    1.70
   0   8   8   18.40    1.70
   0   8  -8   17.60    1.60
  -2  -8  -8  260.17    6.80
  -2  -8  -8  248.88    6.90
   2   8   8  248.78    6.90
  -2   8  -8  238.38    6.30
  -4  -8  -8  220.88    6.40
  -4  -8  -8  232.08    6.90
   4   8   8  230.18    6.70
  -4   8  -8  224.88    6.00
  -6  -8  -8   89.89    4.40
  -6  -8  -8   88.59    3.80
   6   8   8   83.39    4.00
  -6   8  -8   87.69    3.40
  -8  -8  -8   45.10    3.30
  -8  -8  -8   48.30    4.00
  -8   8  -8   47.10    2.80
   8   8   8   44.60    3.40
 -10  -8  -8    6.70    2.50
 -10   8  -8    5.70    1.70
 -12  -8  -8   10.90    3.10
 -12   8  -8   11.40    2.20
 -15   9   8    0.90    2.10
  13  -9  -8    7.20    1.70
 -13  -9   8    5.60    2.60
 -13   9   8    0.10    1.70
  11  -9  -8   47.30    2.80
 -11  -9   8   36.10    3.30
 -11   9   8   43.30    3.00
  11   9  -8   45.50    3.60
  -9  -9   8   26.90    2.60
   9  -9  -8   29.60    2.20
   9   9  -8   33.30    2.80
  -9   9   8   29.20    2.40
  -7  -9   8   20.50    2.10
   7  -9  -8   16.90    1.60
  -7   9   8   13.60    1.50
   7   9  -8   15.40    2.00
   5  -9  -8  119.29    3.60
   5  -9  -8  123.29    3.70
  -5  -9   8  122.79    4.20
   5   9  -8  125.59    4.30
  -5   9   8  118.79    3.80
   3  -9  -8  107.19    3.40
  -3  -9   8   99.59    3.50
   3  -9  -8   98.29    3.40
  -3   9   8   99.19    3.50
   3   9  -8  102.99    3.70
  -1  -9   8  267.57    6.70
   1  -9  -8  269.37    7.00
   1  -9  -8  278.17    7.00
  -1   9   8  262.67    7.00
   1   9  -8  264.27    6.90
   1  -9   8  271.97    6.30
  -1  -9  -8  265.57    6.90
  -1  -9  -8  251.47    7.00
  -1   9  -8  255.37    6.60
   1   9   8  250.57    7.00
  -3  -9  -8  187.18    5.80
  -3  -9  -8  191.98    5.70
   3   9   8  184.38    5.80
  -3   9  -8  187.88    5.20
  -5  -9  -8    3.10    1.80
  -5  -9  -8    3.30    1.60
   5   9   8    3.40    1.50
  -5   9  -8    1.10    1.10
  -7  -9  -8  117.59    5.20
  -7  -9  -8  115.99    4.60
   7   9   8  115.59    4.90
  -7   9  -8  109.39    4.00
  -9  -9  -8   18.60    2.90
  -9   9  -8   24.50    2.10
 -11  -9  -8    0.50    2.60
 -11   9  -8    4.70    1.70
  14 -10  -8   12.20    2.10
 -14  10   8   13.00    2.20
  12 -10  -8   15.70    2.00
 -12 -10   8    8.50    2.50
  12  10  -8   13.70    2.50
 -12  10   8   13.50    2.00
 -10 -10   8   13.70    2.40
  10 -10  -8   14.90    1.70
  10  10  -8   15.40    2.40
 -10  10   8   14.20    1.80
  -8 -10   8    9.70    1.90
   8 -10  -8    9.10    1.40
  -8  10   8    9.70    1.50
   8  10  -8    8.00    1.80
  -6 -10   8  253.77    7.20
   6 -10  -8  264.87    6.60
  -6  10   8  260.37    6.70
   6  10  -8  261.17    7.40
   4 -10  -8  101.89    3.40
   4 -10  -8  101.09    3.30
  -4 -10   8  105.29    3.70
   4  10  -8  106.69    4.00
  -4  10   8  106.39    3.50
  -2 -10   8   16.60    1.60
   2 -10  -8   19.70    1.70
   2 -10  -8   21.90    1.80
   2  10  -8   17.70    1.70
  -2  10   8   18.50    1.70
   0 -10  -8   33.80    2.30
   0 -10   8   32.20    1.80
   0 -10  -8   30.80    2.30
   0  10   8   31.10    2.40
   0  10  -8   30.00    2.10
  -2 -10  -8   36.10    2.60
  -2 -10  -8   37.20    2.60
  -2  10  -8   32.40    2.10
   2  10   8   34.90    2.60
  -4 -10  -8   81.49    4.00
   4 -10   8   83.79    3.80
  -4 -10  -8   88.89    3.80
   4  10   8   75.79    3.80
  -4  10  -8   89.49    3.20
  -4  10  -8   86.49    3.70
  -6 -10  -8    8.60    1.90
  -6 -10  -8   -1.50    1.80
  -6  10  -8    5.10    1.30
   6  10   8    4.90    1.80
  -8 -10  -8   12.60    2.10
  -8 -10  -8    3.10    2.10
   8  10   8    9.10    2.10
  -8  10  -8    8.00    1.50
 -10 -10  -8   11.00    2.90
 -10  10  -8   10.50    1.80
 -12 -10  -8   10.70    3.20
 -12  10  -8   11.50    2.00
  15 -11  -8   10.20    2.10
 -15  11   8   17.80    2.60
  13 -11  -8    9.30    1.80
 -13  11   8   15.50    2.20
 -11 -11   8    4.60    2.20
  11 -11  -8   10.70    1.60
 -11  11   8    8.90    1.80
  11  11  -8    9.00    2.20
  -9 -11   8   39.90    3.20
   9 -11  -8   40.40    2.40
  -9  11   8   39.70    2.50
   9  11  -8   45.80    3.50
   7 -11  -8   74.89    2.90
  -7 -11   8   80.79    3.70
  -7  11   8   77.99    3.10
   7  11  -8   84.09    4.00
   5 -11  -8  150.68    4.40
   5 -11  -8  153.58    4.20
  -5 -11   8  147.49    4.80
  -5  11   8  147.79    4.40
   5  11  -8  144.39    5.00
  -3 -11   8   54.39    2.60
   3 -11  -8   56.29    2.50
   3 -11  -8   56.49    2.60
   3  11  -8   56.69    2.90
  -3  11   8   54.49    2.70
  -1 -11   8  159.38    4.60
   1 -11  -8  128.09    4.40
   1 -11  -8  134.39    4.40
  -1 -11   8  132.19    4.00
  -1  11   8  136.39    4.40
   1  11  -8  139.79    4.40
  -1 -11  -8    1.80    1.30
  -1 -11  -8    2.20    1.40
  -1  11  -8    1.50    1.10
   1  11   8    2.60    1.30
   3 -11   8   17.30    1.40
  -3 -11  -8   15.30    2.10
  -3 -11  -8   16.60    2.00
   3  11   8   15.00    1.90
  -3  11  -8   14.80    1.50
  -5 -11  -8    3.10    1.90
  -5 -11  -8    3.70    1.70
  -5  11  -8    5.00    1.20
   5  11   8    2.70    1.70
  -7 -11  -8   38.60    3.50
  -7 -11  -8   41.80    3.20
   7  11   8   42.80    3.50
  -7  11  -8   37.60    2.50
  -9 -11  -8   12.90    2.80
  -9  11  -8   14.50    1.80
   9  11   8   13.00    2.50
 -11 -11  -8   13.50    3.20
 -11  11  -8   17.00    2.00
  14 -12  -8    4.00    1.60
 -14  12   8    6.10    2.00
  12 -12  -8   28.20    2.30
 -12  12   8   33.50    2.60
  12  12  -8   27.20    3.20
 -10 -12   8   64.59    4.20
  10 -12  -8   62.49    2.90
  10  12  -8   63.89    4.20
 -10  12   8   65.19    3.20
   8 -12  -8   82.19    3.10
  -8 -12   8   77.99    4.10
  -8  12   8   77.89    3.20
   8  12  -8   82.19    4.20
  -6 -12   8   10.10    1.80
   6 -12  -8   14.10    1.50
  -6  12   8   13.10    1.50
   6  12  -8    9.40    1.80
   4 -12  -8  172.28    4.90
   4 -12  -8  166.28    4.70
  -4 -12   8  168.58    5.20
  -4  12   8  176.88    5.00
   4  12  -8  178.58    5.50
   2 -12  -8  100.19    3.50
   2 -12  -8  100.29    3.60
  -2 -12   8  102.39    3.50
   2  12  -8  101.19    3.80
  -2  12   8   99.19    3.70
   0 -12  -8   58.19    2.90
   0 -12   8   55.49    2.30
   0 -12  -8   51.79    2.90
   0 -12   8   65.79    2.80
   0  12   8   57.29    3.00
   0  12  -8   51.19    2.70
  -2 -12  -8   -0.30    1.30
  -2 -12  -8   -0.70    1.30
  -2  12  -8    2.20    1.10
   2  12   8    0.80    1.30
  -4 -12  -8    8.20    2.00
  -4 -12  -8    6.40    1.80
   4  12   8    6.80    1.80
  -4  12  -8    6.10    1.30
  -6 -12  -8   24.20    2.80
  -6 -12  -8   26.30    2.70
  -6  12  -8   26.20    2.20
   6  12   8   28.60    2.90
  -8 -12  -8    4.10    2.30
  -8 -12  -8    1.00    1.90
  -8  12  -8    1.70    1.20
   8  12   8    1.70    2.00
 -10 -12  -8   24.00    3.60
 -10  12  -8   27.50    2.20
  15 -13  -8   14.90    2.20
 -15  13   8   13.30    2.40
  13 -13  -8   52.79    3.10
  13  13  -8   61.19    4.70
 -13  13   8   59.89    3.60
  11 -13  -8   10.80    1.60
 -11  13   8    7.90    1.70
  11  13  -8   16.60    2.70
  -9 -13   8  111.29    5.10
   9 -13  -8  116.79    3.90
   9  13  -8  114.19    5.10
  -9  13   8  120.19    4.10
  -7 -13   8   64.49    3.70
   7 -13  -8   72.79    2.90
   7  13  -8   77.09    4.10
  -7  13   8   77.59    3.10
  -5 -13   8  164.78    5.40
   5 -13  -8  170.88    4.80
   5  13  -8  162.18    5.60
  -5  13   8  166.48    4.90
  -3 -13   8   40.90    2.40
   3 -13  -8   39.00    2.40
   3 -13  -8   45.30    2.30
  -3  13   8   41.10    2.50
   3  13  -8   36.20    2.70
   1 -13  -8  220.28    6.20
   1 -13  -8  217.88    6.20
  -1 -13   8  223.68    5.90
   1  13  -8  219.28    6.20
  -1  13   8  233.18    6.40
  -1 -13  -8   89.69    3.80
  -1 -13  -8   89.79    3.80
   1  13   8   92.79    3.90
  -1  13  -8   92.79    3.40
  -3 -13  -8    6.60    1.80
  -3 -13  -8    6.70    1.80
  -3  13  -8    4.30    1.20
   3  13   8    3.80    1.60
  -5 -13  -8  110.79    4.80
  -5 -13  -8  123.29    5.20
  -5  13  -8  112.49    3.70
   5  13   8  114.59    5.00
  -7 -13  -8   12.00    2.60
  -7 -13  -8   10.70    2.30
  -7  13  -8    9.70    1.50
   7  13   8   12.90    2.40
  -9 -13  -8   34.10    3.80
  -9  13  -8   33.20    2.40
   9  13   8   37.00    3.60
 -11 -13  -8   31.80    4.20
 -11  13  -8   31.60    2.60
  14 -14  -8   26.10    2.40
 -14  14   8   32.30    2.70
  12 -14  -8    7.20    1.60
 -12  14   8    5.80    1.70
  12  14  -8    9.30    2.60
  10 -14  -8   83.19    3.30
  10  14  -8   84.99    4.90
 -10  14   8   87.39    3.60
   8 -14  -8  194.08    5.50
  -8 -14   8  195.78    6.70
   8  14  -8  204.38    6.80
  -8  14   8  200.68    5.60
   6 -14  -8   82.39    3.10
  -6 -14   8   78.09    3.80
  -6  14   8   83.49    3.30
   6  14  -8   75.89    4.00
   4 -14  -8   45.10    2.50
  -4 -14   8   45.70    2.70
   4 -14  -8   47.80    2.40
   4  14  -8   48.70    3.00
  -4  14   8   43.90    2.60
   2 -14  -8    7.50    1.40
   2 -14  -8    9.20    1.50
  -2 -14   8    7.00    1.30
   2  14  -8    4.70    1.40
  -2  14   8    6.50    1.50
   0 -14  -8   18.20    2.00
   0 -14  -8   17.20    1.90
   0  14   8   14.50    1.80
   0  14  -8   18.50    1.80
  -2 -14  -8    1.00    1.50
  -2 -14  -8    0.20    1.40
   2  14   8   -0.20    1.40
  -2  14  -8    3.40    1.20
  -4 -14  -8   20.70    2.40
  -4 -14  -8   19.60    2.50
  -4  14  -8   21.80    1.80
   4  14   8   16.00    2.30
  -6 -14  -8   43.60    3.60
  -6 -14  -8   46.50    3.50
   6  14   8   48.30    3.70
  -6  14  -8   43.30    2.40
  -8 -14  -8   18.60    3.10
  -8 -14  -8   16.90    2.70
  -8  14  -8   19.60    1.70
   8  14   8   12.20    2.60
 -10 -14  -8    2.90    2.90
 -10  14  -8    4.90    1.40
  13 -15  -8   -0.50    1.40
 -13  15   8    0.00    1.70
  13  15  -8    1.20    2.40
  11 -15  -8   15.40    1.80
 -11  15   8   14.50    1.90
  11  15  -8   16.60    2.90
   9 -15  -8   16.80    1.70
  -9  15   8   17.30    1.90
   9  15  -8   13.80    2.60
   7 -15  -8   65.99    2.80
  -7 -15   8   55.89    3.60
  -7  15   8   57.79    2.90
   7  15  -8   62.09    4.00
   5 -15  -8  113.19    3.90
  -5 -15   8  109.29    4.40
  -5  15   8  114.49    4.00
   5  15  -8  116.89    4.80
   3 -15  -8  180.68    5.20
   3 -15  -8  173.88    5.30
  -3 -15   8  181.08    5.40
  -3  15   8  181.58    5.40
   3  15  -8  176.28    5.80
   1 -15  -8   29.90    2.30
  -1 -15   8   32.50    2.10
   1 -15  -8   34.90    2.50
   1  15  -8   34.00    2.50
  -1  15   8   33.40    2.70
  -1 -15  -8  130.39    4.70
  -1 -15  -8  120.59    4.60
  -1  15  -8  119.49    4.10
   1  15   8  122.39    4.70
  -3 -15  -8   55.99    3.70
  -3 -15  -8   55.09    3.50
   3  15   8   44.10    3.30
  -3  15  -8   50.49    2.60
  -5 -15  -8  121.59    5.20
  -5 -15  -8  119.49    5.40
   5  15   8  122.79    5.30
  -5  15  -8  123.49    3.90
  -7 -15  -8   31.80    3.50
  -7 -15  -8   33.20    3.20
  -7  15  -8   31.40    2.20
   7  15   8   30.40    3.30
  -9 -15  -8   39.20    4.70
  -9 -15  -8   40.10    4.10
  -9  15  -8   33.10    2.30
   9  15   8   31.60    3.50
 -11 -15  -8   10.80    3.40
 -11  15  -8   11.20    1.60
  14 -16  -8    9.00    1.80
 -14  16   8   11.50    2.00
  12 -16  -8    2.10    1.40
 -12  16   8    0.20    1.60
  12  16  -8   -1.40    2.20
  10 -16  -8    8.30    1.50
 -10  16   8    9.30    1.70
  10  16  -8    7.50    2.40
   8 -16  -8   42.30    2.50
  -8  16   8   44.40    2.80
   8  16  -8   46.80    3.70
   6 -16  -8  247.58    6.60
  -6 -16   8  256.77    7.60
   6  16  -8  243.98    7.80
  -6  16   8  248.38    6.70
   4 -16  -8   16.40    1.80
  -4 -16   8   15.60    1.90
  -4  16   8   17.40    1.90
   4  16  -8   11.30    2.00
  -2 -16   8  257.47    6.90
   2 -16  -8  247.08    6.80
   2 -16  -8  252.77    7.00
   2  16  -8  250.87    7.20
  -2  16   8  251.07    7.10
   0 -16  -8   37.90    2.80
   0  16  -8   34.70    2.60
   0  16   8   41.20    3.00
  -2 -16  -8   62.49    3.60
  -2 -16  -8   56.99    3.50
  -2  16  -8   62.09    2.90
   2  16   8   55.99    3.70
  -4 -16  -8   32.60    3.10
  -4 -16  -8   30.80    2.90
  -4  16  -8   36.20    2.30
   4  16   8   39.40    3.30
  -6 -16  -8    5.00    2.10
  -6 -16  -8    5.60    2.30
  -6  16  -8    7.20    1.30
   6  16   8    7.00    2.30
  -8 -16  -8   11.10    2.50
  -8 -16  -8   12.00    2.90
   8  16   8   10.00    2.60
  -8  16  -8   11.00    1.40
 -10 -16  -8   41.70    4.40
 -10  16  -8   39.30    2.40
  13 -17  -8    6.70    1.70
 -13  17   8    6.00    1.80
  13  17  -8    9.00    2.90
  11 -17  -8    7.10    1.50
 -11  17   8    8.10    1.80
  11  17  -8   10.50    2.70
   9 -17  -8   55.89    2.80
   9  17  -8   53.29    4.40
  -9  17   8   57.09    3.10
   7 -17  -8   49.20    2.70
   7  17  -8   45.00    3.70
  -7  17   8   50.59    2.80
   5 -17  -8   14.40    1.80
   5  17  -8   14.20    2.30
  -5  17   8   13.50    1.70
   3 -17  -8  607.04   14.50
  -3  17   8  617.44   14.60
   3  17  -8  634.94   15.10
   1 -17  -8  415.26   10.60
  -1  17   8  430.86   10.90
   1  17  -8  424.36   10.70
  -1 -17  -8   20.90    2.30
   1  17   8   21.70    2.50
  -1  17  -8   22.10    2.00
  -3 -17  -8   35.60    3.10
  -3 -17  -8   37.10    3.10
   3  17   8   36.80    3.20
  -3  17  -8   32.40    2.40
  -5 -17  -8   59.99    4.30
  -5 -17  -8   59.89    4.10
  -5  17  -8   58.09    2.70
   5  17   8   62.39    4.30
  -7 -17  -8   21.20    2.90
  -7 -17  -8   20.90    3.20
   7  17   8   22.00    3.10
  -7  17  -8   26.50    2.00
  -9 -17  -8   11.20    2.70
  -9 -17  -8   15.00    3.30
   9  17   8   11.80    2.90
  -9  17  -8   12.80    1.40
  12 -18  -8   19.20    2.00
  12  18  -8   24.30    3.50
 -12  18   8   23.70    2.20
  10 -18  -8   14.60    1.70
 -10  18   8   16.70    2.00
  10  18  -8   11.60    2.90
   8 -18  -8    6.50    1.50
  -8  18   8    6.00    1.50
   8  18  -8    7.20    2.40
   6 -18  -8  126.69    4.40
  -6  18   8  135.39    4.50
   6  18  -8  130.69    5.60
   4 -18  -8   68.39    3.30
   4  18  -8   61.29    3.90
  -4  18   8   57.89    3.20
   2  18  -8   66.49    3.70
  -2  18   8   72.79    3.60
   0 -18  -8  176.08    5.80
   0  18   8  175.48    5.90
   0  18  -8  173.38    5.50
  -2 -18  -8   28.70    2.80
  -2  18  -8   26.70    2.10
   2  18   8   29.30    2.90
  -4 -18  -8    6.10    2.10
  -4 -18  -8    8.20    2.30
   4  18   8    6.40    2.20
  -4  18  -8    5.60    1.40
  -6 -18  -8   38.90    3.50
  -6 -18  -8   48.60    4.00
  -6  18  -8   39.80    2.30
   6  18   8   45.10    3.80
  -8 -18  -8   21.90    3.20
  -8 -18  -8   19.80    3.40
   8  18   8   13.80    3.00
  -8  18  -8   15.60    1.50
 -10 -18  -8   40.40    4.60
  10  18   8   43.60    5.20
 -10  18  -8   38.40    2.10
  13 -19  -8    4.20    1.60
  13  19  -8    7.90    3.00
 -13  19   8    3.70    1.70
  11 -19  -8   12.20    1.70
  11  19  -8   12.80    3.10
 -11  19   8   12.50    1.90
   9 -19  -8   13.70    1.80
   9  19  -8   20.70    3.10
  -9  19   8   20.60    2.10
   7 -19  -8   72.49    3.40
  -7  19   8   85.39    3.60
   7  19  -8   92.69    5.00
   5 -19  -8   78.59    3.60
  -5  19   8   78.79    3.60
   5  19  -8   79.89    4.40
  -3  19   8   16.10    2.00
   3  19  -8   20.70    2.40
  -1  19   8    7.80    1.80
   1  19  -8    5.60    1.70
  -1 -19  -8   32.00    2.80
  -1  19  -8   30.40    2.40
   1  19   8   25.40    2.70
  -3 -19  -8  137.09    5.70
   3  19   8  139.49    5.80
  -3  19  -8  135.49    4.50
  -5 -19  -8   11.20    2.50
  -5 -19  -8    7.60    2.50
  -5  19  -8    9.60    1.40
   5  19   8    6.70    2.40
  -7 -19  -8    9.00    2.80
  -7 -19  -8    9.70    2.60
  -7  19  -8   13.10    1.40
   7  19   8   10.00    2.80
  -9 -19  -8   13.10    2.90
  -9 -19  -8   13.10    3.40
  -9  19  -8   12.30    1.30
   9  19   8   12.30    3.10
  12 -20  -8   19.90    2.00
  12  20  -8   22.90    3.70
 -12  20   8   17.00    2.10
  10 -20  -8   32.80    2.50
  10  20  -8   30.20    3.80
 -10  20   8   35.00    2.60
   8 -20  -8   57.39    3.00
  -8  20   8   59.69    3.20
   8  20  -8   56.09    4.60
   6 -20  -8   10.20    1.70
   6  20  -8    8.00    2.30
  -6  20   8    6.00    1.60
   4 -20  -8   32.80    2.60
   4  20  -8   30.20    2.90
  -4  20   8   28.80    2.50
  -2  20   8   25.30    2.40
   2  20  -8   21.80    2.50
   0  20   8   19.40    2.40
   0  20  -8   19.20    2.20
  -2 -20  -8   10.90    2.80
  -2  20  -8    5.80    1.60
   2  20   8    4.90    2.10
  -4 -20  -8    8.20    2.50
   4  20   8   13.40    2.70
  -4  20  -8   11.30    1.60
  -6 -20  -8    8.50    2.50
  -6 -20  -8    4.80    2.60
  -6  20  -8    9.60    1.40
   6  20   8   10.40    2.80
  -8 -20  -8    3.20    2.80
  -8 -20  -8    0.60    2.30
  -8  20  -8    3.80    1.10
   8  20   8    0.70    2.50
  11 -21  -8    0.30    1.40
 -11  21   8    2.50    1.70
  11  21  -8    3.30    2.90
   9 -21  -8   17.30    2.00
   9  21  -8   17.10    3.20
  -9  21   8   17.30    2.10
   7 -21  -8  118.69    4.40
   7  21  -8  121.89    5.90
  -7  21   8  125.59    4.50
   5 -21  -8   54.49    3.20
  -5  21   8   55.69    3.30
   5  21  -8   55.69    4.10
  -3  21   8   81.09    4.00
   3  21  -8   80.19    4.20
   1  21  -8   26.30    2.60
  -1  21   8   26.10    2.60
  -1  21  -8   29.20    2.50
   1  21   8   25.40    2.80
   3  21   8   54.39    4.30
  -3  21  -8   58.69    3.10
  -5 -21  -8   17.10    3.10
  -5 -21  -8   15.40    2.80
   5  21   8   14.80    2.90
  -5  21  -8   16.30    1.70
  -7 -21  -8    1.80    2.40
  -7 -21  -8   -2.60    2.40
  -7  21  -8    0.60    1.00
   7  21   8   -2.00    2.40
  10 -22  -8    1.40    1.40
 -10  22   8    0.10    1.60
  10  22  -8    4.70    2.80
   8 -22  -8    2.20    1.50
  -8  22   8    3.30    1.60
   8  22  -8    1.80    2.40
   6 -22  -8   34.50    2.70
  -6  22   8   34.80    2.70
   6  22  -8   28.50    3.30
  -4  22   8   12.00    2.10
   4  22  -8   11.20    2.30
  -2  22   8    0.30    1.60
   2  22  -8    4.00    1.80
   0  22  -8    0.70    1.60
   0  22   8   -0.50    1.70
  -2  22  -8    2.20    1.50
   2  22   8    2.40    2.10
   4  22   8    9.50    2.60
  -4  22  -8    6.70    1.50
  -6 -22  -8    9.00    2.80
  -6 -22  -8    9.10    2.60
  -6  22  -8    7.00    1.30
   6  22   8    5.50    2.80
  -8 -22  -8   15.80    3.20
  -8 -22  -8   21.00    3.60
   8  22   8   28.40    4.10
   9 -23  -8   50.19    3.10
   9  23  -8   50.49    4.70
  -9  23   8   61.29    3.40
   7 -23  -8   11.00    2.00
   7  23  -8   15.70    3.00
  -7  23   8   14.60    2.10
   5 -23  -8   14.80    2.10
  -5  23   8   10.70    2.00
   5  23  -8    9.40    2.40
   3  23  -8   39.30    3.30
  -3  23   8   40.80    3.10
  -1  23   8   11.20    2.20
   1  23  -8   14.50    2.20
  -1  23  -8   68.89    3.70
   1  23   8   78.89    4.50
   3  23   8   16.20    2.80
  -3  23  -8   10.80    1.80
  -5 -23  -8    9.60    2.70
   5  23   8    9.60    2.90
  -5  23  -8   13.10    1.60
  -7 -23  -8    1.90    2.50
  -7  23  -8    3.80    1.10
   7  23   8    1.20    2.80
  10 -24  -8    5.90    1.70
  10  24  -8   10.30    3.40
 -10  24   8    5.50    1.90
   8 -24  -8   13.00    2.10
  -8  24   8   12.80    2.00
   8  24  -8   14.40    3.30
   6 -24  -8   33.80    2.90
  -6  24   8   32.10    2.70
   6  24  -8   30.40    3.50
  -4  24   8    3.60    1.80
   4  24  -8    1.30    2.00
  -2  24   8   21.30    2.60
   2  24  -8   20.10    2.70
   0  24   8   32.90    3.20
   0  24  -8   28.80    2.70
  -2  24  -8    4.40    1.70
   2  24   8    3.70    2.30
   4  24   8   51.69    4.40
  -4  24  -8   53.79    3.00
  -6 -24  -8    1.50    2.50
  -6  24  -8    3.30    1.20
   6  24   8    2.50    2.80
   9 -25  -8    8.00    2.00
   9  25  -8   13.20    3.60
  -9  25   8   12.00    2.10
   7 -25  -8   31.20    2.80
   7  25  -8   26.50    3.70
  -7  25   8   25.70    2.60
   5 -25  -8    2.40    1.90
  -5  25   8    2.90    1.80
   5  25  -8    3.90    2.30
   3  25  -8   10.00    2.30
  -3  25   8    5.90    2.00
   1  25  -8   58.39    3.90
  -1  25   8   52.39    4.00
   1  25   8    5.10    2.30
  -1  25  -8    5.90    1.80
  -3  25  -8   37.40    3.00
   3  25   8   40.90    4.00
  -5 -25  -8   11.70    2.90
  -5  25  -8    9.20    1.60
   5  25   8    8.70    3.10
   8 -26  -8   17.80    2.40
   8  26  -8   19.60    3.70
  -8  26   8   19.90    2.40
   6 -26  -8   18.50    2.60
   6  26  -8   24.30    3.50
  -6  26   8   24.60    2.60
  -4  26   8   -2.10    1.70
   4  26  -8   -1.10    2.00
   2  26  -8    7.30    2.20
  -2  26   8    5.70    2.10
   0  26  -8   57.09    3.80
   0  26   8   61.49    4.40
   2  26   8   10.90    2.80
  -2  26  -8   13.90    2.10
   4  26   8   23.40    3.60
  -4  26  -8   18.70    2.10
   7 -27  -8   17.90    2.50
  -7  27   8   22.10    2.60
   7  27  -8   21.00    3.60
   5 -27  -8   -2.00    1.90
   5  27  -8   -1.40    2.20
  -5  27   8   -1.50    1.80
  -3  27   8   15.10    2.40
   3  27  -8   11.60    2.50
  -1  27   8   16.00    2.70
   1  27  -8   17.60    2.60
  -1  27  -8    7.00    2.00
   1  27   8    7.90    2.50
   3  27   8   26.70    3.70
  -3  27  -8   29.00    2.60
   6 -28  -8   71.19    4.40
  -6  28   8   71.99    4.30
   6  28  -8   68.49    5.50
   4  28  -8   20.30    3.10
  -4  28   8   26.50    2.90
  -2  28   8   45.30    3.80
   2  28  -8   36.50    3.50
   0  28   8   16.70    2.90
   0  28  -8   16.00    2.50
  -2  28  -8   25.50    2.70
   2  28   8   30.20    3.80
   3  29  -8   20.90    3.00
  -3  29   8   20.20    2.90
   1  29  -8    3.10    2.20
  -1  29   8    4.50    2.30
 -16   0   9   -0.40    2.40
 -14   0   9   -0.40    2.00
 -12   0   9   -1.40    1.70
  10   0  -9   -0.50    1.50
 -10   0   9   -0.30    1.50
  10   0  -9   -1.10    1.20
   8   0  -9   -0.70    1.20
   8   0  -9    0.60    1.10
  -8   0   9    0.80    1.20
   6   0  -9    0.10    1.10
   6   0  -9   -0.50    1.10
  -6   0   9   -0.80    1.00
   4   0  -9   -0.50    1.10
  -4   0   9    0.30    1.00
   4   0  -9   -1.30    1.00
   2   0  -9    1.30    1.10
  -2   0   9    1.30    1.00
   2   0  -9    1.20    1.10
   0   0  -9    2.50    1.10
   0   0   9    3.10    1.00
   0   0  -9   -0.10    1.10
  -2   0  -9   -0.20    1.00
   2   0   9    0.00    0.90
  -2   0  -9   -0.80    1.10
  -4   0  -9    0.00    1.00
  -4   0  -9   -0.70    1.20
   4   0   9    0.30    1.00
  -6   0  -9    1.60    1.50
   6   0   9    0.20    1.10
  -8   0  -9    0.10    1.70
 -10   0  -9    1.00    2.00
 -12   0  -9   -0.70    2.20
 -15  -1   9   10.50    2.70
 -15   1   9    6.90    2.40
 -13  -1   9   77.49    4.50
 -13   1   9   76.29    4.40
  11  -1  -9   28.20    2.60
 -11  -1   9   26.80    2.60
 -11   1   9   25.50    2.50
   9  -1  -9   48.10    2.70
  -9  -1   9   43.20    2.90
   9  -1  -9   49.30    2.90
   9   1  -9   43.50    2.80
  -9   1   9   47.30    3.00
   9   1  -9   47.10    3.00
  -7  -1   9   15.50    1.70
   7  -1  -9   16.00    1.60
   7  -1  -9   16.10    1.70
   7   1  -9   16.30    1.70
   7   1  -9   15.30    1.70
  -7   1   9   14.70    1.60
  -5  -1   9   97.39    3.40
   5  -1  -9  110.29    3.60
   5  -1  -9  110.49    3.60
  -5  -1   9  108.89    3.70
  -5   1   9  105.59    3.60
   5   1  -9  106.29    3.70
   5   1  -9  114.29    3.80
   3  -1  -9  583.84   13.10
   3  -1  -9  568.84   13.00
  -3  -1   9  563.84   13.00
  -3   1   9  571.24   13.10
   3   1  -9  564.64   13.10
   3   1  -9  578.74   13.00
   1  -1  -9   26.90    2.00
  -1  -1   9   28.10    1.90
   1  -1  -9   27.50    2.20
   1   1  -9   27.90    1.90
   1   1  -9   27.30    2.10
  -1   1   9   24.90    1.80
   1  -1   9  138.49    4.10
  -1  -1  -9  133.29    4.00
  -1  -1  -9  137.79    4.40
  -1   1  -9  137.69    4.30
   1   1   9  127.79    4.10
  -1   1  -9  134.29    3.90
  -3  -1  -9  120.29    4.30
   3  -1   9  128.99    3.90
  -3  -1  -9  124.89    3.90
  -3   1  -9  130.19    4.30
  -3   1  -9  129.09    3.70
   3   1   9  124.09    4.10
  -5  -1  -9   79.39    3.00
  -5  -1  -9   75.39    3.60
   5  -1   9   77.49    3.10
  -5   1  -9   77.19    2.70
   5   1   9   83.09    3.30
  -5   1  -9   78.99    3.60
  -7  -1  -9    0.90    1.70
  -7   1  -9    2.30    1.70
  -9  -1  -9   45.10    3.50
  -9   1  -9   51.89    3.70
 -11  -1  -9   12.10    2.60
 -11   1  -9   11.60    2.50
 -16  -2   9    1.10    2.50
 -16   2   9    5.40    2.50
 -14  -2   9   71.79    4.60
 -14   2   9   61.89    4.30
 -12  -2   9   18.90    2.50
  12  -2  -9   19.50    2.40
 -12   2   9   18.40    2.30
 -10  -2   9   82.39    4.00
  10  -2  -9   80.39    3.70
  10   2  -9   79.89    3.90
  10   2  -9   81.89    3.70
 -10   2   9   84.09    3.80
  -8  -2   9    5.00    1.40
   8  -2  -9    1.80    1.20
   8  -2  -9    3.60    1.30
   8   2  -9    5.90    1.50
   8   2  -9    5.50    1.40
  -8   2   9    3.60    1.30
   6  -2  -9   85.39    3.30
  -6  -2   9   91.39    3.40
   6  -2  -9   89.49    3.30
   6   2  -9   89.69    3.40
  -6   2   9   90.49    3.30
   6   2  -9   79.79    3.30
   4  -2  -9  122.69    3.80
  -4  -2   9  117.89    3.90
   4  -2  -9  126.49    3.90
   4   2  -9  120.39    4.00
   4   2  -9  118.29    3.90
  -4   2   9  116.39    3.80
   2  -2  -9  428.26   10.10
   2  -2  -9  428.96   10.00
  -2  -2   9  413.06    9.90
   2   2  -9  409.16   10.00
  -2   2   9  418.56   10.00
   2   2  -9  437.66    9.90
   0  -2   9  124.19    3.80
   0  -2  -9  130.29    4.10
   0  -2  -9  126.59    3.90
   0   2   9  126.59    3.90
   0   2  -9  124.19    4.00
   0   2  -9  124.89    3.80
   2  -2   9  280.17    7.00
  -2  -2  -9  280.87    7.40
  -2  -2  -9  278.17    7.00
   2   2   9  271.47    7.10
  -2   2  -9  279.27    6.80
  -2   2  -9  280.37    7.20
  -4  -2  -9   99.79    4.00
   4  -2   9  102.09    3.40
  -4  -2  -9  105.29    3.50
   4   2   9   97.39    3.60
  -4   2  -9  101.29    3.80
  -4   2  -9   99.69    3.10
  -6  -2  -9   76.89    3.80
  -6  -2  -9   72.89    3.00
  -6   2  -9   72.99    3.60
   6   2   9   70.79    3.30
  -8  -2  -9   16.30    2.50
  -8   2  -9   18.70    2.30
 -10  -2  -9    5.00    2.20
 -10   2  -9    4.70    2.10
 -12  -2  -9   10.70    2.70
 -12   2  -9   14.90    2.70
 -15  -3   9    6.70    2.60
 -15   3   9    3.10    2.20
  13  -3  -9   12.50    2.20
 -13  -3   9   14.30    2.50
 -13   3   9   11.20    2.20
 -11  -3   9   22.30    2.60
  11  -3  -9   18.80    2.20
  11   3  -9   23.40    2.40
 -11   3   9   21.60    2.30
   9  -3  -9    7.70    1.60
   9  -3  -9   10.40    1.50
  -9  -3   9    9.10    1.80
   9   3  -9    4.60    1.60
  -9   3   9    8.20    1.50
   9   3  -9    8.50    1.80
   7  -3  -9   22.20    1.90
   7  -3  -9   20.80    1.70
  -7  -3   9   20.00    1.90
   7   3  -9   19.40    1.90
   7   3  -9   26.00    2.10
  -7   3   9   19.50    1.80
   5  -3  -9  229.88    6.00
  -5  -3   9  221.68    6.10
   5  -3  -9  225.08    6.00
   5   3  -9  224.28    6.20
   5   3  -9  228.98    6.10
  -5   3   9  221.08    6.00
   3  -3  -9  863.61   19.10
  -3  -3   9  873.21   19.20
   3  -3  -9  885.71   19.10
   3   3  -9  850.61   19.00
  -3   3   9  871.31   19.10
   3   3  -9  852.81   19.20
  -1  -3   9    8.40    1.20
   1  -3  -9   10.70    1.40
   1  -3  -9    8.80    1.40
   1  -3  -9    8.70    1.40
   1   3  -9    7.30    1.20
   1   3  -9    8.00    1.40
  -1   3   9    8.50    1.30
  -1  -3  -9   86.69    3.40
   1  -3   9   82.79    2.90
  -1  -3  -9   84.59    3.10
  -1   3  -9   81.19    3.20
   1   3   9   88.79    3.20
  -1   3  -9   87.69    2.80
  -1   3  -9   81.39    3.20
  -3  -3  -9   21.30    1.80
   3  -3   9   22.30    1.60
  -3  -3  -9   18.70    1.90
  -3   3  -9   19.10    1.80
  -3   3  -9   19.70    1.40
   3   3   9   20.40    1.80
  -5  -3  -9  112.39    3.80
   5  -3   9  109.19    3.60
  -5  -3  -9  103.19    4.40
  -5   3  -9  111.19    4.10
   5   3   9  118.19    4.10
  -7  -3  -9   72.69    4.00
  -7   3  -9   72.29    3.70
   7   3   9   71.19    3.50
  -9  -3  -9   14.40    2.50
  -9   3  -9   14.10    2.20
 -11  -3  -9    2.10    2.30
 -11   3  -9    0.10    2.00
 -16  -4   9    0.70    2.70
 -16   4   9    4.60    2.40
 -14  -4   9   -1.30    2.20
 -14   4   9   -0.90    2.00
  12  -4  -9   14.40    2.20
 -12  -4   9   13.10    2.50
 -12   4   9   17.10    2.30
  10  -4  -9   90.89    3.80
 -10  -4   9   88.89    4.10
 -10   4   9   89.29    3.90
  10   4  -9   99.89    4.20
  -8  -4   9   63.99    3.20
   8  -4  -9   59.29    2.70
   8  -4  -9   65.79    2.90
   8   4  -9   53.29    3.00
  -8   4   9   64.89    3.00
   8   4  -9   56.39    3.10
  -6  -4   9  126.29    4.20
   6  -4  -9  130.19    4.00
   6  -4  -9  132.19    4.00
  -6   4   9  106.89    3.50
   6   4  -9  129.99    4.30
  -6   4   9  128.09    4.10
   6   4  -9  137.39    4.30
   4  -4  -9  111.79    3.70
  -4  -4   9  107.29    3.70
  -4  -4   9  109.79    3.70
   4  -4  -9  113.29    3.60
   4   4  -9  114.39    3.90
  -4   4   9  113.49    3.70
   4   4  -9  112.19    3.70
   2  -4  -9  461.15   10.60
   2  -4  -9  447.76   10.50
  -2  -4   9  434.16   10.40
   2   4  -9  444.66   10.40
   2   4  -9  444.36   10.60
  -2   4   9  455.85   10.60
   0  -4  -9    3.00    1.20
   0  -4   9    2.70    0.90
   0  -4  -9    3.20    1.20
   0   4   9    0.70    1.10
   0   4  -9    3.60    1.20
   0   4  -9    4.50    1.00
  -2  -4  -9  552.94   13.00
   2  -4   9  550.84   12.40
  -2  -4  -9  532.65   12.60
  -2   4  -9  550.44   12.10
   2   4   9  541.15   12.80
  -2   4  -9  543.75   12.60
  -4  -4  -9  109.89    4.30
   4  -4   9  106.89    3.40
  -4  -4  -9  107.69    3.80
  -4   4  -9  107.29    3.80
   4   4   9  102.89    3.90
  -6  -4  -9    2.40    1.30
  -6  -4  -9    1.30    1.70
  -6   4  -9    3.10    1.40
   6   4   9    3.80    1.50
  -8  -4  -9   30.50    3.10
  -8   4  -9   27.20    2.50
 -10  -4  -9   20.60    3.00
 -10   4  -9   18.80    2.50
 -12  -4  -9    7.20    2.70
 -12   4  -9    2.20    2.10
 -15  -5   9   42.90    4.10
 -15   5   9   52.69    4.10
 -13  -5   9    4.10    2.30
  13  -5  -9    2.70    1.80
 -13   5   9    4.70    2.00
 -11  -5   9   46.40    3.70
  11  -5  -9   49.99    3.10
  11   5  -9   49.90    3.30
 -11   5   9   45.80    3.30
  -9  -5   9   69.09    3.60
   9  -5  -9   66.99    3.20
  -9   5   9   70.99    3.30
   9   5  -9   66.59    3.50
   7  -5  -9  523.95   12.00
   7  -5  -9  512.55   12.10
  -7  -5   9  524.55   12.50
   7   5  -9  522.95   12.40
  -7   5   9  522.35   12.20
   7   5  -9  503.85   12.50
  -5  -5   9   56.39    2.80
   5  -5  -9   60.09    2.60
   5  -5  -9   59.49    2.60
  -5   5   9   57.99    2.60
   5   5  -9   56.29    2.90
   5   5  -9   69.49    2.90
   3  -5  -9   48.50    2.40
   3  -5  -9   46.50    2.40
  -3  -5   9   43.00    2.40
  -3   5   9   48.70    2.40
   3   5  -9   46.50    2.60
   3   5  -9   46.90    2.40
  -1  -5   9  377.46    9.10
   1  -5  -9  385.66    9.40
   1  -5  -9  380.66    9.30
   1   5  -9  398.66    9.40
   1   5  -9  384.56    9.00
  -1   5   9  391.26    9.40
  -1  -5  -9    4.00    1.20
   1  -5   9    4.30    1.00
  -1  -5  -9    1.50    1.20
  -1   5  -9    3.20    1.20
   1   5   9    3.20    1.20
  -1   5  -9    2.20    0.90
  -3  -5  -9  142.89    4.60
  -3  -5  -9  149.09    5.00
   3  -5   9  145.89    4.10
  -3   5  -9  150.08    4.60
   3   5   9  147.59    4.80
  -5  -5  -9    0.10    1.60
  -5  -5  -9    7.70    1.60
   5   5   9    4.50    1.50
  -5   5  -9    1.60    1.20
  -7  -5  -9   39.60    3.20
  -7  -5  -9   35.70    2.80
  -7   5  -9   42.20    3.00
   7   5   9   43.40    3.00
  -9  -5  -9   62.19    4.40
  -9   5  -9   62.59    3.70
 -11  -5  -9    7.50    2.70
 -11   5  -9   13.30    2.40
 -16   6   9   13.60    2.80
  14  -6  -9   14.40    2.30
 -14  -6   9   12.10    3.00
 -14   6   9   16.80    2.60
  12  -6  -9   27.60    2.50
 -12  -6   9   20.30    2.80
  12   6  -9   26.10    3.50
 -12   6   9   23.30    2.50
 -10  -6   9  125.99    5.10
  10  -6  -9  124.69    4.50
  10   6  -9  129.09    5.00
 -10   6   9  144.69    4.70
   8  -6  -9   12.00    1.60
   8  -6  -9   10.70    1.40
  -8  -6   9   12.10    1.90
  -8   6   9   15.30    1.70
   8   6  -9   15.10    2.00
  -6  -6   9   41.00    2.60
   6  -6  -9   45.50    2.30
   6  -6  -9   49.20    2.40
   6   6  -9   44.70    2.80
  -6   6   9   47.70    2.50
  -6   6   9   33.60    1.70
   4  -6  -9   51.89    2.40
  -4  -6   9   48.70    2.50
  -4  -6   9   55.79    2.70
   4  -6  -9   47.40    2.40
   4   6  -9   50.89    2.80
  -4   6   9   49.70    2.50
   4   6  -9   46.90    2.50
   2  -6  -9  146.29    4.50
   2  -6  -9  151.08    4.50
  -2  -6   9  150.98    4.40
   2   6  -9  154.38    4.40
  -2   6   9  150.28    4.50
   2   6  -9  151.88    4.60
   0  -6  -9  119.69    4.00
   0  -6  -9  125.39    4.20
   0  -6   9  127.69    3.70
   0   6   9  119.99    4.10
   0   6  -9  119.79    3.50
   0   6  -9  126.19    4.00
  -2  -6  -9  377.86    9.40
   2  -6   9  376.46    8.90
  -2  -6  -9  381.46    9.70
   2   6   9  394.56    9.60
  -2   6  -9  385.76    9.30
  -4  -6  -9  254.17    7.00
  -4  -6  -9  273.07    7.60
   4   6   9  262.27    7.30
  -4   6  -9  257.17    6.90
  -6  -6  -9   80.29    4.10
  -6  -6  -9   72.09    3.50
  -6   6  -9   69.89    3.30
   6   6   9   71.29    3.60
  -8  -6  -9   39.90    3.40
  -8   6  -9   39.80    3.00
 -10  -6  -9   19.60    3.10
 -10   6  -9   20.10    2.40
 -12  -6  -9    9.00    3.00
 -12   6  -9   13.80    2.50
 -15  -7   9    0.20    2.80
 -15   7   9    6.50    2.30
 -13  -7   9    0.60    2.20
  13  -7  -9    2.80    1.70
 -13   7   9    3.50    1.90
  11  -7  -9   56.49    3.20
 -11  -7   9   54.59    3.90
  11   7  -9   54.99    3.80
 -11   7   9   62.09    3.50
   9  -7  -9   59.89    3.00
  -9  -7   9   62.79    3.60
   9   7  -9   59.49    3.50
  -9   7   9   63.99    3.10
   7  -7  -9   22.10    1.80
  -7  -7   9   20.10    2.10
   7  -7  -9   21.00    1.60
  -7   7   9   20.80    1.80
   7   7  -9   21.70    2.20
   5  -7  -9  251.27    6.40
   5  -7  -9  261.97    6.50
  -5  -7   9  232.58    6.70
  -5   7   9  253.27    6.60
   5   7  -9  249.48    6.90
  -3  -7   9   65.29    2.90
  -3  -7   9   66.89    2.80
   3  -7  -9   66.69    2.80
   3  -7  -9   65.69    2.70
  -3   7   9   61.59    2.80
   3   7  -9   68.89    3.10
   1  -7  -9   17.60    1.80
  -1  -7   9   20.60    1.60
   1  -7  -9   21.20    1.80
   1   7  -9   18.40    1.70
  -1   7   9   18.50    1.70
   1  -7   9  264.27    6.50
  -1  -7  -9  262.27    7.10
  -1  -7  -9  263.87    7.00
   1   7   9  266.87    7.10
  -1   7  -9  261.47    6.80
  -3  -7  -9  272.57    7.30
  -3  -7  -9  264.37    7.70
  -3   7  -9  282.27    7.10
  -3   7  -9  278.57    7.10
   3   7   9  271.67    7.50
  -5  -7  -9   51.89    3.60
  -5  -7  -9   47.40    3.00
   5   7   9   55.69    3.20
  -5   7  -9   54.49    2.90
  -7  -7  -9   14.40    2.50
  -7  -7  -9   19.10    2.20
  -7   7  -9   16.70    1.90
   7   7   9   18.60    2.30
  -9  -7  -9   18.30    2.90
  -9   7  -9   20.70    2.30
 -11  -7  -9   58.29    4.60
 -11   7  -9   59.69    3.80
  14  -8  -9   31.80    2.90
 -14  -8   9   27.70    3.60
 -14   8   9   37.60    3.10
  12  -8  -9   60.59    3.30
 -12  -8   9   54.69    4.40
  12   8  -9   59.19    4.00
 -12   8   9   68.69    3.70
  10  -8  -9    2.90    1.40
 -10  -8   9    3.70    1.80
  10   8  -9    1.60    1.70
 -10   8   9    2.60    1.50
  -8  -8   9    2.10    1.50
   8  -8  -9    4.30    1.30
  -8   8   9    3.90    1.40
   8   8  -9    3.60    1.60
   6  -8  -9   22.20    1.70
   6  -8  -9   21.00    1.80
  -6  -8   9   25.10    2.10
  -6   8   9   23.90    2.00
   6   8  -9   23.20    2.20
  -4  -8   9    6.50    1.30
   4  -8  -9    9.80    1.40
   4  -8  -9    8.00    1.30
   4   8  -9    6.90    1.50
  -4   8   9    7.60    1.30
   2  -8  -9  276.37    7.10
   2  -8  -9  266.47    7.00
   2  -8  -9  269.17    7.00
  -2  -8   9  273.07    6.90
  -2   8   9  270.87    7.10
   2   8  -9  275.37    7.20
   0  -8  -9   44.90    2.60
   0  -8  -9   43.60    2.60
   0  -8   9   43.20    2.10
   0   8  -9   44.00    2.50
   0   8   9   38.30    2.50
  -2  -8  -9   22.80    2.20
  -2  -8  -9   25.20    2.10
   2  -8   9   21.70    1.60
   2   8   9   23.30    2.10
  -2   8  -9   26.60    2.10
  -4  -8  -9   42.50    3.30
  -4  -8  -9   47.90    3.00
   4   8   9   43.80    3.00
  -4   8  -9   44.00    2.50
  -6  -8  -9   71.89    3.60
  -6  -8  -9   67.79    4.10
  -6   8  -9   67.09    3.20
   6   8   9   65.79    3.80
  -8  -8  -9   37.30    3.50
  -8   8  -9   41.20    2.90
   8   8   9   41.40    3.30
 -10  -8  -9    4.40    2.60
 -10   8  -9    0.80    1.60
 -12  -8  -9   -2.50    2.50
 -12   8  -9    1.30    1.80
  15  -9  -9    0.80    1.70
 -15   9   9   -0.60    2.10
 -13  -9   9   17.70    2.90
  13  -9  -9   19.00    2.30
 -13   9   9   24.50    2.60
  11  -9  -9   15.20    2.00
 -11  -9   9   19.50    2.70
  11   9  -9   18.10    2.60
 -11   9   9   17.30    2.10
  -9  -9   9   96.59    4.30
   9  -9  -9   95.09    3.60
  -9   9   9   99.29    3.80
   9   9  -9  101.79    4.50
   7  -9  -9    7.60    1.40
   7  -9  -9    6.10    1.70
  -7  -9   9    7.80    1.60
   7   9  -9    5.60    1.70
  -7   9   9    7.80    1.40
   5  -9  -9   39.20    2.30
   5  -9  -9   45.70    2.30
  -5  -9   9   37.00    2.50
  -5   9   9   40.80    2.30
   5   9  -9   41.20    2.80
   3  -9  -9   42.80    2.30
  -3  -9   9   40.40    2.30
   3  -9  -9   40.50    2.30
   3   9  -9   39.20    2.60
  -3   9   9   40.60    2.40
   1  -9  -9    2.80    1.20
   1  -9  -9    4.80    1.30
  -1  -9   9    6.90    1.20
  -1   9   9    5.80    1.40
   1   9  -9    4.90    1.30
   1  -9   9  108.39    3.30
  -1  -9  -9  102.19    4.00
  -1  -9  -9  113.59    4.00
   1   9   9  109.99    4.10
  -1   9  -9  110.99    3.70
  -3  -9  -9  277.57    7.60
  -3  -9  -9  284.97    7.90
   3   9   9  274.27    7.70
  -3   9  -9  271.87    7.10
  -5  -9  -9   63.89    3.40
  -5  -9  -9   68.39    4.00
  -5   9  -9   62.29    3.00
   5   9   9   62.39    3.60
  -7  -9  -9    4.50    1.80
  -7  -9  -9    4.30    2.20
   7   9   9    4.20    1.90
  -7   9  -9    5.40    1.50
  -9  -9  -9    0.60    2.30
  -9   9  -9    2.90    1.60
 -11  -9  -9   14.60    3.20
 -11   9  -9   14.50    2.10
  14 -10  -9    7.40    1.90
 -14  10   9   10.60    2.20
 -12 -10   9   17.80    2.90
  12 -10  -9   20.10    2.20
 -12  10   9   20.40    2.40
  12  10  -9   22.40    2.80
 -10 -10   9    8.30    2.10
  10 -10  -9    8.60    1.60
  10  10  -9    8.60    2.10
 -10  10   9   10.20    1.80
   8 -10  -9   46.60    2.60
  -8 -10   9   46.80    3.10
   8  10  -9   47.90    3.40
  -8  10   9   46.00    2.70
   6 -10  -9   27.00    1.90
   6 -10  -9   29.50    2.10
  -6 -10   9   29.40    2.40
   6  10  -9   26.90    2.40
  -6  10   9   28.30    2.20
  -4 -10   9  277.67    7.50
   4 -10  -9  291.97    7.40
   4 -10  -9  295.67    7.30
  -4  10   9  289.17    7.40
   4  10  -9  284.97    7.80
  -2 -10   9   43.60    2.60
  -2 -10   9   43.90    2.30
   2 -10  -9   42.10    2.50
   2 -10  -9   43.40    2.50
   2  10  -9   41.90    2.60
  -2  10   9   39.30    2.50
   0 -10  -9   80.99    3.50
   0 -10  -9   75.89    3.30
   0 -10   9   81.89    2.90
   0  10  -9   76.79    3.20
   0  10   9   76.79    3.40
  -2 -10  -9   40.40    2.80
  -2 -10  -9   39.90    2.80
  -2  10  -9   41.30    2.40
   2  10   9   40.80    2.90
  -4 -10  -9   87.99    4.00
  -4 -10  -9   88.59    4.30
  -4  10  -9   89.89    3.40
   4  10   9   92.69    4.20
  -6 -10  -9   10.80    2.30
  -6 -10  -9   10.50    2.10
   6  10   9   12.50    2.20
  -6  10  -9    9.80    1.60
  -8 -10  -9   63.79    5.00
  -8 -10  -9   41.70    3.80
  -8  10  -9   48.00    3.00
   8  10   9   49.20    3.80
 -10 -10  -9   15.70    3.10
 -10  10  -9   15.00    2.10
  15 -11  -9   33.30    2.90
 -15  11   9   35.80    3.20
  13 -11  -9   11.30    1.90
 -13 -11   9   13.10    3.00
 -13  11   9   13.90    2.20
 -11 -11   9   30.60    3.20
  11 -11  -9   29.70    2.30
 -11  11   9   29.50    2.50
  11  11  -9   29.40    3.10
   9 -11  -9   34.50    2.50
  -9 -11   9   33.00    3.00
  -9  11   9   38.10    2.60
   9  11  -9   39.00    3.10
   7 -11  -9    2.40    1.20
  -7 -11   9    1.40    1.50
   7  11  -9   -1.20    1.50
  -7  11   9    2.90    1.30
  -5 -11   9   12.10    1.70
   5 -11  -9   15.20    1.60
   5 -11  -9   12.70    1.40
   5  11  -9   11.20    1.80
  -5  11   9   12.60    1.50
   3 -11  -9   38.40    2.40
   3 -11  -9   38.40    2.30
  -3 -11   9   43.40    2.40
  -3  11   9   40.00    2.40
   3  11  -9   39.80    2.70
  -1 -11   9   45.60    2.40
  -1 -11   9   55.29    2.70
   1 -11  -9   52.49    2.80
   1 -11  -9   45.40    2.70
   1  11  -9   48.20    2.70
  -1  11   9   49.80    2.80
   1 -11   9   45.30    3.20
  -1 -11  -9   49.10    2.90
  -1 -11  -9   46.40    2.80
  -1  11  -9   48.80    2.60
   1  11   9   45.90    2.90
  -3 -11  -9   38.80    2.90
  -3 -11  -9   31.40    2.70
   3  11   9   38.10    3.10
  -3  11  -9   39.70    2.40
  -5 -11  -9   11.50    2.30
  -5 -11  -9   11.40    2.10
   5  11   9   10.30    2.10
  -5  11  -9   13.90    1.60
  -7 -11  -9   20.00    2.50
  -7 -11  -9   22.90    3.00
  -7  11  -9   17.10    1.80
   7  11   9   24.00    2.80
  -9 -11  -9   13.30    3.00
  -9  11  -9   12.20    1.80
 -11 -11  -9   12.40    3.40
 -11  11  -9   13.70    2.00
  14 -12  -9    0.20    1.50
 -14  12   9    2.10    1.90
 -12 -12   9   16.50    3.00
  12 -12  -9   19.60    2.20
  12  12  -9   23.30    3.00
 -12  12   9   17.60    2.30
  10 -12  -9    6.90    1.50
 -10 -12   9    4.60    2.10
 -10  12   9    8.50    1.70
  10  12  -9    5.80    2.10
  -8 -12   9   12.00    2.10
   8 -12  -9   18.70    1.80
   8  12  -9   16.00    2.30
  -8  12   9   16.60    1.80
  -6 -12   9    7.60    1.60
   6 -12  -9    5.30    1.30
   6  12  -9    8.00    1.80
  -6  12   9    4.90    1.30
   4 -12  -9    1.50    1.20
  -4 -12   9    1.70    1.10
   4 -12  -9    2.70    1.10
  -4  12   9    2.70    1.20
   4  12  -9    2.10    1.40
   2 -12  -9   47.30    2.60
   2 -12  -9   42.50    2.60
  -2 -12   9   46.40    2.40
  -2  12   9   42.90    2.60
   2  12  -9   44.40    2.80
   0 -12  -9   11.20    1.80
   0 -12   9   14.00    1.40
   0 -12  -9   13.50    1.90
   0  12  -9   14.00    1.70
   0  12   9   11.50    1.70
  -2 -12  -9    7.40    1.80
  -2 -12  -9    5.20    1.60
   2  12   9    5.70    1.70
  -2  12  -9    5.90    1.30
  -4 -12  -9    3.40    1.70
  -4 -12  -9    2.40    1.80
  -4  12  -9    2.50    1.20
   4  12   9    3.70    1.70
  -6 -12  -9   -2.20    1.70
  -6 -12  -9   -0.30    2.00
  -6  12  -9   -1.60    1.20
   6  12   9    0.40    1.80
  -8 -12  -9   14.80    2.40
  -8 -12  -9    8.80    2.80
   8  12   9    8.20    2.30
  -8  12  -9   10.50    1.70
 -10 -12  -9   -3.30    2.60
 -10  12  -9   -0.10    1.40
  15 -13  -9   14.00    2.20
  13 -13  -9   14.20    2.10
  13  13  -9   16.10    3.00
 -13  13   9   16.10    2.30
  11 -13  -9   67.59    3.30
 -11 -13   9   77.99    4.80
 -11  13   9   84.49    3.70
  11  13  -9   72.19    4.70
   9 -13  -9   19.70    1.90
  -9 -13   9   18.60    2.50
  -9  13   9   23.70    2.10
   9  13  -9   22.40    2.70
  -7 -13   9    9.10    2.00
   7 -13  -9    9.10    1.50
  -7  13   9    8.30    1.50
   7  13  -9    8.90    2.10
   5 -13  -9   16.20    1.70
  -5 -13   9   14.20    1.80
   5  13  -9   14.60    2.10
  -5  13   9   18.40    1.90
   3 -13  -9  150.28    4.50
  -3 -13   9  142.09    4.60
   3 -13  -9  144.49    4.70
   3  13  -9  150.78    5.00
  -3  13   9  139.39    4.70
  -1 -13   9   15.40    1.60
   1 -13  -9   13.90    1.80
   1 -13  -9   15.30    1.80
  -1  13   9   14.90    1.80
   1  13  -9   13.30    1.70
  -1 -13  -9   23.50    2.30
  -1 -13  -9   20.70    2.20
  -1  13  -9   23.50    2.00
   1  13   9   24.50    2.40
  -3 -13  -9  110.19    4.50
  -3 -13  -9  107.29    4.70
  -3  13  -9  110.69    3.80
   3  13   9  112.49    4.70
  -5 -13  -9  187.48    6.70
  -5 -13  -9  177.78    6.20
  -5  13  -9  175.58    5.20
   5  13   9  187.28    6.50
  -7 -13  -9   53.89    4.00
  -7 -13  -9   60.09    4.70
   7  13   9   61.99    4.20
  -7  13  -9   55.49    2.90
  -9 -13  -9    2.50    2.60
   9  13   9    7.90    2.60
  -9  13  -9    7.60    1.60
 -11 -13  -9    3.50    3.10
 -11  13  -9    1.80    1.50
  14 -14  -9    7.60    1.70
 -14  14   9   12.60    2.30
  12 -14  -9    8.70    1.70
 -12  14   9   10.10    2.00
  12  14  -9    4.90    2.50
  10 -14  -9   31.80    2.60
 -10 -14   9   34.70    3.30
  10  14  -9   38.80    3.60
 -10  14   9   41.40    2.90
   8 -14  -9    3.10    1.30
  -8 -14   9    3.50    1.80
   8  14  -9    1.80    1.80
  -8  14   9    1.50    1.40
  -6 -14   9  161.58    5.60
   6 -14  -9  161.68    5.00
  -6  14   9  173.68    5.10
   6  14  -9  162.68    5.90
  -4 -14   9   61.79    3.20
   4 -14  -9   59.59    3.00
  -4  14   9   62.19    3.00
   4  14  -9   60.09    3.50
   2 -14  -9  113.99    4.20
   2 -14  -9  114.49    4.10
  -2 -14   9  111.19    3.90
   2  14  -9  121.79    4.40
  -2  14   9  120.69    4.30
   0 -14  -9   53.99    3.10
   0 -14   9   57.79    3.10
   0 -14  -9   42.80    3.10
   0  14   9   47.20    3.10
   0  14  -9   47.90    2.80
  -2 -14  -9   10.30    1.90
  -2 -14  -9    8.90    2.00
   2  14   9    6.40    1.80
  -2  14  -9    8.80    1.50
  -4 -14  -9   45.70    3.70
  -4 -14  -9   43.50    3.30
   4  14   9   37.60    3.20
  -4  14  -9   37.30    2.50
  -6 -14  -9   22.90    3.00
  -6 -14  -9   21.30    2.70
   6  14   9   22.50    2.90
  -6  14  -9   23.30    1.90
  -8 -14  -9    7.90    2.80
  -8 -14  -9   11.90    2.50
   8  14   9   10.30    2.50
  -8  14  -9   11.20    1.60
 -10 -14  -9    0.60    2.90
 -10  14  -9    3.70    1.50
  13 -15  -9    1.80    1.60
  13  15  -9    5.60    2.60
 -13  15   9    3.20    1.90
  11 -15  -9    6.40    1.60
 -11  15   9    7.10    1.80
  11  15  -9    8.10    2.50
  -9 -15   9   14.40    2.50
   9 -15  -9   18.40    1.90
   9  15  -9   16.00    2.70
  -9  15   9   11.50    1.80
  -7 -15   9    2.20    1.70
   7 -15  -9    4.40    1.40
   7  15  -9    7.40    2.10
  -7  15   9    3.90    1.40
   5 -15  -9   72.89    3.20
  -5 -15   9   62.59    3.50
   5  15  -9   70.09    4.00
  -5  15   9   77.39    3.40
   3 -15  -9  207.98    6.00
   3 -15  -9  224.18    6.30
  -3 -15   9  222.38    6.30
   3  15  -9  224.38    6.70
  -3  15   9  215.08    6.40
   1 -15  -9   51.39    3.00
   1 -15  -9   52.79    3.10
   1  15  -9   56.79    3.10
  -1  15   9   50.09    3.20
  -1 -15  -9   19.20    2.30
   1 -15   9   29.30    2.40
  -1 -15  -9   20.30    2.30
   1  15   9   16.70    2.20
  -1  15  -9   19.50    2.00
  -3 -15  -9  160.98    6.00
  -3 -15  -9  164.38    5.80
  -3  15  -9  161.28    4.90
   3  15   9  161.78    6.00
  -5 -15  -9    3.10    2.10
  -5 -15  -9    3.90    2.00
   5  15   9    3.50    2.00
  -5  15  -9    3.50    1.30
  -7 -15  -9    6.70    2.50
  -7 -15  -9   -3.50    2.00
   7  15   9   -0.10    2.00
  -7  15  -9    0.20    1.20
  -9 -15  -9   14.10    3.30
  -9  15  -9   12.70    1.70
   9  15   9   14.10    2.80
  14 -16  -9   10.70    2.00
 -14  16   9   10.10    2.10
  12 -16  -9    7.30    1.70
  12  16  -9    2.90    2.60
 -12  16   9    5.40    1.80
  10 -16  -9   28.10    2.30
  10  16  -9   39.90    3.80
 -10  16   9   29.10    2.40
   8 -16  -9   40.70    2.60
  -8 -16   9   40.80    3.40
  -8  16   9   37.10    2.80
   8  16  -9   38.70    3.50
   6 -16  -9  198.48    5.80
  -6 -16   9  194.68    6.50
  -6  16   9  195.18    5.80
   6  16  -9  205.48    6.90
   4 -16  -9  159.08    5.10
  -4 -16   9  158.28    5.30
   4  16  -9  152.98    5.60
  -4  16   9  150.58    5.10
   2 -16  -9   -0.30    1.20
   2 -16  -9    0.50    1.40
  -2  16   9   -0.30    1.30
   2  16  -9   -0.50    1.40
   0 -16  -9  218.88    6.70
   0 -16  -9  218.58    6.70
   0  16   9  226.58    6.90
   0  16  -9  212.68    6.30
  -2 -16  -9   95.39    4.50
   2 -16   9  127.79    4.50
  -2 -16  -9  103.29    4.70
  -2  16  -9  100.59    3.90
   2  16   9   98.19    4.70
  -4 -16  -9   19.00    2.80
  -4 -16  -9   16.60    2.40
   4  16   9   15.20    2.50
  -4  16  -9   15.30    1.70
  -6 -16  -9   18.80    2.80
  -6 -16  -9   20.60    3.00
  -6  16  -9   17.20    1.70
   6  16   9   17.60    2.80
  -8 -16  -9    3.20    2.70
  -8 -16  -9   -1.30    2.10
   8  16   9    6.60    2.50
  -8  16  -9    3.10    1.30
 -10 -16  -9    3.50    3.10
 -10  16  -9    3.60    1.40
  13 -17  -9    4.20    1.60
 -13  17   9    4.30    1.90
  13  17  -9    3.50    2.70
  11 -17  -9   12.30    1.80
  11  17  -9   13.20    3.00
 -11  17   9   11.40    2.00
   9 -17  -9    3.90    1.40
   9  17  -9   -0.20    2.00
  -9  17   9    1.10    1.50
   7 -17  -9   12.50    1.80
  -7 -17   9   13.60    2.30
  -7  17   9   12.50    1.80
   7  17  -9   10.30    2.40
   5 -17  -9   83.29    3.60
  -5 -17   9   85.89    4.00
  -5  17   9   87.29    3.80
   5  17  -9   83.19    4.40
   3 -17  -9   55.79    3.20
  -3  17   9   57.79    3.20
   3  17  -9   56.89    3.60
   1 -17  -9   72.89    3.60
   1 -17  -9   68.69    3.50
   1  17  -9   68.19    3.60
  -1  17   9   69.69    3.70
  -1 -17  -9   19.00    2.40
  -1 -17  -9   19.60    2.40
  -1  17  -9   19.30    2.10
   1  17   9   18.30    2.40
  -3 -17  -9   46.10    3.70
  -3 -17  -9   47.90    3.60
  -3  17  -9   41.30    2.70
   3  17   9   45.80    3.70
  -5 -17  -9   52.69    4.10
  -5 -17  -9   51.59    4.00
   5  17   9   51.09    4.10
  -5  17  -9   49.60    2.70
  -7 -17  -9    4.20    2.60
  -7 -17  -9    2.50    2.20
  -7  17  -9    5.30    1.30
   7  17   9    6.20    2.50
  -9 -17  -9   34.60    4.10
  -9  17  -9   31.20    2.30
   9  17   9   21.20    3.30
  12 -18  -9   33.50    2.70
 -12  18   9   36.80    2.80
  12  18  -9   32.50    3.90
  10 -18  -9   28.60    2.30
  10  18  -9   25.60    3.50
 -10  18   9   30.70    2.50
   8 -18  -9   18.10    2.00
   8  18  -9   16.80    2.80
  -8  18   9   19.20    2.10
   6 -18  -9   61.69    3.30
  -6  18   9   61.79    3.30
   6  18  -9   70.89    4.30
   4 -18  -9   52.89    3.20
   4  18  -9   50.49    3.70
  -4  18   9   53.19    3.20
   2 -18  -9   34.20    2.70
   2  18  -9   35.70    2.80
  -2  18   9   38.00    3.00
   0 -18  -9   42.90    3.30
   0 -18  -9   41.90    3.30
   0  18  -9   37.80    2.90
   0  18   9   46.00    3.40
  -2 -18  -9   23.80    2.70
  -2 -18  -9   22.90    2.70
  -2  18  -9   22.20    2.10
   2  18   9   21.20    2.70
  -4 -18  -9   24.90    3.00
  -4 -18  -9   27.90    3.10
   4  18   9   27.50    3.10
  -4  18  -9   29.40    2.20
  -6 -18  -9   22.70    3.40
  -6 -18  -9   19.00    2.90
   6  18   9   21.00    3.10
  -6  18  -9   21.40    1.80
  -8 -18  -9    2.90    2.50
  -8 -18  -9    2.30    2.70
   8  18   9    5.60    2.70
  -8  18  -9    3.50    1.20
  11 -19  -9   17.00    2.00
  11  19  -9   20.50    3.50
 -11  19   9   17.10    2.20
   9 -19  -9   24.90    2.30
  -9  19   9   26.60    2.40
   9  19  -9   30.60    3.60
   7 -19  -9   22.80    2.20
  -7  19   9   23.70    2.30
   7  19  -9   20.70    3.00
   5 -19  -9   67.69    3.50
  -5  19   9   68.19    3.60
   5  19  -9   68.19    4.30
   3 -19  -9   39.40    3.10
   3  19  -9   33.70    2.90
  -3  19   9   42.90    3.10
   1 -19  -9   22.00    2.40
   1  19  -9   15.90    2.10
  -1  19   9   25.90    2.60
  -1 -19  -9   35.60    3.10
  -1 -19  -9   32.40    3.00
   1  19   9   31.60    3.00
  -1  19  -9   35.70    2.80
  -3 -19  -9   87.79    4.80
  -3 -19  -9   99.99    4.90
  -3  19  -9   92.69    3.70
   3  19   9   84.19    4.70
  -5 -19  -9   15.00    2.70
  -5 -19  -9   15.80    2.90
   5  19   9   16.60    2.90
  -5  19  -9   11.30    1.60
  -7 -19  -9   22.30    3.20
  -7 -19  -9   24.40    3.50
  -7  19  -9   21.90    1.80
   7  19   9   20.20    3.30
  -9 -19  -9    2.00    2.90
   9  19   9    3.60    2.70
  -9  19  -9    5.70    1.30
  12 -20  -9    6.10    1.60
 -12  20   9    3.70    1.90
  12  20  -9    3.70    2.90
  10 -20  -9    3.00    1.50
  10  20  -9   -4.60    2.30
 -10  20   9    1.40    1.60
   8 -20  -9    9.00    1.80
  -8  20   9   13.90    2.00
   8  20  -9   13.50    2.80
   6 -20  -9   33.50    2.60
  -6  20   9   32.50    2.60
   6  20  -9   30.40    3.20
   4 -20  -9  212.18    6.50
   4  20  -9  204.48    7.10
  -4  20   9  199.78    6.40
   2 -20  -9   62.29    3.60
  -2  20   9   55.79    3.60
   2  20  -9   57.09    3.70
   0 -20  -9   16.60    2.40
   0  20  -9   15.00    2.10
   0  20   9   15.70    2.40
  -2 -20  -9  148.99    5.90
   2  20   9  154.58    6.10
  -2  20  -9  152.98    5.10
  -4 -20  -9   53.79    4.40
  -4 -20  -9   62.39    4.40
  -4  20  -9   51.69    2.90
   4  20   9   59.39    4.40
  -6 -20  -9    3.70    2.40
  -6 -20  -9    3.90    2.70
  -6  20  -9    9.60    1.50
   6  20   9    1.20    2.50
  -8 -20  -9    6.30    2.70
  -8 -20  -9   -0.20    2.90
   8  20   9    4.40    2.70
  -8  20  -9    4.30    1.20
  11 -21  -9   36.50    2.60
 -11  21   9   37.30    2.80
  11  21  -9   28.30    4.00
   9 -21  -9    9.80    1.90
  -9  21   9    7.20    1.80
   9  21  -9    9.20    2.90
   7 -21  -9   30.70    2.60
  -7  21   9   30.70    2.60
   7  21  -9   28.20    3.40
   5 -21  -9   40.50    3.10
  -5  21   9   38.20    3.20
   5  21  -9   43.40    3.60
   3 -21  -9    6.30    1.90
  -3  21   9    5.50    1.80
   3  21  -9    5.80    2.00
   1 -21  -9  102.89    4.60
   1  21  -9   97.79    4.50
  -1  21   9  103.09    4.80
  -1 -21  -9   11.90    2.40
   1  21   9   10.00    2.40
  -1  21  -9   14.30    2.00
  -3 -21  -9   21.20    2.80
  -3  21  -9   21.90    2.10
   3  21   9   18.80    2.90
  -5 -21  -9   10.50    2.80
  -5 -21  -9    7.70    2.50
  -5  21  -9   10.20    1.60
   5  21   9    6.20    2.50
  -7 -21  -9    3.60    2.60
  -7 -21  -9   11.00    3.20
   7  21   9    2.00    2.60
  -7  21  -9    5.10    1.30
  10 -22  -9   21.60    2.30
  10  22  -9   25.10    3.80
 -10  22   9   21.70    2.40
   8 -22  -9    8.90    1.90
   8  22  -9   10.10    2.80
  -8  22   9    8.90    1.90
   6 -22  -9   28.30    2.60
   6  22  -9   25.10    3.20
  -6  22   9   30.30    2.70
   4 -22  -9   18.50    2.50
   4  22  -9   19.30    2.70
  -4  22   9   24.00    2.50
   2 -22  -9   17.30    2.50
   2  22  -9   16.80    2.40
  -2  22   9   15.10    2.30
   0 -22  -9   14.80    2.40
   0  22   9   11.90    2.30
   0  22  -9   12.20    2.10
  -2 -22  -9   43.90    3.70
   2  22   9   45.90    3.80
  -2  22  -9   50.69    3.20
  -4 -22  -9   24.30    3.10
   4  22   9   26.90    3.40
  -4  22  -9   24.30    2.20
  -6 -22  -9   -1.80    2.40
  -6 -22  -9    0.30    3.00
   6  22   9    2.80    2.70
  -6  22  -9    0.80    1.20
   9 -23  -9   24.90    2.40
   9  23  -9   30.20    4.00
  -9  23   9   24.50    2.50
   7 -23  -9   22.40    2.50
  -7  23   9   22.30    2.40
   7  23  -9   25.40    3.40
   5 -23  -9   27.10    2.80
  -5  23   9   22.70    2.50
   5  23  -9   22.40    3.10
   3 -23  -9    6.80    2.00
   3  23  -9    6.10    2.00
  -3  23   9    4.80    1.90
   1 -23  -9   12.10    2.40
  -1  23   9   13.50    2.40
   1  23  -9   15.10    2.40
  -1 -23  -9    6.70    2.40
  -1  23  -9    7.00    1.90
   1  23   9   10.60    2.50
  -3 -23  -9    6.90    2.50
  -3  23  -9    7.50    1.70
   3  23   9    4.10    2.50
  -5 -23  -9   38.40    3.80
   5  23   9   35.10    4.10
  -5  23  -9   30.50    2.30
  -7 -23  -9    4.00    2.70
  10 -24  -9    9.30    2.00
  10  24  -9   14.70    3.60
 -10  24   9   10.10    2.10
   8 -24  -9   30.90    2.80
  -8  24   9   36.10    2.90
   8  24  -9   30.00    3.90
   6 -24  -9    9.50    2.10
   6  24  -9    9.40    2.70
  -6  24   9    7.50    2.00
   4 -24  -9    5.20    2.10
   4  24  -9    6.50    2.30
  -4  24   9    3.40    1.90
   2 -24  -9   14.40    2.50
   2  24  -9   17.00    2.50
  -2  24   9   11.70    2.30
   0 -24  -9    3.70    2.20
   0  24   9    3.00    2.10
   0  24  -9    2.40    1.80
  -2 -24  -9   22.10    3.00
  -2  24  -9   24.30    2.50
   2  24   9   21.70    3.10
  -4 -24  -9   13.40    2.90
   4  24   9   14.50    3.10
  -4  24  -9   15.20    2.00
  -6 -24  -9    5.60    2.70
   6  24   9   -0.30    2.80
  -6  24  -9    2.20    1.30
   9 -25  -9    3.10    1.90
  -9  25   9    5.80    2.00
   9  25  -9    8.60    3.30
   7 -25  -9    1.00    1.80
  -7  25   9    0.30    1.80
   7  25  -9    1.10    2.40
   5 -25  -9   30.40    3.10
   5  25  -9   29.50    3.50
  -5  25   9   31.40    2.90
   3 -25  -9   44.70    3.60
   3  25  -9   33.70    3.30
  -3  25   9   44.10    3.50
   1 -25  -9   23.00    3.00
  -1  25   9   23.40    3.00
   1  25  -9   17.70    2.50
  -1 -25  -9    1.40    2.20
   1  25   9    1.90    2.20
  -1  25  -9    1.60    1.70
  -3 -25  -9   35.10    3.80
   3  25   9   37.70    3.90
  -3  25  -9   33.80    2.70
  -5 -25  -9   20.20    3.40
   5  25   9   24.30    3.90
  -5  25  -9   28.40    2.20
   8 -26  -9    3.70    1.90
  -8  26   9   -0.60    1.80
   8  26  -9    5.00    3.10
   6 -26  -9   36.10    3.20
  -6  26   9   39.60    3.20
   6  26  -9   41.90    4.20
   4 -26  -9    2.10    2.10
  -4  26   9    7.00    2.10
   4  26  -9    4.40    2.30
   2 -26  -9   22.60    3.00
  -2  26   9   21.10    2.70
   2  26  -9   17.90    2.70
   0 -26  -9    5.90    2.40
   0  26  -9    5.90    2.00
   0  26   9    9.40    2.40
  -2 -26  -9    7.00    2.70
   2  26   9    1.00    2.40
  -2  26  -9    2.10    1.80
  -4 -26  -9    8.60    2.80
   4  26   9    7.50    3.00
  -4  26  -9    6.40    1.70
   7 -27  -9   23.30    2.80
  -7  27   9   27.00    2.90
   7  27  -9   22.70    3.80
   5 -27  -9   11.20    2.50
  -5  27   9   10.80    2.40
   5  27  -9   11.60    2.80
   3 -27  -9   31.90    3.30
   3  27  -9   26.10    3.20
  -3  27   9   24.70    3.00
   1 -27  -9    4.30    2.40
  -1  27   9    2.00    2.10
   1  27  -9    1.00    1.90
  -1 -27  -9   59.29    4.80
  -1  27  -9   61.99    4.00
   1  27   9   58.19    4.70
  -3 -27  -9   34.10    4.00
  -3  27  -9   28.30    2.60
   3  27   9   23.60    3.70
   4 -28  -9   31.90    3.40
  -4  28   9   28.30    3.10
   4  28  -9   26.60    3.50
   2 -28  -9   19.60    3.10
  -2  28   9   20.70    3.00
   2  28  -9   24.90    3.10
   0 -28  -9    8.90    2.80
   0  28   9    9.20    2.60
   0  28  -9   16.70    2.60
 -16   0  10   62.69    5.10
 -14   0  10   13.10    2.70
  12   0 -10   24.30    2.60
 -12   0  10   21.20    2.60
 -10   0  10  278.97    8.00
  10   0 -10  283.67    7.70
  10   0 -10  276.37    7.90
   8   0 -10  290.67    7.60
   8   0 -10  287.27    7.70
  -8   0  10  283.07    7.70
   6   0 -10  499.25   11.50
  -6   0  10  482.85   11.50
  -6   0  10  456.35   11.30
   6   0 -10  496.25   11.60
   4   0 -10  772.52   17.10
   4   0 -10  769.62   17.20
  -4   0  10  742.63   17.10
   2   0 -10 1187.38   26.00
   2   0 -10 1179.58   25.80
  -2   0  10 1202.48   25.90
   0   0 -10  384.86    9.50
   0   0  10  377.66    9.30
   0   0 -10  387.36    9.20
   0   0 -10  387.36    9.50
  -2   0 -10  129.29    4.00
   2   0  10  127.19    4.10
  -2   0 -10  128.69    4.40
  -4   0 -10   77.39    3.00
  -4   0 -10   77.39    3.60
   4   0  10   76.19    3.10
  -6   0 -10  727.43   17.20
  -8   0 -10   72.89    4.20
 -10   0 -10   18.10    2.70
 -12   0 -10   29.90    3.50
 -15  -1  10    0.40    2.20
 -15   1  10   -0.50    2.10
 -13  -1  10    4.80    2.10
 -13   1  10    1.60    2.00
 -11  -1  10   64.89    3.80
  11  -1 -10   61.49    3.60
  11   1 -10   63.39    3.70
 -11   1  10   59.29    3.80
   9  -1 -10   30.20    2.30
   9  -1 -10   24.00    2.30
  -9  -1  10   26.60    2.40
   9   1 -10   26.80    2.30
   9   1 -10   26.20    2.40
  -9   1  10   27.40    2.30
   7  -1 -10   80.19    3.30
  -7  -1  10   82.29    3.50
   7  -1 -10   84.69    3.40
   7   1 -10   84.99    3.50
  -7   1  10   85.19    3.50
   7   1 -10   82.79    3.50
   5  -1 -10   64.29    2.80
   5  -1 -10   56.29    2.70
  -5  -1  10   66.79    2.90
  -5  -1  10   53.69    2.60
   5   1 -10   62.19    2.90
  -5   1  10   54.89    2.70
   5   1 -10   62.69    2.80
  -3  -1  10   92.29    3.40
   3  -1 -10   90.79    3.40
   3  -1 -10   96.99    3.40
  -3   1  10   94.29    3.40
   3   1 -10   93.69    3.40
   3   1 -10   93.89    3.40
   1  -1 -10  632.14   14.40
  -1  -1  10  629.84   14.50
   1  -1 -10  639.54   14.70
   1   1 -10  633.94   14.30
   1   1 -10  643.44   14.60
  -1   1  10  642.04   14.50
  -1  -1 -10    5.90    1.30
   1  -1  10    6.40    1.20
  -1  -1 -10    5.40    1.40
  -1   1 -10    6.00    1.20
   1   1  10    5.70    1.20
  -1   1 -10    5.90    1.40
   3  -1  10    9.10    1.30
  -3  -1 -10    9.80    1.40
  -3  -1 -10    9.40    1.60
   3   1  10   11.40    1.50
  -3   1 -10    9.40    1.30
  -3   1 -10    6.90    1.50
  -5  -1 -10   25.50    2.50
   5  -1  10   26.70    2.00
  -5  -1 -10   26.00    2.10
  -5   1 -10   24.70    2.30
   5   1  10   30.30    2.30
  -7  -1 -10   70.29    4.10
  -7   1 -10   72.89    4.00
  -9  -1 -10   10.10    2.50
  -9   1 -10    9.70    2.30
 -11  -1 -10   10.80    2.70
 -11   1 -10   10.00    2.50
 -16  -2  10   -0.80    2.50
 -16   2  10    2.70    2.50
 -14  -2  10    1.90    2.20
 -14   2  10    0.30    2.00
 -12  -2  10   14.10    2.40
  12  -2 -10   10.50    2.10
 -12   2  10   12.10    2.20
  10  -2 -10   18.00    2.20
 -10  -2  10   17.90    2.30
  10   2 -10   15.20    2.20
  10   2 -10   20.00    2.20
 -10   2  10   15.20    2.10
  -8  -2  10   14.60    1.90
   8  -2 -10   12.30    1.80
   8  -2 -10   14.70    1.70
   8   2 -10   15.20    1.80
   8   2 -10   17.10    2.00
  -8   2  10   16.60    1.80
  -6  -2  10   55.29    2.80
   6  -2 -10   49.30    2.60
   6  -2 -10   49.90    2.60
  -6   2  10   48.20    2.60
  -6   2  10   43.00    2.20
   6   2 -10   50.69    2.70
   6   2 -10   50.99    2.80
   4  -2 -10  106.09    3.70
   4  -2 -10  113.29    3.90
  -4  -2  10  116.59    3.80
  -4   2  10  116.69    3.90
   4   2 -10  114.79    3.80
   4   2 -10  115.09    4.00
   2  -2 -10  350.16    8.60
   2  -2 -10  355.96    8.80
  -2  -2  10  355.66    8.60
   2   2 -10  352.36    8.50
   2   2 -10  344.97    8.70
  -2   2  10  343.47    8.60
   0  -2  10   22.00    1.80
   0  -2 -10   21.20    1.90
   0  -2 -10   25.60    1.90
   0   2  10   23.20    1.90
   0   2 -10   26.70    2.20
   0   2 -10   23.10    1.70
  -2  -2 -10  341.27    8.30
  -2  -2 -10  327.17    8.60
   2  -2  10  321.97    8.20
   2   2  10  323.67    8.40
  -2   2 -10  343.47    8.00
  -2   2 -10  340.57    8.60
  -4  -2 -10   55.49    2.70
  -4  -2 -10   59.49    3.30
   4  -2  10   50.39    2.60
  -4   2 -10   53.19    2.30
   4   2  10   56.99    2.90
  -4   2 -10   60.69    3.20
  -6  -2 -10   80.09    4.10
   6   2  10   75.19    3.50
  -6   2 -10   77.29    3.80
  -8  -2 -10   70.19    4.30
  -8   2 -10   71.59    4.00
 -10  -2 -10    9.30    2.50
 -10   2 -10    7.50    2.20
 -12  -2 -10    1.10    2.50
 -12   2 -10   -3.50    2.10
 -15  -3  10    2.60    2.60
 -15   3  10    0.70    2.10
 -13  -3  10    9.00    2.40
  13  -3 -10    8.50    2.10
 -13   3  10    8.60    2.20
  11  -3 -10   97.89    4.20
 -11  -3  10   94.39    4.60
 -11   3  10   95.09    4.20
  11   3 -10  101.59    4.30
   9  -3 -10   56.49    2.80
  -9  -3  10   47.90    3.10
   9  -3 -10   50.29    3.00
   9   3 -10   57.19    3.20
   9   3 -10   49.20    3.30
  -9   3  10   54.19    3.10
   7  -3 -10   13.80    1.60
  -7  -3  10   13.10    1.70
   7  -3 -10   10.40    1.60
   7   3 -10   13.40    1.80
   7   3 -10   11.70    1.70
  -7   3  10   13.80    1.70
   5  -3 -10  166.38    4.90
  -5  -3  10  166.28    5.00
  -5  -3  10  165.48    5.00
   5  -3 -10  169.48    4.90
  -5   3  10  168.88    5.00
   5   3 -10  166.68    5.20
   5   3 -10  176.48    5.10
  -3  -3  10  570.14   12.90
   3  -3 -10  560.34   12.90
   3  -3 -10  553.14   12.90
   3   3 -10  551.74   13.00
  -3   3  10  547.35   12.90
   3   3 -10  560.74   12.80
   1  -3 -10    2.40    1.30
   1  -3 -10    3.20    1.30
   1  -3 -10    3.40    1.20
  -1  -3  10    3.80    1.10
  -1   3  10    4.70    1.20
   1   3 -10    3.70    1.30
   1   3 -10    4.60    1.20
   1  -3  10  236.38    6.30
  -1  -3 -10  232.28    6.40
  -1  -3 -10  241.98    6.70
  -1   3 -10  243.18    6.60
  -1   3 -10  241.18    6.10
  -1   3 -10  243.28    6.50
   1   3  10  249.28    6.60
  -3  -3 -10   39.20    2.90
  -3  -3 -10   38.40    2.40
   3  -3  10   36.10    2.10
   3   3  10   39.80    2.50
  -3   3 -10   40.10    2.00
  -3   3 -10   40.30    2.70
  -5  -3 -10   36.20    3.00
  -5  -3 -10   38.60    2.60
  -5   3 -10   39.00    2.90
   5   3  10   42.60    2.80
  -7  -3 -10  137.09    5.60
  -7   3 -10  141.69    5.20
  -9  -3 -10   -2.20    1.90
  -9   3 -10    0.80    1.80
 -11  -3 -10    2.70    2.40
 -11   3 -10    5.80    2.20
 -16  -4  10   14.50    3.10
 -16   4  10   15.10    2.90
  14  -4 -10   17.00    2.50
 -14  -4  10   22.20    3.10
 -14   4  10   17.40    2.70
  12  -4 -10   12.00    2.10
 -12  -4  10   15.50    2.50
 -12   4  10   12.70    2.20
 -10  -4  10  208.58    6.70
  10  -4 -10  193.08    6.10
  10   4 -10  207.28    6.50
 -10   4  10  202.08    6.30
  -8  -4  10   55.59    3.20
   8  -4 -10   56.29    2.90
   8  -4 -10   60.99    2.80
   8   4 -10   61.49    3.20
   8   4 -10   62.79    3.30
  -8   4  10   54.49    3.00
   6  -4 -10  107.79    3.70
  -6  -4  10  100.89    3.80
   6  -4 -10  100.89    3.60
   6   4 -10  103.89    3.90
   6   4 -10  103.69    3.80
  -6   4  10   86.19    3.10
  -6   4  10  101.69    3.60
  -4  -4  10  230.68    6.30
   4  -4 -10  233.98    6.30
   4  -4 -10  241.88    6.30
  -4   4  10  228.48    6.30
   4   4 -10  234.18    6.30
   4   4 -10  242.28    6.50
  -2  -4  10  285.57    7.40
   2  -4 -10  297.17    7.60
   2  -4 -10  304.47    7.50
   2   4 -10  294.37    7.60
   2   4 -10  293.87    7.30
  -2   4  10  286.27    7.50
   0  -4  10   28.30    1.90
   0  -4 -10   31.40    2.20
   0  -4 -10   33.50    2.50
   0   4 -10   33.90    2.30
   0   4  10   27.70    2.10
   0   4 -10   29.90    1.90
   2  -4  10  186.38    5.10
  -2  -4 -10  184.28    5.40
  -2  -4 -10  184.78    5.70
  -2   4 -10  188.28    5.50
  -2   4 -10  180.28    4.80
   2   4  10  181.68    5.50
  -4  -4 -10   39.90    2.60
   4  -4  10   41.80    2.20
  -4  -4 -10   46.30    3.20
  -4   4 -10   44.10    2.80
   4   4  10   41.90    2.90
  -6  -4 -10    6.30    1.60
  -6  -4 -10    6.10    2.00
  -6   4 -10    4.70    1.60
   6   4  10    6.20    1.70
  -8  -4 -10   98.99    5.00
  -8   4 -10   87.19    4.20
 -10  -4 -10    8.00    2.60
 -10   4 -10    7.40    2.20
 -12  -4 -10   24.40    3.50
 -12   4 -10   24.40    3.00
 -15  -5  10   18.30    3.30
 -15   5  10   13.20    2.60
  13  -5 -10   47.10    3.50
 -13  -5  10   47.50    3.80
 -13   5  10   44.50    3.70
 -11  -5  10   27.70    2.80
  11  -5 -10   25.20    2.40
  11   5 -10   21.20    2.60
 -11   5  10   20.70    2.30
   9  -5 -10   26.70    2.30
  -9  -5  10   24.40    2.50
  -9   5  10   27.30    2.30
   9   5 -10   25.60    2.40
  -7  -5  10   45.10    2.80
   7  -5 -10   42.00    2.50
   7  -5 -10   39.80    2.40
   7   5 -10   43.30    2.80
  -7   5  10   41.80    2.50
   7   5 -10   39.60    2.80
   5  -5 -10   43.30    2.50
  -5  -5  10   49.20    2.60
   5  -5 -10   45.10    2.40
   5   5 -10   42.40    2.70
   5   5 -10   43.30    2.60
  -5   5  10   44.10    2.50
  -3  -5  10  380.76    9.30
   3  -5 -10  379.76    9.30
   3  -5 -10  384.96    9.30
  -3   5  10  398.26    9.40
   3   5 -10  379.86    9.50
   3   5 -10  371.66    9.20
   1  -5 -10   17.40    1.80
   1  -5 -10   19.40    1.80
  -1  -5  10   21.30    1.70
   1   5 -10   17.60    1.70
   1   5 -10   19.50    1.60
  -1   5  10   20.10    1.80
  -1  -5 -10   49.20    2.90
   1  -5  10   47.20    2.20
  -1  -5 -10   43.50    2.60
  -1   5 -10   45.00    2.60
  -1   5 -10   45.30    2.10
   1   5  10   44.20    2.60
  -3  -5 -10  350.36    8.80
  -3  -5 -10  348.17    9.20
   3  -5  10  343.47    8.40
  -3   5 -10  341.17    8.80
   3   5  10  346.77    9.00
  -5  -5 -10   55.09    3.10
  -5  -5 -10   53.89    3.60
   5   5  10   53.09    3.20
  -5   5 -10   54.49    3.10
  -7  -5 -10   58.39    4.00
  -7   5 -10   54.59    3.40
   7   5  10   54.69    3.40
  -9  -5 -10   12.30    2.70
  -9   5 -10   11.10    2.10
 -11  -5 -10    9.50    2.80
 -11   5 -10    6.70    2.20
 -16  -6  10   16.70    3.50
 -16   6  10   20.10    3.00
 -14  -6  10   10.00    2.80
  14  -6 -10   10.00    2.20
 -14   6  10    8.40    2.20
  12  -6 -10   23.00    2.40
 -12  -6  10   17.30    2.70
  12   6 -10   24.30    2.90
 -12   6  10   19.60    2.40
 -10  -6  10   84.69    4.30
  10  -6 -10   86.19    3.70
 -10   6  10   78.89    3.70
  10   6 -10   83.59    4.10
   8  -6 -10   23.70    1.80
  -8  -6  10   21.20    2.20
   8  -6 -10   24.50    2.10
  -8   6  10   21.10    2.00
   8   6 -10   19.20    2.20
  -6  -6  10  197.48    5.90
   6  -6 -10  198.28    5.60
   6  -6 -10  201.38    5.60
  -6   6  10  201.68    5.70
   6   6 -10  193.78    6.00
   6   6 -10  203.28    5.80
   4  -6 -10  199.88    5.50
  -4  -6  10  195.88    5.70
   4  -6 -10  192.58    5.50
  -4  -6  10  198.88    5.60
   4   6 -10  190.58    5.80
   4   6 -10  193.48    5.50
  -4   6  10  199.28    5.60
   2  -6 -10  268.87    7.00
   2  -6 -10  271.37    7.00
  -2  -6  10  252.87    6.80
  -2   6  10  261.77    7.00
   2   6 -10  270.77    7.10
   2   6 -10  268.67    6.70
   0  -6  10  244.28    6.50
   0  -6 -10  255.07    6.80
   0  -6 -10  253.67    7.00
   0   6 -10  256.07    6.80
   0   6  10  254.07    6.90
   0   6 -10  265.37    6.30
   2  -6  10   43.60    2.10
  -2  -6 -10   46.20    2.70
  -2  -6 -10   47.10    2.90
  -2   6 -10   43.40    2.20
   2   6  10   42.60    2.80
  -2   6 -10   46.30    2.60
  -4  -6 -10   92.89    4.30
  -4  -6 -10   85.29    3.70
  -4   6 -10   94.29    3.70
   4   6  10   96.49    4.00
  -6  -6 -10    3.30    2.00
  -6  -6 -10    5.20    1.70
  -6   6 -10    4.50    1.60
   6   6  10    6.60    1.70
  -8  -6 -10   11.00    2.50
  -8   6 -10   10.20    2.00
 -10  -6 -10   15.00    2.90
 -10   6 -10    7.60    2.00
  15  -7 -10   20.00    2.60
 -15  -7  10   22.50    3.60
 -15   7  10   18.10    2.80
 -13  -7  10   10.50    2.60
  13  -7 -10   16.20    2.30
 -13   7  10   12.00    2.30
  11  -7 -10   44.20    3.10
 -11  -7  10   46.10    3.80
  11   7 -10   46.80    3.60
 -11   7  10   44.00    3.30
  -9  -7  10    2.20    1.70
   9  -7 -10    4.70    1.50
   9   7 -10    4.30    1.70
  -9   7  10    1.80    1.40
  -7  -7  10   38.50    2.70
   7  -7 -10   42.40    2.50
   7  -7 -10   36.20    2.30
   7   7 -10   38.20    2.90
  -7   7  10   33.90    2.40
  -5  -7  10  184.48    5.60
   5  -7 -10  192.68    5.40
   5  -7 -10  198.38    5.40
  -5   7  10  191.28    5.40
   5   7 -10  180.78    5.70
   3  -7 -10  281.97    7.40
   3  -7 -10  282.37    7.40
  -3  -7  10  290.17    7.40
   3   7 -10  288.57    7.20
  -3   7  10  287.57    7.40
   3   7 -10  281.97    7.60
  -1  -7  10  116.29    3.80
   1  -7 -10  121.59    4.20
   1  -7 -10  121.09    4.00
  -1   7  10  118.59    4.10
   1   7 -10  120.89    3.60
   1   7 -10  117.89    4.10
  -1  -7 -10   24.20    2.00
  -1  -7 -10   23.90    2.20
   1  -7  10   23.90    1.70
  -1   7 -10   26.70    2.20
   1   7  10   25.70    2.10
   3  -7  10  140.39    4.10
  -3  -7 -10  132.69    5.00
  -3  -7 -10  136.49    4.70
  -3   7 -10  151.38    4.60
   3   7  10  140.09    4.90
  -5  -7 -10   13.10    2.30
  -5  -7 -10   15.10    2.00
   5   7  10   17.90    2.20
  -5   7 -10   17.20    2.00
  -7  -7 -10    6.10    1.90
  -7  -7 -10    4.20    2.10
   7   7  10    6.70    1.90
  -7   7 -10    3.60    1.60
  -9  -7 -10    6.70    2.50
  -9   7 -10    2.80    1.70
 -11  -7 -10   -1.60    2.50
 -11   7 -10    0.80    1.80
  14  -8 -10    1.60    1.80
 -14  -8  10    0.50    2.40
 -14   8  10    2.40    2.00
  12  -8 -10   46.40    3.20
 -12  -8  10   45.10    3.70
  12   8 -10   53.59    4.00
 -12   8  10   49.80    3.40
 -10  -8  10   15.20    2.40
  10  -8 -10   16.60    2.00
 -10   8  10   15.20    2.10
  10   8 -10   19.80    2.50
  -8  -8  10   49.40    3.30
   8  -8 -10   50.29    2.80
  -8   8  10   49.70    2.90
   8   8 -10   54.49    3.40
   6  -8 -10   32.80    2.30
   6  -8 -10   34.60    2.20
  -6  -8  10   35.80    2.60
   6   8 -10   36.00    2.80
  -6   8  10   36.80    2.40
   4  -8 -10    1.30    1.10
   4  -8 -10    0.60    1.10
  -4  -8  10    1.00    1.10
  -4   8  10    3.00    1.20
   4   8 -10    3.10    1.30
   2  -8 -10   14.40    1.60
   2  -8 -10   13.30    1.60
   2  -8 -10   15.70    1.60
  -2  -8  10   14.80    1.50
   2   8 -10   16.80    1.80
  -2   8  10   14.40    1.70
   0  -8 -10   21.90    2.00
   0  -8 -10   24.80    2.20
   0  -8  10   23.00    1.80
   0   8 -10   25.60    2.00
   0   8  10   26.70    2.10
   2  -8  10  147.29    4.20
  -2  -8 -10  148.69    4.90
  -2  -8 -10  145.89    5.10
   2   8  10  148.19    5.10
  -2   8 -10  150.78    4.70
  -4  -8 -10    1.70    1.50
  -4  -8 -10    2.00    1.80
  -4   8 -10    2.30    1.30
  -4   8 -10    2.80    1.40
   4   8  10    0.70    1.50
  -6  -8 -10  127.39    4.80
  -6  -8 -10  121.49    5.40
   6   8  10  119.99    5.00
  -6   8 -10  117.09    4.40
  -8  -8 -10   26.50    3.30
  -8   8 -10   25.00    2.40
 -10  -8 -10    2.50    2.60
 -10   8 -10    6.20    1.80
 -15  -9  10    4.50    2.90
  15  -9 -10   -0.40    1.70
 -15   9  10    3.30    2.20
 -13  -9  10    5.60    2.50
  13  -9 -10    7.10    1.90
 -13   9  10    5.10    1.90
 -11  -9  10   56.19    3.90
  11  -9 -10   53.99    3.20
  11   9 -10   52.79    3.90
 -11   9  10   52.99    3.40
   9  -9 -10   20.40    2.00
  -9  -9  10   18.90    2.40
   9   9 -10   18.60    2.40
  -9   9  10   19.70    2.00
   7  -9 -10   18.90    1.80
  -7  -9  10   16.30    2.00
  -7   9  10   17.10    1.80
  -7   9  10   10.40    1.00
   7   9 -10   18.50    2.20
   5  -9 -10  104.19    3.70
   5  -9 -10  104.69    3.60
  -5  -9  10  102.19    4.00
  -5   9  10  106.89    3.80
   5   9 -10  109.09    4.20
  -3  -9  10  148.99    4.70
   3  -9 -10  133.39    4.30
  -3  -9  10  130.99    4.30
   3  -9 -10  134.49    4.40
  -3   9  10  135.49    4.50
   3   9 -10  134.99    4.60
  -1  -9  10  720.43   16.40
   1  -9 -10  723.33   16.70
   1  -9 -10  729.23   16.90
   1   9 -10  761.32   16.80
  -1   9  10  732.13   16.90
  -1  -9 -10  206.18    6.00
  -1  -9 -10  199.98    6.20
   1  -9  10  201.38    5.40
  -1   9 -10  200.38    5.80
   1   9  10  200.68    6.10
  -3  -9 -10    7.10    1.90
  -3  -9 -10    6.20    1.70
  -3   9 -10    9.60    1.60
   3   9  10    8.40    1.80
  -5  -9 -10   30.00    2.60
  -5  -9 -10   27.40    2.80
  -5   9 -10   26.40    2.20
   5   9  10   26.20    2.60
  -7  -9 -10   22.50    2.50
  -7  -9 -10   21.30    3.00
   7   9  10   19.10    2.60
  -7   9 -10   15.40    2.00
  -9  -9 -10    8.80    2.70
  -9   9 -10   10.50    2.00
 -11  -9 -10   16.60    3.50
 -11   9 -10    9.10    2.10
 -14 -10  10    6.70    2.80
  14 -10 -10    6.30    1.90
 -14  10  10    8.40    2.20
  12 -10 -10    7.50    1.80
 -12 -10  10    5.70    2.40
  12  10 -10    7.20    2.30
 -12  10  10    6.20    1.90
 -10 -10  10   27.10    2.90
  10 -10 -10   29.60    2.30
 -10  10  10   27.30    2.40
  10  10 -10   26.50    2.90
   8 -10 -10   39.40    2.60
  -8 -10  10   31.60    2.70
  -8  10  10   32.90    2.60
   8  10 -10   38.30    3.00
  -6 -10  10   48.60    3.00
   6 -10 -10   52.69    2.70
   6 -10 -10   48.90    2.50
  -6  10  10   49.00    2.70
   6  10 -10   51.59    3.30
   4 -10 -10   45.40    2.60
   4 -10 -10   46.80    2.50
  -4 -10  10   41.00    2.60
   4  10 -10   42.70    2.80
  -4  10  10   42.60    2.60
   2 -10 -10  142.69    4.70
  -2 -10  10  152.08    4.80
  -2 -10  10  152.58    4.50
   2 -10 -10  143.89    4.70
  -2  10  10  143.59    4.80
   2  10 -10  144.59    4.80
   0 -10 -10   33.90    2.50
   0 -10 -10   31.00    2.40
   0 -10  10   33.00    2.00
   0  10  10   29.90    2.40
   0  10 -10   33.10    2.40
  -2 -10 -10   67.29    3.50
  -2 -10 -10   57.79    3.20
  -2  10 -10   62.39    3.00
   2  10  10   60.79    3.40
  -4 -10 -10   62.29    3.90
  -4 -10 -10   61.79    3.60
   4  10  10   69.19    3.80
  -4  10 -10   65.19    3.10
  -6 -10 -10   54.09    4.10
  -6 -10 -10   48.40    3.50
  -6  10 -10   38.20    2.80
   6  10  10   46.60    3.60
  -8 -10 -10    1.30    2.40
  -8  10 -10    5.20    1.60
   8  10  10    1.10    1.90
 -10 -10 -10   11.40    3.20
 -10  10 -10    8.90    2.00
  15 -11 -10    0.00    1.70
 -15  11  10    5.10    2.20
  13 -11 -10   11.50    2.00
 -13 -11  10   15.10    3.10
  13  11 -10   19.70    3.80
 -13  11  10   13.40    2.30
 -11 -11  10   25.80    3.10
  11 -11 -10   23.20    2.30
  11  11 -10   25.20    3.00
 -11  11  10   21.30    2.30
  -9 -11  10   85.39    4.40
   9 -11 -10   83.79    3.60
   9  11 -10   81.09    4.40
  -9  11  10   87.19    3.70
   7 -11 -10   23.90    2.00
  -7 -11  10   24.30    2.40
   7  11 -10   24.00    2.60
  -7  11  10   22.20    2.00
   5 -11 -10    0.90    1.20
  -5 -11  10    2.20    1.20
   5 -11 -10    0.80    1.20
  -5  11  10    0.00    1.10
   5  11 -10    0.00    1.40
  -3 -11  10  252.37    6.90
   3 -11 -10  251.37    6.80
   3 -11 -10  256.67    6.90
  -3  11  10  250.37    6.90
   3  11 -10  245.28    7.10
   1 -11 -10   24.20    2.20
  -1 -11  10   28.10    2.00
   1 -11 -10   28.10    2.30
   1  11 -10   22.10    2.00
  -1  11  10   25.00    2.20
   1 -11  10   27.00    1.90
  -1 -11 -10   28.70    2.50
  -1 -11 -10   23.90    2.30
   1  11  10   30.10    2.50
  -1  11 -10   30.00    2.40
  -3 -11 -10  140.69    5.30
  -3 -11 -10  131.39    5.00
  -3  11 -10  128.69    4.40
   3  11  10  142.39    5.20
  -5 -11 -10   18.20    2.40
  -5 -11 -10   19.00    2.70
   5  11  10   22.70    2.60
  -5  11 -10   21.00    2.00
  -7 -11 -10   40.80    3.30
  -7 -11 -10   37.40    3.60
   7  11  10   44.00    3.60
  -7  11 -10   43.40    2.90
  -7  11 -10   38.60    2.80
  -9 -11 -10   23.20    3.50
  -9  11 -10   22.10    2.20
 -11 -11 -10   14.00    3.50
 -11  11 -10    8.00    1.90
  14 -12 -10    2.00    1.70
 -14  12  10    3.10    2.10
  12 -12 -10   53.99    3.30
 -12 -12  10   47.30    4.00
  12  12 -10   51.79    4.10
 -12  12  10   50.69    3.60
 -10 -12  10   14.90    2.60
  10 -12 -10   21.80    2.10
  10  12 -10   32.20    3.20
 -10  12  10   25.70    2.30
   8 -12 -10   11.90    1.70
  -8 -12  10   12.90    2.20
   8  12 -10   11.20    2.20
  -8  12  10   13.20    1.80
  -6 -12  10   91.29    4.00
   6 -12 -10   91.29    3.60
   6  12 -10   92.89    4.30
  -6  12  10   90.09    3.60
   4 -12 -10   79.19    3.40
   4 -12 -10   83.39    3.30
  -4 -12  10   85.79    3.50
   4  12 -10   87.59    3.90
  -4  12  10   84.49    3.50
   2 -12 -10   33.40    2.40
   2 -12 -10   31.00    2.40
  -2 -12  10   34.30    2.20
  -2  12  10   36.30    2.70
   2  12 -10   32.50    2.60
   0 -12  10   89.09    3.30
   0 -12 -10   87.29    3.90
   0 -12 -10   91.29    3.90
   0  12  10   95.79    4.00
   0  12 -10   95.59    3.70
  -2 -12 -10   10.00    2.00
  -2 -12 -10   13.80    2.10
  -2  12 -10   13.00    1.70
   2  12  10   10.40    1.90
  -4 -12 -10    5.10    2.00
  -4 -12 -10    3.20    1.80
   4  12  10    4.10    1.80
  -4  12 -10    3.80    1.40
  -6 -12 -10   14.20    2.30
  -6 -12 -10   17.30    2.80
   6  12  10   18.90    2.60
  -6  12 -10   14.80    1.90
  -8 -12 -10    2.00    2.50
   8  12  10    2.00    2.10
  -8  12 -10    2.00    1.50
 -10 -12 -10   27.70    3.90
 -10  12 -10   23.00    2.30
 -13 -13  10   30.60    4.00
  13 -13 -10   39.00    3.20
  13  13 -10   35.40    3.80
 -13  13  10   49.90    3.70
  11 -13 -10    5.80    1.60
 -11 -13  10    0.90    2.10
 -11  13  10    2.30    1.70
  11  13 -10    7.50    2.40
   9 -13 -10   77.59    3.40
  -9 -13  10   71.09    4.30
   9  13 -10   74.79    4.30
  -9  13  10   76.09    3.60
  -7 -13  10   17.00    2.30
   7 -13 -10   17.70    1.90
   7  13 -10   18.30    2.50
  -7  13  10   12.50    1.70
  -5 -13  10  157.58    5.20
   5 -13 -10  157.88    4.90
  -5  13  10  153.88    5.00
   5  13 -10  145.29    5.50
   3 -13 -10   15.70    1.90
   3 -13 -10   16.70    1.80
  -3 -13  10   10.90    1.60
   3  13 -10   11.50    1.80
  -3  13  10   15.00    1.90
   1 -13 -10   36.20    2.80
   1 -13 -10   39.10    2.90
  -1 -13  10   41.50    2.30
  -1 -13  10   49.60    3.00
  -1  13  10   41.40    2.90
   1  13 -10   41.40    2.80
  -1 -13 -10   17.50    2.20
  -1 -13 -10   13.00    2.00
   1  13  10   16.90    2.20
  -1  13 -10   15.70    1.80
  -3 -13 -10   50.49    3.50
  -3 -13 -10   56.19    3.80
   3  13  10   52.69    3.70
  -3  13 -10   54.59    3.00
  -5 -13 -10   22.00    2.70
  -5 -13 -10   20.00    2.90
   5  13  10   22.00    2.70
  -5  13 -10   23.80    2.00
  -7 -13 -10   21.20    2.80
  -7 -13 -10   15.90    3.10
  -7  13 -10   15.60    1.90
   7  13  10   21.50    2.90
  -9 -13 -10    9.10    3.00
  -9  13 -10    8.20    1.70
  14 -14 -10    0.70    1.60
 -14  14  10   -0.40    2.00
 -12 -14  10   42.50    4.10
  12 -14 -10   30.10    2.60
  12  14 -10   36.50    3.80
 -12  14  10   36.50    2.90
 -10 -14  10    0.30    1.90
  10 -14 -10    3.60    1.50
  10  14 -10    2.10    2.20
 -10  14  10    2.20    1.60
   8 -14 -10    2.90    1.40
  -8 -14  10    2.30    1.70
   8  14 -10    4.30    2.00
  -8  14  10    7.50    1.60
  -6 -14  10   68.69    3.70
   6 -14 -10   66.49    3.20
  -6  14  10   68.89    3.30
   6  14 -10   64.79    4.00
  -4 -14  10   84.19    3.70
   4 -14 -10   87.69    3.60
  -4  14  10   88.59    3.70
   4  14 -10   84.49    4.10
   2 -14 -10  221.68    6.50
   2 -14 -10  226.28    6.60
  -2 -14  10  219.58    6.20
   2  14 -10  213.38    6.60
  -2  14  10  234.88    6.70
   0 -14 -10    6.00    1.80
   0 -14 -10    6.20    1.70
   0 -14  10    8.00    1.70
   0  14 -10    6.60    1.60
   0  14  10    7.40    1.70
  -2 -14 -10   58.19    3.70
  -2 -14 -10   53.79    3.60
   2  14  10   60.99    3.70
  -2  14 -10   56.39    3.10
  -4 -14 -10   11.00    2.40
  -4 -14 -10   12.90    2.30
   4  14  10   10.50    2.30
  -4  14 -10   12.00    1.70
  -6 -14 -10   76.19    4.90
  -6 -14 -10   77.69    4.50
  -6  14 -10   67.19    3.30
   6  14  10   73.29    4.60
  -8 -14 -10    0.80    2.50
  -8 -14 -10   -0.10    2.10
   8  14  10   -1.30    2.10
  -8  14 -10    1.10    1.40
 -10 -14 -10   11.90    3.60
 -10  14 -10   14.20    2.00
  13 -15 -10    5.90    1.80
  13  15 -10    9.70    2.80
 -13  15  10    7.70    2.10
 -11 -15  10    5.90    2.50
  11 -15 -10    6.90    1.70
 -11  15  10    6.10    1.90
  11  15 -10   13.60    2.80
   9 -15 -10  109.29    4.20
  -9 -15  10  117.19    5.30
   9  15 -10  116.99    5.60
  -9  15  10  115.39    4.40
  -7 -15  10  173.38    6.10
   7 -15 -10  162.78    5.30
  -7  15  10  172.28    5.40
   7  15 -10  176.88    6.50
   5 -15 -10  254.47    7.10
  -5 -15  10  261.17    7.60
  -5  15  10  256.87    7.20
   5  15 -10  264.77    7.90
   3 -15 -10   19.10    2.00
  -3 -15  10   16.30    1.90
   3 -15 -10   13.50    2.00
   3  15 -10   14.10    2.10
  -3  15  10   13.40    1.80
   1 -15 -10   98.49    4.20
   1 -15 -10  100.59    4.30
   1  15 -10  102.19    4.20
  -1  15  10  103.89    4.40
  -1 -15 -10   22.20    2.50
   1 -15  10   23.40    2.20
  -1 -15 -10   17.70    2.30
  -1  15 -10   18.40    2.00
   1  15  10   17.90    2.30
  -3 -15 -10   38.30    3.10
  -3 -15 -10   40.60    3.40
   3  15  10   47.50    3.60
  -3  15 -10   35.70    2.70
  -5 -15 -10  101.69    5.30
  -5 -15 -10  102.89    4.90
   5  15  10   99.99    5.20
  -5  15 -10   94.49    3.80
  -7 -15 -10   17.10    3.10
  -7 -15 -10   11.40    2.60
  -7  15 -10   13.30    1.70
   7  15  10   12.00    2.70
  -9 -15 -10    6.50    3.10
  -9  15 -10    2.00    1.40
  14 -16 -10    3.20    1.90
  12 -16 -10    3.40    1.50
  12  16 -10   -0.60    2.40
 -12  16  10    1.90    1.80
  10 -16 -10   10.10    1.80
 -10 -16  10   15.20    2.80
  10  16 -10   13.70    2.70
 -10  16  10   10.90    2.00
  -8 -16  10  159.18    6.10
   8 -16 -10  163.68    5.30
  -8  16  10  173.88    5.50
   8  16 -10  166.88    6.60
  -6 -16  10  168.48    5.90
   6 -16 -10  167.98    5.30
  -6  16  10  162.78    5.30
   6  16 -10  159.28    6.20
  -4 -16  10   13.40    1.90
   4 -16 -10    9.10    1.80
   4  16 -10   14.20    2.30
  -4  16  10   12.20    1.90
   2 -16 -10   -0.60    1.50
   2 -16 -10   -0.60    1.40
  -2  16  10    0.00    1.50
   2  16 -10    1.60    1.60
   0 -16 -10   24.90    2.60
   0 -16 -10   23.40    2.50
   0  16 -10   19.00    2.10
   0  16  10   22.30    2.50
  -2 -16 -10    7.80    2.10
   2 -16  10   10.80    1.90
  -2 -16 -10    5.20    2.00
  -2  16 -10    5.40    1.60
   2  16  10    7.60    2.10
  -4 -16 -10    2.80    2.00
  -4 -16 -10    7.30    2.30
   4  16  10    3.60    2.00
  -4  16 -10    6.00    1.50
  -6 -16 -10    7.70    2.40
  -6 -16 -10    5.80    2.60
   6  16  10    5.40    2.30
  -6  16 -10    2.60    1.40
  -8 -16 -10   23.80    3.00
  -8 -16 -10   17.60    3.40
  -8  16 -10   20.20    2.00
   8  16  10   21.50    3.30
  13 -17 -10   15.30    2.20
  13  17 -10   21.60    3.60
 -13  17  10   23.00    2.60
  11 -17 -10    3.50    1.60
  11  17 -10    1.30    2.50
 -11  17  10   -1.80    1.70
   9 -17 -10   30.30    2.40
  -9 -17  10   29.30    3.30
   9  17 -10   30.20    3.40
  -9  17  10   28.00    2.50
   7 -17 -10  199.18    6.00
  -7 -17  10  198.58    6.80
  -7  17  10  191.78    6.00
   7  17 -10  206.38    7.30
   5 -17 -10   61.29    3.30
  -5 -17  10   53.19    3.40
   5  17 -10   55.69    3.90
  -5  17  10   59.19    3.30
   3 -17 -10  176.88    5.80
  -3  17  10  179.68    5.80
   3  17 -10  175.48    6.10
   1 -17 -10  151.18    5.20
   1 -17 -10  140.09    5.20
  -1  17  10  141.89    5.30
   1  17 -10  139.89    5.10
  -1 -17 -10  150.18    5.70
  -1 -17 -10  143.99    5.50
   1  17  10  145.19    5.70
  -1  17 -10  144.29    5.00
  -3 -17 -10   36.40    3.20
  -3 -17 -10   35.50    3.40
   3  17  10   37.90    3.30
  -3  17 -10   32.20    2.70
  -5 -17 -10   48.50    3.80
  -5 -17 -10   46.50    3.90
  -5  17 -10   44.30    2.80
   5  17  10   46.70    3.90
  -7 -17 -10    5.70    2.50
  -7 -17 -10    8.00    2.90
   7  17  10    8.10    2.60
  -7  17 -10    6.10    1.50
  -9 -17 -10   15.00    3.60
  -9  17 -10   19.30    1.90
   9  17  10   16.40    3.20
  12 -18 -10    7.80    1.80
 -12  18  10   12.20    2.20
  12  18 -10   10.50    3.00
  10 -18 -10   -0.20    1.50
  10  18 -10    3.80    2.50
 -10  18  10    2.00    1.70
   8 -18 -10    1.90    1.50
   8  18 -10    2.30    2.20
  -8  18  10    1.30    1.60
  -6 -18  10   73.79    4.20
   6 -18 -10   69.79    3.60
   6  18 -10   77.99    4.70
  -6  18  10   74.29    3.60
   4 -18 -10   32.10    2.70
   4  18 -10   28.30    2.90
  -4  18  10   33.20    2.70
   2 -18 -10   87.19    4.10
   2  18 -10   85.99    4.20
  -2  18  10   96.79    4.30
   0 -18 -10   -0.20    1.70
   0 -18 -10   -2.90    1.50
   0  18 -10   -0.70    1.30
   0  18  10   -0.60    1.60
  -2 -18 -10   34.20    3.10
  -2 -18 -10   42.90    3.50
   2  18  10   40.50    3.40
  -2  18 -10   33.90    2.80
  -4 -18 -10   15.40    2.60
  -4 -18 -10   12.70    2.80
   4  18  10   15.00    2.70
  -4  18 -10   14.60    1.80
  -6 -18 -10   16.60    3.10
[truncated: 297,847 more chars]
