# Supplementary material for: London Dispersion versus Intramolecular Hydrogen Bond in Bis‐Pyridines: How Accurate Is DFT for Competing Noncovalent Interactions in the Condensed Phase?
Source: Chemistry. 2025 Oct 23;31(66):e02745. doi: 10.1002/chem.202502745 (PMC12648470; doi:10.1002/chem.202502745)
Supplement: Supplementary file 1 — Supporting Information [file CHEM-31-e02745-s002.zip › Crystal_structures/10b/c010620_1_1.fcf]

#
# h,k,l, Fc-squared, Fo-squared, sigma(Fo-squared), status flag
#
data_c010620_1_1
_shelx_title ' c010620_1_1_a.res in Cc'
_shelx_refln_list_code          4
_shelx_F_calc_maximum      449.50
_exptl_crystal_F_000      2320.00
_reflns_d_resolution_high  0.7472

loop_
 _space_group_symop_operation_xyz
 'x, y, z'
 'x, -y, z+1/2'
 'x+1/2, y+1/2, z'
 'x+1/2, -y+1/2, z+1/2'

_cell_length_a    12.4372
_cell_length_b    23.2521
_cell_length_c    18.3176
_cell_angle_alpha  90.000
_cell_angle_beta  107.916
_cell_angle_gamma  90.000

_shelx_F_squared_multiplier     1.000

loop_
 _refln_index_h
 _refln_index_k
 _refln_index_l
 _refln_F_squared_calc
 _refln_F_squared_meas
 _refln_F_squared_sigma
 _refln_observed_status
   2   0 -24        813.29       1024.92       103.98 o
   4   0 -24        744.08        698.14        87.00 o
   6   0 -24        278.52        289.12        45.31 o
   8   0 -24         97.90        244.51        47.25 o
   3   1 -24        483.31        610.05        60.76 o
   5   1 -24        250.11        255.41        63.70 o
   7   1 -24        154.84        247.78        36.14 o
   4   2 -24         27.21        -11.42        35.54 o
   6   2 -24         22.45         48.73        33.21 o
   8   2 -24         30.01         42.04        39.74 o
   3   3 -24         18.74         20.86        44.25 o
   5   3 -24         90.57         85.11        35.49 o
   7   3 -24        117.14         95.13        32.12 o
   4   4 -24        325.45        347.69        43.94 o
   6   4 -24        352.11        430.79        42.39 o
   5   5 -24         55.29        126.28        35.75 o
   1   1 -23         22.49        -40.51        40.51 o
   3   1 -23        623.47        703.38        60.76 o
   5   1 -23         21.37         16.62        28.79 o
   7   1 -23         58.27         32.73        26.25 o
   9   1 -23         64.91         18.24        30.97 o
   0   2 -23        218.57        257.78        51.75 o
   2   2 -23        140.51        115.74        59.42 o
   4   2 -23        275.54        265.64        37.35 o
   6   2 -23         37.41         55.27        27.08 o
   8   2 -23        245.43        250.72        37.07 o
  10   2 -23         35.04        -36.74        36.74 o
   1   3 -23         52.65         35.20       100.79 o
   3   3 -23        410.16        480.24        42.62 o
   5   3 -23         67.37         66.49        31.85 o
   7   3 -23        253.56        362.35        33.07 o
   9   3 -23        138.92         95.20        32.56 o
   0   4 -23          4.08        -25.68        44.25 o
   2   4 -23        169.14        162.59        47.10 o
   4   4 -23        327.96        335.57        39.27 o
   6   4 -23         10.39         19.18        30.43 o
   8   4 -23        313.51        365.66        39.44 o
   1   5 -23        257.20        356.39        53.95 o
   3   5 -23        505.60        521.99        44.21 o
   5   5 -23         73.31         67.12        32.48 o
   7   5 -23         85.37        120.99        41.08 o
   9   5 -23        169.58        287.47        47.28 o
   2   6 -23        739.08        921.78        53.32 o
   4   6 -23        740.60        954.29        52.75 o
   6   6 -23         69.80         60.66        39.57 o
   8   6 -23        611.99        640.08        62.34 o
   1   7 -23        128.85        183.20        76.39 o
   3   7 -23        138.06        210.77        44.18 o
   5   7 -23        239.58        360.29        41.23 o
   7   7 -23          5.15         33.48        39.77 o
   2   8 -23         22.35         68.97        33.70 o
   4   8 -23         81.79         99.37        34.26 o
   6   8 -23        529.49        495.38        72.15 o
   8   8 -23        454.30        404.45        52.45 o
   3   9 -23        201.98        168.30        36.63 o
   5   9 -23         29.74         56.19        40.43 o
   7   9 -23         41.92         37.27        67.90 o
   4  10 -23        401.20        423.22        52.26 o
   6  10 -23        171.56        143.84        45.60 o
  -2   0 -22        111.62        218.57        70.03 o
   0   0 -22        532.69        628.11        82.76 o
   2   0 -22       1082.89       1126.57        95.49 o
   4   0 -22        681.69        657.81        52.87 o
   6   0 -22         10.51        -19.72        37.13 o
   8   0 -22        162.43        238.02        84.88 o
  10   0 -22        165.80        197.35        59.42 o
  -1   1 -22        242.74        278.68        71.09 o
   1   1 -22        638.59        739.26        73.21 o
   3   1 -22          6.80        -11.03        31.41 o
   5   1 -22        477.79        543.61        35.34 o
   7   1 -22        760.12        844.60        40.80 o
   9   1 -22          9.57        -27.75        27.75 o
  11   1 -22         26.11         58.08        38.24 o
  -2   2 -22        846.65        936.61        69.02 o
   0   2 -22        191.31        286.78        48.75 o
   2   2 -22        225.58        213.55        64.84 o
   4   2 -22        262.43        319.97        35.09 o
   6   2 -22        256.43        304.83        33.17 o
   8   2 -22        268.03        183.13        40.00 o
  10   2 -22         57.64         51.80        39.26 o
  -1   3 -22         78.95         87.76        44.25 o
   1   3 -22        363.91        349.69        49.45 o
   3   3 -22         12.36         24.69        30.10 o
   5   3 -22        346.04        336.14        32.10 o
   7   3 -22        280.02        334.77        32.30 o
   9   3 -22        204.36        238.14        35.11 o
  11   3 -22         29.29         71.05        72.15 o
  -2   4 -22        281.43        354.05        53.77 o
   0   4 -22        849.10        905.69        65.97 o
   2   4 -22        899.93       1048.23        53.79 o
   4   4 -22        257.71        320.38        43.52 o
   6   4 -22         38.71         43.53        25.72 o
   8   4 -22        410.48        389.90        39.53 o
  10   4 -22        230.05        296.82        37.15 o
  -1   5 -22        102.29         65.12        43.44 o
   1   5 -22        403.87        437.19        44.78 o
   3   5 -22        244.90        257.72        36.63 o
   5   5 -22        237.65        269.86        35.75 o
   7   5 -22        487.47        424.17        39.09 o
   9   5 -22        337.00        345.50        38.78 o
  11   5 -22          4.41        -36.01        36.01 o
   0   6 -22        149.40        172.86        45.75 o
   2   6 -22         81.74        111.90        34.52 o
   4   6 -22        710.43        712.47        46.46 o
   6   6 -22        428.29        488.54        41.51 o
   8   6 -22        121.31        141.20        33.38 o
  10   6 -22         83.47         65.70        31.25 o
  -1   7 -22         54.73        116.89        60.48 o
   1   7 -22         70.52        102.45        32.90 o
   3   7 -22        197.65        240.70        36.25 o
   5   7 -22       1093.60       1216.09        79.62 o
   7   7 -22         99.28         15.24        71.09 o
   9   7 -22        377.44        505.19        70.03 o
   0   8 -22        577.45        618.60        79.57 o
   2   8 -22        997.87       1092.06        57.29 o
   4   8 -22        399.70        473.91        49.35 o
   6   8 -22         19.08         19.14        75.33 o
   8   8 -22         70.37        110.42        41.08 o
  10   8 -22         27.87        110.15        40.75 o
   1   9 -22        351.82        370.92        41.91 o
   3   9 -22         96.92        113.19        34.26 o
   5   9 -22        445.04        541.74        52.87 o
   7   9 -22        106.55         47.02        37.42 o
   9   9 -22         74.39        117.47        72.15 o
   0  10 -22         10.95        -19.65        30.19 o
   2  10 -22        180.24        138.44        35.75 o
   4  10 -22        183.39        129.67        42.59 o
   6  10 -22         40.19         94.76        41.08 o
   8  10 -22          9.64         21.55        37.71 o
   1  11 -22         59.74        101.13        33.84 o
   3  11 -22        416.37        406.74        49.45 o
   5  11 -22       1336.55       1522.56        80.65 o
   7  11 -22         70.69         41.95        38.67 o
   2  12 -22          7.06         -9.74        38.06 o
   4  12 -22         33.07         -3.62        46.68 o
   6  12 -22        369.78        351.39        62.60 o
   3  13 -22        489.82        569.65        65.78 o
   5  13 -22        259.50        275.61        48.33 o
  -3   1 -21        266.68        258.47        48.75 o
  -1   1 -21          5.94        -36.74        36.74 o
   1   1 -21        248.85        291.65        46.51 o
   3   1 -21         69.77        107.21        25.08 o
   5   1 -21        174.54        219.68        27.84 o
   7   1 -21        138.70        169.62        32.77 o
   9   1 -21        273.37        341.05        61.38 o
  11   1 -21        120.73        161.73        40.51 o
  -2   2 -21         26.25         86.67        42.59 o
   0   2 -21        108.53         71.09        40.51 o
   2   2 -21        220.94        356.52        36.01 o
   4   2 -21         66.12         65.30        24.30 o
   6   2 -21        411.08        392.49        30.97 o
   8   2 -21         80.55         91.90        25.15 o
  10   2 -21         24.33         -3.04        29.50 o
  12   2 -21        361.87        377.13        96.55 o
  -3   3 -21        223.81        246.27        47.73 o
  -1   3 -21         68.27        137.28       106.10 o
   1   3 -21        511.00        527.10        41.04 o
   3   3 -21        380.71        389.17        37.07 o
   5   3 -21        311.30        329.44        30.06 o
   7   3 -21        513.89        635.97        36.59 o
   9   3 -21        235.93        230.46        33.47 o
  11   3 -21        437.76        496.04       107.16 o
  -2   4 -21       1156.90       1116.16        69.02 o
   0   4 -21        273.75        287.96        47.25 o
   2   4 -21        134.45        177.79        38.62 o
   4   4 -21        502.46        630.56        37.37 o
   6   4 -21        192.04        194.18        27.75 o
   8   4 -21         50.95         36.40        36.09 o
  10   4 -21        255.26        246.46        35.53 o
  12   4 -21         84.52         44.69        38.06 o
  -3   5 -21        436.52        462.69        55.27 o
  -1   5 -21        419.99        484.27        91.25 o
   1   5 -21        242.37        320.22        37.48 o
   3   5 -21          2.36         43.84        28.57 o
   5   5 -21       1290.41       1388.40        49.88 o
   7   5 -21        176.78        204.52        28.39 o
   9   5 -21        489.26        573.18        44.57 o
  11   5 -21        839.54        858.47        61.74 o
  -2   6 -21        370.74        351.54        49.85 o
   0   6 -21        410.02        372.39        49.76 o
   2   6 -21         32.32          0.48        28.35 o
   4   6 -21         23.61         41.77        38.17 o
   6   6 -21         99.57        120.32        26.77 o
   8   6 -21          7.70        -18.16        27.55 o
  10   6 -21        320.26        465.64        39.97 o
  -1   7 -21        127.00        173.00        59.42 o
   1   7 -21         77.93         77.13        30.82 o
   3   7 -21         36.49         38.43        29.58 o
   5   7 -21         93.07         91.12        30.58 o
   7   7 -21         59.92        107.24        30.49 o
   9   7 -21        130.33        112.87        51.99 o
  11   7 -21        154.69        201.08        43.51 o
  -2   8 -21         85.70        204.02        83.82 o
   0   8 -21        311.28        355.17        38.19 o
   2   8 -21         56.46         55.61        30.47 o
   4   8 -21        241.81        223.71        34.13 o
   6   8 -21        239.17        304.92        66.84 o
   8   8 -21        475.66        506.13        75.33 o
  10   8 -21        302.14        326.62        47.73 o
  -1   9 -21        981.88       1015.28        67.96 o
   1   9 -21         58.70         53.40        30.10 o
   3   9 -21        208.78        174.39        33.43 o
   5   9 -21        451.05        489.46        49.24 o
   7   9 -21         34.90         32.09        36.19 o
   9   9 -21          9.55         49.40        37.42 o
  11   9 -21        313.97        422.22        55.17 o
   0  10 -21        533.51        709.80        56.27 o
   2  10 -21        198.43        162.88        33.38 o
   4  10 -21        383.25        406.44        43.43 o
   6  10 -21        456.97        477.88        49.24 o
   8  10 -21         32.45         91.74        38.67 o
  10  10 -21        196.80        233.18        88.06 o
  -1  11 -21         30.91         11.89        31.25 o
   1  11 -21          9.01        -14.83        29.80 o
   3  11 -21        750.58        760.85        48.12 o
   5  11 -21         54.74        109.69        38.67 o
   7  11 -21        327.41        301.66        59.42 o
   9  11 -21         98.26        107.45        47.74 o
   0  12 -21         38.97        -13.27        30.01 o
   2  12 -21        185.15        165.84        35.11 o
   4  12 -21        500.89        447.44        49.85 o
   6  12 -21          1.31        -21.22        76.39 o
   8  12 -21         13.73         87.04        45.62 o
   1  13 -21        129.33        123.36        34.44 o
   3  13 -21        266.42        230.39        44.09 o
   5  13 -21        175.69         97.22        40.43 o
   7  13 -21          8.79        -19.88        39.26 o
   9  13 -21        102.64         82.68        43.50 o
   2  14 -21         50.80         46.73        38.24 o
   4  14 -21        248.13        388.72        51.02 o
   6  14 -21        208.71        235.62        45.31 o
   8  14 -21        252.51        356.84        49.45 o
   3  15 -21        214.41        269.18        46.44 o
   5  15 -21        233.14        201.07        44.94 o
   7  15 -21        184.41        185.55        44.34 o
  -4   0 -20        584.25        405.30        74.27 o
  -2   0 -20        331.69        369.23        70.03 o
   0   0 -20         66.24         40.32        48.81 o
   2   0 -20       1674.78       1802.99        72.79 o
   4   0 -20         57.71         55.81        32.23 o
   6   0 -20       1104.25       1121.49        63.76 o
   8   0 -20        778.87        797.76        75.33 o
  10   0 -20        114.71        237.66        59.42 o
  12   0 -20        131.59         91.25        53.05 o
  -3   1 -20        440.16        479.52        53.25 o
  -1   1 -20         98.48        124.34        82.76 o
   1   1 -20        112.34        113.39        29.24 o
   3   1 -20        169.26        175.29        25.81 o
   5   1 -20        338.47        329.83        28.53 o
   7   1 -20        413.35        450.81        31.78 o
   9   1 -20        339.71        378.08        30.68 o
  11   1 -20         50.58         85.94        36.01 o
  13   1 -20        182.68        220.96        44.25 o
  -4   2 -20        130.45        178.02        45.01 o
  -2   2 -20        335.00        336.48        61.54 o
   0   2 -20        147.49         84.96        49.87 o
   2   2 -20         32.95         79.41        23.78 o
   4   2 -20        877.19        861.36        43.23 o
   6   2 -20        260.75        285.32        29.40 o
   8   2 -20         49.22         63.41        23.78 o
  10   2 -20        220.75        224.42        32.65 o
  12   2 -20         51.24         65.87        38.24 o
  -3   3 -20         44.50          9.17        39.57 o
  -1   3 -20        117.43        118.83        56.23 o
   1   3 -20        173.09        134.30        30.58 o
   3   3 -20        172.93        227.13        26.67 o
   5   3 -20       1606.53       1550.62        49.78 o
   7   3 -20        253.18        245.96        27.24 o
   9   3 -20        221.20        209.79        31.81 o
  11   3 -20        151.58        196.62        41.24 o
  13   3 -20        270.42        306.10        55.17 o
  -4   4 -20         96.36        127.18        35.07 o
  -2   4 -20        117.31         99.49        39.57 o
   0   4 -20        212.22        256.81        33.98 o
   2   4 -20         65.82         61.06        28.01 o
   4   4 -20        371.93        378.13        29.85 o
   6   4 -20         69.09         92.39        24.12 o
   8   4 -20        992.18        972.07        47.33 o
  10   4 -20         93.62         92.66        37.85 o
  12   4 -20        545.69        568.34        61.54 o
  -3   5 -20       1199.11       1204.03        78.72 o
  -1   5 -20        105.45         52.03        38.93 o
   1   5 -20        247.31        304.14        34.30 o
   3   5 -20        148.04        148.92        30.93 o
   5   5 -20        262.81        194.83        26.65 o
   7   5 -20       1244.31       1197.15        46.06 o
   9   5 -20        254.45        230.47        32.74 o
  11   5 -20        449.15        491.68        90.88 o
  -4   6 -20        282.50        287.21        47.74 o
  -2   6 -20        306.30        352.63        47.73 o
   0   6 -20        637.80        693.76        43.13 o
   2   6 -20        558.85        553.54        41.44 o
   4   6 -20         19.37         32.29        29.12 o
   6   6 -20         51.86         76.68        24.05 o
   8   6 -20       1043.06       1185.55        54.95 o
  10   6 -20         53.96         63.10        27.96 o
  12   6 -20        135.04         48.81        50.93 o
  -3   7 -20        516.77        458.69        50.25 o
  -1   7 -20        100.87        111.24        38.22 o
   1   7 -20          0.10         13.03        28.58 o
   3   7 -20         18.36         21.87        27.29 o
   5   7 -20        444.13        526.08        34.89 o
   7   7 -20        672.91        700.70        42.77 o
   9   7 -20        493.36        444.33        82.76 o
  11   7 -20        446.59        508.54        49.24 o
  -2   8 -20         59.39         79.37        32.16 o
   0   8 -20        922.37       1030.66        50.28 o
   2   8 -20         56.37         54.03        62.29 o
   4   8 -20        398.29        459.42        37.94 o
   6   8 -20        894.00        886.82        45.63 o
   8   8 -20         73.94         58.75        35.92 o
  10   8 -20        190.92        150.01        42.44 o
  12   8 -20         98.13        133.69        53.05 o
  -3   9 -20        234.31        286.08        87.00 o
  -1   9 -20        281.34        370.52        37.26 o
   1   9 -20        372.41        381.53        37.56 o
   3   9 -20        186.34        209.79        48.45 o
   5   9 -20        806.59        770.67        54.11 o
   7   9 -20        107.66         87.13        58.35 o
   9   9 -20        561.64        554.32       147.48 o
  11   9 -20        748.65        842.54       145.36 o
  -2  10 -20        198.05        155.84        34.32 o
   0  10 -20         85.12         98.96        31.33 o
   2  10 -20        209.35        261.46        35.11 o
   4  10 -20         44.79         76.56        29.80 o
   6  10 -20       1019.05       1004.58       258.78 o
   8  10 -20        105.78        209.56        41.69 o
  10  10 -20        367.58        371.80        46.68 o
  -1  11 -20        447.97        475.87        35.65 o
   1  11 -20         42.03         33.26        28.57 o
   3  11 -20        489.91        531.08        52.15 o
   5  11 -20         91.34         48.22        35.24 o
   7  11 -20         95.11         50.93        35.18 o
   9  11 -20        156.84        178.31        41.69 o
  11  11 -20         21.85         37.22        37.15 o
  -2  12 -20        145.33        120.05        37.80 o
   0  12 -20         11.53         13.21        29.07 o
   2  12 -20        277.66        208.05        33.88 o
   4  12 -20        310.71        350.10        45.01 o
   6  12 -20         40.40          4.98        34.41 o
   8  12 -20        518.20        497.59        61.54 o
  10  12 -20        658.49        614.49        55.27 o
  -1  13 -20        203.96        214.70        30.19 o
   1  13 -20        213.71        176.10        36.01 o
   3  13 -20        283.52        374.61        50.93 o
   5  13 -20         28.73         12.73        35.64 o
   7  13 -20         51.91        147.48        40.18 o
   9  13 -20        243.04        256.92       114.59 o
   0  14 -20        133.80        175.15        36.24 o
   2  14 -20        745.45        830.76        60.02 o
   4  14 -20        475.54        427.70        48.75 o
   6  14 -20        600.08        638.16       106.10 o
   8  14 -20        316.76        341.74       109.28 o
   1  15 -20         84.20        126.14        38.93 o
   3  15 -20        466.94        463.72        58.35 o
   5  15 -20        302.26        269.80        45.01 o
   7  15 -20         94.33        101.24        40.27 o
   9  15 -20        364.02        404.14        98.67 o
   2  16 -20        376.78        427.60       116.71 o
   4  16 -20         70.16         50.64        67.90 o
   6  16 -20         32.85         12.14        37.15 o
   8  16 -20         22.31          3.87        37.71 o
   3  17 -20        763.88        786.26        59.96 o
   5  17 -20        628.50        699.82        57.75 o
   7  17 -20         70.94         50.93        50.93 o
  -5   1 -19        110.31         40.12        57.07 o
  -3   1 -19          6.28         32.89        37.51 o
  -1   1 -19         90.86         49.17        35.24 o
   1   1 -19        511.40        589.53        32.36 o
   3   1 -19         19.91         48.60        22.17 o
   5   1 -19        355.46        335.25        27.81 o
   7   1 -19       1317.72       1319.05        45.57 o
   9   1 -19        381.45        389.83        30.17 o
  11   1 -19        261.97        291.96        43.51 o
  13   1 -19        255.56        270.20        44.25 o
  -4   2 -19        509.83        457.48        48.75 o
  -2   2 -19        216.51        172.91        39.74 o
   0   2 -19         45.09         22.18        26.41 o
   2   2 -19        534.71        618.90        33.06 o
   4   2 -19        416.48        405.77        29.11 o
   6   2 -19        356.44        324.81        28.04 o
   8   2 -19          9.99          9.32        21.73 o
  10   2 -19        125.77        189.57        30.58 o
  12   2 -19        100.15        124.87        38.24 o
  -5   3 -19        218.91        216.46        42.74 o
  -3   3 -19         85.44         22.04        29.70 o
  -1   3 -19        173.62        271.26        42.01 o
   1   3 -19         30.99         29.45        36.45 o
   3   3 -19        672.58        723.29        40.95 o
   5   3 -19        357.36        460.20        34.61 o
   7   3 -19        595.10        552.05        32.59 o
   9   3 -19        333.46        398.82        43.04 o
  11   3 -19        517.10        487.98        92.31 o
  13   3 -19        438.34        434.45        49.45 o
  -4   4 -19        256.89        303.45        44.25 o
  -2   4 -19         44.83        109.30        38.24 o
   0   4 -19        539.78        571.90        38.92 o
   2   4 -19        917.55        988.53        46.43 o
   4   4 -19        371.32        338.38        27.30 o
   6   4 -19       2519.27       2440.01        57.25 o
   8   4 -19        256.41        251.50        26.72 o
  10   4 -19        123.21        155.37        31.12 o
  12   4 -19         25.27         40.90        35.24 o
  -5   5 -19         14.80         52.22        38.24 o
  -3   5 -19        825.55        839.36        59.14 o
  -1   5 -19        113.80        119.13        35.58 o
   1   5 -19        123.00        158.39        36.19 o
   3   5 -19        263.85        320.58        27.87 o
   5   5 -19        773.72        729.56        35.48 o
   7   5 -19         93.05        110.73        32.16 o
   9   5 -19        292.88        281.01        33.03 o
  11   5 -19        212.91        273.23        33.84 o
  13   5 -19         42.31        108.22        50.93 o
  -4   6 -19        353.66        326.24        45.75 o
  -2   6 -19        602.62        617.99        43.50 o
   0   6 -19        732.09        754.74        42.78 o
   2   6 -19        972.14        908.27        89.99 o
   4   6 -19        734.39        705.03        34.64 o
   6   6 -19         81.21         82.71        23.31 o
   8   6 -19         47.42         42.25        26.47 o
  10   6 -19        378.73        480.97        37.94 o
  12   6 -19         30.96         53.05        48.81 o
  -5   7 -19        205.47        185.65        42.27 o
  -3   7 -19        967.50        930.71        59.96 o
  -1   7 -19        987.52        952.92       143.53 o
   1   7 -19        450.52        421.26        36.25 o
   3   7 -19          1.76        -12.02        25.73 o
   5   7 -19       1433.10       1552.82        48.16 o
   7   7 -19        551.88        570.53        39.17 o
   9   7 -19        285.61        287.06        41.93 o
  11   7 -19         11.07        -32.89        32.89 o
  13   7 -19        354.36        277.98        59.42 o
  -4   8 -19         51.73         37.95        38.06 o
  -2   8 -19         69.34         76.99        28.78 o
   0   8 -19        787.27        783.96        43.86 o
   2   8 -19        314.85        387.04        35.49 o
   4   8 -19        717.66        736.44        42.24 o
   6   8 -19        537.36        580.42        39.52 o
   8   8 -19        345.88        399.24        43.51 o
  10   8 -19        153.25        156.00        37.42 o
  12   8 -19         94.75         88.25        38.06 o
  -3   9 -19        206.58        152.09        39.23 o
  -1   9 -19         59.62         38.89        25.83 o
   1   9 -19        680.31        746.63        49.59 o
   3   9 -19       2145.81       2328.99        79.20 o
   5   9 -19        561.58        558.41        39.08 o
   7   9 -19        317.93        435.88        44.94 o
   9   9 -19         38.68         35.23        33.54 o
  11   9 -19         80.35        149.46        49.87 o
  -4  10 -19         52.94         58.42        38.06 o
  -2  10 -19        128.12        168.24        32.05 o
   0  10 -19          4.28        -26.47        26.47 o
   2  10 -19        168.15        105.75        29.70 o
   4  10 -19        414.65        313.20        34.13 o
   6  10 -19         11.25         20.06        47.74 o
   8  10 -19         58.54         42.81        34.41 o
  10  10 -19         72.12        111.57        37.15 o
  12  10 -19         49.48         28.99        65.78 o
  -3  11 -19        168.50        117.75        37.71 o
  -1  11 -19        286.01        284.27        30.68 o
   1  11 -19        859.59        840.16        45.59 o
   3  11 -19        839.45        859.51        46.14 o
   5  11 -19        510.80        600.38        50.12 o
   7  11 -19        213.35        181.87        38.24 o
   9  11 -19         47.04         46.73        51.99 o
  11  11 -19        180.09        161.74        39.77 o
  -2  12 -19         69.14        117.31        30.74 o
   0  12 -19        256.85        250.15        33.47 o
   2  12 -19        479.83        549.24        40.28 o
   4  12 -19        717.46        698.09        53.12 o
   6  12 -19        375.12        339.72        44.09 o
   8  12 -19         14.73        -30.08        30.08 o
  10  12 -19        507.80        643.02        63.66 o
  -3  13 -19         25.85         30.52        39.82 o
  -1  13 -19        114.93        105.08        30.58 o
   1  13 -19        167.22        212.27        32.90 o
   3  13 -19        411.60        422.65        45.75 o
   5  13 -19        178.88        206.03        39.01 o
   7  13 -19         65.45         90.77        36.56 o
   9  13 -19         57.52         51.79        46.68 o
  11  13 -19        157.24        111.84        40.43 o
  -2  14 -19        192.84        195.53        34.17 o
   0  14 -19         30.23         41.02        29.58 o
   2  14 -19        576.12        472.03        47.25 o
   4  14 -19        231.67        186.32        56.23 o
   6  14 -19        443.63        467.78        51.99 o
   8  14 -19        122.08         67.48        36.71 o
  10  14 -19         95.05         90.24        45.62 o
  -1  15 -19        197.44        233.27        36.98 o
   1  15 -19         23.50        -21.22        33.95 o
   3  15 -19         38.49         86.25        43.50 o
   5  15 -19        110.33        146.34        38.93 o
   7  15 -19         30.38         43.35        53.05 o
   9  15 -19        154.89        234.70        42.82 o
   0  16 -19         13.63         46.31        40.32 o
   2  16 -19         24.25        -15.51        33.74 o
   4  16 -19        205.67        247.98        42.01 o
   6  16 -19        415.72        334.50        47.10 o
   8  16 -19        552.30        527.74        52.49 o
  -1  17 -19         83.65         87.00        57.29 o
   1  17 -19        102.88        118.33        38.24 o
   3  17 -19        299.90        308.79        44.25 o
   5  17 -19         98.58         86.96        37.15 o
   7  17 -19        227.97        187.48        44.09 o
   9  17 -19        241.42        294.96        59.42 o
   0  18 -19        238.27        235.54        65.78 o
   2  18 -19        187.67        121.04        38.24 o
   4  18 -19         86.24        142.25        40.18 o
   6  18 -19         60.78        139.45        41.69 o
   3  19 -19        197.89        213.55        42.74 o
   5  19 -19         81.75         67.65        38.06 o
  -6   0 -18         31.75        123.08        55.17 o
  -4   0 -18       1670.87       1574.36       109.28 o
  -2   0 -18        828.93        802.12        76.39 o
   0   0 -18        186.95        233.03        34.12 o
   2   0 -18       2788.88       2943.51       160.21 o
   4   0 -18       1836.77       1798.77        67.47 o
   6   0 -18        294.14        264.54        36.74 o
   8   0 -18       2853.82       2767.33       110.34 o
  10   0 -18        586.19        645.78        94.43 o
  12   0 -18        916.74       1027.05        87.00 o
  14   0 -18        216.29        339.52        65.78 o
  -5   1 -18         15.86         19.00        51.99 o
  -3   1 -18        496.54        523.15        40.78 o
  -1   1 -18       1273.03       1391.89        68.26 o
   1   1 -18       1482.43       1369.94        43.54 o
   3   1 -18        644.52        509.67        30.52 o
   5   1 -18        999.97        953.38        52.65 o
   7   1 -18        372.65        292.74        26.78 o
   9   1 -18        366.14        390.03        28.85 o
  11   1 -18        385.18        362.11        42.44 o
  13   1 -18         80.29        105.04        37.51 o
  -6   2 -18         94.01         94.81        37.42 o
  -4   2 -18        716.43        837.91        56.25 o
  -2   2 -18         71.07         90.18        36.01 o
   0   2 -18        979.80        981.80        72.13 o
   2   2 -18        133.23        152.78        23.03 o
   4   2 -18          4.07        -19.30        19.30 o
   6   2 -18       1275.89       1215.07        48.09 o
   8   2 -18         27.93         41.34        21.18 o
  10   2 -18        284.78        224.04        30.63 o
  12   2 -18        591.07        568.34        60.48 o
  14   2 -18         21.58         42.44        50.93 o
  -5   3 -18        210.41        182.97        40.43 o
  -3   3 -18        482.57        420.04        45.75 o
  -1   3 -18        238.80        277.49        30.47 o
   1   3 -18         59.94         78.80        27.79 o
   3   3 -18       1743.10       1821.83        47.95 o
   5   3 -18        690.58        712.81        33.63 o
   7   3 -18        429.07        305.36        27.24 o
   9   3 -18        182.00        217.92        35.36 o
  11   3 -18          0.78         -6.37        36.07 o
  13   3 -18         15.57         50.93        48.81 o
  -6   4 -18        288.80        340.75        83.82 o
  -4   4 -18        117.51         90.18        36.01 o
  -2   4 -18         86.08         90.55        28.98 o
   0   4 -18         99.86        125.89        27.29 o
   2   4 -18        338.63        344.23        26.76 o
   4   4 -18        186.16        178.16        24.20 o
   6   4 -18       1065.41        861.81        36.31 o
   8   4 -18        559.07        498.88        30.77 o
  10   4 -18        165.65        128.36        28.57 o
  12   4 -18         17.21          5.30        33.01 o
  14   4 -18        348.13        320.42        59.42 o
  -5   5 -18        479.41        402.70        66.84 o
  -3   5 -18        122.33        118.83        36.74 o
  -1   5 -18        692.55        804.22        58.51 o
   1   5 -18        101.20        118.94        27.64 o
   3   5 -18        621.77        619.94        61.96 o
   5   5 -18         96.63         76.19        21.96 o
   7   5 -18        442.36        442.66        29.68 o
   9   5 -18        562.00        580.33        59.78 o
  11   5 -18        371.28        358.47        34.70 o
  13   5 -18        251.04        252.52        57.29 o
  -6   6 -18        118.38         96.43        51.99 o
  -4   6 -18        333.33        252.99        41.08 o
  -2   6 -18       1731.24       1838.43        80.29 o
   0   6 -18        243.20        257.27        37.39 o
   2   6 -18        108.02         89.49        26.90 o
   4   6 -18        493.21        468.82        29.63 o
   6   6 -18       1133.80       1157.60        42.68 o
   8   6 -18        707.26        652.66        39.60 o
  10   6 -18          8.98         23.47        28.98 o
  12   6 -18         71.95         76.39        48.81 o
  14   6 -18         74.56        101.86        50.93 o
  -5   7 -18         14.05        -16.70        71.09 o
  -3   7 -18        315.69        336.51        43.44 o
  -1   7 -18       1662.53       1631.37        51.04 o
   1   7 -18        130.00        124.06        39.78 o
   3   7 -18         81.34         75.52        22.72 o
   5   7 -18        616.80        526.14        30.68 o
   7   7 -18       1370.52       1218.06        51.80 o
   9   7 -18        116.04        126.64        35.05 o
  11   7 -18         18.91         59.22        32.03 o
  13   7 -18        180.57        110.34        50.93 o
  -6   8 -18        213.18        273.83        75.33 o
  -4   8 -18         19.49          2.17        32.91 o
  -2   8 -18        999.45        980.06        47.12 o
   0   8 -18        269.99        238.91        31.38 o
   2   8 -18         40.48         -2.40        24.89 o
   4   8 -18        419.97        460.85        48.50 o
   6   8 -18        120.81        161.81        26.65 o
   8   8 -18        857.47        929.17        81.70 o
  10   8 -18        140.41         94.99        44.56 o
  12   8 -18        469.65        554.99        49.85 o
  -5   9 -18        232.08        179.96        39.77 o
  -3   9 -18        356.01        325.72        35.75 o
  -1   9 -18        354.00        380.84        34.88 o
   1   9 -18        242.07        217.03        30.58 o
   3   9 -18        100.68        122.43        27.75 o
   5   9 -18         75.06         67.22        25.67 o
   7   9 -18        460.10        326.51        64.72 o
   9   9 -18        102.70        121.13        38.20 o
  11   9 -18        161.14        119.98        35.92 o
  13   9 -18        259.21        244.03        55.17 o
  -4  10 -18         22.31          9.07        42.44 o
  -2  10 -18        759.60        710.24        42.15 o
   0  10 -18        290.71        298.63        29.01 o
   2  10 -18         13.90         36.07        33.01 o
   4  10 -18        363.91        445.24        35.53 o
   6  10 -18        367.96        281.70        65.78 o
   8  10 -18        503.25        552.58        47.25 o
  10  10 -18        115.23        113.19        35.05 o
  12  10 -18        421.66        589.48        75.33 o
  -5  11 -18         70.10         96.47        38.24 o
  -3  11 -18        164.40         75.49        28.87 o
  -1  11 -18         32.32         20.76        43.41 o
   1  11 -18         95.71         93.22        28.12 o
   3  11 -18       1056.85        947.53        98.25 o
   5  11 -18        122.92        102.96        34.41 o
   7  11 -18        613.81        624.76        49.24 o
   9  11 -18        331.69        320.06        42.27 o
  11  11 -18        143.72        168.57        38.67 o
  -4  12 -18        374.48        455.33        46.40 o
  -2  12 -18        169.10        160.00        33.21 o
   0  12 -18        480.74        506.70        33.93 o
   2  12 -18         42.15         32.05        26.47 o
   4  12 -18       1187.01       1119.59        63.44 o
   6  12 -18        714.97        820.47        84.88 o
   8  12 -18         87.09         31.12        33.54 o
  10  12 -18        119.65         58.94        33.14 o
  12  12 -18        395.10        360.71        45.36 o
  -3  13 -18        138.95        138.32        44.11 o
  -1  13 -18        238.61        207.43        46.64 o
   1  13 -18        356.07        323.76        33.84 o
   3  13 -18        704.00        537.40        48.02 o
   5  13 -18         14.10         48.95        33.74 o
   7  13 -18        185.52        124.89        36.56 o
   9  13 -18        266.02        299.61        42.27 o
  11  13 -18         12.47         25.00        33.64 o
  -4  14 -18        314.80        226.66        41.80 o
  -2  14 -18        176.84        203.52        32.45 o
   0  14 -18        379.92        304.94        30.66 o
   2  14 -18        261.99        258.24        43.50 o
   4  14 -18         46.91         91.15        34.41 o
   6  14 -18        145.43        135.94        37.15 o
   8  14 -18         50.29         52.82        51.99 o
  10  14 -18        817.09        759.71        57.06 o
  -3  15 -18         87.11        145.40        41.77 o
  -1  15 -18        226.90        209.15        32.67 o
   1  15 -18        162.42        135.11        43.50 o
   3  15 -18        503.96        497.64        46.51 o
   5  15 -18         38.01         26.80        32.03 o
   7  15 -18        151.91         89.97        37.15 o
   9  15 -18         87.70         68.88        37.15 o
  11  15 -18        138.62        158.03        40.27 o
  -2  16 -18         48.75         41.36        29.66 o
   0  16 -18         70.21         84.66        35.92 o
   2  16 -18        113.20        127.43        51.99 o
   4  16 -18        609.45        561.87       105.04 o
   6  16 -18        754.22        797.24        72.15 o
   8  16 -18        126.95         93.24        49.87 o
  10  16 -18        271.03        298.61        44.34 o
  -1  17 -18        233.35        251.08        57.29 o
   1  17 -18        182.92        119.57        36.56 o
   3  17 -18        101.38         93.90        38.20 o
   5  17 -18        154.84        212.86        39.74 o
   7  17 -18         40.96         36.98        35.65 o
   9  17 -18        274.66        376.73        48.33 o
   0  18 -18        242.20        270.52        41.69 o
   2  18 -18        339.24        270.99        46.68 o
   4  18 -18         46.59        108.22        36.01 o
   6  18 -18        145.07        193.91        53.05 o
   8  18 -18        168.14        181.99        40.74 o
   1  19 -18         98.57         71.43        46.68 o
   3  19 -18        408.54        385.79       117.77 o
   5  19 -18        293.61        210.95        41.69 o
   7  19 -18         10.49         -9.17        34.10 o
   2  20 -18         10.39         42.26        41.38 o
   4  20 -18          1.38        -10.19        33.74 o
   6  20 -18        318.82        358.67        46.44 o
   3  21 -18        153.58        161.27        57.29 o
  -7   1 -17        180.33        167.92        39.74 o
  -5   1 -17        162.66         76.12        76.39 o
  -3   1 -17        404.74        398.86        33.88 o
  -1   1 -17        497.77        498.18        34.52 o
   1   1 -17        567.80        600.78        30.17 o
   3   1 -17       2551.64       2631.39        54.75 o
   5   1 -17       2132.31       2270.49        51.43 o
   7   1 -17        400.62        371.92        27.31 o
   9   1 -17       1700.64       1738.95        48.00 o
  11   1 -17        781.28        726.82        51.75 o
  13   1 -17         28.17          8.49        33.01 o
  -6   2 -17        167.08        131.20        49.87 o
  -4   2 -17        819.76        829.00        44.47 o
  -2   2 -17        233.08        272.50        31.02 o
   0   2 -17         68.62         89.41        20.82 o
   2   2 -17        791.07        798.44        37.37 o
   4   2 -17         68.18         71.84        20.37 o
   6   2 -17       2535.53       2602.76        73.10 o
   8   2 -17       1286.32       1355.57        43.72 o
  10   2 -17        274.48        263.25        31.02 o
  12   2 -17        223.77        167.58        38.24 o
  14   2 -17        641.21        596.28        74.27 o
  -7   3 -17          3.42         -1.29        34.41 o
  -5   3 -17         94.46        129.32        30.16 o
  -3   3 -17         56.79         29.95        32.91 o
  -1   3 -17        546.75        526.57        73.10 o
   1   3 -17        403.25        370.00        25.91 o
   3   3 -17        286.46        340.27        27.26 o
   5   3 -17        888.39        845.97        37.98 o
   7   3 -17       1650.40       1562.03        44.80 o
   9   3 -17        768.38        713.76        36.07 o
  11   3 -17        366.41        403.91        36.17 o
  13   3 -17        146.88        127.32        53.05 o
  -6   4 -17        124.06         96.07        29.70 o
  -4   4 -17        259.03        214.11        94.43 o
  -2   4 -17       1611.30       1622.53        55.28 o
   0   4 -17        817.27        837.86        71.60 o
   2   4 -17        108.09        159.28        28.79 o
   4   4 -17         62.57         37.78        19.52 o
   6   4 -17        721.49        655.63        32.09 o
   8   4 -17          9.11         -7.10        19.30 o
  10   4 -17        810.82        882.79        55.53 o
  12   4 -17        164.86        195.22        50.93 o
  14   4 -17         84.60         82.76        50.93 o
  -7   5 -17        243.16        148.35        49.47 o
  -5   5 -17        190.86        185.18        38.93 o
  -3   5 -17        162.29        170.84        36.74 o
  -1   5 -17       1369.57       1358.21        45.73 o
   1   5 -17        114.58        186.92        22.86 o
   3   5 -17        551.24        610.67        30.34 o
   5   5 -17        258.99        316.23        25.43 o
   7   5 -17       1422.18       1468.37        44.00 o
   9   5 -17         18.52          5.67        24.07 o
  11   5 -17        383.53        426.63        41.93 o
  13   5 -17         94.41        112.47        48.81 o
  -6   6 -17        646.85        538.23        50.12 o
  -4   6 -17         26.91         36.50        66.84 o
  -2   6 -17       1701.30       1715.25        56.70 o
   0   6 -17        379.50        359.81        31.81 o
   2   6 -17        458.06        472.78        28.18 o
   4   6 -17        632.79        720.45        32.30 o
   6   6 -17        303.53        242.42        24.62 o
   8   6 -17       1631.92       1587.60        54.28 o
  10   6 -17        337.47        419.91        64.72 o
  12   6 -17        280.71        394.69        59.42 o
  14   6 -17         21.86          4.24        46.68 o
  -7   7 -17        218.87        166.29        40.75 o
  -5   7 -17        171.72        177.17        38.67 o
  -3   7 -17        161.56        135.89        27.96 o
  -1   7 -17        451.31        536.96        39.53 o
   1   7 -17        799.93        809.72        40.83 o
   3   7 -17        814.86        878.45        35.92 o
   5   7 -17        690.32        705.89        32.30 o
   7   7 -17       2903.29       2815.30        58.82 o
   9   7 -17        330.93        320.42        39.74 o
  11   7 -17        219.95        188.21        36.56 o
  13   7 -17        268.15        275.86        57.29 o
  -6   8 -17         95.37         34.22        35.64 o
  -4   8 -17        139.82        136.95        37.15 o
  -2   8 -17       1793.12       1796.21        59.86 o
   0   8 -17         89.00        111.75        22.79 o
   2   8 -17        501.95        514.20        35.49 o
   4   8 -17        118.59         99.36        21.52 o
   6   8 -17         62.43        103.62        21.96 o
   8   8 -17       1218.52       1288.57        93.37 o
  10   8 -17        186.25        178.98        36.56 o
  12   8 -17         38.43         53.33        33.54 o
  14   8 -17        287.09        294.96        57.29 o
  -5   9 -17         53.97         18.77        49.87 o
  -3   9 -17        226.68        194.36        29.78 o
  -1   9 -17       1066.20       1096.17        49.55 o
   1   9 -17       1467.49       1379.60        52.65 o
   3   9 -17        186.07        159.25        27.75 o
   5   9 -17        234.59        246.21        28.98 o
   7   9 -17        624.70        602.72        45.75 o
   9   9 -17        778.52        830.83        53.12 o
  11   9 -17         62.36         66.84        41.38 o
  13   9 -17         57.35         59.42        44.56 o
  -6  10 -17         14.08         20.63        34.67 o
  -4  10 -17          2.90         22.87        33.14 o
  -2  10 -17        324.40        307.36        32.56 o
   0  10 -17        422.83        443.45        34.94 o
   2  10 -17       1273.91       1143.96        49.81 o
   4  10 -17       1961.62       2082.69        60.38 o
   6  10 -17        161.82        122.32        33.74 o
   8  10 -17        324.05        231.65        37.15 o
  10  10 -17         72.53         50.32        31.40 o
  12  10 -17       1202.95       1136.02        65.82 o
  -5  11 -17         30.21          1.01        40.32 o
  -3  11 -17        109.80        157.13        30.26 o
  -1  11 -17       1640.49       1595.01        58.40 o
   1  11 -17        433.92        506.29        50.22 o
   3  11 -17        602.03        608.97        37.52 o
   5  11 -17        538.59        477.74        44.09 o
   7  11 -17        296.56        253.44        37.42 o
   9  11 -17        186.97        203.00        36.71 o
  11  11 -17        505.53        452.32        46.82 o
  13  11 -17        142.06        148.54        50.93 o
  -6  12 -17         33.82         21.90        34.10 o
  -4  12 -17         99.28         83.92        29.78 o
  -2  12 -17        166.59        144.08        29.50 o
   0  12 -17        269.13        271.30        31.81 o
   2  12 -17       1224.68       1235.68        51.43 o
   4  12 -17        577.82        558.07        40.32 o
   6  12 -17        184.79        202.85        36.74 o
   8  12 -17        200.79        185.66        72.15 o
  10  12 -17        102.84         75.68        35.01 o
  12  12 -17       1556.82       1658.05        77.33 o
  -5  13 -17          0.08         13.84        33.64 o
  -3  13 -17         92.52         86.10        28.94 o
  -1  13 -17         85.90         69.64        32.10 o
   1  13 -17        165.56        124.83        28.12 o
   3  13 -17        352.45        358.51        33.84 o
   5  13 -17         70.01        138.97        33.74 o
   7  13 -17        119.19         68.69        34.12 o
   9  13 -17        215.65        210.38        37.71 o
  11  13 -17        231.85        172.58        39.23 o
  -4  14 -17        259.47        191.95        32.72 o
  -2  14 -17         80.76         60.31        39.72 o
   0  14 -17        117.64        107.55        28.01 o
   2  14 -17         11.90         26.19        25.30 o
   4  14 -17        400.83        340.77        60.48 o
   6  14 -17         57.20         35.19        32.89 o
   8  14 -17        192.45        206.92        55.17 o
  10  14 -17         66.23         82.17        34.67 o
  12  14 -17        240.08        220.52        43.20 o
  -3  15 -17        503.30        402.41        38.69 o
  -1  15 -17        488.31        478.84        37.46 o
   1  15 -17        120.88        113.52        24.09 o
   3  15 -17        765.45        808.08        53.25 o
   5  15 -17        157.14        124.66        35.05 o
   7  15 -17       1138.63       1045.14       168.59 o
   9  15 -17        328.25        357.42        44.72 o
  11  15 -17          1.65         -2.53        34.10 o
  -4  16 -17         19.39         62.09        29.98 o
  -2  16 -17        381.49        465.58        78.23 o
   0  16 -17        448.48        418.96        42.23 o
   2  16 -17         28.18          7.38        45.62 o
   4  16 -17         94.30        126.43        33.74 o
   6  16 -17        154.21        122.94        35.05 o
   8  16 -17        225.79        199.41        39.23 o
  10  16 -17        102.09         45.77        35.65 o
  -3  17 -17        137.84        126.29        34.77 o
  -1  17 -17         35.59          5.26        28.95 o
   1  17 -17        260.71        209.12        38.67 o
   3  17 -17        226.55        225.51        79.57 o
   5  17 -17        254.36        268.09        40.18 o
   7  17 -17         53.41         70.03        35.64 o
   9  17 -17        181.70        148.58        38.73 o
  -2  18 -17        263.55        220.28        39.23 o
   0  18 -17        158.34        154.99        64.72 o
   2  18 -17        345.50        407.88        57.29 o
   4  18 -17        252.81        290.85        42.01 o
   6  18 -17         82.06         70.39        35.05 o
   8  18 -17         19.18         70.03        35.18 o
  10  18 -17          1.13          3.45        35.18 o
  -1  19 -17          1.28        -24.38        31.61 o
   1  19 -17        669.29        592.94        50.75 o
   3  19 -17         50.10        124.40        72.15 o
   5  19 -17        412.67        354.67        68.96 o
   7  19 -17         63.32         42.76        47.74 o
   9  19 -17        103.54        132.88        40.27 o
   0  20 -17        356.34        353.64        50.93 o
   2  20 -17         16.23         66.04        36.56 o
   4  20 -17        333.05        328.97        44.09 o
   6  20 -17        945.51       1119.36        67.32 o
   8  20 -17         87.23         97.14        39.77 o
   1  21 -17         22.97         21.54        34.67 o
   3  21 -17        343.86        406.95        47.73 o
   5  21 -17        439.38        458.42        48.61 o
   7  21 -17         66.21         38.96        36.71 o
   2  22 -17        185.88        268.64        43.79 o
   4  22 -17         85.32         36.91        38.24 o
  -8   0 -16         27.32         21.22        48.81 o
  -6   0 -16        345.60        381.96        63.66 o
  -4   0 -16       2206.86       2028.42       108.22 o
  -2   0 -16       1815.00       2071.27       149.60 o
   0   0 -16       1258.88       1193.20        55.89 o
   2   0 -16        498.88        562.53        43.50 o
   4   0 -16       4853.88       4823.70       106.41 o
   6   0 -16       3062.28       2973.11        80.98 o
   8   0 -16       1762.31       1729.59        64.52 o
  10   0 -16        122.15        138.38        32.23 o
  12   0 -16        367.11        288.59        57.29 o
  14   0 -16       1008.02       1001.58        84.88 o
  -7   1 -16        455.83        380.03        44.25 o
  -5   1 -16        293.22        303.34        39.74 o
  -3   1 -16       1264.86       1376.80        63.76 o
  -1   1 -16        833.09        790.02        32.46 o
   1   1 -16         96.22        133.37        19.95 o
   3   1 -16       3244.50       3251.80        59.04 o
   5   1 -16       1606.54       1661.77        43.46 o
   7   1 -16       1381.45       1283.83        40.58 o
   9   1 -16       2662.97       2586.20        55.40 o
  11   1 -16         19.23         37.32        36.07 o
  13   1 -16        470.88        452.25        45.75 o
  -8   2 -16        258.24        250.39        41.93 o
  -6   2 -16        130.58         55.31        33.74 o
  -4   2 -16        103.17         89.32        32.23 o
  -2   2 -16        224.85        239.05        30.34 o
   0   2 -16       1857.69       1991.86        46.34 o
   2   2 -16       1568.61       1381.58        40.67 o
   4   2 -16       1188.08       1036.57        36.80 o
   6   2 -16        217.68        197.22        22.24 o
   8   2 -16       1723.63       1796.39        46.92 o
  10   2 -16        481.27        436.31        33.08 o
  12   2 -16        481.58        458.75        44.25 o
  14   2 -16        167.05        150.66        53.05 o
  -7   3 -16        175.38        157.38        56.23 o
  -5   3 -16        329.09        308.24        88.06 o
  -3   3 -16        401.39        520.38        44.94 o
  -1   3 -16       2121.73       2138.42        51.06 o
   1   3 -16        611.74        595.91        28.87 o
   3   3 -16        894.21        909.49        35.11 o
   5   3 -16        210.49        185.75        22.00 o
   7   3 -16        245.24        232.73        23.38 o
   9   3 -16        851.01        883.45        36.17 o
  11   3 -16        380.01        439.16        57.00 o
  13   3 -16         68.68         70.03        46.68 o
  15   3 -16        126.18        125.20        53.05 o
  -8   4 -16        155.04         99.73        37.51 o
  -6   4 -16        496.42        463.05        45.60 o
  -4   4 -16        988.85        958.40        55.46 o
  -2   4 -16       2972.28       3121.68        78.08 o
   0   4 -16        737.59        671.30        30.22 o
   2   4 -16        713.18        735.02        30.41 o
   4   4 -16        222.71        201.08        21.70 o
   6   4 -16       1615.56       1523.24        42.89 o
   8   4 -16       1047.11       1048.63        39.21 o
  10   4 -16         93.12         75.56        25.30 o
  12   4 -16        228.71        263.13        53.05 o
  14   4 -16         59.59         48.81        46.68 o
  -7   5 -16         27.07         44.80        33.14 o
  -5   5 -16        547.63        466.92        45.31 o
  -3   5 -16        213.12        291.75        56.76 o
  -1   5 -16         30.49         41.51        23.54 o
   1   5 -16         53.76        100.33        19.57 o
   3   5 -16        227.87        210.24        22.13 o
   5   5 -16        571.07        580.60        29.06 o
   7   5 -16       4253.01       4233.79        71.04 o
   9   5 -16        646.67        630.91        64.36 o
  11   5 -16        269.99        216.41        35.24 o
  13   5 -16        386.91        328.91        57.29 o
  15   5 -16        336.30        377.72        63.66 o
  -8   6 -16        155.65        153.01        61.54 o
  -6   6 -16         70.14         44.38        34.12 o
  -4   6 -16         23.89          8.59        29.56 o
  -2   6 -16        764.65        763.55        52.10 o
   0   6 -16        191.12        175.71        23.03 o
   2   6 -16        218.67        257.05        22.80 o
   4   6 -16         17.09         10.46        17.71 o
   6   6 -16        493.94        436.90        27.19 o
   8   6 -16        178.88        182.17        26.90 o
  10   6 -16        149.22        186.66        35.24 o
  12   6 -16        150.15        216.44        50.93 o
  14   6 -16        714.87        717.24        74.27 o
  -7   7 -16         29.59         23.62        33.54 o
  -5   7 -16         84.61         35.50        32.60 o
  -3   7 -16        599.57        602.24        49.92 o
  -1   7 -16        415.25        441.29        33.38 o
   1   7 -16        821.95        806.87        39.17 o
   3   7 -16       1983.73       2060.44        47.38 o
   5   7 -16         19.62         56.66        19.61 o
   7   7 -16        403.61        393.91        56.97 o
   9   7 -16        376.41        413.43        57.29 o
  11   7 -16        236.13        159.71        34.41 o
  13   7 -16         93.48         61.54        44.56 o
  -6   8 -16         72.90         70.34        34.67 o
  -4   8 -16          9.64         25.11        25.56 o
  -2   8 -16        594.73        534.26        35.68 o
   0   8 -16       3281.28       3230.82        72.64 o
   2   8 -16        284.74        362.29        31.99 o
   4   8 -16       3320.76       3466.80        68.03 o
   6   8 -16        121.17        115.99        21.18 o
   8   8 -16        930.43        816.52        50.12 o
  10   8 -16        511.46        481.26        43.44 o
  12   8 -16        426.33        331.30        44.56 o
  14   8 -16         64.56        159.15        48.81 o
  -7   9 -16         59.91         44.16        34.10 o
  -5   9 -16         18.36        -11.38        32.60 o
  -3   9 -16        555.79        571.43        37.69 o
  -1   9 -16       1147.14       1130.16        73.77 o
   1   9 -16        478.51        420.28        31.85 o
   3   9 -16       1050.06       1042.58        44.36 o
   5   9 -16       2238.09       2008.11        56.33 o
   7   9 -16        505.89        554.71        51.99 o
   9   9 -16        255.60        273.32        36.56 o
  11   9 -16         30.81         26.31        29.90 o
  13   9 -16        300.82        280.10        55.17 o
  -6  10 -16         57.18         20.67        33.64 o
  -4  10 -16         57.40         37.15        25.49 o
  -2  10 -16       2258.73       2187.54        62.32 o
   0  10 -16        196.93        281.90        30.43 o
   2  10 -16        226.78        317.48        47.82 o
   4  10 -16       2396.67       2339.09        60.74 o
   6  10 -16        713.82        796.00       109.28 o
   8  10 -16        478.98        418.75        40.43 o
  10  10 -16        344.29        332.18        39.57 o
  12  10 -16        395.60        472.65        55.17 o
  14  10 -16         68.37        137.93        48.81 o
  -7  11 -16       1829.68       2026.19       249.33 o
  -5  11 -16        368.53        394.31        42.82 o
  -3  11 -16       1285.07       1219.65        85.96 o
  -1  11 -16        733.84        657.08        38.37 o
   1  11 -16       1532.00       1565.92        55.71 o
   3  11 -16        966.30        925.60        44.07 o
   5  11 -16        568.49        476.92        47.39 o
   7  11 -16        839.52        666.93        67.90 o
   9  11 -16        473.26        442.05        41.69 o
  11  11 -16        662.30        648.21        50.75 o
  13  11 -16        161.93        156.72        42.31 o
  -6  12 -16         47.91         69.89        35.18 o
  -4  12 -16        548.86        483.73        42.03 o
  -2  12 -16         22.29         28.81        25.78 o
   0  12 -16        920.62        863.67        43.01 o
   2  12 -16        664.05        734.24        39.60 o
   4  12 -16         95.22         56.31        35.28 o
   6  12 -16        740.93        754.80        50.93 o
   8  12 -16         43.85         49.11        31.40 o
  10  12 -16         57.53         55.67        32.03 o
  12  12 -16        211.74        292.48        42.27 o
  -5  13 -16         50.26         42.87        32.10 o
  -3  13 -16         37.56         45.88        26.78 o
  -1  13 -16        696.29        702.27        62.55 o
   1  13 -16        523.16        630.70        33.04 o
   3  13 -16        312.70        228.94        28.51 o
   5  13 -16        252.23        221.91        35.05 o
   7  13 -16        353.81        412.19       141.11 o
   9  13 -16        189.74        206.15        40.32 o
  11  13 -16        239.93        286.29        40.18 o
  13  13 -16        505.63        668.82       108.22 o
  -6  14 -16        223.97        273.12        41.61 o
  -4  14 -16        189.84        168.20        38.88 o
  -2  14 -16        523.33        493.12        37.43 o
   0  14 -16        780.07        679.33        65.59 o
   2  14 -16       2157.61       2103.37        61.66 o
   4  14 -16        371.08        323.28        39.26 o
   6  14 -16        574.30        474.55        42.59 o
   8  14 -16       1307.08       1310.43       142.17 o
  10  14 -16         37.60         55.53        40.32 o
  12  14 -16        185.51        208.48        40.74 o
  -5  15 -16         76.37         40.17        29.97 o
  -3  15 -16        506.90        495.45        45.77 o
  -1  15 -16         69.65         40.87        26.17 o
   1  15 -16       1119.17       1118.18        45.27 o
   3  15 -16         12.62         45.20        29.90 o
   5  15 -16        194.98        251.57        36.56 o
   7  15 -16        149.23        104.30        34.12 o
   9  15 -16         24.90        -24.30        31.08 o
  11  15 -16         18.22         -8.91        32.55 o
  -4  16 -16        411.08        429.98        37.15 o
  -2  16 -16        329.53        317.51        33.91 o
   0  16 -16        785.39        792.64        42.32 o
   2  16 -16        836.06        614.32        46.51 o
   4  16 -16         14.23        -18.17        29.23 o
   6  16 -16        254.35        206.73        37.15 o
   8  16 -16        131.45        227.44        49.87 o
  10  16 -16         77.58         44.47        35.64 o
  12  16 -16        105.33        172.33        40.04 o
  -3  17 -16        373.97        505.62        39.02 o
  -1  17 -16         17.41         35.32        26.86 o
   1  17 -16        551.94        514.33        44.09 o
   3  17 -16        403.71        392.51        40.51 o
   5  17 -16        130.62         95.35        33.54 o
   7  17 -16         10.14         50.54        32.60 o
   9  17 -16          5.75         -8.92        32.10 o
  11  17 -16        173.30        227.69        41.80 o
  -4  18 -16         70.83         98.12        30.12 o
  -2  18 -16         63.70         62.67        44.78 o
   0  18 -16        947.49       1088.29       105.99 o
   2  18 -16         64.54         65.98        32.03 o
   4  18 -16        421.95        463.61        45.75 o
   6  18 -16         23.64         10.81        31.08 o
   8  18 -16        195.21        132.75        36.71 o
  10  18 -16        185.94        176.41        43.50 o
  -3  19 -16         95.68         65.14        33.64 o
  -1  19 -16        172.92        123.12        34.67 o
   1  19 -16        352.32        236.43        38.06 o
   3  19 -16        168.94         98.67        34.51 o
   5  19 -16         44.35         63.57        34.41 o
   7  19 -16          7.19         36.84        34.67 o
   9  19 -16        496.85        525.78        61.54 o
  -2  20 -16        163.13        111.02        36.71 o
   0  20 -16        481.34        448.02        46.40 o
   2  20 -16         45.77         52.09        32.60 o
   4  20 -16        270.73        268.45        46.68 o
   6  20 -16        322.43        278.90        42.27 o
   8  20 -16        370.68        452.80        48.43 o
  -1  21 -16        260.28        337.77        42.29 o
   1  21 -16        104.85        187.92        38.06 o
   3  21 -16        486.88        497.40        48.61 o
   5  21 -16        198.29        169.83        40.43 o
   7  21 -16        549.77        678.25        54.11 o
   0  22 -16        202.75        139.68        37.71 o
   2  22 -16        381.04        231.67        40.75 o
   4  22 -16        364.95        264.87        45.62 o
   6  22 -16       1322.38       1546.69        93.37 o
   1  23 -16          4.85         -7.10        38.20 o
   3  23 -16         22.55         22.28        36.01 o
   5  23 -16          7.62          3.89        35.92 o
  -9   1 -15        196.87        258.35        42.01 o
  -7   1 -15       1109.56       1002.31       131.46 o
  -5   1 -15         27.59          1.47        29.23 o
  -3   1 -15        835.13        861.34        50.25 o
  -1   1 -15        161.68        206.47        18.84 o
   1   1 -15       9001.34       8916.21       115.27 o
   3   1 -15        665.04        622.00        27.21 o
   5   1 -15       1541.78       1418.35        44.72 o
   7   1 -15       6660.27       6502.89        91.51 o
   9   1 -15       1188.94       1189.61        39.78 o
  11   1 -15        856.23        955.71        63.66 o
  13   1 -15         71.74         47.77        32.23 o
  -8   2 -15          4.16        -10.41        40.32 o
  -6   2 -15         65.82         78.51        33.01 o
  -4   2 -15        233.68        210.92        49.87 o
  -2   2 -15       4193.84       4054.48        79.40 o
   0   2 -15        333.69        329.43        22.95 o
   2   2 -15       1517.72       1528.42        39.15 o
   4   2 -15        647.50        592.99        27.78 o
   6   2 -15       5692.29       5643.82        82.48 o
   8   2 -15        623.91        610.86        38.98 o
  10   2 -15       1524.84       1624.12        52.65 o
  12   2 -15         33.28         24.48        42.44 o
  14   2 -15        229.54        210.08        55.17 o
  -9   3 -15       1171.18       1104.13       132.52 o
  -7   3 -15         25.60         50.11        32.91 o
  -5   3 -15        397.94        394.32        40.43 o
  -3   3 -15       1082.02       1148.48        39.76 o
  -1   3 -15       2624.05       2575.75        50.76 o
   1   3 -15       3164.99       3204.41        56.84 o
   3   3 -15        356.67        436.17        24.62 o
   5   3 -15       4660.82       4583.58        71.34 o
   7   3 -15        864.36        830.15        33.36 o
   9   3 -15        229.74        217.66        22.41 o
  11   3 -15        482.03        416.92        32.94 o
  13   3 -15        561.09        558.09        65.78 o
  15   3 -15        167.89        199.47        55.17 o
  -8   4 -15        236.07        176.38        38.67 o
  -6   4 -15        511.19        459.58        43.44 o
  -4   4 -15       1303.98       1303.17        50.92 o
  -2   4 -15        446.32        436.21        31.33 o
   0   4 -15        528.22        482.92        23.57 o
   2   4 -15        520.95        519.67        31.79 o
   4   4 -15       2138.42       2178.65        45.86 o
   6   4 -15       5167.65       5202.85        78.21 o
   8   4 -15       2138.37       2153.27        48.72 o
  10   4 -15        369.38        420.16        50.02 o
  12   4 -15        376.80        352.25        55.17 o
  14   4 -15        319.45        324.67        57.29 o
  -9   5 -15        187.18        331.76        45.31 o
  -7   5 -15         98.21        106.52        34.12 o
  -5   5 -15        287.90        281.51        42.44 o
  -3   5 -15        614.90        553.29        48.39 o
  -1   5 -15       2898.00       2869.42        69.18 o
   1   5 -15       1848.39       1729.63        59.42 o
   3   5 -15        122.50        178.00        27.19 o
   5   5 -15        885.43        757.71        33.69 o
   7   5 -15       2084.37       1979.52        46.11 o
   9   5 -15        566.27        600.34        49.06 o
  11   5 -15        602.56        594.10        44.25 o
  13   5 -15        559.21        617.50        65.78 o
  15   5 -15        218.45        216.44        57.29 o
  -8   6 -15        273.48        407.61        45.86 o
  -6   6 -15        347.79        402.10        45.62 o
  -4   6 -15         56.03         76.80        24.91 o
  -2   6 -15        126.22        148.24        30.94 o
   0   6 -15       2723.58       2667.32        53.70 o
   2   6 -15       2288.39       2300.82        50.92 o
   4   6 -15       1349.97       1391.10        39.43 o
   6   6 -15       1842.07       1764.29        43.21 o
   8   6 -15        379.14        313.93        26.22 o
  10   6 -15          9.37        -19.10        29.71 o
  12   6 -15         73.15         45.98        31.40 o
  14   6 -15        222.93        174.00        50.93 o
  -7   7 -15        119.68         61.81        33.64 o
  -5   7 -15        397.24        421.95        41.69 o
  -3   7 -15       1094.56       1096.49        55.06 o
  -1   7 -15        587.56        528.24        33.03 o
   1   7 -15       6265.50       6354.58        89.94 o
   3   7 -15        475.22        450.10        25.58 o
   5   7 -15        958.38        873.42        34.21 o
   7   7 -15        147.41        120.00        21.44 o
   9   7 -15       1172.45       1199.70        59.14 o
  11   7 -15        196.03        207.99        34.12 o
  13   7 -15        893.32        698.14        67.90 o
  15   7 -15        276.69        227.05        55.17 o
  -8   8 -15        506.78        486.17        38.01 o
  -6   8 -15        115.77         49.19        32.10 o
  -4   8 -15        742.28        684.55        38.30 o
  -2   8 -15        431.29        304.31        29.50 o
   0   8 -15       4038.57       4009.79        79.58 o
   2   8 -15         23.37         27.95        17.05 o
   4   8 -15        430.25        439.37        25.36 o
   6   8 -15       1995.35       2070.74        54.14 o
   8   8 -15         43.41         85.89        28.39 o
  10   8 -15        411.02        357.97        38.24 o
  12   8 -15        224.36        217.46        37.15 o
  14   8 -15         28.01        -10.61        42.44 o
  -7   9 -15        141.57        203.27        39.20 o
  -5   9 -15        183.55        241.95        37.71 o
  -3   9 -15        396.96        415.37        32.78 o
  -1   9 -15        596.37        577.85        35.02 o
   1   9 -15         71.90        115.45        20.62 o
   3   9 -15       2431.82       2242.85        76.55 o
   5   9 -15       1087.30       1030.21        43.07 o
   7   9 -15        956.95        972.67        53.12 o
   9   9 -15        695.87        737.87        47.73 o
  11   9 -15        260.18        251.09        60.48 o
  13   9 -15        141.95         67.90        44.56 o
  -8  10 -15        379.18        428.81        47.11 o
  -6  10 -15        285.64        220.82        64.72 o
  -4  10 -15        672.23        622.12        37.82 o
  -2  10 -15        621.83        593.70        36.63 o
   0  10 -15       6654.53       6583.06       111.45 o
   2  10 -15       2246.88       2421.23        60.01 o
   4  10 -15        283.89        243.68        26.47 o
   6  10 -15        239.65        226.58        32.23 o
   8  10 -15       1830.59       1727.72        66.46 o
  10  10 -15          1.82         -2.01        28.39 o
  12  10 -15       1455.67       1512.62        68.58 o
  14  10 -15        104.12        161.27        46.68 o
  -7  11 -15         52.27         72.49        34.94 o
  -5  11 -15        270.42        258.61        31.54 o
  -3  11 -15       3246.75       3379.92        75.97 o
  -1  11 -15        664.26        581.32        35.49 o
   1  11 -15       6287.10       6433.85       109.41 o
   3  11 -15        360.91        294.92        43.02 o
   5  11 -15       1058.43       1131.06        78.98 o
   7  11 -15        336.43        442.22        39.57 o
   9  11 -15        198.83        232.00        35.05 o
  11  11 -15        112.02        139.10        45.62 o
  13  11 -15         51.02         37.18        33.64 o
  -6  12 -15         53.75         77.98        41.38 o
  -4  12 -15        458.89        437.18        35.22 o
  -2  12 -15       1226.93       1067.00        57.88 o
   0  12 -15        710.82        679.40        37.94 o
   2  12 -15       8599.46       8627.17       134.76 o
   4  12 -15       2170.27       2030.67        82.50 o
   6  12 -15        118.48         38.42        28.39 o
   8  12 -15        531.46        498.59        54.11 o
  10  12 -15        474.24        428.23        42.44 o
  12  12 -15        313.06        286.30        39.77 o
  14  12 -15        118.01         29.71        46.68 o
  -7  13 -15        248.79        243.86        40.79 o
  -5  13 -15         87.65        102.92        28.24 o
  -3  13 -15        251.10        244.15        30.19 o
  -1  13 -15        840.60        867.62        91.09 o
   1  13 -15        289.83        255.61        28.93 o
   3  13 -15       2264.21       2013.81        57.56 o
   5  13 -15        541.23        552.35        41.93 o
   7  13 -15         98.18         48.48        29.00 o
   9  13 -15        239.00        169.94        34.67 o
  11  13 -15        361.01        410.52        43.34 o
  13  13 -15        165.83        161.85        48.81 o
  -6  14 -15         68.91         32.82        32.45 o
  -4  14 -15        408.45        325.74        32.72 o
  -2  14 -15         17.87          4.62        29.42 o
   0  14 -15          7.66          0.02        27.51 o
   2  14 -15         69.48         59.02        23.67 o
   4  14 -15       1477.63       1460.49        62.97 o
   6  14 -15        916.46        696.28        47.73 o
   8  14 -15        563.55        540.43        43.79 o
  10  14 -15         78.65         61.49        32.03 o
  12  14 -15        187.33        154.60        37.71 o
  -5  15 -15        684.71        720.56        42.05 o
  -3  15 -15        129.96        195.35        30.19 o
  -1  15 -15        175.68        176.05        28.35 o
   1  15 -15       1095.57       1133.75        48.97 o
   3  15 -15        128.14         68.68        30.73 o
   5  15 -15        454.05        400.59        40.51 o
   7  15 -15        449.92        391.52        40.75 o
   9  15 -15         47.76         95.96        33.14 o
  11  15 -15        212.64        244.43        39.77 o
  13  15 -15         11.17        -40.32        42.44 o
  -6  16 -15        419.73        368.35        43.96 o
  -4  16 -15        372.12        383.63        35.22 o
  -2  16 -15        103.57         72.17        25.82 o
   0  16 -15        481.61        468.23        36.18 o
   2  16 -15       1827.85       1569.10        66.76 o
   4  16 -15         30.59         -5.30        28.65 o
   6  16 -15       1376.38       1359.53        85.94 o
   8  16 -15        268.20        261.87        39.23 o
  10  16 -15         18.96        -30.08        30.08 o
  12  16 -15         50.46         83.10        36.09 o
  -5  17 -15        385.44        293.27        43.62 o
  -3  17 -15        513.19        530.82        37.99 o
  -1  17 -15        213.64        220.22        29.66 o
   1  17 -15        973.13        852.33        50.95 o
   3  17 -15       1278.52       1193.26        62.26 o
   5  17 -15        211.55        206.10        35.64 o
   7  17 -15       1019.03       1083.33        63.55 o
   9  17 -15         80.05         68.00        33.64 o
  11  17 -15         34.33          7.57        32.97 o
  -4  18 -15         80.36         52.27        27.82 o
  -2  18 -15        200.76        250.02        31.23 o
   0  18 -15        351.06        329.30        39.57 o
   2  18 -15        300.04        255.03        36.56 o
   4  18 -15         88.02         62.60        31.51 o
   6  18 -15        138.19         51.47        38.20 o
   8  18 -15        278.38        295.50        43.50 o
  10  18 -15        167.53        194.83        55.17 o
  -3  19 -15         82.19         98.89        29.99 o
  -1  19 -15        502.77        511.73        82.76 o
   1  19 -15       1020.78        958.46        55.27 o
   3  19 -15        327.61        320.65        40.51 o
   5  19 -15        230.03        243.24        68.96 o
   7  19 -15        736.63        747.27        81.70 o
   9  19 -15        242.44        282.21        66.84 o
  11  19 -15        119.77         16.67        35.65 o
  -4  20 -15        260.20        308.62        40.74 o
  -2  20 -15        348.04        352.88        90.18 o
   0  20 -15         74.31         51.27        31.61 o
   2  20 -15         37.61          8.54        32.89 o
   4  20 -15         38.66        -14.85        31.51 o
   6  20 -15         24.75         43.64        34.41 o
   8  20 -15        115.79        137.77        42.44 o
  10  20 -15        960.84       1209.54       171.88 o
  -3  21 -15        415.48        425.44        43.34 o
  -1  21 -15         67.00         53.14        33.64 o
   1  21 -15        634.56        613.99        48.33 o
   3  21 -15        601.91        505.68       105.04 o
   5  21 -15        182.51        137.14        47.74 o
   7  21 -15        190.25        218.62        39.77 o
   9  21 -15        127.77         93.57        85.94 o
  -2  22 -15        738.60        666.63        50.42 o
   0  22 -15        812.91        801.10        54.02 o
   2  22 -15        225.27        209.10        40.43 o
   4  22 -15        207.00        250.40        41.24 o
   6  22 -15         99.97         84.13        38.06 o
   8  22 -15        120.27         89.28        39.26 o
  -1  23 -15        227.73        273.38        90.18 o
   1  23 -15         11.21         -8.49        33.14 o
   3  23 -15        313.46        336.95        44.72 o
   5  23 -15        176.13        180.79       130.50 o
   7  23 -15        112.12        147.65        42.59 o
   2  24 -15        337.85        375.85        46.82 o
   4  24 -15        732.54        879.94        61.52 o
 -10   0 -14        280.33        288.59        59.42 o
  -8   0 -14        138.68         95.49        48.81 o
  -6   0 -14        714.89        630.23        65.78 o
  -4   0 -14       9217.82       9533.29       254.64 o
  -2   0 -14       3689.63       3668.70        85.80 o
   0   0 -14       6749.08       6596.62       126.62 o
   2   0 -14      10648.25      10660.01       184.54 o
   4   0 -14       4092.29       4073.61        89.99 o
   6   0 -14       5292.29       5401.25       111.04 o
   8   0 -14       4203.68       3853.43        90.77 o
  10   0 -14        295.38        279.79        33.74 o
  12   0 -14        624.77        712.99        70.03 o
  -9   1 -14        516.09        472.47        45.75 o
  -7   1 -14        813.86        714.51        49.52 o
  -5   1 -14       2052.05       2154.37        75.76 o
  -3   1 -14       2538.23       2572.16        59.53 o
  -1   1 -14       7376.69       7612.24       100.43 o
   1   1 -14       2139.34       2035.93        43.11 o
   3   1 -14       1409.39       1379.01        36.50 o
   5   1 -14        817.92        752.50        34.00 o
   7   1 -14       1829.16       1810.12        42.94 o
   9   1 -14       1558.29       1551.80        72.83 o
  11   1 -14       2258.53       2108.69       114.59 o
  13   1 -14        609.08        568.53        46.44 o
  -8   2 -14         48.94         51.12        33.74 o
  -6   2 -14         26.43        -26.52        28.51 o
  -4   2 -14        436.56        400.58        38.93 o
  -2   2 -14        251.43        250.35        18.86 o
   0   2 -14        690.76        731.43        29.16 o
   2   2 -14       2543.57       2625.90        64.67 o
   4   2 -14        544.85        478.20        29.71 o
   6   2 -14       1377.31       1406.08        38.17 o
   8   2 -14       1581.44       1473.50        40.28 o
  10   2 -14        547.77        508.24        33.08 o
  12   2 -14        465.26        397.33        40.43 o
  14   2 -14         26.57         12.73        44.56 o
  -9   3 -14        203.06        196.29        40.18 o
  -7   3 -14        323.09        308.31        38.93 o
  -5   3 -14         80.26         59.68        29.90 o
  -3   3 -14       1260.87       1284.82        45.74 o
  -1   3 -14       1831.40       1890.60        42.13 o
   1   3 -14       1576.74       1624.02        38.85 o
   3   3 -14        297.50        296.97        20.41 o
   5   3 -14       1847.09       1782.01        40.84 o
   7   3 -14       2094.35       1979.25        44.80 o
   9   3 -14       2029.77       2014.44        47.42 o
  11   3 -14        266.50        275.16        33.68 o
  13   3 -14         99.26         89.12        46.68 o
  15   3 -14         57.62         78.51        46.68 o
  -8   4 -14        484.51        429.00        45.31 o
  -6   4 -14        129.38         64.97        31.40 o
  -4   4 -14       1029.60        877.59        56.73 o
  -2   4 -14       2466.50       2513.29        59.39 o
   0   4 -14       4180.78       3888.49        63.71 o
   2   4 -14        134.81        134.34        18.68 o
   4   4 -14        271.49        284.57        20.90 o
   6   4 -14        192.92        228.07        20.59 o
   8   4 -14       3456.09       3208.47        58.04 o
  10   4 -14        103.74         91.98        23.21 o
  12   4 -14        106.15         80.64        42.44 o
  14   4 -14        423.11        524.13        63.66 o
  -9   5 -14        503.39        485.82        47.92 o
  -7   5 -14        364.53        399.58        43.20 o
  -5   5 -14         91.26         72.15        29.90 o
  -3   5 -14       1410.10       1413.22        48.12 o
  -1   5 -14       1605.26       1609.68        40.63 o
   1   5 -14        547.57        483.94        24.17 o
   3   5 -14        208.49        251.93        20.02 o
   5   5 -14       2117.20       2155.61        45.33 o
   7   5 -14        312.95        280.59        22.49 o
   9   5 -14         61.12         35.95        29.04 o
  11   5 -14        626.52        711.01        46.44 o
  13   5 -14        495.72        659.94        65.78 o
  15   5 -14        478.53        471.08        63.66 o
  -8   6 -14        109.44        148.56        36.19 o
  -6   6 -14        243.59        238.01        37.15 o
  -4   6 -14       1763.82       1725.21        56.07 o
  -2   6 -14       1090.10       1028.07        44.34 o
   0   6 -14       1767.46       1735.97        40.34 o
   2   6 -14        293.24        287.33        20.82 o
   4   6 -14       1577.53       1520.65        59.11 o
   6   6 -14        539.57        567.42        27.28 o
   8   6 -14       4027.09       3922.81        80.86 o
  10   6 -14        968.51        951.96        55.17 o
  12   6 -14        173.72        181.98        35.05 o
  14   6 -14        374.03        331.03        55.17 o
  -9   7 -14        287.48        335.86        42.74 o
  -7   7 -14         12.31         -4.00        31.00 o
  -5   7 -14        939.19       1038.17        46.65 o
  -3   7 -14         64.27         91.86        23.67 o
  -1   7 -14        169.57        217.34        27.72 o
   1   7 -14        437.48        366.92        20.40 o
   3   7 -14        409.15        391.12        23.31 o
   5   7 -14       3367.61       3434.66        59.10 o
   7   7 -14        413.79        359.96        23.49 o
   9   7 -14        275.65        184.04        42.44 o
  11   7 -14        192.05        125.61        31.83 o
  13   7 -14        432.74        435.01        57.29 o
  15   7 -14        892.93        933.68        80.64 o
  -8   8 -14        144.96        105.80        35.65 o
  -6   8 -14        512.80        570.82        66.84 o
  -4   8 -14        386.62        407.63        31.66 o
  -2   8 -14       2258.88       2155.92        57.86 o
   0   8 -14       2261.86       2365.62        72.57 o
   2   8 -14        912.43        877.68        32.17 o
   4   8 -14       1133.76       1146.02        34.92 o
   6   8 -14        170.79        228.34        25.31 o
   8   8 -14        886.05        861.72        48.02 o
  10   8 -14        924.12        922.01        88.06 o
  12   8 -14        202.40        249.01        61.54 o
  14   8 -14        189.37        216.44        50.93 o
  -9   9 -14        131.51        171.27        39.20 o
  -7   9 -14        365.71        332.93        41.19 o
  -5   9 -14        411.48        398.15        57.70 o
  -3   9 -14        534.15        611.64        35.63 o
  -1   9 -14       5233.35       5181.28        91.77 o
   1   9 -14       1085.46       1008.80        41.20 o
   3   9 -14        667.82        720.42        35.26 o
   5   9 -14       1237.24       1173.45        41.51 o
   7   9 -14         80.94         96.75        27.73 o
   9   9 -14       1341.84       1248.07       165.52 o
  11   9 -14        640.81        492.78        41.69 o
  13   9 -14        562.96        432.89        55.17 o
  15   9 -14        125.03        142.17        48.81 o
  -8  10 -14       1142.17       1228.51        65.75 o
  -6  10 -14        358.31        330.42        39.63 o
  -4  10 -14       2142.35       1910.09        57.16 o
  -2  10 -14       1798.79       1721.52        54.47 o
   0  10 -14       1244.29       1287.49        46.92 o
   2  10 -14        192.51        204.18        24.07 o
   4  10 -14        649.97        666.42        33.47 o
   6  10 -14        397.31        446.87        30.93 o
   8  10 -14        337.21        277.02        34.12 o
  10  10 -14        282.38        247.43        41.38 o
  12  10 -14         62.15         78.01        31.40 o
  14  10 -14        261.65        326.79        53.05 o
  -7  11 -14        239.49        249.25        38.47 o
  -5  11 -14        138.56        157.74        27.95 o
  -3  11 -14         11.56         30.62        36.23 o
  -1  11 -14       1529.87       1414.00        49.22 o
   1  11 -14       2170.87       1972.11        54.28 o
   3  11 -14       2395.88       2282.43        77.88 o
   5  11 -14       1775.57       1585.95        48.47 o
   7  11 -14        526.39        556.77        41.93 o
   9  11 -14         86.34        134.14        30.51 o
  11  11 -14        271.05        234.45        36.56 o
  13  11 -14       1030.03       1189.93       153.74 o
  -8  12 -14        451.00        574.57        94.43 o
  -6  12 -14       1538.05       1433.02       303.45 o
  -4  12 -14        229.10        283.55        29.84 o
  -2  12 -14        720.40        691.23        41.89 o
   0  12 -14       1432.45       1418.78        49.70 o
   2  12 -14        312.41        252.26        26.53 o
   4  12 -14        686.71        668.21        34.61 o
   6  12 -14         69.53        104.29        38.20 o
   8  12 -14        278.50        278.35        35.64 o
  10  12 -14        764.39        735.58        47.92 o
  12  12 -14         10.17        -20.75        30.08 o
  14  12 -14        182.41        133.69        44.56 o
  -7  13 -14        486.92        555.38        48.26 o
  -5  13 -14        236.14        241.66        29.52 o
  -3  13 -14       1330.18       1263.76        93.36 o
  -1  13 -14       1233.56       1169.11        47.99 o
   1  13 -14        777.41        719.76        41.11 o
   3  13 -14       1088.72       1102.91        44.07 o
   5  13 -14         43.60         39.26        32.89 o
   7  13 -14        233.33        221.47        33.14 o
   9  13 -14         95.87         49.28        29.01 o
  11  13 -14        190.13        173.73        35.65 o
  13  13 -14         22.81         76.12        50.93 o
  -6  14 -14        530.42        616.43        43.77 o
  -4  14 -14         25.12          4.26        27.50 o
  -2  14 -14        630.93        557.62        38.62 o
   0  14 -14        625.63        688.75        36.91 o
   2  14 -14        541.84        565.86        59.69 o
   4  14 -14        107.61        169.69        30.73 o
   6  14 -14       1008.01       1066.53        55.27 o
   8  14 -14        142.00        169.97        59.42 o
  10  14 -14        201.97        185.08        34.67 o
  12  14 -14        144.70        171.53        36.71 o
  -7  15 -14        364.24        398.85        93.37 o
  -5  15 -14        404.42        398.19        34.23 o
  -3  15 -14        423.50        345.16        31.50 o
  -1  15 -14        341.58        324.97        30.47 o
   1  15 -14       1379.29       1434.13        51.43 o
   3  15 -14        300.84        299.69        37.13 o
   5  15 -14       1085.48       1158.08        74.27 o
   7  15 -14        102.72         79.29        30.51 o
   9  15 -14         33.26         22.46        30.08 o
  11  15 -14        137.22        161.37        54.11 o
  13  15 -14        503.59        637.49       108.22 o
  -6  16 -14        558.35        514.61        38.27 o
  -4  16 -14        556.33        637.15        39.21 o
  -2  16 -14        614.21        507.17        35.22 o
   0  16 -14         45.94         45.21        24.26 o
   2  16 -14        166.18        111.14        29.90 o
   4  16 -14        134.21        133.26        40.32 o
   6  16 -14        492.73        433.64        40.75 o
   8  16 -14        106.36         85.92        31.61 o
  10  16 -14         46.06         59.12        41.38 o
  12  16 -14        159.45        170.09        42.44 o
  -5  17 -14        332.81        290.67        32.72 o
  -3  17 -14         38.91         62.48        26.79 o
  -1  17 -14        345.79        264.87        32.92 o
   1  17 -14        674.51        559.77        46.68 o
   3  17 -14        638.56        691.69        58.35 o
   5  17 -14       1143.80       1097.49       121.91 o
   7  17 -14        120.08        151.40        90.18 o
   9  17 -14         87.49         55.81        32.03 o
  11  17 -14         12.96         11.94        31.00 o
  -6  18 -14         47.57         56.05        28.16 o
  -4  18 -14        851.19        832.19        45.93 o
  -2  18 -14        194.01        157.70        28.66 o
   0  18 -14        109.01         52.79        32.89 o
   2  18 -14        478.48        511.25       102.92 o
   4  18 -14        350.20        358.85        42.44 o
   6  18 -14        408.87        473.73        43.44 o
   8  18 -14         37.80         43.67        31.61 o
  10  18 -14        108.50        159.07        58.35 o
  12  18 -14         96.11         92.86        36.09 o
  -5  19 -14        442.36        415.26        39.86 o
  -3  19 -14        273.96        237.26        35.11 o
  -1  19 -14         50.99         69.82        30.08 o
   1  19 -14         62.48         77.60        31.40 o
   3  19 -14        822.63        768.18        50.25 o
   5  19 -14         66.14         67.20        31.40 o
   7  19 -14        548.30        556.83        47.73 o
   9  19 -14        127.20        130.72        35.31 o
  11  19 -14        212.81        164.72        68.96 o
  -4  20 -14        112.17        167.46        39.26 o
  -2  20 -14         79.09        121.19        32.55 o
   0  20 -14        437.41        510.37        44.72 o
   2  20 -14        271.30        287.28        38.24 o
   4  20 -14        608.33        653.64        92.31 o
   6  20 -14         39.87         64.05        32.60 o
   8  20 -14       1208.30       1275.83        65.21 o
  10  20 -14        122.98        219.74        56.23 o
  -3  21 -14        212.41        234.77        37.65 o
  -1  21 -14        386.62        467.84        43.79 o
   1  21 -14        157.55        185.34        36.56 o
   3  21 -14        590.03        627.76        48.75 o
   5  21 -14       1145.02       1169.15        79.57 o
   7  21 -14         18.58         22.16        33.14 o
   9  21 -14        356.99        358.60        48.81 o
  -2  22 -14         25.56         13.94        30.56 o
   0  22 -14        231.06        186.65        36.56 o
   2  22 -14       1130.75       1175.54        63.76 o
   4  22 -14        161.37        225.76        39.74 o
   6  22 -14         70.21         87.61        36.56 o
   8  22 -14         91.37         97.61        35.65 o
  -1  23 -14         94.70         81.67        34.10 o
   1  23 -14        176.94        181.81        37.71 o
   3  23 -14        188.34        248.75        61.54 o
   5  23 -14        418.70        451.99        47.25 o
   7  23 -14        269.85        345.11        67.90 o
   0  24 -14        135.41        199.71        38.24 o
   2  24 -14        434.07        513.73        48.75 o
   4  24 -14       1421.75       1715.65       126.26 o
   6  24 -14         41.37        -11.67        75.33 o
   1  25 -14         78.52        145.19        38.24 o
   3  25 -14        730.49        810.89        58.29 o
   5  25 -14       1283.22       1262.29        70.47 o
  -9   1 -13        459.91        329.21        59.42 o
  -7   1 -13        281.97        205.36        34.51 o
  -5   1 -13       1266.17       1354.25        60.02 o
  -3   1 -13        978.78        995.37        32.77 o
  -1   1 -13       6191.98       6224.54        76.02 o
   1   1 -13       2266.22       2245.99        43.11 o
   3   1 -13        212.57        231.87        18.24 o
   5   1 -13       1120.99       1114.13        51.39 o
   7   1 -13       1137.76       1128.49        33.65 o
   9   1 -13       1214.62       1187.59        37.37 o
  11   1 -13        286.96        247.65        34.51 o
  13   1 -13        430.31        358.62        57.29 o
 -10   2 -13        218.30        179.74        38.93 o
  -8   2 -13        240.31        209.32        37.42 o
  -6   2 -13       1942.09       2085.57        73.48 o
  -4   2 -13       2725.22       2824.03        94.00 o
  -2   2 -13       2134.13       2000.13        54.82 o
   0   2 -13       3911.40       3918.81        54.36 o
   2   2 -13        810.90        781.52        29.71 o
   4   2 -13        143.28        125.35        16.93 o
   6   2 -13        206.14        200.28        18.82 o
   8   2 -13       2285.49       2191.82        46.41 o
  10   2 -13        196.23        171.48        24.44 o
  12   2 -13        157.00        185.59        32.91 o
  14   2 -13        179.82        252.52        53.05 o
  -9   3 -13        567.23        435.59        44.94 o
  -7   3 -13        367.48        445.49        41.69 o
  -5   3 -13        992.57        914.86        51.75 o
  -3   3 -13       1767.05       1674.55        48.32 o
  -1   3 -13       2446.22       2369.74        52.28 o
   1   3 -13       5451.05       5521.53        76.86 o
   3   3 -13        133.46        129.35        16.42 o
   5   3 -13        264.78        251.80        19.10 o
   7   3 -13        875.32        953.98        36.15 o
   9   3 -13      11552.95      11502.12       142.95 o
  11   3 -13       3017.90       3142.26        69.81 o
  13   3 -13        344.51        522.01        61.54 o
 -10   4 -13        181.03        160.64        47.74 o
  -8   4 -13        213.64        208.38        36.74 o
  -6   4 -13        828.58        874.41        51.75 o
  -4   4 -13        418.32        332.84        38.94 o
  -2   4 -13        350.42        452.69        30.32 o
   0   4 -13       2240.60       2293.00        44.27 o
   2   4 -13        291.31        291.77        19.30 o
   4   4 -13        144.59        138.26        16.69 o
   6   4 -13       1096.19       1106.15        32.81 o
   8   4 -13        477.05        485.69        25.15 o
  10   4 -13       3410.71       3327.74        70.21 o
  12   4 -13        299.06        331.03        53.05 o
  14   4 -13         98.26         89.12        46.68 o
  -9   5 -13        224.79        251.51        87.00 o
  -7   5 -13        237.23        217.69        34.12 o
  -5   5 -13        240.96        204.38        25.56 o
  -3   5 -13        699.53        699.71        43.49 o
  -1   5 -13       1226.56       1187.73        32.99 o
   1   5 -13        326.54        369.56        19.04 o
   3   5 -13       3187.71       3348.92        54.85 o
   5   5 -13       1235.94       1237.92        33.65 o
   7   5 -13         31.24         32.49        16.36 o
   9   5 -13        363.95        377.03        28.98 o
  11   5 -13        900.71        820.50        47.10 o
  13   5 -13        240.01        212.20        48.81 o
  15   5 -13        131.71        148.54        50.93 o
 -10   6 -13         46.24         47.68        36.07 o
  -8   6 -13         67.81         22.43        45.62 o
  -6   6 -13        386.47        347.16        37.71 o
  -4   6 -13        128.60         87.19        24.50 o
  -2   6 -13       2176.01       2336.93        56.63 o
   0   6 -13        946.75        923.39        30.43 o
   2   6 -13       1140.24       1106.94        32.70 o
   4   6 -13         81.48        118.27        16.93 o
   6   6 -13       1533.68       1401.37        36.77 o
   8   6 -13       1661.07       1454.38        38.54 o
  10   6 -13         98.77        145.31        29.23 o
  12   6 -13        287.94        247.37        35.05 o
  14   6 -13          2.51        112.47        44.56 o
  -9   7 -13        668.55        724.08        52.47 o
  -7   7 -13        351.10        325.34        38.67 o
  -5   7 -13        448.02        462.25        32.43 o
  -3   7 -13       1171.50       1200.99        44.78 o
  -1   7 -13       2219.02       1983.32        55.89 o
   1   7 -13       1772.39       1615.06        37.55 o
   3   7 -13        281.77        363.63        21.43 o
   5   7 -13        396.22        423.52        23.03 o
   7   7 -13       1144.83       1178.84        40.18 o
   9   7 -13         89.70         78.21        41.38 o
  11   7 -13        899.53        746.09       113.53 o
  13   7 -13        488.76        526.26        59.42 o
  15   7 -13        202.84        337.40        57.29 o
 -10   8 -13        242.41        236.04        41.61 o
  -8   8 -13         66.30         67.43        53.05 o
  -6   8 -13        520.99        567.79        46.68 o
  -4   8 -13       1576.11       1549.96       102.77 o
  -2   8 -13       2932.09       2880.97        93.15 o
   0   8 -13        255.48        247.61        24.77 o
   2   8 -13       1778.49       1835.50        39.82 o
   4   8 -13       3349.83       3441.85        56.40 o
   6   8 -13       1016.70        979.57        37.72 o
   8   8 -13       4873.06       4412.28       119.89 o
  10   8 -13       4572.89       4351.14       102.58 o
  12   8 -13        969.80       1017.41        96.44 o
  14   8 -13        238.26        280.10        53.05 o
  -9   9 -13         26.88         12.73        31.83 o
  -7   9 -13         95.25        133.06        26.58 o
  -5   9 -13        423.41        426.59        45.53 o
  -3   9 -13        464.17        462.34        30.93 o
  -1   9 -13       1351.40       1277.41        44.78 o
   1   9 -13       7222.95       6916.42       109.02 o
   3   9 -13        164.08        269.39        47.04 o
   5   9 -13        490.00        549.02        28.93 o
   7   9 -13        192.32        248.99        32.89 o
   9   9 -13        123.65        152.07        29.00 o
  11   9 -13        296.18        353.77        37.15 o
  13   9 -13         48.95         46.68        38.20 o
  15   9 -13         48.70          8.49        42.44 o
  -8  10 -13        205.43        121.34        34.94 o
  -6  10 -13        248.87        244.62        29.59 o
  -4  10 -13       1091.23       1137.57        55.11 o
  -2  10 -13         31.03         20.25        21.48 o
   0  10 -13        844.33        813.64        37.15 o
   2  10 -13        691.15        664.97        32.20 o
   4  10 -13       2199.75       2268.37        53.82 o
   6  10 -13         75.34        115.56        22.24 o
   8  10 -13       1702.93       1712.58        61.03 o
  10  10 -13        836.79        797.07        47.74 o
  12  10 -13        566.78        574.93        44.34 o
  14  10 -13        121.52         87.00        42.44 o
  -9  11 -13         93.03        146.63        37.26 o
  -7  11 -13        743.10        672.61        47.83 o
  -5  11 -13        658.89        589.95        35.53 o
  -3  11 -13       1022.50       1143.36        45.53 o
  -1  11 -13       1574.88       1529.87        49.22 o
   1  11 -13       1725.68       1800.83        50.20 o
   3  11 -13       1127.49       1176.41        41.62 o
   5  11 -13       1636.46       1501.97        44.62 o
   7  11 -13       1992.21       1826.72        62.81 o
   9  11 -13        577.32        619.34        67.90 o
  11  11 -13        437.48        385.92        40.32 o
  13  11 -13        377.33        329.94        40.75 o
  -8  12 -13        122.38        108.61        34.06 o
  -6  12 -13        461.58        459.53        34.19 o
  -4  12 -13       3368.85       3275.26        74.13 o
  -2  12 -13        582.05        476.53        31.50 o
   0  12 -13        809.78        740.48        44.99 o
   2  12 -13       7217.36       7497.16       102.12 o
   4  12 -13       1636.03       1664.94        47.24 o
   6  12 -13        321.59        310.78        34.41 o
   8  12 -13       1683.28       1772.00        64.64 o
  10  12 -13        274.51        312.08        40.32 o
  12  12 -13        627.49        648.83        48.81 o
  14  12 -13         17.56         76.39        40.32 o
  -7  13 -13         26.14         20.87        29.21 o
  -5  13 -13        366.11        274.11        31.60 o
  -3  13 -13        843.95        892.64        41.84 o
  -1  13 -13       4239.02       4342.19        94.77 o
   1  13 -13       1844.84       1827.11        53.58 o
   3  13 -13       1639.21       1668.51        48.12 o
   5  13 -13       2652.20       2418.86        71.84 o
   7  13 -13       1140.85       1094.12        54.02 o
   9  13 -13        398.35        387.06        41.38 o
  11  13 -13       1021.57       1098.34        57.60 o
  13  13 -13        707.79        820.80       112.47 o
  -8  14 -13        105.00         78.30        34.06 o
  -6  14 -13         11.82         -8.30        24.17 o
  -4  14 -13        790.54        819.91        40.27 o
  -2  14 -13        212.95        280.82        28.70 o
   0  14 -13       2326.55       2316.90        59.10 o
   2  14 -13       1480.08       1558.91        41.90 o
   4  14 -13        258.26        274.79        33.01 o
   6  14 -13       1628.69       1579.91        94.43 o
   8  14 -13        147.81        124.69        43.50 o
  10  14 -13         23.07         54.06        29.01 o
  12  14 -13         79.85        100.11        32.55 o
  14  14 -13        321.27        297.08        53.05 o
  -7  15 -13         19.14         47.32        32.45 o
  -5  15 -13         73.60         65.97        25.14 o
  -3  15 -13        564.20        579.89        35.57 o
  -1  15 -13        174.23        139.45        26.87 o
   1  15 -13        252.51        253.50        27.29 o
   3  15 -13        596.62        582.79        57.29 o
   5  15 -13        531.54        558.44        41.08 o
   7  15 -13        762.13        707.56        45.86 o
   9  15 -13         20.88          0.34        27.46 o
  11  15 -13        159.77        197.43        35.65 o
  13  15 -13         74.51         32.02        31.40 o
  -6  16 -13        122.10        138.00        27.71 o
  -4  16 -13        796.94        798.20        42.44 o
  -2  16 -13        237.98        233.63        29.02 o
   0  16 -13       1548.64       1478.10        50.88 o
   2  16 -13        130.16        105.13        37.13 o
   4  16 -13        364.57        307.09        55.17 o
   6  16 -13       1239.33       1246.60        59.12 o
   8  16 -13          4.82        -14.85        27.49 o
  10  16 -13         32.86         21.54        29.01 o
  12  16 -13        604.63        673.42        49.38 o
  -7  17 -13        159.11         88.30        33.03 o
  -5  17 -13        102.00         93.53        25.88 o
  -3  17 -13         14.51         -4.67        23.30 o
  -1  17 -13       1056.57       1099.21        46.68 o
   1  17 -13         34.04         95.21        32.89 o
   3  17 -13       1054.83       1217.26        57.75 o
   5  17 -13         69.75         26.61        75.33 o
   7  17 -13         89.48         36.52        48.81 o
   9  17 -13        168.71        242.34        35.65 o
  11  17 -13         43.08         36.46        33.95 o
  -6  18 -13        463.57        545.52        37.83 o
  -4  18 -13        290.67        286.36        31.10 o
  -2  18 -13          8.18          4.72        24.04 o
   0  18 -13         51.40         57.07        28.04 o
   2  18 -13        298.04        288.47        35.24 o
   4  18 -13        280.56        318.72        61.54 o
   6  18 -13        324.82        333.50        38.06 o
   8  18 -13        106.51        131.38        32.55 o
  10  18 -13        131.66        193.43        49.87 o
  12  18 -13         82.47        104.57        34.94 o
  -5  19 -13          7.75        -23.37        23.37 o
  -3  19 -13        381.37        412.61        38.23 o
  -1  19 -13        276.57        281.86        36.19 o
   1  19 -13        205.80        156.20        31.40 o
   3  19 -13        188.72        158.94        33.74 o
   5  19 -13        943.99        908.71        53.46 o
   7  19 -13        519.53        356.86        39.77 o
   9  19 -13         55.15         26.37        50.93 o
  11  19 -13         69.58         58.09        35.01 o
  -6  20 -13        129.68         55.17        55.17 o
  -4  20 -13        424.87        426.20        51.44 o
  -2  20 -13        249.33        233.11        35.65 o
   0  20 -13         72.25        112.52        31.61 o
   2  20 -13        260.52        356.26        39.74 o
   4  20 -13        654.09        575.93        45.75 o
   6  20 -13        355.81        304.44        48.81 o
   8  20 -13        219.70        187.32        36.51 o
  10  20 -13        304.12        295.92        41.19 o
  -5  21 -13        676.88        603.67        45.84 o
  -3  21 -13        877.21       1021.58       128.27 o
  -1  21 -13        159.67        175.36        34.10 o
   1  21 -13        303.88        348.39        39.57 o
   3  21 -13        202.91        215.07        36.74 o
   5  21 -13        132.86        123.25        45.62 o
   7  21 -13        983.35        960.14        99.73 o
   9  21 -13        771.42        791.93        54.92 o
  -4  22 -13         39.09         18.29        29.83 o
  -2  22 -13        223.93        183.14        35.65 o
   0  22 -13        162.34         84.17        37.13 o
   2  22 -13       1395.73       1481.67        92.31 o
   4  22 -13       1354.08       1382.96        68.16 o
   6  22 -13        308.28        325.44        42.82 o
   8  22 -13        511.87        553.25        48.92 o
  10  22 -13         24.13          5.15        44.56 o
  -3  23 -13         35.58         37.04        31.40 o
  -1  23 -13        182.78        249.19        38.73 o
   1  23 -13        734.13        761.78        97.61 o
   3  23 -13         80.95         91.25        34.51 o
   5  23 -13       1732.78       1542.68        73.34 o
   7  23 -13        234.57        291.93        42.59 o
   9  23 -13         52.92         58.99        35.31 o
  -2  24 -13        105.35        153.73        67.90 o
   0  24 -13          9.62         63.80        49.87 o
   2  24 -13        258.13        199.19        39.01 o
   4  24 -13        323.41        351.45        43.51 o
   6  24 -13         15.24         23.07        37.13 o
   8  24 -13         50.23         95.90        53.05 o
  -1  25 -13        260.21        265.47        40.27 o
   1  25 -13         85.68         91.81        36.19 o
   3  25 -13        219.86        237.66        41.24 o
   5  25 -13        183.93        213.24        51.99 o
   2  26 -13         17.38         56.80        44.56 o
   4  26 -13        183.05        213.96        42.01 o
 -10   0 -12        130.48         93.37        48.81 o
  -8   0 -12         41.36         59.42        42.44 o
  -6   0 -12       6207.49       6091.62       180.37 o
  -4   0 -12        301.69        348.47        29.56 o
  -2   0 -12       2142.47       2065.61        57.40 o
   0   0 -12       5248.09       5322.21       103.40 o
   2   0 -12       7371.93       7150.08       129.02 o
   4   0 -12       6874.64       6987.67       126.78 o
   6   0 -12        575.90        622.52        35.24 o
   8   0 -12      10296.66       9419.79       166.55 o
  10   0 -12       5813.99       5806.49       118.51 o
  12   0 -12       1622.61       1633.73        91.25 o
 -11   1 -12        385.19        343.52        73.21 o
  -9   1 -12        529.36        412.77        42.74 o
  -7   1 -12        138.33         71.09        30.01 o
  -5   1 -12        653.94        522.38        38.93 o
  -3   1 -12        448.76        355.30        25.12 o
  -1   1 -12       2139.47       2251.28        49.33 o
   1   1 -12       8457.58       8396.84       116.69 o
   3   1 -12       1884.97       1924.44        38.41 o
   5   1 -12        222.07        308.64        19.10 o
   7   1 -12       1736.58       1692.40        38.20 o
   9   1 -12       3640.80       3615.58        60.19 o
  11   1 -12        338.22        280.51        34.51 o
  13   1 -12        190.84        248.27        50.93 o
 -10   2 -12         74.68         76.39        44.56 o
  -8   2 -12          3.37          8.26        28.39 o
  -6   2 -12        286.25        322.29        35.05 o
  -4   2 -12        164.99        174.63        22.15 o
  -2   2 -12       1634.46       1713.81        37.34 o
   0   2 -12       1237.41       1236.51        31.70 o
   2   2 -12       2785.34       2564.59        70.34 o
   4   2 -12       1431.68       1460.26        33.93 o
   6   2 -12       3566.26       3368.01        54.10 o
   8   2 -12       4510.13       4630.57        70.14 o
  10   2 -12        144.18        152.17        24.01 o
  12   2 -12       1532.25       1599.77        89.12 o
  14   2 -12        286.15        239.79        50.93 o
 -11   3 -12        273.19        183.55        42.44 o
  -9   3 -12        167.82        148.00        35.05 o
  -7   3 -12       2210.66       2229.62        74.84 o
  -5   3 -12        625.35        614.33        41.27 o
  -3   3 -12        935.79        966.72        30.05 o
  -1   3 -12       1908.72       1907.26        38.49 o
   1   3 -12        242.60        257.42        17.75 o
   3   3 -12       1794.62       1709.16        36.55 o
   5   3 -12       3305.18       3494.64        54.37 o
   7   3 -12       1029.02        853.52        37.67 o
   9   3 -12       1541.60       1462.08        65.24 o
  11   3 -12        394.78        342.03        35.24 o
  13   3 -12         70.38         74.27        42.44 o
 -10   4 -12        181.37        184.25        66.84 o
  -8   4 -12        232.65        219.33        35.05 o
  -6   4 -12        291.30        285.94        42.44 o
  -4   4 -12        908.74        923.52        37.48 o
  -2   4 -12        919.00        851.53        25.50 o
   0   4 -12       3090.77       2830.32        53.29 o
   2   4 -12       2387.65       2314.75        42.92 o
   4   4 -12       2948.86       2947.64        49.31 o
   6   4 -12       1741.92       1760.26        37.90 o
   8   4 -12       4861.66       4365.19        67.03 o
  10   4 -12        862.28        986.80        41.16 o
  12   4 -12        283.18        352.25        50.93 o
  14   4 -12        649.13        670.55        67.90 o
 -11   5 -12        127.63         98.26        37.65 o
  -9   5 -12        805.90        766.60       141.11 o
  -7   5 -12        641.58        504.51        41.69 o
  -5   5 -12       1173.44       1142.85        43.68 o
  -3   5 -12        259.02        248.46        24.01 o
  -1   5 -12       2315.83       2488.01        44.38 o
   1   5 -12       1403.52       1423.67        29.99 o
   3   5 -12       1161.92       1353.03        47.17 o
   5   5 -12       1054.17       1096.67        31.45 o
   7   5 -12       2576.19       2532.24        47.11 o
   9   5 -12       3608.51       3685.41        71.83 o
  11   5 -12        718.61        675.07        44.56 o
  13   5 -12         22.94        -16.98        38.20 o
  15   5 -12        144.16        125.20        48.81 o
 -10   6 -12        234.07        162.57        37.65 o
  -8   6 -12        296.82        328.26        38.24 o
  -6   6 -12        682.84        634.17        85.94 o
  -4   6 -12         20.31         65.53        26.07 o
  -2   6 -12        270.02        325.54        21.18 o
   0   6 -12       2376.19       2531.54        44.80 o
   2   6 -12       5479.96       5528.04        75.76 o
   4   6 -12       2432.91       2615.53        45.85 o
   6   6 -12       2081.03       2104.23        42.09 o
   8   6 -12        214.70        178.32        21.48 o
  10   6 -12        381.62        369.85        35.05 o
  12   6 -12        417.56        321.61        35.64 o
  14   6 -12        150.13        210.08        50.93 o
  -9   7 -12        590.39        500.41        45.36 o
  -7   7 -12         87.00         85.54        31.08 o
  -5   7 -12        124.85        100.09        23.02 o
  -3   7 -12        627.98        618.44        31.66 o
  -1   7 -12       1504.42       1466.53        33.84 o
   1   7 -12        793.84        688.17        25.78 o
   3   7 -12        418.26        391.12        20.59 o
   5   7 -12        526.65        443.30        21.85 o
   7   7 -12       1453.47       1480.49        41.09 o
   9   7 -12        572.61        546.13        38.06 o
  11   7 -12        262.31        197.65        31.40 o
  13   7 -12        872.98        774.53        65.78 o
  15   7 -12        306.96        345.89        55.17 o
 -10   8 -12        269.55        175.65        37.26 o
  -8   8 -12         89.25         45.65        31.00 o
  -6   8 -12         89.52         87.71        36.35 o
  -4   8 -12        427.54        405.13        28.66 o
  -2   8 -12       2781.99       2762.38        59.86 o
   0   8 -12        917.99        995.72        37.52 o
   2   8 -12        681.27        681.06        37.04 o
   4   8 -12       1395.71       1251.50        38.63 o
   6   8 -12        678.16        668.73        31.43 o
   8   8 -12       2910.80       2705.92        73.34 o
  10   8 -12       1143.59       1163.14        54.38 o
  12   8 -12         64.37         56.62        28.39 o
  14   8 -12        452.06        439.25        57.29 o
  -9   9 -12        134.80        184.30        34.94 o
  -7   9 -12        700.88        760.80        48.43 o
  -5   9 -12        183.45        158.72        24.54 o
  -3   9 -12       1362.14       1341.11        45.34 o
  -1   9 -12       1502.79       1330.95        42.84 o
   1   9 -12        268.13        238.53        22.44 o
   3   9 -12        841.89        886.84        35.07 o
   5   9 -12         85.86         75.78        18.30 o
   7   9 -12        417.08        452.27        35.05 o
   9   9 -12        650.39        639.06        43.50 o
  11   9 -12         28.65         16.50        26.51 o
  13   9 -12        128.77        108.22        40.32 o
  15   9 -12        205.93        227.05        50.93 o
 -10  10 -12         85.83         72.02        60.48 o
  -8  10 -12         90.31         63.71        32.89 o
  -6  10 -12       1904.53       1836.67        55.56 o
  -4  10 -12        349.94        343.80        34.52 o
  -2  10 -12       1575.61       1533.97        47.09 o
   0  10 -12       2044.07       2159.74        52.23 o
   2  10 -12        105.72        106.22        16.42 o
   4  10 -12       3370.66       3680.42        77.83 o
   6  10 -12        388.75        413.75        25.49 o
   8  10 -12       1053.42       1065.30        51.94 o
  10  10 -12        108.07        117.81        28.04 o
  12  10 -12        722.66        696.28        46.40 o
  14  10 -12        219.03        182.49        46.68 o
  -9  11 -12         44.90         48.63        24.59 o
  -7  11 -12        192.17        169.92        33.36 o
  -5  11 -12       1589.14       1443.75        49.57 o
  -3  11 -12         38.26          6.15        20.27 o
  -1  11 -12       1833.39       1789.60        48.91 o
   1  11 -12       7515.36       7253.61       149.70 o
   3  11 -12        353.32        429.72        26.90 o
   5  11 -12       1064.71       1086.23        37.72 o
   7  11 -12        312.74        352.44        53.05 o
   9  11 -12        993.85        959.54        49.85 o
  11  11 -12       1063.26       1080.12        55.54 o
  13  11 -12        276.20        205.26        35.65 o
  15  11 -12        205.47        252.52        48.81 o
  -8  12 -12        185.60        139.37        34.06 o
  -6  12 -12        118.41         41.94        23.86 o
  -4  12 -12       1046.56       1064.23        44.23 o
  -2  12 -12        838.89        950.46        59.07 o
   0  12 -12        249.90        244.86        24.31 o
   2  12 -12       4120.27       4001.46        64.45 o
   4  12 -12        943.12        945.24        37.40 o
   6  12 -12        790.21        956.66        92.31 o
   8  12 -12        789.42        749.19        44.34 o
  10  12 -12        420.85        409.17        38.73 o
  12  12 -12          4.62         13.85        28.04 o
  14  12 -12        143.62        167.64        42.44 o
  -9  13 -12         34.24         -9.34        30.84 o
  -7  13 -12        118.50        100.57        26.46 o
  -5  13 -12        130.69         98.26        24.40 o
  -3  13 -12        999.18       1044.39        42.98 o
  -1  13 -12        471.40        437.90        29.90 o
   1  13 -12       2062.64       1897.49        51.04 o
   3  13 -12       1074.79       1080.91        40.39 o
   5  13 -12        336.10        310.39        32.03 o
   7  13 -12        506.20        496.47        38.67 o
   9  13 -12       2038.70       1830.72       101.86 o
  11  13 -12        157.72        187.23        32.55 o
  13  13 -12         61.31         59.36        30.08 o
  -8  14 -12        311.50        282.22        73.21 o
  -6  14 -12       1217.57       1141.02        47.96 o
  -4  14 -12        689.87        647.51        35.57 o
  -2  14 -12       1055.24       1169.33        67.60 o
   0  14 -12        666.63        821.15        38.63 o
   2  14 -12       1580.02       1638.22        47.78 o
   4  14 -12        334.01        207.99        32.89 o
   6  14 -12         57.28         98.41        27.49 o
   8  14 -12        239.28        269.39        33.14 o
  10  14 -12        445.16        497.56        41.29 o
  12  14 -12         90.81         70.70        31.40 o
  14  14 -12        216.32        212.20        46.68 o
  -7  15 -12        493.36        559.24        55.75 o
  -5  15 -12        425.66        479.17        33.89 o
  -3  15 -12        919.71        967.55        42.40 o
  -1  15 -12       2578.29       2391.19        58.97 o
   1  15 -12        453.34        401.74        28.98 o
   3  15 -12       1411.01       1485.09        57.75 o
   5  15 -12        539.93        564.77        40.18 o
   7  15 -12        787.81        688.85        55.17 o
   9  15 -12        511.59        506.00        40.74 o
  11  15 -12        749.15       1044.35       148.43 o
  13  15 -12        480.12        484.97        44.29 o
  -8  16 -12        267.22        302.83        41.38 o
  -6  16 -12       1205.20       1189.80        49.58 o
  -4  16 -12        320.20        275.12        41.34 o
  -2  16 -12        218.59        240.25        27.78 o
   0  16 -12        116.93         71.82        22.37 o
   2  16 -12       1132.55       1151.89        53.25 o
   4  16 -12       1097.72       1034.57        51.62 o
   6  16 -12         34.84          8.43        25.97 o
   8  16 -12        321.35        360.78        36.71 o
  10  16 -12        385.66        391.79        39.63 o
  12  16 -12         12.89         17.44        29.44 o
  -7  17 -12         22.59         35.57        24.89 o
  -5  17 -12        458.29        362.33        31.07 o
  -3  17 -12        506.01        536.00        39.31 o
  -1  17 -12       1631.59       1623.03        81.05 o
   1  17 -12       1464.24       1509.73        94.43 o
   3  17 -12       1245.15       1341.44        56.96 o
   5  17 -12        273.07        304.26        80.64 o
   7  17 -12       1996.67       1823.01        67.28 o
   9  17 -12        282.36        257.74        36.07 o
  11  17 -12        298.04        354.52        40.04 o
  13  17 -12        171.98        150.56        37.65 o
  -6  18 -12         68.26        143.94        26.66 o
  -4  18 -12         75.01         78.93        25.21 o
  -2  18 -12        317.73        292.75        29.35 o
   0  18 -12       1465.14       1523.43        98.67 o
   2  18 -12        327.82        327.02        35.24 o
   4  18 -12       1368.11       1447.97        60.64 o
   6  18 -12       1418.20       1496.34        63.12 o
   8  18 -12        222.47        247.95        35.18 o
  10  18 -12        184.22        266.34        43.50 o
  12  18 -12        136.83        219.53        38.47 o
  -7  19 -12        137.33        126.96        35.43 o
  -5  19 -12        462.85        469.18        34.42 o
  -3  19 -12         15.59         46.53        24.20 o
  -1  19 -12        326.40        332.39        64.72 o
   1  19 -12        413.83        403.39        38.24 o
   3  19 -12        189.22        155.87        32.23 o
   5  19 -12        429.26        348.15        38.67 o
   7  19 -12         38.31         53.05        30.56 o
   9  19 -12        429.24        372.04        39.63 o
  11  19 -12        108.60        142.27        34.38 o
  -6  20 -12        907.70       1004.57        66.77 o
  -4  20 -12         62.19         73.68        25.65 o
  -2  20 -12       1044.96       1038.22        54.97 o
   0  20 -12        236.91        256.51        34.41 o
   2  20 -12         47.46         32.27        29.23 o
   4  20 -12        312.08        366.90        39.01 o
   6  20 -12        926.99        897.80        53.46 o
   8  20 -12        117.05         85.27        31.40 o
  10  20 -12          8.12         37.21        60.48 o
  -5  21 -12        139.34        167.73        32.49 o
  -3  21 -12        574.92        534.84       114.59 o
  -1  21 -12        653.11        551.73        43.34 o
   1  21 -12         19.80         -1.06        51.99 o
   3  21 -12        775.86        710.75        47.95 o
   5  21 -12        801.77        758.30        77.45 o
   7  21 -12        136.07        155.78        34.67 o
   9  21 -12        124.73        174.48        36.51 o
  11  21 -12         59.87         36.33        35.01 o
  -4  22 -12        464.43        324.87        37.65 o
  -2  22 -12          6.73         18.55        27.87 o
   0  22 -12        205.49        167.24        34.67 o
   2  22 -12        634.59        659.65        47.25 o
   4  22 -12        217.61        205.29        35.92 o
   6  22 -12         70.55         43.82        31.61 o
   8  22 -12        107.57        137.71        67.90 o
  10  22 -12        408.21        361.82        67.90 o
  -3  23 -12        568.31        612.67        45.84 o
  -1  23 -12       1128.56       1313.22        66.84 o
   1  23 -12          0.00         11.90        32.89 o
   3  23 -12         55.90         82.90        33.54 o
   5  23 -12         33.44          4.65        31.40 o
   7  23 -12        448.13        493.49        54.11 o
   9  23 -12         60.62          6.23        32.45 o
  -2  24 -12        141.80        202.13        35.65 o
   0  24 -12        659.84        645.70        71.09 o
   2  24 -12       1399.36       1431.95        68.97 o
   4  24 -12        119.64        158.77        37.51 o
   6  24 -12        120.31        163.42        59.42 o
   8  24 -12         78.15        138.09        37.65 o
  -1  25 -12        436.85        375.30        50.93 o
   1  25 -12         73.89         88.60        83.82 o
   3  25 -12       1183.91       1232.66        68.26 o
   5  25 -12        404.98        522.62        48.75 o
   7  25 -12        132.56        162.89        39.23 o
   0  26 -12        165.13         87.30        36.09 o
   2  26 -12        122.11        118.07        37.42 o
   4  26 -12        395.48        409.44        45.75 o
   6  26 -12        257.63        361.89        47.10 o
   3  27 -12        333.40        391.77        95.49 o
 -11   1 -11        618.66        656.32        51.75 o
  -9   1 -11         20.72          7.96        29.90 o
  -7   1 -11        213.64        192.10        32.23 o
  -5   1 -11       1047.94       1133.10        41.97 o
  -3   1 -11        562.18        567.89        22.95 o
  -1   1 -11       1544.75       1465.59        33.21 o
   1   1 -11       3560.38       3474.72        55.64 o
   3   1 -11       2326.79       2011.20        38.15 o
   5   1 -11       1784.66       1591.21        34.21 o
   7   1 -11       5233.31       5331.36        73.21 o
   9   1 -11       8439.06       8289.65       106.61 o
  11   1 -11        668.45        637.80        42.01 o
  13   1 -11        534.15        447.74        57.29 o
 -10   2 -11        698.17        679.52        50.95 o
  -8   2 -11          5.47         -9.58        27.49 o
  -6   2 -11       1609.38       1668.18        62.15 o
  -4   2 -11       3442.04       3424.32        54.17 o
  -2   2 -11        395.54        455.58        31.73 o
   0   2 -11       2949.40       3041.98        48.18 o
   2   2 -11       7379.92       7430.44        93.62 o
   4   2 -11       4210.84       3745.14        55.95 o
   6   2 -11       2477.70       2532.13        44.27 o
   8   2 -11        159.08        172.40        17.76 o
  10   2 -11       4957.22       5223.66       103.55 o
  12   2 -11        191.76        229.18        44.56 o
 -11   3 -11        211.59        298.18        42.27 o
  -9   3 -11        128.40        117.67        32.60 o
  -7   3 -11       1267.03       1302.49       114.59 o
  -5   3 -11       1029.37       1088.78        38.86 o
  -3   3 -11       5540.75       5425.93        73.94 o
  -1   3 -11        736.46        717.14        29.43 o
   1   3 -11        947.57        960.03        27.49 o
   3   3 -11       6459.61       6431.05        81.95 o
   5   3 -11       1437.02       1495.48        33.12 o
   7   3 -11        520.36        508.56        22.49 o
   9   3 -11        396.61        493.76        24.02 o
  11   3 -11        624.00        648.06        41.24 o
  13   3 -11        912.41        971.87        76.39 o
 -10   4 -11         54.53         54.53        34.12 o
  -8   4 -11        516.85        485.09        41.69 o
  -6   4 -11        635.16        708.14        43.20 o
  -4   4 -11        466.61        381.72        25.67 o
  -2   4 -11       1914.82       1914.03        33.55 o
   0   4 -11       3915.50       3878.34        56.92 o
   2   4 -11        572.36        608.49        23.03 o
   4   4 -11       2073.66       1897.21        44.82 o
   6   4 -11       1860.25       1767.55        36.79 o
   8   4 -11       6386.42       6215.03        84.83 o
  10   4 -11       1050.48        939.59        47.95 o
  12   4 -11        211.91        161.27        42.44 o
  14   4 -11         52.26         46.68        42.44 o
 -11   5 -11        302.21        306.01        44.56 o
  -9   5 -11        374.64        483.22        58.35 o
  -7   5 -11         30.86         14.91        25.97 o
  -5   5 -11        455.86        411.76        27.36 o
  -3   5 -11       1373.51       1427.96        77.54 o
  -1   5 -11       1433.82       1337.05        31.23 o
   1   5 -11       3357.65       3294.49        50.81 o
   3   5 -11       5303.30       5445.88        73.44 o
   5   5 -11       2682.26       2701.28        46.11 o
   7   5 -11       1070.72       1001.71        29.79 o
   9   5 -11       2095.23       1942.72        60.64 o
  11   5 -11        243.86        296.51        32.91 o
  13   5 -11        127.41         57.29        40.32 o
 -10   6 -11        862.51       1031.42        79.47 o
  -8   6 -11         16.44         68.99        37.13 o
  -6   6 -11        488.29        512.35        33.29 o
  -4   6 -11       1895.71       1846.59       119.19 o
  -2   6 -11       3361.44       3403.54        52.87 o
   0   6 -11        886.14        914.45        28.14 o
   2   6 -11       1538.81       1450.96        32.24 o
   4   6 -11        691.97        737.36        25.86 o
   6   6 -11        233.63        216.46        17.17 o
   8   6 -11       2089.19       1977.43        46.58 o
  10   6 -11       3689.04       3991.14        92.05 o
  12   6 -11        533.69        427.07        41.38 o
  14   6 -11         45.56          0.00        38.20 o
 -11   7 -11        140.58         96.81        36.09 o
  -9   7 -11        749.08        640.19        71.09 o
  -7   7 -11        617.42        524.56        83.82 o
  -5   7 -11       1273.66       1186.76        42.77 o
  -3   7 -11        320.17        297.05        23.84 o
  -1   7 -11       2980.08       3078.84        59.96 o
   1   7 -11       1471.92       1560.96        33.88 o
   3   7 -11       1813.50       2053.23        38.90 o
   5   7 -11        791.61        717.17        26.43 o
   7   7 -11       2061.74       2004.71        45.53 o
   9   7 -11        839.91        746.93        44.56 o
  11   7 -11        289.00        334.84        47.74 o
  13   7 -11        147.59         70.03        40.32 o
  15   7 -11        401.08        269.49        50.93 o
 -10   8 -11        127.40        142.61        34.94 o
  -8   8 -11         29.51        -10.39        27.46 o
  -6   8 -11       3182.29       3272.44        80.70 o
  -4   8 -11        461.71        492.93        29.32 o
  -2   8 -11       2812.06       2741.28       114.51 o
   0   8 -11        984.12        943.25        34.26 o
   2   8 -11       2878.96       3011.97        57.98 o
   4   8 -11        940.73        978.05        33.71 o
   6   8 -11        629.40        690.37        29.70 o
   8   8 -11        354.41        327.45        87.00 o
  10   8 -11        324.13        307.88        32.60 o
  12   8 -11        495.24        499.66        56.23 o
  14   8 -11        108.38         42.44        38.20 o
 -11   9 -11        118.38         76.31        57.29 o
  -9   9 -11        450.29        449.01        65.78 o
  -7   9 -11       1116.72       1168.41        58.02 o
  -5   9 -11        370.98        378.08        28.07 o
  -3   9 -11        264.45        266.63        23.94 o
  -1   9 -11       2641.78       2807.25        57.83 o
   1   9 -11        562.59        567.30        27.34 o
   3   9 -11       3243.45       3180.32        99.40 o
   5   9 -11       1285.80       1266.21        37.40 o
   7   9 -11       1190.76       1064.06        47.19 o
   9   9 -11       2946.82       2541.92        88.06 o
  11   9 -11        602.75        469.38        37.71 o
  13   9 -11         58.97         76.39        38.20 o
  15   9 -11         57.30         84.88        42.44 o
 -10  10 -11        221.84        192.36        64.72 o
  -8  10 -11         95.75         57.19        28.92 o
  -6  10 -11       1577.71       1670.81        51.26 o
  -4  10 -11       1410.42       1370.86        44.80 o
  -2  10 -11        926.05        939.72        37.62 o
   0  10 -11        799.98        874.08        61.06 o
   2  10 -11       2402.72       2215.16        42.70 o
   4  10 -11        191.40        192.82        19.53 o
   6  10 -11        150.27        186.04        19.84 o
   8  10 -11        344.29        268.10        74.27 o
  10  10 -11        427.24        512.90        38.73 o
  12  10 -11       1324.38       1319.25        59.65 o
  14  10 -11        121.64         93.37        40.32 o
  -9  11 -11        588.02        545.15        63.66 o
  -7  11 -11        620.39        613.04        44.96 o
  -5  11 -11         80.25         65.18        22.03 o
  -3  11 -11         58.20         56.90        20.59 o
  -1  11 -11        157.37        136.30        27.62 o
   1  11 -11        369.79        290.15        23.21 o
   3  11 -11         94.29        111.20        18.38 o
   5  11 -11        302.18        303.32        22.60 o
   7  11 -11       2444.52       2461.26        99.73 o
   9  11 -11        357.92        365.05        33.64 o
  11  11 -11       1221.82       1384.38        62.60 o
  13  11 -11        231.98        310.82        53.05 o
  15  11 -11        217.67        220.69        46.68 o
 -10  12 -11         83.30         29.89        31.12 o
  -8  12 -11       1045.26       1012.33       136.76 o
  -6  12 -11        501.95        585.06        34.13 o
  -4  12 -11       2804.09       2758.63        64.96 o
  -2  12 -11         78.91        128.17        21.83 o
   0  12 -11       2729.09       2796.33        59.56 o
   2  12 -11        169.80        182.65        36.47 o
   4  12 -11       2850.06       2720.99        56.18 o
   6  12 -11       2370.83       2321.96        64.95 o
   8  12 -11       1451.66       1482.98        55.54 o
  10  12 -11        657.31        648.71        41.29 o
  12  12 -11        248.99        296.00        36.19 o
  14  12 -11         82.68        129.44        40.32 o
  -9  13 -11        183.06        170.87        33.29 o
  -7  13 -11        100.93         98.99        24.43 o
  -5  13 -11       1952.27       1870.78        53.91 o
  -3  13 -11       4982.71       4588.98        83.45 o
  -1  13 -11       3099.17       3330.94        66.73 o
   1  13 -11       1258.48       1302.38        42.05 o
   3  13 -11        315.99        306.95        23.28 o
   5  13 -11       2760.80       2552.95        68.83 o
   7  13 -11       2035.92       2123.77        65.21 o
   9  13 -11        897.88        846.66        47.39 o
  11  13 -11        453.22        420.94        37.65 o
  13  13 -11        570.22        454.74        41.29 o
  -8  14 -11        521.26        534.75        80.64 o
  -6  14 -11        132.67         96.48        24.17 o
  -4  14 -11        201.86        123.27        24.05 o
  -2  14 -11         43.54         32.76        20.59 o
   0  14 -11       5624.31       5381.65        92.66 o
   2  14 -11       1375.72       1452.56        43.28 o
   4  14 -11       2007.10       1949.00        61.30 o
   6  14 -11         46.67         20.16        25.46 o
   8  14 -11        547.98        555.48        38.24 o
  10  14 -11        281.27        219.22        32.55 o
  12  14 -11        260.80        258.06        34.10 o
  14  14 -11         49.74         99.73        40.32 o
  -9  15 -11        185.16        246.73        93.37 o
  -7  15 -11        571.57        579.48        35.18 o
  -5  15 -11        519.84        470.18        32.38 o
  -3  15 -11         86.37         76.77        22.35 o
  -1  15 -11       1437.06       1429.04        58.25 o
   1  15 -11       4466.74       4344.01        79.22 o
   3  15 -11       1191.69       1120.29        42.94 o
   5  15 -11         79.09         99.19        25.97 o
   7  15 -11        531.70        548.67        39.77 o
   9  15 -11        540.24        548.70        75.33 o
  11  15 -11        125.48        164.52        31.00 o
  13  15 -11        265.23        290.01        38.47 o
  -8  16 -11        112.15         99.73        28.47 o
  -6  16 -11        319.10        269.34        28.16 o
  -4  16 -11        761.68        644.74        35.48 o
  -2  16 -11       1801.26       1701.09        51.17 o
   0  16 -11       2356.85       2565.54        59.48 o
   2  16 -11        697.39        657.01        33.38 o
   4  16 -11       1929.08       1860.10        63.44 o
   6  16 -11        768.44        745.01        44.34 o
   8  16 -11         41.31         54.60        26.30 o
  10  16 -11        195.40        222.56        74.27 o
  12  16 -11       1135.16       1252.42        60.01 o
  -7  17 -11        194.61        215.99        27.28 o
  -5  17 -11        324.16        224.15        34.33 o
  -3  17 -11       1419.47       1490.70        61.72 o
  -1  17 -11        837.41        811.85        53.81 o
   1  17 -11       1347.85       1373.96        47.24 o
   3  17 -11        248.03        187.00        37.13 o
   5  17 -11       2345.32       2414.50       101.86 o
   7  17 -11       1367.31       1213.61        56.02 o
   9  17 -11         77.27        133.98        29.83 o
  11  17 -11         12.08         -6.75        27.87 o
  13  17 -11        248.86        259.87        47.74 o
  -8  18 -11          9.94         80.59        28.65 o
  -6  18 -11        228.95        181.08        36.34 o
  -4  18 -11        113.27        142.03        39.98 o
  -2  18 -11        840.76        855.54        40.85 o
   0  18 -11         59.82        120.95        27.01 o
   2  18 -11        904.91        930.85        51.02 o
   4  18 -11       1625.02       1489.01        60.42 o
   6  18 -11         85.35         96.48        38.20 o
   8  18 -11        256.61        293.95        34.94 o
  10  18 -11        179.77        172.00        33.36 o
  12  18 -11        334.40        293.54        37.60 o
  -7  19 -11         42.92         66.06        24.72 o
  -5  19 -11         88.36         88.50        41.66 o
  -3  19 -11       1728.60       1695.78        54.02 o
  -1  19 -11       1340.97       1241.67        56.49 o
   1  19 -11        742.44        753.79        44.94 o
   3  19 -11        400.62        436.16        79.57 o
   5  19 -11        271.10        244.32        39.26 o
   7  19 -11        791.74        837.54        49.97 o
   9  19 -11        176.40        260.97        34.53 o
  11  19 -11         46.74         59.22        30.19 o
  -6  20 -11        169.63         98.62        49.78 o
  -4  20 -11        463.30        509.08        34.20 o
  -2  20 -11         49.40         97.23        28.54 o
   0  20 -11        429.43        355.07        44.56 o
   2  20 -11       1157.13       1231.42        57.75 o
   4  20 -11        986.89       1025.28        54.75 o
   6  20 -11        115.23         98.93        31.08 o
   8  20 -11        633.56        641.57        45.84 o
  10  20 -11        304.78        276.79        37.26 o
  12  20 -11        220.01        204.94        37.91 o
  -5  21 -11        138.67        145.21        35.30 o
  -3  21 -11        131.65        201.97        31.40 o
  -1  21 -11        968.54        919.12        51.62 o
   1  21 -11         25.71         39.46        27.49 o
   3  21 -11        272.50        304.42        36.74 o
   5  21 -11       1298.71       1355.97        62.54 o
   7  21 -11        559.10        540.73        45.36 o
   9  21 -11        203.99        338.40        44.56 o
  11  21 -11        158.11        121.02        35.99 o
  -6  22 -11         85.30        125.71        29.48 o
  -4  22 -11        357.55        321.35        35.66 o
  -2  22 -11         55.74         30.10        28.04 o
   0  22 -11        176.74        197.16        40.32 o
   2  22 -11        329.05        302.39        37.51 o
   4  22 -11        386.33        361.71        39.74 o
   6  22 -11        145.58        184.02        35.05 o
   8  22 -11        817.07        906.50        56.08 o
  10  22 -11         52.48         80.09        33.95 o
  -5  23 -11         20.70         25.99        27.29 o
  -3  23 -11        316.11        378.26        38.07 o
  -1  23 -11        619.17        690.95        47.39 o
   1  23 -11         49.47         65.98        31.40 o
   3  23 -11       1077.53       1072.48        60.76 o
   5  23 -11        142.58        198.54        36.56 o
   7  23 -11        134.09        203.46        37.71 o
   9  23 -11         72.43         69.60        35.31 o
  -4  24 -11        184.16        234.79        55.17 o
  -2  24 -11        432.91        450.33        41.80 o
   0  24 -11        464.40        600.47        49.87 o
   2  24 -11        932.68        945.58       112.47 o
   4  24 -11         97.83         79.09        33.95 o
   6  24 -11       1090.37       1098.11       108.12 o
   8  24 -11        100.47         93.71        34.94 o
  -3  25 -11          7.36          0.36        46.68 o
  -1  25 -11         49.69         70.03        32.10 o
   1  25 -11        125.76        138.78        35.92 o
   3  25 -11        488.74        468.09        44.25 o
   5  25 -11        429.26        388.71        43.79 o
   7  25 -11          5.90         29.84        34.10 o
  -2  26 -11         74.07         78.51        49.87 o
   0  26 -11        362.13        456.68        45.31 o
   2  26 -11        420.29        299.04        53.05 o
   4  26 -11        613.60        543.57        48.75 o
   6  26 -11         92.87        166.63        38.06 o
  -1  27 -11        140.40        233.42        63.66 o
   1  27 -11         62.41         90.18        42.44 o
   3  27 -11        298.91        244.89        41.08 o
   5  27 -11         90.40        100.33        37.42 o
 -12   0 -10        561.74        634.48        74.27 o
 -10   0 -10        381.88        384.08        57.29 o
  -8   0 -10       1520.98       1546.72        89.12 o
  -6   0 -10      14871.79      15436.05       364.98 o
  -4   0 -10       1572.03       1642.21        48.90 o
  -2   0 -10       2605.68       2737.78        62.81 o
   0   0 -10       8783.51       8202.54       115.12 o
   2   0 -10      25967.30      25113.05       388.62 o
   4   0 -10      16837.38      16362.33       257.33 o
   6   0 -10      10784.92      10562.62       173.30 o
   8   0 -10       6719.19       6132.62       114.78 o
  10   0 -10       5871.31       5945.01       117.01 o
  12   0 -10        610.87        515.65        55.17 o
 -11   1 -10        201.89        220.36        38.93 o
  -9   1 -10        140.85        209.81        35.92 o
  -7   1 -10       1599.50       1520.32        60.76 o
  -5   1 -10        534.80        539.97        27.96 o
  -3   1 -10        242.76        192.52        15.25 o
  -1   1 -10         73.32        123.68        13.97 o
   1   1 -10      13476.96      13521.77       153.82 o
   3   1 -10       1973.79       1992.37        36.07 o
   5   1 -10       1417.32       1303.18        30.80 o
   7   1 -10       1860.76       1764.31        36.31 o
   9   1 -10        646.03        572.95        24.66 o
  11   1 -10       1383.92       1324.73        54.75 o
 -12   2 -10          2.98        -29.71        48.81 o
 -10   2 -10        185.70        177.86        35.05 o
  -8   2 -10       1646.19       1505.50        62.15 o
  -6   2 -10       1733.35       1668.07        59.14 o
  -4   2 -10       1239.49       1199.07        35.22 o
  -2   2 -10       7085.75       7182.75        88.74 o
   0   2 -10        438.02        511.37        24.50 o
   2   2 -10       7470.62       7445.92        91.75 o
   4   2 -10       2569.87       2382.38        40.80 o
   6   2 -10       1194.89       1065.07        28.34 o
   8   2 -10        299.38        316.09        19.26 o
  10   2 -10        370.16        380.94        26.95 o
  12   2 -10        249.20        222.81        44.56 o
 -11   3 -10         86.49         91.61        34.41 o
  -9   3 -10         11.52        -13.99        31.83 o
  -7   3 -10       3066.53       2962.26        80.86 o
  -5   3 -10        784.92        807.58        34.52 o
  -3   3 -10        802.87        839.54        25.74 o
  -1   3 -10       5017.35       5101.01        61.21 o
   1   3 -10         57.98         75.10        11.93 o
   3   3 -10      11940.12      11810.08       136.86 o
   5   3 -10       3654.50       3603.26        53.26 o
   7   3 -10        241.84        264.00        17.71 o
   9   3 -10       1135.93       1139.71        43.46 o
  11   3 -10       1948.48       2116.28        63.76 o
  13   3 -10        190.39        180.37        44.56 o
 -12   4 -10        546.99        517.77        48.33 o
 -10   4 -10        189.40        162.58        35.64 o
  -8   4 -10       1983.24       1961.54       125.20 o
  -6   4 -10        141.23        121.72        20.90 o
  -4   4 -10       1007.27        916.18        36.64 o
  -2   4 -10       3857.04       3907.52        56.40 o
   0   4 -10        529.63        678.18        23.25 o
   2   4 -10       6239.96       6313.00        79.54 o
   4   4 -10       5192.18       5052.11        67.36 o
   6   4 -10       2501.71       2208.78        39.73 o
   8   4 -10       1285.61       1279.59        32.14 o
  10   4 -10       4278.84       4243.59       150.66 o
  12   4 -10        369.59        254.64        44.56 o
  14   4 -10        343.86        360.74        53.05 o
 -11   5 -10        140.09        169.91        36.71 o
  -9   5 -10        260.50        245.76        35.18 o
  -7   5 -10       1142.63       1193.55        54.97 o
  -5   5 -10       1262.13       1157.56        39.73 o
  -3   5 -10       7420.15       7354.11       109.37 o
  -1   5 -10       1045.76        967.97        26.49 o
   1   5 -10        476.87        393.94        18.24 o
   3   5 -10       8207.60       8043.90        98.92 o
   5   5 -10        989.97        925.79        26.98 o
   7   5 -10       1093.65        873.58        27.66 o
   9   5 -10        510.30        555.64        35.24 o
  11   5 -10        602.04        499.30        42.44 o
  13   5 -10        980.38        999.46        74.27 o
 -10   6 -10        247.45        237.30        78.51 o
  -8   6 -10        178.45        223.38        33.14 o
  -6   6 -10        104.92         93.27        21.36 o
  -4   6 -10       1944.61       1927.02        55.41 o
  -2   6 -10        902.77        965.54        27.16 o
   0   6 -10       5613.21       5474.76        71.19 o
   2   6 -10       5984.37       5727.08        73.69 o
   4   6 -10       3897.90       4122.70        59.10 o
   6   6 -10       4050.28       4230.23        60.93 o
   8   6 -10        467.00        486.02        30.49 o
  10   6 -10       1680.39       1804.60        58.29 o
  12   6 -10        505.48        499.64        39.23 o
  14   6 -10        229.13        212.20        46.68 o
 -11   7 -10         11.22         -4.34        31.00 o
  -9   7 -10         92.61         92.91        41.38 o
  -7   7 -10         85.42         97.99        22.44 o
  -5   7 -10        357.37        328.62        25.56 o
  -3   7 -10       3070.94       2994.62       116.65 o
  -1   7 -10        606.15        529.35        26.06 o
   1   7 -10       2513.00       2555.16        41.95 o
   3   7 -10       5991.74       6023.07        78.47 o
   5   7 -10       3736.82       4057.98        95.26 o
   7   7 -10        906.95        827.90        35.09 o
   9   7 -10        116.77         95.85        23.87 o
  11   7 -10        972.65        962.19        49.85 o
  13   7 -10        269.08        343.76        48.81 o
  15   7 -10        398.77        424.40        55.17 o
 -10   8 -10         94.07        102.03        39.26 o
  -8   8 -10        600.24        541.93        41.19 o
  -6   8 -10       2519.58       2586.12        59.00 o
  -4   8 -10         32.82         47.16        15.58 o
  -2   8 -10       3022.20       3153.56        59.93 o
   0   8 -10        505.92        512.83        25.24 o
   2   8 -10        309.72        319.66        17.44 o
   4   8 -10         25.85         33.72        14.16 o
   6   8 -10        741.88        728.61        29.34 o
   8   8 -10       1057.05       1104.90        45.86 o
  10   8 -10        331.83        381.65        33.95 o
  12   8 -10        901.32       1049.45        76.29 o
  14   8 -10         19.86         33.95        38.20 o
 -11   9 -10        237.11        256.19        79.57 o
  -9   9 -10        225.36        211.45        34.10 o
  -7   9 -10        482.47        412.22        44.88 o
  -5   9 -10        677.47        591.07        30.56 o
  -3   9 -10        245.64        170.75        21.74 o
  -1   9 -10       4146.23       4291.19        73.43 o
   1   9 -10      14760.98      15667.01       235.45 o
   3   9 -10       2612.63       2848.97        54.25 o
   5   9 -10       2304.45       2244.23        46.65 o
   7   9 -10        391.47        397.70        29.56 o
   9   9 -10        376.41        418.08        32.60 o
  11   9 -10       1154.07       1135.56        52.49 o
  13   9 -10         96.65        150.66        40.32 o
  15   9 -10         43.66         -8.49        36.07 o
 -10  10 -10        173.30        206.55        35.99 o
  -8  10 -10         42.41         78.82        41.38 o
  -6  10 -10       1009.55        971.73        92.51 o
  -4  10 -10       1349.87       1345.24        42.70 o
  -2  10 -10       1424.65       1325.04        47.78 o
   0  10 -10        715.41        693.45        29.80 o
   2  10 -10       3029.46       3049.64        57.98 o
   4  10 -10        853.12        958.83        32.16 o
   6  10 -10       1078.89       1080.70        34.02 o
   8  10 -10        744.81        826.22        41.69 o
  10  10 -10        542.48        604.41        38.24 o
  12  10 -10        178.29        156.79        30.08 o
  14  10 -10        135.28        133.69        40.32 o
 -11  11 -10        314.68        213.08        63.66 o
  -9  11 -10        455.47        475.80        39.52 o
  -7  11 -10        880.95        856.60        32.92 o
  -5  11 -10        477.77        418.54        28.34 o
  -3  11 -10       2901.19       2824.02        68.49 o
  -1  11 -10        547.41        586.91        35.72 o
   1  11 -10        529.17        525.74        32.89 o
   3  11 -10       5541.99       5332.63        84.90 o
   5  11 -10          2.40         12.63        15.40 o
   7  11 -10        482.78        507.95        33.64 o
   9  11 -10       1883.62       1755.50        59.12 o
  11  11 -10        444.83        508.84        38.73 o
  13  11 -10        294.23        300.03        87.00 o
  15  11 -10         29.97          0.00        36.07 o
 -10  12 -10        534.05        517.50        49.87 o
  -8  12 -10         76.54         42.44        27.29 o
  -6  12 -10        385.09        323.27        27.54 o
  -4  12 -10         77.12         84.43        20.53 o
  -2  12 -10        256.09        265.39        23.39 o
   0  12 -10       1915.21       1945.18        46.92 o
   2  12 -10        851.85        685.86        30.16 o
   4  12 -10       1710.53       1764.73        43.14 o
   6  12 -10       1748.10       1951.31        58.57 o
   8  12 -10        233.38        247.17        28.54 o
  10  12 -10        477.60        548.40       110.34 o
  12  12 -10       1041.05       1127.77        54.55 o
  14  12 -10         65.99         42.44        36.07 o
  -9  13 -10        193.66        179.02        31.39 o
  -7  13 -10        327.40        369.27        35.52 o
  -5  13 -10        495.38        477.97        29.83 o
  -3  13 -10       1123.93       1142.31        41.46 o
  -1  13 -10        305.07        329.05        24.26 o
   1  13 -10        741.55        827.89        34.70 o
   3  13 -10        351.07        317.30        29.75 o
   5  13 -10       3509.37       3237.44       133.58 o
   7  13 -10        283.98        380.35        32.10 o
   9  13 -10       1751.22       1624.12        56.59 o
  11  13 -10         54.74        136.24        28.25 o
  13  13 -10        885.72        797.66        51.94 o
 -10  14 -10        235.17        291.29        37.10 o
  -8  14 -10         22.53         14.12        22.41 o
  -6  14 -10       1709.47       1536.61        71.41 o
  -4  14 -10        334.71        255.35        25.21 o
  -2  14 -10       1304.33       1191.92        42.08 o
   0  14 -10        134.37        133.70        20.76 o
   2  14 -10       4712.65       4680.86        80.44 o
   4  14 -10       1803.27       1831.84        57.40 o
   6  14 -10       1372.63       1397.06        53.02 o
   8  14 -10        152.18         73.77        24.34 o
  10  14 -10         76.97         63.49        26.30 o
  12  14 -10        646.06        687.90        67.90 o
  14  14 -10          7.52         14.85        33.95 o
  -9  15 -10         48.25         72.15        47.74 o
  -7  15 -10        310.58        291.58        30.71 o
  -5  15 -10       2236.19       2096.22        56.54 o
  -3  15 -10        831.80        804.76        37.07 o
  -1  15 -10        418.83        411.04        27.42 o
   1  15 -10       2362.66       2131.42        51.85 o
   3  15 -10        359.22        340.06        37.64 o
   5  15 -10       5587.77       5499.65       112.06 o
   7  15 -10       3303.75       3579.68       149.60 o
   9  15 -10       2301.22       2380.54        81.70 o
  11  15 -10        142.60        206.25        71.09 o
  13  15 -10         65.88        157.82        40.32 o
  -8  16 -10        416.74        441.45        34.03 o
  -6  16 -10        169.28        103.30        30.17 o
  -4  16 -10        114.12        115.82        25.22 o
  -2  16 -10        135.84        130.15        22.78 o
   0  16 -10        556.94        472.26        35.23 o
   2  16 -10          5.10          1.81        18.30 o
   4  16 -10        230.09        245.99        54.11 o
   6  16 -10       3678.92       3488.97        92.31 o
   8  16 -10       3788.09       3500.22        87.69 o
  10  16 -10        251.58        243.05        38.20 o
  12  16 -10         12.65         39.50        42.44 o
  14  16 -10         44.41         67.90        40.32 o
  -9  17 -10        320.63        393.31        45.62 o
  -7  17 -10        121.44        135.82        24.95 o
  -5  17 -10        965.25        976.68        41.41 o
  -3  17 -10        784.50        731.45        37.43 o
  -1  17 -10       3058.63       3097.95        65.85 o
   1  17 -10       3092.54       3052.76        75.34 o
   3  17 -10       3787.97       3739.34        89.19 o
   5  17 -10       1117.63       1253.74        59.42 o
   7  17 -10       4387.60       4289.50        98.36 o
   9  17 -10        647.57        642.26        41.61 o
  11  17 -10         51.13         56.05        28.60 o
  13  17 -10        364.89        370.82        66.84 o
  -8  18 -10         12.87          1.35        22.27 o
  -6  18 -10        318.20        339.53        29.32 o
  -4  18 -10        306.31        306.64        27.76 o
  -2  18 -10        696.64        780.09        57.83 o
   0  18 -10          5.57        -18.05        18.05 o
   2  18 -10       1971.90       1837.83        62.26 o
   4  18 -10        687.21        646.23        41.93 o
   6  18 -10       1619.97       1549.85        87.00 o
   8  18 -10          2.48         43.76        26.30 o
  10  18 -10         70.18         27.59        42.44 o
  12  18 -10        164.73        184.22        32.75 o
  -7  19 -10         66.74         98.22        23.76 o
  -5  19 -10        223.99        239.35        28.41 o
  -3  19 -10        542.90        527.62        52.34 o
  -1  19 -10       1269.63       1279.87        49.01 o
   1  19 -10         81.63         25.21        25.38 o
   3  19 -10       1483.11       1552.66        59.96 o
   5  19 -10       1468.35       1408.51        58.57 o
   7  19 -10         91.68         62.71        41.38 o
   9  19 -10         58.64         85.73        28.25 o
  11  19 -10         49.37         73.42        29.73 o
  -8  20 -10        443.17        468.56        47.92 o
  -6  20 -10        424.70        591.66        35.07 o
  -4  20 -10         69.31         62.10        22.49 o
  -2  20 -10        784.13        787.10        47.73 o
   0  20 -10        694.45        625.52        56.23 o
   2  20 -10        575.77        525.56        40.43 o
   4  20 -10       1529.75       1421.48        60.42 o
   6  20 -10         94.40        155.70        30.51 o
   8  20 -10        286.95        397.69        55.17 o
  10  20 -10        174.86        158.08        42.44 o
  12  20 -10         16.63         59.51        29.96 o
  -7  21 -10        525.39        461.01        32.12 o
  -5  21 -10       1063.89        994.79        85.58 o
  -3  21 -10        154.33        141.47        36.07 o
  -1  21 -10        591.06        574.50        41.69 o
   1  21 -10        143.64        164.74        44.56 o
   3  21 -10         55.45         92.39        29.23 o
   5  21 -10       1072.02       1155.54       143.13 o
   7  21 -10        568.09        565.34        95.49 o
   9  21 -10        397.29        453.60        40.43 o
  11  21 -10        312.15        376.92        57.29 o
  -6  22 -10         17.86          2.53        24.02 o
  -4  22 -10         88.80         57.29        40.32 o
  -2  22 -10         53.73         81.27        29.01 o
   0  22 -10         90.33         88.58        39.26 o
   2  22 -10        840.67        885.18        50.95 o
   4  22 -10         18.89        -12.14        26.88 o
   6  22 -10        322.72        369.33        39.23 o
   8  22 -10         46.70         59.56        30.19 o
  10  22 -10        564.64        692.62        78.51 o
  -5  23 -10        424.37        530.32        39.52 o
  -3  23 -10         83.71         77.51        29.01 o
  -1  23 -10        587.64        591.05        43.79 o
   1  23 -10         19.83         -2.68        28.39 o
   3  23 -10        773.66        885.28        56.23 o
   5  23 -10        579.86        599.35        46.23 o
   7  23 -10        399.47        417.37        41.80 o
   9  23 -10         93.34         79.33        32.45 o
  -4  24 -10        141.73        118.66        30.53 o
  -2  24 -10        299.34        335.76        59.42 o
   0  24 -10         27.49         10.28        29.00 o
   2  24 -10        773.78        908.62        94.43 o
   4  24 -10        288.44        312.90        38.93 o
   6  24 -10        399.08        444.68        78.51 o
   8  24 -10        141.60        113.19        53.05 o
  -3  25 -10        585.08        547.05        44.73 o
  -1  25 -10        410.36        509.42        70.03 o
   1  25 -10         82.03         72.53        32.91 o
   3  25 -10        216.27        227.39        53.05 o
   5  25 -10        157.66        181.12        35.92 o
   7  25 -10        179.46        178.71        38.24 o
  -2  26 -10        402.87        415.31        41.80 o
   0  26 -10         92.55        212.28        36.71 o
   2  26 -10        175.54        201.75        38.67 o
   4  26 -10        155.38        261.85        39.01 o
   6  26 -10        283.19        317.62        42.82 o
  -1  27 -10         16.33          5.68        31.00 o
   1  27 -10        408.71        414.09        43.79 o
   3  27 -10        230.73        175.61        38.06 o
   5  27 -10        448.21        439.15        46.51 o
   0  28 -10        385.69        441.73        47.39 o
   2  28 -10        553.23        721.20       165.52 o
   4  28 -10         26.70         11.27        33.74 o
 -11   1  -9        289.23        251.36        38.24 o
  -9   1  -9        923.86       1030.11        72.04 o
  -7   1  -9         21.12         33.95        25.51 o
  -5   1  -9       1756.94       1651.46        33.44 o
  -3   1  -9       2646.89       2682.14        43.19 o
  -1   1  -9       2778.05       2877.66        43.87 o
   1   1  -9        665.30        581.79        21.65 o
   3   1  -9      11884.13      12182.70       138.46 o
   5   1  -9       2239.08       2341.85        38.96 o
   7   1  -9        375.37        338.16        17.75 o
   9   1  -9       1006.87        999.02        30.17 o
  11   1  -9        558.09        598.40        55.17 o
 -12   2  -9        304.48        278.93        44.56 o
 -10   2  -9        149.70        102.84        32.23 o
  -8   2  -9        513.33        375.19        35.92 o
  -6   2  -9       1535.89       1571.07        41.82 o
  -4   2  -9       2242.56       2154.92        37.66 o
  -2   2  -9       6219.54       5933.65        75.22 o
   0   2  -9       2451.49       2683.20        41.86 o
   2   2  -9       9063.30       9046.37       106.09 o
   4   2  -9       2349.17       2590.31        41.36 o
   6   2  -9       1914.29       1829.70        42.88 o
   8   2  -9         97.59         90.62        18.38 o
  10   2  -9       1822.29       1713.75        46.10 o
  12   2  -9        358.45        413.79        50.93 o
 -11   3  -9         11.54         21.86        32.03 o
  -9   3  -9        346.94        302.01        35.05 o
  -7   3  -9       1433.20       1537.92        57.64 o
  -5   3  -9       2366.93       2323.63        54.46 o
  -3   3  -9        430.37        419.41        17.91 o
  -1   3  -9       1743.70       1794.03        29.61 o
   1   3  -9        239.00        185.89        12.83 o
   3   3  -9      17527.97      18321.39       202.65 o
   5   3  -9       4772.67       4819.26        64.44 o
   7   3  -9        460.79        468.74        24.50 o
   9   3  -9        209.35        178.73        20.21 o
  11   3  -9        487.52        448.84        48.81 o
  13   3  -9        233.64        265.25        46.68 o
 -12   4  -9         86.37         93.10        53.05 o
 -10   4  -9        399.84        415.44        40.75 o
  -8   4  -9        593.05        606.71        41.29 o
  -6   4  -9         73.21         49.42        17.63 o
  -4   4  -9       2217.62       2295.47        48.35 o
  -2   4  -9      11156.55      11565.99       133.29 o
   0   4  -9         78.20         79.13        12.08 o
   2   4  -9       9011.35       9539.06       111.66 o
   4   4  -9       2519.54       2395.56        39.47 o
   6   4  -9       2848.96       2809.81        43.95 o
   8   4  -9       1252.79       1256.84        47.17 o
  10   4  -9       2068.99       2019.13        95.49 o
  12   4  -9        297.03        305.57        46.68 o
 -11   5  -9        267.95        242.24        61.54 o
  -9   5  -9       1236.28       1324.66        60.09 o
  -7   5  -9        873.48        831.30        36.59 o
  -5   5  -9         70.80         78.60        48.54 o
  -3   5  -9       2814.61       3126.36        57.86 o
  -1   5  -9         79.10         57.67        11.65 o
   1   5  -9       8272.35       8220.69        98.36 o
   3   5  -9        807.57       1000.26        25.95 o
   5   5  -9       1365.11       1305.63        51.08 o
   7   5  -9      11207.74      10951.52       129.92 o
   9   5  -9       1568.41       1417.67        50.12 o
  11   5  -9       1110.08       1059.89        47.95 o
  13   5  -9         81.04         57.29        38.20 o
 -12   6  -9        284.36        261.09        50.93 o
 -10   6  -9        384.76        422.61        40.27 o
  -8   6  -9        938.38        845.49        47.73 o
  -6   6  -9       1392.14       1560.87        59.35 o
  -4   6  -9       5614.15       5539.73       114.00 o
  -2   6  -9       7946.33       8100.85       115.92 o
   0   6  -9       2556.38       2600.84        41.35 o
   2   6  -9       3043.77       3204.10        47.73 o
   4   6  -9       1112.14       1046.15        26.63 o
   6   6  -9        934.65        990.63        30.31 o
   8   6  -9        240.18        261.66        23.66 o
  10   6  -9       2605.70       2688.50        70.98 o
  12   6  -9        525.10        575.31        43.17 o
  14   6  -9        335.15        305.57        48.81 o
 -11   7  -9       1163.77       1254.74        62.17 o
  -9   7  -9        464.44        421.05        38.24 o
  -7   7  -9        421.75        362.51        26.45 o
  -5   7  -9        997.48       1091.94        38.29 o
  -3   7  -9       5425.51       5836.12        77.33 o
  -1   7  -9       5640.65       5570.71        85.31 o
   1   7  -9        434.47        406.62        21.82 o
   3   7  -9       1403.57       1420.97        34.94 o
   5   7  -9       5159.21       5400.72        80.73 o
   7   7  -9        436.40        457.20        22.30 o
   9   7  -9       1435.76       1267.28        48.33 o
  11   7  -9       1134.36       1185.72        51.94 o
  13   7  -9         39.00         59.42        36.07 o
 -12   8  -9         13.04         -6.17        40.32 o
 -10   8  -9         72.27         46.08        38.20 o
  -8   8  -9        941.87        842.54        47.39 o
  -6   8  -9       1450.54       1462.39        43.84 o
  -4   8  -9        987.51        953.12        35.22 o
  -2   8  -9        610.49        531.05        26.12 o
   0   8  -9       1144.19        937.26        31.43 o
   2   8  -9       6147.41       5768.16        75.05 o
   4   8  -9        182.77        179.09        17.06 o
   6   8  -9        416.34        467.74        22.87 o
   8   8  -9         72.15         84.94        21.41 o
  10   8  -9         56.56         49.08        22.93 o
  12   8  -9       1128.75       1273.85        54.02 o
  14   8  -9        715.74        674.80        61.54 o
 -11   9  -9        290.85        308.33        37.26 o
  -9   9  -9        111.32         41.51        27.87 o
  -7   9  -9        133.84        102.86        21.66 o
  -5   9  -9       1338.08       1366.10        41.61 o
  -3   9  -9       5430.09       5894.41        92.02 o
  -1   9  -9       2532.79       2318.11        65.76 o
   1   9  -9        129.87         89.73        15.49 o
   3   9  -9       1042.02        870.31        29.26 o
   5   9  -9        828.22        898.22        38.16 o
   7   9  -9        198.45        142.42        19.35 o
   9   9  -9       1870.40       2075.61        71.09 o
  11   9  -9        435.31        347.98        33.64 o
  13   9  -9        341.95        403.18        48.81 o
  15   9  -9          4.44         16.98        36.07 o
 -10  10  -9        300.38        323.12        36.89 o
  -8  10  -9       1127.54       1062.08       120.74 o
  -6  10  -9        296.19        217.49        23.63 o
  -4  10  -9       1851.69       1887.88        47.09 o
  -2  10  -9        781.06        862.05        32.41 o
   0  10  -9       1478.32       1651.12        40.75 o
   2  10  -9       1048.42        901.67        31.02 o
   4  10  -9       5730.29       6178.88        91.77 o
   6  10  -9        532.21        591.25        25.78 o
   8  10  -9        826.56        999.21        43.83 o
  10  10  -9        262.41        182.49        27.01 o
  12  10  -9        424.45        446.41        36.71 o
  14  10  -9        192.36        157.03        40.32 o
 -11  11  -9        279.38        284.13        36.58 o
  -9  11  -9        255.65        265.46        32.75 o
  -7  11  -9        420.76        409.14        32.61 o
  -5  11  -9        322.69        270.63        23.63 o
  -3  11  -9        761.43        788.89        49.63 o
  -1  11  -9       1068.65       1021.61        33.79 o
   1  11  -9       1030.73       1035.06        38.35 o
   3  11  -9        857.50        823.21        30.01 o
   5  11  -9        280.67        282.41        23.05 o
   7  11  -9         20.43         16.98        38.20 o
   9  11  -9        873.61        772.55        47.74 o
  11  11  -9        650.53        627.99        39.20 o
  13  11  -9        321.64        239.79        40.32 o
  15  11  -9        907.65        706.63        61.54 o
 -10  12  -9          4.20        -25.89        33.95 o
  -8  12  -9        236.40        249.29        36.25 o
  -6  12  -9          6.82        -18.68        18.68 o
  -4  12  -9         63.55         58.14        18.27 o
  -2  12  -9        133.84        130.65        18.68 o
   0  12  -9        276.56        276.73        21.98 o
   2  12  -9        950.21        951.51        32.61 o
   4  12  -9         35.58         44.95        14.89 o
   6  12  -9        143.17        137.70        28.65 o
   8  12  -9        272.34        377.11        30.08 o
  10  12  -9        145.69        139.00        25.90 o
  12  12  -9        390.87        446.53        39.26 o
  14  12  -9         19.81          4.24        31.83 o
 -11  13  -9         57.83         49.96        28.65 o
  -9  13  -9         90.66        130.98        54.11 o
  -7  13  -9       1177.82       1189.41        44.57 o
  -5  13  -9       3598.33       3808.87        72.67 o
  -3  13  -9       2498.31       2326.12        52.41 o
  -1  13  -9        551.08        481.26        26.41 o
   1  13  -9        317.87        300.96        21.62 o
   3  13  -9       3061.19       3151.94        57.83 o
   5  13  -9        422.80        331.16        28.04 o
   7  13  -9        219.17        191.69        25.90 o
   9  13  -9        437.48        438.67        32.97 o
  11  13  -9       1539.79       1467.93        57.31 o
  13  13  -9        301.04        315.72        36.51 o
  15  13  -9        218.90        297.08        46.68 o
 -10  14  -9         35.31         56.09        32.89 o
  -8  14  -9        208.25        231.30        25.77 o
  -6  14  -9        531.72        482.21        29.28 o
  -4  14  -9        765.09        875.75        53.17 o
  -2  14  -9        189.34        197.36        21.53 o
   0  14  -9        987.69       1031.52        59.52 o
   2  14  -9       2369.48       2475.78        51.80 o
   4  14  -9       1156.11       1269.01        48.33 o
   6  14  -9       3597.52       3439.75        80.94 o
   8  14  -9         44.47         54.21        22.36 o
  10  14  -9        762.37        732.56        74.27 o
  12  14  -9        202.62        161.63        40.32 o
  14  14  -9        241.13        161.27        36.07 o
  -9  15  -9        262.35        276.25        32.07 o
  -7  15  -9         14.53         13.43        53.18 o
  -5  15  -9         53.69         74.39        20.53 o
  -3  15  -9       3399.39       3440.58        67.39 o
  -1  15  -9        399.96        417.20        26.78 o
   1  15  -9       1085.03       1139.60        37.56 o
   3  15  -9       4943.86       4637.47       110.22 o
   5  15  -9       1589.34       1524.09        53.02 o
   7  15  -9         64.74        120.60        31.83 o
   9  15  -9        398.11        375.12        32.97 o
  11  15  -9         69.66        148.12        28.60 o
  13  15  -9         87.07         68.91        40.32 o
 -10  16  -9         76.56         75.73        27.07 o
  -8  16  -9         78.42         38.75        28.88 o
  -6  16  -9        414.82        388.16        27.75 o
  -4  16  -9        329.83        350.12        26.38 o
  -2  16  -9       2085.76       2118.77        52.98 o
   0  16  -9       4596.92       4595.90        80.35 o
   2  16  -9          7.64         -2.35        16.20 o
   4  16  -9       3323.72       3318.24        80.01 o
   6  16  -9       4043.24       4274.49        94.21 o
   8  16  -9        754.51        849.05        44.29 o
  10  16  -9        597.27        681.96       125.20 o
  12  16  -9        111.97        125.63        46.68 o
  14  16  -9        153.50        227.05        42.44 o
  -9  17  -9        544.59        680.73        42.57 o
  -7  17  -9        134.31         93.37        21.81 o
  -5  17  -9       1056.29       1078.47        41.68 o
  -3  17  -9       1007.72        944.00        41.08 o
  -1  17  -9        432.10        409.61        28.01 o
   1  17  -9       1726.47       1484.61        43.68 o
   3  17  -9       1063.68       1194.28        50.75 o
   5  17  -9       1791.96       1766.56        59.12 o
   7  17  -9        219.15        250.46        30.56 o
   9  17  -9         36.02         46.93        43.50 o
  11  17  -9        263.43        266.33        32.75 o
  13  17  -9         46.45         83.60        29.21 o
  -8  18  -9         46.99         65.21        21.31 o
  -6  18  -9        398.95        448.48        29.60 o
  -4  18  -9        618.92        593.50        32.67 o
  -2  18  -9        506.38        484.85        29.98 o
   0  18  -9        875.12        864.08        38.58 o
   2  18  -9        909.13        741.40        41.24 o
   4  18  -9       1079.53       1101.11        51.36 o
   6  18  -9       1374.25       1387.86        97.61 o
   8  18  -9        325.50        375.22        34.53 o
  10  18  -9        535.19        589.14        40.79 o
  12  18  -9        607.28        704.13        47.11 o
  -9  19  -9        114.46        102.52        39.26 o
  -7  19  -9        482.79        476.08        30.38 o
  -5  19  -9        345.99        280.62        31.39 o
  -3  19  -9       1959.31       1983.76        65.00 o
  -1  19  -9        750.37        735.63        36.25 o
   1  19  -9        527.83        403.98        64.72 o
   3  19  -9        947.69        776.28        60.48 o
   5  19  -9       1590.56       1440.63        57.60 o
   7  19  -9        398.44        469.20        37.65 o
   9  19  -9        606.40        568.78        60.48 o
  11  19  -9        302.74        381.72        37.13 o
  -8  20  -9        124.49         81.19        34.88 o
  -6  20  -9        143.33        159.82        47.67 o
  -4  20  -9       1137.90       1167.29        59.61 o
  -2  20  -9       3276.66       3210.57        81.87 o
   0  20  -9        295.06        333.87        33.54 o
   2  20  -9       1174.04       1270.53        55.17 o
   4  20  -9       4293.08       4429.45       101.74 o
   6  20  -9        725.76        686.22        42.82 o
   8  20  -9        229.01        227.52        47.74 o
  10  20  -9          8.00          0.00        80.64 o
  12  20  -9         49.27        114.02        29.73 o
  -7  21  -9         78.20        126.86        41.40 o
  -5  21  -9        146.62        207.77        25.77 o
  -3  21  -9        364.17        459.48        35.65 o
  -1  21  -9        274.60        284.79        32.60 o
   1  21  -9       2148.81       2129.40        68.26 o
   3  21  -9        143.06        128.78        29.23 o
   5  21  -9        909.53        886.66        49.85 o
   7  21  -9        629.89        632.92        43.83 o
   9  21  -9        135.01        204.30        33.72 o
  11  21  -9        644.50        731.59        87.00 o
  -6  22  -9         40.37          0.22        21.44 o
  -4  22  -9        529.89        515.65        38.07 o
  -2  22  -9        981.58       1019.00        72.04 o
   0  22  -9        208.07        285.45        33.54 o
   2  22  -9        331.87        361.66        36.74 o
   4  22  -9        444.54        400.58        38.93 o
   6  22  -9        598.60        575.45        42.82 o
   8  22  -9        179.69        197.60        33.36 o
  10  22  -9        398.31        480.53        41.75 o
  -7  23  -9        107.74         84.88        57.29 o
  -5  23  -9        716.08        700.12        83.82 o
  -3  23  -9        178.98        155.12        29.83 o
  -1  23  -9        260.64        146.04        31.61 o
   1  23  -9        174.58        292.10        36.01 o
   3  23  -9         88.22        137.27        30.01 o
   5  23  -9        477.12        534.89        49.87 o
   7  23  -9        464.79        499.52        42.74 o
   9  23  -9        439.56        562.56        56.23 o
  -6  24  -9         64.15         70.13        36.07 o
  -4  24  -9        293.03        311.26        34.94 o
  -2  24  -9        481.72        497.57        40.75 o
   0  24  -9         89.98         63.34        29.56 o
   2  24  -9        257.15        335.44        37.51 o
   4  24  -9        137.14        123.51        32.91 o
   6  24  -9        142.30        200.80        35.18 o
   8  24  -9        741.40        649.33        48.26 o
  10  24  -9        148.62        234.92        57.29 o
  -5  25  -9        402.93        562.72        87.00 o
  -3  25  -9        737.02        726.72        46.70 o
  -1  25  -9          9.89         32.10        28.54 o
   1  25  -9        420.45        428.94        56.23 o
   3  25  -9        836.60        838.15       116.71 o
   5  25  -9        611.09        636.83        49.24 o
   7  25  -9          4.04         22.13        30.56 o
   9  25  -9         88.56        108.43        58.35 o
  -4  26  -9        146.87        151.27        30.84 o
  -2  26  -9        103.75         86.15        51.99 o
   0  26  -9        107.66        125.20        32.60 o
   2  26  -9        478.34        430.26        49.87 o
   4  26  -9        122.41         67.86        32.91 o
   6  26  -9        788.79        815.58        61.54 o
   8  26  -9         16.18         89.00        34.38 o
  -3  27  -9        527.30        642.04        61.54 o
  -1  27  -9        996.93       1292.56        65.21 o
   1  27  -9         16.94         52.16        35.01 o
   3  27  -9        566.29        619.65        61.54 o
   5  27  -9        232.52        241.50        39.57 o
   7  27  -9        416.55        490.02        47.83 o
   0  28  -9        293.70        302.26        82.76 o
   2  28  -9        475.66        478.84        56.23 o
   4  28  -9        631.93        627.39        56.23 o
 -12   0  -8        687.28        649.33        70.03 o
 -10   0  -8         77.38         46.68        42.44 o
  -8   0  -8       4198.09       4114.13       133.69 o
  -6   0  -8       1355.40       1326.04        42.29 o
  -4   0  -8       4320.73       4423.83        84.53 o
  -2   0  -8       7875.99       7870.01       131.94 o
   0   0  -8      39895.39      39477.29       588.18 o
   2   0  -8       1839.06       1822.71        53.05 o
   4   0  -8      15946.68      15716.68       243.08 o
   6   0  -8        805.71        784.19        33.01 o
   8   0  -8       4590.94       4631.11        91.49 o
  10   0  -8       6715.49       6405.52       120.73 o
 -13   1  -8        300.52        358.85        44.09 o
 -11   1  -8        318.85        302.64        38.24 o
  -9   1  -8        103.98         96.72        28.39 o
  -7   1  -8       2871.83       2952.17        82.76 o
  -5   1  -8         77.82        140.53        14.70 o
  -3   1  -8        209.27        272.77        22.67 o
  -1   1  -8       1844.09       2136.99        52.37 o
   1   1  -8        471.46        420.70        19.75 o
   3   1  -8       3943.08       4085.79        54.10 o
   5   1  -8      11561.35      11528.55       129.17 o
   7   1  -8       7720.81       7799.28        95.21 o
   9   1  -8       2875.94       2703.81        56.66 o
  11   1  -8       2830.87       3034.24       108.22 o
 -12   2  -8        335.28        343.31        40.43 o
 -10   2  -8        108.85         85.84        45.62 o
  -8   2  -8       1725.01       1940.79       127.32 o
  -6   2  -8        163.21        135.23        18.41 o
  -4   2  -8         33.48         36.41        11.19 o
  -2   2  -8       5848.47       6179.24        77.11 o
   0   2  -8      13950.05      13107.99       146.93 o
   2   2  -8      18389.38      18314.76       199.73 o
   4   2  -8       2804.55       3013.91        44.29 o
   6   2  -8       1193.88       1201.15        27.52 o
   8   2  -8        623.76        680.37        24.51 o
  10   2  -8       1470.94       1485.02        64.72 o
  12   2  -8        206.95        233.42        42.44 o
 -13   3  -8        111.02        134.67        38.93 o
 -11   3  -8        445.13        431.71        41.08 o
  -9   3  -8        273.33        222.10        32.60 o
  -7   3  -8         31.23          4.79        17.37 o
  -5   3  -8       4120.30       3997.80        73.43 o
  -3   3  -8       7762.67       8105.16        96.62 o
  -1   3  -8       2747.57       2728.62        62.19 o
   1   3  -8       4615.01       4633.10        60.45 o
   3   3  -8      12316.04      12733.11       142.96 o
   5   3  -8       5860.48       5691.57        71.59 o
   7   3  -8       4841.03       4946.89        65.97 o
   9   3  -8        668.16        608.07        27.11 o
  11   3  -8       3732.54       3418.41        82.53 o
 -12   4  -8        307.03        245.29        39.57 o
 -10   4  -8        662.15        690.18        46.23 o
  -8   4  -8        936.54        979.34        82.76 o
  -6   4  -8        953.57        941.81        34.30 o
  -4   4  -8       1177.40       1322.86        36.26 o
  -2   4  -8       8146.67       8384.34        98.75 o
   0   4  -8       4706.46       4765.14        61.98 o
   2   4  -8      10973.90      11717.70       132.62 o
   4   4  -8       5372.75       5484.90        68.68 o
   6   4  -8        712.16        666.48        22.30 o
   8   4  -8       1748.78       1647.74        42.71 o
  10   4  -8        519.81        611.28        35.92 o
  12   4  -8        189.48        169.76        40.32 o
 -13   5  -8        207.72        262.29        48.81 o
 -11   5  -8        722.59        710.58        48.33 o
  -9   5  -8        875.94        686.05        43.34 o
  -7   5  -8        176.91        160.08        20.90 o
  -5   5  -8       4932.41       5204.62       124.49 o
  -3   5  -8       8044.92       7962.14       112.62 o
  -1   5  -8        637.76        726.04        22.36 o
   1   5  -8       7676.71       7751.34        91.22 o
   3   5  -8      25474.88      26968.27       289.12 o
   5   5  -8       1092.37       1090.75        28.45 o
   7   5  -8       4111.86       4121.13        66.34 o
   9   5  -8       4113.79       3998.65        85.37 o
  11   5  -8        104.72         85.33        24.72 o
  13   5  -8        209.02        205.83        42.44 o
 -12   6  -8         34.91         27.59        32.10 o
 -10   6  -8       1211.06       1213.23        75.33 o
  -8   6  -8        812.85        799.68        46.23 o
  -6   6  -8        756.22        758.74        60.80 o
  -4   6  -8       1764.26       1945.88        62.47 o
  -2   6  -8       1865.63       2014.44        41.84 o
   0   6  -8       1108.22       1043.06        24.61 o
   2   6  -8       1632.07       1681.52        30.97 o
   4   6  -8       9854.83      10380.35       137.57 o
   6   6  -8        269.84        326.39        24.41 o
   8   6  -8       4221.62       4026.78        65.70 o
  10   6  -8        616.39        699.74        39.57 o
  12   6  -8        265.88        273.74        42.44 o
 -11   7  -8        547.70        465.30       118.83 o
  -9   7  -8        168.58        180.90        30.56 o
  -7   7  -8         52.31         65.58        18.91 o
  -5   7  -8       1201.44       1209.80        78.14 o
  -3   7  -8        283.95        202.60        18.05 o
  -1   7  -8        105.85         71.69        15.40 o
   1   7  -8       1857.98       2104.34        42.05 o
   3   7  -8       6668.33       6790.07        96.74 o
   5   7  -8       1447.72       1322.79        33.24 o
   7   7  -8       1732.31       1670.13        37.20 o
   9   7  -8       1298.53       1099.20        44.34 o
  11   7  -8        457.60        612.43        68.96 o
  13   7  -8        378.51        231.30        42.44 o
 -12   8  -8        254.30        238.46        38.07 o
 -10   8  -8        191.72        128.98        29.83 o
  -8   8  -8        959.77        991.95        39.97 o
  -6   8  -8       1934.82       1878.96        46.59 o
  -4   8  -8       4914.57       4789.33        78.43 o
  -2   8  -8       5201.62       5281.81       109.12 o
   0   8  -8        350.60        358.59        20.39 o
   2   8  -8       4644.66       4746.45        73.07 o
   4   8  -8      15539.70      15314.28       199.23 o
   6   8  -8       2265.73       2224.81        43.24 o
   8   8  -8       2002.23       1926.74        54.55 o
  10   8  -8        309.11        341.64        30.08 o
  12   8  -8         44.65         45.72        24.45 o
  14   8  -8        284.11        261.01        44.56 o
 -11   9  -8        115.99         64.50        44.56 o
  -9   9  -8        537.12        484.24        62.60 o
  -7   9  -8       2673.60       2412.71        55.39 o
  -5   9  -8         42.58         48.59        17.18 o
  -3   9  -8       3855.60       4010.23        67.96 o
  -1   9  -8       5210.13       5466.17        83.64 o
   1   9  -8       5877.49       5743.49        85.35 o
   3   9  -8       2172.83       2184.59        44.72 o
   5   9  -8       2706.48       2598.22        46.95 o
   7   9  -8        297.80        346.89        26.51 o
   9   9  -8        700.88        660.29        39.26 o
  11   9  -8        891.08        989.65        46.90 o
  13   9  -8        117.52        152.78        36.07 o
 -12  10  -8        220.87        239.50        35.99 o
 -10  10  -8        286.95        225.86        32.45 o
  -8  10  -8        188.48        186.38        51.43 o
  -6  10  -8         55.11        100.23        52.40 o
  -4  10  -8       1882.72       1847.84        38.58 o
  -2  10  -8        728.80        741.39        29.82 o
   0  10  -8        753.06        668.89        27.29 o
   2  10  -8        433.32        420.86        21.67 o
   4  10  -8       2283.04       2183.17        43.24 o
   6  10  -8       5756.58       5586.02       104.52 o
   8  10  -8        202.72        185.00        23.45 o
  10  10  -8        387.79        319.80        29.44 o
  12  10  -8        328.72        317.95        33.14 o
  14  10  -8        279.52        258.88        44.56 o
 -11  11  -8        297.66        343.16        37.13 o
  -9  11  -8        418.64        298.56        32.13 o
  -7  11  -8        901.91        830.38        36.43 o
  -5  11  -8         85.53         89.62        18.49 o
  -3  11  -8        345.24        327.81        22.11 o
  -1  11  -8         38.09         38.31        15.28 o
   1  11  -8       2704.32       2849.00        59.17 o
   3  11  -8       1131.88       1198.32        32.48 o
   5  11  -8       3202.08       3186.87        55.10 o
   7  11  -8       1618.04       1661.62        97.61 o
   9  11  -8        983.70        897.13        57.29 o
  11  11  -8        259.24        215.95        27.46 o
  13  11  -8        243.47        197.35        38.20 o
  15  11  -8        294.50        216.44        44.56 o
 -10  12  -8        615.69        565.29        39.83 o
  -8  12  -8         68.47         44.06        19.70 o
  -6  12  -8        533.41        545.78        30.91 o
  -4  12  -8        157.76        143.05        19.78 o
  -2  12  -8         33.42         10.67        18.52 o
   0  12  -8       1100.35       1141.29        44.98 o
   2  12  -8       2316.32       2133.23        44.44 o
   4  12  -8       3708.18       3647.57        63.45 o
   6  12  -8        225.33        267.64        49.87 o
   8  12  -8       1638.61       1744.07        52.93 o
  10  12  -8       1408.66       1335.77        50.64 o
  12  12  -8        587.93        591.35        39.63 o
  14  12  -8        105.07         84.88        33.95 o
 -11  13  -8        628.51        671.73        46.91 o
  -9  13  -8        610.01        710.05        43.06 o
  -7  13  -8        198.79        221.81        24.01 o
  -5  13  -8       2556.61       2436.59        74.20 o
  -3  13  -8         99.07        120.12        18.53 o
  -1  13  -8       2029.66       1929.68        44.73 o
   1  13  -8       4853.56       4650.38        75.96 o
   3  13  -8        804.27        869.44        55.38 o
   5  13  -8       3418.92       3550.23        92.31 o
   7  13  -8       1547.92       1576.20        50.24 o
   9  13  -8       2427.40       2458.21        65.74 o
  11  13  -8        190.27        272.32        61.54 o
  13  13  -8       1150.87       1179.96        89.12 o
  15  13  -8        336.16        316.18        46.68 o
 -10  14  -8         42.03         91.56        26.75 o
  -8  14  -8        319.96        400.15        27.69 o
  -6  14  -8       1051.10        937.85        36.81 o
  -4  14  -8        385.52        445.48        26.48 o
  -2  14  -8         22.33         34.91        19.23 o
   0  14  -8        446.40        381.89        23.21 o
   2  14  -8        182.65        159.64        22.62 o
   4  14  -8        955.24        999.50        31.82 o
   6  14  -8       1845.21       1699.19        68.96 o
   8  14  -8       4213.40       4207.53       109.28 o
  10  14  -8       1771.64       1777.38        58.08 o
  12  14  -8        136.16        167.42        28.92 o
  14  14  -8        691.36        553.84        50.93 o
 -11  15  -8        284.90        236.17        30.72 o
  -9  15  -8        639.57        758.45        52.31 o
  -7  15  -8        460.37        678.14        34.16 o
  -5  15  -8       2710.23       2588.80        57.33 o
  -3  15  -8       1086.68       1128.47        38.57 o
  -1  15  -8       2721.44       2615.66        67.89 o
   1  15  -8        677.43        698.39        30.45 o
   3  15  -8       3787.89       3757.70        66.34 o
   5  15  -8       2437.55       2433.72        64.23 o
   7  15  -8       1265.85       1374.19        48.68 o
   9  15  -8        280.10        339.95        31.83 o
  11  15  -8        373.69        334.26        32.45 o
  13  15  -8         46.28          2.68        25.66 o
 -10  16  -8        710.06        846.16        44.71 o
  -8  16  -8        212.47        237.28        23.89 o
  -6  16  -8        125.15        136.91        21.14 o
  -4  16  -8        784.76        719.32        33.50 o
  -2  16  -8       1294.57       1290.11        40.27 o
   0  16  -8        916.20        769.27        40.43 o
   2  16  -8       5529.99       5309.00        85.69 o
   4  16  -8        366.54        309.24        54.11 o
   6  16  -8       5401.28       5222.04       106.91 o
   8  16  -8        996.82        929.65        47.74 o
  10  16  -8        150.12        171.70        26.99 o
  12  16  -8         18.40         15.68        37.13 o
  14  16  -8        169.15        190.98        38.20 o
  -9  17  -8        272.05        272.90        24.68 o
  -7  17  -8        456.97        515.31        43.43 o
  -5  17  -8       1289.30       1250.73        42.38 o
  -3  17  -8        791.03        735.79        34.35 o
  -1  17  -8        465.71        458.34        32.03 o
   1  17  -8       8982.14       8908.50       159.80 o
   3  17  -8      13633.00      13172.04       296.02 o
   5  17  -8        261.46        303.97        30.08 o
   7  17  -8       1169.99       1014.83        46.28 o
   9  17  -8       1169.06       1170.62        50.13 o
  11  17  -8        114.70        173.27        36.07 o
  13  17  -8        119.79        157.59        31.12 o
 -10  18  -8        801.00        822.48        40.54 o
  -8  18  -8        373.85        371.70        42.93 o
  -6  18  -8        970.36        881.43        57.21 o
  -4  18  -8         76.29        136.08        22.05 o
  -2  18  -8        589.18        582.57        35.65 o
   0  18  -8       3514.34       3706.47        84.69 o
   2  18  -8       1384.57       1410.92        78.51 o
   4  18  -8       1468.81       1392.35        75.33 o
   6  18  -8       2938.06       2721.38        73.42 o
   8  18  -8        183.51        142.42        26.99 o
  10  18  -8        351.54        296.16        31.83 o
  12  18  -8        395.90        439.07        54.11 o
  -9  19  -8        273.00        265.59        23.77 o
  -7  19  -8        265.46        256.03        32.34 o
  -5  19  -8        211.22        204.88        23.29 o
  -3  19  -8       2955.26       2888.23        74.95 o
  -1  19  -8        680.91        659.89        38.67 o
   1  19  -8        106.77        118.83        36.07 o
   3  19  -8        442.17        439.25        50.93 o
   5  19  -8       1641.71       1678.85        59.12 o
   7  19  -8       1724.82       1697.50       214.32 o
   9  19  -8        311.23        340.84        74.27 o
  11  19  -8        211.42        261.94        31.63 o
  13  19  -8         70.56        116.43        39.26 o
  -8  20  -8          8.51         62.11        19.85 o
  -6  20  -8        173.58        183.57        24.76 o
  -4  20  -8        305.76        224.71        32.89 o
  -2  20  -8        201.79        164.23        54.11 o
   0  20  -8        471.48        407.42        46.68 o
   2  20  -8        554.20        462.60        53.05 o
   4  20  -8        557.20        672.55        41.08 o
   6  20  -8        152.42        202.44        29.01 o
   8  20  -8       1260.21       1209.71        53.32 o
  10  20  -8        651.75        680.29        44.32 o
  12  20  -8        472.63        438.30        37.33 o
  -7  21  -8         26.80          3.09        24.28 o
  -5  21  -8        347.64        345.11        27.92 o
  -3  21  -8       1229.38       1245.40        65.78 o
  -1  21  -8        519.79        619.62        53.05 o
   1  21  -8        584.59        558.09        55.17 o
   3  21  -8       1882.64       1701.63        89.12 o
   5  21  -8       1087.70       1166.05        53.53 o
   7  21  -8       2619.28       2543.28        74.85 o
   9  21  -8        376.01        365.92        35.99 o
  11  21  -8         78.82         27.09        31.83 o
  -8  22  -8        371.72        391.80        55.17 o
  -6  22  -8        141.19        164.92        22.79 o
  -4  22  -8        128.49        142.17        31.83 o
  -2  22  -8        104.81         46.68        31.83 o
   0  22  -8          3.10         14.85        33.95 o
   2  22  -8         47.74         84.88        38.20 o
   4  22  -8        227.08        237.66        48.81 o
   6  22  -8        635.81        686.75        63.66 o
   8  22  -8         72.86         43.42        26.99 o
  10  22  -8         51.53         53.05        35.01 o
  -7  23  -8         58.40         69.49        21.37 o
  -5  23  -8        243.75        262.78        37.13 o
  -3  23  -8        210.13        229.18        38.20 o
  -1  23  -8       1617.64       1461.84        78.51 o
   1  23  -8        291.55        307.69        46.68 o
   3  23  -8        783.86        833.95        70.03 o
   5  23  -8        222.54        276.57        57.29 o
   7  23  -8        324.47        272.13        49.87 o
   9  23  -8        995.15       1066.97        54.91 o
  -6  24  -8         94.49         57.64        22.96 o
  -4  24  -8       1076.61       1141.42        63.66 o
  -2  24  -8         47.26         93.37        36.07 o
   0  24  -8        698.87        611.14        57.29 o
   2  24  -8        460.99        426.52        57.29 o
   4  24  -8         56.94         27.59        42.44 o
   6  24  -8        566.42        689.69        47.39 o
   8  24  -8        291.95        285.06        37.60 o
  10  24  -8        169.64        153.57        46.68 o
  -5  25  -8        176.14        210.03        29.73 o
  -3  25  -8        678.76        793.63        63.66 o
  -1  25  -8        226.89        125.20        38.20 o
   1  25  -8       1205.90       1239.03        82.76 o
   3  25  -8        118.21        212.20        48.81 o
   5  25  -8         79.64         65.33        31.08 o
   7  25  -8        462.37        629.43        49.87 o
   9  25  -8        151.90        206.99        55.17 o
  -4  26  -8        370.16        396.81        44.56 o
  -2  26  -8        232.37        294.96        44.56 o
   0  26  -8       1131.52       1211.45        80.64 o
   2  26  -8        193.14        154.91        46.68 o
   4  26  -8          2.15        -23.34        42.44 o
   6  26  -8        416.65        444.29        61.54 o
   8  26  -8        343.89        389.81        42.73 o
  -3  27  -8        612.56        615.38        55.17 o
  -1  27  -8        117.60        148.54        42.44 o
   1  27  -8        397.99        373.47        55.17 o
   3  27  -8        195.86        246.15        53.05 o
   5  27  -8         16.78        -30.51        30.51 o
   7  27  -8        342.61        403.61        43.57 o
  -2  28  -8        602.68        541.11        57.29 o
   0  28  -8        335.58        339.52        53.05 o
   2  28  -8        769.49        774.53        74.27 o
   4  28  -8        488.24        430.77        65.78 o
   6  28  -8       1312.03       1488.82        72.91 o
   1  29  -8         64.03         65.78        46.68 o
   3  29  -8        446.99        443.50        63.66 o
 -13   1  -7         41.83         63.38        36.07 o
 -11   1  -7        717.59        678.79        46.44 o
  -9   1  -7       1118.96       1200.22        55.46 o
  -7   1  -7        354.92        401.46        31.51 o
  -5   1  -7       2287.09       2369.52        37.97 o
  -3   1  -7       1117.69       1131.14        27.23 o
  -1   1  -7       8147.83       8308.89        96.26 o
   1   1  -7        594.56        830.23        20.67 o
   3   1  -7       4046.52       3480.14        57.42 o
   5   1  -7       3614.11       3384.86        47.21 o
   7   1  -7       6201.76       6066.18        76.64 o
   9   1  -7        361.77        381.85        20.79 o
 -12   2  -7        195.73        191.58        35.92 o
 -10   2  -7        139.67        116.22        30.51 o
  -8   2  -7       2991.60       2775.19        74.17 o
  -6   2  -7        348.89        368.27        22.23 o
  -4   2  -7       1584.85       1753.83        31.18 o
  -2   2  -7        531.46        433.02        16.93 o
   0   2  -7       1804.96       1687.73        29.13 o
   2   2  -7       8251.74       7911.26        91.77 o
   4   2  -7       7567.22       7135.93        84.32 o
   6   2  -7       2186.67       2302.11        37.61 o
   8   2  -7        175.58        139.39        13.97 o
  10   2  -7       1322.09       1319.06        48.02 o
 -13   3  -7         49.19         17.07        32.91 o
 -11   3  -7        311.48        288.24        36.56 o
  -9   3  -7        603.68        570.13        39.57 o
  -7   3  -7        708.34        725.75        30.60 o
  -5   3  -7       5341.73       5287.60        80.37 o
  -3   3  -7        878.77        815.93        21.39 o
  -1   3  -7       7540.23       7808.69        90.92 o
   1   3  -7      19940.78      19493.74       207.15 o
   3   3  -7      26855.31      24848.10       285.71 o
   5   3  -7       1892.72       2072.03        33.90 o
   7   3  -7        285.78        361.21        16.81 o
   9   3  -7       5851.72       5796.71        87.69 o
  11   3  -7       2099.01       2171.77        63.02 o
 -12   4  -7        698.63        693.64        48.90 o
 -10   4  -7        592.82        516.16        39.57 o
  -8   4  -7        162.90        158.21        27.49 o
  -6   4  -7        980.24        968.25        33.06 o
  -4   4  -7        825.45        779.80        28.03 o
  -2   4  -7      12670.54      13523.58       150.54 o
   0   4  -7       3244.16       3091.25        42.88 o
   2   4  -7       3074.11       3176.90        44.27 o
   4   4  -7       6841.73       6770.80        81.67 o
   6   4  -7       1158.73       1329.71        27.66 o
   8   4  -7        378.41        444.83        21.08 o
  10   4  -7       3255.47       3046.77        72.67 o
  12   4  -7       1020.21       1101.10        70.03 o
 -13   5  -7        127.88        191.81        38.67 o
 -11   5  -7        294.02        299.20        43.50 o
  -9   5  -7       1392.50       1480.68        57.60 o
  -7   5  -7       1905.52       1910.09        51.40 o
  -5   5  -7       6657.77       7170.70       104.04 o
  -3   5  -7      17438.84      17372.50       291.42 o
  -1   5  -7      26074.30      26646.98       286.43 o
   1   5  -7       1840.53       1953.49        32.56 o
   3   5  -7      13093.20      13585.31       150.39 o
   5   5  -7       4463.03       4734.55        70.48 o
   7   5  -7        130.08         72.99        13.65 o
   9   5  -7        590.21        622.04        51.99 o
  11   5  -7        611.64        731.55        39.57 o
 -12   6  -7        464.99        488.08        53.05 o
 -10   6  -7        140.58        107.03        30.08 o
  -8   6  -7       1658.15       1678.45        45.99 o
  -6   6  -7       7479.88       7041.22       105.87 o
  -4   6  -7       9807.96       9782.17       135.04 o
  -2   6  -7       4859.64       5750.92        84.46 o
   0   6  -7       8572.92       8720.03       118.83 o
   2   6  -7       2912.19       3417.53        54.69 o
   4   6  -7       3205.65       3102.15        51.72 o
   6   6  -7        832.07        857.13        24.80 o
   8   6  -7        302.99        393.52        26.51 o
  10   6  -7       1943.04       2198.48        61.03 o
  12   6  -7       5359.99       4761.34       144.30 o
 -13   7  -7        363.73        436.57        45.36 o
 -11   7  -7        544.07        557.94        42.82 o
  -9   7  -7        566.47        506.05        37.19 o
  -7   7  -7       1399.70       1229.33        38.86 o
  -5   7  -7       1328.72       1407.64        37.61 o
  -3   7  -7       3899.36       3883.76        63.89 o
  -1   7  -7       1031.29        998.25        29.58 o
   1   7  -7       2111.53       2102.41        40.83 o
   3   7  -7      13732.97      14227.73       182.91 o
   5   7  -7       4271.20       3854.04        60.19 o
   7   7  -7       2318.55       2403.32        56.49 o
   9   7  -7       1326.60       1330.93        44.87 o
  11   7  -7        783.65        830.48        43.34 o
  13   7  -7        165.94        103.98        36.07 o
 -12   8  -7        719.70        813.62        50.93 o
 -10   8  -7        279.79        278.58        32.97 o
  -8   8  -7        754.96        831.34        35.53 o
  -6   8  -7        445.57        503.50        26.17 o
  -4   8  -7       5772.40       5413.87        71.01 o
  -2   8  -7       1300.06       1376.83        34.29 o
   0   8  -7       5629.08       5556.47       109.63 o
   2   8  -7       6853.53       7436.98       101.67 o
   4   8  -7      12399.44      12433.21       165.95 o
   6   8  -7       1544.72       1615.96        44.34 o
   8   8  -7       4447.84       4561.98        90.03 o
  10   8  -7        113.13         48.81        21.41 o
  12   8  -7       1023.21       1010.62       127.21 o
 -11   9  -7        444.73        526.51        41.61 o
  -9   9  -7        509.52        379.77        33.36 o
  -7   9  -7       2600.62       2559.60        54.79 o
  -5   9  -7       1398.96       1203.56        28.75 o
  -3   9  -7        997.95        994.51        25.14 o
  -1   9  -7       3581.56       4112.58        66.47 o
   1   9  -7       1130.20       1095.83        30.20 o
   3   9  -7       1469.19       1382.78        32.48 o
   5   9  -7       1254.67       1376.89        34.29 o
   7   9  -7       3773.35       4119.90        83.39 o
   9   9  -7       1918.79       1949.82        55.06 o
  11   9  -7        614.40        540.60        35.65 o
  13   9  -7        791.87        653.58        53.05 o
 -12  10  -7         43.10         23.10        29.21 o
 -10  10  -7       1757.63       1873.14       113.53 o
  -8  10  -7        941.21        926.05        37.30 o
  -6  10  -7       1806.49       1818.77        44.85 o
  -4  10  -7       2804.12       2897.13        51.15 o
  -2  10  -7        498.95        539.77        24.93 o
   0  10  -7       3553.30       3227.78        55.50 o
   2  10  -7       2137.59       2054.06        41.20 o
   4  10  -7       1213.87       1261.18        32.73 o
   6  10  -7        168.09        218.74        21.19 o
   8  10  -7        739.88        670.99        60.48 o
  10  10  -7        401.06        320.60        28.25 o
  12  10  -7        241.42        247.19        29.83 o
  14  10  -7         86.25        106.10        36.07 o
 -11  11  -7        421.97        423.40        36.85 o
  -9  11  -7       1339.45       1420.18        58.35 o
  -7  11  -7       1850.10       1769.05        63.41 o
  -5  11  -7         89.41         85.09        13.35 o
  -3  11  -7       3464.02       3312.45        49.29 o
  -1  11  -7       3023.95       3022.09        54.55 o
   1  11  -7       2341.86       2391.46        46.14 o
   3  11  -7        353.97        363.93        36.76 o
   5  11  -7       1108.64       1131.57        39.20 o
   7  11  -7        463.00        411.07        26.30 o
   9  11  -7        759.79        764.66        36.51 o
  11  11  -7       3872.65       3854.23       223.87 o
  13  11  -7        433.84        373.47        44.56 o
 -12  12  -7         70.69         37.49        28.47 o
 -10  12  -7        255.10        281.08        31.39 o
  -8  12  -7       1495.25       1400.66        43.56 o
  -6  12  -7        755.78        760.35        31.67 o
  -4  12  -7        150.56        174.45        13.97 o
  -2  12  -7       2431.41       2359.46        41.73 o
   0  12  -7       2560.15       2737.95        52.20 o
   2  12  -7       7091.64       6920.12        99.61 o
   4  12  -7       9143.98       9134.44       125.67 o
   6  12  -7        440.32        466.87        29.01 o
   8  12  -7       1500.12       1511.65        47.49 o
  10  12  -7       2439.66       2076.80        97.61 o
  12  12  -7        107.45         70.73        25.46 o
  14  12  -7        215.02        231.30        40.32 o
 -11  13  -7         96.93        155.83        47.74 o
  -9  13  -7        716.53        666.22        33.99 o
  -7  13  -7       1151.82       1042.79        38.27 o
  -5  13  -7         31.33          4.48        16.10 o
  -3  13  -7       1130.66       1159.73        28.39 o
  -1  13  -7        190.06        196.93        21.41 o
   1  13  -7        435.70        527.49        28.51 o
   3  13  -7       5095.03       5144.25        78.63 o
   5  13  -7        223.22        238.63        23.45 o
   7  13  -7        255.79        210.35        23.13 o
   9  13  -7         83.60         94.53        30.77 o
  11  13  -7        633.84        617.37        38.47 o
  13  13  -7        192.68        287.64        32.45 o
  15  13  -7        332.89        292.84        44.56 o
 -10  14  -7        419.76        413.79        72.15 o
  -8  14  -7       1434.90       1359.28        53.85 o
  -6  14  -7        139.19        122.57        28.39 o
  -4  14  -7       2770.14       2695.72        54.91 o
  -2  14  -7       2293.46       2389.85        57.36 o
   0  14  -7       4383.35       4231.01       119.89 o
   2  14  -7          2.97         -9.84        16.30 o
   4  14  -7        612.51        594.10        32.60 o
   6  14  -7        227.76        292.22        24.34 o
   8  14  -7       2007.07       1961.66        65.78 o
  10  14  -7        857.02        879.91        41.45 o
  12  14  -7        226.93        181.66        28.60 o
  14  14  -7        213.43        265.25        40.32 o
 -11  15  -7        529.63        562.04        37.13 o
  -9  15  -7        121.49        122.48        22.05 o
  -7  15  -7         90.94         70.01        22.51 o
  -5  15  -7       2915.47       2693.17        60.15 o
  -3  15  -7       7120.21       6794.82       125.99 o
  -1  15  -7       7660.34       7209.35       131.13 o
   1  15  -7       1535.37       1597.29        47.25 o
   3  15  -7       2537.63       2515.77        60.65 o
   5  15  -7        600.67        620.88        35.18 o
   7  15  -7       3957.43       3813.70       187.80 o
   9  15  -7        613.21        592.07        35.66 o
  11  15  -7        468.43        426.74        33.03 o
  13  15  -7       1098.56       1090.96        89.02 o
 -10  16  -7       2034.85       2093.21        63.66 o
  -8  16  -7        540.50        548.55        31.03 o
  -6  16  -7        220.05        221.06        23.59 o
  -4  16  -7       6855.73       6540.28       123.78 o
  -2  16  -7       5007.78       4788.73        96.98 o
   0  16  -7       2554.75       2362.48        61.46 o
   2  16  -7        928.34        962.87        55.17 o
   4  16  -7       4019.94       3880.71       129.44 o
   6  16  -7      12996.52      12606.40       213.15 o
   8  16  -7        969.26       1074.76        44.32 o
  10  16  -7       1112.13       1042.80        68.86 o
  12  16  -7        288.08        276.88        30.53 o
  14  16  -7        328.24        381.96        42.44 o
  -9  17  -7        493.65        543.11        32.04 o
  -7  17  -7         99.81         59.05        25.92 o
  -5  17  -7        109.73        115.89        22.11 o
  -3  17  -7        412.25        481.53        38.20 o
  -1  17  -7       3954.14       3959.51        85.37 o
   1  17  -7       3701.80       3461.42        77.98 o
   3  17  -7        997.78        848.80        65.78 o
   5  17  -7       1441.46       1414.89        71.09 o
   7  17  -7        932.74        915.36        42.74 o
   9  17  -7        193.60        185.77        28.65 o
  11  17  -7        271.55        273.84        39.26 o
  13  17  -7        323.85        374.95        35.99 o
 -10  18  -7        191.37         74.27        61.54 o
  -8  18  -7         12.37         59.19        18.35 o
  -6  18  -7       1567.32       1404.30        42.53 o
  -4  18  -7       2674.39       2424.97        87.00 o
  -2  18  -7        823.08        838.85        66.84 o
   0  18  -7       2400.94       2203.57        84.88 o
   2  18  -7       1280.64       1162.64        70.03 o
   4  18  -7       4539.82       4812.27       150.66 o
   6  18  -7        674.91        626.83        37.65 o
   8  18  -7       1884.61       1920.17       115.65 o
  10  18  -7         67.38         94.37        51.99 o
  12  18  -7        228.34        259.79        33.95 o
  -9  19  -7        670.65        735.59        61.54 o
  -7  19  -7         71.36         49.22        18.18 o
  -5  19  -7        566.61        550.53        83.82 o
  -3  19  -7       1272.68       1396.40        50.93 o
  -1  19  -7       2878.23       2601.92        68.83 o
   1  19  -7       2779.80       2792.34       101.86 o
   3  19  -7        621.54        638.72        59.42 o
   5  19  -7       2414.90       2461.31       108.22 o
   7  19  -7       1858.24       2134.72        64.38 o
   9  19  -7       1244.46       1248.96       111.40 o
  11  19  -7        271.47        279.34        30.17 o
  13  19  -7         73.44         87.06        68.96 o
  -8  20  -7        244.11        221.03        51.99 o
  -6  20  -7        556.10        547.67        34.94 o
  -4  20  -7       2095.49       1928.18        99.73 o
  -2  20  -7       1640.94       1616.87        57.09 o
   0  20  -7       2954.45       2976.95       106.10 o
   2  20  -7       2970.24       3015.15       110.34 o
   4  20  -7       2605.21       2518.60       108.22 o
   6  20  -7       1128.70       1147.73        50.64 o
   8  20  -7        643.64        556.78        37.60 o
  10  20  -7        118.26        141.65        26.37 o
  12  20  -7        314.42        300.07        32.07 o
  -9  21  -7        311.30        408.82        63.66 o
  -7  21  -7        592.59        536.47        43.11 o
  -5  21  -7         66.09         26.21        21.06 o
  -3  21  -7        161.38        169.76        31.83 o
  -1  21  -7        735.20        797.87        61.54 o
   1  21  -7        366.78        324.67        46.68 o
   3  21  -7        285.17        322.54        48.81 o
   5  21  -7          7.11         27.59        40.32 o
   7  21  -7        102.46         91.83        26.66 o
   9  21  -7        397.20        399.16        34.67 o
  11  21  -7        289.29        289.52        53.05 o
  -8  22  -7         10.48        -26.67        37.71 o
  -6  22  -7       1403.20       1470.87        78.51 o
  -4  22  -7         39.90         61.54        27.59 o
  -2  22  -7        367.64        314.06        40.32 o
   0  22  -7        647.81        683.28        57.29 o
   2  22  -7        112.38        133.69        40.32 o
   4  22  -7        183.01        294.96        50.93 o
   6  22  -7         15.96        -22.49        38.20 o
   8  22  -7         51.33         81.45        26.99 o
  10  22  -7        324.17        343.28        35.20 o
  -7  23  -7          8.12        -48.81        48.81 o
  -5  23  -7        108.28        112.47        27.59 o
  -3  23  -7        831.82        727.85        55.17 o
  -1  23  -7        476.28        451.99        48.81 o
   1  23  -7        261.50        205.83        42.44 o
   3  23  -7        523.62        513.52        57.29 o
   5  23  -7        389.50        409.55        61.54 o
   7  23  -7        617.78        657.90        65.78 o
   9  23  -7        493.42        591.99        42.04 o
  11  23  -7         71.70        104.39        28.65 o
  -6  24  -7        278.19        246.15        29.71 o
  -4  24  -7        246.50        182.49        33.95 o
  -2  24  -7        110.33        210.08        38.20 o
   0  24  -7        506.26        485.94        53.05 o
   2  24  -7        408.39        415.91        55.17 o
   4  24  -7        190.14         76.39        44.56 o
   6  24  -7        114.34        135.81        53.05 o
   8  24  -7         93.79         93.75        29.48 o
  10  24  -7        107.76        145.53        31.63 o
  -5  25  -7        342.39        335.28        36.07 o
  -3  25  -7        411.81        424.40        44.56 o
  -1  25  -7       1023.17       1031.29        72.15 o
   1  25  -7        164.58        118.83        42.44 o
   3  25  -7        367.48        381.96        55.17 o
   5  25  -7        539.52        553.84        67.90 o
   7  25  -7         72.15        -17.86        44.56 o
   9  25  -7        159.61        238.15        35.20 o
  -4  26  -7         48.60         57.29        31.83 o
  -2  26  -7        395.31        401.06        46.68 o
   0  26  -7        102.07        116.71        40.32 o
   2  26  -7        187.68        148.54        46.68 o
   4  26  -7        902.52       1012.19        84.88 o
   6  26  -7          6.79         -2.12        46.68 o
   8  26  -7        680.09        789.69        51.02 o
  -3  27  -7       2547.80       2520.72        99.73 o
  -1  27  -7        297.95        373.47        48.81 o
   1  27  -7        201.71        218.57        48.81 o
   3  27  -7        893.20        999.46        82.76 o
   5  27  -7        145.42        197.35        57.29 o
   7  27  -7        572.00        645.30        87.00 o
  -2  28  -7        130.39        184.61        42.44 o
   0  28  -7        924.62       1115.96        82.76 o
   2  28  -7        113.20        167.64        48.81 o
   4  28  -7         58.61         19.10        46.68 o
   6  28  -7         69.86        118.83        37.13 o
  -1  29  -7       1220.12       1294.21        87.00 o
   1  29  -7        228.72        275.86        53.05 o
   3  29  -7        449.06        352.25        61.54 o
 -14   0  -6       1225.06       1249.64        99.73 o
 -12   0  -6        576.29        632.36        63.66 o
 -10   0  -6       2371.35       2333.99       101.86 o
  -8   0  -6       3138.16       2875.09       101.86 o
  -6   0  -6       1337.57       1291.34        37.65 o
  -4   0  -6       1509.38       1451.90        38.67 o
  -2   0  -6      14699.88      13961.28       216.78 o
   0   0  -6      24360.91      24650.03       414.75 o
   2   0  -6        161.11        305.61        29.71 o
   4   0  -6       3133.43       3021.54       127.32 o
   6   0  -6       8173.18       8047.38       135.04 o
   8   0  -6       5343.52       5179.61        96.00 o
  10   0  -6       3509.83       3396.89       106.10 o
 -13   1  -6        330.62        289.97        71.09 o
 -11   1  -6        247.17        236.84        34.51 o
  -9   1  -6       2463.65       2350.28        68.26 o
  -7   1  -6       1066.57       1030.51        31.40 o
  -5   1  -6        616.30        684.06        20.28 o
  -3   1  -6        726.72        817.43        20.65 o
  -1   1  -6       2620.16       3067.09        41.04 o
   1   1  -6       8003.33       7553.70        85.41 o
   3   1  -6       6014.81       5795.27        78.81 o
   5   1  -6       3457.06       3595.26        48.27 o
   7   1  -6         58.12         87.90        12.17 o
   9   1  -6       1424.16       1340.87        34.61 o
 -14   2  -6        163.86        118.70        65.78 o
 -12   2  -6        118.09         41.30        30.73 o
 -10   2  -6        790.45        748.98        44.09 o
  -8   2  -6       1427.07       1534.12        73.21 o
  -6   2  -6       3890.46       3607.93        60.69 o
  -4   2  -6       5127.83       4876.43        72.75 o
  -2   2  -6       3779.82       3880.42        49.97 o
   0   2  -6       9532.97       9352.57       105.03 o
   2   2  -6       9841.13       9720.54       108.75 o
   4   2  -6        855.98        867.71        22.05 o
   6   2  -6        645.19        734.65        21.65 o
   8   2  -6        163.20        232.46        17.06 o
  10   2  -6       2066.37       1985.76        54.75 o
 -13   3  -6        123.45        213.84        37.15 o
 -11   3  -6        176.02        255.75        35.24 o
  -9   3  -6        810.54        795.74        44.25 o
  -7   3  -6        836.01        891.20        31.43 o
  -5   3  -6       1976.01       1836.28        53.29 o
  -3   3  -6      19941.16      20262.28       310.12 o
  -1   3  -6       5428.69       5420.11        65.43 o
   1   3  -6       3335.95       3349.11        44.00 o
   3   3  -6       7655.91       7569.82        87.78 o
   5   3  -6       3002.10       2984.43        42.88 o
   7   3  -6        537.95        508.61        21.48 o
   9   3  -6       1210.77       1260.20        33.61 o
  11   3  -6        700.34        784.09        42.01 o
 -12   4  -6        559.74        508.37        43.20 o
 -10   4  -6        631.90        623.35        40.75 o
  -8   4  -6       1544.31       1561.25        42.49 o
  -6   4  -6         19.08         21.45        17.06 o
  -4   4  -6       2217.82       2074.00        45.77 o
  -2   4  -6      13559.09      15001.13       164.10 o
   0   4  -6      12706.85      12328.37       135.53 o
   2   4  -6       8911.41       8735.20        99.46 o
   4   4  -6      13482.64      14737.23       162.58 o
   6   4  -6       2705.57       2690.00        45.89 o
   8   4  -6       6548.69       6813.52       106.13 o
  10   4  -6       1897.70       2123.13        57.64 o
 -13   5  -6        217.13        247.24        38.73 o
 -11   5  -6        600.61        641.35        49.87 o
  -9   5  -6       2592.61       2499.53        91.25 o
  -7   5  -6       2150.03       2195.48        47.72 o
  -5   5  -6        207.89        220.38        17.63 o
  -3   5  -6       5588.85       5656.34        82.38 o
  -1   5  -6       1896.58       1849.62        36.25 o
   1   5  -6       1176.55       1173.19        22.99 o
   3   5  -6      11167.27      10894.72       140.44 o
   5   5  -6       1186.28       1443.03        31.08 o
   7   5  -6       1435.18       1643.70        45.62 o
   9   5  -6        655.14        749.91        36.19 o
  11   5  -6       1338.47       1266.98        74.27 o
 -12   6  -6         45.73         -6.75        28.54 o
 -10   6  -6       1081.24       1030.64        50.42 o
  -8   6  -6        845.35        866.41        60.67 o
  -6   6  -6       5477.22       5694.78        75.10 o
  -4   6  -6      14884.77      15140.63       170.76 o
  -2   6  -6       9022.91       9714.54       112.40 o
   0   6  -6       5273.80       5203.04        74.71 o
   2   6  -6      20273.28      20169.13       255.64 o
   4   6  -6       3863.93       4106.05        60.65 o
   6   6  -6       2548.03       2522.30        54.97 o
   8   6  -6       3311.91       3208.61        68.58 o
  10   6  -6       1165.07       1081.33        42.82 o
  12   6  -6        895.58        942.17        63.66 o
 -13   7  -6        206.90        347.05        40.74 o
 -11   7  -6        533.44        464.13        39.20 o
  -9   7  -6        621.00        624.71        45.62 o
  -7   7  -6        409.72        419.75        52.11 o
  -5   7  -6       9002.78       8678.86       111.79 o
  -3   7  -6      11221.79      11954.14       136.21 o
  -1   7  -6       7745.56       8342.09       112.66 o
   1   7  -6        647.72        604.90        22.85 o
   3   7  -6       2212.02       2034.30        37.87 o
   5   7  -6       7032.62       7843.93       138.99 o
   7   7  -6       1638.56       1814.90        46.90 o
   9   7  -6       5243.57       5128.66        99.10 o
  11   7  -6       2008.86       2019.09       112.47 o
  13   7  -6        531.31        441.38        46.68 o
 -12   8  -6        223.33        217.96        35.31 o
 -10   8  -6         56.04         75.17        48.81 o
  -8   8  -6        368.80        437.63        32.39 o
  -6   8  -6        937.38        900.82        25.27 o
  -4   8  -6         92.19         99.13        11.23 o
  -2   8  -6       6751.83       7370.80       102.72 o
   0   8  -6       7110.04       7231.68       100.45 o
   2   8  -6       4581.17       4423.72        73.07 o
   4   8  -6       2708.81       3023.77        49.42 o
   6   8  -6       3038.31       2988.33        62.17 o
   8   8  -6        104.63        112.68        25.46 o
  10   8  -6       1476.59       1300.82        46.28 o
  12   8  -6         23.36         83.01        24.98 o
 -13   9  -6        937.60       1012.79        58.63 o
 -11   9  -6       2738.48       2745.96       105.04 o
  -9   9  -6        538.67        490.07        38.04 o
  -7   9  -6         76.19         77.07        21.67 o
  -5   9  -6         50.43         68.88        11.98 o
  -3   9  -6       1884.89       1749.81        31.34 o
  -1   9  -6       1255.62       1290.81        32.05 o
   1   9  -6       2623.95       3051.18        51.04 o
   3   9  -6       3508.44       3187.29        51.72 o
   5   9  -6       1380.77       1542.15        49.87 o
   7   9  -6        367.92        376.03        23.13 o
   9   9  -6        408.79        358.47        40.32 o
  11   9  -6         34.38         59.69        22.36 o
  13   9  -6         82.54         74.27        33.95 o
 -12  10  -6        588.88        546.91        41.13 o
 -10  10  -6       1055.85        998.74        48.68 o
  -8  10  -6        492.12        386.01        24.76 o
  -6  10  -6        466.31        429.19        20.24 o
  -4  10  -6       1350.02       1379.78        28.39 o
  -2  10  -6        598.25        673.16        23.32 o
   0  10  -6       2909.44       2888.46        62.97 o
   2  10  -6       2146.65       1963.23        38.30 o
   4  10  -6       2406.34       2486.20        76.39 o
   6  10  -6       2242.57       2264.60        52.93 o
   8  10  -6        774.28        954.42        71.09 o
  10  10  -6        312.65        363.05        28.25 o
  12  10  -6        313.57        270.01        29.83 o
 -11  11  -6         56.74         69.18        26.16 o
  -9  11  -6         67.89         57.50        19.39 o
  -7  11  -6        217.86        278.30        25.58 o
  -5  11  -6         81.06         87.66        12.20 o
  -3  11  -6         33.55         47.17        11.53 o
  -1  11  -6       6163.26       5912.02       105.58 o
   1  11  -6       3511.32       3239.57        66.76 o
   3  11  -6        755.19        827.92        25.60 o
   5  11  -6       1655.35       1843.67        46.90 o
   7  11  -6         73.45         78.20        29.71 o
   9  11  -6       2231.88       2282.61        63.66 o
  11  11  -6        394.76        505.71        33.36 o
  13  11  -6        132.16        144.30        33.95 o
 -12  12  -6        213.34        242.44        30.37 o
 -10  12  -6        491.26        465.46        61.54 o
  -8  12  -6       1792.54       1691.45        44.95 o
  -6  12  -6       1709.80       1666.66        36.45 o
  -4  12  -6        355.82        459.70        20.79 o
  -2  12  -6       2990.99       3191.53        53.53 o
   0  12  -6       1379.43       1618.35        44.94 o
   2  12  -6       1413.69       1450.07       122.01 o
   4  12  -6       5538.87       5110.18        94.85 o
   6  12  -6       2336.45       2476.67        57.09 o
   8  12  -6       1282.65       1130.90        39.52 o
  10  12  -6         87.78         71.39        31.83 o
  12  12  -6        394.25        439.57        45.62 o
  14  12  -6        455.61        460.47        46.68 o
 -11  13  -6        452.18        363.06        42.44 o
  -9  13  -6        160.56        102.05        20.41 o
  -7  13  -6        380.90        340.80        23.20 o
  -5  13  -6       1252.10       1231.45        31.00 o
  -3  13  -6        458.92        420.20        21.04 o
  -1  13  -6       2096.35       2044.68        51.36 o
   1  13  -6       1777.34       1780.19        47.25 o
   3  13  -6        546.78        770.25        31.00 o
   5  13  -6       1708.70       1580.14        45.36 o
   7  13  -6       4245.81       4106.16        83.61 o
   9  13  -6       1058.17       1023.59        56.13 o
  11  13  -6         96.77        103.42        23.75 o
  13  13  -6        526.37        577.18        46.68 o
 -12  14  -6         71.04         88.04        59.42 o
 -10  14  -6        258.21        294.02        27.07 o
  -8  14  -6        951.84        864.68        34.17 o
  -6  14  -6       1657.27       1672.22        48.52 o
  -4  14  -6       3272.72       2941.73        51.17 o
  -2  14  -6       1754.16       1692.12        36.76 o
   0  14  -6       5982.74       5976.14       109.50 o
   2  14  -6          8.94         29.98        22.28 o
   4  14  -6      10667.57      10636.51       265.25 o
   6  14  -6       1223.92       1277.39        42.00 o
   8  14  -6        409.01        360.93        26.99 o
  10  14  -6       2154.07       1845.26       114.59 o
  12  14  -6        320.62        347.31        32.13 o
  14  14  -6         65.19         53.05        31.83 o
 -11  15  -6        508.74        475.68        32.93 o
  -9  15  -6        189.99        200.43        28.78 o
  -7  15  -6        241.87        281.17        37.26 o
  -5  15  -6        165.36        166.40        20.45 o
  -3  15  -6        422.49        424.81        24.41 o
  -1  15  -6       1247.63       1246.66        42.27 o
   1  15  -6       2481.18       2387.03        58.46 o
   3  15  -6       1973.94       2089.96        82.76 o
   5  15  -6        276.75        328.91        44.56 o
   7  15  -6        970.58        842.52        37.60 o
   9  15  -6       2508.50       2308.60        61.24 o
  11  15  -6       1038.74        886.07        41.75 o
  13  15  -6        122.12        100.52        25.66 o
 -10  16  -6       1305.92       1349.97        55.17 o
  -8  16  -6        360.29        320.17        27.95 o
  -6  16  -6        331.20        413.99        26.57 o
  -4  16  -6        664.90        715.87        34.94 o
  -2  16  -6       1650.35       1660.52        80.64 o
   0  16  -6       3694.93       3518.04        76.48 o
   2  16  -6       5142.09       4884.73       143.23 o
   4  16  -6       8025.79       7721.10       210.08 o
   6  16  -6         58.97         82.94        55.17 o
   8  16  -6       1240.45       1237.49        66.84 o
  10  16  -6        445.04        449.01        59.42 o
  12  16  -6        337.64        414.32        33.03 o
  14  16  -6        114.76        233.42        36.07 o
 -11  17  -6        158.73        133.69        70.03 o
  -9  17  -6         17.99          9.18        34.12 o
  -7  17  -6       3799.74       3876.25       165.52 o
  -5  17  -6       2736.18       2578.79        81.70 o
  -3  17  -6       4305.21       4225.12        94.43 o
  -1  17  -6        379.48        390.77        29.00 o
   1  17  -6       6209.62       6364.62       179.31 o
   3  17  -6         99.28        137.93        38.20 o
   5  17  -6       4176.18       3935.88       133.69 o
   7  17  -6       2305.79       2562.23        64.38 o
   9  17  -6        297.17        266.74        26.16 o
  11  17  -6        750.75        734.93        40.40 o
  13  17  -6         78.52        107.24        26.52 o
 -10  18  -6        248.77        379.84        74.27 o
  -8  18  -6        871.97        764.25        53.95 o
  -6  18  -6       1076.31       1154.63        41.35 o
  -4  18  -6       1346.28       1242.85        44.32 o
  -2  18  -6       2864.76       2884.72        69.76 o
   0  18  -6       1532.01       1748.59        53.25 o
   2  18  -6       1698.33       1606.14        78.51 o
   4  18  -6       1037.54        906.09        70.03 o
   6  18  -6       1540.01       1724.97        93.37 o
   8  18  -6       5523.22       5507.17       123.08 o
  10  18  -6        143.84        167.43        38.20 o
  12  18  -6         13.65         26.88        22.78 o
  -9  19  -6        453.04        427.72        70.03 o
  -7  19  -6        723.74        706.75        32.62 o
  -5  19  -6         80.34         77.37        20.68 o
  -3  19  -6       1580.69       1526.19        50.93 o
  -1  19  -6       2184.35       2047.05        59.14 o
   1  19  -6        732.10        759.68        57.29 o
   3  19  -6       1941.27       2162.10        95.49 o
   5  19  -6       2890.62       2915.41       118.83 o
   7  19  -6        141.05        119.67        23.46 o
   9  19  -6         11.12          4.95        33.95 o
  11  19  -6        118.70        137.69        35.01 o
  13  19  -6         12.74         29.00        24.67 o
 -10  20  -6        273.25        305.23        63.66 o
  -8  20  -6        378.62        386.20        67.90 o
  -6  20  -6        302.16        319.24        24.86 o
  -4  20  -6        319.74        396.39        30.53 o
  -2  20  -6         66.90         54.91        23.45 o
   0  20  -6       1284.95       1296.33        70.03 o
   2  20  -6        577.95        502.91        50.93 o
   4  20  -6        656.35        704.50        63.66 o
   6  20  -6        502.53        407.42        59.42 o
   8  20  -6       1221.18       1244.85        54.11 o
  10  20  -6        198.05        262.49        39.26 o
  12  20  -6         34.87         27.92        23.12 o
  -9  21  -6        556.67        500.48        51.62 o
  -7  21  -6        143.90        328.91        61.54 o
  -5  21  -6        616.11        621.24        36.29 o
  -3  21  -6        807.65        640.84        50.93 o
  -1  21  -6        534.68        432.89        44.56 o
   1  21  -6        296.66        341.64        46.68 o
   3  21  -6       1058.24       1060.79        74.27 o
   5  21  -6       1474.52       1497.92        93.37 o
   7  21  -6         91.03        103.98        48.81 o
   9  21  -6        617.60        677.71        75.33 o
  11  21  -6          7.78         25.35        32.89 o
  -8  22  -6        137.89        169.76        61.54 o
  -6  22  -6         79.90         67.44        19.46 o
  -4  22  -6        787.65        651.45        48.81 o
  -2  22  -6        416.08        475.33        44.56 o
   0  22  -6       1797.79       1601.90        78.51 o
   2  22  -6       1016.21       1071.40        74.27 o
   4  22  -6          5.12          4.24        38.20 o
   6  22  -6        975.95        993.09        84.88 o
   8  22  -6        150.57        146.58        27.82 o
  10  22  -6        250.22        212.54        30.37 o
  -5  23  -6        711.97        721.48        46.68 o
  -3  23  -6         20.00         48.81        27.59 o
  -1  23  -6       2199.60       2524.97        95.49 o
   1  23  -6       1117.90        884.87        70.03 o
   3  23  -6        933.83        950.65        78.51 o
   5  23  -6        257.11        190.98        50.93 o
   7  23  -6        799.79        812.73        82.76 o
   9  23  -6        824.45        797.84        46.91 o
  11  23  -6         63.04         77.65        48.81 o
  -6  24  -6        204.96        216.44        27.59 o
  -4  24  -6         83.81         97.61        29.71 o
  -2  24  -6        803.36        880.63        63.66 o
   0  24  -6         17.27         16.98        33.95 o
   2  24  -6         43.11         67.90        38.20 o
   4  24  -6        237.62        294.96        55.17 o
   6  24  -6        183.88        227.05        55.17 o
   8  24  -6        481.90        506.04        40.32 o
  10  24  -6        141.65        104.00        26.75 o
  -5  25  -6        599.34        749.07        50.93 o
  -3  25  -6        890.20        821.21        61.54 o
  -1  25  -6         21.15         33.95        33.95 o
   1  25  -6          2.17        -31.83        31.83 o
   3  25  -6       1190.60       1171.13        84.88 o
   5  25  -6        883.36        806.36        78.51 o
   7  25  -6        219.75        271.62        65.78 o
   9  25  -6          5.47        -14.80        26.37 o
  -6  26  -6         70.59        106.10        25.46 o
  -4  26  -6        169.95        116.71        31.83 o
  -2  26  -6        314.65        254.64        42.44 o
   0  26  -6        237.36        231.30        46.68 o
   2  26  -6        491.88        621.75        65.78 o
   4  26  -6         20.09        118.83        46.68 o
   6  26  -6        176.93        131.56        55.17 o
   8  26  -6        521.56        700.99        64.72 o
  -5  27  -6        128.99        120.95        31.83 o
  -3  27  -6         93.91         82.76        36.07 o
  -1  27  -6         80.35         80.64        38.20 o
   1  27  -6        132.86        137.93        44.56 o
   3  27  -6         71.76          2.12        42.44 o
   5  27  -6          1.16          2.12        46.68 o
   7  27  -6        434.16        437.13        76.39 o
  -4  28  -6       1378.85       1468.21        74.27 o
  -2  28  -6         15.81         21.22        36.07 o
   0  28  -6        668.92        829.70        70.03 o
   2  28  -6        576.15        623.87        70.03 o
   4  28  -6        545.19        668.43        74.27 o
   6  28  -6        138.11         76.39        55.17 o
  -1  29  -6        116.88         27.59        38.20 o
   1  29  -6        246.30        275.86        53.05 o
   3  29  -6        635.27        598.40        72.15 o
   5  29  -6        456.80        426.52        72.15 o
   2  30  -6        141.40        180.37        53.05 o
 -13   1  -5         93.88         90.38        32.91 o
 -11   1  -5        469.15        449.03        46.68 o
  -9   1  -5       1974.45       2033.93        62.97 o
  -7   1  -5       2251.63       2319.67        44.65 o
  -5   1  -5      11063.81      11143.08       151.47 o
  -3   1  -5       4340.45       4309.24        54.03 o
  -1   1  -5       5754.43       5796.86        67.62 o
   1   1  -5      40485.64      40370.45       422.28 o
   3   1  -5       6345.61       6357.50        72.14 o
   5   1  -5        785.85        683.77        19.01 o
   7   1  -5       9420.89       9007.54       105.03 o
   9   1  -5        809.53        738.98        27.29 o
 -14   2  -5         68.44         66.15        34.41 o
 -12   2  -5         47.92        104.40        31.40 o
 -10   2  -5        103.85        126.99        28.39 o
  -8   2  -5        932.74        849.69        44.09 o
  -6   2  -5       3283.59       3218.80        57.93 o
  -4   2  -5      12863.11      14505.29       186.61 o
  -2   2  -5      18053.42      18151.85       195.73 o
   0   2  -5       1398.84       1213.20        21.43 o
   2   2  -5      32938.91      32774.04       389.18 o
   4   2  -5        300.06        378.15        14.29 o
   6   2  -5       7210.14       7235.24        85.37 o
   8   2  -5       5035.97       5044.28        75.88 o
  10   2  -5         48.17         44.56        19.51 o
 -13   3  -5        159.02        164.03        35.64 o
 -11   3  -5        451.84        346.73        35.05 o
  -9   3  -5        464.32        468.85        34.12 o
  -7   3  -5       3445.27       3387.17        58.91 o
  -5   3  -5       1012.95       1267.69        32.03 o
  -3   3  -5        998.68        942.23        26.31 o
  -1   3  -5       6508.07       6272.36        72.36 o
   1   3  -5      34701.90      34789.60       364.72 o
   3   3  -5       2216.42       2217.27        32.06 o
   5   3  -5        934.29        826.76        20.70 o
   7   3  -5       2839.99       2686.94        46.01 o
   9   3  -5        972.04       1048.22        38.93 o
 -14   4  -5         90.84         60.52        34.12 o
 -12   4  -5         34.25          9.33        28.04 o
 -10   4  -5        381.08        318.41        32.60 o
  -8   4  -5        426.98        425.51        23.84 o
  -6   4  -5        987.85        923.38        48.59 o
  -4   4  -5      11165.37      11906.15       168.29 o
  -2   4  -5      16251.95      17500.18       220.10 o
   0   4  -5      27618.96      27821.61       292.03 o
   2   4  -5       6287.36       6099.77        71.32 o
   4   4  -5       3088.29       3328.63        50.49 o
   6   4  -5      10720.71      10324.96       133.83 o
   8   4  -5       1683.16       1847.89        47.73 o
  10   4  -5        123.14        162.80        23.22 o
 -13   5  -5         51.53         -2.17        32.89 o
 -11   5  -5        664.49        684.89        43.79 o
  -9   5  -5       2841.53       2757.84        72.79 o
  -7   5  -5        449.84        442.42        45.76 o
  -5   5  -5       6227.04       6253.92        77.29 o
  -3   5  -5       9334.02       9017.52       104.72 o
  -1   5  -5        904.23        882.76        31.51 o
   1   5  -5       9106.65       9024.95       117.20 o
   3   5  -5       2599.44       2224.47        36.64 o
   5   5  -5      39592.27      40879.14       497.38 o
   7   5  -5         82.24         97.15        15.70 o
   9   5  -5        366.90        403.52        25.97 o
  11   5  -5       2556.58       2555.01        66.46 o
 -14   6  -5        108.61         87.67        37.13 o
 -12   6  -5          9.66        -17.53        27.46 o
 -10   6  -5       1634.18       1628.52        59.65 o
  -8   6  -5        580.28        592.51        31.12 o
  -6   6  -5       2270.72       2424.63        39.71 o
  -4   6  -5       4974.49       5115.28        64.69 o
  -2   6  -5       3099.15       2465.06        36.91 o
   0   6  -5      22003.96      20871.26       258.50 o
   2   6  -5       1403.39       1362.19        28.03 o
   4   6  -5       4413.63       4506.76        64.34 o
   6   6  -5        870.30        998.32        32.55 o
   8   6  -5       1480.26       1480.66        60.48 o
  10   6  -5       2201.29       2305.55        60.09 o
  12   6  -5        890.68        850.92        59.42 o
 -13   7  -5         74.63        102.99        32.55 o
 -11   7  -5         55.32         60.12        27.87 o
  -9   7  -5        221.49        186.17        23.62 o
  -7   7  -5       2793.96       2967.08        57.58 o
  -5   7  -5       8474.47       8349.61        99.13 o
  -3   7  -5        120.29        154.29        16.23 o
  -1   7  -5       8342.47       8494.95       113.06 o
   1   7  -5       5009.84       4713.32        68.19 o
   3   7  -5       8854.82       8893.03       115.50 o
   5   7  -5      10509.66      10848.59       173.75 o
   7   7  -5       2263.20       2372.78        53.02 o
   9   7  -5       2375.09       1998.65        53.02 o
  11   7  -5        545.81        631.80        37.15 o
 -12   8  -5        139.80        181.95        33.36 o
 -10   8  -5        241.26        270.13        30.19 o
  -8   8  -5       2525.20       2637.72        54.41 o
  -6   8  -5        118.34        153.13        13.25 o
  -4   8  -5       3185.42       3494.97        48.03 o
  -2   8  -5       9631.54       9630.48       126.05 o
   0   8  -5       1353.49       1416.03        38.24 o
   2   8  -5       3304.76       3412.22        52.60 o
   4   8  -5      11711.80      12593.44       199.41 o
   6   8  -5       6064.61       5956.38       105.14 o
   8   8  -5       1767.68       1881.84        71.09 o
  10   8  -5       3354.09       3214.01        73.91 o
  12   8  -5        460.07        520.48        49.87 o
 -13   9  -5         69.83        133.15        33.72 o
 -11   9  -5        672.12        712.86        46.68 o
  -9   9  -5       5556.21       5477.96        90.44 o
  -7   9  -5       2641.85       2574.65        42.98 o
  -5   9  -5       1773.65       1830.26        35.46 o
  -3   9  -5       2362.55       2490.05        42.04 o
  -1   9  -5      14833.82      15454.85       241.52 o
   1   9  -5        819.77        828.23        30.73 o
   3   9  -5       8229.58       8302.39       137.82 o
   5   9  -5       5158.40       5476.75       194.06 o
   7   9  -5       3040.02       3181.72        65.74 o
   9   9  -5        516.02        554.42        42.44 o
  11   9  -5       1265.29       1320.79        48.26 o
  13   9  -5         23.08         57.29        29.71 o
 -12  10  -5        252.09        235.43        37.13 o
 -10  10  -5        731.47        753.21        43.17 o
  -8  10  -5        295.14        354.95        36.15 o
  -6  10  -5       1179.24       1009.21        24.61 o
  -4  10  -5       3960.63       3713.18        56.96 o
  -2  10  -5       5599.04       5980.44        83.30 o
   0  10  -5       3599.20       3759.94       134.75 o
   2  10  -5       2602.69       2904.35        65.78 o
   4  10  -5        981.15        965.51        53.05 o
   6  10  -5       1859.37       2020.19        47.83 o
   8  10  -5       2219.59       2308.43        55.34 o
  10  10  -5       2100.04       1984.37        55.34 o
  12  10  -5        785.69        754.95       101.86 o
 -13  11  -5         32.63          1.58        43.50 o
 -11  11  -5        444.55        375.75        33.29 o
  -9  11  -5        850.73        826.80        50.70 o
  -7  11  -5       1172.00       1216.01        38.38 o
  -5  11  -5        119.32        157.16        15.97 o
  -3  11  -5       6586.71       6334.43        88.74 o
  -1  11  -5       2674.87       2617.38        56.78 o
   1  11  -5       6842.17       7424.97       126.78 o
   3  11  -5       3977.99       3742.78       110.34 o
   5  11  -5      10056.85      10104.34       261.01 o
   7  11  -5       3647.81       3968.72        78.51 o
   9  11  -5         77.26         89.98        22.28 o
  11  11  -5         44.45        113.88        43.50 o
  13  11  -5        553.08        592.04        46.68 o
 -12  12  -5         84.55        109.72        26.92 o
 -10  12  -5        711.50        689.24        38.49 o
  -8  12  -5        120.71        132.12        18.73 o
  -6  12  -5          8.05          2.89        17.69 o
  -4  12  -5        802.95        816.36        31.65 o
  -2  12  -5         20.77         26.26        10.86 o
   0  12  -5       5713.39       6305.67       202.65 o
   2  12  -5      12493.67      12652.04       203.21 o
   4  12  -5       1079.30       1062.91        61.54 o
   6  12  -5       1160.61       1168.01        35.99 o
   8  12  -5       2247.77       2208.57        53.32 o
  10  12  -5        106.99         97.09        18.98 o
  12  12  -5        222.91        212.23        26.66 o
 -11  13  -5        354.34        353.90        30.55 o
  -9  13  -5       1380.45       1286.74        62.26 o
  -7  13  -5       1252.20       1296.02        41.14 o
  -5  13  -5        760.63        768.09        27.49 o
  -3  13  -5       4133.26       4115.12        62.63 o
  -1  13  -5       5285.07       5201.93        95.89 o
   1  13  -5       9355.67       9220.07       152.29 o
   3  13  -5       2478.71       2594.99        89.12 o
   5  13  -5       1095.07        952.78        63.66 o
   7  13  -5       6364.07       6227.32       112.15 o
   9  13  -5        727.65        683.84        32.75 o
  11  13  -5         73.38         53.32        20.68 o
  13  13  -5        177.92        195.22        33.95 o
 -12  14  -5        244.75        240.42        32.89 o
 -10  14  -5        216.69        182.83        23.41 o
  -8  14  -5        125.23        189.04        22.28 o
  -6  14  -5       1188.47       1215.64        52.95 o
  -4  14  -5        356.68        421.62        29.16 o
  -2  14  -5       4372.55       4217.98        65.75 o
   0  14  -5        967.38        979.39        36.74 o
   2  14  -5        226.03        406.54        45.62 o
   4  14  -5        382.76        343.76        40.32 o
   6  14  -5       1722.66       1801.36        84.88 o
   8  14  -5        561.51        466.14        27.57 o
  10  14  -5       2091.38       1753.39        52.67 o
  12  14  -5        209.14        213.71        31.83 o
  14  14  -5         70.79        133.69        31.83 o
 -11  15  -5        407.47        152.78        65.78 o
  -9  15  -5        538.38        559.97        27.36 o
  -7  15  -5         92.56        111.88        26.52 o
  -5  15  -5        551.36        601.81        24.31 o
  -3  15  -5       2058.59       2027.13        39.98 o
  -1  15  -5        567.38        634.48        33.54 o
   1  15  -5       1246.64       1501.85        51.99 o
   3  15  -5        239.37        231.30        36.07 o
   5  15  -5       1141.02       1130.81        70.03 o
   7  15  -5        126.72        108.87        31.83 o
   9  15  -5        560.92        619.39        31.63 o
  11  15  -5         30.72         46.62        19.16 o
  13  15  -5        494.17        424.76        35.43 o
 -12  16  -5        114.03        303.45        74.27 o
 -10  16  -5         54.71         23.39        49.87 o
  -8  16  -5        300.04        294.96        57.29 o
  -6  16  -5        725.97        687.10        44.56 o
  -4  16  -5        399.31        402.49        33.35 o
  -2  16  -5        476.65        497.65        22.38 o
   0  16  -5       2240.89       2355.87        57.75 o
   2  16  -5       4450.88       4028.72       110.34 o
   4  16  -5       2744.45       2681.99       101.86 o
   6  16  -5       5299.90       5045.69       159.15 o
   8  16  -5        218.54        162.31        46.68 o
  10  16  -5        292.01        258.87        24.86 o
  12  16  -5        315.55        293.66        28.27 o
  14  16  -5        209.85        265.25        36.07 o
 -11  17  -5          9.53         67.90        61.54 o
  -9  17  -5        247.70        396.69        44.94 o
  -7  17  -5        189.98        189.40        18.04 o
  -5  17  -5       1935.33       1866.29        57.29 o
  -3  17  -5         45.51         38.35        19.23 o
  -1  17  -5        641.70        606.83        34.41 o
   1  17  -5        445.72        456.12        53.05 o
   3  17  -5       1130.97       1003.70        65.78 o
   5  17  -5       1636.14       1593.41        87.00 o
   7  17  -5       1204.65       1209.33        84.88 o
   9  17  -5        115.75        152.51        25.46 o
  11  17  -5        308.05        317.80        27.82 o
  13  17  -5        359.94        319.78        30.77 o
 -10  18  -5        831.17        793.00        58.00 o
  -8  18  -5        144.26        171.88        55.17 o
  -6  18  -5        119.28        100.08        17.68 o
  -4  18  -5       2334.61       2413.70       108.22 o
  -2  18  -5       1781.22       1675.50        50.97 o
   0  18  -5       1891.43       2170.72        57.02 o
   2  18  -5       2916.47       3032.12       106.10 o
   4  18  -5       3238.27       2866.61       112.47 o
   6  18  -5        302.21        227.05        46.68 o
   8  18  -5        445.61        437.72        29.96 o
  10  18  -5        897.10        740.04        35.87 o
  12  18  -5        157.88        127.23        24.86 o
 -11  19  -5        571.80        759.68        93.37 o
  -9  19  -5        708.19        721.48        82.76 o
  -7  19  -5        107.44        103.98        48.81 o
  -5  19  -5       1337.02       1358.55        80.64 o
  -3  19  -5       1782.77       1739.03        52.93 o
  -1  19  -5       4659.81       4500.13       112.47 o
   1  19  -5        413.41        420.16        46.68 o
   3  19  -5        443.38        445.62        48.81 o
   5  19  -5       1527.47       1489.43        87.00 o
   7  19  -5        567.54        583.55        65.78 o
   9  19  -5        482.07        530.81        32.07 o
  11  19  -5        755.31        783.65        60.48 o
  13  19  -5         26.41          8.26        45.62 o
 -10  20  -5         24.62         39.30        38.24 o
  -8  20  -5        690.33        691.77        78.51 o
  -6  20  -5          3.96          4.39        23.34 o
  -4  20  -5        984.98       1044.18        42.37 o
  -2  20  -5        374.46        417.98        31.61 o
   0  20  -5       1675.65       1508.53        74.27 o
   2  20  -5        470.28        426.52        46.68 o
   4  20  -5       2492.17       2497.38       108.22 o
   6  20  -5       1041.46       1082.01        82.76 o
   8  20  -5        603.04        598.69        38.20 o
  10  20  -5       1516.02       1604.85        52.08 o
  12  20  -5        501.77        566.32        67.90 o
  -9  21  -5        130.84        176.13        63.66 o
  -7  21  -5         61.44         76.39        50.93 o
  -5  21  -5         40.01         32.54        21.22 o
  -3  21  -5        341.49        337.40        36.07 o
  -1  21  -5        512.82        483.82        44.56 o
   1  21  -5        882.54        933.68        65.78 o
   3  21  -5        648.47        647.21        59.42 o
   5  21  -5       1806.64       1724.97        97.61 o
   7  21  -5        280.02        222.81        55.17 o
   9  21  -5        909.66        905.45        85.94 o
  11  21  -5        539.52        606.92        37.33 o
  -8  22  -5        323.02        373.47        70.03 o
  -6  22  -5        166.55        185.03        42.44 o
  -4  22  -5       1323.84       1256.01        57.29 o
  -2  22  -5        630.95        647.21        48.81 o
   0  22  -5        898.47        884.87        63.66 o
   2  22  -5        245.44        390.45        48.81 o
   4  22  -5        802.25        738.46        65.78 o
   6  22  -5        258.44        280.10        55.17 o
   8  22  -5        117.30        180.37        55.17 o
  10  22  -5        196.25        159.69        25.31 o
  -9  23  -5        208.85        303.45        70.03 o
  -5  23  -5        121.60        161.27        27.59 o
  -3  23  -5        147.62        127.32        31.83 o
  -1  23  -5         63.71        127.32        36.07 o
   1  23  -5       1542.32       1601.90        84.88 o
   3  23  -5        428.67        337.40        50.93 o
   5  23  -5        619.02        483.82        61.54 o
   7  23  -5        275.54        195.22        57.29 o
   9  23  -5         24.67         35.96        22.96 o
  11  23  -5        110.31        114.41        25.44 o
  -6  24  -5        658.80        704.50        40.32 o
  -4  24  -5        280.25        318.30        36.07 o
  -2  24  -5        779.29        810.60        61.54 o
   0  24  -5        805.92        831.82        63.66 o
   2  24  -5        586.07        515.65        57.29 o
   4  24  -5        269.50        271.62        53.05 o
   6  24  -5         52.30         72.15        48.81 o
   8  24  -5        927.59        952.78        95.49 o
  10  24  -5        204.66        257.84        37.13 o
  -5  25  -5       1142.62       1156.28        57.29 o
  -3  25  -5         76.70         36.07        29.71 o
  -1  25  -5        112.94         97.61        36.07 o
   1  25  -5       1047.68       1041.90        74.27 o
   3  25  -5        249.61        269.49        48.81 o
   5  25  -5        118.23         87.00        48.81 o
   7  25  -5         30.59        -46.68        48.81 o
   9  25  -5        390.49        419.26       152.78 o
  -6  26  -5        277.24        324.67        29.71 o
  -4  26  -5        281.35        328.91        40.32 o
  -2  26  -5       1685.49       1493.67        78.51 o
   0  26  -5       1081.59        990.97        74.27 o
   2  26  -5        116.57        140.05        46.68 o
   4  26  -5         81.66        135.81        48.81 o
   6  26  -5        422.92        413.79        70.03 o
   8  26  -5        244.20        254.64        67.90 o
  -5  27  -5         44.20         63.66        27.59 o
  -3  27  -5        379.67        394.69        46.68 o
  -1  27  -5        245.23        288.59        46.68 o
   1  27  -5         28.41         63.66        40.32 o
   3  27  -5        194.33        207.96        50.93 o
   5  27  -5        936.69       1135.06        95.49 o
   7  27  -5        186.46        203.71        65.78 o
  -4  28  -5         81.05         99.73        33.95 o
  -2  28  -5        275.29        250.40        42.44 o
   0  28  -5        527.24        579.31        59.42 o
   2  28  -5        170.41        261.01        53.05 o
   4  28  -5         80.41         12.73        46.68 o
   6  28  -5         66.59        -12.73        53.05 o
  -3  29  -5         58.03         65.78        36.07 o
  -1  29  -5        121.36        161.27        44.56 o
   1  29  -5        419.64        611.14        65.78 o
   3  29  -5         95.39        148.54        53.05 o
   5  29  -5        180.01        212.20        61.54 o
   0  30  -5        441.56        377.72        57.29 o
   2  30  -5        330.07        280.10        57.29 o
 -14   0  -4        346.01        426.52        61.54 o
 -12   0  -4        799.30        721.48        65.78 o
 -10   0  -4       2725.54       2779.60       106.10 o
  -8   0  -4       1033.41       1103.23        63.66 o
  -6   0  -4       4657.57       4675.99        84.88 o
  -4   0  -4      19346.87      19348.84       294.05 o
  -2   0  -4      28100.79      26406.40       394.62 o
   0   0  -4       8053.85       7490.38       117.78 o
   2   0  -4      43708.12      41288.07       612.94 o
   4   0  -4      10119.51       9795.23       153.05 o
   6   0  -4      27198.62      28093.21       463.66 o
   8   0  -4       1135.51       1003.70        48.81 o
  10   0  -4       3157.16       2889.95        95.49 o
 -13   1  -4        556.44        554.90        45.01 o
 -11   1  -4        263.51        260.97        33.74 o
  -9   1  -4       3696.38       3680.80       108.22 o
  -7   1  -4       2026.32       2018.61        40.91 o
  -5   1  -4        719.70        693.59        32.58 o
  -3   1  -4       1727.91       1716.65        26.65 o
  -1   1  -4      14394.06      14307.00       152.78 o
   1   1  -4      69864.77      69704.52       728.27 o
   3   1  -4      16104.20      15880.54       171.88 o
   5   1  -4       3314.68       3273.29        42.96 o
   7   1  -4       1906.34       1745.87        35.49 o
   9   1  -4         15.56          9.60        15.70 o
 -14   2  -4         24.38         37.09        32.91 o
 -12   2  -4         70.14         72.35        99.73 o
 -10   2  -4       1157.68       1157.04        52.26 o
  -8   2  -4        326.50        252.73        19.96 o
  -6   2  -4       4446.29       4242.15        65.95 o
  -4   2  -4       1809.64       1720.43        34.18 o
  -2   2  -4       6466.54       6174.12        88.21 o
   0   2  -4      34686.21      32708.11       342.70 o
   2   2  -4      57141.42      55782.81       582.33 o
   4   2  -4        901.31        896.40        18.45 o
   6   2  -4       6797.75       7026.86        94.29 o
   8   2  -4       2196.25       2217.47        41.98 o
  10   2  -4        304.28        331.03        36.07 o
 -13   3  -4         16.85        -23.83        29.00 o
 -11   3  -4       1200.49       1164.76        55.27 o
  -9   3  -4        491.19        459.58        32.60 o
  -7   3  -4         27.98         52.18        14.43 o
  -5   3  -4        659.11        699.55        37.68 o
  -3   3  -4      23193.63      24196.58       297.69 o
  -1   3  -4      48331.50      48016.80       496.81 o
   1   3  -4      29494.40      29211.46       305.83 o
   3   3  -4      14533.40      14252.75       153.30 o
   5   3  -4       1780.58       1947.91        33.56 o
   7   3  -4       2121.36       1772.96        44.72 o
   9   3  -4        465.03        456.95        27.59 o
 -14   4  -4         31.48        -27.49        32.03 o
 -12   4  -4        327.08        275.18        35.64 o
 -10   4  -4       2278.34       2300.89        67.67 o
  -8   4  -4        290.06        300.07        21.14 o
  -6   4  -4       1979.22       2062.59        41.72 o
  -4   4  -4       7570.45       7356.69        86.63 o
  -2   4  -4      10598.07      10366.79       116.40 o
   0   4  -4       4524.20       4875.24        66.13 o
   2   4  -4      26478.38      25679.23       377.44 o
   4   4  -4      14644.89      15535.22       193.10 o
   6   4  -4       8683.47       8814.61       143.84 o
   8   4  -4       4765.73       4701.06        89.04 o
  10   4  -4        526.87        527.14        45.62 o
 -13   5  -4        190.63        206.51        36.19 o
 -11   5  -4         59.14         51.10        27.01 o
  -9   5  -4        516.15        453.21        33.14 o
  -7   5  -4       1323.41       1359.43        49.46 o
  -5   5  -4        507.82        529.15        18.18 o
  -3   5  -4       4497.27       4604.51        56.78 o
  -1   5  -4       4946.39       5269.58        72.60 o
   1   5  -4       3022.08       3169.74        46.95 o
   3   5  -4       2792.87       2831.59        50.27 o
   5   5  -4       6662.19       7493.95       123.46 o
   7   5  -4        914.21        909.22        32.10 o
   9   5  -4         32.46         48.28        19.10 o
  11   5  -4       1290.78       1355.74        72.15 o
 -14   6  -4          1.37         17.68        35.01 o
 -12   6  -4        357.68        283.54        35.65 o
 -10   6  -4        520.67        417.44        63.66 o
  -8   6  -4       3277.97       3234.72        67.76 o
  -6   6  -4       2097.79       2018.57        45.64 o
  -4   6  -4       7000.77       7087.86        83.03 o
  -2   6  -4        480.45        461.14        16.61 o
   0   6  -4       1144.87        982.25        29.71 o
   2   6  -4       3380.54       3535.35        51.37 o
   4   6  -4       7679.27       7869.70       126.46 o
   6   6  -4       3206.00       3646.59        68.24 o
   8   6  -4        651.15        590.67        29.01 o
  10   6  -4        147.64        143.57        21.91 o
 -13   7  -4         72.35         70.70        31.40 o
 -11   7  -4         29.91        -15.46        40.32 o
  -9   7  -4       2202.56       2070.97        54.54 o
  -7   7  -4       3746.71       3872.26        54.82 o
  -5   7  -4        335.13        312.75        15.69 o
  -3   7  -4       1756.02       2002.03        34.32 o
  -1   7  -4       1488.65       1297.61        25.85 o
   1   7  -4        166.12        177.05        15.00 o
   3   7  -4       4756.76       4640.38       123.08 o
   5   7  -4       4302.95       4726.38        83.03 o
   7   7  -4       2021.99       2161.62        93.37 o
   9   7  -4       5345.58       5466.06       102.12 o
  11   7  -4       1830.74       1924.44        56.49 o
 -14   8  -4        471.88        466.63        43.96 o
 -12   8  -4        281.77        276.97        33.72 o
 -10   8  -4         16.03         44.56        23.46 o
  -8   8  -4       1499.35       1524.60        40.22 o
  -6   8  -4         29.34         56.61        11.67 o
  -4   8  -4       1409.04       1468.74        28.42 o
  -2   8  -4       7012.97       7891.25       103.87 o
   0   8  -4       7699.56       7238.75       120.01 o
   2   8  -4      20797.68      21086.37       322.56 o
   4   8  -4       2523.59       2722.31        87.00 o
   6   8  -4        188.62        279.57        16.88 o
   8   8  -4        424.25        376.21        23.13 o
  10   8  -4        630.35        604.75        32.55 o
  12   8  -4        487.00        456.23        42.44 o
 -13   9  -4        534.34        550.98        42.73 o
 -11   9  -4        291.93        195.04        35.01 o
  -9   9  -4        234.07        276.55        22.78 o
  -7   9  -4       1368.66       1300.50        31.00 o
  -5   9  -4        267.02        244.29        12.65 o
  -3   9  -4       1234.23       1260.58        25.70 o
  -1   9  -4        126.05        153.08        12.40 o
   1   9  -4        830.48        769.57        28.39 o
   3   9  -4       7222.19       7063.49       174.00 o
   5   9  -4       2687.93       2923.78        57.56 o
   7   9  -4       1868.65       1806.26        42.37 o
   9   9  -4       1872.00       2013.04       100.79 o
  11   9  -4        186.58        219.55        31.83 o
 -12  10  -4        101.59        104.13        32.89 o
 -10  10  -4       1531.28       1456.67        97.61 o
  -8  10  -4         51.00         37.21        23.78 o
  -6  10  -4       3636.11       3710.96        61.02 o
  -4  10  -4        545.72        607.64        22.33 o
  -2  10  -4       5918.66       6527.47       118.84 o
   0  10  -4       2934.01       2678.41        55.46 o
   2  10  -4       2438.15       2474.88        52.26 o
   4  10  -4      11738.17      11864.94       280.10 o
   6  10  -4        914.78        893.36        27.82 o
   8  10  -4        114.18         65.78        14.98 o
  10  10  -4       2016.61       2023.72        54.17 o
  12  10  -4         68.32         12.66        51.99 o
 -13  11  -4        195.37        240.84        33.29 o
 -11  11  -4       1636.24       1782.42        59.75 o
  -9  11  -4       1402.83       1594.62        43.26 o
  -7  11  -4       3703.96       3613.82        57.74 o
  -5  11  -4        219.96        145.85        11.39 o
  -3  11  -4        900.86        758.57        20.59 o
  -1  11  -4       3713.09       4104.93        72.86 o
   1  11  -4       5504.17       5846.70       100.50 o
   3  11  -4       1592.66       1540.36        65.78 o
   5  11  -4       1079.24       1251.77        61.54 o
   7  11  -4        279.74        326.80        20.45 o
   9  11  -4       1341.53       1389.82        48.81 o
  11  11  -4       1232.55       1275.00        45.91 o
  13  11  -4       1647.95       1580.68        67.90 o
 -12  12  -4        798.53        783.90        44.99 o
 -10  12  -4        651.55        631.83        32.15 o
  -8  12  -4       2087.53       2072.03        72.15 o
  -6  12  -4       1217.03       1288.97        37.33 o
  -4  12  -4        275.36        255.37        16.33 o
  -2  12  -4       4363.55       4053.66        97.28 o
   0  12  -4       9060.20       9688.93       156.79 o
   2  12  -4         64.01         34.38        25.46 o
   4  12  -4       3403.80       3532.70       110.34 o
   6  12  -4        679.21        706.63        57.29 o
   8  12  -4       4789.41       4736.26       163.39 o
  10  12  -4        527.39        427.79        28.60 o
  12  12  -4        683.35        741.81        40.43 o
 -13  13  -4        179.10        180.72        32.89 o
 -11  13  -4        654.36        735.63        39.24 o
  -9  13  -4        155.97        111.62        19.59 o
  -7  13  -4        951.09        858.35        30.55 o
  -5  13  -4        665.95        653.96        33.10 o
  -3  13  -4       1580.44       1558.23        33.80 o
  -1  13  -4         25.66         24.74        11.15 o
   1  13  -4        919.90        872.12        32.03 o
   3  13  -4       1673.62       1620.99        70.03 o
   5  13  -4       2230.82       1964.76        82.76 o
   7  13  -4       3399.06       3224.37        66.34 o
   9  13  -4        998.22       1015.31        35.97 o
  11  13  -4         35.84         62.93        33.95 o
  13  13  -4        348.23        384.08        38.20 o
 -12  14  -4        472.63        473.27        31.16 o
 -10  14  -4        119.81        139.63        45.41 o
  -8  14  -4       1200.81       1223.20        32.28 o
  -6  14  -4       3535.81       3644.26        55.56 o
  -4  14  -4       1628.78       1609.97        32.73 o
  -2  14  -4       2319.76       2122.30        39.79 o
   0  14  -4       2652.53       2588.87        57.75 o
   2  14  -4       1956.65       1992.34        76.39 o
   4  14  -4        825.54        867.90        57.29 o
   6  14  -4       2756.21       2611.97       101.86 o
   8  14  -4        607.64        657.40        28.47 o
  10  14  -4        516.05        539.34        37.13 o
  12  14  -4        712.44        717.98        57.29 o
 -11  15  -4        625.13        519.89        76.39 o
  -9  15  -4        308.41        241.91        57.29 o
  -7  15  -4       3259.75       3439.33       133.69 o
  -5  15  -4       1373.91       1327.59        28.72 o
  -3  15  -4       3607.59       3455.43        55.46 o
  -1  15  -4       6781.30       6741.59       118.42 o
   1  15  -4       1836.36       1807.53        47.10 o
   3  15  -4       1745.91       1578.55        72.15 o
   5  15  -4       2606.95       2667.14       101.86 o
   7  15  -4        692.89        819.09        67.90 o
   9  15  -4        740.10        822.32        32.27 o
  11  15  -4        324.80        257.73        24.47 o
  13  15  -4         28.56         48.81        25.46 o
 -12  16  -4        199.87        137.93        67.90 o
 -10  16  -4        202.69        333.15        65.78 o
  -8  16  -4        311.29        324.67        57.29 o
  -6  16  -4        497.35        466.84        57.29 o
  -4  16  -4        648.18        615.04        24.93 o
  -2  16  -4       3099.59       3180.88        54.15 o
   0  16  -4        989.13       1012.26        37.51 o
   2  16  -4        268.36        322.54        38.20 o
   4  16  -4       2005.21       1947.78        87.00 o
   6  16  -4       7867.81       7424.23       207.96 o
   8  16  -4       1168.12       1118.18        67.90 o
  10  16  -4        776.27        782.04        87.00 o
  12  16  -4        108.69        145.96        58.35 o
  14  16  -4         75.41         63.66        27.59 o
 -11  17  -4         75.28        106.10        61.54 o
  -9  17  -4        107.63        129.44        55.17 o
  -7  17  -4        212.32        106.10        46.68 o
  -5  17  -4       3085.43       3025.69        72.54 o
  -3  17  -4        992.46       1019.55        28.95 o
  -1  17  -4       2019.80       2038.77        54.63 o
   1  17  -4        247.49        310.23        23.87 o
   3  17  -4       3316.19       3110.64       110.34 o
   5  17  -4       3049.90       3112.76       114.59 o
   7  17  -4       3652.56       3369.31       129.44 o
   9  17  -4       1159.03       1144.42        40.22 o
  11  17  -4        210.35        244.20        38.20 o
  13  17  -4        130.70        142.17        24.47 o
 -10  18  -4        327.34        314.06        67.90 o
  -8  18  -4        798.26        727.85        76.39 o
  -6  18  -4        795.38        712.99        55.02 o
  -4  18  -4        438.04        428.01        30.77 o
  -2  18  -4       2382.13       2174.12        57.06 o
   0  18  -4       2232.64       2328.31        59.25 o
   2  18  -4       1922.35       1943.54        82.76 o
   4  18  -4        254.29        180.37        40.32 o
   6  18  -4        581.91        676.92        65.78 o
   8  18  -4       1689.49       1705.87       101.86 o
  10  18  -4        571.12        574.36        30.88 o
  12  18  -4        371.29        426.84        38.20 o
 -11  19  -4         32.86         99.73        63.66 o
  -9  19  -4        546.57        532.62        74.27 o
  -7  19  -4        434.40        458.35        63.66 o
  -5  19  -4        210.73        299.44        22.78 o
  -3  19  -4        843.40        761.34        37.19 o
  -1  19  -4         35.47         83.34        21.41 o
   1  19  -4       1339.06       1336.65        70.03 o
   3  19  -4       1135.64       1219.94        74.27 o
   5  19  -4       1120.35       1141.42        78.51 o
   7  19  -4       2083.32       1869.27       101.86 o
   9  19  -4       2123.84       2132.23        57.55 o
  11  19  -4        301.05        361.07        27.59 o
  13  19  -4        587.70        605.88        37.76 o
 -10  20  -4         99.96         44.56        59.42 o
  -8  20  -4        207.25        148.54        55.17 o
  -6  20  -4        207.75        225.61        19.70 o
  -4  20  -4       1053.84       1011.54        41.13 o
  -2  20  -4        180.23        294.72        91.25 o
   0  20  -4        838.76        940.04        59.42 o
   2  20  -4       6909.92       6545.73       180.37 o
   4  20  -4       1900.09       1879.88        93.37 o
   6  20  -4       2838.21       2989.68       123.08 o
   8  20  -4        902.16        916.70        80.64 o
  10  20  -4          6.25         17.75        17.88 o
  12  20  -4        350.03        434.17        30.72 o
  -9  21  -4        218.72        227.05        63.66 o
  -7  21  -4        145.68        205.83        55.17 o
  -5  21  -4       1842.74       1739.79        51.04 o
  -3  21  -4        262.89        178.25        29.71 o
  -1  21  -4        636.33        698.14        50.93 o
   1  21  -4       1517.27       1546.72        78.51 o
   3  21  -4        157.76        186.74        42.44 o
   5  21  -4       1550.04       1523.38        93.37 o
   7  21  -4         74.63        110.34        48.81 o
   9  21  -4        877.74        828.01        58.35 o
  11  21  -4         25.38         24.99        27.59 o
  -8  22  -4        160.56        207.96        59.42 o
  -6  22  -4        674.49        670.34        32.07 o
  -4  22  -4       1093.01       1092.62        55.17 o
  -2  22  -4        980.68        927.31        59.42 o
   0  22  -4         48.79         84.88        31.83 o
   2  22  -4        633.06        536.87        53.05 o
   4  22  -4       1025.46        942.17        76.39 o
   6  22  -4        497.68        522.01        63.66 o
   8  22  -4         20.32         59.42        50.93 o
  10  22  -4        555.70        692.87        36.58 o
  -9  23  -4         29.73         33.95        57.29 o
  -5  23  -4         50.72         53.05        23.34 o
  -3  23  -4        105.06         61.54        27.59 o
  -1  23  -4        194.38        171.88        36.07 o
   1  23  -4        349.41        311.93        44.56 o
   3  23  -4        449.02        301.32        50.93 o
   5  23  -4        650.81        638.72        67.90 o
   7  23  -4        144.50        171.88        55.17 o
   9  23  -4         15.41         16.31        72.15 o
  11  23  -4        762.44        864.34        42.28 o
  -6  24  -4         33.83         19.10        19.10 o
  -4  24  -4        176.45        154.91        29.71 o
  -2  24  -4       1089.47       1065.03        65.78 o
   0  24  -4        183.75        125.20        38.20 o
   2  24  -4        567.45        475.33        57.29 o
   4  24  -4        415.54        373.47        55.17 o
   6  24  -4         34.14         74.27        48.81 o
   8  24  -4        693.72        746.94        82.76 o
  10  24  -4        365.15        472.87        49.87 o
  -5  25  -4        572.29        549.60        44.56 o
  -3  25  -4        346.43        350.13        40.32 o
  -1  25  -4        483.22        534.74        53.05 o
   1  25  -4        152.94        103.98        40.32 o
   3  25  -4        150.58        182.49        46.68 o
   5  25  -4        337.75        390.45        61.54 o
   7  25  -4         90.15         76.39        55.17 o
   9  25  -4         94.73        143.67        28.65 o
  -6  26  -4        314.54        341.64        29.71 o
  -4  26  -4         90.15         65.78        29.71 o
  -2  26  -4         87.06        101.86        33.95 o
   0  26  -4        407.96        328.91        48.81 o
   2  26  -4        447.57        456.23        57.29 o
   4  26  -4        602.89        619.62        70.03 o
   6  26  -4        127.47         84.88        50.93 o
   8  26  -4         99.06        106.10        61.54 o
  -5  27  -4        605.02        666.31        50.93 o
  -3  27  -4        262.45        273.74        40.32 o
  -1  27  -4        171.73        218.57        44.56 o
   1  27  -4        328.19        301.32        50.93 o
   3  27  -4        218.84        258.88        53.05 o
   5  27  -4        206.93        256.76        61.54 o
   7  27  -4          6.50        -36.07        55.17 o
  -4  28  -4         50.27         55.17        31.83 o
  -2  28  -4         95.32        144.30        40.32 o
   0  28  -4        248.56        252.52        46.68 o
   2  28  -4        337.98        381.96        59.42 o
   4  28  -4        356.55        367.11        61.54 o
   6  28  -4        341.56        485.94        74.27 o
  -3  29  -4         11.62         12.73        33.95 o
  -1  29  -4        179.72        197.35        46.68 o
   1  29  -4        243.15        367.11        57.29 o
   3  29  -4        328.23        309.81        59.42 o
   5  29  -4        201.12        222.81        61.54 o
  -2  30  -4        508.52        585.67        59.42 o
   0  30  -4        976.62        884.87        76.39 o
   2  30  -4        211.50        233.42        55.17 o
 -15   1  -3        168.40        152.77        38.24 o
 -13   1  -3          2.03         12.46        51.99 o
 -11   1  -3       1440.37       1472.47        61.54 o
  -9   1  -3       4949.02       5051.78       102.71 o
  -7   1  -3        884.03        910.61        27.43 o
  -5   1  -3       2747.51       2483.33        41.90 o
  -3   1  -3      28232.96      28794.33       303.16 o
  -1   1  -3      57718.45      57811.69       598.03 o
   1   1  -3      39698.18      38872.48       405.30 o
   3   1  -3       7343.43       6998.49        78.23 o
   5   1  -3       1947.43       1676.06        27.04 o
   7   1  -3       5005.58       5135.29        73.49 o
   9   1  -3        493.94        497.42        32.89 o
 -14   2  -3        540.57        640.39        48.75 o
 -12   2  -3        709.70        638.13        44.09 o
 -10   2  -3        909.80        859.90        75.33 o
  -8   2  -3       1122.90       1193.25        32.72 o
  -6   2  -3       2168.64       2067.36        39.38 o
  -4   2  -3       3835.70       4116.29        61.19 o
  -2   2  -3      25010.09      23917.73       252.49 o
   0   2  -3      14673.99      14334.19       152.52 o
   2   2  -3       5282.65       5419.97        61.25 o
   4   2  -3      23617.96      23228.70       246.41 o
   6   2  -3       7378.41       8731.85       115.50 o
   8   2  -3       3789.48       3874.47        60.38 o
  10   2  -3        444.20        473.21        42.44 o
 -13   3  -3        320.43        254.96        35.92 o
 -11   3  -3        346.63        347.03        34.41 o
  -9   3  -3        951.48        849.72        43.20 o
  -7   3  -3       8291.06       8020.28       110.89 o
  -5   3  -3       2864.63       2947.18        48.80 o
  -3   3  -3      18509.81      19244.42       206.07 o
  -1   3  -3     166628.94     169648.84      2049.81 o
   1   3  -3      25707.23      25068.41       305.47 o
   3   3  -3       5950.05       5776.80        75.04 o
   5   3  -3       1317.22       1079.87        30.08 o
   7   3  -3       5735.47       5904.45       101.90 o
   9   3  -3       1244.07       1268.74        61.54 o
 -14   4  -3        197.56        170.11        44.56 o
 -12   4  -3        118.43        103.25        30.51 o
 -10   4  -3        588.95        665.91        90.18 o
  -8   4  -3        136.29        108.73        16.88 o
  -6   4  -3        373.15        316.75        14.73 o
  -4   4  -3      20998.58      21914.78       234.43 o
  -2   4  -3      27819.54      27995.69       343.82 o
   0   4  -3       4619.72       4080.45        68.26 o
   2   4  -3      50032.79      50670.22       861.65 o
   4   4  -3      22794.84      22574.69       342.02 o
   6   4  -3       7364.08       8434.89       136.99 o
   8   4  -3       5862.09       5683.93       102.58 o
  10   4  -3       1048.86        793.63        57.29 o
 -13   5  -3         33.07         20.65        30.51 o
 -11   5  -3       2326.33       2114.79        68.24 o
  -9   5  -3       1484.29       1548.11        41.28 o
  -7   5  -3       2095.05       2260.71        37.32 o
  -5   5  -3       1798.82       1809.78        33.79 o
  -3   5  -3      15295.21      14876.20       184.05 o
  -1   5  -3      14081.40      14307.02       176.78 o
   1   5  -3       4519.34       4201.75        71.26 o
   3   5  -3      11290.48      11498.80       309.71 o
   5   5  -3       4066.52       4451.45        76.39 o
   7   5  -3       2536.54       2630.23        54.55 o
   9   5  -3        687.88        670.44        31.61 o
  11   5  -3       1207.50       1313.30        72.15 o
 -14   6  -3         77.05         92.06        45.62 o
 -12   6  -3        103.07        104.03        31.00 o
 -10   6  -3       1438.94       1516.02        55.06 o
  -8   6  -3        766.24        808.86        24.87 o
  -6   6  -3       2822.97       2559.07        44.02 o
  -4   6  -3      11204.61      11789.36       150.43 o
  -2   6  -3      19874.15      19421.02       238.40 o
   0   6  -3       5147.01       5295.90       130.40 o
   2   6  -3       1159.91       1116.49        28.04 o
   4   6  -3       1901.01       2269.29        42.74 o
   6   6  -3       4572.96       4907.96        86.06 o
   8   6  -3       1487.54       1358.25        39.20 o
  10   6  -3       1766.35       1523.92        47.39 o
 -13   7  -3         60.23         56.99        30.56 o
 -11   7  -3        118.26        159.15        29.01 o
  -9   7  -3       2663.70       2836.09        56.80 o
  -7   7  -3       2411.38       2434.82        43.96 o
  -5   7  -3       4634.54       4903.69        68.63 o
  -3   7  -3       3110.15       3393.81        48.26 o
  -1   7  -3       5516.67       5805.59        89.92 o
   1   7  -3       9471.42       8920.34       219.63 o
   3   7  -3      16078.94      16038.48       358.62 o
   5   7  -3        547.50        600.34        20.88 o
   7   7  -3       5443.84       5525.66        98.76 o
   9   7  -3       1469.06       1411.63        58.35 o
  11   7  -3       1268.50       1077.76        70.03 o
 -14   8  -3        178.12        171.40        34.94 o
 -12   8  -3        844.73        799.96        48.92 o
 -10   8  -3        339.85        290.11        29.83 o
  -8   8  -3       5405.62       5344.99        70.42 o
  -6   8  -3       5043.22       5102.76        72.12 o
  -4   8  -3       2276.59       2223.92        34.94 o
  -2   8  -3       3791.15       3348.22        48.47 o
   0   8  -3      15329.45      15212.68       234.06 o
   2   8  -3       2174.82       2036.91        65.78 o
   4   8  -3       1919.14       2051.76        72.15 o
   6   8  -3       7856.08       7432.42       122.05 o
   8   8  -3       1355.60       1536.61        89.12 o
  10   8  -3        819.92        814.06        36.89 o
 -13   9  -3        206.13        174.27        32.75 o
 -11   9  -3       1523.51       1585.24        56.50 o
  -9   9  -3       1114.02       1142.50        52.76 o
  -7   9  -3        829.81        836.71        44.67 o
  -5   9  -3       9728.94       9242.11       121.04 o
  -3   9  -3      16524.17      16887.31       209.67 o
  -1   9  -3       7027.71       7273.91        96.68 o
   1   9  -3       3936.45       4132.87        73.48 o
   3   9  -3      12488.14      12437.88       288.59 o
   5   9  -3       8309.65       8729.05       212.20 o
   7   9  -3         74.78         82.07        11.70 o
   9   9  -3       1810.49       1826.26        47.49 o
  11   9  -3        202.79        199.51        24.72 o
 -14  10  -3        618.93        686.83        47.21 o
 -12  10  -3         41.41          8.26        33.95 o
 -10  10  -3       1403.61       1306.88        41.14 o
  -8  10  -3         43.47         73.62        12.10 o
  -6  10  -3        397.62        431.08        21.08 o
  -4  10  -3       3835.03       3716.10        52.95 o
  -2  10  -3       2443.71       2717.88        42.27 o
   0  10  -3       1875.56       2032.10        44.25 o
   2  10  -3       3937.44       3963.47       108.22 o
   4  10  -3       2799.47       2853.88        93.37 o
   6  10  -3       1326.89       1326.04        65.78 o
   8  10  -3        547.43        551.45        22.78 o
  10  10  -3       1735.54       1774.56        60.48 o
  12  10  -3       1743.70       1596.17        75.33 o
 -13  11  -3        285.90        247.50        31.86 o
 -11  11  -3        164.70        233.48        35.01 o
  -9  11  -3       2291.79       2253.24        78.51 o
  -7  11  -3       1250.20       1290.73        28.03 o
  -5  11  -3        763.67        693.31        22.96 o
  -3  11  -3       4970.17       5188.60        72.34 o
  -1  11  -3       2044.84       1907.81        34.94 o
   1  11  -3       2800.54       2767.17        56.13 o
   3  11  -3       7638.01       8028.79       201.59 o
   5  11  -3       1762.61       2053.88        78.51 o
   7  11  -3       3601.72       3653.66       118.83 o
   9  11  -3        112.11        117.01        15.65 o
  11  11  -3       1909.14       1813.58        76.39 o
 -12  12  -3        435.88        460.30        78.51 o
 -10  12  -3       1162.97       1157.78        92.62 o
  -8  12  -3       2255.76       2225.90        40.02 o
  -6  12  -3       1832.11       1786.90        55.17 o
  -4  12  -3        458.45        473.03        17.55 o
  -2  12  -3      12142.93      11573.32       148.05 o
   0  12  -3       2573.14       2845.79        58.52 o
   2  12  -3      19019.77      19043.02       426.52 o
   4  12  -3       1066.07       1014.31        59.42 o
   6  12  -3        642.21        702.38        55.17 o
   8  12  -3       3125.85       3343.84       118.83 o
  10  12  -3       1907.94       1838.65        66.84 o
  12  12  -3         97.51         57.82        21.84 o
 -13  13  -3        284.28        349.42        63.66 o
 -11  13  -3        280.10        323.18        26.92 o
  -9  13  -3       1954.08       1931.70        50.41 o
  -7  13  -3        737.62        719.36        63.66 o
  -5  13  -3        112.81        101.28        14.14 o
  -3  13  -3       3795.41       3881.85        64.25 o
  -1  13  -3        237.80        309.10        28.34 o
   1  13  -3       3082.00       2957.85        60.64 o
   3  13  -3       4661.36       4723.14       133.69 o
   5  13  -3       1998.57       2106.93        84.88 o
   7  13  -3       1167.03       1245.40        74.27 o
   9  13  -3       1759.90       1733.03        43.04 o
  11  13  -3        116.57         46.68        18.98 o
 -12  14  -3        436.62        399.57        29.38 o
 -10  14  -3        348.71        287.93        21.73 o
  -8  14  -3        558.55        577.18        63.66 o
  -6  14  -3        815.29        732.09        63.66 o
  -4  14  -3        259.92        197.03        14.58 o
  -2  14  -3       2848.99       2824.36        76.07 o
   0  14  -3       1644.53       1905.38        48.02 o
   2  14  -3       6003.85       6375.97       163.39 o
   4  14  -3       6524.01       6456.60       174.00 o
   6  14  -3       2857.60       2535.58        99.73 o
   8  14  -3        535.18        698.14        63.66 o
  10  14  -3        159.78        175.20        19.46 o
  12  14  -3        828.10        746.76        59.42 o
 -13  15  -3         63.10        -23.34        61.54 o
 -11  15  -3        364.71        360.74        70.03 o
  -9  15  -3        718.54        746.94        76.39 o
  -7  15  -3       1657.66       1536.11        91.25 o
  -5  15  -3       2125.77       2283.30        38.46 o
  -3  15  -3       4216.77       3943.86        63.64 o
  -1  15  -3         75.81         46.88        16.30 o
   1  15  -3        878.78        876.75        48.81 o
   3  15  -3        657.00        611.14        48.81 o
   5  15  -3        184.17        169.76        38.20 o
   7  15  -3       1798.98       1937.17        93.37 o
   9  15  -3       1942.50       1971.83       127.32 o
  11  15  -3         81.57         88.54        19.46 o
  13  15  -3        502.80        515.65        40.32 o
 -12  16  -3         25.88        -53.05        53.05 o
 -10  16  -3        128.74        224.93        59.42 o
  -8  16  -3        916.94        755.43        72.15 o
  -6  16  -3       2226.50       2200.30       101.86 o
  -4  16  -3       2515.24       2417.93        60.74 o
  -2  16  -3       2636.14       2631.10        46.44 o
   0  16  -3       1968.87       1954.18        59.42 o
   2  16  -3       1041.55        937.92        57.29 o
   4  16  -3       2465.28       2319.13        93.37 o
   6  16  -3       1135.76       1219.94        78.51 o
   8  16  -3       1680.49       1724.97        95.49 o
  10  16  -3        155.22        139.17        17.78 o
  12  16  -3       1573.52       1598.56        50.41 o
 -11  17  -3         21.27         95.49        61.54 o
  -9  17  -3        202.54        269.49        57.29 o
  -7  17  -3        106.65         59.42        42.44 o
  -5  17  -3       2602.55       2336.09        41.17 o
  -3  17  -3       4217.22       4083.49        64.41 o
  -1  17  -3        242.56        243.79        22.36 o
   1  17  -3        143.12        149.46        19.33 o
   3  17  -3        410.92        496.55        46.68 o
   5  17  -3       5150.43       5198.47       154.91 o
   7  17  -3       1099.54       1120.20        82.76 o
   9  17  -3        818.73        984.61        80.64 o
  11  17  -3         37.73          8.62        41.38 o
  13  17  -3         37.98         33.95        23.34 o
 -12  18  -3        144.37        212.20        72.15 o
 -10  18  -3        224.02        133.69        59.42 o
  -8  18  -3        205.59        133.69        50.93 o
  -6  18  -3       2407.63       2217.28       101.86 o
  -4  18  -3        358.42        404.08        25.72 o
  -2  18  -3        582.29        556.81        32.03 o
   0  18  -3       1904.46       1842.09        51.99 o
   2  18  -3       4187.28       4025.01       125.20 o
   4  18  -3         38.98         53.05        31.83 o
   6  18  -3       1392.99       1413.04        87.00 o
   8  18  -3       1217.01       1256.01        91.25 o
  10  18  -3        126.60        147.89        21.22 o
  12  18  -3        623.02        823.01        54.11 o
 -11  19  -3        214.78        195.22        70.03 o
  -9  19  -3        103.05        174.00        57.29 o
  -7  19  -3        572.43        744.82        72.15 o
  -5  19  -3       1655.45       1697.93        47.21 o
  -3  19  -3        809.63        833.95        37.19 o
  -1  19  -3       1277.95       1266.47       111.40 o
   1  19  -3       3875.81       3681.24       118.83 o
   3  19  -3        646.21        538.99        53.05 o
   5  19  -3       1623.37       1652.82        91.25 o
   7  19  -3        163.70        144.30        46.68 o
   9  19  -3         40.21        152.78        53.05 o
  11  19  -3        165.48        150.87        19.90 o
  13  19  -3         60.82         80.64        23.34 o
 -10  20  -3        265.80        318.30        67.90 o
  -8  20  -3        613.81        517.77        67.90 o
  -6  20  -3       1060.11       1020.68        80.64 o
  -4  20  -3        879.60        779.16        36.89 o
  -2  20  -3        655.19        666.97        78.51 o
   0  20  -3       1771.98       2002.95        80.64 o
   2  20  -3        203.45        244.03        42.44 o
   4  20  -3       1769.98       1775.90        91.25 o
   6  20  -3       1843.43       1741.95        97.61 o
   8  20  -3        174.45        161.27        50.93 o
  10  20  -3         88.32        100.39        18.12 o
  12  20  -3         46.43         40.01        47.74 o
  -9  21  -3        158.12        267.37        63.66 o
  -7  21  -3        889.26        870.02        80.64 o
  -5  21  -3        247.92        238.02        22.58 o
  -3  21  -3        397.27        494.43        38.20 o
  -1  21  -3        283.81        377.72        42.44 o
   1  21  -3        912.63        887.00        63.66 o
   3  21  -3       2592.65       2482.53       103.98 o
   5  21  -3        499.71        485.94        59.42 o
   7  21  -3        120.04        190.98        50.93 o
   9  21  -3         41.81         63.66        53.05 o
  11  21  -3         35.47         46.68        55.17 o
 -10  22  -3        600.88        649.33        84.88 o
  -8  22  -3         36.10         10.61        50.93 o
  -6  22  -3         82.08         78.42        47.74 o
  -4  22  -3        432.39        426.52        36.07 o
  -2  22  -3       2680.69       2849.63        95.49 o
   0  22  -3       1239.23       1143.54        67.90 o
   2  22  -3        946.98        853.04        70.03 o
   4  22  -3        900.78        785.14        67.90 o
   6  22  -3        666.15        589.92        67.90 o
   8  22  -3        466.82        638.72        76.39 o
  10  22  -3        703.37        684.05        38.20 o
  -9  23  -3        356.99        398.94        70.03 o
  -5  23  -3        710.38        696.02        44.56 o
  -3  23  -3        873.77        768.16        53.05 o
  -1  23  -3       3112.58       2974.83       101.86 o
   1  23  -3        344.77        333.15        46.68 o
   3  23  -3        227.17        288.59        50.93 o
   5  23  -3       1480.28       1517.02        95.49 o
   7  23  -3         69.27        108.22        53.05 o
   9  23  -3        181.47         89.12        57.29 o
  11  23  -3        274.36        316.18        76.39 o
  -6  24  -3        368.63        403.18        29.71 o
  -4  24  -3         85.42         55.17        25.46 o
  -2  24  -3        247.73        118.83        33.95 o
   0  24  -3        355.29        328.91        44.56 o
   2  24  -3        236.82        246.15        46.68 o
   4  24  -3        769.26        700.26        67.90 o
   6  24  -3        548.41        500.79        67.90 o
   8  24  -3        438.55        496.55        76.39 o
  10  24  -3        525.34        591.26        37.76 o
  -5  25  -3        516.67        640.84        46.68 o
  -3  25  -3        762.41        742.70        53.05 o
  -1  25  -3        295.77        237.66        42.44 o
   1  25  -3        438.13        409.55        50.93 o
   3  25  -3         25.61         57.29        40.32 o
   5  25  -3        287.30        286.47        57.29 o
   7  25  -3        577.94        418.03        70.03 o
   9  25  -3        217.26        339.52        74.27 o
  -6  26  -3        218.51        286.47        29.71 o
  -4  26  -3         15.58         33.95        27.59 o
  -2  26  -3        197.94        195.22        38.20 o
   0  26  -3        222.05        254.64        44.56 o
   2  26  -3       1004.94       1118.08        82.76 o
   4  26  -3         88.71        108.22        48.81 o
   6  26  -3        225.55         97.61        55.17 o
   8  26  -3         22.16          8.49        57.29 o
  -5  27  -3        550.88        589.92        44.56 o
  -3  27  -3        468.50        547.48        48.81 o
  -1  27  -3         79.47        114.59        38.20 o
   1  27  -3        565.49        511.40        57.29 o
   3  27  -3        520.52        481.69        63.66 o
   5  27  -3         41.39         93.37        53.05 o
   7  27  -3         41.41        -36.07        53.05 o
  -4  28  -3        209.91        292.84        40.32 o
  -2  28  -3         36.21         38.20        36.07 o
   0  28  -3         25.87        -23.34        36.07 o
   2  28  -3        110.43         87.00        44.56 o
   4  28  -3        123.99         80.64        48.81 o
   6  28  -3         56.31        108.22        59.42 o
  -3  29  -3       1101.54       1086.25        74.27 o
  -1  29  -3        238.17        432.89        55.17 o
   1  29  -3        380.97        420.16        57.29 o
   3  29  -3        386.55        411.67        65.78 o
   5  29  -3        537.91        553.84        76.39 o
  -2  30  -3        206.22        258.88        48.81 o
   0  30  -3        557.38        543.23        63.66 o
   2  30  -3         73.05         59.42        46.68 o
   4  30  -3         79.10          6.37        50.93 o
 -14   0  -2        486.41        441.38        61.54 o
 -12   0  -2        418.98        348.01        50.93 o
 -10   0  -2       2889.77       3244.11       112.47 o
  -8   0  -2       4901.13       5179.37       140.05 o
  -6   0  -2       1097.00       1207.61        32.10 o
  -4   0  -2       1194.14       1203.62        29.00 o
  -2   0  -2      42190.64      42550.38       692.83 o
   0   0  -2       4378.55       3967.47        62.26 o
   2   0  -2      62117.25      61497.78      1450.17 o
   4   0  -2      37225.39      36759.68       543.17 o
   6   0  -2      10523.15      11495.92       258.88 o
   8   0  -2       2724.19       2628.94        80.64 o
 -15   1  -2        300.41        243.68        42.44 o
 -13   1  -2        156.54         93.47        32.23 o
 -11   1  -2       2009.02       1981.79        65.97 o
  -9   1  -2        222.82        216.97        31.83 o
  -7   1  -2       1475.86       1493.48        32.78 o
  -5   1  -2      11732.37      12342.16       157.18 o
  -3   1  -2       5092.64       5087.13        58.56 o
  -1   1  -2      16187.08      15958.49       166.57 o
   1   1  -2       1799.56       1775.74        25.73 o
   3   1  -2      10720.71       9966.17       107.95 o
   5   1  -2       8915.07       8843.44       113.51 o
   7   1  -2       4615.64       5068.15        88.49 o
   9   1  -2       1898.51       1939.81        47.95 o
 -14   2  -2         24.73         13.04        31.40 o
 -12   2  -2        599.01        575.06        41.93 o
 -10   2  -2        934.87        900.28        47.73 o
  -8   2  -2       2880.89       3220.64        55.93 o
  -6   2  -2       1630.80       1511.74        32.48 o
  -4   2  -2      14180.04      14453.17       181.30 o
  -2   2  -2      59095.36      58536.46       678.51 o
   0   2  -2      15972.71      15178.14       160.74 o
   2   2  -2      27971.47      28271.44       338.95 o
   4   2  -2       2661.31       2871.28        57.12 o
   6   2  -2      11039.22      11204.31       176.98 o
   8   2  -2       5725.90       5499.58       142.17 o
  10   2  -2       1246.31       1217.81        59.42 o
 -15   3  -2         38.56         23.91        33.54 o
 -13   3  -2         46.70        -18.45        29.00 o
 -11   3  -2        430.38        410.39        36.56 o
  -9   3  -2      13083.89      12974.52       175.46 o
  -7   3  -2       3478.83       3722.36        60.19 o
  -5   3  -2       3164.24       3108.31        42.01 o
  -3   3  -2       1989.71       1999.83        35.28 o
  -1   3  -2      62317.45      64478.32       775.39 o
   1   3  -2      18931.25      18637.62       279.84 o
   3   3  -2       1798.73       1978.53        36.71 o
   5   3  -2        137.69        115.64        12.53 o
   7   3  -2       4731.16       5344.82       142.07 o
   9   3  -2       5260.80       4950.20       137.93 o
 -14   4  -2         77.42         65.83        32.91 o
 -12   4  -2        387.59        320.74        45.62 o
 -10   4  -2       1274.02       1265.99        50.42 o
  -8   4  -2        563.32        624.62        26.80 o
  -6   4  -2       2423.30       2501.74        42.49 o
  -4   4  -2       2826.74       3006.01        44.96 o
  -2   4  -2      18429.65      19653.08       300.35 o
   0   4  -2        117.70         84.96         9.67 o
   2   4  -2      39795.31      38958.18       833.95 o
   4   4  -2       3417.77       3177.76        55.54 o
   6   4  -2       4671.52       4733.36        81.87 o
   8   4  -2        327.23        362.11        30.77 o
  10   4  -2       2069.83       1763.17        76.39 o
 -15   5  -2        443.72        405.91        44.34 o
 -13   5  -2        672.63        739.09        46.90 o
 -11   5  -2        861.40        855.99        91.25 o
  -9   5  -2        116.70        123.29        18.41 o
  -7   5  -2       2092.00       2028.16        39.02 o
  -5   5  -2      13454.21      14685.45       185.64 o
  -3   5  -2       9119.80       8742.17       172.94 o
  -1   5  -2      18618.86      19023.54       230.70 o
   1   5  -2         52.65         75.68        10.19 o
   3   5  -2       9095.54       8905.18       203.71 o
   5   5  -2      12953.43      13428.16       204.48 o
   7   5  -2       7029.79       6414.08       107.54 o
   9   5  -2        259.11        210.18        21.41 o
 -14   6  -2        128.88         66.25        33.14 o
 -12   6  -2        438.62        448.37        50.93 o
 -10   6  -2        857.44        807.82        64.72 o
  -8   6  -2       1292.82       1322.05        32.93 o
  -6   6  -2       1786.13       1638.30        32.02 o
  -4   6  -2       6039.61       6279.47        82.85 o
  -2   6  -2       2323.75       2256.38        41.80 o
   0   6  -2       2000.18       2077.50        39.74 o
   2   6  -2       2086.86       1983.86        61.54 o
   4   6  -2       4903.94       4950.20       127.32 o
   6   6  -2       1685.77       1837.53        38.84 o
   8   6  -2       5415.63       5395.60        96.08 o
  10   6  -2        225.95        273.74        40.32 o
 -13   7  -2        261.91        228.48        34.10 o
 -11   7  -2       2711.51       2508.27        70.35 o
  -9   7  -2        601.67        618.86        28.79 o
  -7   7  -2        154.09        164.02        15.65 o
  -5   7  -2       1748.37       1895.82        59.76 o
  -3   7  -2       4076.93       4173.09        55.96 o
  -1   7  -2      21731.40      21601.97       264.17 o
   1   7  -2      18426.60      18661.02       280.58 o
   3   7  -2      12969.34      13074.48       292.84 o
   5   7  -2       2511.15       2798.70        87.00 o
   7   7  -2       8720.77       8717.41       143.81 o
   9   7  -2        170.96        134.89        18.82 o
  11   7  -2        506.33        392.57        46.68 o
 -14   8  -2         78.74          1.63        30.19 o
 -12   8  -2        205.98        176.38        33.95 o
 -10   8  -2        888.20        882.00        35.48 o
  -8   8  -2       1055.31       1116.19        29.57 o
  -6   8  -2        792.01        821.09        33.98 o
  -4   8  -2        195.74        238.83        10.55 o
  -2   8  -2      35072.34      35119.21       423.41 o
   0   8  -2       8553.21       8611.14       135.79 o
   2   8  -2       1887.94       1941.42        63.66 o
   4   8  -2       2560.52       2728.68        84.88 o
   6   8  -2       4632.25       4920.49       137.93 o
   8   8  -2       1456.08       1498.09        37.91 o
  10   8  -2        144.97        153.39        21.19 o
 -13   9  -2        163.34        195.48        44.56 o
 -11   9  -2        908.93        845.06        43.96 o
  -9   9  -2       5205.79       5364.05       121.91 o
  -7   9  -2       1937.82       1970.09        35.60 o
  -5   9  -2        787.13        645.51        29.61 o
  -3   9  -2       6815.48       7105.76        91.78 o
  -1   9  -2       4285.84       4554.51        62.77 o
   1   9  -2      16702.15      17135.26       260.30 o
   3   9  -2        539.71        494.43        36.07 o
   5   9  -2      14636.59      15177.16       345.89 o
   7   9  -2        526.41        562.33        48.81 o
   9   9  -2       1929.80       1833.43        46.26 o
  11   9  -2        850.16        857.29        70.03 o
 -14  10  -2        243.74        184.01        34.38 o
 -12  10  -2        284.78        276.91        31.12 o
 -10  10  -2        628.98        638.71        36.89 o
  -8  10  -2       4213.42       3923.70        60.99 o
  -6  10  -2       2737.65       2856.39        43.26 o
  -4  10  -2       1585.49       1340.89        63.66 o
  -2  10  -2          5.73          0.65         8.29 o
   0  10  -2      13962.97      14522.66       223.57 o
   2  10  -2      25986.96      26653.78       572.94 o
   4  10  -2       3644.92       4500.33       127.32 o
   6  10  -2       1128.49       1194.47        63.66 o
   8  10  -2       1195.33       1039.90        28.65 o
  10  10  -2       1415.45       1392.60        41.75 o
 -13  11  -2       1315.85       1208.61        66.84 o
 -11  11  -2        677.80        604.78        37.91 o
  -9  11  -2        830.96        806.33        34.94 o
  -7  11  -2        387.34        331.04        17.51 o
  -5  11  -2        920.29        882.75        57.29 o
  -3  11  -2       2887.76       3106.88        46.02 o
  -1  11  -2       3986.11       4516.90        64.43 o
   1  11  -2      10245.96      11450.53       179.98 o
   3  11  -2        511.39        483.82        40.32 o
   5  11  -2        957.73       1027.05        59.42 o
   7  11  -2          9.12        -16.98        27.59 o
   9  11  -2        366.26        376.40        22.58 o
  11  11  -2       1252.94       1214.97        43.37 o
 -14  12  -2        115.63        151.25        30.37 o
 -12  12  -2         43.63         22.11        23.12 o
 -10  12  -2        973.69        918.10        37.33 o
  -8  12  -2        883.04        849.91        23.27 o
  -6  12  -2       1134.42       1071.40        70.03 o
  -4  12  -2       5666.21       5596.51        75.36 o
  -2  12  -2        223.37        268.85        13.57 o
   0  12  -2       3249.47       3292.93        64.52 o
   2  12  -2         62.64         31.83        23.34 o
   4  12  -2        724.22        838.19        55.17 o
   6  12  -2       5254.91       5359.53       150.66 o
   8  12  -2       2890.87       3006.66       110.34 o
  10  12  -2        653.55        698.14        29.96 o
  12  12  -2        646.56        668.43        67.90 o
 -13  13  -2        184.27        211.61        50.93 o
 -11  13  -2       1345.28       1315.82       161.27 o
  -9  13  -2        245.36        292.84        55.17 o
  -7  13  -2       2285.80       2261.84       101.86 o
  -5  13  -2         19.98         48.81        29.71 o
  -3  13  -2        427.77        347.23        15.53 o
  -1  13  -2        414.59        440.06        18.67 o
   1  13  -2       2910.72       2922.75        89.12 o
   3  13  -2       9029.04       8934.88       220.69 o
   5  13  -2       1991.76       2113.30        84.88 o
   7  13  -2       7244.14       7216.28       197.35 o
   9  13  -2       1686.25       1697.39        91.25 o
  11  13  -2        774.39        680.55        33.29 o
 -12  14  -2        280.65        256.62        25.44 o
 -10  14  -2       1968.90       2104.81       112.47 o
  -8  14  -2       2588.30       2771.12       116.71 o
  -6  14  -2       1214.51       1205.08        74.27 o
  -4  14  -2        629.28        662.86        18.89 o
  -2  14  -2       3384.97       3629.95        56.36 o
   0  14  -2        508.42        626.76        29.23 o
   2  14  -2      13658.76      14941.62       339.52 o
   4  14  -2        177.28        135.81        31.83 o
   6  14  -2       6452.38       6329.28       178.25 o
   8  14  -2        131.45        116.71        40.32 o
  10  14  -2        976.90        723.47        72.15 o
  12  14  -2        102.31        136.41        22.78 o
 -13  15  -2        159.39        165.52        70.03 o
 -11  15  -2         53.89         -6.37        53.05 o
  -9  15  -2         85.90        129.44        48.81 o
  -7  15  -2       1306.00       1145.67        80.64 o
  -5  15  -2       1140.86       1078.36        41.38 o
  -3  15  -2        224.26        284.44        29.49 o
  -1  15  -2       4988.69       5050.95        91.49 o
   1  15  -2       1034.38        950.65        53.05 o
   3  15  -2        742.74        719.36        55.17 o
   5  15  -2       6520.05       6757.93       186.74 o
   7  15  -2       2842.42       2781.73       112.47 o
   9  15  -2        446.39        447.74        59.42 o
  11  15  -2         37.77         13.87        18.04 o
 -12  16  -2        288.91        261.01        70.03 o
 -10  16  -2         25.50         16.98        46.68 o
  -8  16  -2       1392.35       1485.19        95.49 o
  -6  16  -2       1682.73       1852.29        89.12 o
  -4  16  -2        895.31        864.72        23.68 o
  -2  16  -2        707.92        742.10        24.35 o
   0  16  -2       3340.17       3196.00        67.47 o
   2  16  -2       1880.79       1888.37        76.39 o
   4  16  -2       2459.54       2474.04        97.61 o
   6  16  -2        786.10        755.43        61.54 o
   8  16  -2        279.13        212.20        46.68 o
  10  16  -2        881.52        952.78        80.64 o
  12  16  -2         99.95         89.43        19.59 o
 -11  17  -2        108.20         59.42        57.29 o
  -9  17  -2        560.80        466.84        65.78 o
  -7  17  -2        173.42        199.47        46.68 o
  -5  17  -2       8274.75       8355.07       112.90 o
  -3  17  -2        776.50        694.37        24.49 o
  -1  17  -2       1372.92       1412.42        47.74 o
   1  17  -2        432.94        473.21        42.44 o
   3  17  -2       3660.98       3458.43       114.59 o
   5  17  -2       4346.94       3901.93       133.69 o
   7  17  -2       3419.17       3479.65       129.44 o
   9  17  -2        543.96        522.01        65.78 o
  11  17  -2        260.17        316.29        27.59 o
 -12  18  -2        259.17        290.71        74.27 o
 -10  18  -2         80.63         57.29        53.05 o
  -8  18  -2        600.54        568.70        65.78 o
  -6  18  -2        975.30       1120.20        80.64 o
  -4  18  -2       1753.55       1654.27        61.86 o
  -2  18  -2       1725.54       1624.34        46.82 o
   0  18  -2        175.90        196.13        22.28 o
   2  18  -2       1784.51       1699.51        76.39 o
   4  18  -2       3051.18       3278.06       114.59 o
   6  18  -2        953.55        969.75        74.27 o
   8  18  -2        428.05        426.52        61.54 o
  10  18  -2         58.08        152.78        55.17 o
  12  18  -2         45.02         43.17        17.78 o
 -11  19  -2        340.00        371.35        74.27 o
  -9  19  -2        136.13        133.69        55.17 o
  -7  19  -2        452.72        456.23        61.54 o
  -5  19  -2        106.90        126.31        17.42 o
  -3  19  -2       1500.69       1707.91        89.12 o
  -1  19  -2       2213.11       2071.89        67.90 o
   1  19  -2       1190.25       1300.57        67.90 o
   3  19  -2       2211.43       2280.94        95.49 o
   5  19  -2       2719.68       2641.67       110.34 o
   7  19  -2         91.09        123.08        46.68 o
   9  19  -2        125.90        154.91        50.93 o
  11  19  -2        146.50        178.25        59.42 o
 -10  20  -2        417.33        587.79        78.51 o
  -8  20  -2        196.65        216.44        55.17 o
  -6  20  -2        294.39        222.81        48.81 o
  -4  20  -2        225.71        285.08        25.38 o
  -2  20  -2       1425.84       1280.55        49.79 o
   0  20  -2        137.59         87.00        29.71 o
   2  20  -2       2763.18       2412.50        97.61 o
   4  20  -2       4774.71       5243.03       161.27 o
   6  20  -2       1219.07       1239.03        87.00 o
   8  20  -2       1612.56       1828.95       108.22 o
  10  20  -2          7.70         10.61        50.93 o
  12  20  -2        271.18        309.81        67.90 o
 -11  21  -2         15.24         76.39        63.66 o
  -9  21  -2        461.60        502.91        74.27 o
  -7  21  -2        450.09        437.13        61.54 o
  -5  21  -2        268.85        396.60        30.77 o
  -3  21  -2        445.64        458.35        38.20 o
  -1  21  -2        626.79        592.04        46.68 o
   1  21  -2       1556.67       1466.09        76.39 o
   3  21  -2       2422.34       2032.66        95.49 o
   5  21  -2       1086.12        980.36        80.64 o
   7  21  -2       1354.82       1421.53        99.73 o
   9  21  -2        266.51        326.79        65.78 o
  11  21  -2        637.34        759.68        89.12 o
 -10  22  -2        223.12        328.91        72.15 o
  -8  22  -2        300.10        248.27        61.54 o
  -6  22  -2        377.73        380.10        24.86 o
  -4  22  -2       1622.94       1576.43        61.54 o
  -2  22  -2         37.09         10.61        25.46 o
   0  22  -2       2223.15       1985.98        84.88 o
   2  22  -2        500.19        449.86        50.93 o
   4  22  -2         23.03        -16.98        36.07 o
   6  22  -2        510.68        441.38        61.54 o
   8  22  -2        180.08        171.88        55.17 o
  10  22  -2        495.97        723.60        87.00 o
  -9  23  -2        325.54        254.64        65.78 o
  -5  23  -2       1057.90       1062.91        50.93 o
  -3  23  -2       1902.03       1731.34        72.15 o
  -1  23  -2        831.18        791.51        59.42 o
   1  23  -2       1776.29       1718.61        84.88 o
   3  23  -2        263.64        256.76        46.68 o
   5  23  -2        471.54        443.50        61.54 o
   7  23  -2        236.21        258.88        59.42 o
   9  23  -2        217.00        216.44        63.66 o
  -6  24  -2        477.44        479.57        36.07 o
  -4  24  -2       1710.10       1769.53        70.03 o
  -2  24  -2         61.10         36.07        31.83 o
   0  24  -2       3224.59       2813.56       106.10 o
   2  24  -2        414.70        398.94        53.05 o
   4  24  -2        433.72        428.64        59.42 o
   6  24  -2        504.56        532.62        70.03 o
   8  24  -2        270.89        271.62        65.78 o
  10  24  -2        112.62         57.29        63.66 o
  -5  25  -2        617.41        662.06        48.81 o
  -3  25  -2        580.93        681.16        57.29 o
  -1  25  -2         92.08        125.20        36.07 o
   1  25  -2        566.18        536.87        55.17 o
   3  25  -2         17.65        103.98        44.56 o
   5  25  -2        651.24        494.43        65.78 o
   7  25  -2        586.72        621.75        78.51 o
   9  25  -2         87.91        125.20        67.90 o
  -6  26  -2         26.40         -8.49        21.22 o
  -4  26  -2        573.38        729.97        50.93 o
  -2  26  -2        195.80        169.76        38.20 o
   0  26  -2         42.78         74.27        38.20 o
   2  26  -2          6.37         -4.24        36.07 o
   4  26  -2        676.24        727.85        74.27 o
   6  26  -2        132.96        169.76        57.29 o
   8  26  -2        250.99        292.84        70.03 o
  -5  27  -2        188.74        246.15        33.95 o
  -3  27  -2        173.55        210.08        40.32 o
  -1  27  -2        447.08        454.11        50.93 o
   1  27  -2        599.89        517.77        57.29 o
   3  27  -2        670.77        477.45        61.54 o
   5  27  -2         55.40         97.61        50.93 o
   7  27  -2        321.85        335.28        72.15 o
  -6  28  -2        159.55        176.13        29.71 o
  -4  28  -2        195.26        216.44        38.20 o
  -2  28  -2        313.95        401.06        50.93 o
   0  28  -2         98.37        148.54        44.56 o
   2  28  -2        184.26        241.91        50.93 o
   4  28  -2        259.88        258.88        57.29 o
   6  28  -2         17.00        -14.85        53.05 o
  -5  29  -2        411.42        596.28        46.68 o
  -3  29  -2        218.38        263.13        44.56 o
  -1  29  -2        523.84        494.43        57.29 o
   1  29  -2         83.92         84.88        44.56 o
   3  29  -2         34.70         38.20        46.68 o
   5  29  -2        302.46        333.15        67.90 o
  -2  30  -2         68.02        103.98        42.44 o
   0  30  -2        216.80        358.62        57.29 o
   2  30  -2        122.41         91.25        48.81 o
   4  30  -2         30.41         -6.37        50.93 o
 -15   1  -1        317.10        376.21        43.44 o
 -13   1  -1        907.24        897.44        50.25 o
 -11   1  -1        399.91        428.17        60.48 o
  -9   1  -1       3188.41       2994.89       111.40 o
  -7   1  -1      12340.06      12843.18       282.23 o
  -5   1  -1       2474.35       2338.23        63.66 o
  -1   1  -1        272.87        183.93         7.35 o
   1   1  -1       5119.60       4870.53        52.51 o
   3   1  -1     150943.08     151114.55      1824.49 o
   5   1  -1       6230.09       5902.90        78.77 o
   7   1  -1          8.19          5.12        12.69 o
   9   1  -1       1652.47       1738.98        44.94 o
 -14   2  -1         15.64          6.88        30.51 o
 -12   2  -1       1270.13       1286.09        57.64 o
 -10   2  -1       9604.71       9746.29       244.98 o
  -8   2  -1         17.09         31.83        19.10 o
  -6   2  -1       5563.37       6083.13       142.17 o
  -4   2  -1       6664.14       6401.43       146.42 o
  -2   2  -1      13900.16      13897.42       207.78 o
   0   2  -1       5228.46       5474.93       109.23 o
   2   2  -1      21355.11      20562.16       441.38 o
   4   2  -1       1403.66       1430.78        30.08 o
   6   2  -1      19244.21      19621.37       299.32 o
   8   2  -1        534.47        575.06        42.44 o
  10   2  -1       2579.78       2463.43        93.37 o
 -15   3  -1        112.36         49.65        38.20 o
 -13   3  -1         23.31         38.09        32.89 o
 -11   3  -1       2013.68       2116.01        65.56 o
  -9   3  -1       2405.82       2404.35        48.11 o
  -7   3  -1        718.79        899.73        42.44 o
  -5   3  -1       1086.18       1033.41        38.20 o
  -3   3  -1      18796.58      17920.70       373.47 o
  -1   3  -1       4779.21       4606.21        57.86 o
   1   3  -1       6432.01       6785.51       148.54 o
   3   3  -1      29395.58      29649.83       621.75 o
   5   3  -1      21639.98      23845.47       352.53 o
   7   3  -1       6900.70       7354.21       176.13 o
   9   3  -1       4373.52       4341.18       123.08 o
 -14   4  -1         70.51         70.99        32.60 o
 -12   4  -1        440.09        326.35        34.67 o
 -10   4  -1       1959.84       1847.36        58.91 o
  -8   4  -1       6885.94       6953.07        99.41 o
  -6   4  -1       4745.97       4786.80       116.71 o
  -4   4  -1       5556.94       5308.60       120.95 o
  -2   4  -1      17437.04      19134.27       403.18 o
   0   4  -1       5513.31       5430.21        84.77 o
   2   4  -1      25310.61      26329.32       553.84 o
   4   4  -1       8860.40       9959.60       216.44 o
   6   4  -1       7210.45       7112.96       117.44 o
   8   4  -1        955.90        982.48        53.05 o
  10   4  -1       3855.00       3524.21       110.34 o
 -15   5  -1        193.46        201.40        38.67 o
 -13   5  -1        146.93        127.57        38.20 o
 -11   5  -1        413.16        351.62        35.01 o
  -9   5  -1        483.83        536.43        68.42 o
  -7   5  -1       4137.10       4203.69        79.43 o
  -5   5  -1       7726.76       8521.55       155.97 o
  -1   5  -1      28007.06      29159.39       347.10 o
   1   5  -1      10466.12      10258.80       237.66 o
   3   5  -1       1769.15       1841.68        59.42 o
   5   5  -1       2606.71       2573.77        80.64 o
   7   5  -1       3149.08       2919.45        72.15 o
   9   5  -1       1267.34       1190.23        61.54 o
 -14   6  -1         56.91         43.33        46.68 o
 -12   6  -1         70.76         58.90        27.59 o
 -10   6  -1        840.26        826.74        41.29 o
  -8   6  -1       2831.56       2623.72        77.45 o
  -6   6  -1       6130.53       6141.45       104.82 o
  -4   6  -1       7669.98       8050.55       126.88 o
  -2   6  -1        279.91        241.91        25.46 o
   0   6  -1       9497.16       9701.74       149.29 o
   2   6  -1      15795.73      16696.30       364.98 o
   4   6  -1      16901.36      17589.66       384.08 o
   6   6  -1       8105.85       7796.90       140.05 o
   8   6  -1       2710.73       2681.69        58.12 o
  10   6  -1        948.90        965.51        63.66 o
 -15   7  -1        490.04        488.68        49.87 o
 -13   7  -1         83.12        109.65        30.19 o
 -11   7  -1       1029.93        965.88        67.90 o
  -9   7  -1        777.86        677.19        35.65 o
  -7   7  -1        821.20        868.75        30.84 o
  -5   7  -1       8980.82       9300.38       148.61 o
  -3   7  -1       1906.21       2153.62        70.03 o
  -1   7  -1       3572.70       3845.04        65.82 o
   1   7  -1       4016.64       4243.57       106.10 o
   3   7  -1       3055.49       2902.68        84.88 o
   5   7  -1       5855.64       5728.76       150.66 o
   7   7  -1       4441.51       4249.92        76.98 o
   9   7  -1        940.46        832.59        79.57 o
  11   7  -1         25.60         33.95        33.95 o
 -14   8  -1         96.04        132.53        38.20 o
 -12   8  -1        338.77        347.64        39.26 o
 -10   8  -1        971.88       1140.17        45.91 o
  -8   8  -1       2099.06       2137.77        39.81 o
  -6   8  -1       2053.89       1956.37        42.37 o
  -4   8  -1       7555.24       7638.34       186.74 o
  -2   8  -1         31.59         44.52        13.79 o
   0   8  -1       6016.86       5946.47       117.77 o
   2   8  -1        928.35       1058.88        46.68 o
   4   8  -1       3504.03       3874.34       110.34 o
   6   8  -1       3489.20       3386.28       103.98 o
   8   8  -1        878.64        849.51        28.65 o
  10   8  -1       1244.43       1241.16        76.39 o
 -13   9  -1        352.11        285.80        34.06 o
 -11   9  -1        432.66        436.26        32.75 o
  -9   9  -1       2267.45       2197.06        43.26 o
  -7   9  -1       1263.70       1408.14        27.71 o
  -5   9  -1        301.18        277.98        36.07 o
  -3   9  -1        476.95        422.28        36.07 o
  -1   9  -1      22798.93      24388.37       363.08 o
   1   9  -1       1298.09       1330.28        50.93 o
   3   9  -1        290.44        350.13        33.95 o
   5   9  -1        804.51        679.04        50.93 o
   7   9  -1         94.51         99.73        29.71 o
   9   9  -1       1253.94       1149.41        34.94 o
  11   9  -1        761.34        846.68        67.90 o
 -14  10  -1         70.14        107.00        31.12 o
 -12  10  -1         38.82         40.60        24.47 o
 -10  10  -1        143.42        113.36        22.58 o
  -8  10  -1       1593.64       1522.70        38.35 o
  -6  10  -1       1266.53       1251.77        67.90 o
  -4  10  -1       2828.36       2834.78        91.25 o
  -2  10  -1        964.51        927.26        27.87 o
   0  10  -1      13246.26      13873.22       214.57 o
   2  10  -1       1639.00       1722.85        63.66 o
   4  10  -1       2639.94       2609.84        89.12 o
   6  10  -1        471.35        483.82        44.56 o
   8  10  -1        959.68        882.75        63.66 o
  10  10  -1         18.80         12.02        15.18 o
 -13  11  -1        629.35        576.04        49.87 o
 -11  11  -1        518.72        647.66        38.21 o
  -9  11  -1       3168.48       3042.36        51.16 o
  -7  11  -1        894.58        946.41        67.90 o
  -5  11  -1       1148.22       1149.91        59.42 o
  -3  11  -1      11447.80      12592.14       158.15 o
  -1  11  -1      15035.74      17232.39       184.33 o
   1  11  -1       5836.36       6057.67       150.66 o
   3  11  -1        853.73        935.80        53.05 o
   5  11  -1       1428.98       1272.99        65.78 o
   7  11  -1       1204.35       1239.03        67.90 o
   9  11  -1       4143.56       4110.10        78.11 o
  11  11  -1        731.74        819.09        67.90 o
 -14  12  -1        100.40        142.43        30.17 o
 -12  12  -1        672.01        657.02        40.13 o
 -10  12  -1       1086.79        985.79        42.44 o
  -8  12  -1       2732.12       2524.96       106.10 o
  -6  12  -1       3413.23       3632.44       118.83 o
  -4  12  -1        684.98        729.97        50.93 o
  -2  12  -1        681.55        918.21        22.61 o
   0  12  -1      21227.53      23056.36       366.04 o
   2  12  -1      18467.01      20014.90       435.01 o
   4  12  -1       7736.77       8113.67       199.47 o
   6  12  -1       3077.88       3462.68       114.59 o
   8  12  -1        475.10        464.72        50.93 o
  10  12  -1        820.63        684.52        30.17 o
 -13  13  -1        496.00        469.41        70.03 o
 -11  13  -1         61.02         81.50        61.54 o
  -9  13  -1        484.35        674.80        67.90 o
  -7  13  -1       1040.79       1205.08        74.27 o
  -5  13  -1       5500.45       5243.03       148.54 o
  -3  13  -1       1803.83       1596.26        29.50 o
  -1  13  -1        539.62        515.55        21.08 o
   1  13  -1       9442.75      10052.96       231.30 o
   3  13  -1      10302.41      10031.74       246.15 o
   5  13  -1        760.85        959.14        61.54 o
   7  13  -1       4683.98       4735.87       146.42 o
   9  13  -1       1816.75       1714.36        91.25 o
  11  13  -1        328.80        365.48        24.67 o
 -12  14  -1        142.69        136.68        30.77 o
 -10  14  -1        644.15        634.48        70.03 o
  -8  14  -1       3883.08       3435.09       131.56 o
  -6  14  -1        765.60        816.97        61.54 o
  -4  14  -1       2823.38       2965.21        45.61 o
  -2  14  -1       2374.98       2414.45        41.72 o
   0  14  -1       2667.75       2550.70        78.51 o
   2  14  -1       2090.24       2166.35        78.51 o
   4  14  -1       1116.49       1328.16        67.90 o
   6  14  -1       3903.21       3978.32       129.44 o
   8  14  -1       1002.89       1094.74        78.51 o
  10  14  -1       1346.66       1591.29        95.49 o
  12  14  -1        110.25        178.25        50.93 o
 -13  15  -1        100.66         84.88        63.66 o
 -11  15  -1        728.73        787.26        84.88 o
  -9  15  -1        112.82         42.44        46.68 o
  -7  15  -1       1828.27       1769.53        91.25 o
  -5  15  -1        796.23        948.53        65.78 o
  -3  15  -1       6024.09       6083.08        84.85 o
  -1  15  -1       8646.21       9003.85       198.41 o
   1  15  -1        800.18        732.09        46.68 o
   3  15  -1       2949.11       3426.60       108.22 o
   5  15  -1       2337.27       2499.50        97.61 o
   7  15  -1       2713.57       2690.48       106.10 o
   9  15  -1        748.94        700.26        67.90 o
  11  15  -1         51.60         33.35        15.91 o
 -12  16  -1        446.11        377.72        74.27 o
 -10  16  -1        230.07        305.57        61.54 o
  -8  16  -1        290.44        248.27        50.93 o
  -6  16  -1       3681.55       3452.07       123.08 o
  -4  16  -1       8979.72       8831.57       118.58 o
  -2  16  -1        216.92        221.79        23.25 o
   0  16  -1         70.55        121.15        36.07 o
   2  16  -1        497.84        587.79        46.68 o
   4  16  -1       1415.64       1383.33        72.15 o
   6  16  -1       4160.44       3827.66       131.56 o
   8  16  -1        355.96        517.77        61.54 o
  10  16  -1        637.72        581.43        67.90 o
  12  16  -1        382.90        466.84        67.90 o
 -11  17  -1        196.87        154.91        57.29 o
  -9  17  -1        208.41        174.00        50.93 o
  -7  17  -1        497.72        543.23        59.42 o
  -5  17  -1       1319.02       1368.83        28.62 o
  -3  17  -1       4883.02       4705.67        71.28 o
  -1  17  -1       1154.41       1102.82        38.24 o
   1  17  -1       1191.09       1024.92        57.29 o
   3  17  -1       1707.68       1750.44        78.51 o
   5  17  -1       3229.74       3301.40       118.83 o
   7  17  -1        775.74        725.72        67.90 o
   9  17  -1        394.14        415.91        59.42 o
  11  17  -1       1747.14       1765.29       110.34 o
 -12  18  -1         29.03         44.56        63.66 o
 -10  18  -1        489.20        541.11        72.15 o
  -8  18  -1        993.41        933.68        78.51 o
  -6  18  -1        564.13        592.04        61.54 o
  -4  18  -1       7369.86       7192.30       100.85 o
  -2  18  -1         64.33         39.35        17.82 o
   0  18  -1        130.69        161.38        24.72 o
   2  18  -1       1737.43       1826.83        78.51 o
   4  18  -1        447.56        592.04        55.17 o
   6  18  -1       1290.75       1205.08        82.76 o
   8  18  -1        649.17        736.33        72.15 o
  10  18  -1        289.57        352.25        61.54 o
  12  18  -1        338.01        370.54        53.05 o
 -11  19  -1        912.80       1075.64        95.49 o
  -9  19  -1         47.49         53.05        46.68 o
  -7  19  -1        526.79        477.45        61.54 o
  -5  19  -1       1780.97       1795.07        48.52 o
  -3  19  -1        989.71        875.00        37.19 o
  -1  19  -1       1372.73       1314.69        47.92 o
   1  19  -1       3637.57       3710.95       116.71 o
   3  19  -1       3635.84       3562.41       120.95 o
   5  19  -1        978.10        942.17        74.27 o
   7  19  -1        914.26       1018.56        80.64 o
   9  19  -1       1003.70       1158.40        95.49 o
  11  19  -1       1546.68       1903.22       114.59 o
 -10  20  -1         15.44         46.68        50.93 o
  -8  20  -1          7.17         21.22        44.56 o
  -6  20  -1        185.66        150.66        46.68 o
  -4  20  -1       5547.77       5143.24       100.85 o
  -2  20  -1        456.76        502.91        40.32 o
   0  20  -1       1342.30       1298.45        67.90 o
   2  20  -1         99.28        114.59        33.95 o
   4  20  -1        950.23        952.78        72.15 o
   6  20  -1       1166.48       1003.70        78.51 o
   8  20  -1       2172.01       2121.79       114.59 o
  10  20  -1        191.96        220.69        61.54 o
  12  20  -1        122.80        133.69        61.54 o
 -11  21  -1        299.46        131.56        63.66 o
  -9  21  -1         93.79        140.05        57.29 o
  -7  21  -1        100.06        146.42        48.81 o
  -5  21  -1        707.40        724.98        34.38 o
  -3  21  -1        604.74        592.04        46.68 o
  -1  21  -1       5151.30       4638.26       135.81 o
   1  21  -1       4714.57       4818.63       144.30 o
   3  21  -1       2328.18       2138.76        97.61 o
   5  21  -1        113.44        123.08        42.44 o
   7  21  -1        712.97        662.06        72.15 o
   9  21  -1         95.46         93.37        53.05 o
  11  21  -1          9.92        -42.44        53.05 o
 -10  22  -1         53.65         -6.37        55.17 o
  -8  22  -1        206.57        227.05        55.17 o
  -6  22  -1        422.33        423.40        26.75 o
  -4  22  -1       1064.70        853.04        50.93 o
  -2  22  -1        979.71        872.14        57.29 o
   0  22  -1        916.16        848.80        61.54 o
   2  22  -1        205.68        178.25        42.44 o
   4  22  -1        757.17        712.99        65.78 o
   6  22  -1       2726.49       2720.19       123.08 o
   8  22  -1        563.26        712.99        78.51 o
  10  22  -1        200.12        193.10        63.66 o
  -9  23  -1        537.07        636.60        78.51 o
  -5  23  -1         57.08         53.05        23.34 o
  -3  23  -1       3096.18       2658.65        89.12 o
  -1  23  -1        706.04        766.04        57.29 o
   1  23  -1        499.13        524.13        53.05 o
   3  23  -1        837.25        916.70        72.15 o
   5  23  -1        123.96         38.20        42.44 o
   7  23  -1        797.49        889.12        84.88 o
   9  23  -1        109.95        140.05        61.54 o
  -6  24  -1        135.87         91.25        23.34 o
  -4  24  -1         49.95         74.27        27.59 o
  -2  24  -1        283.66        273.74        38.20 o
   0  24  -1        389.80        337.40        46.68 o
   2  24  -1       1172.81       1084.13        76.39 o
   4  24  -1         68.54         50.93        42.44 o
   6  24  -1        353.16        299.20        61.54 o
   8  24  -1        340.87        350.13        70.03 o
  10  24  -1        340.48        409.55        80.64 o
  -5  25  -1        858.27        880.63        53.05 o
  -3  25  -1        486.38        471.08        44.56 o
  -1  25  -1        841.43        674.80        57.29 o
   1  25  -1         82.74         74.27        38.20 o
   3  25  -1         49.05          6.37        40.32 o
   5  25  -1        964.29       1088.37        87.00 o
   7  25  -1         43.64        112.47        57.29 o
   9  25  -1         87.43         38.20        61.54 o
  -6  26  -1       1191.79       1175.37        53.05 o
  -4  26  -1         72.39         78.51        29.71 o
  -2  26  -1        330.36        244.03        42.44 o
   0  26  -1        803.56        681.16        61.54 o
   2  26  -1        446.80        290.71        50.93 o
   4  26  -1        399.58        343.76        59.42 o
   6  26  -1         57.20         67.90        55.17 o
   8  26  -1        390.81        473.21        80.64 o
  -5  27  -1        596.90        538.99        44.56 o
  -3  27  -1        200.51        184.61        38.20 o
  -1  27  -1         18.88         61.54        36.07 o
   1  27  -1        189.82        193.10        46.68 o
   3  27  -1        623.97        766.04        74.27 o
   5  27  -1         35.15         59.42        50.93 o
   7  27  -1       1099.93       1088.37       101.86 o
  -6  28  -1         21.10         -8.49        25.46 o
  -4  28  -1       1825.32       1710.12        80.64 o
  -2  28  -1        803.64        702.38        59.42 o
   0  28  -1        202.52        288.59        50.93 o
   2  28  -1        202.48        169.76        50.93 o
   4  28  -1        384.88        314.06        63.66 o
   6  28  -1        902.47       1001.58        97.61 o
  -5  29  -1         99.67        142.17        33.95 o
  -3  29  -1        341.51        356.50        48.81 o
  -1  29  -1        269.02        305.57        50.93 o
   1  29  -1          3.30         14.85        40.32 o
   3  29  -1        134.84        216.44        55.17 o
   5  29  -1         73.04         40.32        53.05 o
  -2  30  -1        343.83        375.59        53.05 o
   0  30  -1        475.72        415.91        59.42 o
   2  30  -1        162.33        220.69        55.17 o
   4  30  -1        661.57        568.70        76.39 o
 -14   0   0        744.91        653.58        67.90 o
 -12   0   0        359.51        458.35        53.05 o
  -6   0   0       2290.78       2408.26        63.66 o
  -4   0   0       4138.54       4160.81       101.86 o
  -2   0   0      19821.22      19893.94       420.16 o
   2   0   0      19832.37      20129.48       418.03 o
   4   0   0       4143.45       4389.99       101.86 o
   6   0   0       2275.62       2486.77        70.03 o
   8   0   0       2476.01       2376.43        74.27 o
 -15   1   0        599.63        552.58        47.25 o
 -13   1   0        628.38        564.01        43.51 o
  -7   1   0       7083.74       7591.66       171.88 o
  -5   1   0       2755.06       2896.31        78.51 o
  -3   1   0      17313.25      18275.54       223.37 o
   1   1   0       6196.42       6312.31       135.81 o
   3   1   0      17309.97      18168.31       221.74 o
   5   1   0       2768.52       2881.46        53.95 o
   7   1   0       7074.43       7576.81       126.01 o
   9   1   0        137.92        163.39        27.59 o
 -14   2   0        272.44        299.92        43.50 o
 -12   2   0        705.51        721.20        56.23 o
  -8   2   0         77.42        108.22        21.22 o
  -4   2   0       5587.33       5747.12        91.53 o
  -2   2   0        230.82        260.79        11.67 o
   0   2   0        255.19        304.63         8.22 o
   2   2   0        231.33        265.25        23.34 o
   4   2   0       5604.46       5746.59        92.88 o
   6   2   0       2500.06       2395.52        74.27 o
   8   2   0         77.89         89.12        23.34 o
 -15   3   0        358.61        308.06       120.95 o
 -13   3   0        394.00        307.73        37.13 o
 -11   3   0        261.01        178.25        44.56 o
  -9   3   0       1248.32       1130.81        50.93 o
  -5   3   0      20972.92      22404.13       334.61 o
  -3   3   0       2429.12       2756.98        44.56 o
   1   3   0      12291.98      13172.09       280.10 o
   3   3   0       2414.35       2586.50        72.15 o
   5   3   0      20980.86      22219.63       336.02 o
   7   3   0       4798.75       5092.37       133.69 o
   9   3   0       1251.74       1171.13        59.42 o
 -14   4   0        258.14        236.43        59.42 o
 -12   4   0       1411.94       1354.61        58.00 o
  -8   4   0       1971.84       2075.10        65.78 o
  -6   4   0       1029.70       1053.24        29.60 o
  -4   4   0      45767.14      44616.85       654.96 o
   0   4   0      23030.00      26183.65       386.37 o
   2   4   0      40514.05      41595.40       870.02 o
   4   4   0      45755.67      44604.18       940.04 o
   6   4   0       1032.13        994.47        29.44 o
   8   4   0       1971.93       2015.69        74.27 o
  10   4   0       6272.54       6221.06       167.64 o
 -15   5   0        901.37        873.34        54.97 o
 -13   5   0         98.17         80.48        36.07 o
 -11   5   0       1432.77       1294.21        84.88 o
  -9   5   0       1067.16       1101.10        61.54 o
  -7   5   0        778.81        759.68        36.07 o
  -5   5   0        287.98        235.85        12.00 o
  -1   5   0     202054.47     209948.91      2463.46 o
   1   5   0     202012.91     191338.42      4288.13 o
   3   5   0       2490.74       2119.66        65.78 o
   5   5   0        285.17        212.20        27.59 o
   7   5   0        770.41        718.55        26.30 o
   9   5   0       1064.24       1222.06        63.66 o
 -14   6   0        645.90        581.01        45.36 o
 -12   6   0        981.53        976.01        50.42 o
 -10   6   0        100.70         40.32        38.20 o
  -8   6   0       1349.28       1234.79        46.68 o
  -6   6   0       3391.07       3426.15        58.52 o
   0   6   0       6871.59       8091.59       125.28 o
   2   6   0       7502.17       7250.23       167.64 o
   4   6   0       3266.23       3367.19        95.49 o
   6   6   0       3392.36       3356.58       101.86 o
   8   6   0       1347.53       1086.25        61.54 o
  10   6   0         98.72         99.73        33.95 o
 -15   7   0         43.65         72.88        34.94 o
 -13   7   0        178.37        200.07        32.55 o
 -11   7   0        966.30       1092.09        50.24 o
  -9   7   0       1133.18       1171.13        48.81 o
  -7   7   0        122.10        139.81        12.69 o
  -5   7   0       4819.15       4685.79        94.43 o
  -1   7   0      10168.43      11203.55       138.41 o
   1   7   0      10137.47      10753.22       244.03 o
   3   7   0       3419.44       3685.49        99.73 o
   5   7   0       4823.44       4839.85       129.44 o
   7   7   0        122.79        116.64        15.91 o
   9   7   0       1134.97       1128.69        65.78 o
 -14   8   0        878.47        940.39        74.27 o
 -12   8   0         63.46         82.93        40.32 o
 -10   8   0       1446.70       1676.17        91.25 o
  -8   8   0        626.19        555.96        31.83 o
  -6   8   0       2108.84       2081.78        37.51 o
  -2   8   0      17082.20      17607.71       215.12 o
   0   8   0      12227.86      12888.64       215.38 o
   2   8   0      17087.57      17311.68       381.96 o
   4   8   0       6317.19       6931.93       171.88 o
   6   8   0       2107.95       2009.32        78.51 o
   8   8   0        625.21        609.13        42.44 o
  10   8   0       1450.54       1533.99        80.64 o
 -15   9   0         84.55         56.76        32.75 o
 -13   9   0        115.30        129.84        28.92 o
 -11   9   0        398.43        376.92        66.84 o
  -9   9   0        283.11        281.93        32.89 o
  -7   9   0        410.80        401.01        45.62 o
  -3   9   0       3624.74       3601.19        48.75 o
  -1   9   0       6956.28       6655.70       108.00 o
   1   9   0       6944.40       6622.12       157.03 o
   3   9   0       3629.75       3439.33        99.73 o
   5   9   0       9015.19       9098.28       220.69 o
   7   9   0        410.80        439.25        44.56 o
   9   9   0        279.84        282.29        20.68 o
  11   9   0        398.27        430.77        53.05 o
 -14  10   0        495.89        572.74        43.06 o
 -12  10   0        649.50        655.20        46.68 o
 -10  10   0        901.07        974.41        39.52 o
  -8  10   0       1073.90       1191.75        35.20 o
  -6  10   0        144.61         80.64        29.71 o
  -4  10   0        647.09        676.92        46.68 o
  -2  10   0      20504.42      24239.63       295.61 o
   0  10   0      17048.67      21092.78       318.85 o
   2  10   0      20472.05      23899.85       522.01 o
   4  10   0        643.57        740.58        50.93 o
   6  10   0        146.83        120.95        29.71 o
   8  10   0       1078.64       1166.89        70.03 o
  10  10   0        898.98        931.56        72.15 o
 -13  11   0        264.30        274.20        32.75 o
 -11  11   0        212.15        235.10        26.37 o
  -9  11   0       1044.52       1073.52        35.97 o
  -7  11   0       4044.36       4073.81       129.44 o
  -5  11   0        812.57        831.82        55.17 o
  -3  11   0       5699.85       6099.02        81.62 o
  -1  11   0      30653.98      32772.99       487.65 o
   1  11   0      30644.70      32191.77       693.89 o
   3  11   0       5711.05       6165.89       157.03 o
   5  11   0        816.96        910.34        57.29 o
   7  11   0       4042.66       3959.22       127.32 o
   9  11   0       1042.87       1108.88        32.62 o
  11  11   0        212.70        328.91        50.93 o
 -14  12   0        542.30        634.98        74.27 o
 -12  12   0        357.57        338.94        30.17 o
 -10  12   0       3212.42       3434.62        74.16 o
  -8  12   0       1337.08       1302.69        80.64 o
  -6  12   0        873.41        963.39        63.66 o
  -4  12   0       1466.39       1589.02        28.54 o
  -2  12   0       1991.68       1940.53        43.79 o
   0  12   0      10088.55       9802.38       157.53 o
   2  12   0       1978.63       1845.93        70.03 o
   4  12   0       1457.97       1582.80        70.03 o
   6  12   0        870.60        838.19        59.42 o
   8  12   0       1336.05       1323.91        78.51 o
  10  12   0       3214.13       3436.01        74.27 o
 -13  13   0        306.23        341.65        51.99 o
 -11  13   0        127.13         99.49        27.59 o
  -9  13   0       1540.91       1559.46        93.37 o
  -7  13   0        690.50        729.97        59.42 o
  -5  13   0         12.16        -12.73        25.46 o
  -3  13   0        479.67        420.98        22.36 o
  -1  13   0        851.60        764.50        29.23 o
   1  13   0        848.45        761.80        46.68 o
   3  13   0        477.79        439.25        40.32 o
   5  13   0         12.92         -2.12        27.59 o
   7  13   0        688.86        664.19        57.29 o
   9  13   0       1545.68       1474.58        84.88 o
  11  13   0        126.39        110.34        46.68 o
 -14  14   0        824.25        724.03        82.76 o
 -12  14   0         55.28         15.21        22.28 o
 -10  14   0         34.05         63.66        46.68 o
  -8  14   0       2901.37       3025.76       120.95 o
  -6  14   0       2056.96       2028.42        89.12 o
  -4  14   0       1597.54       1498.11        37.60 o
  -2  14   0        672.98        555.83        26.51 o
   0  14   0       1302.68       1276.18        36.56 o
   2  14   0        673.76        502.91        40.32 o
   4  14   0       1603.03       1491.55        72.15 o
   6  14   0       2048.21       1985.98        89.12 o
   8  14   0       2899.13       3019.39       118.83 o
  10  14   0         34.24         63.66        42.44 o
 -13  15   0        994.24       1096.86       101.86 o
 -11  15   0         65.27         76.39        53.05 o
  -9  15   0       1696.30       1665.56        99.73 o
  -7  15   0       3132.32       3263.21       120.95 o
  -5  15   0       2114.00       2008.48        45.29 o
  -3  15   0       4503.88       4609.04        85.49 o
  -1  15   0       6315.59       7314.21       122.28 o
   1  15   0       6306.09       6732.46       178.25 o
   3  15   0       4494.39       4489.72       133.69 o
   5  15   0       2115.01       1969.00        89.12 o
   7  15   0       3139.38       2949.36       116.71 o
   9  15   0       1693.14       1739.83        97.61 o
  11  15   0         65.01         67.90        44.56 o
 -12  16   0        244.80        269.49        70.03 o
 -10  16   0        430.75        265.25        59.42 o
  -8  16   0        934.18       1041.90        82.76 o
  -6  16   0       4253.86       4065.32       133.69 o
  -4  16   0       2868.38       2738.21        59.57 o
  -2  16   0       3105.99       3464.95        69.47 o
   0  16   0       1344.98       1491.59        41.08 o
   2  16   0       3112.27       3309.89       106.10 o
   4  16   0       2867.62       2807.19       103.98 o
   6  16   0       4255.91       4088.67       135.81 o
   8  16   0        939.68        878.51        72.15 o
  10  16   0        432.20        447.74        61.54 o
  12  16   0        245.49        205.83        57.29 o
 -13  17   0         82.41        227.05        72.15 o
 -11  17   0        100.47        154.91        57.29 o
  -9  17   0        248.72        288.59        57.29 o
  -7  17   0       2220.58       2206.67       101.86 o
  -5  17   0       1290.80       1208.87        27.20 o
  -3  17   0        483.04        583.42        30.08 o
  -1  17   0       1112.66       1090.22        73.10 o
   1  17   0       1109.42       1012.19        57.29 o
   3  17   0        478.71        479.57        46.68 o
   5  17   0       1291.17       1147.79        76.39 o
   7  17   0       2226.64       2423.11       108.22 o
   9  17   0        247.61        348.01        59.42 o
  11  17   0        102.00        110.34        50.93 o
 -12  18   0        475.13        596.28        82.76 o
 -10  18   0        461.64        381.96        65.78 o
  -8  18   0       1267.00       1243.28        91.25 o
  -6  18   0        316.75        288.59        48.81 o
  -4  18   0       2785.40       2946.19        50.73 o
  -2  18   0          8.12        -14.55        28.65 o
   0  18   0        430.10        488.06        42.44 o
   2  18   0          7.91        -25.46        25.46 o
   4  18   0       2793.56       2936.63       112.47 o
   6  18   0        317.28        244.03        48.81 o
   8  18   0       1264.66       1205.08        93.37 o
  10  18   0        460.59        475.33        67.90 o
  12  18   0        476.72        625.99        80.64 o
 -11  19   0        351.33        409.55        72.15 o
  -9  19   0        299.60        367.11        61.54 o
  -7  19   0          3.07          4.24        40.32 o
  -5  19   0       1948.78       1629.86        46.26 o
  -3  19   0       3962.96       3567.81       124.14 o
  -1  19   0       1354.77       1374.84        61.54 o
   1  19   0       1353.78       1296.33        67.90 o
   3  19   0       3971.54       3876.47       125.20 o
   5  19   0       1945.22       1833.19        93.37 o
   7  19   0          3.29         65.78        44.56 o
   9  19   0        297.30        290.71        57.29 o
  11  19   0        352.85        377.72        70.03 o
 -12  20   0         76.16         97.61        65.78 o
 -10  20   0         40.54         16.98        50.93 o
  -8  20   0       1033.36        908.22        78.51 o
  -6  20   0        235.39        217.35        19.32 o
  -4  20   0       3966.64       4049.22        85.10 o
  -2  20   0        222.41        254.64        33.95 o
   0  20   0        153.70        150.66        33.95 o
   2  20   0        221.66        184.61        38.20 o
   4  20   0       3958.63       4315.72       142.17 o
   6  20   0        236.82        290.71        53.05 o
   8  20   0       1034.88       1069.27        89.12 o
  10  20   0         40.18        101.86        55.17 o
  12  20   0         76.23         97.61        57.29 o
 -11  21   0       1365.99       1249.64       106.10 o
  -9  21   0        119.31         65.78        50.93 o
  -7  21   0        716.52        602.65        67.90 o
  -5  21   0       2205.48       1904.06        52.97 o
  -3  21   0       1496.19       1351.50        61.54 o
  -1  21   0        407.49        331.03        40.32 o
   1  21   0        405.25        343.76        44.56 o
   3  21   0       1494.77       1289.96        80.64 o
   5  21   0       2207.06       1915.95       101.86 o
   7  21   0        715.59        696.02        74.27 o
   9  21   0        118.74        163.39        57.29 o
  11  21   0       1368.87       1398.18       114.59 o
 -10  22   0        323.26        517.77        74.27 o
  -8  22   0         13.94         65.78        46.68 o
  -6  22   0       1847.55       1595.66        77.45 o
  -4  22   0        151.90        167.64        29.71 o
  -2  22   0       3051.91       2987.56        99.73 o
   0  22   0        646.80        753.31        57.29 o
   2  22   0       3048.91       3046.98       114.59 o
   4  22   0        154.81        144.30        44.56 o
   6  22   0       1849.13       1786.51        99.73 o
   8  22   0         13.30          8.49        48.81 o
  10  22   0        324.15        498.67        78.51 o
  -9  23   0        887.23        821.21        84.88 o
  -5  23   0       1404.35       1285.72        57.29 o
  -3  23   0        391.62        456.23        42.44 o
  -1  23   0        165.59        159.15        36.07 o
   1  23   0        166.48        171.88        40.32 o
   3  23   0        390.21        428.64        55.17 o
   5  23   0       1403.91       1323.91        93.37 o
   7  23   0        689.19        672.67        76.39 o
   9  23   0        886.85        833.95        89.12 o
  -6  24   0       2121.53       1924.44        65.78 o
  -4  24   0        900.34        670.55        50.93 o
  -2  24   0       1076.41       1179.62        67.90 o
   0  24   0        263.41        258.88        42.44 o
   2  24   0       1082.12       1145.67        80.64 o
   4  24   0        900.26        712.99        67.90 o
   6  24   0       2130.62       1886.24       114.59 o
   8  24   0        344.18        401.06        74.27 o
  10  24   0        199.04        212.20        70.03 o
  -5  25   0       1743.12       1557.33        65.78 o
  -3  25   0          1.43         12.73        29.71 o
  -1  25   0        760.49        674.80        57.29 o
   1  25   0        758.88        712.99        63.66 o
   3  25   0          1.43        -21.22        38.20 o
   5  25   0       1740.82       1563.70       103.98 o
   7  25   0        313.91        324.67        67.90 o
   9  25   0        514.11        458.35        82.76 o
  -6  26   0        371.74        381.96        33.95 o
  -4  26   0       1639.24       1440.62        72.15 o
  -2  26   0        898.09        819.09        63.66 o
   0  26   0        554.78        519.89        55.17 o
   2  26   0        899.75        850.92        72.15 o
   4  26   0       1640.78       1521.26        99.73 o
   6  26   0        370.88        364.98        67.90 o
   8  26   0        131.80        244.03        72.15 o
  -5  27   0        268.56        386.20        40.32 o
  -3  27   0        109.34        112.47        36.07 o
  -1  27   0         99.73        118.83        40.32 o
   1  27   0         99.39         99.73        42.44 o
   3  27   0        108.29        137.93        48.81 o
   5  27   0        267.71        350.13        65.78 o
   7  27   0        378.33        473.21        76.39 o
  -6  28   0        590.18        536.87        42.44 o
  -4  28   0        112.42        174.00        38.20 o
  -2  28   0         35.06         93.37        38.20 o
   0  28   0        455.62        445.62        55.17 o
   2  28   0         35.60        -14.85        40.32 o
   4  28   0        112.16        118.83        50.93 o
   6  28   0        590.15        505.04        78.51 o
  -5  29   0        776.54        749.07        53.05 o
  -3  29   0         48.94         55.17        36.07 o
  -1  29   0         37.59        129.44        42.44 o
   1  29   0         37.93         57.29        42.44 o
   3  29   0         49.88         23.34        46.68 o
   5  29   0        778.44        691.77        82.76 o
  -4  30   0        218.69        203.71        44.56 o
  -2  30   0         42.33        123.08        44.56 o
   0  30   0         54.03          2.12        40.32 o
   2  30   0         42.10         99.73        48.81 o
   4  30   0        218.27        190.98        59.42 o
 -15   1   1        168.28        151.94        36.74 o
  -7   1   1          7.49        -10.39        15.91 o
  -5   1   1       6252.09       5750.58        97.50 o
  -3   1   1     150968.50     152445.83      3157.21 o
  -1   1   1       5154.40       4840.52        60.43 o
   1   1   1        272.98        192.26         6.63 o
   3   1   1      23943.83      24810.81       300.56 o
   5   1   1       2479.57       2302.00        46.44 o
   7   1   1      12314.20      12961.19       204.05 o
   9   1   1       3172.22       3104.27        93.37 o
 -14   2   1        777.50        673.58        47.10 o
  -8   2   1        530.95        585.67        42.44 o
  -6   2   1      19233.42      19719.39       301.55 o
  -4   2   1       1393.34       1398.06        26.98 o
  -2   2   1      21404.56      21000.15       252.36 o
   0   2   1       5257.11       5463.51        83.27 o
   2   2   1      13942.91      13893.36       297.08 o
   4   2   1       6655.89       6589.62       131.56 o
   6   2   1       5581.63       6006.74       148.54 o
   8   2   1         17.09         12.73        21.22 o
 -15   3   1        722.34        621.24        48.33 o
 -13   3   1         48.25         29.71        44.56 o
  -7   3   1       6891.37       7052.88       169.76 o
  -5   3   1      21634.34      23259.25       288.29 o
  -3   3   1      29356.61      29389.23       412.49 o
  -1   3   1       6428.24       6873.41       102.03 o
   1   3   1       4779.57       4496.09       103.98 o
   3   3   1      18772.52      17712.74       384.08 o
   5   3   1       1091.08       1082.01        48.81 o
   7   3   1        720.86        897.61        48.81 o
   9   3   1       2401.80       2507.99        87.00 o
 -14   4   1        906.12       1002.56        95.38 o
  -8   4   1        955.21       1029.45        41.27 o
  -6   4   1       7220.80       7175.69       115.54 o
  -4   4   1       8860.92       9289.54       144.05 o
  -2   4   1      25265.90      26193.97       315.64 o
   0   4   1       5534.38       5346.80       120.95 o
   2   4   1      17457.51      18633.47       403.18 o
   4   4   1       5555.40       5533.53       133.69 o
   6   4   1       4747.50       4897.15       127.32 o
   8   4   1       6882.09       6796.12       176.13 o
  10   4   1       1950.10       1966.88        87.00 o
 -15   5   1        338.19        305.02        63.66 o
 -13   5   1        195.34        132.46        31.61 o
  -9   5   1       1271.96       1198.72        50.93 o
  -7   5   1       3153.09       2903.08        55.52 o
  -5   5   1       2598.88       2609.17        45.75 o
  -3   5   1       1764.73       1801.79        30.01 o
  -1   5   1      10459.32      11301.54       165.05 o
   1   5   1      27969.70      27820.88       606.89 o
   3   5   1       1587.65       1650.70        55.17 o
   5   5   1       7735.49       8442.58       201.59 o
   7   5   1       4137.51       4078.06       118.83 o
   9   5   1        484.10        558.09        46.68 o
 -14   6   1         85.56         -7.88        30.56 o
 -12   6   1        978.72        887.00        74.27 o
  -8   6   1       2712.96       2776.10        54.75 o
  -6   6   1       8087.93       7898.32       130.50 o
  -4   6   1      16881.62      17482.92       340.58 o
  -2   6   1      15797.81      16962.08       249.08 o
   0   6   1       9516.46       9758.01       212.20 o
   2   6   1        278.01        343.76        27.59 o
   4   6   1       7643.57       8003.33       190.98 o
   6   6   1       6136.80       6112.43       131.64 o
   8   6   1       2834.96       2709.58        93.37 o
  10   6   1        838.80        799.99        63.66 o
 -15   7   1       1239.13       1243.42        64.23 o
 -13   7   1         39.09         69.07        29.01 o
  -9   7   1        939.77        849.69        33.95 o
  -7   7   1       4434.06       4391.14        73.52 o
  -5   7   1       5861.17       6036.42       112.47 o
  -3   7   1       3056.55       3044.85        67.90 o
  -1   7   1       4024.03       4450.98        72.02 o
   1   7   1       3562.21       3923.15        97.61 o
   3   7   1       1909.34       2098.44        70.03 o
   5   7   1       8953.68       9416.58       222.81 o
   7   7   1        822.33        834.76        19.53 o
   9   7   1        780.72        732.09        55.17 o
 -14   8   1       2030.80       2427.00        79.00 o
 -12   8   1       1337.08       1321.79        95.49 o
  -8   8   1        878.39        886.35        26.23 o
  -6   8   1       3486.27       3265.11        80.64 o
  -2   8   1        925.05       1130.29        42.44 o
   0   8   1       6014.07       6033.51       142.17 o
   2   8   1         31.81         48.81        21.22 o
   4   8   1       7556.69       7680.78       186.74 o
   6   8   1       2059.55       1958.39        76.39 o
   8   8   1       2103.18       2041.15        84.88 o
  10   8   1        969.44       1090.49        72.15 o
 -15   9   1        143.05        228.52        36.89 o
 -13   9   1        103.02         80.23        28.92 o
 -11   9   1        761.34        744.82        72.15 o
  -9   9   1       1252.57       1126.39        32.23 o
  -7   9   1         95.51        128.84        18.04 o
  -3   9   1        290.25        333.07        18.04 o
  -1   9   1       1299.31       1303.93        42.44 o
   1   9   1      22835.20      23742.82       517.77 o
   3   9   1        479.55        411.67        36.07 o
   5   9   1        301.83        235.54        33.95 o
   7   9   1       1259.47       1319.67        67.90 o
   9   9   1       2261.14       2162.10        93.37 o
  11   9   1        433.12        502.91        65.78 o
 -14  10   1         96.37        144.03        90.18 o
 -12  10   1        143.85        146.42        26.99 o
 -10  10   1         19.23        -33.95        40.32 o
  -8  10   1        956.07        807.82        24.01 o
  -4  10   1       2637.36       2680.76        48.81 o
  -2  10   1       1649.06       1761.17        36.01 o
   0  10   1      13251.07      13916.98       283.18 o
   2  10   1        968.42        942.17        48.81 o
   4  10   1       2824.48       2896.31        93.37 o
   6  10   1       1272.50       1281.47        63.66 o
   8  10   1       1598.36       1665.56        80.64 o
  10  10   1        142.12        201.59        44.56 o
 -13  11   1        196.85        269.45        32.75 o
 -11  11   1        733.29        659.94        70.03 o
  -9  11   1       4132.29       4046.23        99.73 o
  -3  11   1        858.63        920.45        23.22 o
  -1  11   1       5847.34       6177.23       102.77 o
   1  11   1      15009.92      16358.91       375.59 o
   3  11   1      11426.56      12431.51       290.71 o
   5  11   1       1146.78       1145.67        61.54 o
   7  11   1        895.24        789.38        63.66 o
   9  11   1       3168.29       3229.26       116.71 o
  11  11   1        516.19        564.45        63.66 o
 -14  12   1        268.86        261.16        36.07 o
 -12  12   1         47.64         28.29        22.78 o
 -10  12   1        822.79        795.75        72.15 o
  -8  12   1        471.44        438.32        16.37 o
  -4  12   1       7754.03       7877.63       103.94 o
  -2  12   1      18427.38      19624.05       245.40 o
   0  12   1      21223.92      23109.88       350.34 o
   2  12   1        679.19        969.75        50.93 o
   4  12   1        679.31        685.41        50.93 o
   6  12   1       3420.27       3600.61       118.83 o
   8  12   1       2729.84       2340.35       101.86 o
  10  12   1       1078.72        931.56        74.27 o
 -13  13   1       2090.07       2321.76        67.97 o
 -11  13   1        325.99        403.58        26.75 o
  -9  13   1       1820.16       1731.34        95.49 o
  -7  13   1       4674.86       4759.22       148.54 o
  -5  13   1        757.77        907.25        35.74 o
  -3  13   1      10304.25      10401.63       134.13 o
  -1  13   1       9439.28       9752.71       159.05 o
   1  13   1        535.80        460.47        36.07 o
   3  13   1       1796.88       1497.92        67.90 o
   5  13   1       5497.90       5160.27       150.66 o
   7  13   1       1045.39       1264.50        76.39 o
   9  13   1        484.19        568.70        59.42 o
  11  13   1         60.87         80.64        42.44 o
 -14  14   1        246.72        179.56        27.35 o
 -12  14   1        109.63         84.49        21.62 o
 -10  14   1       1344.87       1538.24        99.73 o
  -8  14   1       1004.90       1086.25        80.64 o
  -6  14   1       3906.07       3846.76       127.32 o
  -4  14   1       1114.98       1250.20        26.56 o
  -2  14   1       2094.33       2226.80        73.21 o
   0  14   1       2660.18       2549.03        65.78 o
   2  14   1       2369.80       2440.09        84.88 o
   4  14   1       2827.54       3025.76       101.86 o
   6  14   1        770.44        759.68        59.42 o
   8  14   1       3876.96       3689.73       131.56 o
  10  14   1        644.76        428.64        59.42 o
 -13  15   1         13.61          7.76        47.74 o
 -11  15   1         52.37         84.88        53.05 o
  -9  15   1        744.45        738.46        70.03 o
  -7  15   1       2713.07       2387.04       103.98 o
  -5  15   1       2345.83       2344.14        39.28 o
  -3  15   1       2957.49       3176.86        70.82 o
  -1  15   1        797.97        739.96        30.01 o
   1  15   1       8653.49       8917.91       218.57 o
   3  15   1       6039.67       5822.12       163.39 o
   5  15   1        799.80        901.85        65.78 o
   7  15   1       1831.53       1633.73        87.00 o
   9  15   1        112.01         65.78        42.44 o
  11  15   1        725.37        768.16        76.39 o
 -12  16   1        383.60        439.25        74.27 o
 -10  16   1        640.48        766.04        76.39 o
  -8  16   1        354.50        443.50        57.29 o
  -6  16   1       4158.19       3839.81        73.01 o
  -4  16   1       1419.40       1433.27        40.04 o
  -2  16   1        494.85        566.37        29.00 o
   0  16   1         71.00        107.00        18.71 o
   2  16   1        217.12        174.00        31.83 o
   4  16   1       8980.34       9140.72       231.30 o
   6  16   1       3683.20       3645.17       129.44 o
   8  16   1        288.55        328.91        53.05 o
  10  16   1        229.34        258.88        55.17 o
 -13  17   1        107.21        150.66        70.03 o
 -11  17   1       1744.12       1737.70       116.71 o
  -9  17   1        394.48        502.91        63.66 o
  -7  17   1        779.40        683.28        63.66 o
  -5  17   1       3213.75       3248.81        98.57 o
  -3  17   1       1709.47       1643.62        45.86 o
  -1  17   1       1188.19       1119.03        38.24 o
   1  17   1       1154.81       1232.67        61.54 o
   3  17   1       4881.14       4750.73       142.17 o
   5  17   1       1323.53       1425.77        82.76 o
   7  17   1        499.63        479.57        61.54 o
   9  17   1        208.37        188.86        50.93 o
  11  17   1        196.15        239.79        59.42 o
 -12  18   1        336.68        430.77        76.39 o
 -10  18   1        290.51        301.32        61.54 o
  -8  18   1        653.40        649.33        67.90 o
  -6  18   1       1293.12       1257.39        57.29 o
  -4  18   1        448.78        484.42        29.01 o
  -2  18   1       1742.92       1675.68        47.95 o
   0  18   1        129.24        140.05        29.71 o
   2  18   1         64.15         63.66        29.71 o
   4  18   1       7364.03       7180.20       199.47 o
   6  18   1        562.56        594.16        63.66 o
   8  18   1        992.85       1141.42        91.25 o
  10  18   1        490.24        596.28        72.15 o
  12  18   1         29.02         70.03        53.05 o
 -11  19   1       1546.20       1905.34       123.08 o
  -9  19   1       1001.13        990.97        84.88 o
  -7  19   1        911.27       1094.74        82.76 o
  -5  19   1        977.30        905.24        36.29 o
  -3  19   1       3639.20       3534.20        75.23 o
  -1  19   1       3639.15       3691.85       110.34 o
   1  19   1       1375.76       1196.59        67.90 o
   3  19   1        995.48        952.78        67.90 o
   5  19   1       1782.37       1797.12        95.49 o
   7  19   1        524.19        485.94        61.54 o
   9  19   1         47.98         40.32        48.81 o
  11  19   1        915.26       1062.91        97.61 o
 -12  20   1        123.15        150.66        65.78 o
 -10  20   1        193.94        367.11        65.78 o
  -8  20   1       2175.63       2049.64       110.34 o
  -6  20   1       1162.73       1117.78        39.00 o
  -4  20   1        950.79        883.74        39.20 o
  -2  20   1         99.65         97.61        27.59 o
   0  20   1       1348.31       1338.77        67.90 o
   2  20   1        458.98        432.89        48.81 o
   4  20   1       5545.60       5482.61       165.52 o
   6  20   1        185.75        203.71        50.93 o
   8  20   1          7.38        -36.07        42.44 o
  10  20   1         15.48         87.00        55.17 o
 -11  21   1          9.64        -14.85        53.05 o
  -9  21   1         93.79         74.27        50.93 o
  -7  21   1        712.38        761.80        72.15 o
  -5  21   1        114.18         55.32        19.92 o
  -3  21   1       2328.38       2215.15        78.51 o
  -1  21   1       4711.68       4765.58       137.93 o
   1  21   1       5152.22       4937.46       144.30 o
   3  21   1        604.30        566.57        57.29 o
   5  21   1        707.69        634.48        67.90 o
   7  21   1        100.49        116.71        48.81 o
   9  21   1         92.55         50.93        53.05 o
  11  21   1        299.96        288.59        70.03 o
 -10  22   1        200.10        199.47        59.42 o
  -8  22   1        562.36        681.16        74.27 o
  -6  22   1       2723.89       2558.69       100.79 o
  -4  22   1        762.87        744.82        48.81 o
  -2  22   1        201.83        167.64        33.95 o
   0  22   1        910.63        821.21        63.66 o
   2  22   1        975.86        895.48        70.03 o
   4  22   1       1066.18       1105.35        82.76 o
   6  22   1        424.89        541.11        65.78 o
   8  22   1        209.55        263.13        61.54 o
  10  22   1         53.74         87.00        59.42 o
  -9  23   1        110.80         97.61        55.17 o
  -7  23   1        798.17        908.22        42.44 o
  -5  23   1        125.20        171.88        29.71 o
  -3  23   1        840.35        848.80        57.29 o
  -1  23   1        503.28        485.94        46.68 o
   1  23   1        707.16        753.31        61.54 o
   3  23   1       3095.87       2669.26       114.59 o
   5  23   1         58.39          0.00        40.32 o
   7  23   1        103.61        188.86        55.17 o
   9  23   1        538.89        808.48        91.25 o
  -6  24   1        354.28        324.67        31.83 o
  -4  24   1         69.46         72.15        29.71 o
  -2  24   1       1174.73       1120.20        67.90 o
   0  24   1        390.88        358.62        46.68 o
   2  24   1        282.44        241.91        46.68 o
   4  24   1         47.57        116.71        46.68 o
   6  24   1        136.07         55.17        50.93 o
   8  24   1        238.32        159.15        65.78 o
  -7  25   1         44.69         40.32        21.22 o
  -5  25   1        961.17       1005.83        57.29 o
  -3  25   1         49.81         12.73        29.71 o
  -1  25   1         82.92        112.47        36.07 o
   1  25   1        841.64        715.11        63.66 o
   3  25   1        487.61        477.45        61.54 o
   5  25   1        861.40        959.14        82.76 o
   7  25   1        565.18        634.48        82.76 o
   9  25   1          3.01        -23.34        59.42 o
  -6  26   1         56.33         57.29        27.59 o
  -4  26   1        400.93        413.79        44.56 o
  -2  26   1        445.15        373.47        46.68 o
   0  26   1        803.62        808.48        65.78 o
   2  26   1        331.92        309.81        50.93 o
   4  26   1         73.35         72.15        46.68 o
   6  26   1       1189.99       1041.90        93.37 o
   8  26   1        144.15        188.86        70.03 o
  -7  27   1       1097.18        954.90        50.93 o
  -5  27   1         35.83         -4.24        29.71 o
  -3  27   1        626.10        640.84        55.17 o
  -1  27   1        190.72        123.08        40.32 o
   1  27   1         19.40         29.71        38.20 o
   3  27   1        200.66        112.47        46.68 o
   5  27   1        595.97        615.38        76.39 o
   7  27   1         24.08         61.54        59.42 o
  -6  28   1        900.75        914.58        59.42 o
  -4  28   1        384.18        483.82        48.81 o
  -2  28   1        203.84        239.79        44.56 o
   0  28   1        201.74        201.59        46.68 o
   2  28   1        802.26        600.53        70.03 o
   4  28   1       1823.40       1765.29       114.59 o
   6  28   1         21.21          8.49        57.29 o
  -5  29   1         74.25        142.17        36.07 o
  -3  29   1        132.15        186.74        42.44 o
  -1  29   1          3.22        -33.95        36.07 o
   1  29   1        270.50        377.72        59.42 o
   3  29   1        345.55        328.91        61.54 o
   5  29   1        100.79        186.74        61.54 o
  -4  30   1        661.36        704.50        59.42 o
  -2  30   1        160.02        169.76        46.68 o
   0  30   1        476.53        437.13        59.42 o
   2  30   1        349.41        337.40        59.42 o
 -16   0   2       1159.62       1631.60       108.22 o
  -8   0   2       2738.52       2792.34        87.00 o
  -6   0   2      10540.92      11901.01       263.13 o
  -4   0   2      37206.70      36541.44       770.29 o
  -2   0   2      61966.36      61101.02      1287.84 o
   0   0   2       4375.94       3993.18        87.00 o
   2   0   2      42155.04      42238.37       884.87 o
   4   0   2       1197.23       1219.94        42.44 o
   6   0   2       1099.32       1213.57        48.81 o
   8   0   2       4913.17       5037.20       131.56 o
 -15   1   2        420.48        563.48       123.08 o
  -9   1   2       1900.23       2005.33        55.46 o
  -7   1   2       4615.31       5037.04        91.49 o
  -5   1   2       8915.11       8630.29       140.29 o
  -3   1   2      10742.33      10013.21       153.03 o
  -1   1   2       1807.97       1729.22        44.56 o
   1   1   2      16119.91      15715.08       192.34 o
   3   1   2       5113.83       5193.56        68.17 o
   5   1   2      11749.70      12278.54       192.04 o
   7   1   2       1483.99       1526.02        38.93 o
   9   1   2        224.46        214.32        31.83 o
 -16   2   2        142.81        136.18        66.84 o
 -10   2   2       1242.37       1107.47        65.78 o
  -8   2   2       5722.72       5593.54       102.71 o
  -6   2   2      11035.77      11221.54       178.48 o
  -4   2   2       2658.04       2789.46        51.62 o
  -2   2   2      27985.22      27815.61       415.62 o
   0   2   2      16073.23      15446.34       185.40 o
   2   2   2      59088.72      58665.73       863.37 o
   4   2   2      14169.17      14389.36       220.51 o
   6   2   2       1629.88       1531.87        57.29 o
   8   2   2       2884.72       3415.99        99.73 o
 -15   3   2        572.00        496.31        57.29 o
  -9   3   2       5268.79       5306.48       135.81 o
  -7   3   2       4725.52       5445.60        96.56 o
  -5   3   2        139.06        113.26        10.67 o
  -3   3   2       1805.99       1934.62        30.01 o
  -1   3   2      18970.47      18944.99       288.59 o
   1   3   2      62250.05      64307.14      1351.50 o
   3   3   2       1985.31       2003.58        37.19 o
   5   3   2       3168.19       3096.19        63.66 o
   7   3   2       3485.29       3797.95       106.10 o
   9   3   2      13068.60      13380.04       305.57 o
 -16   4   2        146.70        233.64        40.75 o
 -10   4   2       2068.05       1905.34        74.27 o
  -8   4   2        328.77        326.79        29.71 o
  -6   4   2       4644.99       4659.87        67.13 o
  -4   4   2       3421.69       3204.09        46.90 o
  -2   4   2      39837.02      40134.24       479.02 o
   0   4   2        115.56         89.50         9.67 o
   4   4   2       2826.15       3023.72        53.53 o
   6   4   2       2425.68       2400.25       125.20 o
   8   4   2        562.27        615.38        46.68 o
 -15   5   2        164.45        177.15        37.13 o
  -9   5   2        259.79        200.24        18.71 o
  -7   5   2       7049.06       6184.27       135.71 o
  -5   5   2      12964.69      13208.71       166.88 o
  -3   5   2       9089.19       9074.79       113.78 o
  -1   5   2         52.27         69.59         9.67 o
   1   5   2      18613.94      18754.43       405.30 o
   3   5   2       9116.97       8642.05       201.59 o
   5   5   2      13486.00      14823.45       226.20 o
   7   5   2       2085.28       2028.42        76.39 o
   9   5   2        116.17        112.47        31.83 o
 -14   6   2        631.88        666.31        74.27 o
 -10   6   2        227.85        241.91        31.83 o
  -8   6   2       5412.52       5373.99        93.26 o
  -6   6   2       1681.49       1895.76        34.27 o
  -4   6   2       4901.62       4951.91        66.53 o
  -2   6   2       2089.77       2036.93        36.01 o
   0   6   2       1996.51       2129.26        70.03 o
   2   6   2       2318.52       2230.01        67.90 o
   4   6   2       6039.58       6403.55       157.03 o
   6   6   2       1790.72       1655.19        48.81 o
   8   6   2       1288.78       1400.31        67.90 o
  10   6   2        854.09        804.24        63.66 o
 -15   7   2         18.72          9.04        32.97 o
  -9   7   2        170.07        123.14        16.30 o
  -7   7   2       8706.98       8976.29       139.54 o
  -5   7   2       2507.32       2746.55        81.70 o
  -3   7   2      12967.08      13209.33       198.06 o
  -1   7   2      18379.91      18697.13       396.81 o
   1   7   2      21763.60      21843.85       464.72 o
   3   7   2       4070.95       4116.25       112.47 o
   5   7   2       1746.45       1903.22        72.15 o
   7   7   2        152.94        173.33        14.98 o
   9   7   2        605.04        587.79        53.05 o
 -14   8   2        374.77        395.21        39.20 o
 -10   8   2        145.75        146.42        27.59 o
  -8   8   2       1456.09       1498.22        35.24 o
  -6   8   2       4616.40       5034.96        81.03 o
  -4   8   2       2562.73       2765.54        46.68 o
  -2   8   2       1888.87       1978.97        37.51 o
   0   8   2       8552.43       8697.22       195.22 o
   2   8   2      35058.23      34708.25       744.82 o
   4   8   2        194.60        205.83        31.83 o
   6   8   2        790.88        836.07        55.17 o
   8   8   2       1051.73       1100.29        34.38 o
  10   8   2        888.70        874.26        70.03 o
 -15   9   2         31.40         41.61        32.13 o
 -13   9   2        299.03        267.37        61.54 o
  -9   9   2       1933.22       1794.09        46.68 o
  -7   9   2        523.85        599.51        20.21 o
  -5   9   2      14623.10      15054.59       267.37 o
  -3   9   2        543.13        483.82        18.01 o
  -1   9   2      16714.12      17006.12       367.11 o
   1   9   2       4292.87       4389.99       116.71 o
   3   9   2       6814.89       7010.44       176.13 o
   5   9   2        792.51        647.21        50.93 o
   7   9   2       1928.77       1949.90        82.76 o
   9   9   2       5200.08       5105.10       157.03 o
 -14  10   2         92.78         92.45        32.13 o
 -10  10   2       1410.63       1334.52        55.17 o
  -8  10   2       1200.23       1116.87        31.83 o
  -6  10   2       1133.66       1218.88        25.51 o
  -4  10   2       3636.95       4636.14        73.52 o
  -2  10   2      25969.38      26674.82       398.38 o
   0  10   2      13977.32      14399.86       222.79 o
   2  10   2          5.95         -4.24        21.22 o
   4  10   2       1588.55       1376.96        63.66 o
   6  10   2       2735.83       2781.73        99.73 o
   8  10   2       4211.71       3920.22        74.58 o
  10  10   2        627.74        691.77        63.66 o
 -15  11   2        157.21        141.89        34.38 o
 -13  11   2        282.31        311.93        65.78 o
  -9  11   2        369.34        380.41        20.21 o
  -7  11   2          9.04         12.73        14.85 o
  -5  11   2        954.26       1011.72        24.40 o
  -3  11   2        515.11        468.10        19.51 o
  -1  11   2      10251.37      11343.14       254.64 o
   1  11   2       3994.13       4440.92       118.83 o
   3  11   2       2877.09       3068.20        97.61 o
   5  11   2        920.17        884.87        57.29 o
   7  11   2        385.89        367.11        44.56 o
   9  11   2        832.55        746.94        63.66 o
  11  11   2        681.13        621.75        65.78 o
 -14  12   2         67.30         35.48        28.06 o
 -12  12   2        647.20        613.26        74.27 o
 -10  12   2        653.74        662.06        38.20 o
  -8  12   2       2896.49       2769.60        50.25 o
  -6  12   2       5246.21       5190.82        82.53 o
  -4  12   2        725.90        776.66        22.51 o
  -2  12   2         61.61         65.78        12.69 o
   0  12   2       3251.96       3350.33        63.65 o
   2  12   2        224.47        254.64        31.83 o
   4  12   2       5659.62       5552.63       154.91 o
   6  12   2       1131.64       1120.20        65.78 o
   8  12   2        882.49        819.09        65.78 o
  10  12   2        978.01        903.97        74.27 o
 -13  13   2        334.69        390.70        76.39 o
 -11  13   2        772.26        717.24        74.27 o
  -9  13   2       1681.12       1600.42        35.24 o
  -7  13   2       7240.24       7090.02       228.11 o
  -5  13   2       1990.62       2021.12        39.01 o
  -3  13   2       9018.73       9016.10       142.55 o
  -1  13   2       2901.19       2945.56        60.02 o
   1  13   2        417.76        464.72        38.20 o
   3  13   2        429.31        358.62        40.32 o
   5  13   2         19.38          2.12        27.59 o
   7  13   2       2287.34       2348.84        97.61 o
   9  13   2        246.06        348.01        53.05 o
  11  13   2       1346.57       1362.11        93.37 o
 -14  14   2        155.49        140.48        28.65 o
 -12  14   2        102.69        190.83        45.62 o
 -10  14   2        979.16        695.84        71.09 o
  -6  14   2       6452.27       6202.01        99.03 o
  -4  14   2        177.32        159.86        13.50 o
  -2  14   2      13640.30      14790.64       233.29 o
   0  14   2        508.13        670.55        44.56 o
   2  14   2       3379.17       3734.29       110.34 o
   4  14   2        628.09        693.89        55.17 o
   6  14   2       1211.54       1109.59        74.27 o
   8  14   2       2584.03       2423.11       110.34 o
  10  14   2       1973.48       1954.15       103.98 o
 -13  15   2        292.00        339.91        27.47 o
 -11  15   2         38.25         61.54        48.81 o
  -9  15   2        445.98        621.75        65.78 o
  -7  15   2       2832.68       2790.32        44.59 o
  -5  15   2       6521.56       6984.81        95.15 o
  -3  15   2        745.31        701.27        23.10 o
  -1  15   2       1036.04       1040.37        34.41 o
   1  15   2       5001.64       4810.14       135.81 o
   3  15   2        225.45        333.15        40.32 o
   5  15   2       1132.50       1164.76        72.15 o
   7  15   2       1313.97       1236.91        78.51 o
   9  15   2         85.81        108.22        44.56 o
  11  15   2         52.77        -40.32        40.32 o
 -12  16   2         99.59        137.93        59.42 o
 -10  16   2        881.49       1050.39        84.88 o
  -8  16   2        276.16        167.64        46.68 o
  -6  16   2        780.79        832.15        22.63 o
  -4  16   2       2468.90       2550.44        44.53 o
  -2  16   2       1884.28       1984.04        49.45 o
   0  16   2       3349.61       3222.89        99.73 o
   2  16   2        708.34        729.97        55.17 o
   4  16   2        889.40        957.02        67.90 o
   6  16   2       1689.64       1784.39        93.37 o
   8  16   2       1394.16       1629.48        97.61 o
  10  16   2         25.94         50.93        46.68 o
 -13  17   2         19.93        -57.29        57.29 o
 -11  17   2        258.35        239.79        61.54 o
  -9  17   2        543.08        536.87        63.66 o
  -7  17   2       3413.19       3358.10        66.16 o
  -5  17   2       4341.22       4158.58        63.67 o
  -3  17   2       3658.68       3408.93        56.82 o
  -1  17   2        436.25        484.07        60.48 o
   1  17   2       1372.59       1434.26        67.90 o
   3  17   2        776.44        630.23        55.17 o
   5  17   2       8265.47       8480.78       227.05 o
   7  17   2        170.62        135.81        46.68 o
   9  17   2        559.34        687.53        72.15 o
  11  17   2        109.21        144.30        55.17 o
 -12  18   2         45.48        178.25        63.66 o
 -10  18   2         58.77         33.95        48.81 o
  -8  18   2        426.08        390.45        59.42 o
  -6  18   2        960.10        957.36        26.51 o
  -4  18   2       3048.96       2994.88        67.28 o
  -2  18   2       1779.58       1804.14        62.60 o
   0  18   2        175.60        154.91        31.83 o
   2  18   2       1719.18       1466.09        76.39 o
   4  18   2       1754.49       1699.51        87.00 o
   6  18   2        975.79        878.51        72.15 o
   8  18   2        598.79        619.62        72.15 o
  10  18   2         80.33        142.17        55.17 o
 -11  19   2        146.80        114.59        57.29 o
  -9  19   2        125.60        148.54        53.05 o
  -7  19   2         91.50        117.73        17.55 o
  -5  19   2       2718.15       2487.32        61.11 o
  -3  19   2       2216.50       2225.20        58.00 o
  -1  19   2       1183.96       1169.01        61.54 o
   1  19   2       2210.99       2100.57        84.88 o
   3  19   2       1503.35       1591.29        84.88 o
   5  19   2        109.50        135.81        42.44 o
   7  19   2        452.11        369.23        59.42 o
   9  19   2        135.80         84.88        50.93 o
  11  19   2        338.86        468.96        74.27 o
 -12  20   2        270.08        460.47        78.51 o
 -10  20   2          7.76         76.39        53.05 o
  -8  20   2       1606.77       1540.36        99.73 o
  -6  20   2       1217.79       1226.26        74.27 o
  -4  20   2       4783.31       5134.91       100.61 o
  -2  20   2       2765.91       2507.99        87.00 o
   0  20   2        138.33         74.27        29.71 o
   2  20   2       1425.62       1209.33        74.27 o
   4  20   2        225.98        258.88        46.68 o
   6  20   2        295.23        320.42        55.17 o
   8  20   2        198.99        159.15        55.17 o
  10  20   2        418.37        577.18        76.39 o
 -11  21   2        636.13        727.85        87.00 o
  -9  21   2        265.53        269.49        61.54 o
  -7  21   2       1356.68       1269.02        66.84 o
  -5  21   2       1085.90        914.89        40.43 o
  -3  21   2       2419.60       1920.20        76.39 o
  -1  21   2       1554.21       1614.63        74.27 o
   1  21   2        625.25        511.40        50.93 o
   3  21   2        443.58        477.45        55.17 o
   5  21   2        268.44        288.59        55.17 o
   7  21   2        452.12        509.28        67.90 o
   9  21   2        460.89        517.77        74.27 o
  11  21   2         15.30         12.73        57.29 o
 -10  22   2        495.94        734.21        82.76 o
  -8  22   2        180.36        197.35        53.05 o
  -6  22   2        511.90        488.06        36.07 o
  -4  22   2         23.47         29.71        25.46 o
  -2  22   2        498.05        502.91        44.56 o
   0  22   2       2222.20       1920.20        84.88 o
   2  22   2         36.09        -12.73        33.95 o
   4  22   2       1619.80       1625.24        93.37 o
   6  22   2        375.06        377.72        63.66 o
   8  22   2        299.76        424.40        70.03 o
  10  22   2        223.55        258.88        70.03 o
  -9  23   2        216.91        224.93        63.66 o
  -7  23   2        235.54        254.64        27.59 o
  -5  23   2        473.38        413.79        38.20 o
  -3  23   2        267.78        231.30        36.07 o
  -1  23   2       1777.65       1761.05        82.76 o
   1  23   2        833.17        763.92        63.66 o
   3  23   2       1891.69       1962.64        99.73 o
   5  23   2       1058.41       1122.32        87.00 o
   7  23   2         51.52        140.05        57.29 o
   9  23   2        326.17        354.37        74.27 o
  -6  24   2        505.54        534.74        40.32 o
  -4  24   2        431.82        437.13        42.44 o
  -2  24   2        416.11        388.33        44.56 o
   0  24   2       3232.24       2947.24       112.47 o
   2  24   2         60.35        -21.22        36.07 o
   4  24   2       1710.35       1682.53       101.86 o
   6  24   2        474.14        568.70        72.15 o
   8  24   2        187.13        261.01        67.90 o
  -7  25   2        588.17        592.04        44.56 o
  -5  25   2        647.86        659.94        48.81 o
  -3  25   2         17.43         40.32        31.83 o
  -1  25   2        562.02        538.99        55.17 o
   1  25   2         91.66        123.08        40.32 o
   3  25   2        584.03        681.16        70.03 o
   5  25   2        619.91        628.11        74.27 o
   7  25   2         53.30         74.27        57.29 o
  -6  26   2        132.33        101.86        29.71 o
  -4  26   2        675.80        638.72        53.05 o
  -2  26   2          6.49         -2.12        31.83 o
   0  26   2         41.38        116.71        40.32 o
   2  26   2        196.22        161.27        46.68 o
   4  26   2        573.23        528.38        67.90 o
   6  26   2         27.24         87.00        57.29 o
   8  26   2          7.49         19.10        61.54 o
  -7  27   2        322.82        345.89        36.07 o
  -5  27   2         55.61         93.37        33.95 o
  -3  27   2        669.45        566.57        53.05 o
  -1  27   2        598.49        551.72        59.42 o
   1  27   2        446.84        377.72        55.17 o
   3  27   2        172.97        224.93        55.17 o
   5  27   2        188.23        142.17        57.29 o
   7  27   2         62.18         65.78        63.66 o
  -6  28   2         16.98         12.73        29.71 o
  -4  28   2        262.20        237.66        42.44 o
  -2  28   2        183.41        201.59        44.56 o
   0  28   2         98.89         76.39        42.44 o
   2  28   2        316.77        320.42        57.29 o
   4  28   2        194.75        275.86        63.66 o
   6  28   2        157.50        305.57        72.15 o
  -5  29   2        301.50        381.96        46.68 o
  -3  29   2         35.11         21.22        38.20 o
  -1  29   2         84.58        118.83        44.56 o
   1  29   2        523.95        538.99        65.78 o
   3  29   2        217.53        233.42        59.42 o
   5  29   2        411.51        583.55        82.76 o
  -4  30   2         31.04        108.22        40.32 o
  -2  30   2        123.95        112.47        44.56 o
   0  30   2        215.71        280.10        55.17 o
   2  30   2         67.96         31.83        48.81 o
 -11   1   3        881.08        787.26        65.78 o
  -9   1   3        495.36        419.87        28.51 o
  -7   1   3       5013.48       5096.12        92.99 o
  -5   1   3       1951.84       1610.11        38.93 o
  -3   1   3       7340.26       7021.45       111.04 o
  -1   1   3      39647.41      38681.28       571.68 o
   1   1   3      57800.48      56922.71       849.12 o
   3   1   3      28247.41      28828.43       429.13 o
   5   1   3       2753.88       2405.51        87.00 o
   7   1   3        882.21        945.33        47.74 o
 -16   2   3         89.15        137.04        43.50 o
 -10   2   3        444.88        435.50        31.40 o
  -8   2   3       3780.09       3795.97        77.18 o
  -6   2   3       7353.73       8851.16       144.02 o
  -4   2   3      23624.07      23244.69       348.84 o
  -2   2   3       5284.76       5318.81        86.27 o
   0   2   3      14637.84      14322.70       415.91 o
   2   2   3      24986.77      24016.62       291.15 o
   4   2   3       3836.61       4251.72        92.95 o
   6   2   3       2170.92       2034.78        70.03 o
   8   2   3       1122.44       1027.05        55.17 o
 -11   3   3        512.32        485.94        46.68 o
  -9   3   3       1238.09       1258.35        44.09 o
  -7   3   3       5724.89       5791.41       103.40 o
  -5   3   3       1327.34       1135.23        31.61 o
  -3   3   3       5962.91       5757.09        93.70 o
  -1   3   3      25653.21      25286.70       373.62 o
   1   3   3     166735.30     170181.83      2046.10 o
   3   3   3      18512.16      19305.41       290.27 o
   5   3   3       2858.43       3019.38        58.00 o
   7   3   3       8291.59       7795.37       195.22 o
   9   3   3        952.37        768.16        55.17 o
 -16   4   3         97.92        118.02        38.67 o
 -10   4   3       1046.60        940.04        55.17 o
  -8   4   3       5862.86       5827.29       127.32 o
  -6   4   3       7365.12       8438.92       112.20 o
  -4   4   3      22828.06      22935.88       279.29 o
  -2   4   3      50006.54      50803.56       789.38 o
   0   4   3       4625.52       4023.85        54.25 o
   2   4   3      27785.13      28840.29       421.56 o
   4   4   3      21012.31      21822.77       329.94 o
   6   4   3        368.18        345.89        19.23 o
   8   4   3        136.91        165.52        31.83 o
 -11   5   3       1208.58       1387.57        67.90 o
  -9   5   3        683.69        654.11        34.67 o
  -7   5   3       2539.56       2640.82        44.96 o
  -5   5   3       4063.64       4390.76        62.52 o
  -3   5   3      11293.58      11361.52       143.27 o
  -1   5   3       4513.90       4367.06        72.02 o
   1   5   3      14102.79      14415.37       311.93 o
   3   5   3      15279.33      14759.30       269.49 o
   5   5   3       1796.87       1830.29        51.99 o
   7   5   3       2095.86       2261.48        54.11 o
   9   5   3       1484.37       1542.48        74.27 o
 -16   6   3        347.90        489.68        48.33 o
 -10   6   3       1769.35       1642.21        65.78 o
  -8   6   3       1493.74       1400.77        65.63 o
  -6   6   3       4572.00       4975.05        70.22 o
  -4   6   3       1902.59       2223.67        51.02 o
  -2   6   3       1163.23       1142.56        28.39 o
   0   6   3       5146.48       5370.58        87.69 o
   2   6   3      19886.86      19418.62       422.28 o
   4   6   3      11188.75      12055.92       273.74 o
   6   6   3       2820.42       2577.21        52.93 o
   8   6   3        767.24        857.29        57.29 o
 -15   7   3        289.85        258.88        65.78 o
 -11   7   3       1272.88       1262.38        61.54 o
  -9   7   3       1472.56       1511.84        39.74 o
  -7   7   3       5442.85       5760.68        80.99 o
  -5   7   3        545.72        583.51        18.41 o
  -3   7   3      16069.94      16361.45       201.68 o
  -1   7   3       9475.78       9152.64       142.55 o
   1   7   3       5532.21       5696.93       140.05 o
   3   7   3       3117.81       3409.63        97.61 o
   5   7   3       4635.24       4814.39       133.69 o
   7   7   3       2409.10       2393.14        51.80 o
   9   7   3       2676.22       2909.05       103.98 o
 -12   8   3         33.45         48.81        33.95 o
 -10   8   3        817.64        870.02        48.81 o
  -8   8   3       1352.95       1541.46        36.74 o
  -6   8   3       7872.45       7460.28        99.94 o
  -4   8   3       1926.76       1981.93        33.07 o
  -2   8   3       2178.40       1959.06        41.93 o
   0   8   3      15323.41      15322.47       240.85 o
   2   8   3       3811.61       3318.38        95.49 o
   4   8   3       2282.21       2166.35        78.51 o
   6   8   3       5055.44       4949.56        93.37 o
   8   8   3       5406.48       5238.93       113.42 o
  10   8   3        339.22        294.96        46.68 o
 -15   9   3        163.58        307.69        67.90 o
 -11   9   3        205.14        142.17        29.71 o
  -9   9   3       1804.95       1807.24        42.74 o
  -7   9   3         75.12        107.68        12.00 o
  -5   9   3       8331.48       8683.98       114.25 o
  -3   9   3      12486.52      12893.51       161.61 o
  -1   9   3       3929.69       4176.76        73.52 o
   1   9   3       7022.69       7364.82       174.00 o
   3   9   3      16510.04      16723.89       377.72 o
   5   9   3       9733.53       9429.31       229.18 o
   7   9   3        831.79        840.88        61.54 o
   9   9   3       1111.43       1200.84        74.27 o
 -14  10   3        656.10        696.02        80.64 o
 -10  10   3       1736.22       1848.05        63.66 o
  -8  10   3        542.31        575.06        23.22 o
  -6  10   3       1334.67       1422.65        30.01 o
  -4  10   3       2802.81       2864.67        51.02 o
  -2  10   3       3944.19       4018.64        99.73 o
   0  10   3       1872.89       1871.39        65.78 o
   2  10   3       2445.43       2507.99        84.88 o
   4  10   3       3830.60       3655.78       112.47 o
   6  10   3        395.31        490.18        46.68 o
   8  10   3         42.53         78.89        27.59 o
  10  10   3       1398.95       1359.99        82.76 o
 -15  11   3        118.38        182.96        34.38 o
 -11  11   3       1907.88       1814.10        67.90 o
  -9  11   3        110.21        142.01        26.52 o
  -7  11   3       3607.05       3552.93        61.52 o
  -5  11   3       1755.63       1871.89        54.11 o
  -3  11   3       7631.68       8431.97       132.04 o
  -1  11   3       2807.57       2728.68        78.51 o
   1  11   3       2044.61       1799.24        67.90 o
   3  11   3       4967.67       5334.07       142.17 o
   5  11   3        765.76        774.53        57.29 o
   7  11   3       1246.94       1366.35        76.39 o
   9  11   3       2296.84       2380.67       103.98 o
 -14  12   3        100.15        120.95        63.66 o
 -10  12   3       1908.45       1956.27        63.66 o
  -8  12   3       3122.42       3258.26        67.90 o
  -6  12   3        637.87        587.17        20.21 o
  -4  12   3       1069.01       1034.47        27.01 o
  -2  12   3      19010.25      19647.79       418.03 o
   0  12   3       2557.78       2881.46        87.00 o
   2  12   3      12154.33      11111.84       267.37 o
   4  12   3        461.08        530.50        46.68 o
   6  12   3       1829.03       1879.88        84.88 o
   8  12   3       2263.19       2389.16        99.73 o
  10  12   3       1168.24       1217.81        84.88 o
 -13  13   3         42.19        -50.93        50.93 o
 -11  13   3        116.78        101.86        23.34 o
  -9  13   3       1758.29       1726.66        39.01 o
  -7  13   3       1166.47       1161.54        59.42 o
  -5  13   3       1992.75       1927.99        40.51 o
  -3  13   3       4670.30       4887.82        84.03 o
  -1  13   3       3084.82       2898.44        87.00 o
   1  13   3        237.97        241.91        31.83 o
   3  13   3       3791.13       4097.15       120.95 o
   5  13   3        114.10         19.10        31.83 o
   7  13   3        739.87        727.85        63.66 o
   9  13   3       1959.27       2085.71       101.86 o
  11  13   3        280.88        273.74        53.05 o
 -14  14   3        121.66        106.06        28.47 o
 -12  14   3        829.51        719.36        80.64 o
 -10  14   3        161.69        116.71        21.22 o
  -8  14   3        534.99        598.32        23.34 o
  -6  14   3       2867.95       2495.03        48.02 o
  -4  14   3       6514.09       6523.13       107.28 o
  -2  14   3       6000.96       6271.99       154.91 o
   0  14   3       1639.55       1850.17        70.03 o
   2  14   3       2846.35       2856.00        95.49 o
   4  14   3        262.65        207.96        36.07 o
   6  14   3        815.53        723.60        61.54 o
   8  14   3        558.74        572.94        61.54 o
  10  14   3        347.51        424.40        61.54 o
 -13  15   3        506.93        613.26        82.76 o
 -11  15   3         82.86         69.40        19.59 o
  -9  15   3       1944.95       2048.47        42.74 o
  -7  15   3       1793.51       1868.31        46.68 o
  -5  15   3        182.78        234.11        16.51 o
  -3  15   3        659.42        588.85        26.23 o
  -1  15   3        875.14        931.00        33.74 o
   1  15   3         75.60         72.15        25.46 o
   3  15   3       4225.96       4029.25       125.20 o
   5  15   3       2122.33       2104.81        93.37 o
   7  15   3       1654.57       1648.58        91.25 o
   9  15   3        718.50        855.17        76.39 o
  11  15   3        364.51        360.74        61.54 o
 -14  16   3         71.24         61.54        67.90 o
 -12  16   3       1573.11       1614.63       116.71 o
 -10  16   3        155.82         63.66        48.81 o
  -8  16   3       1680.78       1679.83        89.12 o
  -6  16   3       1138.14       1120.10        30.73 o
  -4  16   3       2468.24       2264.55        48.75 o
  -2  16   3       1040.35       1003.49        36.74 o
   0  16   3       1969.14       1981.73        76.39 o
   2  16   3       2639.21       2567.41        95.49 o
   4  16   3       2518.25       2342.47        97.61 o
   6  16   3       2225.46       2240.62       103.98 o
   8  16   3        920.19        810.60        72.15 o
  10  16   3        129.54        123.08        50.93 o
 -13  17   3         37.41        116.71        65.78 o
 -11  17   3         37.67         42.44        50.93 o
  -9  17   3        817.19        770.29        72.15 o
  -7  17   3       1103.32       1048.86        27.30 o
  -5  17   3       5147.77       4909.74        75.09 o
  -3  17   3        413.07        529.63        30.30 o
  -1  17   3        142.66        162.76        19.33 o
   1  17   3        245.73        224.93        36.07 o
   3  17   3       4214.58       4118.37       131.56 o
   5  17   3       2603.86       2486.77       106.10 o
   7  17   3        108.07        137.93        46.68 o
   9  17   3        201.50        220.69        55.17 o
  11  17   3         20.97        -19.10        46.68 o
 -12  18   3        620.42        799.99        89.12 o
 -10  18   3        126.14        205.83        55.17 o
  -8  18   3       1217.59       1182.14        81.59 o
  -6  18   3       1394.65       1378.28        83.82 o
  -4  18   3         38.38         28.69        18.35 o
  -2  18   3       4179.49       4017.33        82.76 o
   0  18   3       1907.85       1924.44        78.51 o
   2  18   3        583.15        615.38        53.05 o
   4  18   3        360.42        405.30        50.93 o
   6  18   3       2410.49       2119.66       103.98 o
   8  18   3        204.13        186.74        53.05 o
  10  18   3        226.19        195.22        57.29 o
 -11  19   3        164.75        184.61        61.54 o
  -9  19   3         40.84        190.98        55.17 o
  -7  19   3        162.79        188.85        41.38 o
  -5  19   3       1620.28       1597.18        66.84 o
  -3  19   3        649.16        543.99        32.03 o
  -1  19   3       3878.53       3935.88       116.71 o
   1  19   3       1278.20       1313.30        70.03 o
   3  19   3        804.62        738.46        61.54 o
   5  19   3       1659.18       1661.31        95.49 o
   7  19   3        574.55        530.50        67.90 o
   9  19   3        103.99        165.52        57.29 o
  11  19   3        215.80        254.64        65.78 o
 -12  20   3         46.45         65.78        63.66 o
 -10  20   3         87.59        133.69        55.17 o
  -8  20   3        174.47        160.82        21.22 o
  -6  20   3       1846.30       1653.54        50.64 o
  -4  20   3       1774.37       1561.98        61.54 o
  -2  20   3        205.63        174.00        33.95 o
   0  20   3       1773.22       1856.54        82.76 o
   2  20   3        654.88        623.87        57.29 o
   4  20   3        885.16        886.99        72.15 o
   6  20   3       1061.92       1181.74        89.12 o
   8  20   3        615.45        564.45        72.15 o
  10  20   3        263.40        307.69        63.66 o
 -11  21   3         34.07         59.42        57.29 o
  -9  21   3         41.90        -12.73        46.68 o
  -7  21   3        120.51        164.16        25.46 o
  -5  21   3        498.90        475.58        33.76 o
  -3  21   3       2584.34       2410.38        87.00 o
  -1  21   3        911.89        933.68        61.54 o
   1  21   3        281.63        271.62        44.56 o
   3  21   3        398.23        462.60        55.17 o
   5  21   3        245.05        222.81        53.05 o
   7  21   3        887.59        795.75        80.64 o
   9  21   3        158.76        112.47        57.29 o
 -10  22   3        705.84        719.36        80.64 o
  -8  22   3        466.46        533.70        33.29 o
  -6  22   3        669.52        609.01        40.32 o
  -4  22   3        898.10        753.31        55.17 o
  -2  22   3        944.88        923.07        61.54 o
   0  22   3       1235.94       1103.23        70.03 o
   2  22   3       2676.42       3008.78       116.71 o
   4  22   3        432.55        398.94        57.29 o
   6  22   3         81.80         25.46        46.68 o
   8  22   3         35.62        -36.07        50.93 o
  10  22   3        600.86        700.26        87.00 o
 -11  23   3        274.27        254.64        67.90 o
  -7  23   3         68.60         63.66        25.46 o
  -5  23   3       1478.76       1510.65        65.78 o
  -3  23   3        225.92        364.98        42.44 o
  -1  23   3        343.77        318.30        44.56 o
   1  23   3       3116.91       2730.80       110.34 o
   3  23   3        872.84        799.99        70.03 o
   5  23   3        708.25        806.36        76.39 o
   7  23   3        815.23        831.82        84.88 o
   9  23   3        356.33        343.76        72.15 o
  -8  24   3        439.66        519.89        42.44 o
  -6  24   3        546.07        676.92        46.68 o
  -4  24   3        767.31        691.77        50.93 o
  -2  24   3        235.91        186.74        40.32 o
   0  24   3        356.75        360.74        48.81 o
   2  24   3        247.00        140.05        44.56 o
   4  24   3         85.43          6.37        42.44 o
   6  24   3        371.50        394.69        67.90 o
   8  24   3        242.12        348.01        76.39 o
  -7  25   3        580.93        522.01        40.32 o
  -5  25   3        289.73        250.40        36.07 o
  -3  25   3         25.86         16.98        33.95 o
  -1  25   3        437.90        360.74        48.81 o
   1  25   3        296.40        305.57        50.93 o
   3  25   3        762.99        838.19        76.39 o
   5  25   3        521.80        619.62        76.39 o
   7  25   3         59.42          6.37        55.17 o
  -8  26   3         22.20         93.37        27.59 o
  -6  26   3        225.78        267.37        36.07 o
  -4  26   3         87.81         59.42        33.95 o
  -2  26   3       1005.76       1012.19        72.15 o
   0  26   3        221.85        152.78        44.56 o
   2  26   3        197.00        286.47        53.05 o
   4  26   3         15.84         16.98        48.81 o
   6  26   3        216.26        188.86        63.66 o
  -7  27   3         40.57         27.59        27.59 o
  -5  27   3         41.46         78.51        33.95 o
  -3  27   3        518.38        479.57        53.05 o
  -1  27   3        565.66        538.99        59.42 o
   1  27   3         79.77         82.76        42.44 o
   3  27   3        470.88        494.43        65.78 o
   5  27   3        551.68        636.60        80.64 o
  -6  28   3         56.62        101.86        36.07 o
  -4  28   3        122.73        114.59        38.20 o
  -2  28   3        111.40        184.61        44.56 o
   0  28   3         27.29         -6.37        38.20 o
   2  28   3         35.43         23.34        44.56 o
   4  28   3        210.22        207.96        63.66 o
  -5  29   3        538.64        462.60        50.93 o
  -3  29   3        385.90        441.38        55.17 o
  -1  29   3        382.64        443.50        57.29 o
   1  29   3        237.56        350.13        59.42 o
   3  29   3       1099.76       1145.67        93.37 o
  -4  30   3         79.03        182.49        44.56 o
  -2  30   3         73.72        116.71        46.68 o
   0  30   3        561.25        619.62        65.78 o
   2  30   3        206.50        280.10        57.29 o
 -12   0   4        106.14        135.81        42.44 o
 -10   0   4       3148.15       3042.73       101.86 o
  -8   0   4       1132.33       1020.68        53.05 o
[truncated: 247,178 more chars]
