# Supplementary material for: London Dispersion versus Intramolecular Hydrogen Bond in Bis‐Pyridines: How Accurate Is DFT for Competing Noncovalent Interactions in the Condensed Phase?
Source: Chemistry. 2025 Oct 23;31(66):e02745. doi: 10.1002/chem.202502745 (PMC12648470; doi:10.1002/chem.202502745)
Supplement: Supplementary file 1 — Supporting Information [file CHEM-31-e02745-s002.zip › Crystal_structures/10b/c010620_1_1.res]

TITL c010620_1_1_a.res in Cc
    c010620_1_1.res
    created by SHELXL-2018/3 at 10:04:23 on 04-Jun-2020
REM Old TITL c010620_1_1 in Cc
REM SHELXT solution in Cc: R1 0.150, Rweak 0.045, Alpha 0.007
REM <I/s> 0.314 for 127 systematic absences, Orientation as input
REM Flack x = 0.180 ( 0.156 ) from 3882 Parsons' quotients
REM Formula found by SHELXT: C48 B4 N3 O2 F21
CELL 0.71073 12.4372 23.2521 18.3176 90 107.916 90
ZERR 4 0.0004 0.0007 0.0006 0 0.001 0
LATT -7
SYMM +X,-Y,0.5+Z
SFAC C H B F N O
UNIT 200 148 4 96 8 4
SADI C16A C13 C16 C13
RIGU C3 F3 F2 F1 C7 C7A F2A F1A F3A
RIGU C29 C32 F22 F23 F24 F22A F23A F24A
SADI F1 F2 F2 F3 F3 F1 F1A F2A F2A F3A F3A F1A
SADI F10 F11 F11 F12 F12 F10 F10A F11A F11A F12A F12A F10A
SADI F2 C7 F1A C7A F2A C7A F1 C7 F3A C7A F3 C7
SADI F22 F23 F23 F24 F24 F22 F22A F23A F23A F24A F24A F22A
SADI C7A C3 C7 C3
RIGU F12 C16 F10 F11 C16A F12A F11A F10A C13
SADI F24 C32 F23A C32 F22A C32 F24A C32 F23 C32 F22 C32
SADI F12 C16 F11A C16A F12A C16A F10 C16 F10A C16A F11 C16
EADP C16 C16A
EADP C7 C7A
EADP F1 F1A
EADP F2 F2A
EADP F3 F3A
ISOR 0.005 0.01 F12A F11 F11A F10 F10A F12 C16A C16 F22 F24A F24 F23A F23 =
 F22A C32

L.S. 9 0 0
PLAN  20
SIZE 0.15 0.16 0.24
TEMP -173.22
CONF
BOND
list 4
MORE -1
BOND $H
fmap 2 53
acta
REM <olex2.extras>
REM <HklSrc "%.\\c010620_1_1.hkl">
REM </olex2.extras>

WGHT    0.043200    3.078700
FVAR       0.21708   0.75565
F6    4    0.913683    0.253025    0.603689    11.00000    0.03879    0.01980 =
         0.06109    0.01036    0.02045    0.00853
F9    4    0.528916    0.213965    0.729380    11.00000    0.06970    0.02675 =
         0.03619    0.00856    0.02387   -0.01344
F4    4    1.000957    0.261996    0.521066    11.00000    0.06354    0.03368 =
         0.04497   -0.00077    0.02548    0.02585
F7    4    0.487500    0.221528    0.608213    11.00000    0.07513    0.02818 =
         0.03050    0.00468   -0.00193   -0.02732
F18   4    0.280061    0.561698    0.491524    11.00000    0.02074    0.03745 =
         0.05624    0.01017    0.00783    0.00639
F20   4    0.136034    0.357368    0.363908    11.00000    0.02440    0.03577 =
         0.07473    0.00396    0.00035   -0.00015
O1B   6    0.311075    0.680400    0.238039    11.00000    0.02501    0.02168 =
         0.02980   -0.00759    0.01319   -0.00718
F5    4    1.070106    0.297805    0.633109    11.00000    0.03538    0.03067 =
         0.06097   -0.00233   -0.01886    0.00463
F15   4    0.734010    0.676481    0.649467    11.00000    0.03955    0.01831 =
         0.08164   -0.01897   -0.00444   -0.00152
F17   4    0.339970    0.603831    0.408861    11.00000    0.03567    0.05805 =
         0.03222    0.01875   -0.00358    0.00898
F21   4    0.217438    0.276301    0.385039    11.00000    0.03621    0.02369 =
         0.07975   -0.00402    0.01171   -0.00679
F16   4    0.343062    0.647685    0.512080    11.00000    0.03654    0.03454 =
         0.08313   -0.02930   -0.01467    0.01914
PART 1
F3    4    1.068537    0.469850    0.457728    21.00000    0.03179    0.07009 =
         0.04740    0.01648    0.01759   -0.01354
PART 0
F13   4    0.847526    0.622813    0.612777    11.00000    0.03527    0.04761 =
         0.11593   -0.03010    0.02800   -0.02366
F8    4    0.656951    0.206025    0.674900    11.00000    0.05438    0.02034 =
         0.11088    0.00716    0.03929    0.01126
F19   4    0.222666    0.332317    0.478363    11.00000    0.04075    0.11124 =
         0.03989   -0.01542    0.01416   -0.04008
F14   4    0.808186    0.603203    0.715599    11.00000    0.05323    0.04157 =
         0.05910   -0.00747   -0.02463   -0.00897

N1B   5    0.207572    0.594486    0.224954    11.00000    0.01841    0.01704 =
         0.01818   -0.00088    0.00543    0.00162
PART 1
F12   4    0.654520    0.471667    0.824643    21.00000    0.12673    0.03349 =
         0.03105   -0.01192    0.03011   -0.00449
F2    4    0.908091    0.484120    0.374529    21.00000    0.04582    0.05752 =
         0.02969    0.01410    0.01140   -0.01309

PART 0
N2B   5    0.178126    0.687644    0.304369    11.00000    0.02291    0.01341 =
         0.01985   -0.00183    0.00518    0.00154
AFIX  43
H2B   2    0.150639    0.653875    0.286174    11.00000   -1.20000
AFIX   0

PART 1
F1    4    0.955889    0.532335    0.478977    21.00000    0.08188    0.03093 =
         0.05839   -0.00647    0.04220   -0.02508
PART 0
C2    1    0.800746    0.445427    0.493766    11.00000    0.02381    0.01669 =
         0.02182    0.00344    0.01012    0.00165
AFIX  43
H2    2    0.762996    0.480060    0.473146    11.00000   -1.20000
AFIX   0
C25   1    0.524847    0.396789    0.462913    11.00000    0.02112    0.00690 =
         0.01999    0.00138    0.00676    0.00347
C15   1    0.564531    0.235198    0.673407    11.00000    0.03101    0.01889 =
         0.02579    0.00686    0.00877   -0.00129
C6    1    0.808535    0.356672    0.558542    11.00000    0.01698    0.01140 =
         0.01945   -0.00086    0.00578   -0.00128
AFIX  43
H6    2    0.777172    0.329337    0.584781    11.00000   -1.20000
AFIX   0
C8    1    0.973040    0.289558    0.576413    11.00000    0.01978    0.02279 =
         0.02434   -0.00374    0.00190    0.00154
C30   1    0.535950    0.401579    0.389160    11.00000    0.02438    0.01514 =
         0.02040    0.00223    0.00665    0.00558
AFIX  43
H30   2    0.603774    0.416977    0.383637    11.00000   -1.20000
AFIX   0

C10B  1    0.266252    0.708434    0.285378    11.00000    0.02408    0.02005 =
         0.01623   -0.00061    0.00451    0.00010
C9    1    0.612107    0.388040    0.617036    11.00000    0.01144    0.01342 =
         0.01816    0.00182    0.00376    0.00054
C31   1    0.229187    0.331374    0.407641    11.00000    0.02251    0.02867 =
         0.02722   -0.00583    0.00166   -0.00192
C5B   1    0.184709    0.541468    0.191651    11.00000    0.01874    0.01708 =
         0.01996   -0.00090    0.00318    0.00082
C1    1    0.747750    0.407548    0.531253    11.00000    0.01795    0.01390 =
         0.01753   -0.00089    0.00594   -0.00100
C19   1    0.667304    0.585065    0.598472    11.00000    0.02042    0.01712 =
         0.02613   -0.00335    0.00478   -0.00333
C26   1    0.421505    0.374218    0.465969    11.00000    0.02142    0.01347 =
         0.01628   -0.00207    0.00477    0.00236
AFIX  43
H26   2    0.409564    0.370321    0.514522    11.00000   -1.20000
AFIX   0
C13   1    0.616516    0.385894    0.751325    11.00000    0.02685    0.02682 =
         0.01681   -0.00271    0.00725   -0.00409

C9B   1    0.278595    0.627025    0.203449    11.00000    0.01910    0.01860 =
         0.02133   -0.00294    0.00553   -0.00188
C4    1    0.963650    0.384152    0.512409    11.00000    0.02172    0.02638 =
         0.02607   -0.00202    0.01193    0.00128
AFIX  43
H4    2    1.035553    0.376570    0.506471    11.00000   -1.20000
AFIX   0
C22   1    0.496689    0.515629    0.512446    11.00000    0.02144    0.01200 =
         0.01687    0.00013    0.00526   -0.00019
AFIX  43
H22   2    0.436640    0.492622    0.481688    11.00000   -1.20000
AFIX   0
C21   1    0.476799    0.573581    0.522195    11.00000    0.02025    0.01360 =
         0.01978    0.00186    0.00398    0.00263
C20   1    0.561914    0.609235    0.565051    11.00000    0.02690    0.01072 =
         0.02297   -0.00114    0.00622    0.00249
AFIX  43
H20   2    0.548514    0.648880    0.571318    11.00000   -1.20000
AFIX   0
C5    1    0.912797    0.345051    0.548433    11.00000    0.01928    0.01616 =
         0.01971   -0.00418    0.00557    0.00003
C18   1    0.686853    0.527040    0.589872    11.00000    0.01635    0.01706 =
         0.02472    0.00067    0.00514    0.00094
AFIX  43
H18   2    0.760064    0.511885    0.614252    11.00000   -1.20000
AFIX   0
C28   1    0.349903    0.362110    0.328150    11.00000    0.02860    0.02056 =
         0.01707   -0.00335   -0.00076    0.00311
AFIX  43
H28   2    0.292087    0.350379    0.283320    11.00000   -1.20000
AFIX   0
C3    1    0.906374    0.434512    0.485417    11.00000    0.02577    0.02191 =
         0.02555    0.00152    0.01363   -0.00155
C27   1    0.336184    0.357398    0.400684    11.00000    0.02195    0.01418 =
         0.02575   -0.00271    0.00303    0.00128
C17   1    0.602230    0.490069    0.546441    11.00000    0.02004    0.00929 =
         0.01662    0.00072    0.00790    0.00151

C6B   1    0.233310    0.524514    0.136715    11.00000    0.02958    0.02385 =
         0.02905   -0.00845    0.01180   -0.00281
AFIX  43
H6B   2    0.216501    0.487648    0.113662    11.00000   -1.20000
AFIX   0

C10   1    0.593265    0.328293    0.616555    11.00000    0.01477    0.01505 =
         0.01795    0.00025    0.00463    0.00119
AFIX  43
H10   2    0.584883    0.307473    0.570511    11.00000   -1.20000
AFIX   0
C14   1    0.623250    0.415726    0.686916    11.00000    0.02054    0.01665 =
         0.02078   -0.00079    0.00622   -0.00189
AFIX  43
H14   2    0.635780    0.456075    0.690487    11.00000   -1.20000
AFIX   0
C24   1    0.361856    0.597031    0.484636    11.00000    0.02785    0.01587 =
         0.03193   -0.00178   -0.00005    0.00395
C11   1    0.586486    0.298727    0.680635    11.00000    0.01627    0.01349 =
         0.02280    0.00406    0.00533    0.00002
C12   1    0.598590    0.327103    0.748940    11.00000    0.02189    0.02500 =
         0.01838    0.00565    0.00511   -0.00014
AFIX  43
H12   2    0.594713    0.306810    0.793075    11.00000   -1.20000
AFIX   0
C29   1    0.450518    0.384432    0.323984    11.00000    0.03325    0.01703 =
         0.01683    0.00213    0.00707    0.00872

C14B  1    0.128847    0.716553    0.350819    11.00000    0.02842    0.01860 =
         0.01859    0.00354    0.00679    0.01053
PART 1
C16   1    0.630561    0.415924    0.825846    21.00000    0.05070    0.03703 =
         0.01895   -0.00290    0.01142   -0.00943
PART 0
C23   1    0.763480    0.622031    0.644335    11.00000    0.02713    0.02149 =
         0.05189   -0.01034    0.00429   -0.00355

C15B  1    0.023762    0.690031    0.362028    11.00000    0.02631    0.02226 =
         0.02971    0.00280    0.01360    0.00913
C11B  1    0.313975    0.760869    0.313699    11.00000    0.02994    0.02153 =
         0.02543   -0.00116    0.00555   -0.00527
AFIX  43
H11B  2    0.376637    0.775913    0.300591    11.00000   -1.20000
AFIX   0
C8B   1    0.330857    0.613894    0.149506    11.00000    0.02748    0.02647 =
         0.03080   -0.00497    0.01601   -0.00826
AFIX  43
H8B   2    0.381130    0.639877    0.136617    11.00000   -1.20000
AFIX   0

PART 1
C7    1    0.960623    0.479719    0.449681    21.00000    0.03371    0.03061 =
         0.03192    0.00430    0.01862   -0.00236

PART 0
C3B   1    0.165976    0.494079    0.307681    11.00000    0.03517    0.02135 =
         0.02514    0.00248    0.01060    0.00189
AFIX 137
H3BA  2    0.175539    0.531276    0.334066    11.00000   -1.50000
H3BB  2    0.240093    0.476159    0.315952    11.00000   -1.50000
H3BC  2    0.118765    0.468982    0.328103    11.00000   -1.50000
AFIX   0
C13B  1    0.175515    0.768138    0.380003    11.00000    0.04204    0.02085 =
         0.02551   -0.00329    0.01041    0.00688
AFIX  43
H13B  2    0.144737    0.789090    0.413412    11.00000   -1.20000
AFIX   0

PART 1
F10   4    0.709121    0.393587    0.884103    21.00000    0.12676    0.07265 =
         0.02601   -0.01013   -0.01685    0.02323

PART 0
C1B   1    0.108900    0.503191    0.221477    11.00000    0.02749    0.01814 =
         0.02718   -0.00246    0.01174   -0.00387

C32   1    0.469951    0.390122    0.247109    11.00000    0.03920    0.03128 =
         0.01866    0.00177    0.00624    0.00443
PART 1
F22   4    0.489432    0.442345    0.230831    21.00000    0.20638    0.05121 =
         0.04268   -0.00257    0.06256   -0.03957
F23   4    0.379594    0.374911    0.188981    21.00000    0.05825    0.15827 =
         0.01822   -0.01292    0.00763   -0.02623

PART 0
C7B   1    0.305791    0.560515    0.115101    11.00000    0.03690    0.03525 =
         0.03148   -0.01282    0.02017   -0.00505
AFIX  43
H7B   2    0.338377    0.548845    0.076884    11.00000   -1.20000
AFIX   0
C4B   1   -0.006650    0.531910    0.206407    11.00000    0.02482    0.02808 =
         0.03403   -0.00127    0.01094   -0.00747
AFIX 137
H4BA  2   -0.052262    0.509781    0.231591    11.00000   -1.50000
H4BB  2   -0.045213    0.533195    0.151035    11.00000   -1.50000
H4BC  2    0.003552    0.571141    0.226947    11.00000   -1.50000
AFIX   0

PART 1
F11   4    0.536859    0.414181    0.844161    21.00000    0.10168    0.16199 =
         0.09114   -0.08782    0.07861   -0.06584
F24   4    0.548886    0.356984    0.239901    21.00000    0.09669    0.15074 =
         0.04287    0.03852    0.04312    0.08745

PART 0
C12B  1    0.267267    0.790160    0.361333    11.00000    0.04290    0.01819 =
         0.02849   -0.00448    0.00410   -0.00254
AFIX  43
H12B  2    0.298250    0.826171    0.381929    11.00000   -1.20000
AFIX   0
C2B   1    0.092132    0.444049    0.182525    11.00000    0.04853    0.02265 =
         0.03469   -0.00643    0.01759   -0.01222
AFIX 137
H2BA  2    0.165874    0.425926    0.189970    11.00000   -1.50000
H2BB  2    0.053395    0.448679    0.127515    11.00000   -1.50000
H2BC  2    0.046411    0.419751    0.205202    11.00000   -1.50000
AFIX   0

B1    3    0.622222    0.420551    0.539836    11.00000    0.01888    0.00833 =
         0.01780    0.00026    0.00768    0.00049
C16B  1    0.043769    0.627293    0.386783    11.00000    0.03347    0.02048 =
         0.04350    0.00716    0.02233    0.00722
AFIX 137
H16A  2    0.072755    0.606352    0.350353    11.00000   -1.50000
H16B  2   -0.027574    0.609951    0.387797    11.00000   -1.50000
H16C  2    0.098981    0.625265    0.438106    11.00000   -1.50000
AFIX   0
C18B  1   -0.009764    0.722638    0.424273    11.00000    0.05186    0.03737 =
         0.04955   -0.00574    0.03176    0.01132
AFIX 137
H18A  2    0.051716    0.720288    0.472833    11.00000   -1.50000
H18B  2   -0.078280    0.705473    0.430653    11.00000   -1.50000
H18C  2   -0.024199    0.763038    0.409200    11.00000   -1.50000
AFIX   0
C17B  1   -0.071544    0.694595    0.285891    11.00000    0.02350    0.04152 =
         0.04480    0.01333    0.00804    0.00369
AFIX 137
H17A  2   -0.081877    0.734948    0.269811    11.00000   -1.50000
H17B  2   -0.141778    0.679811    0.292464    11.00000   -1.50000
H17C  2   -0.051978    0.671946    0.246665    11.00000   -1.50000
AFIX   0

PART 2
C16A  1    0.611593    0.420812    0.819906   -21.00000    0.05070    0.03703 =
         0.01895   -0.00290    0.01142   -0.00943
F12A  4    0.516586    0.444156    0.815839   -21.00000    0.07693    0.06667 =
         0.04787   -0.02099    0.02438    0.01840
F11A  4    0.636975    0.389079    0.882121   -21.00000    0.09706    0.05772 =
         0.01324    0.00259    0.02092    0.01481
F10A  4    0.690103    0.461306    0.834052   -21.00000    0.06714    0.06291 =
         0.04873   -0.03608    0.02558   -0.04232
F22A  4    0.413501    0.429307    0.205890   -21.00000    0.05964    0.07366 =
         0.03684    0.03305    0.02073    0.04726
F23A  4    0.451222    0.343451    0.208012   -21.00000    0.11514    0.03814 =
         0.03212   -0.02200    0.03113   -0.02501
F24A  4    0.577067    0.403066    0.252421   -21.00000    0.03832    0.10207 =
         0.01386   -0.00931    0.01470   -0.00992
C7A   1    0.949464    0.473965    0.435980   -21.00000    0.03371    0.03061 =
         0.03192    0.00430    0.01862   -0.00236
F2A   4    0.919402    0.460658    0.363010   -21.00000    0.04582    0.05752 =
         0.02969    0.01410    0.01140   -0.01309
F1A   4    0.914620    0.527195    0.443893   -21.00000    0.08188    0.03093 =
         0.05839   -0.00647    0.04220   -0.02508
F3A   4    1.061217    0.476627    0.462481   -21.00000    0.03179    0.07009 =
         0.04740    0.01648    0.01759   -0.01354
HKLF 4


REM  c010620_1_1_a.res in Cc
REM wR2 = 0.0951, GooF = S = 1.022, Restrained GooF = 1.065 for all data
REM R1 = 0.0401 for 10160 Fo > 4sig(Fo) and 0.0485 for all 11543 data
REM 779 parameters refined using 361 restraints

END  
     
WGHT      0.0432      3.0721 

REM Highest difference peak  0.402,  deepest hole -0.250,  1-sigma level  0.044
Q1    1   0.8765  0.5202  0.3989  11.00000  0.05    0.40
Q2    1   0.9552  0.4346  0.3644  11.00000  0.05    0.31
Q3    1   0.6166  0.4016  0.7824  11.00000  0.05    0.31
Q4    1   0.2767  0.2994  0.4759  11.00000  0.05    0.30
Q5    1   0.2042  0.3786  0.4537  11.00000  0.05    0.26
Q6    1   0.8603  0.6035  0.6546  11.00000  0.05    0.25
Q7    1   0.7562  0.6174  0.7358  11.00000  0.05    0.25
Q8    1   0.7325  0.4186  0.8607  11.00000  0.05    0.24
Q9    1   0.1866  0.6021  0.2589  11.00000  0.05    0.24
Q10   1   0.5023  0.3417  0.2281  11.00000  0.05    0.22
Q11   1   0.5655  0.3790  0.2528  11.00000  0.05    0.22
Q12   1   0.3930  0.4027  0.1968  11.00000  0.05    0.21
Q13   1   0.4589  0.3787  0.2895  11.00000  0.05    0.21
Q14   1   0.6288  0.3984  0.6552  11.00000  0.05    0.20
Q15   1   0.9417  0.3214  0.5602  11.00000  0.05    0.20
Q16   1   0.5761  0.3615  0.7450  11.00000  0.05    0.20
Q17   1   0.2357  0.5220  0.1802  11.00000  0.05    0.19
Q18   1   0.4157  0.3561  0.2029  11.00000  0.05    0.19
Q19   1   0.0760  0.6999  0.3606  11.00000  0.05    0.19
Q20   1   0.5777  0.4582  0.8191  11.00000  0.05    0.19

  REM The information below was added by Olex2.
  REM
  REM R1 = 0.0401 for 10160 Fo > 4sig(Fo) and 0.0485 for all 21979 data
  REM n/a parameters refined using n/a restraints
  REM Highest difference peak 0.40, deepest hole -0.25
  REM Mean Shift 0, Max Shift 0.000.

  REM +++ Tabular Listing of Refinement Information +++
  REM R1_all = 0.0485
  REM R1_gt = 0.0401
  REM wR_ref = 0.0951
  REM GOOF = 1.022
  REM Shift_max = 0.000
  REM Shift_mean = 0
  REM Reflections_all = 21979
  REM Reflections_gt = 10160
  REM Parameters = n/a
  REM Hole = -0.25
  REM Peak = 0.40
  REM Flack = 0.12(17)

  
