# Supplementary material for: London Dispersion versus Intramolecular Hydrogen Bond in Bis‐Pyridines: How Accurate Is DFT for Competing Noncovalent Interactions in the Condensed Phase?
Source: Chemistry. 2025 Oct 23;31(66):e02745. doi: 10.1002/chem.202502745 (PMC12648470; doi:10.1002/chem.202502745)
Supplement: Supplementary file 1 — Supporting Information [file CHEM-31-e02745-s002.zip › Crystal_structures/11b/11b_crystal_structure.xyz]

103
c200123_1_2
F      19.495948    1.666212    5.744958
F      17.689759    0.654090    6.060013
F      18.392672    2.124932    7.455538
F      17.985021    5.590755    1.818332
F      18.472335    3.517573    1.507377
F      16.476737    4.231335    1.163949
F      17.339087    9.539192    5.242116
F      16.052776   11.179338    4.955762
F      16.547453    9.971717    3.321445
F      11.231938   10.453181    4.456856
F      10.455114    8.472126    4.619386
F      10.938108    9.584681    6.391632
F      17.616803    7.590593    9.349312
F      18.032900    5.654004   10.094390
F      17.005265    7.057124   11.328369
F      11.313969    4.685838   10.122435
F      12.636524    4.603039   11.826783
F      11.868516    6.477527   11.144355
F       9.940982    4.757649    2.555046
F      11.787602    4.399234    1.527058
F      10.404022    2.783111    1.847361
F      12.803894   -0.008178    6.135783
F      10.677191    0.217604    5.946521
F      11.698220    1.034866    7.645620
C      15.729511    4.554739    5.319035
C      16.132733    4.767743    3.997968
H      15.679181    5.422140    3.479710
C      17.177912    4.052831    3.414600
C      17.862481    3.085303    4.129501
H      18.578892    2.600479    3.736592
C      17.469543    2.846488    5.435971
C      16.428681    3.559356    6.019995
H      16.183873    3.367793    6.917763
C      17.543602    4.338285    1.990702
C      18.271620    1.831044    6.186297
C      14.193139    6.813836    5.447779
C      12.925659    7.410938    5.438103
H      12.167329    6.878479    5.647751
C      12.736309    8.758602    5.132232
C      13.817756    9.584425    4.852438
H      13.693823   10.504637    4.651630
C      15.084676    9.020417    4.876055
C      15.269697    7.666364    5.155521
H      16.150543    7.310416    5.147895
C      11.347804    9.314943    5.149781
C      16.277607    9.890451    4.598065
C      14.503533    5.404584    7.581330
C      13.421591    5.215985    8.453185
H      12.591971    4.914917    8.101441
C      13.529699    5.458506    9.822797
C      14.717163    5.908664   10.381892
H      14.789556    6.069944   11.315347
C      15.794918    6.115791    9.533818
C      15.690121    5.864581    8.168143
H      16.448927    6.010004    7.615345
C      12.350229    5.285112   10.725648
C      17.101604    6.605815   10.084714
C      13.184093    4.285002    5.457291
C      12.501361    4.495323    4.250537
H      12.655948    5.301174    3.771903
C      11.605688    3.567278    3.728179
C      11.337160    2.378569    4.392730
H      10.719551    1.747542    4.042135
C      12.003736    2.144737    5.588988
C      12.909971    3.071631    6.105606
H      13.354922    2.874778    6.921518
C      10.937210    3.869088    2.423185
C      11.797663    0.853167    6.315206
B      14.398912    5.266074    5.950293
N      12.457852    9.500987    9.013920
H      11.661620    9.050445    9.133480
N       9.910184    8.715414    9.361940
C      13.555708    8.864274    8.567989
H      13.522351    7.929687    8.401146
C      14.722734    9.551842    8.351829
H      15.501255    9.102565    8.044548
C      14.740620   10.919950    8.592425
H      15.532350   11.421756    8.438096
C      13.594288   11.550146    9.060170
H      13.604458   12.484720    9.230129
C      12.442614   10.825523    9.278462
C      11.178013   11.429397    9.826241
H      11.301321   12.410827    9.867406
H      11.064498   11.108920   10.755989
C       9.867050   11.145988    9.061482
H       9.234045   11.882584    9.253369
H      10.064918   11.173191    8.091863
C       9.171309    9.840873    9.360956
C       7.799480    9.793340    9.588268
H       7.290755   10.595588    9.597059
C       7.179086    8.579203    9.800984
H       6.243114    8.538379    9.958643
C       7.936325    7.423971    9.781795
H       7.534915    6.573846    9.918625
C       9.297257    7.541399    9.557435
H       9.822138    6.749731    9.541330
F      17.277803    9.159055    3.967299
F      16.068723   10.813768    3.777053
F      16.845950   10.305215    5.641798
C      17.980198    1.678990    6.296181
F      18.794760    2.132598    7.234294
F      18.685480    0.835662    5.608997
F      17.126828    0.976216    6.999766
