# Supplementary material for: London Dispersion versus Intramolecular Hydrogen Bond in Bis‐Pyridines: How Accurate Is DFT for Competing Noncovalent Interactions in the Condensed Phase?
Source: Chemistry. 2025 Oct 23;31(66):e02745. doi: 10.1002/chem.202502745 (PMC12648470; doi:10.1002/chem.202502745)
Supplement: Supplementary file 1 — Supporting Information [file CHEM-31-e02745-s002.zip › Crystal_structures/11b/c200123_1_2.cif]

data_c200123_1_2
_audit_creation_date               2023-01-30
_audit_creation_method
;
Olex2 1.5
(compiled 2022.04.07 svn.rca3783a0 for OlexSys, GUI svn.r6498)
;
_shelx_SHELXL_version_number       '2018/3'
loop_
  _audit_author_name
  _audit_author_email
  _audit_author_address
 'Savoy, A.' asavoy@org.chem.ethz.ch LOC-Chen

_audit_contact_author_address      ?
_audit_contact_author_email        ?
_audit_contact_author_name         ''
_audit_contact_author_phone        ?
_publ_contact_author_id_orcid      ?
_publ_section_acknowledgements
;
X-Ray services provided by SMoCC - The Small Molecule Crystallography
Center of ETH Zurich. 
;
_publ_section_references
;
Dolomanov, O.V., Bourhis, L.J., Gildea, R.J, Howard, J.A.K. & Puschmann, H.
 (2009), J. Appl. Cryst. 42, 339-341.

Sheldrick, G.M. (2015). Acta Cryst. A71, 3-8.

Sheldrick, G.M. (2015). Acta Cryst. C71, 3-8.
;
_chemical_name_common              ?
_chemical_name_systematic          ?
_chemical_formula_moiety           'C32 H12 B F24, C12 H13 N2'
_chemical_formula_sum              'C44 H25 B F24 N2'
_chemical_formula_weight           1048.47
_chemical_melting_point            ?
_chemical_oxdiff_formula           C44H24BF24N2
loop_
  _atom_type_symbol
  _atom_type_description
  _atom_type_scat_dispersion_real
  _atom_type_scat_dispersion_imag
  _atom_type_scat_source
 'C' 'C' 0.0181 0.0091 'International Tables Vol C Tables 4.2.6.8 and 6.1.1.4'
 'H' 'H' 0.0000 0.0000 'International Tables Vol C Tables 4.2.6.8 and 6.1.1.4'
 'B' 'B' 0.0090 0.0039 'International Tables Vol C Tables 4.2.6.8 and 6.1.1.4'
 'F' 'F' 0.0727 0.0534 'International Tables Vol C Tables 4.2.6.8 and 6.1.1.4'
 'N' 'N' 0.0311 0.0180 'International Tables Vol C Tables 4.2.6.8 and 6.1.1.4'

_shelx_space_group_comment
;
The symmetry employed for this shelxl refinement is uniquely defined
by the following loop, which should always be used as a source of
symmetry information in preference to the above space-group names.
They are only intended as comments.
;
_space_group_crystal_system        'monoclinic'
_space_group_IT_number             14
_space_group_name_H-M_alt          'P 1 21/c 1'
_space_group_name_Hall             '-P 2ybc'
loop_
  _space_group_symop_operation_xyz
 'x, y, z'
 '-x, y+1/2, -z+1/2'
 '-x, -y, -z'
 'x, -y-1/2, z-1/2'

_cell_length_a                     20.35010(10)
_cell_length_b                     12.77770(10)
_cell_length_c                     16.88380(10)
_cell_angle_alpha                  90
_cell_angle_beta                   103.7410(10)
_cell_angle_gamma                  90
_cell_volume                       4264.60(5)
_cell_formula_units_Z              4
_cell_measurement_reflns_used      106276
_cell_measurement_temperature      100.0(1)
_cell_measurement_theta_max        79.5170
_cell_measurement_theta_min        4.0810
_shelx_estimated_absorpt_T_max     0.760
_shelx_estimated_absorpt_T_min     0.640
_exptl_absorpt_coefficient_mu      1.530
_exptl_absorpt_correction_T_max    1.000
_exptl_absorpt_correction_T_min    0.382
_exptl_absorpt_correction_type     gaussian
_exptl_absorpt_process_details
;
CrysAlisPro 1.171.42.69a (Rigaku Oxford Diffraction, 2022)
Numerical absorption correction based on gaussian integration over
a multifaceted crystal model
Empirical absorption correction using spherical harmonics,
implemented in SCALE3 ABSPACK scaling algorithm.
;
_exptl_absorpt_special_details     ?
_exptl_crystal_colour              'clear colourless'
_exptl_crystal_colour_lustre       clear
_exptl_crystal_colour_primary      colourless
_exptl_crystal_density_diffrn      1.633
_exptl_crystal_density_meas        ?
_exptl_crystal_density_method      ?
_exptl_crystal_description         block
_exptl_crystal_F_000               2096
loop_
  _exptl_crystal_face_index_h
  _exptl_crystal_face_index_k
  _exptl_crystal_face_index_l
  _exptl_crystal_face_perp_dist
 1 0 0 0.0844
 -1 0 0 0.1036
 -2 1 -1 0.1251
 2 0 1 0.1254
 -1 -1 0 0.1413
 0 -1 1 0.1377
 0 -1 -2 0.1250
 0 1 2 0.1679
 -3 7 -5 0.1382
 0 2 -10 0.1356
 -2 -6 7 0.1300
 6 5 -8 0.1134
 7 -2 -10 0.1055
 -6 -6 7 0.1157
 -7 1 10 0.1252
 -8 -5 7 0.1081
 -9 5 6 0.1388
 -9 -6 5 0.1134
 13 2 -4 0.1037
 -7 7 0 0.1492
 -11 -4 4 0.1031
 10 -3 4 0.1274
 0 6 -7 0.1119
 -4 -7 -3 0.1532
 3 -5 -8 0.1351
 -3 5 8 0.1582
 -4 3 10 0.1460
 -8 5 7 0.1385
 -9 2 9 0.1179
 -9 -2 9 0.1110
 -10 -3 8 0.1025
 -8 6 5 0.1480
 -11 1 8 0.1090
 -12 -3 6 0.0935
 -13 2 5 0.1019
 13 1 -1 0.0851
 13 0 -1 0.0861
 12 0 1 0.0891
 12 1 1 0.0983
 9 6 1 0.1651

_exptl_crystal_size_max            0.321
_exptl_crystal_size_mid            0.249
_exptl_crystal_size_min            0.188
loop_
  _exptl_oxdiff_crystal_face_indexfrac_h
  _exptl_oxdiff_crystal_face_indexfrac_k
  _exptl_oxdiff_crystal_face_indexfrac_l
  _exptl_oxdiff_crystal_face_x
  _exptl_oxdiff_crystal_face_y
  _exptl_oxdiff_crystal_face_z
 0.9852 -0.0004 0.0122 -0.0692 0.0324 -0.0099
 -0.9852 0.0004 -0.0122 0.0692 -0.0324 0.0099
 -1.9657 0.9873 -1.0197 0.1978 -0.0344 -0.1159
 1.9638 -0.0061 1.0281 -0.1993 -0.0031 0.0037
 -0.9833 -0.9809 -0.0206 0.0707 0.0051 0.1221
 -0.0047 -0.9866 0.9954 -0.0594 -0.0303 0.1358
 0.0151 -0.9705 -2.0161 0.1233 0.1732 0.0652
 -0.0151 0.9705 2.0161 -0.1233 -0.1732 -0.0652
 -3.4519 6.8945 -4.5417 0.5098 -0.0685 -0.8576
 0.2310 1.5759 -10.4975 0.6240 0.6578 -0.4219
 -1.8485 -6.1158 7.3975 -0.3170 -0.3323 0.8883
 6.0941 4.8668 -8.2834 0.0775 0.5820 -0.8095
 6.9435 -2.2140 -9.9687 0.1295 0.9906 -0.0452
 -5.5605 -5.6455 7.4758 -0.0643 -0.4803 0.8748
 -7.2259 0.8282 10.2733 -0.1269 -0.9686 0.2139
 -7.8545 -5.3881 6.5866 0.1492 -0.5071 0.8489
 -8.9721 5.2291 5.7695 0.2649 -0.8885 -0.3748
 -8.7474 -5.7861 4.6265 0.3315 -0.3898 0.8591
 12.7112 1.9869 -3.8761 -0.6486 0.6154 -0.4479
 -7.1053 6.8638 -0.3093 0.5050 -0.4763 -0.7198
 -11.4884 -3.8237 4.1329 0.5500 -0.5226 0.6515
 10.2626 -2.9597 3.5039 -0.9241 0.2202 0.3123
 0.4236 6.0030 -7.4205 0.4175 0.2900 -0.8611
 -4.2178 -7.3178 -2.8444 0.4753 0.3250 0.8176
 3.0666 -5.2780 -8.4363 0.3086 0.8715 0.3810
 -3.0947 5.2342 8.4830 -0.3095 -0.8740 -0.3746
 -4.1122 3.2392 10.0348 -0.3314 -0.9382 -0.1001
 -7.6011 5.0345 7.3339 0.0742 -0.9407 -0.3311
 -9.0306 2.3886 8.9199 0.0795 -0.9966 0.0230
 -8.8460 -2.4227 9.0116 0.0665 -0.8158 0.5745
 -9.9553 -3.0781 7.7353 0.2224 -0.7423 0.6321
 -8.0145 6.0408 4.9701 0.2463 -0.8327 -0.4959
 -11.0029 1.1211 7.8818 0.2815 -0.9453 0.1651
 -11.7586 -2.6947 5.7155 0.4707 -0.6810 0.5609
 -12.5681 1.6418 4.9900 0.5665 -0.8222 0.0559
 13.0516 0.9106 -1.3742 -0.8240 0.4983 -0.2711
 13.0477 -0.4181 -0.9494 -0.8482 0.5194 -0.1092
 12.4142 0.1254 1.2029 -0.9364 0.3322 -0.1159
 12.4350 1.4315 0.6488 -0.9054 0.3213 -0.2784
 8.7007 5.9282 0.7703 -0.6584 0.0183 -0.7521

_exptl_transmission_factor_max     ?
_exptl_transmission_factor_min     ?
_diffrn_reflns_av_R_equivalents    0.0349
_diffrn_reflns_av_unetI/netI       0.0118
_diffrn_reflns_Laue_measured_fraction_full  1.000
_diffrn_reflns_Laue_measured_fraction_max  0.994
_diffrn_reflns_limit_h_max         25
_diffrn_reflns_limit_h_min         -25
_diffrn_reflns_limit_k_max         15
_diffrn_reflns_limit_k_min         -16
_diffrn_reflns_limit_l_max         21
_diffrn_reflns_limit_l_min         -21
_diffrn_reflns_number              149387
_diffrn_reflns_point_group_measured_fraction_full  1.000
_diffrn_reflns_point_group_measured_fraction_max  0.994
_diffrn_reflns_theta_full          67.684
_diffrn_reflns_theta_max           79.785
_diffrn_reflns_theta_min           4.120
_diffrn_ambient_environment        N~2~
_diffrn_ambient_temperature        100.0(1)
_diffrn_detector                   'Hybrid Pixel Array Detector'
_diffrn_detector_area_resol_mean   5.8140
_diffrn_detector_type              'Pilatus 200K'
_diffrn_measured_fraction_theta_full  1.000
_diffrn_measured_fraction_theta_max  0.994
_diffrn_measurement_details
;
List of Runs (angles in degrees, time in seconds):

  # Type    Start    End  Width  t~exp~   \w     \q     \k     \f   Frames
--------------------------------------------------------------------------
  1  \w      9.00  34.00   0.50    0.10    --   40.00  92.00 107.99   50
  2  \w    -10.00  15.00   0.50    0.10    --   24.00 100.00  44.11   50
  3  \w     -7.00  20.00   0.50    0.10    --   24.00  99.00   2.05   54
  4  \w     14.00  39.00   0.50    0.10    --   44.00  91.00  45.42   50
  5  \w    -61.00 -36.00   0.50    0.10    --   16.00 170.00 -94.44   50
  6  \w    -41.00 -14.00   0.50    0.10    --    8.00 129.00-135.13   54
  7  \w     14.00  40.00   0.50    0.10    --   44.00  91.00 -72.94   52
  8  \w     14.00  39.00   0.50    0.10    --   44.00  91.00 150.48   50
  9  \w     29.00  73.00   0.50    0.10    --   52.00  77.00  91.31   88
 10  \w     40.00  84.00   0.50    0.10    --   64.00  77.00 114.08   88
 11  \w     37.00  63.00   0.50    0.10    --   60.00  77.00 -23.16   52
 12  \w     48.00  74.00   0.50    0.10    --   72.00  77.00 -43.36   52
 13  \w     28.00  55.00   0.50    0.10    --   52.00  77.00-117.52   54
 14  \w     41.00  67.00   0.50    0.10    --   64.00  77.00-150.34   52
 15  \w     69.00 123.00   0.50    0.10    --   52.00  77.00-117.52  108
 16  \w     53.00  79.00   0.50    0.10    --   76.00  77.00  37.83   52
 17  \w     40.00  65.00   0.50    0.10    --   64.00  77.00 102.35   50
 18  \w     48.00  74.00   0.50    0.10    --   72.00  77.00 143.65   52
 19  \w     53.00  79.00   0.50    0.10    --   76.00  77.00 163.47   52
 20  \w    121.00 146.00   0.50    0.10    --   72.00  77.00 143.65   50
 21  \w     86.00 176.00   0.50    0.15    --  110.00  77.00 150.00  180
 22  \w     86.00 154.00   0.50    0.15    --  110.00  77.00  90.00  136
 23  \w    126.00 178.00   0.50    0.15    --  110.00  77.00   0.00  104
 24  \w     86.00 156.00   0.50    0.15    --  110.00  77.00  60.00  140
 25  \w     86.00 111.00   0.50    0.15    --  110.00  77.00   0.00   50
 26  \w     86.00 173.00   0.50    0.15    --  110.00  77.00 -60.00  174
 27  \w     86.00 164.00   0.50    0.15    --  110.00  77.00 -90.00  156
 28  \w     86.00 153.00   0.50    0.15    --  110.00  77.00-150.00  134
 29  \w    126.00 152.00   0.50    0.15    --  110.00  77.00-180.00   52
 30  \w     86.00 111.00   0.50    0.15    --  110.00  77.00-180.00   50
 31  \w     87.00 161.00   0.50    0.15    --  110.00  77.00-120.00  148
 32  \w     87.00 164.00   0.50    0.15    --  110.00  77.00 -30.00  154
 33  \w     45.00  71.00   0.50    0.10    --   68.00  76.00 -85.20   52
 34  \w     45.00  71.00   0.50    0.10    --   68.00  76.00 -61.29   52
 35  \w     86.00 148.00   0.50    0.15    --  110.00  77.00  30.00  124
 36  \w     86.00 172.00   0.50    0.15    --  110.00  77.00 120.00  172
 37  \w     41.00  69.00   0.50    0.10    --   64.00  76.00 141.71   56
 38  \w     46.00  71.00   0.50    0.10    --   68.00  75.00  68.14   50
 39  \w     37.00  63.00   0.50    0.10    --   60.00  75.00  52.26   52
 40  \w     45.00 112.00   0.50    0.10    --   68.00  75.00  20.13  134
 41  \w     37.00 111.00   0.50    0.10    --   60.00  75.00   0.39  148
 42  \w     41.00  66.00   0.50    0.10    --   64.00  75.00-100.63   50
 43  \w     37.00  63.00   0.50    0.10    --   60.00  75.00-165.28   52
 44  \w     83.00 171.00   0.50    0.15    --  100.00  63.00-167.72  176
 45  \w     93.00 153.00   0.50    0.15    --  110.00  61.00-150.00  120
 46  \w     96.00 145.00   0.50    0.15    --  110.00  61.00 -90.00   98
 47  \w    146.00 171.00   0.50    0.15    --  110.00  61.00-120.00   50
 48  \w     93.00 157.00   0.50    0.15    --  110.00  61.00 -60.00  128
 49  \w     93.00 119.00   0.50    0.15    --  110.00  61.00-120.00   52
 50  \w     93.00 118.00   0.50    0.15    --  110.00  61.00   0.00   50
 51  \w     94.00 148.00   0.50    0.15    --  110.00  61.00  30.00  108
 52  \w    123.00 148.00   0.50    0.15    --  110.00  61.00  90.00   50
 53  \w     94.00 120.00   0.50    0.15    --  110.00  61.00  90.00   52
 54  \w     94.00 161.00   0.50    0.15    --  110.00  61.00 150.00  134
 55  \w     93.00 158.00   0.50    0.15    --  110.00  61.00 120.00  130
 56  \w     93.00 172.00   0.50    0.15    --  110.00  61.00  60.00  158
 57  \w     96.00 172.00   0.50    0.15    --  110.00  45.00   0.00  152
 58  \w    117.00 173.00   0.50    0.15    --  110.00 111.00  30.00  112
 59  \w    150.00 176.00   0.50    0.15    --  110.00 111.00 -90.00   52
 60  \w    112.00 137.00   0.50    0.15    --  110.00 111.00 -90.00   50
 61  \w    -17.00   8.00   0.50    0.10    --   49.37 -19.00 120.00   50
 62  \w     42.00  96.00   0.50    0.10    --   49.37-125.00   0.00  108
 63  \w     60.00  92.00   0.50    0.10    --   49.37-119.00 111.00   64
 64  \w     46.00 108.00   0.50    0.15    --  110.00-111.00  60.00  124
 65  \w     37.00 108.00   0.50    0.15    --  110.00-111.00 120.00  142
 66  \w     37.00 107.00   0.50    0.15    --  110.00-111.00 150.00  140
 67  \w     37.00  98.00   0.50    0.15    --  110.00-111.00  90.00  122
 68  \w     60.00 108.00   0.50    0.15    --  110.00-111.00   0.00   96
 69  \w     37.00 108.00   0.50    0.15    --  110.00-111.00-150.00  142
 70  \w     36.00  65.00   0.50    0.15    --  110.00 -95.00-150.00   58
 71  \w     68.00 104.00   0.50    0.15    --  110.00 -95.00-150.00   72
 72  \w     74.00 106.00   0.50    0.15    --  110.00 -95.00-120.00   64
 73  \w     38.00  71.00   0.50    0.15    --  110.00 -95.00-120.00   66
 74  \w     37.00  98.00   0.50    0.15    --  110.00-111.00 -30.00  122
 75  \w     35.00 105.00   0.50    0.15    --  110.00 -95.00 -90.00  140
 76  \w     35.00  69.00   0.50    0.15    --  110.00 -95.00   0.00   68
 77  \w     74.00 105.00   0.50    0.15    --  110.00 -95.00   0.00   62
 78  \w     34.00  67.00   0.50    0.15    --  110.00 -95.00 -30.00   66
 79  \w     35.00  81.00   0.50    0.15    --  110.00 -95.00  30.00   92
 80  \w     35.00  85.00   0.50    0.15    --  110.00 -95.00  90.00  100
 81  \w     36.00  89.00   0.50    0.15    --  110.00 -95.00 150.00  106
 82  \w   -124.00 -51.00   0.50    0.10    --  -49.37 -19.00 150.00  146
 83  \w   -124.00 -35.00   0.50    0.10    --  -49.37 -19.00  60.00  178
 84  \w    -64.00   2.00   0.50    0.10    --  -49.37  57.00 120.00  132
 85  \w   -128.00 -36.00   0.50    0.10    --  -49.37 -19.00 -60.00  184
 86  \w   -108.00 -39.00   0.50    0.10    --  -49.37 -19.00-150.00  138
 87  \w    -86.00 -52.00   0.50    0.15    --  -76.00 -77.00-132.84   68
 88  \w    -85.00 -60.00   0.50    0.15    --  -84.00 -77.00 -61.23   50
 89  \w    -86.00 -60.00   0.50    0.15    --  -84.00 -77.00-138.50   52
 90  \w    -89.00 -64.00   0.50    0.15    --  -88.00 -77.00-103.26   50
 91  \w    -88.00 -60.00   0.50    0.15    --  -84.00 -77.00 -15.87   56
 92  \w   -125.00 -65.00   0.50    0.15    --  -88.50 -77.00  30.00  120
 93  \w   -100.00 -64.00   0.50    0.15    --  -88.00 -77.00  48.85   72
 94  \w    -91.00 -65.00   0.50    0.15    --  -88.50 -77.00  90.00   52
 95  \w    -91.00 -65.00   0.50    0.15    --  -88.50 -77.00 150.00   52
 96  \w    -89.00 -64.00   0.50    0.15    --  -88.00 -77.00 117.85   50
 97  \w   -158.00-132.00   0.50    0.15    --  -88.50 -77.00 150.00   52
 98  \w    -86.00 -61.00   0.50    0.15    --  -84.00 -76.00 175.50   50
 99  \w    -91.00 -65.00   0.50    0.15    --  -88.50 -76.00  61.09   52
100  \w    -90.00 -65.00   0.50    0.15    --  -88.50 -76.00 111.50   50
101  \w    -91.00 -65.00   0.50    0.15    --  -88.50 -76.00 -89.25   52
102  \w    -90.00 -65.00   0.50    0.15    --  -88.50 -76.00 -73.73   50
103  \w    -90.00 -65.00   0.50    0.15    --  -88.50 -77.00-120.00   50
104  \w    -86.00 -61.00   0.50    0.15    --  -84.00 -76.00-149.98   50
105  \w    -98.00 -66.00   0.50    0.15    --  -88.50 -75.00-165.24   64
106  \w   -157.00-129.00   0.50    0.15    --  -88.50 -75.00-165.24   56
107  \w   -162.00-137.00   0.50    0.15    --  -88.50 -77.00-120.00   50
108  \w   -151.00-124.00   0.50    0.15    --  -88.50 -75.00 -38.23   54
109  \w    -91.00 -66.00   0.50    0.15    --  -88.50 -75.00 -38.23   50
110  \w   -103.00 -65.00   0.50    0.15    --  -88.50 -76.00  18.10   76
111  \w    -91.00 -66.00   0.50    0.15    --  -88.50 -75.00  71.03   50
112  \w    -92.00 -67.00   0.50    0.15    --  -88.50 -74.00  98.74   50
113  \w    -93.00 -68.00   0.50    0.15    --  -88.50 -75.00 172.56   50
114  \w   -153.00-127.00   0.50    0.15    --  -88.50 -75.00 172.56   52
115  \w   -160.00-111.00   0.50    0.15    --  -88.50 -75.00  71.03   98
116  \w   -160.00-122.00   0.50    0.15    --  -88.50 -71.00 127.46   76
117  \w   -147.00-119.00   0.50    0.15    --  -88.50 -74.00   8.92   56
118  \w    -94.00 -68.00   0.50    0.15    --  -88.50 -71.00 127.46   52
119  \w    -93.00 -67.00   0.50    0.15    --  -88.50 -74.00   8.92   52
120  \w    -92.00 -66.00   0.50    0.15    --  -88.50 -74.00 -31.75   52
121  \w    -91.00 -66.00   0.50    0.15    --  -88.50 -73.00-162.98   50
;
_diffrn_measurement_device         'four-circle diffractometer'
_diffrn_measurement_device_type    'XtaLAB Synergy, Dualflex, Pilatus 200K'
_diffrn_measurement_method         '\w scans'
_diffrn_orient_matrix_type        
 'CrysAlisPro convention (1999,Acta A55,543-557)'
_diffrn_orient_matrix_UB_11        -0.0694950000
_diffrn_orient_matrix_UB_12        -0.0011251000
_diffrn_orient_matrix_UB_13        -0.0611412000
_diffrn_orient_matrix_UB_21        0.0336867000
_diffrn_orient_matrix_UB_22        -0.0375710000
_diffrn_orient_matrix_UB_23        -0.0675584000
_diffrn_orient_matrix_UB_31        -0.0103827000
_diffrn_orient_matrix_UB_32        -0.1145901000
_diffrn_orient_matrix_UB_33        0.0227555000
_diffrn_radiation_monochromator    mirror
_diffrn_radiation_probe            x-ray
_diffrn_radiation_type             'Cu K\a'
_diffrn_radiation_wavelength       1.54184
_diffrn_source                     'micro-focus sealed X-ray tube'
_diffrn_source_type                'PhotonJet (Cu) X-ray Source'
_reflns_Friedel_coverage           0.000
_reflns_Friedel_fraction_full      .
_reflns_Friedel_fraction_max       .
_reflns_number_gt                  8758
_reflns_number_total               9238
_reflns_special_details
;
 Reflections were merged by SHELXL according to the crystal
 class for the calculation of statistics and refinement.
 
 _reflns_Friedel_fraction is defined as the number of unique
 Friedel pairs measured divided by the number that would be
 possible theoretically, ignoring centric projections and
 systematic absences.
;
_reflns_threshold_expression       'I > 2\s(I)'
_computing_cell_refinement         'CrysAlisPro 1.171.42.69a (Rigaku OD, 2022)'
_computing_data_collection         'CrysAlisPro 1.171.42.69a (Rigaku OD, 2022)'
_computing_data_reduction          'CrysAlisPro 1.171.42.69a (Rigaku OD, 2022)'
_computing_molecular_graphics      'Olex2 1.5 (Dolomanov et al., 2009)'
_computing_publication_material    'Olex2 1.5 (Dolomanov et al., 2009)'
_computing_structure_refinement    'SHELXL 2018/3 (Sheldrick, 2015)'
_computing_structure_solution      'SHELXT 2014/4 (Sheldrick, 2014)'
_refine_diff_density_max           0.471
_refine_diff_density_min           -0.347
_refine_diff_density_rms           0.047
_refine_ls_extinction_coef         .
_refine_ls_extinction_method       none
_refine_ls_goodness_of_fit_ref     1.025
_refine_ls_hydrogen_treatment      mixed
_refine_ls_matrix_type             full
_refine_ls_number_parameters       708
_refine_ls_number_reflns           9238
_refine_ls_number_restraints       467
_refine_ls_R_factor_all            0.0407
_refine_ls_R_factor_gt             0.0390
_refine_ls_restrained_S_all        1.070
_refine_ls_shift/su_max            0.001
_refine_ls_shift/su_mean           0.000
_refine_ls_structure_factor_coef   Fsqd
_refine_ls_weighting_details      
 'w=1/[\s^2^(Fo^2^)+(0.0363P)^2^+3.4519P] where P=(Fo^2^+2Fc^2^)/3'
_refine_ls_weighting_scheme        calc
_refine_ls_wR_factor_gt            0.0922
_refine_ls_wR_factor_ref           0.0934
_refine_special_details            ?
_olex2_refinement_description
;
1. Fixed Uiso
 At 1.2 times of:
  All C(H) groups, All C(H,H) groups, All N(H) groups
2. Restrained distances
 N1B-H1B
 0.93 with sigma of 0.02
 F7-C16 \\sim F9A-C16 \\sim F7A-C16 \\sim F8-C16 \\sim F8A-C16 \\sim F9-C16
 with sigma of 0.02
 F7-F8 \\sim F8-F9 \\sim F9-F7 \\sim F7A-F8A \\sim F8A-F9A \\sim F9A-F7A
 with sigma of 0.02
 F1-F2 \\sim F2-F3 \\sim F3-F1 \\sim F1A-F2A \\sim F2A-F3A \\sim F3A-F1A
 with sigma of 0.02
 F1-C8 \\sim F1A-C8A \\sim F3A-C8A \\sim F2-C8 \\sim F2A-C8A \\sim F3-C8
 with sigma of 0.02
 C8-C5 \\sim C8A-C5
 with sigma of 0.02
3. Uiso/Uaniso restraints and constraints
F7 \\sim F8 \\sim F9 \\sim C16 \\sim F7A \\sim F9A \\sim F8A: within 2A with
sigma of 0.04 and sigma for terminal atoms of 0.08 within 2A
C5 \\sim F1 \\sim F2 \\sim F3 \\sim C8 \\sim C8A \\sim F3A \\sim F1A \\sim F2A:
within 2A with sigma of 0.04 and sigma for terminal atoms of 0.08 within 2A
Uanis(F1) \\sim Ueq, Uanis(F2) \\sim Ueq, Uanis(F3) \\sim Ueq, Uanis(C8) \\sim
Ueq, Uanis(C8A) \\sim Ueq, Uanis(F3A) \\sim Ueq, Uanis(F1A) \\sim Ueq,
Uanis(F2A) \\sim Ueq, Uanis(F7) \\sim Ueq, Uanis(F8) \\sim Ueq, Uanis(F9) \\sim
Ueq, Uanis(C16) \\sim Ueq, Uanis(F7A) \\sim Ueq, Uanis(F9A) \\sim Ueq,
Uanis(F8A) \\sim Ueq: with sigma of 0.01 and sigma for terminal atoms of 0.01
4. Rigid body (RIGU) restrains
 C13, F7, F8, F9, C16, F7A, F9A, F8A
 with sigma for 1-2 distances of 0.004 and sigma for 1-3 distances of 0.004
 C5, F1, F2, F3, C8, C8A, F3A, F1A, F2A
 with sigma for 1-2 distances of 0.004 and sigma for 1-3 distances of 0.004
5. Others
 Sof(F7A)=Sof(F9A)=Sof(F8A)=1-FVAR(1)
 Sof(F7)=Sof(F8)=Sof(F9)=FVAR(1)
 Sof(C8A)=Sof(F3A)=Sof(F1A)=Sof(F2A)=1-FVAR(2)
 Sof(F1)=Sof(F2)=Sof(F3)=Sof(C8)=FVAR(2)
6.a Secondary CH2 refined with riding coordinates:
 C6B(H6BA,H6BB), C7B(H7BA,H7BB)
6.b Aromatic/amide H refined with riding coordinates:
 C2(H2), C4(H4), C6(H6), C10(H10), C12(H12), C14(H14), C18(H18), C20(H20),
 C22(H22), C26(H26), C28(H28), C30(H30), C1B(H1BA), C2B(H2B), C3B(H3B),
 C4B(H4B), C9B(H9B), C10B(H10B), C11B(H11B), C12B(H12B)
;
_atom_sites_solution_hydrogens     mixed
_atom_sites_solution_primary       dual
_atom_sites_solution_secondary     ?
loop_
  _atom_site_label
  _atom_site_type_symbol
  _atom_site_fract_x
  _atom_site_fract_y
  _atom_site_fract_z
  _atom_site_U_iso_or_equiv
  _atom_site_adp_type
  _atom_site_occupancy
  _atom_site_site_symmetry_order
  _atom_site_calc_flag
  _atom_site_refinement_flags_posn
  _atom_site_refinement_flags_adp
  _atom_site_refinement_flags_occupancy
  _atom_site_disorder_assembly
  _atom_site_disorder_group
 F1 F 1.02706(12) 0.1304(3) 0.35029(14) 0.0593(9) Uani 0.617(5) 1 d D U P A 1
 F2 F 0.94209(15) 0.05119(18) 0.3695(3) 0.0854(17) Uani 0.617(5) 1 d D U P A 1
 F3 F 0.9934(2) 0.1663(3) 0.45459(17) 0.0623(12) Uani 0.617(5) 1 d D U P A 1
 F4 F 0.90563(5) 0.43754(8) 0.11087(6) 0.0371(2) Uani 1 1 d . . . . .
 F5 F 0.92584(6) 0.27529(9) 0.09191(7) 0.0475(3) Uani 1 1 d . . . . .
 F6 F 0.82365(5) 0.33115(8) 0.07097(5) 0.0375(2) Uani 1 1 d . . . . .
 F7 F 0.91503(8) 0.74655(17) 0.31963(19) 0.0693(10) Uani 0.734(4) 1 d D U P B 1
 F8 F 0.84838(9) 0.87491(11) 0.30217(14) 0.0534(7) Uani 0.734(4) 1 d D U P B 1
 F9 F 0.85305(13) 0.7804(2) 0.20252(10) 0.0683(10) Uani 0.734(4) 1 d D U P B 1
 F10 F 0.60549(5) 0.81808(8) 0.27175(7) 0.0395(2) Uani 1 1 d . . . . .
 F11 F 0.56927(4) 0.66304(8) 0.28166(7) 0.0390(2) Uani 1 1 d . . . . .
 F12 F 0.61430(5) 0.75011(11) 0.38972(6) 0.0510(3) Uani 1 1 d . . . . .
 F13 F 0.97803(5) 0.59405(9) 0.57006(7) 0.0442(3) Uani 1 1 d . . . . .
 F14 F 1.00743(5) 0.44249(9) 0.61549(8) 0.0465(3) Uani 1 1 d . . . . .
 F15 F 0.97176(5) 0.55230(12) 0.69073(6) 0.0579(4) Uani 1 1 d . . . . .
 F16 F 0.67760(5) 0.36672(8) 0.61720(6) 0.0345(2) Uani 1 1 d . . . . .
 F17 F 0.76307(5) 0.36024(10) 0.72112(6) 0.0457(3) Uani 1 1 d . . . . .
 F18 F 0.71713(5) 0.50694(8) 0.67951(6) 0.0365(2) Uani 1 1 d . . . . .
 F19 F 0.51920(5) 0.37234(9) 0.15579(6) 0.0409(2) Uani 1 1 d . . . . .
 F20 F 0.59759(5) 0.34429(8) 0.09311(5) 0.0341(2) Uani 1 1 d . . . . .
 F21 F 0.53345(4) 0.21781(7) 0.11264(5) 0.0313(2) Uani 1 1 d . . . . .
 F22 F 0.70291(5) -0.00064(7) 0.37412(6) 0.0347(2) Uani 1 1 d . . . . .
 F23 F 0.59613(5) 0.01703(7) 0.36258(6) 0.0359(2) Uani 1 1 d . . . . .
 F24 F 0.66672(5) 0.08099(7) 0.46618(5) 0.0334(2) Uani 1 1 d . . . . .
 C1 C 0.83686(6) 0.35646(10) 0.32432(8) 0.0163(2) Uani 1 1 d . . . . .
 C2 C 0.84080(6) 0.37313(10) 0.24377(8) 0.0182(3) Uani 1 1 d . . . . .
 H2 H 0.812285 0.424344 0.212170 0.022 Uiso 1 1 calc R U . . .
 C3 C 0.88515(7) 0.31718(11) 0.20820(9) 0.0205(3) Uani 1 1 d . . . . .
 C4 C 0.92738(7) 0.24146(11) 0.25179(9) 0.0238(3) Uani 1 1 d . . . . .
 H4 H 0.957863 0.203517 0.227833 0.029 Uiso 1 1 calc R U . . .
 C5 C 0.92377(7) 0.22277(12) 0.33145(9) 0.0248(3) Uani 1 1 d D U . . .
 C6 C 0.87964(7) 0.27856(11) 0.36706(8) 0.0205(3) Uani 1 1 d . . . . .
 H6 H 0.878398 0.263568 0.421800 0.025 Uiso 1 1 calc R U . . .
 C7 C 0.88601(8) 0.33952(12) 0.12138(10) 0.0270(3) Uani 1 1 d . . . . .
 C8 C 0.9722(3) 0.1433(4) 0.3772(4) 0.0284(11) Uani 0.617(5) 1 d D U P A 1
 C9 C 0.76291(6) 0.53326(10) 0.33217(7) 0.0159(2) Uani 1 1 d . . . . .
 C10 C 0.70051(6) 0.57999(10) 0.33158(8) 0.0174(2) Uani 1 1 d . . . . .
 H10 H 0.665765 0.538319 0.344363 0.021 Uiso 1 1 calc R U . . .
 C11 C 0.68753(7) 0.68546(11) 0.31293(8) 0.0191(3) Uani 1 1 d . . . . .
 C12 C 0.73731(7) 0.75009(11) 0.29587(8) 0.0208(3) Uani 1 1 d . . . . .
 H12 H 0.728807 0.822107 0.283626 0.025 Uiso 1 1 calc R U . . .
 C13 C 0.79985(7) 0.70595(11) 0.29731(8) 0.0202(3) Uani 1 1 d . . . . .
 C14 C 0.81230(6) 0.59998(10) 0.31435(8) 0.0175(2) Uani 1 1 d . . . . .
 H14 H 0.855493 0.572123 0.313885 0.021 Uiso 1 1 calc R U . . .
 C15 C 0.61951(7) 0.72900(12) 0.31400(9) 0.0245(3) Uani 1 1 d . . . . .
 C16 C 0.85513(8) 0.77404(12) 0.28036(9) 0.0274(3) Uani 1 1 d D U . . .
 C17 C 0.80380(6) 0.42297(10) 0.46226(8) 0.0159(2) Uani 1 1 d . . . . .
 C18 C 0.76111(6) 0.40821(10) 0.51542(8) 0.0170(2) Uani 1 1 d . . . . .
 H18 H 0.716116 0.384648 0.493973 0.020 Uiso 1 1 calc R U . . .
 C19 C 0.78288(7) 0.42719(10) 0.59893(8) 0.0182(3) Uani 1 1 d . . . . .
 C20 C 0.84795(7) 0.46242(11) 0.63302(8) 0.0192(3) Uani 1 1 d . . . . .
 H20 H 0.862724 0.475042 0.689936 0.023 Uiso 1 1 calc R U . . .
 C21 C 0.89072(7) 0.47863(10) 0.58131(8) 0.0188(3) Uani 1 1 d . . . . .
 C22 C 0.86916(6) 0.45897(10) 0.49804(8) 0.0172(2) Uani 1 1 d . . . . .
 H22 H 0.899805 0.470351 0.464334 0.021 Uiso 1 1 calc R U . . .
 C23 C 0.73577(7) 0.41362(12) 0.65398(8) 0.0230(3) Uani 1 1 d . . . . .
 C24 C 0.96155(7) 0.51698(12) 0.61490(9) 0.0241(3) Uani 1 1 d . . . . .
 C25 C 0.71344(6) 0.33535(10) 0.33275(8) 0.0156(2) Uani 1 1 d . . . . .
 C26 C 0.66539(6) 0.35181(10) 0.25917(8) 0.0169(2) Uani 1 1 d . . . . .
 H26 H 0.667235 0.414877 0.229986 0.020 Uiso 1 1 calc R U . . .
 C27 C 0.61510(6) 0.27918(11) 0.22732(8) 0.0175(3) Uani 1 1 d . . . . .
 C28 C 0.60989(6) 0.18615(11) 0.26784(8) 0.0182(3) Uani 1 1 d . . . . .
 H28 H 0.575328 0.136765 0.246463 0.022 Uiso 1 1 calc R U . . .
 C29 C 0.65702(6) 0.16785(10) 0.34078(8) 0.0173(2) Uani 1 1 d . . . . .
 C30 C 0.70776(6) 0.24039(10) 0.37228(8) 0.0168(2) Uani 1 1 d . . . . .
 H30 H 0.739429 0.224984 0.422029 0.020 Uiso 1 1 calc R U . . .
 C31 C 0.56657(7) 0.30280(12) 0.14775(9) 0.0234(3) Uani 1 1 d . . . . .
 C32 C 0.65562(7) 0.06677(11) 0.38506(9) 0.0220(3) Uani 1 1 d . . . . .
 B1 B 0.77906(7) 0.41213(11) 0.36281(9) 0.0149(3) Uani 1 1 d . . . . .
 N1B N 0.72049(7) 0.74356(10) 0.54961(7) 0.0244(3) Uani 1 1 d D . . . .
 H1B H 0.6828(8) 0.7083(14) 0.5569(11) 0.029 Uiso 1 1 d D U . . .
 N2B N 0.59948(7) 0.68208(11) 0.57083(8) 0.0294(3) Uani 1 1 d . . . . .
 C1B C 0.76908(8) 0.69373(12) 0.52242(9) 0.0265(3) Uani 1 1 d . . . . .
 H1BA H 0.765436 0.620588 0.512247 0.032 Uiso 1 1 calc R U . . .
 C2B C 0.82383(8) 0.74754(13) 0.50924(9) 0.0284(3) Uani 1 1 d . . . . .
 H2B H 0.858394 0.712379 0.490504 0.034 Uiso 1 1 calc R U . . .
 C3B C 0.82760(8) 0.85461(13) 0.52391(10) 0.0313(3) Uani 1 1 d . . . . .
 H3B H 0.864651 0.893882 0.514500 0.038 Uiso 1 1 calc R U . . .
 C4B C 0.77689(8) 0.90393(12) 0.55243(9) 0.0291(3) Uani 1 1 d . . . . .
 H4B H 0.779432 0.977071 0.562793 0.035 Uiso 1 1 calc R U . . .
 C5B C 0.72292(8) 0.84722(11) 0.56574(8) 0.0246(3) Uani 1 1 d . . . . .
 C6B C 0.66736(8) 0.89448(12) 0.59914(9) 0.0273(3) Uani 1 1 d . . . . .
 H6BA H 0.673914 0.971288 0.601650 0.033 Uiso 1 1 calc R U . . .
 H6BB H 0.672954 0.869399 0.655830 0.033 Uiso 1 1 calc R U . . .
 C7B C 0.59375(8) 0.87230(13) 0.55251(9) 0.0291(3) Uani 1 1 d . . . . .
 H7BA H 0.564950 0.929947 0.564210 0.035 Uiso 1 1 calc R U . . .
 H7BB H 0.591822 0.874429 0.493389 0.035 Uiso 1 1 calc R U . . .
 C8B C 0.56316(8) 0.77016(13) 0.57077(9) 0.0269(3) Uani 1 1 d . . . . .
 C9B C 0.49848(8) 0.76644(14) 0.58463(9) 0.0322(3) Uani 1 1 d . . . . .
 H9B H 0.473587 0.829225 0.585166 0.039 Uiso 1 1 calc R U . . .
 C10B C 0.47055(8) 0.67142(15) 0.59760(10) 0.0354(4) Uani 1 1 d . . . . .
 H10B H 0.426451 0.668225 0.607213 0.042 Uiso 1 1 calc R U . . .
 C11B C 0.50753(8) 0.58101(14) 0.59643(11) 0.0351(4) Uani 1 1 d . . . . .
 H11B H 0.489449 0.514478 0.604773 0.042 Uiso 1 1 calc R U . . .
 C12B C 0.57171(8) 0.59020(14) 0.58275(11) 0.0342(4) Uani 1 1 d . . . . .
 H12B H 0.597309 0.528243 0.581768 0.041 Uiso 1 1 calc R U . . .
 F7A F 0.8967(3) 0.7168(4) 0.2419(4) 0.0582(19) Uani 0.266(4) 1 d D U P B 2
 F9A F 0.8350(3) 0.8463(5) 0.2303(5) 0.079(3) Uani 0.266(4) 1 d D U P B 2
 F8A F 0.8956(4) 0.8065(7) 0.3440(3) 0.080(3) Uani 0.266(4) 1 d D U P B 2
 C8A C 0.9592(5) 0.1314(8) 0.3839(6) 0.034(2) Uani 0.383(5) 1 d D U P A 2
 F3A F 1.0105(3) 0.1669(5) 0.4411(5) 0.091(3) Uani 0.383(5) 1 d D U P A 2
 F1A F 0.9856(4) 0.0654(5) 0.3420(2) 0.093(3) Uani 0.383(5) 1 d D U P A 2
 F2A F 0.92572(19) 0.0764(3) 0.4268(3) 0.0622(13) Uani 0.383(5) 1 d D U P A 2

loop_
  _atom_site_aniso_label
  _atom_site_aniso_U_11
  _atom_site_aniso_U_22
  _atom_site_aniso_U_33
  _atom_site_aniso_U_23
  _atom_site_aniso_U_13
  _atom_site_aniso_U_12
 F1 0.0412(12) 0.0777(19) 0.0612(13) 0.0213(12) 0.0161(10) 0.0423(12)
 F2 0.0574(16) 0.0213(11) 0.148(4) 0.0268(16) -0.034(2) -0.0061(11)
 F3 0.087(2) 0.073(2) 0.0222(10) 0.0065(10) 0.0048(13) 0.0583(19)
 F4 0.0495(6) 0.0280(5) 0.0389(5) -0.0006(4) 0.0210(5) -0.0115(4)
 F5 0.0687(7) 0.0421(6) 0.0447(6) 0.0003(5) 0.0396(6) 0.0172(5)
 F6 0.0457(6) 0.0439(6) 0.0224(4) -0.0043(4) 0.0068(4) -0.0121(5)
 F7 0.0195(7) 0.0522(13) 0.127(3) 0.0534(15) -0.0011(10) -0.0081(7)
 F8 0.0572(11) 0.0214(7) 0.0917(17) -0.0117(8) 0.0377(11) -0.0168(7)
 F9 0.0880(18) 0.092(2) 0.0311(8) -0.0110(10) 0.0271(9) -0.0631(17)
 F10 0.0354(5) 0.0296(5) 0.0515(6) 0.0077(4) 0.0063(4) 0.0156(4)
 F11 0.0188(4) 0.0353(5) 0.0596(7) -0.0073(5) 0.0028(4) 0.0043(4)
 F12 0.0371(5) 0.0912(9) 0.0243(5) -0.0075(5) 0.0062(4) 0.0325(6)
 F13 0.0301(5) 0.0426(6) 0.0530(6) 0.0120(5) -0.0036(4) -0.0198(4)
 F14 0.0175(4) 0.0408(6) 0.0751(8) -0.0030(5) -0.0014(5) 0.0015(4)
 F15 0.0348(5) 0.1071(11) 0.0316(5) -0.0329(6) 0.0074(4) -0.0312(6)
 F16 0.0306(5) 0.0437(6) 0.0337(5) -0.0045(4) 0.0165(4) -0.0146(4)
 F17 0.0355(5) 0.0730(8) 0.0339(5) 0.0298(5) 0.0189(4) 0.0185(5)
 F18 0.0317(5) 0.0387(5) 0.0444(5) -0.0113(4) 0.0196(4) 0.0024(4)
 F19 0.0283(5) 0.0475(6) 0.0395(5) -0.0014(5) -0.0065(4) 0.0162(4)
 F20 0.0320(5) 0.0460(6) 0.0205(4) 0.0097(4) -0.0010(3) -0.0138(4)
 F21 0.0282(4) 0.0366(5) 0.0238(4) -0.0009(4) -0.0042(3) -0.0129(4)
 F22 0.0403(5) 0.0220(4) 0.0451(5) 0.0070(4) 0.0168(4) 0.0114(4)
 F23 0.0314(5) 0.0242(5) 0.0490(6) 0.0081(4) 0.0033(4) -0.0113(4)
 F24 0.0534(6) 0.0251(4) 0.0233(4) 0.0048(3) 0.0124(4) -0.0042(4)
 C1 0.0130(5) 0.0155(6) 0.0196(6) -0.0018(5) 0.0022(5) -0.0015(5)
 C2 0.0164(6) 0.0165(6) 0.0216(6) -0.0011(5) 0.0045(5) -0.0001(5)
 C3 0.0188(6) 0.0189(6) 0.0250(7) -0.0053(5) 0.0077(5) -0.0037(5)
 C4 0.0166(6) 0.0224(7) 0.0320(7) -0.0101(6) 0.0048(5) 0.0012(5)
 C5 0.0195(6) 0.0221(7) 0.0285(7) -0.0054(6) -0.0024(5) 0.0051(5)
 C6 0.0193(6) 0.0194(6) 0.0206(6) -0.0016(5) 0.0001(5) 0.0016(5)
 C7 0.0327(8) 0.0216(7) 0.0315(8) -0.0053(6) 0.0173(6) -0.0021(6)
 C8 0.024(2) 0.0226(17) 0.037(2) -0.0019(14) 0.0036(15) 0.0066(14)
 C9 0.0172(6) 0.0172(6) 0.0127(5) -0.0013(5) 0.0025(4) -0.0001(5)
 C10 0.0169(6) 0.0189(6) 0.0168(6) -0.0012(5) 0.0046(5) -0.0003(5)
 C11 0.0202(6) 0.0201(6) 0.0159(6) -0.0029(5) 0.0019(5) 0.0029(5)
 C12 0.0262(7) 0.0154(6) 0.0190(6) -0.0004(5) 0.0016(5) 0.0015(5)
 C13 0.0219(6) 0.0195(6) 0.0181(6) 0.0014(5) 0.0026(5) -0.0030(5)
 C14 0.0164(6) 0.0190(6) 0.0172(6) -0.0002(5) 0.0038(5) 0.0004(5)
 C15 0.0244(7) 0.0262(7) 0.0209(7) -0.0036(5) 0.0015(5) 0.0070(6)
 C16 0.0283(7) 0.0226(7) 0.0304(7) 0.0037(6) 0.0054(6) -0.0049(6)
 C17 0.0162(6) 0.0131(6) 0.0182(6) 0.0006(5) 0.0034(5) 0.0005(5)
 C18 0.0154(6) 0.0154(6) 0.0198(6) 0.0007(5) 0.0033(5) -0.0010(5)
 C19 0.0202(6) 0.0162(6) 0.0194(6) 0.0021(5) 0.0070(5) 0.0016(5)
 C20 0.0214(6) 0.0187(6) 0.0169(6) -0.0008(5) 0.0034(5) 0.0009(5)
 C21 0.0168(6) 0.0178(6) 0.0210(6) -0.0012(5) 0.0027(5) -0.0011(5)
 C22 0.0158(6) 0.0171(6) 0.0191(6) -0.0001(5) 0.0051(5) -0.0009(5)
 C23 0.0218(6) 0.0277(7) 0.0204(6) 0.0022(5) 0.0072(5) 0.0012(5)
 C24 0.0196(6) 0.0300(8) 0.0213(7) -0.0034(6) 0.0020(5) -0.0046(6)
 C25 0.0137(6) 0.0162(6) 0.0174(6) -0.0011(5) 0.0049(5) 0.0004(5)
 C26 0.0156(6) 0.0173(6) 0.0179(6) 0.0008(5) 0.0046(5) 0.0001(5)
 C27 0.0140(6) 0.0215(6) 0.0170(6) -0.0012(5) 0.0037(5) 0.0006(5)
 C28 0.0147(6) 0.0192(6) 0.0212(6) -0.0032(5) 0.0053(5) -0.0027(5)
 C29 0.0174(6) 0.0157(6) 0.0201(6) -0.0003(5) 0.0068(5) 0.0005(5)
 C30 0.0153(6) 0.0177(6) 0.0172(6) -0.0004(5) 0.0034(5) 0.0013(5)
 C31 0.0178(6) 0.0273(7) 0.0229(7) 0.0017(6) 0.0004(5) -0.0031(5)
 C32 0.0228(7) 0.0180(6) 0.0252(7) -0.0003(5) 0.0057(5) -0.0015(5)
 B1 0.0129(6) 0.0152(6) 0.0165(6) 0.0003(5) 0.0031(5) -0.0005(5)
 N1B 0.0273(6) 0.0218(6) 0.0221(6) -0.0014(5) 0.0017(5) 0.0036(5)
 N2B 0.0281(6) 0.0290(7) 0.0297(7) -0.0002(5) 0.0041(5) 0.0086(5)
 C1B 0.0292(7) 0.0227(7) 0.0243(7) -0.0028(6) 0.0000(6) 0.0069(6)
 C2B 0.0270(7) 0.0295(8) 0.0264(7) -0.0014(6) 0.0016(6) 0.0072(6)
 C3B 0.0285(8) 0.0301(8) 0.0319(8) 0.0021(6) 0.0006(6) 0.0011(6)
 C4B 0.0336(8) 0.0216(7) 0.0278(7) -0.0009(6) -0.0012(6) 0.0032(6)
 C5B 0.0321(7) 0.0217(7) 0.0161(6) -0.0002(5) -0.0018(5) 0.0067(6)
 C6B 0.0407(8) 0.0215(7) 0.0194(6) -0.0001(5) 0.0067(6) 0.0076(6)
 C7B 0.0357(8) 0.0290(8) 0.0229(7) 0.0035(6) 0.0077(6) 0.0148(6)
 C8B 0.0299(7) 0.0325(8) 0.0168(6) -0.0014(6) 0.0028(5) 0.0106(6)
 C9B 0.0311(8) 0.0397(9) 0.0254(7) -0.0034(7) 0.0061(6) 0.0128(7)
 C10B 0.0274(8) 0.0477(10) 0.0304(8) -0.0083(7) 0.0056(6) 0.0037(7)
 C11B 0.0297(8) 0.0374(9) 0.0353(9) -0.0047(7) 0.0020(7) -0.0004(7)
 C12B 0.0280(8) 0.0303(8) 0.0415(9) -0.0019(7) 0.0028(7) 0.0056(6)
 F7A 0.053(3) 0.047(3) 0.091(5) -0.003(3) 0.051(3) -0.020(2)
 F9A 0.052(3) 0.065(4) 0.120(6) 0.070(4) 0.019(3) 0.003(3)
 F8A 0.072(4) 0.114(6) 0.053(3) -0.023(3) 0.014(3) -0.069(4)
 C8A 0.020(3) 0.044(5) 0.036(3) -0.001(3) 0.000(2) 0.018(3)
 F3A 0.057(3) 0.056(3) 0.119(5) 0.026(3) -0.059(3) -0.016(3)
 F1A 0.145(6) 0.086(4) 0.055(2) 0.015(2) 0.036(3) 0.092(4)
 F2A 0.065(2) 0.044(2) 0.080(3) 0.0373(19) 0.022(2) 0.0260(16)

_geom_special_details
;
 All esds (except the esd in the dihedral angle between two l.s. planes)
 are estimated using the full covariance matrix.  The cell esds are taken
 into account individually in the estimation of esds in distances, angles
 and torsion angles; correlations between esds in cell parameters are only
 used when they are defined by crystal symmetry.  An approximate (isotropic)
 treatment of cell esds is used for estimating esds involving l.s. planes.
;
loop_
  _geom_bond_atom_site_label_1
  _geom_bond_atom_site_label_2
  _geom_bond_distance
  _geom_bond_site_symmetry_2
  _geom_bond_publ_flag
 F1 C8 1.311(6) . ?
 F2 C8 1.320(6) . ?
 F3 C8 1.309(6) . ?
 F4 C7 1.3392(18) . ?
 F5 C7 1.3305(17) . ?
 F6 C7 1.3538(19) . ?
 F7 C16 1.290(2) . ?
 F8 C16 1.356(2) . ?
 F9 C16 1.307(2) . ?
 F10 C15 1.3377(18) . ?
 F11 C15 1.3373(18) . ?
 F12 C15 1.3352(17) . ?
 F13 C24 1.3327(18) . ?
 F14 C24 1.3318(18) . ?
 F15 C24 1.3265(17) . ?
 F16 C23 1.3405(17) . ?
 F17 C23 1.3266(17) . ?
 F18 C23 1.3527(17) . ?
 F19 C31 1.3416(18) . ?
 F20 C31 1.3444(17) . ?
 F21 C31 1.3399(17) . ?
 F22 C32 1.3367(17) . ?
 F23 C32 1.3400(16) . ?
 F24 C32 1.3466(17) . ?
 C1 C2 1.3976(18) . ?
 C1 C6 1.4040(18) . ?
 C1 B1 1.6355(18) . ?
 C2 H2 0.9500 . ?
 C2 C3 1.3943(18) . ?
 C3 C4 1.384(2) . ?
 C3 C7 1.498(2) . ?
 C4 H4 0.9500 . ?
 C4 C5 1.385(2) . ?
 C5 C6 1.390(2) . ?
 C5 C8 1.496(6) . ?
 C5 C8A 1.537(9) . ?
 C6 H6 0.9500 . ?
 C9 C10 1.4011(18) . ?
 C9 C14 1.4041(18) . ?
 C9 B1 1.6403(19) . ?
 C10 H10 0.9500 . ?
 C10 C11 1.3948(19) . ?
 C11 C12 1.389(2) . ?
 C11 C15 1.4960(19) . ?
 C12 H12 0.9500 . ?
 C12 C13 1.387(2) . ?
 C13 C14 1.3949(19) . ?
 C13 C16 1.5023(19) . ?
 C14 H14 0.9500 . ?
 C16 F7A 1.392(5) . ?
 C16 F9A 1.253(5) . ?
 C16 F8A 1.259(5) . ?
 C17 C18 1.4021(18) . ?
 C17 C22 1.4015(17) . ?
 C17 B1 1.6403(19) . ?
 C18 H18 0.9500 . ?
 C18 C19 1.3952(18) . ?
 C19 C20 1.3876(19) . ?
 C19 C23 1.4953(18) . ?
 C20 H20 0.9500 . ?
 C20 C21 1.3871(19) . ?
 C21 C22 1.3925(18) . ?
 C21 C24 1.5003(18) . ?
 C22 H22 0.9500 . ?
 C25 C26 1.4024(17) . ?
 C25 C30 1.4028(18) . ?
 C25 B1 1.6373(18) . ?
 C26 H26 0.9500 . ?
 C26 C27 1.3914(18) . ?
 C27 C28 1.3881(19) . ?
 C27 C31 1.4969(18) . ?
 C28 H28 0.9500 . ?
 C28 C29 1.3894(18) . ?
 C29 C30 1.3953(18) . ?
 C29 C32 1.4960(19) . ?
 C30 H30 0.9500 . ?
 N1B H1B 0.923(14) . ?
 N1B C1B 1.3451(19) . ?
 N1B C5B 1.3509(19) . ?
 N2B C8B 1.3463(19) . ?
 N2B C12B 1.339(2) . ?
 C1B H1BA 0.9500 . ?
 C1B C2B 1.372(2) . ?
 C2B H2B 0.9500 . ?
 C2B C3B 1.389(2) . ?
 C3B H3B 0.9500 . ?
 C3B C4B 1.389(2) . ?
 C4B H4B 0.9500 . ?
 C4B C5B 1.378(2) . ?
 C5B C6B 1.505(2) . ?
 C6B H6BA 0.9900 . ?
 C6B H6BB 0.9900 . ?
 C6B C7B 1.544(2) . ?
 C7B H7BA 0.9900 . ?
 C7B H7BB 0.9900 . ?
 C7B C8B 1.509(2) . ?
 C8B C9B 1.391(2) . ?
 C9B H9B 0.9500 . ?
 C9B C10B 1.380(3) . ?
 C10B H10B 0.9500 . ?
 C10B C11B 1.382(2) . ?
 C11B H11B 0.9500 . ?
 C11B C12B 1.384(2) . ?
 C12B H12B 0.9500 . ?
 C8A F3A 1.323(10) . ?
 C8A F1A 1.298(10) . ?
 C8A F2A 1.310(9) . ?

loop_
  _geom_angle_atom_site_label_1
  _geom_angle_atom_site_label_2
  _geom_angle_atom_site_label_3
  _geom_angle
  _geom_angle_site_symmetry_1
  _geom_angle_site_symmetry_3
  _geom_angle_publ_flag
 C2 C1 C6 115.87(12) . . ?
 C2 C1 B1 122.23(11) . . ?
 C6 C1 B1 121.39(12) . . ?
 C1 C2 H2 118.9 . . ?
 C3 C2 C1 122.25(13) . . ?
 C3 C2 H2 118.9 . . ?
 C2 C3 C7 118.88(13) . . ?
 C4 C3 C2 120.87(13) . . ?
 C4 C3 C7 120.24(13) . . ?
 C3 C4 H4 121.1 . . ?
 C3 C4 C5 117.86(13) . . ?
 C5 C4 H4 121.1 . . ?
 C4 C5 C6 121.35(13) . . ?
 C4 C5 C8 115.9(3) . . ?
 C4 C5 C8A 124.4(4) . . ?
 C6 C5 C8 122.6(3) . . ?
 C6 C5 C8A 113.7(4) . . ?
 C1 C6 H6 119.1 . . ?
 C5 C6 C1 121.78(13) . . ?
 C5 C6 H6 119.1 . . ?
 F4 C7 F6 104.78(13) . . ?
 F4 C7 C3 112.41(12) . . ?
 F5 C7 F4 107.45(12) . . ?
 F5 C7 F6 106.23(13) . . ?
 F5 C7 C3 113.47(13) . . ?
 F6 C7 C3 111.92(12) . . ?
 F1 C8 F2 105.6(4) . . ?
 F1 C8 C5 114.7(4) . . ?
 F2 C8 C5 108.7(4) . . ?
 F3 C8 F1 105.6(4) . . ?
 F3 C8 F2 109.5(5) . . ?
 F3 C8 C5 112.5(4) . . ?
 C10 C9 C14 115.69(12) . . ?
 C10 C9 B1 121.18(11) . . ?
 C14 C9 B1 122.72(11) . . ?
 C9 C10 H10 118.8 . . ?
 C11 C10 C9 122.41(12) . . ?
 C11 C10 H10 118.8 . . ?
 C10 C11 C15 118.86(13) . . ?
 C12 C11 C10 120.86(12) . . ?
 C12 C11 C15 120.26(13) . . ?
 C11 C12 H12 121.1 . . ?
 C13 C12 C11 117.77(12) . . ?
 C13 C12 H12 121.1 . . ?
 C12 C13 C14 121.29(13) . . ?
 C12 C13 C16 119.12(13) . . ?
 C14 C13 C16 119.60(13) . . ?
 C9 C14 H14 119.0 . . ?
 C13 C14 C9 121.96(12) . . ?
 C13 C14 H14 119.0 . . ?
 F10 C15 C11 113.01(13) . . ?
 F11 C15 F10 105.84(12) . . ?
 F11 C15 C11 112.37(12) . . ?
 F12 C15 F10 106.46(12) . . ?
 F12 C15 F11 106.94(13) . . ?
 F12 C15 C11 111.77(11) . . ?
 F7 C16 F8 105.28(18) . . ?
 F7 C16 F9 109.5(2) . . ?
 F7 C16 C13 113.77(14) . . ?
 F8 C16 C13 111.71(14) . . ?
 F9 C16 F8 103.43(18) . . ?
 F9 C16 C13 112.38(14) . . ?
 F7A C16 C13 110.5(2) . . ?
 F9A C16 C13 114.5(3) . . ?
 F9A C16 F7A 102.2(4) . . ?
 F9A C16 F8A 112.0(5) . . ?
 F8A C16 C13 113.3(3) . . ?
 F8A C16 F7A 103.0(4) . . ?
 C18 C17 B1 123.90(11) . . ?
 C22 C17 C18 115.93(12) . . ?
 C22 C17 B1 119.87(11) . . ?
 C17 C18 H18 119.1 . . ?
 C19 C18 C17 121.82(12) . . ?
 C19 C18 H18 119.1 . . ?
 C18 C19 C23 120.76(12) . . ?
 C20 C19 C18 121.22(12) . . ?
 C20 C19 C23 117.99(12) . . ?
 C19 C20 H20 121.1 . . ?
 C21 C20 C19 117.84(12) . . ?
 C21 C20 H20 121.1 . . ?
 C20 C21 C22 120.95(12) . . ?
 C20 C21 C24 120.06(12) . . ?
 C22 C21 C24 118.99(12) . . ?
 C17 C22 H22 118.9 . . ?
 C21 C22 C17 122.25(12) . . ?
 C21 C22 H22 118.9 . . ?
 F16 C23 F18 104.94(11) . . ?
 F16 C23 C19 112.96(12) . . ?
 F17 C23 F16 108.09(12) . . ?
 F17 C23 F18 105.85(12) . . ?
 F17 C23 C19 112.99(12) . . ?
 F18 C23 C19 111.45(12) . . ?
 F13 C24 C21 112.05(12) . . ?
 F14 C24 F13 105.17(12) . . ?
 F14 C24 C21 112.23(12) . . ?
 F15 C24 F13 107.10(13) . . ?
 F15 C24 F14 106.69(13) . . ?
 F15 C24 C21 113.09(12) . . ?
 C26 C25 C30 115.60(12) . . ?
 C26 C25 B1 122.04(11) . . ?
 C30 C25 B1 121.61(11) . . ?
 C25 C26 H26 118.8 . . ?
 C27 C26 C25 122.44(12) . . ?
 C27 C26 H26 118.8 . . ?
 C26 C27 C31 118.70(12) . . ?
 C28 C27 C26 121.06(12) . . ?
 C28 C27 C31 120.24(12) . . ?
 C27 C28 H28 121.2 . . ?
 C27 C28 C29 117.61(12) . . ?
 C29 C28 H28 121.2 . . ?
 C28 C29 C30 121.24(12) . . ?
 C28 C29 C32 119.81(12) . . ?
 C30 C29 C32 118.90(12) . . ?
 C25 C30 H30 119.0 . . ?
 C29 C30 C25 122.03(12) . . ?
 C29 C30 H30 119.0 . . ?
 F19 C31 F20 105.90(12) . . ?
 F19 C31 C27 112.30(12) . . ?
 F20 C31 C27 112.23(11) . . ?
 F21 C31 F19 106.47(11) . . ?
 F21 C31 F20 106.55(12) . . ?
 F21 C31 C27 112.89(12) . . ?
 F22 C32 F23 106.68(11) . . ?
 F22 C32 F24 105.97(11) . . ?
 F22 C32 C29 112.81(11) . . ?
 F23 C32 F24 105.90(11) . . ?
 F23 C32 C29 113.03(12) . . ?
 F24 C32 C29 111.91(11) . . ?
 C1 B1 C9 113.22(10) . . ?
 C1 B1 C17 111.63(10) . . ?
 C1 B1 C25 103.11(10) . . ?
 C17 B1 C9 103.47(10) . . ?
 C25 B1 C9 112.34(10) . . ?
 C25 B1 C17 113.41(10) . . ?
 C1B N1B H1B 121.1(12) . . ?
 C1B N1B C5B 122.56(14) . . ?
 C5B N1B H1B 116.3(12) . . ?
 C12B N2B C8B 118.81(14) . . ?
 N1B C1B H1BA 119.7 . . ?
 N1B C1B C2B 120.63(14) . . ?
 C2B C1B H1BA 119.7 . . ?
 C1B C2B H2B 120.7 . . ?
 C1B C2B C3B 118.51(15) . . ?
 C3B C2B H2B 120.7 . . ?
 C2B C3B H3B 120.2 . . ?
 C2B C3B C4B 119.63(16) . . ?
 C4B C3B H3B 120.2 . . ?
 C3B C4B H4B 119.9 . . ?
 C5B C4B C3B 120.30(15) . . ?
 C5B C4B H4B 119.9 . . ?
 N1B C5B C4B 118.37(14) . . ?
 N1B C5B C6B 118.31(14) . . ?
 C4B C5B C6B 123.31(14) . . ?
 C5B C6B H6BA 108.0 . . ?
 C5B C6B H6BB 108.0 . . ?
 C5B C6B C7B 117.37(12) . . ?
 H6BA C6B H6BB 107.2 . . ?
 C7B C6B H6BA 108.0 . . ?
 C7B C6B H6BB 108.0 . . ?
 C6B C7B H7BA 108.1 . . ?
 C6B C7B H7BB 108.1 . . ?
 H7BA C7B H7BB 107.3 . . ?
 C8B C7B C6B 116.87(12) . . ?
 C8B C7B H7BA 108.1 . . ?
 C8B C7B H7BB 108.1 . . ?
 N2B C8B C7B 118.05(14) . . ?
 N2B C8B C9B 120.82(16) . . ?
 C9B C8B C7B 121.10(14) . . ?
 C8B C9B H9B 120.0 . . ?
 C10B C9B C8B 119.91(15) . . ?
 C10B C9B H9B 120.0 . . ?
 C9B C10B H10B 120.4 . . ?
 C9B C10B C11B 119.15(16) . . ?
 C11B C10B H10B 120.4 . . ?
 C10B C11B H11B 121.0 . . ?
 C10B C11B C12B 118.05(17) . . ?
 C12B C11B H11B 121.0 . . ?
 N2B C12B C11B 123.24(16) . . ?
 N2B C12B H12B 118.4 . . ?
 C11B C12B H12B 118.4 . . ?
 F3A C8A C5 109.9(7) . . ?
 F1A C8A C5 112.2(7) . . ?
 F1A C8A F3A 105.3(8) . . ?
 F1A C8A F2A 106.9(8) . . ?
 F2A C8A C5 119.5(6) . . ?
 F2A C8A F3A 101.8(7) . . ?

loop_
  _geom_torsion_atom_site_label_1
  _geom_torsion_atom_site_label_2
  _geom_torsion_atom_site_label_3
  _geom_torsion_atom_site_label_4
  _geom_torsion
  _geom_torsion_site_symmetry_1
  _geom_torsion_site_symmetry_2
  _geom_torsion_site_symmetry_3
  _geom_torsion_site_symmetry_4
  _geom_torsion_publ_flag
 C1 C2 C3 C4 0.3(2) . . . . ?
 C1 C2 C3 C7 179.74(12) . . . . ?
 C2 C1 C6 C5 0.87(19) . . . . ?
 C2 C1 B1 C9 -38.62(16) . . . . ?
 C2 C1 B1 C17 -154.90(12) . . . . ?
 C2 C1 B1 C25 83.02(14) . . . . ?
 C2 C3 C4 C5 0.4(2) . . . . ?
 C2 C3 C7 F4 63.39(17) . . . . ?
 C2 C3 C7 F5 -174.43(13) . . . . ?
 C2 C3 C7 F6 -54.22(17) . . . . ?
 C3 C4 C5 C6 -0.5(2) . . . . ?
 C3 C4 C5 C8 -177.7(3) . . . . ?
 C3 C4 C5 C8A 170.7(5) . . . . ?
 C4 C3 C7 F4 -117.21(15) . . . . ?
 C4 C3 C7 F5 5.0(2) . . . . ?
 C4 C3 C7 F6 125.19(14) . . . . ?
 C4 C5 C6 C1 -0.2(2) . . . . ?
 C4 C5 C8 F1 24.6(5) . . . . ?
 C4 C5 C8 F2 -93.3(4) . . . . ?
 C4 C5 C8 F3 145.3(4) . . . . ?
 C4 C5 C8A F3A 108.2(7) . . . . ?
 C4 C5 C8A F1A -8.5(9) . . . . ?
 C4 C5 C8A F2A -134.8(6) . . . . ?
 C6 C1 C2 C3 -0.96(19) . . . . ?
 C6 C1 B1 C9 149.96(12) . . . . ?
 C6 C1 B1 C17 33.68(16) . . . . ?
 C6 C1 B1 C25 -88.41(14) . . . . ?
 C6 C5 C8 F1 -152.6(3) . . . . ?
 C6 C5 C8 F2 89.6(5) . . . . ?
 C6 C5 C8 F3 -31.9(5) . . . . ?
 C6 C5 C8A F3A -80.0(8) . . . . ?
 C6 C5 C8A F1A 163.3(6) . . . . ?
 C6 C5 C8A F2A 37.0(9) . . . . ?
 C7 C3 C4 C5 -178.98(13) . . . . ?
 C8 C5 C6 C1 176.8(3) . . . . ?
 C9 C10 C11 C12 -1.6(2) . . . . ?
 C9 C10 C11 C15 -179.81(12) . . . . ?
 C10 C9 C14 C13 0.09(18) . . . . ?
 C10 C9 B1 C1 155.34(11) . . . . ?
 C10 C9 B1 C17 -83.65(13) . . . . ?
 C10 C9 B1 C25 39.04(16) . . . . ?
 C10 C11 C12 C13 0.59(19) . . . . ?
 C10 C11 C15 F10 -160.29(12) . . . . ?
 C10 C11 C15 F11 -40.60(18) . . . . ?
 C10 C11 C15 F12 79.64(17) . . . . ?
 C11 C12 C13 C14 0.7(2) . . . . ?
 C11 C12 C13 C16 -179.10(12) . . . . ?
 C12 C11 C15 F10 21.52(18) . . . . ?
 C12 C11 C15 F11 141.21(13) . . . . ?
 C12 C11 C15 F12 -98.55(16) . . . . ?
 C12 C13 C14 C9 -1.1(2) . . . . ?
 C12 C13 C16 F7 147.5(2) . . . . ?
 C12 C13 C16 F8 28.5(2) . . . . ?
 C12 C13 C16 F9 -87.2(2) . . . . ?
 C12 C13 C16 F7A -147.8(3) . . . . ?
 C12 C13 C16 F9A -33.1(5) . . . . ?
 C12 C13 C16 F8A 97.1(5) . . . . ?
 C14 C9 C10 C11 1.25(18) . . . . ?
 C14 C9 B1 C1 -32.35(16) . . . . ?
 C14 C9 B1 C17 88.66(14) . . . . ?
 C14 C9 B1 C25 -148.65(12) . . . . ?
 C14 C13 C16 F7 -32.3(3) . . . . ?
 C14 C13 C16 F8 -151.34(16) . . . . ?
 C14 C13 C16 F9 92.9(2) . . . . ?
 C14 C13 C16 F7A 32.3(4) . . . . ?
 C14 C13 C16 F9A 147.1(5) . . . . ?
 C14 C13 C16 F8A -82.7(5) . . . . ?
 C15 C11 C12 C13 178.74(12) . . . . ?
 C16 C13 C14 C9 178.74(12) . . . . ?
 C17 C18 C19 C20 0.5(2) . . . . ?
 C17 C18 C19 C23 178.34(12) . . . . ?
 C18 C17 C22 C21 0.24(19) . . . . ?
 C18 C17 B1 C1 -141.48(12) . . . . ?
 C18 C17 B1 C9 96.45(14) . . . . ?
 C18 C17 B1 C25 -25.53(17) . . . . ?
 C18 C19 C20 C21 0.2(2) . . . . ?
 C18 C19 C23 F16 10.21(19) . . . . ?
 C18 C19 C23 F17 133.31(14) . . . . ?
 C18 C19 C23 F18 -107.65(14) . . . . ?
 C19 C20 C21 C22 -0.7(2) . . . . ?
 C19 C20 C21 C24 179.82(13) . . . . ?
 C20 C19 C23 F16 -171.88(12) . . . . ?
 C20 C19 C23 F17 -48.78(18) . . . . ?
 C20 C19 C23 F18 70.26(16) . . . . ?
 C20 C21 C22 C17 0.5(2) . . . . ?
 C20 C21 C24 F13 -134.28(14) . . . . ?
 C20 C21 C24 F14 107.65(15) . . . . ?
 C20 C21 C24 F15 -13.1(2) . . . . ?
 C22 C17 C18 C19 -0.71(19) . . . . ?
 C22 C17 B1 C1 45.19(16) . . . . ?
 C22 C17 B1 C9 -76.89(14) . . . . ?
 C22 C17 B1 C25 161.13(11) . . . . ?
 C22 C21 C24 F13 46.23(18) . . . . ?
 C22 C21 C24 F14 -71.83(17) . . . . ?
 C22 C21 C24 F15 167.41(14) . . . . ?
 C23 C19 C20 C21 -177.67(12) . . . . ?
 C24 C21 C22 C17 179.95(13) . . . . ?
 C25 C26 C27 C28 0.5(2) . . . . ?
 C25 C26 C27 C31 -179.14(12) . . . . ?
 C26 C25 C30 C29 -0.78(18) . . . . ?
 C26 C25 B1 C1 -90.62(14) . . . . ?
 C26 C25 B1 C9 31.61(16) . . . . ?
 C26 C25 B1 C17 148.50(12) . . . . ?
 C26 C27 C28 C29 -0.61(19) . . . . ?
 C26 C27 C31 F19 -76.98(16) . . . . ?
 C26 C27 C31 F20 42.20(18) . . . . ?
 C26 C27 C31 F21 162.64(12) . . . . ?
 C27 C28 C29 C30 0.07(19) . . . . ?
 C27 C28 C29 C32 -177.28(12) . . . . ?
 C28 C27 C31 F19 103.41(15) . . . . ?
 C28 C27 C31 F20 -137.41(13) . . . . ?
 C28 C27 C31 F21 -16.97(18) . . . . ?
 C28 C29 C30 C25 0.7(2) . . . . ?
 C28 C29 C32 F22 101.65(15) . . . . ?
 C28 C29 C32 F23 -19.49(18) . . . . ?
 C28 C29 C32 F24 -138.95(13) . . . . ?
 C30 C25 C26 C27 0.24(18) . . . . ?
 C30 C25 B1 C1 79.04(14) . . . . ?
 C30 C25 B1 C9 -158.73(11) . . . . ?
 C30 C25 B1 C17 -41.84(16) . . . . ?
 C30 C29 C32 F22 -75.76(16) . . . . ?
 C30 C29 C32 F23 163.10(12) . . . . ?
 C30 C29 C32 F24 43.64(17) . . . . ?
 C31 C27 C28 C29 178.99(12) . . . . ?
 C32 C29 C30 C25 178.02(12) . . . . ?
 B1 C1 C2 C3 -172.83(12) . . . . ?
 B1 C1 C6 C5 172.82(12) . . . . ?
 B1 C9 C10 C11 174.08(12) . . . . ?
 B1 C9 C14 C13 -172.62(12) . . . . ?
 B1 C17 C18 C19 -174.28(12) . . . . ?
 B1 C17 C22 C21 174.09(12) . . . . ?
 B1 C25 C26 C27 170.48(12) . . . . ?
 B1 C25 C30 C29 -171.07(12) . . . . ?
 N1B C1B C2B C3B -0.6(2) . . . . ?
 N1B C5B C6B C7B -51.61(18) . . . . ?
 N2B C8B C9B C10B -0.8(2) . . . . ?
 C1B N1B C5B C4B 1.1(2) . . . . ?
 C1B N1B C5B C6B -177.57(13) . . . . ?
 C1B C2B C3B C4B 0.9(2) . . . . ?
 C2B C3B C4B C5B -0.3(2) . . . . ?
 C3B C4B C5B N1B -0.7(2) . . . . ?
 C3B C4B C5B C6B 177.91(14) . . . . ?
 C4B C5B C6B C7B 129.81(15) . . . . ?
 C5B N1B C1B C2B -0.5(2) . . . . ?
 C5B C6B C7B C8B 83.10(17) . . . . ?
 C6B C7B C8B N2B -48.14(19) . . . . ?
 C6B C7B C8B C9B 133.84(15) . . . . ?
 C7B C8B C9B C10B 177.12(14) . . . . ?
 C8B N2B C12B C11B -1.1(2) . . . . ?
 C8B C9B C10B C11B -0.1(2) . . . . ?
 C9B C10B C11B C12B 0.5(2) . . . . ?
 C10B C11B C12B N2B 0.1(3) . . . . ?
 C12B N2B C8B C7B -176.60(14) . . . . ?
 C12B N2B C8B C9B 1.4(2) . . . . ?
 C8A C5 C6 C1 -172.3(4) . . . . ?

_shelx_res_file
;
TITL c200123_1_2_a.res in P2(1)/c
    c200123_1_2.res
    created by SHELXL-2018/3 at 14:23:34 on 30-Jan-2023
REM Old TITL c200123_1_2 in P2(1)/c
REM SHELXT solution in P2(1)/c
REM R1 0.181, Rweak 0.011, Alpha 0.037, Orientation as input
REM Formula found by SHELXT: C51 B2 N2 F18
CELL 1.54184 20.3501 12.7777 16.8838 90 103.741 90
ZERR 4 0.0001 0.0001 0.0001 0 0.001 0
LATT 1
SYMM -X,0.5+Y,0.5-Z
SFAC C H B F N
UNIT 176 100 4 96 8
DFIX 0.93 N1B H1B
RIGU C13 F7 F8 F9 C16 F7A F9A F8A
SADI F7 C16 F9A C16 F7A C16 F8 C16 F8A C16 F9 C16
SADI F7 F8 F8 F9 F9 F7 F7A F8A F8A F9A F9A F7A
SIMU F7 F8 F9 C16 F7A F9A F8A
SADI F1 F2 F2 F3 F3 F1 F1A F2A F2A F3A F3A F1A
SADI F1 C8 F1A C8A F3A C8A F2 C8 F2A C8A F3 C8
RIGU C5 F1 F2 F3 C8 C8A F3A F1A F2A
SADI C8 C5 C8A C5
SIMU C5 F1 F2 F3 C8 C8A F3A F1A F2A
ISOR 0.01 0.01 F1 F2 F3 C8 C8A F3A F1A F2A F7 F8 F9 C16 F7A F9A F8A

L.S. 9
PLAN  20
SIZE 0.19 0.25 0.32
TEMP -173
CONF
BOND $H
list 4
MORE -1
fmap 2
acta
REM <olex2.extras>
REM <HklSrc "%.\\c200123_1_2.hkl">
REM </olex2.extras>

WGHT    0.036300    3.451900
FVAR       0.30478   0.73389   0.61736
PART 1
F1    4    1.027063    0.130410    0.350286    31.00000    0.04116    0.07765 =
         0.06116    0.02130    0.01609    0.04231
F2    4    0.942086    0.051187    0.369484    31.00000    0.05738    0.02134 =
         0.14788    0.02676   -0.03425   -0.00613
F3    4    0.993448    0.166315    0.454591    31.00000    0.08705    0.07345 =
         0.02221    0.00647    0.00481    0.05832
PART 0
F4    4    0.905635    0.437543    0.110866    11.00000    0.04955    0.02800 =
         0.03893   -0.00060    0.02096   -0.01147
F5    4    0.925845    0.275289    0.091907    11.00000    0.06872    0.04213 =
         0.04470    0.00034    0.03960    0.01717
F6    4    0.823653    0.331154    0.070971    11.00000    0.04573    0.04387 =
         0.02237   -0.00431    0.00678   -0.01208
PART 1
F7    4    0.915032    0.746546    0.319635    21.00000    0.01953    0.05216 =
         0.12676    0.05343   -0.00113   -0.00810
F8    4    0.848377    0.874913    0.302170    21.00000    0.05718    0.02136 =
         0.09174   -0.01166    0.03769   -0.01683
F9    4    0.853051    0.780444    0.202523    21.00000    0.08805    0.09244 =
         0.03108   -0.01101    0.02711   -0.06309
PART 0
F10   4    0.605485    0.818081    0.271745    11.00000    0.03541    0.02961 =
         0.05149    0.00768    0.00633    0.01556
F11   4    0.569272    0.663045    0.281661    11.00000    0.01876    0.03531 =
         0.05963   -0.00735    0.00285    0.00426
F12   4    0.614299    0.750109    0.389719    11.00000    0.03709    0.09115 =
         0.02430   -0.00754    0.00618    0.03253
F13   4    0.978028    0.594048    0.570055    11.00000    0.03013    0.04257 =
         0.05304    0.01196   -0.00362   -0.01981
F14   4    1.007432    0.442494    0.615488    11.00000    0.01747    0.04077 =
         0.07515   -0.00300   -0.00141    0.00146
F15   4    0.971757    0.552302    0.690728    11.00000    0.03477    0.10714 =
         0.03161   -0.03289    0.00735   -0.03117
F16   4    0.677597    0.366724    0.617205    11.00000    0.03056    0.04365 =
         0.03368   -0.00453    0.01650   -0.01462
F17   4    0.763074    0.360243    0.721122    11.00000    0.03553    0.07301 =
         0.03391    0.02978    0.01886    0.01845
F18   4    0.717126    0.506943    0.679511    11.00000    0.03172    0.03866 =
         0.04444   -0.01125    0.01963    0.00242
F19   4    0.519197    0.372345    0.155788    11.00000    0.02835    0.04747 =
         0.03947   -0.00140   -0.00650    0.01619
F20   4    0.597590    0.344294    0.093110    11.00000    0.03204    0.04598 =
         0.02055    0.00971   -0.00101   -0.01381
F21   4    0.533446    0.217811    0.112638    11.00000    0.02816    0.03662 =
         0.02382   -0.00090   -0.00418   -0.01288
F22   4    0.702914   -0.000645    0.374122    11.00000    0.04027    0.02198 =
         0.04511    0.00699    0.01675    0.01140
F23   4    0.596127    0.017028    0.362583    11.00000    0.03139    0.02419 =
         0.04903    0.00815    0.00326   -0.01130
F24   4    0.666723    0.080993    0.466184    11.00000    0.05340    0.02505 =
         0.02332    0.00484    0.01236   -0.00421
C1    1    0.836857    0.356461    0.324321    11.00000    0.01298    0.01545 =
         0.01962   -0.00185    0.00223   -0.00150
C2    1    0.840801    0.373133    0.243770    11.00000    0.01644    0.01649 =
         0.02162   -0.00112    0.00449   -0.00013
AFIX  43
H2    2    0.812285    0.424344    0.212170    11.00000   -1.20000
AFIX   0
C3    1    0.885154    0.317179    0.208202    11.00000    0.01876    0.01894 =
         0.02495   -0.00529    0.00771   -0.00366
C4    1    0.927382    0.241455    0.251787    11.00000    0.01661    0.02236 =
         0.03201   -0.01007    0.00484    0.00115
AFIX  43
H4    2    0.957863    0.203517    0.227833    11.00000   -1.20000
AFIX   0
C5    1    0.923770    0.222770    0.331452    11.00000    0.01952    0.02211 =
         0.02854   -0.00536   -0.00239    0.00508
C6    1    0.879639    0.278561    0.367064    11.00000    0.01928    0.01939 =
         0.02057   -0.00165    0.00007    0.00156
AFIX  43
H6    2    0.878398    0.263568    0.421800    11.00000   -1.20000
AFIX   0
C7    1    0.886005    0.339524    0.121380    11.00000    0.03273    0.02160 =
         0.03147   -0.00526    0.01731   -0.00212
PART 1
C8    1    0.972250    0.143299    0.377164    31.00000    0.02364    0.02260 =
         0.03721   -0.00188    0.00359    0.00662
PART 0
C9    1    0.762908    0.533259    0.332172    11.00000    0.01717    0.01722 =
         0.01273   -0.00134    0.00251   -0.00015
C10   1    0.700510    0.579994    0.331584    11.00000    0.01688    0.01888 =
         0.01679   -0.00121    0.00458   -0.00028
AFIX  43
H10   2    0.665765    0.538319    0.344363    11.00000   -1.20000
AFIX   0
C11   1    0.687533    0.685460    0.312926    11.00000    0.02017    0.02013 =
         0.01595   -0.00286    0.00191    0.00293
C12   1    0.737314    0.750089    0.295868    11.00000    0.02625    0.01539 =
         0.01898   -0.00040    0.00160    0.00145
AFIX  43
H12   2    0.728807    0.822107    0.283626    11.00000   -1.20000
AFIX   0
C13   1    0.799854    0.705951    0.297309    11.00000    0.02188    0.01954 =
         0.01807    0.00139    0.00256   -0.00298
C14   1    0.812305    0.599981    0.314350    11.00000    0.01637    0.01898 =
         0.01719   -0.00023    0.00381    0.00037
AFIX  43
H14   2    0.855493    0.572123    0.313885    11.00000   -1.20000
AFIX   0
C15   1    0.619511    0.728999    0.313999    11.00000    0.02441    0.02624 =
         0.02092   -0.00358    0.00146    0.00699
C16   1    0.855126    0.774043    0.280363    11.00000    0.02830    0.02264 =
         0.03043    0.00368    0.00541   -0.00491
C17   1    0.803796    0.422966    0.462264    11.00000    0.01617    0.01309 =
         0.01817    0.00058    0.00340    0.00048
C18   1    0.761106    0.408213    0.515418    11.00000    0.01541    0.01538 =
         0.01982    0.00071    0.00332   -0.00102
AFIX  43
H18   2    0.716116    0.384648    0.493973    11.00000   -1.20000
AFIX   0
C19   1    0.782879    0.427187    0.598932    11.00000    0.02018    0.01618 =
         0.01939    0.00206    0.00699    0.00163
C20   1    0.847949    0.462424    0.633022    11.00000    0.02142    0.01871 =
         0.01691   -0.00082    0.00338    0.00087
AFIX  43
H20   2    0.862724    0.475042    0.689936    11.00000   -1.20000
AFIX   0
C21   1    0.890723    0.478625    0.581307    11.00000    0.01682    0.01782 =
         0.02096   -0.00118    0.00270   -0.00106
C22   1    0.869161    0.458969    0.498041    11.00000    0.01576    0.01715 =
         0.01908   -0.00013    0.00514   -0.00087
AFIX  43
H22   2    0.899805    0.470351    0.464334    11.00000   -1.20000
AFIX   0
C23   1    0.735775    0.413616    0.653976    11.00000    0.02183    0.02774 =
         0.02043    0.00219    0.00721    0.00120
C24   1    0.961545    0.516983    0.614899    11.00000    0.01956    0.03004 =
         0.02135   -0.00335    0.00200   -0.00455
C25   1    0.713444    0.335350    0.332750    11.00000    0.01372    0.01619 =
         0.01741   -0.00115    0.00485    0.00039
C26   1    0.665387    0.351805    0.259169    11.00000    0.01564    0.01731 =
         0.01791    0.00078    0.00459    0.00009
AFIX  43
H26   2    0.667235    0.414877    0.229986    11.00000   -1.20000
AFIX   0
C27   1    0.615100    0.279180    0.227324    11.00000    0.01403    0.02146 =
         0.01702   -0.00120    0.00374    0.00056
C28   1    0.609887    0.186151    0.267841    11.00000    0.01469    0.01924 =
         0.02116   -0.00319    0.00527   -0.00265
AFIX  43
H28   2    0.575328    0.136765    0.246463    11.00000   -1.20000
AFIX   0
C29   1    0.657024    0.167854    0.340784    11.00000    0.01740    0.01567 =
         0.02013   -0.00032    0.00676    0.00050
C30   1    0.707758    0.240387    0.372279    11.00000    0.01531    0.01773 =
         0.01721   -0.00040    0.00340    0.00133
AFIX  43
H30   2    0.739429    0.224984    0.422029    11.00000   -1.20000
AFIX   0
C31   1    0.566575    0.302798    0.147754    11.00000    0.01783    0.02726 =
         0.02288    0.00167    0.00036   -0.00313
C32   1    0.655622    0.066768    0.385055    11.00000    0.02278    0.01803 =
         0.02522   -0.00032    0.00567   -0.00150
B1    3    0.779055    0.412127    0.362808    11.00000    0.01292    0.01516 =
         0.01646    0.00031    0.00305   -0.00050

N1B   5    0.720485    0.743558    0.549610    11.00000    0.02726    0.02176 =
         0.02212   -0.00143    0.00170    0.00365
H1B   2    0.682780    0.708319    0.556924    11.00000   -1.20000
N2B   5    0.599481    0.682082    0.570832    11.00000    0.02807    0.02896 =
         0.02966   -0.00015    0.00410    0.00858
C1B   1    0.769075    0.693735    0.522420    11.00000    0.02924    0.02269 =
         0.02432   -0.00278    0.00003    0.00690
AFIX  43
H1BA  2    0.765436    0.620588    0.512247    11.00000   -1.20000
AFIX   0
C2B   1    0.823828    0.747542    0.509243    11.00000    0.02705    0.02948 =
         0.02642   -0.00142    0.00160    0.00719
AFIX  43
H2B   2    0.858394    0.712379    0.490504    11.00000   -1.20000
AFIX   0
C3B   1    0.827600    0.854609    0.523914    11.00000    0.02851    0.03009 =
         0.03191    0.00206    0.00064    0.00112
AFIX  43
H3B   2    0.864651    0.893882    0.514500    11.00000   -1.20000
AFIX   0
C4B   1    0.776893    0.903927    0.552427    11.00000    0.03364    0.02164 =
         0.02776   -0.00092   -0.00121    0.00322
AFIX  43
H4B   2    0.779432    0.977071    0.562793    11.00000   -1.20000
AFIX   0
C5B   1    0.722922    0.847223    0.565744    11.00000    0.03210    0.02169 =
         0.01610   -0.00020   -0.00182    0.00674
C6B   1    0.667361    0.894480    0.599138    11.00000    0.04070    0.02146 =
         0.01939   -0.00013    0.00672    0.00764
AFIX  23
H6BA  2    0.673914    0.971288    0.601650    11.00000   -1.20000
H6BB  2    0.672954    0.869399    0.655830    11.00000   -1.20000
AFIX   0
C7B   1    0.593749    0.872297    0.552512    11.00000    0.03572    0.02898 =
         0.02292    0.00345    0.00766    0.01476
AFIX  23
H7BA  2    0.564950    0.929947    0.564210    11.00000   -1.20000
H7BB  2    0.591822    0.874429    0.493389    11.00000   -1.20000
AFIX   0
C8B   1    0.563163    0.770163    0.570769    11.00000    0.02987    0.03253 =
         0.01683   -0.00136    0.00280    0.01063
C9B   1    0.498484    0.766442    0.584631    11.00000    0.03110    0.03975 =
         0.02537   -0.00343    0.00605    0.01281
AFIX  43
H9B   2    0.473587    0.829225    0.585166    11.00000   -1.20000
AFIX   0
C10B  1    0.470549    0.671422    0.597602    11.00000    0.02740    0.04770 =
         0.03037   -0.00828    0.00564    0.00372
AFIX  43
H10B  2    0.426451    0.668225    0.607213    11.00000   -1.20000
AFIX   0
C11B  1    0.507531    0.581007    0.596432    11.00000    0.02972    0.03743 =
         0.03526   -0.00475    0.00201   -0.00040
AFIX  43
H11B  2    0.489449    0.514478    0.604773    11.00000   -1.20000
AFIX   0
C12B  1    0.571707    0.590198    0.582750    11.00000    0.02795    0.03031 =
         0.04150   -0.00193    0.00279    0.00559
AFIX  43
H12B  2    0.597309    0.528243    0.581768    11.00000   -1.20000
AFIX   0

PART 2
F7A   4    0.896742    0.716783    0.241872   -21.00000    0.05346    0.04699 =
         0.09101   -0.00340    0.05078   -0.02038
F9A   4    0.834968    0.846348    0.230348   -21.00000    0.05195    0.06517 =
         0.11975    0.07009    0.01906    0.00332
F8A   4    0.895582    0.806536    0.343999   -21.00000    0.07197    0.11423 =
         0.05266   -0.02319    0.01352   -0.06871
C8A   1    0.959175    0.131397    0.383923   -31.00000    0.01984    0.04383 =
         0.03618   -0.00145   -0.00028    0.01778
F3A   4    1.010502    0.166915    0.441085   -31.00000    0.05652    0.05641 =
         0.11898    0.02579   -0.05928   -0.01648
F1A   4    0.985633    0.065429    0.341963   -31.00000    0.14457    0.08584 =
         0.05453    0.01467    0.03586    0.09194
F2A   4    0.925723    0.076394    0.426822   -31.00000    0.06482    0.04428 =
         0.07983    0.03733    0.02181    0.02600
HKLF 4


REM  c200123_1_2_a.res in P2(1)/c
REM wR2 = 0.0934, GooF = S = 1.025, Restrained GooF = 1.070 for all data
REM R1 = 0.0390 for 8758 Fo > 4sig(Fo) and 0.0407 for all 9238 data
REM 708 parameters refined using 467 restraints

END

WGHT      0.0363      3.4521

REM Highest difference peak  0.471,  deepest hole -0.347,  1-sigma level  0.047
Q1    1   0.9559  0.1185  0.4574  11.00000  0.05    0.47
Q2    1   0.6135  0.8192  0.3262  11.00000  0.05    0.44
Q3    1   0.6031  0.6766  0.3937  11.00000  0.05    0.43
Q4    1   1.0302  0.1666  0.3927  11.00000  0.05    0.42
Q5    1   0.7070  0.3125  0.6371  11.00000  0.05    0.41
Q6    1   0.8686  0.8425  0.3320  11.00000  0.05    0.34
Q7    1   0.9620  0.6176  0.6080  11.00000  0.05    0.32
Q8    1   0.9220  0.4976  0.5949  11.00000  0.05    0.32
Q9    1   0.9844  0.4849  0.6898  11.00000  0.05    0.32
Q10   1   0.7427  0.3775  0.3481  11.00000  0.05    0.29
Q11   1   0.7920  0.4170  0.4149  11.00000  0.05    0.29
Q12   1   0.7604  0.4209  0.6233  11.00000  0.05    0.28
Q13   1   0.7701  0.4774  0.3452  11.00000  0.05    0.27
Q14   1   0.8367  0.8605  0.2675  11.00000  0.05    0.26
Q15   1   0.8237  0.7369  0.2856  11.00000  0.05    0.26
Q16   1   0.5946  0.2885  0.1883  11.00000  0.05    0.25
Q17   1   0.8813  0.3243  0.1668  11.00000  0.05    0.25
Q18   1   0.8108  0.6628  0.3192  11.00000  0.05    0.24
Q19   1   0.6358  0.3153  0.2446  11.00000  0.05    0.24
Q20   1   0.6569  0.7063  0.3127  11.00000  0.05    0.24
;
_shelx_res_checksum                36650
_shelx_hkl_file
;
   0   0   2  915.01   25.66
   0   0  -2  922.08   25.85
   0   0  -2  899.16   25.95
   0   0  -2  903.18   25.72
   0   0   2  868.45   25.95
   0   0   3    2.31    0.24
   0   0  -3    1.79    0.33
   0   0  -3    0.47    0.35
   0   0   3    0.23    0.30
   0   0   4 7353.98  205.05
   0   0  -4 7133.03  205.45
   0   0   4 7173.08  205.69
   0   0  -4 7310.78  205.20
   0   0  -5    0.37    0.35
   0   0   5    0.13    0.18
   0   0   5    0.24    0.27
   0   0   5   -0.08    0.45
   0   0  -5    0.85    0.26
   0   0   6  717.92   20.90
   0   0  -6  743.67   21.68
   0   0  -6  755.83   21.80
   0   0   6  733.34   21.90
   0   0  -6  700.92   21.14
   0   0   6  745.73   22.02
   0   0   7    0.11    0.62
   0   0  -7    1.24    0.59
   0   0  -7    0.37    0.60
   0   0   7    0.34    0.37
   0   0  -7    0.08    0.53
   0   0   7   -0.12    0.63
   0   0  -7    0.26    0.31
   0   0   8   12.98    1.54
   0   0  -8   14.64    1.43
   0   0   8   12.95    1.15
   0   0  -8   16.21    1.43
   0   0  -8   13.91    1.33
   0   0   8   14.92    1.18
   0   0   8   12.82    1.13
   0   0   8   13.15    1.56
   0   0  -9   -0.12    0.58
   0   0   9    0.10    0.42
   0   0  -9    2.50    0.81
   0   0  -9    0.34    0.71
   0   0  -9   -0.20    0.55
   0   0   9    0.85    0.52
   0   0   9    0.09    0.44
   0   0  -9   -0.33    0.75
   0   0  -9   -0.11    0.74
   0   0   9   -0.17    0.74
   0   0  10  234.66    9.46
   0   0 -10  253.11    8.69
   0   0 -10  264.22    9.18
   0   0  10  236.22    8.32
   0   0 -10  251.56    8.82
   0   0 -10  237.36    8.90
   0   0 -10  255.62    8.94
   0   0 -10  251.88    8.91
   0   0 -10  256.31    8.92
   0   0  10  255.57    8.57
   0   0  10  266.69    9.87
   0   0 -11    0.32    0.71
   0   0  11    0.14    0.71
   0   0  11    0.41    0.82
   0   0 -11    0.12    0.68
   0   0  11   -0.15    0.71
   0   0 -11    0.15    0.87
   0   0  11    0.56    0.61
   0   0 -11    0.44    0.78
   0   0 -11    0.44    0.74
   0   0 -11    2.03    0.90
   0   0  11    0.30    0.63
   0   0  12   12.76    1.57
   0   0 -12   12.01    1.44
   0   0  12   11.34    1.50
   0   0 -12   11.40    1.54
   0   0  12    8.39    1.61
   0   0 -12   12.39    1.63
   0   0  12   13.76    1.44
   0   0 -12   13.84    1.62
   0   0 -12   13.10    1.65
   0   0 -12    8.98    1.86
   0   0 -12   13.03    1.61
   0   0 -12   10.93    1.53
   0   0 -12   15.35    1.56
   0   0  12    9.75    1.47
   0   0 -13    1.65    0.86
   0   0 -13    1.51    0.75
   0   0  13   -0.51    0.90
   0   0  13    2.66    1.02
   0   0 -13    0.87    1.06
   0   0  13   -0.14    0.70
   0   0  13    0.68    0.66
   0   0 -13    0.83    0.92
   0   0 -13    2.44    1.04
   0   0 -13   -0.18    0.76
   0   0 -13    0.53    0.88
   0   0 -13    0.57    0.69
   0   0  13    1.16    0.85
   0   0  14   53.91    3.45
   0   0 -14   51.62    3.36
   0   0  14   49.58    3.40
   0   0 -14   52.20    3.22
   0   0 -14   51.82    3.35
   0   0 -14   55.23    3.52
   0   0 -14   49.61    4.18
   0   0  14   54.54    3.21
   0   0 -14   55.18    3.57
   0   0 -14   53.97    3.54
   0   0  14   47.09    3.20
   0   0 -14   54.18    3.98
   0   0 -14   46.62    3.02
   0   0  14   64.79    4.01
   0   0 -14   56.49    3.53
   0   0  15    0.77    0.85
   0   0 -15   -0.18    0.90
   0   0 -15    1.77    0.85
   0   0  15    0.19    0.81
   0   0 -15    0.40    0.85
   0   0 -15    0.32    0.99
   0   0  15    0.32    0.77
   0   0 -15    0.21    0.98
   0   0 -15    0.57    0.95
   0   0 -15   -0.69    0.86
   0   0 -15    0.19    0.91
   0   0  15    0.16    0.73
   0   0  15   -0.46    1.01
   0   0  16    7.37    1.36
   0   0  16    8.19    1.43
   0   0 -16    9.57    1.36
   0   0 -16    8.16    1.41
   0   0 -16    5.94    1.72
   0   0 -16    6.03    1.34
   0   0  16    5.88    1.24
   0   0 -16    5.74    1.31
   0   0  16    8.52    1.72
   0   0 -17    0.14    0.68
   0   0  17   -0.17    0.88
   0   0 -17    0.64    0.76
   0   0  17   -0.16    0.78
   0   0  17   -0.14    0.69
   0   0 -17   -0.17    0.78
   0   0  17   -0.41    1.03
   0   0 -17    1.51    0.94
   0   0 -18   37.81    2.29
   0   0 -18   37.24    2.49
   0   0  18   33.64    2.37
   0   0  18   34.81    2.48
   0   0 -18   33.00    2.37
   0   0  18   28.90    2.38
   0   0  18   37.27    2.31
   0   0 -18   37.39    2.54
   0   0  18   35.61    2.74
   0   0 -18   31.81    1.98
   0   0 -19   -0.21    0.70
   0   0  19    0.33    0.61
   0   0 -19    0.24    0.50
   0   0  19    0.61    0.58
   0   0 -19    0.64    0.65
   0   0  19   -0.13    0.67
   0   0 -19   -0.12    0.69
   0   0  19    0.28    0.53
   0   0 -20    8.04    0.95
   0   0  20    9.15    1.03
   0   0 -20    8.14    0.86
   0   0  20    7.93    0.81
   0  -1  -1   66.15    2.06
   0  -1  -1   59.87    2.07
   0  -1  -1   61.04    2.11
   0  -1  -1   60.54    2.10
   0  -1  -1   60.98    2.03
   0  -1   1   63.34    1.89
   0   1  -1   63.99    1.96
   0  -1   1   62.36    2.06
   0   1   2   46.41    1.75
   0   1  -2   49.65    1.71
   0  -1  -2   47.35    1.62
   0   1  -2   47.31    1.66
   0  -1  -2   47.71    1.81
   0   1  -2   45.74    1.74
   0  -1   2   48.20    1.67
   0  -1   2   46.05    1.72
   0   1   3  462.87   13.78
   0  -1   3  449.74   13.65
   0   1  -3  471.50   13.27
   0  -1  -3  505.47   13.49
   0  -1  -3  451.26   13.86
   0   1  -3  467.60   13.81
   0  -1  -3  449.28   13.71
   0  -1   3  450.55   13.76
   0   1   3  438.82   13.87
   0  -1   3  462.55   13.49
   0   1  -4 6125.95  181.16
   0   1   4 6595.61  181.26
   0  -1   4 6238.05  181.32
   0   1   4 6364.80  181.26
   0   1   4 6430.61  181.32
   0  -1  -4 6337.52  181.07
   0  -1  -4 6434.12  180.82
   0  -1   4 6476.01  181.10
   0  -1  -4 6403.96  181.47
   0   1  -4 6456.28  181.40
   0   1   4 6322.82  181.46
   0  -1   4 6471.83  181.34
   0  -1   4 6458.91  180.81
   0  -1  -4 6580.10  181.18
   0   1   5 1047.76   29.79
   0   1  -5  969.03   29.77
   0   1   5 1014.90   29.96
   0  -1   5  955.02   29.90
   0  -1  -5 1029.95   29.67
   0  -1  -5 1045.52   29.29
   0  -1   5 1008.69   29.65
   0   1   5 1026.13   29.52
   0   1   5 1041.26   29.97
   0   1  -5 1070.79   29.90
   0  -1  -5 1015.50   30.12
   0  -1  -5 1000.14   29.58
   0   1  -5 1035.42   30.08
   0  -1  -5 1027.58   29.70
   0  -1   5 1034.53   29.20
   0   1   5  986.14   30.13
   0  -1   5 1032.37   30.00
   0  -1  -6  172.02    5.80
   0   1   6  165.83    6.04
   0   1  -6  167.43    5.93
   0  -1   6  158.31    6.01
   0   1   6  169.65    5.82
   0   1   6  171.19    6.15
   0  -1   6  161.67    5.68
   0  -1  -6  163.35    5.68
   0   1   6  159.49    5.05
   0   1   6  167.63    5.50
   0   1  -6  169.27    5.94
   0   1   6  168.97    6.05
   0  -1  -6  172.76    6.27
   0   1  -6  168.58    6.17
   0  -1  -6  169.15    5.71
   0  -1  -6  170.83    5.72
   0  -1   6  161.18    5.09
   0   1   6  173.26    6.26
   0  -1   6  164.01    6.10
   0   1   7   79.69    3.83
   0  -1   7   75.52    3.73
   0   1   7   85.83    3.53
   0   1   7   89.14    3.88
   0  -1  -7   83.53    3.53
   0  -1  -7   84.42    3.42
   0  -1   7   83.10    3.44
   0  -1  -7   80.43    2.97
   0   1  -7   88.51    3.74
   0   1   7   89.55    3.21
   0  -1  -7   84.89    3.53
   0   1   7   87.37    3.31
   0  -1  -7   91.10    3.60
   0   1   7   89.06    3.36
   0   1  -7   88.81    4.01
   0  -1  -7   83.67    3.46
   0  -1  -7   87.21    4.01
   0  -1  -7   87.58    3.52
   0  -1   7   87.75    3.95
   0   1   7   84.18    3.97
   0  -1  -7   84.84    3.40
   0   1   8 2570.85   76.23
   0  -1   8 2657.55   76.85
   0   1   8 2670.70   76.87
   0   1   8 2694.64   76.96
   0  -1  -8 2701.19   76.38
   0   1  -8 2743.21   76.64
   0  -1  -8 2645.00   76.12
   0  -1   8 2711.70   76.25
   0   1  -8 2639.19   76.22
   0  -1   8 2663.83   75.84
   0   1   8 2554.34   75.83
   0   1   8 2648.40   75.94
   0   1   8 2647.49   76.01
   0  -1  -8 2640.90   76.25
   0  -1  -8 2677.49   76.36
   0  -1  -8 2731.74   77.24
   0  -1   8 2647.45   76.06
   0   1  -8 2713.41   77.14
   0   1  -8 2623.71   76.09
   0  -1  -8 2685.40   76.22
   0  -1  -8 2720.54   76.37
   0  -1  -8 2672.75   76.26
   0  -1  -8 2517.45   76.03
   0   1   8 2705.75   77.16
   0  -1   8 2781.81   77.04
   0   1   9    6.33    1.12
   0   1   9    3.98    1.02
   0  -1  -9    4.70    0.91
   0  -1   9    5.46    1.14
   0  -1   9    6.17    0.89
   0   1  -9    5.95    1.06
   0   1  -9    4.17    0.96
   0   1   9    5.33    0.86
   0   1  -9    6.53    1.30
   0   1  -9    6.02    1.00
   0   1   9    5.97    0.84
   0  -1  -9    6.31    1.02
   0  -1  -9    5.71    1.23
   0   1   9    7.09    0.89
   0   1  -9    6.34    1.03
   0  -1  -9    6.92    1.06
   0  -1  -9    5.50    1.08
   0   1  -9    6.96    1.11
   0  -1   9    6.07    0.87
   0   1   9    3.66    0.95
   0  -1  -9    5.42    0.77
   0  -1   9   11.49    1.43
   0  -1  10  245.35    9.97
   0  -1 -10  281.96    9.41
   0  -1 -10  269.29    9.58
   0   1  10  279.24   10.28
   0   1 -10  261.88    9.16
   0   1 -10  282.03    9.94
   0  -1  10  283.25    9.30
   0  -1 -10  288.76    9.70
   0   1 -10  266.93    9.31
   0   1  10  260.10    9.10
   0   1 -10  263.84    9.50
   0   1 -10  266.41    9.59
   0  -1 -10  270.54   10.53
   0  -1 -10  277.59    9.52
   0   1  10  267.80    9.00
   0   1  10  278.82    9.06
   0  -1 -10  266.08    9.43
   0   1 -10  278.29    9.61
   0   1 -10  282.75   10.51
   0   1  10  258.75   10.34
   0  -1  11  859.22   26.80
   0  -1  11  823.18   26.37
   0   1 -11  912.49   27.06
   0  -1 -11  861.85   26.33
   0   1  11  825.86   27.34
   0   1  11  871.16   26.76
   0   1 -11  878.44   26.20
   0  -1  11  854.96   26.51
   0   1  11  894.85   26.73
   0   1  11  934.96   26.72
   0  -1 -11  852.89   26.62
   0   1 -11  858.30   27.03
   0   1 -11  875.40   26.68
   0  -1 -11  868.52   26.54
   0  -1  11  857.72   26.19
   0  -1  11  856.12   26.11
   0   1 -11  848.34   26.30
   0   1  11  858.72   25.95
   0  -1 -11  873.95   26.48
   0  -1 -11  867.14   27.95
   0   1  11  823.31   25.84
   0   1 -11  871.76   27.84
   0  -1 -11  853.51   26.30
   0   1 -11  868.15   26.69
   0  -1 -11  875.77   26.66
   0   1 -11  846.29   26.48
   0   1  11  881.09   27.86
   0   1 -12  148.88    5.90
   0  -1  12  142.15    6.37
   0   1 -12  152.29    6.60
   0   1  12  150.10    6.30
   0  -1 -12  141.80    5.96
   0  -1  12  144.15    6.14
   0   1  12  142.07    6.92
   0   1  12  143.99    6.17
   0  -1  12  134.07    5.97
   0   1  12  151.15    6.44
   0  -1 -12  141.33    6.08
   0  -1 -12  144.06    6.19
   0   1 -12  147.12    7.19
   0   1 -12  142.47    6.24
   0   1  12  146.39    5.61
   0   1  12  137.64    5.59
   0  -1 -12  143.21    6.27
   0  -1 -12  141.12    5.93
   0   1 -12  142.27    6.24
   0   1 -12  151.14    6.24
   0  -1  12  144.97    5.86
   0   1 -12  136.40    6.16
   0  -1  12  136.41    5.74
   0  -1 -12  138.33    7.10
   0  -1 -12  150.54    6.23
   0   1 -12  137.48    5.73
   0  -1 -12  140.01    6.69
   0  -1 -12  144.81    5.89
   0  -1  12  142.45    6.20
   0  -1  13    2.52    0.92
   0  -1  13    3.12    1.01
   0   1 -13    1.90    0.95
   0  -1 -13    1.25    0.80
   0   1  13    2.13    1.06
   0   1 -13    1.46    0.90
   0  -1  13    3.14    1.06
   0   1  13    2.35    1.07
   0   1  13    1.90    0.92
   0   1  13    1.63    0.87
   0  -1  13    1.02    0.70
   0  -1 -13    2.97    1.11
   0   1  13    3.39    0.81
   0  -1 -13    1.76    0.96
   0   1 -13    1.12    1.04
   0   1  13    0.85    0.71
   0   1 -13    2.08    1.05
   0   1 -13    1.06    0.86
   0  -1 -13    0.61    0.83
   0   1 -13    1.85    1.06
   0   1 -13    0.86    0.93
   0  -1 -13    2.21    0.97
   0  -1 -13    4.56    0.99
   0  -1 -13    0.35    0.75
   0   1 -13    2.62    0.86
   0  -1  13    1.43    0.89
   0  -1 -13    2.13    1.15
   0   1 -14    2.32    0.82
   0  -1 -14    5.43    1.13
   0   1 -14    4.84    1.17
   0   1 -14    3.97    1.17
   0   1  14    3.91    1.17
   0  -1  14    1.10    0.86
   0  -1  14    3.13    1.17
   0  -1  14    0.89    0.87
   0   1  14    3.08    1.04
   0   1  14    4.23    1.18
   0   1 -14    3.36    1.16
   0   1 -14    1.01    1.09
   0  -1 -14    1.61    1.12
   0   1 -14    1.40    1.06
   0   1 -14    3.34    1.22
   0   1 -14    3.65    1.42
   0  -1 -14    3.75    1.19
   0  -1 -14    2.43    1.09
   0  -1  14    1.86    0.91
   0  -1 -14    2.01    1.18
   0  -1 -14    1.12    0.91
   0   1 -14    6.48    1.15
   0  -1  14    1.84    0.98
   0  -1 -15    0.50    0.82
   0   1 -15    1.41    0.99
   0   1  15    1.88    1.00
   0  -1  15    0.36    0.92
   0   1  15    0.98    0.92
   0  -1  15    0.19    0.76
   0   1  15    0.41    0.95
   0   1 -15    0.16    0.74
   0  -1  15    1.06    1.00
   0   1  15    0.63    0.81
   0  -1 -15    0.36    0.89
   0   1 -15    1.00    0.94
   0   1 -15    0.61    1.05
   0   1 -15    1.31    0.91
   0  -1  15    0.48    0.84
   0   1 -15    0.41    1.08
   0   1 -15    0.62    1.09
   0   1  15    0.45    1.02
   0   1 -15    0.86    0.82
   0   1 -15    0.56    0.96
   0  -1 -15    1.15    1.01
   0   1 -15    0.82    0.99
   0  -1  15    0.18    0.77
   0  -1 -16    3.98    1.09
   0   1 -16    4.29    1.00
   0   1 -16    3.58    1.09
   0   1  16    3.62    1.10
   0   1  16    5.29    1.25
   0  -1  16    3.60    1.12
   0  -1  16    4.02    1.17
   0  -1  16    3.27    1.13
   0   1  16    1.80    1.08
   0   1  16    2.31    0.87
   0   1 -16    5.65    1.39
   0  -1  16    3.07    1.02
   0   1 -16    4.96    1.32
   0   1 -16    5.12    1.29
   0   1 -16    2.11    1.10
   0   1 -16    3.65    1.21
   0  -1 -16    3.35    1.17
   0   1 -16    3.85    1.19
   0   1  16    3.49    1.36
   0  -1 -16    3.60    1.13
   0   1 -17   12.29    1.60
   0   1  17   13.56    1.73
   0  -1  17   11.87    1.69
   0  -1  17   13.14    1.61
   0   1 -17   14.02    1.53
   0   1  17   13.45    1.66
   0   1  17   11.22    1.64
   0  -1  17   12.08    1.51
   0  -1 -17   14.02    1.67
   0  -1 -17   13.24    1.52
   0   1  17   11.01    1.45
   0   1 -17   12.08    1.59
   0   1 -17   15.93    1.75
   0  -1  17   14.07    1.58
   0   1  17   15.62    1.94
   0  -1 -17   15.14    1.78
   0  -1  17    9.27    1.77
   0  -1 -17   13.18    1.43
   0   1 -17   16.49    1.83
   0  -1 -18   22.29    1.94
   0   1  18   19.61    1.90
   0   1 -18   23.06    1.70
   0   1 -18   25.52    1.99
   0  -1  18   20.20    1.78
   0   1  18   22.30    1.97
   0  -1 -18   23.64    1.96
   0  -1  18   19.91    1.94
   0  -1 -18   22.91    1.81
   0   1  18   19.00    1.88
   0  -1  18   20.76    1.83
   0  -1  18   23.38    1.83
   0   1  18   23.64    1.86
   0  -1 -18   20.51    1.91
   0   1  18   23.61    2.13
   0  -1  18   26.08    2.33
   0  -1 -18   20.69    1.58
   0   1 -18   24.05    2.02
   0   1 -18   22.05    1.88
   0   1 -19   21.80    1.65
   0  -1 -19   16.70    1.35
   0   1 -19   20.82    1.69
   0  -1  19   16.51    1.43
   0   1  19   19.36    1.63
   0  -1 -19   18.93    1.63
   0   1  19   19.61    1.59
   0  -1 -19   21.27    1.59
   0  -1  19   17.84    1.71
   0  -1 -19   21.80    1.74
   0   1 -19   22.15    1.78
   0   1  19   21.13    1.77
   0   1  19   19.90    1.52
   0  -1  19   20.02    1.48
   0  -1  20   10.41    1.13
   0   1  20    9.47    0.99
   0  -1 -20   10.41    1.01
   0   1 -20    9.12    0.96
   0   1 -20   10.98    0.97
   0   1  20   10.39    0.92
   0  -1 -20   10.02    1.01
   0  -1  20    9.58    0.92
   0  -2   0 4021.72  115.92
   0   2   0 4149.33  115.71
   0  -2  -1   16.26    0.92
   0  -2  -1   15.85    0.85
   0  -2  -1   16.40    0.88
   0  -2  -1   15.57    0.90
   0   2  -1   15.55    0.58
   0  -2   1   15.32    0.74
   0  -2  -1   16.46    0.73
   0  -2   1   17.79    0.94
   0   2   1   17.27    0.83
   0   2   2 1588.44   45.39
   0  -2  -2 1538.00   45.61
   0  -2  -2 1489.39   45.46
   0  -2  -2 1645.86   45.47
   0   2   2 1564.39   45.36
   0   2  -2 1624.42   45.51
   0  -2  -2 1606.03   45.41
   0  -2   2 1599.51   45.07
   0   2  -2 1615.66   45.24
   0  -2  -2 1591.03   45.59
   0  -2  -2 1631.31   45.37
   0   2   2 1565.65   45.50
   0  -2   2 1618.19   45.50
   0   2   3  313.59    9.60
   0   2   3  308.72    9.72
   0   2  -3  315.56    9.59
   0   2  -3  309.63    9.49
   0  -2  -3  327.52    9.63
   0   2  -3  322.48    9.55
   0  -2  -3  312.65    9.67
   0   2   3  303.04    9.75
   0  -2   3  319.09    9.55
   0   2  -4 2061.52   60.65
   0   2   4 2145.66   60.77
   0   2   4 2125.85   60.92
   0  -2  -4 2103.55   60.72
   0   2  -4 2156.90   60.21
   0  -2  -4 2106.57   60.92
   0   2  -4 2085.57   60.50
   0  -2  -4 2131.52   60.90
   0   2  -4 2173.71   60.77
   0  -2  -4 2095.43   60.81
   0  -2   4 2154.67   60.54
   0   2   5   61.45    2.76
   0   2   5   61.81    2.81
   0   2  -5   62.28    2.70
   0   2   5   61.39    2.86
   0  -2  -5   66.03    2.77
   0  -2  -5   66.91    2.80
   0   2  -5   67.94    2.89
   0  -2  -5   59.83    2.49
   0  -2  -5   60.13    2.89
   0  -2   5   66.50    2.48
   0  -2  -5   65.18    2.79
   0   2   6 1199.70   34.06
   0   2   6 1153.70   33.97
   0  -2  -6 1127.44   33.60
   0   2   6 1170.77   33.98
   0   2  -6 1210.72   33.89
   0  -2  -6 1123.20   33.89
   0   2   6 1169.84   33.71
   0  -2  -6 1152.61   33.83
   0   2  -6 1142.49   33.54
   0  -2   6 1169.15   33.83
   0   2   6 1168.43   34.13
   0  -2  -6 1123.29   33.52
   0  -2  -6 1158.11   34.25
   0   2  -6 1149.81   34.14
   0  -2   6 1151.34   33.29
   0  -2  -6 1160.40   33.89
   0  -2  -7  242.35    8.11
   0   2   7  239.51    8.50
   0   2   7  245.32    8.41
   0   2  -7  249.92    8.37
   0  -2  -7  248.44    8.26
   0   2   7  247.46    8.08
   0   2  -7  252.35    8.50
   0  -2  -7  239.93    8.40
   0   2   7  248.70    7.58
   0   2   7  239.74    8.58
   0   2  -7  238.54    7.99
   0  -2  -7  243.13    8.77
   0  -2  -7  235.45    8.02
   0   2   7  242.37    7.95
   0   2   7  255.21    7.97
   0  -2   7  239.05    7.92
   0  -2  -7  242.91    8.18
   0  -2  -7  242.42    8.14
   0   2  -7  249.21    8.68
   0  -2   7  237.59    8.02
   0   2   7  247.24    7.96
   0  -2  -7  245.39    8.02
   0  -2  -7  246.05    8.28
   0   2   8  162.85    6.65
   0  -2  -8  167.00    6.26
   0   2   8  177.26    6.50
   0  -2  -8  184.34    6.70
   0   2   8  171.52    6.73
   0  -2  -8  172.00    6.35
   0   2   8  175.00    6.08
   0   2  -8  173.78    6.63
   0  -2   8  173.12    6.18
   0   2   8  181.33    6.09
   0  -2  -8  163.28    6.18
   0  -2  -8  169.69    6.31
   0  -2   8  170.70    6.07
   0  -2  -8  169.82    6.33
   0   2  -8  183.39    6.94
   0  -2  -8  173.08    6.98
   0   2   8  172.59    5.98
   0   2   8  193.66    6.24
   0   2   8  178.18    6.13
   0   2  -8  168.91    6.05
   0  -2  -8  169.73    6.17
   0  -2  -8  169.46    6.33
   0   2   8  173.36    7.01
   0  -2  -9  391.20   12.88
   0   2   9  396.41   13.04
   0   2   9  372.01   13.40
   0  -2  -9  398.38   12.83
   0   2  -9  397.30   13.31
   0  -2  -9  399.09   13.37
   0   2  -9  406.18   13.73
   0   2   9  391.92   12.34
   0   2   9  423.67   12.57
   0  -2  -9  410.38   13.91
   0  -2   9  399.58   12.62
   0   2  -9  389.23   12.63
   0  -2  -9  401.04   12.98
   0   2  -9  394.22   12.85
   0   2   9  392.08   12.64
   0  -2  -9  390.43   12.83
   0   2   9  397.59   12.59
   0  -2  -9  393.35   12.76
   0  -2   9  401.19   12.75
   0  -2  -9  400.04   12.88
   0   2   9  407.34   13.95
   0   2  10   32.90    2.68
   0   2 -10   35.82    2.18
   0  -2 -10   35.40    2.31
   0  -2 -10   38.99    2.71
   0   2 -10   37.95    2.68
   0  -2 -10   37.95    2.41
   0   2 -10   33.05    2.14
   0  -2 -10   36.28    2.44
   0   2 -10   41.51    2.50
   0   2 -10   36.61    2.48
   0  -2  10   32.76    2.20
   0   2  10   32.78    2.03
   0   2  10   34.75    1.98
   0   2 -10   30.95    2.67
   0  -2  10   32.24    2.12
   0  -2 -10   33.41    2.86
   0   2  10   31.51    2.07
   0   2  10   32.27    2.13
   0  -2 -10   31.57    2.19
   0  -2 -10   39.00    2.33
   0   2  10   36.60    2.94
   0  -2 -11  214.64    7.96
   0   2  11  232.33    8.21
   0  -2  11  204.08    8.12
   0   2 -11  205.25    7.59
   0  -2 -11  217.94    7.90
   0   2  11  205.48    8.73
   0  -2  11  201.34    7.82
   0  -2  11  211.54    7.89
   0   2  11  229.33    8.23
   0   2  11  212.99    8.13
   0  -2 -11  213.58    8.00
   0  -2 -11  204.08    7.71
   0  -2  11  198.19    8.07
   0   2 -11  207.78    8.42
   0  -2  11  235.33    8.68
   0  -2 -11  205.93    8.42
   0   2 -11  205.00    7.65
   0   2  11  207.57    7.44
   0   2  11  200.94    7.49
   0  -2  11  219.93    7.68
   0   2 -11  206.25    7.89
   0  -2  11  208.33    7.76
   0   2 -11  196.52    7.97
   0   2  11  207.01    7.32
   0  -2 -11  198.88    7.75
   0   2 -11  197.00    8.70
   0  -2 -11  210.95    7.87
   0  -2 -11  198.13    7.94
   0  -2 -11  206.21    9.00
   0   2  11  211.55    9.05
   0   2  12   -0.24    0.82
   0   2  12    1.90    0.94
   0   2 -12    0.92    0.76
   0   2 -12    0.61    0.92
   0  -2 -12    1.11    0.80
   0  -2  12    0.31    0.68
   0   2  12    0.99    0.82
   0   2  12    0.52    0.78
   0  -2  12    0.18    0.81
   0  -2 -12    1.50    0.87
   0  -2  12    0.77    0.76
   0  -2  12    1.60    0.91
   0  -2 -12    0.16    0.78
   0   2 -12    1.06    0.77
   0  -2  12    1.82    1.10
   0   2 -12    1.01    0.63
   0  -2 -12    0.64    0.94
   0   2  12    0.58    0.70
   0   2  12    0.76    0.56
   0   2 -12    0.53    0.84
   0  -2 -12    0.68    0.91
   0  -2 -12    1.49    0.90
   0  -2 -12   -0.31    0.76
   0  -2 -12    0.27    0.88
   0  -2  12    0.82    0.74
   0   2 -12    0.25    0.79
   0   2 -12    0.32    0.86
   0   2  12    1.07    0.97
   0   2  13   56.95    3.52
   0  -2 -13   49.56    3.15
   0   2  13   52.60    3.95
   0   2 -13   49.94    3.56
   0   2  13   47.62    3.34
   0  -2 -13   47.20    3.16
   0   2  13   43.44    3.20
   0  -2  13   46.63    3.14
   0  -2  13   48.59    3.38
   0  -2  13   48.44    3.14
   0   2 -13   47.61    2.91
   0  -2  13   50.90    3.62
   0  -2 -13   43.11    3.45
   0  -2  13   51.51    3.41
   0   2 -13   51.81    2.95
   0  -2 -13   48.89    3.26
   0  -2 -13   48.20    4.04
   0   2  13   45.79    2.76
   0  -2 -13   54.43    3.32
   0  -2 -13   47.81    3.07
   0   2 -13   47.65    3.29
   0   2 -13   51.86    3.98
   0  -2  13   45.08    2.94
   0   2 -13   51.98    3.43
   0   2 -13   54.50    3.39
   0  -2  13   55.51    3.30
   0  -2  14   63.58    3.78
   0   2  14   67.26    4.02
   0  -2  14   60.43    3.99
   0  -2  14   60.29    3.71
   0   2 -14   66.36    3.59
   0   2  14   66.31    3.65
   0   2  14   65.77    3.93
   0   2 -14   65.83    4.27
   0   2  14   64.94    4.03
   0  -2 -14   67.77    3.77
   0  -2 -14   67.21    3.93
   0  -2  14   63.52    4.25
   0  -2  14   59.48    3.85
   0   2 -14   67.28    3.53
   0   2 -14   53.90    4.32
   0  -2 -14   68.13    4.89
   0   2 -14   72.76    4.23
   0   2 -14   63.27    3.99
   0  -2  14   61.85    3.55
   0   2 -14   65.62    3.91
   0   2  14   62.07    3.34
   0   2 -14   66.41    4.04
   0  -2  14   70.74    3.80
   0   2 -15   52.52    3.11
   0   2 -15   52.08    3.30
   0  -2  15   47.44    3.24
   0   2  15   47.81    3.03
   0  -2  15   49.82    3.27
   0  -2 -15   51.44    3.27
   0   2  15   41.37    3.16
   0  -2  15   47.37    3.50
   0   2  15   46.49    3.41
   0   2  15   45.96    3.32
   0   2 -15   51.99    3.59
   0  -2  15   49.75    3.16
   0   2 -15   46.87    3.34
   0   2 -15   49.74    4.07
   0   2 -15   58.80    3.73
   0  -2 -15   45.37    4.07
   0  -2  15   55.50    3.85
   0  -2  15   43.81    3.25
   0   2  15   64.71    4.00
   0  -2 -15   54.64    3.52
   0   2 -15   50.17    2.95
   0   2  16    5.74    1.35
   0  -2 -16    8.81    1.45
   0   2 -16    7.62    1.39
   0  -2  16    7.69    1.30
   0   2  16    6.91    1.18
   0   2 -16    6.43    1.19
   0  -2  16    7.15    1.31
   0   2  16   10.71    1.64
   0   2  16    6.22    1.33
   0  -2 -16    9.08    1.45
   0  -2  16    8.45    1.52
   0   2 -16   12.47    1.75
   0   2 -16    8.80    1.50
   0   2 -16    7.67    1.53
   0  -2  16    9.36    1.37
   0   2  16    6.70    1.23
   0   2 -16    7.52    1.62
   0   2  16    7.74    1.57
   0  -2 -16    7.85    1.30
   0  -2 -16    8.50    1.43
   0   2 -17   52.60    3.12
   0   2  17   45.57    3.04
   0  -2  17   44.77    2.91
   0  -2  17   43.27    2.85
   0  -2  17   39.05    2.99
   0   2  17   38.45    2.90
   0   2  17   51.96    3.27
   0  -2 -17   47.98    3.01
   0   2 -17   48.83    2.77
   0  -2 -17   49.19    2.96
   0   2 -17   48.10    2.99
   0   2 -17   49.23    3.15
   0   2 -17   53.52    3.38
   0   2 -17   53.44    3.36
   0   2  17   49.73    2.95
   0  -2  17   47.58    2.84
   0   2  17   53.39    3.42
   0  -2 -17   48.68    2.82
   0  -2 -17   51.48    3.24
   0  -2 -18    2.08    0.85
   0   2 -18    1.29    0.61
   0   2  18    1.27    0.78
   0   2 -18    2.76    0.91
   0   2  18    1.46    0.87
   0  -2  18    2.76    0.83
   0   2  18    1.82    0.86
   0  -2 -18    1.77    0.68
   0  -2 -18    2.70    0.93
   0  -2 -18    2.15    0.72
   0   2  18    1.23    0.89
   0  -2  18    1.78    0.76
   0   2 -18    2.85    0.85
   0   2  18    1.88    0.75
   0   2 -19   32.45    2.07
   0   2  19   25.79    1.92
   0   2 -19   29.16    1.87
   0   2  19   25.16    1.84
   0  -2 -19   30.54    1.81
   0  -2 -19   26.45    1.70
   0   2  19   25.59    1.91
   0  -2 -19   26.72    1.95
   0   2  19   27.10    1.78
   0  -2  19   28.45    1.72
   0  -2  19   25.43    1.89
   0  -2 -20    0.22    0.43
   0   2  20    0.18    0.41
   0   2  20   -0.07    0.40
   0   2 -20   -0.23    0.45
   0   2 -20    0.21    0.43
   0   2  20    0.07    0.41
   0  -2  20   -0.20    0.42
   0  -3   0    0.53    0.32
   0   3   0    0.60    0.22
   0   3   1 1567.20   44.08
   0  -3   1 1594.34   43.92
   0  -3  -1 1522.90   43.61
   0  -3  -1 1554.41   44.19
   0   3  -1 1520.48   43.54
   0  -3  -1 1466.08   44.11
   0   3   1 1569.48   43.88
   0   3   2  542.98   16.09
   0  -3  -2  569.08   16.29
   0  -3  -2  556.72   16.27
   0   3   2  562.92   16.26
   0   3   2  526.44   15.84
   0  -3  -2  567.68   16.50
   0  -3  -2  546.22   16.40
   0   3  -2  535.28   15.71
   0  -3   2  553.95   15.89
   0  -3  -2  533.85   16.00
   0  -3   2  551.71   16.37
   0  -3  -2  570.22   16.26
   0   3   2  541.71   16.20
   0   3   3    1.22    0.43
   0   3   3    1.48    0.41
   0  -3  -3    1.15    0.39
   0  -3  -3    1.40    0.42
   0   3   3    2.23    0.41
   0   3  -3    1.38    0.45
   0  -3  -3    1.53    0.40
   0   3  -3    1.61    0.34
   0  -3  -3    1.67    0.39
   0   3   3    0.73    0.43
   0  -3  -3    0.95    0.42
   0  -3   3    1.70    0.46
   0   3   4  315.09   10.15
   0   3   4  310.81   10.11
   0   3   4  318.51    9.93
   0   3  -4  315.87    9.64
   0  -3  -4  316.61    9.99
   0   3  -4  310.91    9.95
   0   3  -4  314.04    9.80
   0   3   4  316.97   10.14
   0   3  -4  326.06    9.79
   0  -3  -4  319.44   10.04
   0   3   4  296.01   10.08
   0  -3   4  321.26    9.93
   0   3  -5    9.79    0.74
   0   3   5    8.95    1.04
   0   3   5   11.15    1.10
   0   3   5   11.36    1.06
   0   3  -5   11.68    0.77
   0   3  -5    8.67    0.84
   0  -3  -5    9.78    1.01
   0   3  -5   12.20    1.04
   0  -3  -5   10.45    1.11
   0   3   5   11.60    1.16
   0  -3  -5   13.08    1.17
   0  -3   5    9.06    0.88
   0   3   6  293.98    9.71
   0   3   6  306.33    9.96
   0   3   6  293.86    9.85
   0   3  -6  267.47    9.52
   0   3   6  301.19   10.01
   0  -3  -6  299.79    9.70
   0   3  -6  282.47    9.26
   0   3  -6  292.54    9.69
   0  -3  -6  289.87    9.90
   0   3   6  295.63   10.03
   0  -3   6  294.10    9.31
   0  -3  -6  298.07    9.80
   0   3   7  152.97    6.07
   0   3   7  150.40    5.90
   0   3   7  151.67    5.87
   0   3  -7  158.25    5.76
   0   3   7  150.98    5.93
   0   3   7  154.31    5.71
   0   3  -7  143.60    5.35
   0  -3  -7  152.60    5.83
   0   3   7  160.40    6.12
   0  -3   7  149.56    5.35
   0   3   7  147.78    5.34
   0  -3  -7  149.53    5.50
   0   3  -7  157.24    5.93
   0   3   7  142.93    5.27
   0  -3  -7  150.22    5.36
   0  -3  -7  152.84    6.10
   0   3   7  149.86    5.36
   0  -3  -7  146.89    5.27
   0  -3  -7  148.01    5.80
   0  -3   7  146.11    5.23
   0   3   7  153.16    6.17
   0   3   8  100.52    4.66
   0   3  -8   98.30    4.29
   0   3   8   97.81    4.42
   0   3   8   89.92    4.36
   0   3   8  101.81    4.16
   0   3  -8   99.71    4.44
   0  -3  -8   99.58    4.41
   0   3   8   92.74    4.48
   0   3  -8  100.40    3.98
   0   3   8   95.08    3.92
   0   3   8   95.37    3.91
   0  -3  -8   97.20    4.71
   0  -3  -8   99.88    3.95
   0  -3  -8   90.83    3.75
   0  -3   8   96.94    4.03
   0  -3  -8   95.04    3.95
   0   3   8  100.57    3.97
   0   3  -8   98.53    4.53
   0   3  -8   84.23    3.71
   0  -3  -8   95.06    4.09
   0  -3   8   97.53    3.92
   0   3   8   87.25    4.59
   0  -3  -8   97.05    4.30
   0   3   9  355.26   11.99
   0  -3  -9  335.49   11.34
   0   3   9  343.91   12.15
   0   3   9  345.67   11.74
   0  -3  -9  347.83   11.85
   0   3   9  337.56   11.23
   0   3   9  335.13   11.98
   0   3  -9  352.55   11.91
   0   3   9  338.37   11.13
   0  -3   9  360.77   11.38
   0   3   9  334.24   11.08
   0   3   9  341.14   11.05
   0  -3   9  340.53   11.12
   0   3  -9  319.68   10.99
   0  -3  -9  337.86   12.26
   0  -3  -9  345.38   11.25
   0   3  -9  336.77   11.99
   0  -3  -9  341.28   11.42
   0  -3  -9  347.78   11.16
   0   3   9  341.05   11.16
   0  -3  -9  350.48   11.71
   0  -3 -10    1.06    0.81
   0   3  10   -0.36    0.70
   0   3  10    0.16    0.67
   0  -3 -10    1.30    0.76
   0  -3  10    1.52    0.86
   0  -3 -10    1.88    0.85
   0   3 -10    0.52    0.75
   0   3  10    0.31    0.57
   0   3 -10    2.32    1.02
   0   3  10    2.04    0.73
   0   3 -10    0.76    0.63
   0  -3 -10    2.40    0.83
   0   3  10    1.20    0.65
   0  -3 -10    1.10    0.79
   0  -3  10    1.02    0.64
   0   3 -10    0.25    0.76
   0  -3 -10    0.73    0.58
   0  -3  11    7.96    1.23
   0  -3  11    9.52    1.43
   0  -3 -11   10.11    1.40
   0   3  11    8.77    1.35
   0  -3 -11   12.74    1.52
   0  -3  11    9.88    1.32
   0   3 -11    9.03    1.17
   0   3  11   11.42    1.54
   0  -3  11   11.14    1.61
   0   3  11   11.81    1.44
   0  -3 -11    8.98    1.50
   0  -3  11    8.85    1.44
   0   3 -11   11.06    1.65
   0  -3 -11    9.65    1.39
   0   3  11    7.25    1.15
   0  -3 -11    6.45    1.49
   0   3 -11   10.71    1.42
   0   3 -11   10.32    1.62
   0   3  11    9.78    1.23
   0   3  11   12.06    1.37
   0  -3  11   10.01    1.27
   0   3 -11   13.14    1.35
   0   3 -11    9.81    1.49
   0  -3 -11    9.77    1.30
   0  -3 -12   35.06    2.58
   0   3 -12   31.12    2.21
   0  -3  12   31.33    2.61
   0  -3  12   26.27    2.26
   0  -3 -12   26.64    2.30
   0   3  12   26.45    2.36
   0   3  12   35.57    2.64
   0  -3  12   28.08    2.32
   0  -3 -12   30.74    2.46
   0  -3  12   28.66    2.68
   0   3 -12   30.40    2.75
   0  -3  12   25.72    2.49
   0   3 -12   30.94    2.55
   0   3 -12   31.25    2.25
   0  -3  12   30.37    2.26
   0   3  12   37.41    2.30
   0   3 -12   34.19    2.64
   0   3 -12   31.88    2.89
   0   3 -12   29.73    2.41
   0  -3 -12   31.56    3.12
   0   3  12   30.21    2.24
   0  -3  12   36.94    2.65
   0   3  13  208.03    8.16
   0   3 -13  216.42    8.82
   0  -3 -13  206.70    7.97
   0   3 -13  200.89    7.54
   0  -3  13  175.42    7.96
   0  -3  13  185.19    7.72
   0  -3 -13  201.82    8.04
   0   3  13  191.82    8.02
   0   3  13  205.34    8.28
   0  -3  13  174.92    7.63
   0  -3 -13  195.16    8.04
   0  -3  13  184.77    8.09
   0   3 -13  190.49    8.55
   0  -3  13  197.14    8.53
   0   3 -13  204.01    7.49
   0   3 -13  197.12    7.91
   0   3  13  199.31    7.43
   0   3 -13  190.99    8.12
   0   3 -13  200.46    8.22
   0   3 -13  202.02    8.96
   0  -3 -13  200.46    9.32
   0  -3  13  205.82    7.73
   0   3 -13  198.74    8.26
   0  -3  13  207.32    8.07
   0  -3  14   35.13    2.88
   0   3  14   42.52    3.12
   0   3  14   47.04    3.27
   0   3  14   42.98    2.96
   0  -3  14   40.60    2.90
   0  -3 -14   43.89    3.05
   0   3 -14   39.38    3.30
   0   3  14   42.23    3.10
   0  -3 -14   44.09    3.01
   0   3 -14   40.78    2.71
   0  -3  14   41.08    2.90
   0  -3 -14   40.77    2.98
   0  -3 -14   39.58    3.01
   0   3 -14   43.47    2.69
   0  -3  14   38.62    3.08
   0  -3  14   41.02    3.36
   0   3 -14   39.68    3.47
   0  -3 -14   35.69    3.57
   0   3 -14   43.69    3.30
   0   3 -14   40.45    3.16
   0   3 -14   44.65    3.31
   0   3  14   42.67    2.64
   0   3 -14   39.56    2.93
   0  -3  14   43.94    2.85
   0  -3  14   40.38    2.93
   0  -3 -15   20.63    2.05
   0   3  15   20.58    2.01
   0  -3  15   16.50    1.88
   0  -3 -15   21.92    2.06
   0   3 -15   19.55    2.28
   0   3 -15   21.04    1.86
   0   3 -15   21.32    2.07
   0  -3  15   20.94    2.04
   0   3  15   19.52    2.14
   0   3  15   18.75    2.06
   0  -3 -15   19.80    2.14
   0   3  15   20.09    2.11
   0  -3  15   18.16    2.09
   0  -3  15   18.91    2.37
   0  -3 -15   20.42    2.21
   0  -3 -15   21.25    1.99
   0   3  15   21.74    2.31
   0   3 -15   14.99    1.60
   0   3 -15   20.54    2.29
   0   3  15   17.73    1.70
   0  -3 -15   19.10    2.60
   0  -3  15   17.69    1.82
   0   3 -15   17.01    2.10
   0   3 -15   24.82    2.41
   0  -3  15   20.28    2.00
   0  -3  16    7.48    1.31
   0  -3 -16    8.57    1.45
   0  -3 -16    9.05    1.53
   0   3  16    8.18    1.47
   0   3 -16    9.68    1.41
   0  -3 -16    5.69    1.24
   0   3 -16    6.98    1.12
   0   3  16    9.49    1.34
   0   3  16    8.14    1.47
   0  -3  16    4.79    1.31
   0  -3  16    9.58    1.39
   0   3  16    6.62    1.32
   0   3 -16    7.26    1.09
   0   3  16    8.99    1.62
   0  -3 -16    7.79    1.45
   0  -3 -16    6.55    1.24
   0  -3  16    7.10    1.61
   0   3 -16    8.67    1.60
   0   3 -16    6.38    1.48
   0  -3  16    9.04    1.36
   0   3 -16    7.03    1.48
   0  -3  16    7.90    1.24
   0  -3  17    0.85    0.86
   0  -3  17    1.17    0.83
   0   3  17    0.93    0.80
   0  -3 -17   -0.14    0.85
   0   3 -17    1.07    0.70
   0   3  17    1.33    0.80
   0   3  17    0.49    0.95
   0   3  17    1.35    0.87
   0  -3 -17    1.72    0.83
   0  -3 -17    1.09    1.01
   0   3 -17    0.56    0.87
   0   3 -17    1.26    1.04
   0   3 -17    2.01    0.98
   0  -3  17    1.40    0.81
   0   3 -17    2.62    0.98
   0   3 -17    2.70    1.07
   0   3 -17    2.13    1.08
   0   3  17    2.69    0.89
   0  -3 -17    2.52    0.93
   0  -3  17    1.77    1.14
   0   3  17    0.68    0.98
   0  -3 -17    1.30    0.94
   0   3 -18   41.38    2.48
   0   3  18   38.74    2.67
   0   3  18   41.84    2.67
   0  -3 -18   36.94    2.51
   0  -3 -18   43.81    2.47
   0  -3 -18   39.81    2.48
   0  -3  18   43.87    2.94
   0  -3 -18   47.75    2.81
   0  -3 -18   40.34    2.32
   0   3  18   42.10    2.68
   0   3 -18   43.19    2.79
   0   3 -18   47.29    2.80
   0   3  18   44.74    2.53
   0  -3  18   46.34    2.46
   0   3  19    4.64    0.92
   0   3 -19    5.24    0.81
   0   3  19    4.42    0.87
   0   3 -19    6.52    1.01
   0  -3 -19    5.81    0.85
   0  -3 -19    3.96    0.86
   0  -3 -19    4.37    0.61
   0   3 -19    6.50    0.91
   0  -3 -19    6.16    0.99
   0  -3  19    5.45    1.04
   0   3  19    6.14    0.90
   0   3  19    6.09    0.88
   0  -3  19    4.99    0.94
   0  -3  20    8.48    0.95
   0  -3 -20   12.32    1.00
   0   3 -20   11.75    1.00
   0   3  20   10.57    0.96
   0   3 -20    9.59    0.94
   0   3  20   10.68    0.91
   0   3 -20    9.31    0.73
   0  -3  20   10.07    0.91
   0   4   0   25.70    1.60
   0   4   0   29.09    1.57
   0  -4   0   25.75    1.47
   0   4   0   24.50    1.19
   0  -4   0   27.45    0.98
   0   4   1  805.44   21.92
   0  -4   1  808.65   21.71
   0  -4  -1  833.81   22.05
   0  -4  -1  802.69   22.05
   0   4   1  781.77   21.52
   0  -4   1  831.74   22.17
   0   4   2  174.96    5.66
   0   4   2  166.98    6.02
   0   4   2  165.26    5.37
   0   4   2  169.06    5.91
   0  -4   2  173.97    5.54
   0  -4  -2  164.68    5.38
   0  -4  -2  169.41    6.00
   0   4  -2  172.28    5.31
   0  -4   2  177.22    6.05
   0   4   2  167.30    5.70
   0  -4   2  172.06    5.96
   0  -4  -2  183.24    5.98
   0   4   3  690.09   20.54
   0   4   3  704.02   20.83
   0   4  -3  695.25   20.92
   0  -4  -3  688.57   20.76
   0   4   3  640.07   20.88
   0   4   3  742.61   20.78
   0  -4  -3  679.56   20.45
   0   4  -3  697.78   20.02
   0  -4  -3  692.73   20.99
   0  -4   3  702.02   20.12
   0  -4   3  698.06   20.92
   0  -4  -3  707.47   20.70
   0   4   3  678.36   20.71
   0   4   4  435.10   13.78
   0   4   4  451.97   14.09
   0   4   4  457.76   14.20
   0   4  -4  453.06   13.87
   0   4   4  443.57   13.74
   0  -4  -4  452.88   13.95
   0   4  -4  459.99   14.07
   0   4  -4  453.54   13.46
   0  -4  -4  436.59   13.81
   0   4   4  438.09   14.04
   0  -4   4  464.17   14.07
   0   4   5   94.12    3.93
   0   4   5  102.60    4.23
   0   4  -5   95.11    3.60
   0   4   5   99.85    4.27
   0   4   5   99.67    4.33
   0   4  -5   97.18    3.88
   0   4  -5   99.13    4.06
   0   4  -5   97.60    3.72
   0  -4  -5  100.59    4.07
   0   4  -5   98.01    3.76
   0  -4  -5  102.63    4.13
   0   4   5   97.13    4.22
   0  -4   5   97.69    4.00
   0   4   6   85.05    3.96
   0   4   6   82.82    3.69
   0   4  -6   82.28    3.63
   0   4  -6   83.82    3.16
   0   4   6   81.55    3.88
   0   4  -6   78.00    3.10
   0   4  -6   79.06    3.18
   0  -4  -6   87.04    3.79
   0   4  -6   82.90    3.49
   0   4   6   79.15    3.30
   0   4   6   89.17    3.44
   0   4  -6   92.98    3.68
   0  -4  -6   83.67    3.85
   0  -4  -6   82.04    3.44
   0  -4  -6   86.11    3.96
   0   4   6   79.86    3.94
   0  -4   6   83.51    3.60
   0   4  -7   36.51    2.22
   0   4   7   35.69    2.44
   0   4   7   33.57    2.21
   0   4   7   37.23    2.45
   0   4   7   29.64    2.28
   0   4  -7   33.06    1.94
   0  -4  -7   32.98    2.21
   0   4   7   35.96    2.32
   0   4   7   30.02    1.84
   0  -4  -7   42.07    2.62
   0   4   7   31.67    1.79
   0  -4  -7   34.70    1.97
   0   4  -7   32.96    2.13
   0   4   7   28.74    1.82
   0  -4   7   34.73    1.97
   0   4   7   32.88    2.41
   0  -4   7   33.53    2.00
   0  -4  -7   33.27    2.31
   0   4   8  101.09    4.66
   0   4   8  105.35    4.98
   0   4   8  104.41    4.87
   0   4  -8   97.95    4.51
   0   4   8  108.49    4.98
   0   4   8  106.96    4.64
   0   4  -8  101.09    4.18
   0  -4  -8  105.05    4.69
   0   4  -8  100.63    4.62
   0  -4  -8  105.38    4.97
   0   4   8  100.93    4.14
   0   4  -8  107.13    4.69
   0   4   8  101.04    4.18
   0  -4   8  101.00    4.20
   0   4   8   99.15    4.19
   0   4   8   97.41    4.96
   0  -4  -8  107.33    4.83
   0   4   9   85.09    4.38
   0   4   9   87.83    4.57
   0   4   9   74.80    4.13
   0   4  -9   80.85    4.14
   0  -4  -9   86.44    4.28
   0   4   9   85.03    4.52
   0   4  -9   86.96    4.34
   0   4  -9   81.49    3.73
   0   4  -9   86.04    4.38
   0   4   9   86.90    4.11
   0   4   9   87.19    3.83
   0  -4   9   88.24    3.81
   0   4  -9   78.19    3.56
   0   4   9   88.28    3.82
   0   4   9   81.24    3.74
   0   4  -9   83.25    4.26
   0  -4  -9   78.29    4.47
   0  -4  -9   88.01    4.36
   0   4   9   85.21    4.67
   0   4  10  286.02   10.95
   0   4  10  285.51   10.60
   0   4  10  319.64   10.49
   0  -4 -10  275.34   10.04
   0  -4  10  268.17   10.09
   0   4  10  287.74   10.60
   0   4  10  290.50   10.05
   0   4 -10  271.09   10.48
   0  -4  10  303.03   10.71
   0   4 -10  274.19   10.63
   0  -4 -10  301.17   10.60
   0  -4 -10  283.74   10.13
   0  -4  10  290.12    9.80
   0   4 -10  283.00    9.90
   0   4 -10  292.87   10.68
   0   4  10  269.06    9.73
   0   4  10  289.52    9.72
   0   4  10  269.44    9.75
   0   4 -10  276.33    9.55
   0   4  10  287.16    9.84
   0  -4 -10  274.40   11.00
   0   4  10  289.18   11.24
   0  -4 -10  297.31   10.56
   0   4  11   46.80    3.39
   0  -4  11   50.20    3.22
   0   4 -11   54.04    2.87
   0  -4 -11   55.48    3.27
   0   4  11   45.72    3.24
   0   4  11   53.04    3.80
   0   4  11   50.01    3.09
   0  -4 -11   56.67    3.14
   0   4  11   55.96    3.35
   0  -4 -11   51.68    3.21
   0   4 -11   58.75    3.67
   0   4 -11   50.05    3.47
   0   4  11   47.58    2.92
   0  -4  11   58.70    3.65
   0  -4  11   48.31    3.34
   0  -4  11   54.61    3.01
   0   4  11   46.90    2.86
   0   4  11   51.12    2.97
   0   4  11   50.97    2.86
   0   4 -11   46.86    2.74
   0  -4 -11   55.00    3.90
   0   4 -11   49.74    3.46
   0   4 -11   46.55    2.96
   0  -4 -11   50.25    3.31
   0  -4  11   48.14    3.19
   0   4  11   52.21    3.87
   0  -4  11   57.52    3.22
   0  -4 -12   74.09    4.03
   0  -4 -12   67.84    3.75
   0   4  12   79.15    4.22
   0   4  12   70.54    4.59
   0  -4 -12   75.92    4.02
   0  -4  12   58.51    3.78
   0   4  12   63.80    3.78
   0   4 -12   69.11    3.51
   0   4  12   72.98    4.08
   0   4 -12   72.65    4.47
   0  -4 -12   71.28    4.08
   0   4 -12   67.71    4.35
   0  -4  12   65.41    4.11
   0  -4  12   70.19    4.33
   0   4  12   72.04    3.68
   0   4  12   67.74    3.56
   0   4  12   71.86    3.74
   0   4 -12   72.63    3.86
   0   4 -12   72.10    4.42
   0  -4 -12   69.64    4.70
   0   4 -12   67.98    3.48
   0  -4  12   73.36    3.78
   0  -4  12   73.44    4.12
   0  -4 -12   68.91    3.96
   0  -4  12   66.07    3.69
   0   4  12   66.94    4.75
   0   4  13   29.48    2.50
   0  -4  13   30.00    2.64
   0  -4 -13   30.41    2.50
   0  -4 -13   35.15    2.59
   0   4 -13   33.77    2.33
   0   4  13   25.85    2.87
   0   4  13   37.20    2.79
   0  -4 -13   32.08    2.59
   0  -4  13   34.78    2.88
   0   4 -13   34.36    3.06
   0   4 -13   33.68    2.31
   0  -4 -13   38.98    2.73
   0  -4  13   34.61    3.04
   0  -4 -13   37.01    2.83
   0   4  13   31.46    2.36
   0   4 -13   31.97    2.58
   0   4 -13   35.97    2.86
   0  -4 -13   29.49    3.14
   0   4  13   30.33    2.24
   0   4 -13   32.82    3.00
   0  -4  13   36.64    2.58
   0  -4  13   33.30    2.72
   0  -4  14   10.28    1.62
   0   4 -14    7.35    1.58
   0  -4 -14   10.60    1.57
   0   4  14    7.74    1.48
   0   4  14    7.74    1.37
   0   4  14    9.10    1.82
   0  -4 -14   12.22    1.72
   0   4 -14    9.50    1.30
   0  -4 -14    8.26    1.38
   0   4  14   10.95    1.41
   0  -4  14   10.72    1.91
   0  -4 -14   10.31    1.59
   0  -4 -14    9.38    1.44
   0   4 -14   11.32    1.35
   0  -4  14    7.76    1.57
   0   4 -14    9.44    1.67
   0   4 -14    9.61    1.70
   0  -4 -14    8.01    1.77
   0   4 -14    7.61    1.57
   0   4 -14    8.62    1.52
   0  -4  14    9.30    1.36
   0   4  14    7.72    1.23
   0  -4  14    9.31    1.52
   0  -4 -15  109.40    5.00
   0   4  15  103.46    5.18
   0   4  15  100.64    4.93
   0  -4 -15   96.62    5.05
   0   4 -15  103.75    4.59
   0  -4 -15  103.78    5.08
   0  -4  15   83.28    4.88
   0   4  15   88.38    4.80
   0   4 -15  105.99    5.77
   0  -4 -15  113.60    5.09
   0  -4 -15  108.67    5.26
   0  -4  15   94.34    5.46
   0   4  15  110.80    5.37
   0   4 -15  109.26    4.57
   0   4  15   96.11    4.46
   0  -4 -15   99.13    6.15
   0   4 -15  105.63    5.44
   0   4 -15  106.07    5.32
   0  -4  15  102.83    4.80
   0   4 -15  110.12    5.50
   0   4 -15  106.76    5.40
   0   4 -15   87.53    5.72
   0  -4  15  102.16    5.00
   0   4  16   77.71    4.00
   0   4 -16   83.90    3.73
   0  -4 -16   74.45    4.06
   0  -4 -16   80.91    4.26
   0  -4 -16   73.14    3.89
   0   4  16   70.31    3.96
   0   4 -16   77.18    4.69
   0   4  16   81.59    4.33
   0  -4  16   61.03    3.93
   0   4 -16   87.29    4.17
   0  -4  16   84.79    4.68
   0  -4 -16   84.49    4.39
   0  -4 -16   76.09    3.98
   0   4  16   83.64    4.37
   0   4 -16   82.99    4.54
   0   4 -16   76.22    4.39
   0   4 -16   79.28    4.40
   0   4 -16   79.80    4.46
   0  -4  16   76.65    3.88
   0  -4  16   79.72    4.03
   0   4  17    4.81    0.98
   0   4  17    4.48    0.96
   0  -4 -17    7.28    1.26
   0  -4 -17    7.51    1.25
   0  -4 -17    5.89    1.07
   0   4 -17    6.02    1.09
   0   4  17    6.22    1.21
   0  -4 -17    6.59    1.24
   0  -4 -17    5.74    1.08
   0   4  17    5.46    1.18
   0   4 -17    7.56    1.34
   0  -4  17    4.63    1.19
   0   4 -17    6.52    1.32
   0   4 -17    8.29    1.41
   0  -4  17    7.47    1.11
   0   4 -17    9.31    1.42
   0   4 -17    8.34    1.38
   0   4 -17    7.04    1.36
   0   4  17    4.99    1.09
   0  -4  17    6.15    1.01
   0   4  18    9.31    1.26
   0  -4 -18    7.64    1.07
   0  -4 -18   10.43    1.30
   0   4 -18   11.84    1.21
   0   4  18    8.42    1.22
   0  -4 -18    8.65    1.00
   0   4  18    9.57    1.18
   0  -4 -18    9.00    1.23
   0   4 -18    8.86    1.26
   0  -4  18   12.64    1.52
   0   4 -18    7.10    1.17
   0   4 -18    8.89    1.30
   0   4 -18   10.34    1.24
   0  -4  18   10.40    1.10
   0   4  18    8.84    1.14
   0  -4  18    7.23    1.19
   0   4  19    2.74    0.73
   0   4  19    2.56    0.72
   0  -4 -19    1.61    0.53
   0  -4 -19    2.42    0.68
   0   4 -19    1.31    0.51
   0   4 -19    1.52    0.62
   0  -4  19    1.65    0.74
   0  -4 -19    2.46    0.67
   0   4  19    2.50    0.60
   0  -4  19    1.89    0.67
   0  -4  20    2.98    0.58
   0   4 -20    3.32    0.54
   0  -4 -20    2.44    0.52
   0   4  20    2.68    0.52
   0   4  20    3.00    0.53
   0  -4 -20    3.01    0.52
   0   4 -20    3.59    0.56
   0  -4  20    3.40    0.52
   0   5   0   -0.10    0.41
   0   5   0    0.71    0.44
   0  -5   0   -0.42    0.44
   0   5   0    0.13    0.26
   0   5  -1   12.35    1.16
   0   5   1   10.62    1.07
   0  -5   1   11.06    0.98
   0  -5  -1   11.89    1.13
   0  -5   1   10.99    1.13
   0   5  -1   11.72    0.74
   0  -5  -1   13.54    1.23
   0   5   1   12.15    0.88
   0   5   2    0.38    0.50
   0   5  -2    0.33    0.48
   0   5   2    1.88    0.42
   0   5   2    0.40    0.47
   0   5   2    0.32    0.48
   0   5   2    0.34    0.39
   0  -5   2   -0.20    0.48
   0   5  -2    0.53    0.19
   0  -5   2    0.44    0.44
   0  -5   2    0.45    0.32
   0  -5  -2   -0.20    0.41
   0   5   2    0.42    0.42
   0   5   3   67.55    3.05
   0   5   3   64.78    2.76
   0   5  -3   62.14    3.10
   0   5   3   67.84    3.10
   0  -5  -3   60.43    2.73
   0  -5  -3   58.19    2.50
   0   5  -3   63.13    2.42
   0  -5   3   59.10    3.06
   0  -5  -3   65.05    3.16
   0  -5  -3   64.04    3.01
   0  -5   3   59.34    2.45
   0   5   3   65.00    2.87
   0   5   4    3.37    0.79
   0   5   4    3.80    0.75
   0   5   4    1.87    0.70
   0   5   4    4.71    0.82
   0   5  -4    3.80    0.82
   0  -5   4    4.47    0.72
   0   5   4    3.82    0.79
   0  -5  -4    4.48    0.89
   0   5  -4    4.29    0.65
   0  -5   4    2.80    0.80
   0   5   5  259.89    8.95
   0   5   5  258.47    8.57
   0   5  -5  252.97    8.88
   0   5  -5  263.42    8.68
   0  -5  -5  250.30    8.73
   0   5  -5  254.11    8.47
   0  -5   5  251.86    8.29
   0  -5  -5  249.66    8.60
   0   5  -5  247.66    7.99
   0  -5  -5  252.75    8.49
   0   5   5  247.36    8.89
   0  -5   5  255.53    8.87
   0   5   6  166.60    6.69
   0   5  -6  156.38    5.70
   0   5   6  171.10    6.27
   0   5   6  173.16    6.66
   0   5  -6  172.92    6.23
   0   5   6  174.37    6.81
   0   5  -6  165.60    5.86
   0  -5  -6  169.00    6.40
   0   5   6  154.21    5.71
   0  -5  -6  160.75    6.37
   0  -5  -6  162.19    6.04
   0   5   6  159.51    5.84
   0  -5   6  182.48    6.02
   0   5  -6  171.07    5.88
   0   5   6  170.83    6.69
   0  -5   6  166.95    6.37
   0   5   7    0.66    0.71
   0   5   7    1.36    0.84
   0   5   7    0.79    0.73
   0   5   7    0.51    0.55
   0   5  -7    0.90    0.65
   0  -5  -7    1.24    0.67
   0  -5  -7    0.67    0.74
   0   5   7    2.17    0.83
   0   5  -7    4.47    0.77
   0   5   7    0.81    0.55
   0  -5   7    1.71    0.65
   0   5   7    1.25    0.61
   0  -5  -7    2.95    0.95
   0   5   7    0.73    0.48
   0  -5  -7    0.65    0.65
   0  -5   7    2.12    0.70
   0   5   7    1.66    0.75
   0   5   8   28.62    2.18
   0   5   8   26.08    2.29
   0   5   8   29.05    2.40
   0   5   8   25.75    2.31
   0   5  -8   30.47    2.24
   0  -5  -8   25.52    1.98
   0   5   8   26.72    2.21
   0   5   8   29.26    2.05
   0   5  -8   29.44    1.95
   0  -5  -8   25.04    2.09
   0   5   8   25.55    1.85
   0   5  -8   31.74    2.12
   0  -5   8   29.01    1.93
   0  -5  -8   25.92    2.27
   0   5   8   30.19    1.91
   0   5   8   28.45    2.46
   0  -5  -8   27.74    2.35
   0  -5  -9   12.88    1.47
   0   5  -9   12.25    1.51
   0  -5  -9   13.09    1.48
   0   5   9   10.93    1.60
   0   5   9   12.58    1.55
   0   5   9    7.99    1.44
   0  -5  -9   13.61    1.61
   0  -5  -9   11.32    1.43
   0   5  -9   12.78    1.34
   0   5  -9   12.93    1.68
   0  -5   9   10.51    1.50
   0  -5   9    9.58    1.40
   0   5   9   12.88    1.54
   0  -5   9   11.82    1.59
   0  -5  -9   13.54    1.59
   0   5  -9   20.70    1.95
   0   5   9   12.46    1.29
   0   5  -9   12.50    1.42
   0  -5  -9   12.41    1.68
   0   5   9   12.04    1.28
   0  -5   9   14.06    1.40
   0  -5   9   12.79    1.59
   0   5   9   14.10    1.83
   0  -5  -9   14.93    1.77
   0  -5   9   11.15    1.43
   0  -5   9   10.86    1.32
   0  -5 -10   38.82    2.70
   0  -5 -10   39.58    2.67
   0   5  10   38.73    2.98
   0   5  10   38.20    3.07
   0   5  10   48.46    2.99
   0   5  10   35.80    2.81
   0   5 -10   44.10    3.00
   0  -5  10   33.80    2.54
   0  -5  10   41.66    3.05
   0   5 -10   40.18    2.94
   0  -5  10   33.85    2.72
   0  -5 -10   38.37    2.71
   0  -5 -10   38.05    2.48
   0   5  10   42.37    2.85
   0   5  10   35.37    2.99
   0   5 -10   37.56    2.98
   0  -5 -10   43.81    2.81
   0   5  10   41.58    2.58
   0  -5 -10   39.26    3.19
   0   5 -10   38.35    2.73
   0  -5  10   42.88    2.56
   0   5  10   39.85    2.52
   0   5  10   40.61    2.53
   0   5 -10   41.38    2.56
   0  -5 -10   41.66    3.03
   0  -5  10   38.06    2.80
   0  -5  10   37.10    2.49
   0  -5  10   36.39    2.64
   0   5  10   41.91    3.35
   0  -5  10   40.16    2.44
   0   5  11   91.85    4.98
   0  -5 -11   92.72    4.64
   0   5  11   91.76    5.31
   0   5  11   90.27    5.07
   0   5  11  106.57    5.00
   0  -5  11   86.72    4.56
   0   5  11   95.17    4.43
   0   5 -11   91.57    5.11
   0   5 -11   98.75    5.28
   0  -5 -11   91.04    4.69
   0  -5 -11   94.15    4.66
   0  -5  11   94.59    5.07
   0  -5 -11   95.51    4.37
   0   5 -11   94.58    4.84
   0   5  11   92.13    4.42
   0  -5  11  101.57    4.46
   0   5  11   96.46    4.40
   0   5  11   95.07    4.45
   0   5 -11   86.17    4.35
   0  -5 -11   87.51    5.30
   0  -5  11   92.44    4.66
   0  -5 -11   96.36    5.09
   0   5  11   95.26    5.59
   0  -5  11   91.81    4.86
   0  -5  11   99.20    4.47
   0  -5  12   48.24    3.26
   0  -5 -12   46.90    3.20
   0   5  12   49.61    3.42
   0   5 -12   50.94    2.90
   0   5  12   47.66    3.80
   0  -5 -12   47.81    3.31
   0   5 -12   47.11    3.61
   0  -5 -12   43.77    3.06
   0   5 -12   52.92    3.75
   0  -5  12   48.83    3.63
   0   5 -12   51.68    3.45
   0  -5 -12   50.47    3.95
   0   5  12   50.61    3.06
   0   5  12   56.03    3.22
   0   5 -12   49.46    3.09
   0   5  12   49.81    2.79
   0  -5  12   55.91    3.17
   0   5  12   50.66    2.97
   0   5  12   56.15    4.23
   0  -5  12   49.71    3.42
   0  -5 -12   48.13    3.43
   0  -5  12   53.91    3.32
   0   5 -13  446.59   14.19
   0  -5  13  374.36   14.54
   0   5  13  410.69   15.89
   0   5  13  459.20   15.27
   0  -5 -13  447.35   14.96
   0   5  13  387.72   14.37
   0  -5  13  455.56   15.58
   0   5 -13  419.74   15.69
   0  -5 -13  436.44   14.82
   0  -5 -13  434.83   14.95
   0   5 -13  446.47   15.95
   0   5  13  436.69   14.48
   0  -5  13  451.46   14.51
   0   5 -13  447.51   15.06
   0   5  13  434.86   14.27
   0   5 -13  419.07   15.09
   0   5 -13  431.96   14.58
   0  -5 -13  434.70   16.23
   0   5 -13  424.36   15.92
   0  -5  13  440.21   15.15
   0  -5  13  441.96   14.63
   0   5  14   33.87    3.17
   0   5 -14   31.20    2.19
   0   5 -14   37.37    3.23
   0   5  14   28.91    2.36
   0  -5 -14   32.03    2.63
   0  -5  14   29.67    2.58
   0   5  14   32.66    2.71
   0  -5 -14   33.76    2.67
   0  -5 -14   32.61    2.54
   0  -5 -14   30.96    2.62
   0   5 -14   24.70    2.77
   0  -5  14   32.67    2.92
   0   5 -14   33.03    2.79
   0   5 -14   33.61    2.51
   0   5 -14   29.03    2.69
   0   5  14   35.97    2.39
   0  -5 -14   24.28    2.85
   0  -5  14   31.04    2.39
   0  -5  14   31.05    2.63
   0   5 -14   29.71    3.00
   0   5 -15    5.75    1.52
   0   5  15    3.14    1.22
   0   5  15    6.14    1.24
   0   5  15    3.76    0.99
   0   5  15    5.28    1.35
   0  -5 -15    3.81    1.16
   0  -5  15    4.23    1.16
   0  -5 -15    5.30    1.32
   0  -5 -15    2.58    0.93
   0  -5 -15    2.73    1.10
   0   5  15    4.26    1.00
   0  -5  15    3.51    1.41
   0   5  15    8.12    1.38
   0   5 -15    4.88    1.46
   0   5 -15    5.33    1.40
   0  -5  15    5.97    1.10
   0   5 -15    4.50    1.30
   0   5  15    5.25    1.09
   0  -5  15    5.25    1.29
   0   5  16   65.52    3.72
   0   5 -16   93.46    4.19
   0  -5 -16   80.76    4.20
   0   5  16   85.82    4.43
   0   5  16   90.10    4.49
   0   5  16   87.34    4.22
   0   5 -16   90.68    4.99
   0  -5 -16   85.87    4.33
   0   5  16   79.57    3.76
   0  -5 -16   86.05    4.36
   0   5  16   86.68    4.23
   0  -5 -16   81.82    4.08
   0  -5  16   82.79    4.62
   0   5 -16   85.26    4.57
   0  -5  16   93.02    4.08
   0   5 -16   81.78    4.40
   0   5  16   85.44    3.82
   0   5 -16   82.96    4.53
   0  -5  16   80.68    4.15
   0  -5  16   77.76    3.95
   0  -5  16   85.05    4.49
   0   5  17    1.18    0.79
   0   5 -17    0.56    0.59
   0   5  17    1.45    0.71
   0  -5 -17    0.41    0.68
   0   5  17    0.87    0.74
   0  -5 -17    0.39    0.66
   0   5  17    0.71    0.67
   0   5 -17   -0.16    0.88
   0   5 -17    0.80    0.90
   0  -5  17    1.23    0.58
   0   5 -17    0.58    0.83
   0   5 -17    2.17    0.82
   0   5  17    0.35    0.70
   0  -5 -17   -0.14    0.76
   0  -5  17    0.84    0.85
   0  -5 -17    0.91    0.72
   0   5 -18    2.25    0.65
   0   5  18    1.12    0.59
   0  -5 -18    2.74    0.68
   0  -5 -18    4.70    0.94
   0   5  18    0.46    0.66
   0   5  18    1.72    0.62
   0   5 -18    2.44    0.81
   0   5 -18    2.64    0.88
   0   5 -18    2.71    0.79
   0   5 -18    2.57    0.85
   0   5 -18    2.36    0.75
   0  -5 -18    2.32    0.80
   0  -5  18    2.50    0.84
   0   5 -19   18.11    1.30
   0  -5 -19   18.49    1.33
   0  -5  19   17.40    1.38
   0   5 -19   13.23    0.89
   0  -5 -19   18.66    1.25
   0  -5 -19   18.65    1.32
   0   5  19   18.18    1.34
   0   6   0  119.11    4.89
   0   6   0  111.27    4.65
   0   6   0  107.25    3.83
   0  -6   0  113.03    4.56
   0   6  -1  131.36    5.25
   0   6   1  143.72    5.40
   0   6   1  116.55    5.17
   0   6   1  128.02    5.09
   0   6   1  127.04    5.20
   0   6  -1  119.25    5.03
   0  -6  -1  124.57    5.08
   0  -6   1  130.81    4.86
   0   6   1  125.07    4.43
   0  -6  -1  123.18    5.18
   0  -6   1  126.38    5.28
   0   6  -1  119.07    4.10
   0   6   2  756.37   22.82
   0   6   2  775.24   23.95
   0   6  -2  773.46   24.03
   0   6  -2  809.22   23.96
   0   6   2  806.20   23.97
   0   6   2  768.38   23.19
   0   6   2  771.68   23.16
   0  -6   2  776.44   23.26
   0  -6  -2  829.93   23.99
   0  -6  -2  800.13   23.91
   0  -6   2  764.76   23.88
   0  -6   2  774.29   24.05
   0   6  -3    7.06    1.15
   0   6   3    5.29    1.03
   0   6   3    7.44    1.09
   0   6   3    7.94    1.13
   0   6   3    5.33    0.82
   0   6   3    9.90    1.26
   0  -6   3    5.22    1.02
   0   6   3    4.75    0.83
   0  -6   3    8.74    0.84
   0  -6  -3   12.99    1.40
   0   6  -4   17.63    1.69
   0   6  -4   19.90    1.65
   0   6   4   19.06    1.63
   0   6   4   16.87    1.68
   0   6   4   23.07    1.85
   0   6   4   17.80    1.46
   0   6   4   19.45    1.59
   0  -6  -4   20.46    1.86
   0  -6   4   17.28    1.67
   0   6   5  337.34   11.16
   0   6   5  330.43   11.81
   0   6   5  358.98   11.76
   0  -6  -5  354.72   11.29
   0   6  -5  376.75   11.59
   0   6  -5  350.04   11.40
   0   6   5  330.87   11.86
   0   6  -5  347.03   11.79
   0   6   5  327.16   10.79
   0   6   5  323.06   10.70
   0  -6  -5  355.96   12.01
   0  -6   5  360.97   11.85
   0   6  -5  327.94   10.80
   0   6   5  333.27   11.57
   0   6   6    0.47    0.53
   0  -6  -6    0.70    0.61
   0   6  -6    1.11    0.48
   0   6   6    0.31    0.62
   0   6  -6    2.03    0.70
   0   6  -6    0.54    0.53
   0   6   6   -0.35    0.73
   0  -6   6    0.29    0.57
   0   6   6    0.17    0.45
   0   6   6    1.22    0.63
   0  -6  -6    1.35    0.69
   0  -6   6   -0.15    0.55
   0   6  -6   -0.11    0.44
   0   6   6    0.46    0.69
   0   6  -7   19.44    1.83
   0   6   7   21.90    2.03
   0  -6  -7   18.49    1.67
   0   6   7   16.42    1.59
   0   6   7   19.02    2.03
   0   6   7   24.09    2.24
   0   6   7   18.19    1.83
   0  -6  -7   17.40    1.76
   0   6  -7   19.54    1.68
   0   6   7   18.59    1.95
   0   6   7   17.97    1.40
   0   6   7   16.18    1.44
   0   6   7   17.83    1.54
   0  -6  -7   18.93    1.77
   0  -6   7   20.10    1.58
   0   6  -7   20.38    1.75
   0  -6  -7   19.26    2.02
   0  -6   7   19.37    1.84
   0   6   7   17.95    1.88
   0   6   8    1.01    0.81
   0  -6  -8    0.84    0.64
   0   6   8    3.09    0.96
   0   6  -8    2.71    0.96
   0   6   8    2.30    1.04
   0  -6  -8    3.10    0.89
   0   6   8    3.15    0.87
   0  -6  -8    2.83    0.91
   0   6   8    3.72    1.11
   0   6   8    2.05    0.71
   0   6   8    2.10    0.88
   0  -6  -8    3.13    0.88
   0   6  -8    2.10    0.70
   0  -6   8    2.69    0.95
   0  -6   8    1.79    0.85
   0  -6  -8    3.65    0.98
   0   6   8    1.06    0.62
   0  -6   8    1.49    0.72
   0   6   8    2.96    0.80
   0   6   8    3.03    0.89
   0  -6   8    2.56    0.86
   0  -6   8    2.07    0.73
   0  -6   8    1.90    0.85
   0  -6  -8    2.42    0.93
   0   6  -8    1.87    0.76
   0  -6   8    2.07    0.80
   0  -6   8    3.94    1.09
   0  -6   8    2.87    0.89
   0   6  -9    2.45    0.86
   0   6   9    4.48    1.18
   0   6   9    3.98    1.12
   0  -6  -9    2.89    0.93
   0   6   9    3.51    0.92
   0  -6  -9    3.39    0.96
   0   6  -9    3.39    1.08
   0  -6  -9    3.20    0.91
   0  -6  -9    2.46    0.98
   0  -6   9    3.38    1.08
   0  -6  -9    4.42    1.02
   0   6  -9    4.36    0.89
   0  -6   9    5.01    1.20
   0   6   9    3.93    1.01
   0  -6  -9    4.99    1.26
   0  -6   9    3.49    0.86
   0   6   9    3.34    0.87
   0   6   9    3.57    0.86
   0  -6   9    4.72    1.12
   0  -6   9    3.11    1.01
   0  -6   9    3.41    0.85
   0  -6  -9    1.94    0.88
   0  -6   9    4.61    0.94
   0   6  -9    2.71    0.98
   0   6   9    2.73    1.02
   0  -6   9    3.40    0.86
   0  -6 -10   58.35    3.46
   0   6  10   53.31    3.49
   0   6 -10   60.70    3.70
   0  -6 -10   65.90    3.61
   0   6  10   58.32    3.97
   0   6  10   66.09    3.68
   0   6  10   59.44    4.00
   0  -6  10   62.92    3.84
   0  -6  10   54.08    3.60
   0  -6 -10   56.82    3.30
   0  -6 -10   60.22    3.56
   0   6 -10   59.53    3.80
   0   6  10   65.79    3.88
   0   6 -10   57.29    3.90
   0  -6 -10   54.88    3.46
   0  -6 -10   54.98    3.85
   0   6  10   63.44    3.33
   0   6  10   58.46    3.24
   0  -6  10   60.62    3.27
   0  -6 -10   63.32    4.06
   0  -6  10   58.99    3.22
   0  -6  10   54.53    3.38
   0  -6  10   62.76    3.69
   0   6  10   63.21    4.23
   0  -6  10   62.20    3.82
   0  -6  10   57.38    3.32
   0   6 -10   49.06    3.56
   0  -6 -11  132.94    6.22
   0  -6 -11  133.07    6.16
   0   6  11  149.06    7.14
   0   6  11  164.15    6.63
   0   6  11  142.54    6.88
   0   6 -11  141.83    6.76
   0  -6 -11  150.16    6.05
   0  -6  11  129.34    6.45
   0  -6 -11  141.47    6.25
   0  -6 -11  148.99    6.38
   0   6 -11  146.94    7.02
   0  -6  11  128.12    6.44
   0   6 -11  137.20    6.32
   0  -6  11  144.41    5.92
   0   6  11  149.25    6.07
   0  -6 -11  147.07    7.07
   0   6  11  146.01    5.99
   0   6 -11  129.74    5.75
   0   6  11  144.36    6.02
   0   6 -11  140.30    6.73
   0  -6  11  146.05    6.56
   0  -6  11  131.34    5.71
   0   6  11  131.88    7.14
   0  -6 -11  146.29    6.91
   0  -6  11  143.86    6.04
   0  -6  11  151.55    6.46
   0   6  12    5.90    1.34
   0   6  12    4.68    1.30
   0   6  12    5.99    1.32
   0   6  12    3.46    1.22
   0   6 -12    2.49    0.81
   0  -6 -12    6.47    1.32
   0  -6  12    4.21    1.09
   0  -6 -12    3.85    1.21
   0   6 -12    6.62    1.51
   0  -6 -12    3.88    1.02
   0  -6 -12    3.57    1.12
   0  -6  12    5.07    1.37
   0   6 -12    3.37    1.26
   0  -6 -12    4.09    1.18
   0   6 -12    3.71    1.00
   0   6 -12    2.55    1.12
   0   6  12    5.67    1.18
   0   6  12    1.90    0.93
   0  -6 -12    2.62    1.16
   0  -6  12    5.62    1.12
   0  -6  12    4.90    1.22
   0  -6  12    1.43    0.85
   0  -6 -12    5.49    1.31
   0   6  12    5.24    1.59
   0  -6  12    4.29    1.33
   0   6  13   91.71    4.70
   0  -6  13   66.00    4.02
   0  -6 -13   86.57    4.50
   0   6  13   82.33    5.19
   0   6  13   78.11    4.48
   0   6 -13   84.75    5.14
   0  -6 -13   84.37    4.45
   0  -6 -13   82.30    4.50
   0  -6  13   73.57    4.64
   0   6 -13   80.77    4.94
   0   6 -13   77.92    4.41
   0   6  13   83.50    4.18
   0   6  13   85.69    4.28
   0   6 -13   80.46    4.08
   0   6 -13   74.19    4.45
   0  -6  13   91.31    4.23
   0   6  13   77.60    4.05
   0  -6  13   80.93    4.58
   0  -6  13   73.52    4.19
   0  -6  13   77.42    4.10
   0   6 -14   81.35    5.08
   0   6  14   86.25    4.57
   0   6  14   79.21    5.09
   0  -6 -14   82.58    4.44
   0  -6 -14   78.13    4.29
   0   6 -14   75.59    4.91
   0  -6  14   85.26    4.79
   0  -6 -14   85.34    4.53
   0   6 -14   82.16    4.58
   0   6  14   87.95    4.11
   0   6  14   86.31    4.23
   0   6 -14   77.59    4.38
   0   6 -14   80.48    4.02
   0  -6  14   84.97    4.12
   0  -6  14   81.79    4.64
   0  -6  14   73.97    4.00
   0  -6  14   80.45    4.50
   0  -6  14   78.94    4.12
   0   6  15   32.75    2.52
   0   6  15   31.08    2.53
   0   6 -15   29.99    2.88
   0  -6 -15   29.50    2.42
   0   6  15   27.77    2.15
   0  -6 -15   28.68    2.42
   0  -6 -15   25.94    2.22
   0  -6  15   25.69    2.50
   0   6 -15   28.75    2.61
   0   6 -15   31.56    2.59
   0   6 -15   26.07    2.32
   0  -6  15   30.75    2.19
   0   6  15   27.49    2.08
   0  -6  15   30.24    2.52
   0  -6  15   28.92    2.40
   0  -6  15   26.29    2.11
   0   6  16   -0.47    0.90
   0  -6 -16    0.88    0.77
   0   6  16    0.71    0.75
   0   6 -16   -0.12    0.67
   0  -6 -16    0.44    0.80
   0   6  16    1.11    0.69
   0  -6 -16    0.66    0.64
   0  -6  16    0.71    0.94
   0  -6 -16    0.45    0.85
   0   6 -16    0.15    0.79
   0   6 -16    0.52    0.84
   0   6 -16   -0.17    0.86
   0   6  16    0.10    0.62
   0  -6  16    0.16    0.80
   0  -6  16    1.13    0.79
   0   6  17   11.60    1.38
   0  -6 -17   13.75    1.44
   0   6  17   11.83    1.31
   0   6 -17   11.84    1.18
   0  -6 -17   14.70    1.45
   0  -6  17   10.55    1.43
   0  -6 -17   12.93    1.46
   0   6 -17   13.91    1.41
   0   6 -17   10.35    1.39
   0   6  17    9.19    1.15
   0   6 -17   11.13    1.43
   0   6 -17   13.58    1.54
   0  -6  17   12.54    1.44
   0   6 -18    2.85    0.52
   0  -6 -18    2.65    0.67
   0   6  18    2.83    0.70
   0  -6 -18    2.68    0.71
   0   6  18    2.49    0.78
   0   6  18    2.11    0.60
   0  -6  18    0.96    0.67
   0   6 -18    2.48    0.68
   0  -6 -18    2.67    0.69
   0   6  18    1.90    0.59
   0   6 -18    2.50    0.73
   0  -6  18    2.06    0.49
   0  -6  18    2.82    0.78
   0   6 -19    4.80    0.62
   0  -6 -19    4.25    0.62
   0   6  19    3.68    0.63
   0   6  19    3.99    0.59
   0  -6 -19    3.69    0.60
   0  -6  19    4.89    0.68
   0   7   0    0.32    0.61
   0   7   0   -0.15    0.53
   0  -7   0    0.25    0.60
   0   7   1  516.54   17.16
   0   7   1  543.22   17.41
   0   7  -1  541.81   17.25
   0   7   1  531.86   17.54
   0   7  -1  531.16   17.41
   0   7   1  522.58   17.42
   0   7   1  515.31   16.48
   0  -7  -1  570.24   17.30
   0  -7  -1  557.78   17.53
   0  -7   1  536.12   17.52
   0  -7   1  521.91   17.28
   0  -7   1  557.07   16.90
   0   7  -2   32.14    2.46
   0   7   2   39.62    2.61
   0   7   2   30.03    2.34
   0   7  -2   46.17    2.79
   0   7   2   32.88    2.21
   0   7   2   29.60    1.89
   0  -7   2   27.82    2.29
   0  -7  -2   36.58    2.50
   0  -7   2   34.45    2.07
   0  -7   2   35.38    2.62
   0   7   2   32.73    1.86
   0  -7  -2   30.00    2.34
   0   7  -3    3.14    0.89
   0   7   3    2.00    0.78
   0   7   3    2.69    0.87
   0   7  -3    4.03    1.07
   0   7   3    4.13    0.78
   0   7   3    3.17    0.93
   0   7   3    4.46    0.94
   0  -7  -3    3.60    0.80
   0  -7  -3    4.72    1.06
   0   7   3    4.36    0.78
   0  -7   3    4.66    1.06
   0   7   4  528.69   17.39
   0   7   4  503.77   17.65
   0   7  -4  542.83   17.44
   0   7  -4  549.65   17.75
   0   7  -4  542.41   17.61
   0   7   4  526.27   16.67
   0   7   4  561.83   17.40
   0  -7  -4  525.02   16.87
   0   7   4  537.55   17.65
   0   7   4  536.23   16.96
   0  -7   4  547.08   17.78
   0  -7  -4  563.92   17.85
   0   7   5   47.63    2.98
   0  -7  -5   45.48    2.66
   0   7   5   40.04    2.43
   0   7   5   42.08    2.99
   0   7  -5   49.25    3.03
   0   7  -5   40.45    2.71
   0   7  -5   44.90    3.02
   0   7   5   42.65    3.02
   0   7  -5   40.66    2.67
   0   7   5   41.38    2.29
   0  -7   5   44.26    3.01
   0  -7  -5   49.51    3.25
   0   7   5   46.50    2.80
   0   7   6    6.72    1.24
   0  -7  -6    6.90    1.11
   0   7   6    8.65    1.38
   0   7  -6    7.34    1.01
   0   7   6    4.71    1.21
   0  -7  -6    5.56    1.10
   0   7  -6    5.53    0.97
   0   7  -6    7.94    1.20
   0  -7  -6    6.70    1.12
   0   7   6    6.64    0.99
   0   7   6    6.58    0.94
   0  -7   6   10.04    1.25
   0  -7   6    5.46    0.95
   0  -7   6    6.19    1.18
   0  -7   6    9.87    1.41
   0  -7   6    7.38    1.33
   0   7   6    5.55    1.09
   0  -7  -6    5.48    1.22
   0  -7   6    6.42    1.22
   0  -7   6    7.25    1.19
   0  -7   6    8.94    1.22
   0  -7   6    6.96    1.09
   0  -7  -7  198.26    7.48
   0   7  -7  204.26    7.87
   0   7   7  199.97    8.14
   0   7   7  206.02    8.55
   0  -7  -7  193.39    7.49
   0  -7  -7  192.56    7.57
   0   7  -7  189.46    7.56
   0   7   7  215.53    8.53
   0   7   7  196.20    8.32
   0   7   7  206.80    8.20
   0  -7  -7  200.40    7.61
   0   7   7  193.54    7.14
   0   7   7  192.80    6.93
   0   7   7  204.05    7.35
   0  -7   7  191.65    7.79
   0  -7   7  193.97    7.34
   0  -7   7  190.69    7.63
   0  -7   7  196.65    7.93
   0  -7  -7  197.57    7.33
   0   7   7  189.74    7.94
   0  -7   7  191.50    7.40
   0  -7   7  192.61    7.21
   0   7   8   57.45    3.72
   0  -7  -8   54.31    3.28
   0  -7  -8   56.68    3.25
   0   7  -8   64.08    3.57
   0   7   8   53.87    3.81
   0   7  -8   58.87    3.20
   0  -7  -8   51.24    3.19
   0   7   8   51.75    3.67
   0  -7   8   47.93    3.25
   0  -7  -8   53.58    3.22
   0   7   8   56.61    3.85
   0   7   8   50.07    3.37
   0   7   8   53.81    3.02
   0   7   8   53.46    2.92
   0  -7   8   57.39    3.16
   0   7   8   58.69    3.77
   0  -7   8   55.91    3.40
   0  -7  -8   55.42    3.82
   0  -7   8   52.88    3.22
   0  -7  -8   50.02    2.92
   0  -7   8   55.75    3.50
   0  -7   8   48.19    2.92
   0  -7   8   52.94    3.39
   0  -7   8   52.15    3.42
   0  -7  -9   58.36    3.58
   0   7   9   69.95    4.23
   0   7  -9   65.38    3.89
   0  -7  -9   65.41    3.70
   0   7   9   64.50    4.28
   0   7  -9   61.77    3.94
   0  -7   9   66.91    3.93
   0   7   9   58.00    4.11
   0   7   9   70.93    4.24
   0  -7  -9   64.24    3.74
   0  -7  -9   60.65    3.55
   0   7   9   64.11    3.32
   0   7   9   63.60    3.44
   0  -7   9   64.69    3.41
   0  -7   9   59.70    3.76
   0  -7   9   64.86    3.87
   0  -7   9   60.16    3.81
   0  -7  -9   63.76    4.25
   0   7   9   65.82    4.26
   0  -7   9   63.18    3.47
   0  -7   9   65.52    3.84
   0  -7   9   64.27    3.46
   0  -7   9   73.16    3.75
   0   7  10    2.27    0.93
   0   7 -10    2.03    0.97
   0  -7 -10    1.40    0.79
   0   7  10    2.89    1.06
   0  -7 -10    1.35    0.91
   0   7  10    2.53    1.16
   0  -7 -10    2.62    0.93
   0   7  10    1.01    1.09
   0  -7 -10    2.56    0.90
   0   7  10    1.33    0.91
   0  -7  10    1.40    0.99
   0   7 -10    0.66    0.90
   0  -7 -10    1.24    0.88
   0  -7  10    2.38    0.92
   0   7  10    1.98    0.90
   0   7 -10    0.51    0.66
   0   7  10    2.18    0.85
   0  -7  10    2.20    1.03
   0  -7  10    0.58    0.91
   0  -7 -10    1.24    1.02
   0   7  10    2.79    1.12
   0  -7  10    1.53    0.91
   0  -7  10    3.04    0.93
   0  -7  10    1.28    0.79
   0   7  11    6.21    1.26
   0  -7 -11    6.98    1.42
   0  -7 -11    5.12    1.21
   0   7  11    5.83    1.40
   0   7  11    5.84    1.50
   0  -7 -11    6.64    1.41
   0   7  11    5.98    1.29
   0  -7  11    4.61    1.41
   0   7 -11    6.83    1.49
   0  -7 -11   10.30    1.61
   0  -7 -11    6.61    1.24
   0   7 -11    7.22    1.42
   0   7  11    7.34    1.29
   0   7 -11    5.59    1.32
   0   7 -11    5.78    1.09
   0   7  11    5.94    1.17
   0   7  11    8.74    1.35
   0  -7  11    7.51    1.27
   0  -7  11    4.19    1.21
   0  -7  11    7.37    1.26
   0  -7  11    8.31    1.55
   0  -7 -11    9.04    1.70
   0  -7  11    5.87    1.39
   0   7  11    7.04    1.57
   0   7  12   76.64    4.83
   0  -7 -12   81.91    4.48
   0   7  12   87.19    5.22
   0  -7 -12   85.59    4.47
   0   7  12   86.30    4.67
   0   7  12   91.21    4.65
   0  -7  12   75.09    4.59
   0   7 -12   84.75    5.10
   0  -7 -12   80.94    4.11
   0  -7 -12   83.87    4.48
   0   7 -12   81.32    4.92
   0  -7 -12   83.50    4.50
   0   7  12   76.53    4.12
   0   7 -12   79.14    4.33
   0   7 -12   76.15    4.43
   0  -7  12   84.79    4.12
   0   7  12   80.82    4.10
   0  -7 -12   77.54    4.86
   0  -7  12   78.43    4.58
   0  -7  12   83.98    4.54
   0  -7  12   76.49    4.56
   0  -7 -13   56.09    3.57
   0   7  13   60.83    3.69
   0   7  13   61.99    3.74
   0  -7 -13   59.13    3.58
   0   7  13   49.65    3.91
   0   7 -13   57.83    4.12
   0  -7 -13   53.37    3.48
   0  -7  13   54.51    3.74
   0  -7 -13   55.74    3.59
   0   7 -13   61.72    4.12
   0   7  13   58.55    3.31
   0   7  13   60.59    3.13
   0   7 -13   54.46    3.62
   0   7 -13   50.60    3.33
   0   7  13   61.56    3.45
   0  -7  13   50.12    3.55
   0  -7  13   62.10    3.68
   0  -7  13   52.59    3.66
   0   7  14   17.20    1.96
   0   7  14   16.61    2.17
   0   7 -14   16.14    2.26
   0  -7 -14   19.77    2.02
   0   7  14   18.32    1.94
   0  -7 -14   19.20    1.94
   0  -7 -14   15.67    1.87
   0  -7  14   19.69    2.17
   0   7 -14   14.98    1.87
   0   7 -14   16.52    1.89
   0   7  14   18.88    1.86
   0   7  14   16.64    1.68
   0   7 -14   17.69    1.99
   0  -7  14   19.04    2.07
   0  -7  14   17.72    2.01
   0  -7  14   14.55    1.68
   0   7  15  114.78    5.21
   0  -7 -15  107.59    5.11
   0   7 -15  115.88    5.97
   0   7  15  116.65    5.25
   0   7  15  119.64    5.28
   0  -7 -15  110.30    5.04
   0  -7 -15  112.24    5.19
   0  -7  15  107.49    5.31
   0   7  15  124.52    5.06
   0   7 -15  103.56    4.98
   0   7  15  111.86    4.77
   0   7 -15  113.80    5.38
   0   7 -15  110.15    5.26
   0  -7  15  114.73    5.36
   0  -7  15  114.39    4.82
   0  -7  15  109.83    5.19
   0  -7 -16   35.21    2.38
   0   7  16   34.95    2.46
   0   7  16   37.46    2.42
   0   7  16   35.70    2.41
   0   7 -16   35.77    2.05
   0  -7 -16   34.24    2.37
   0  -7  16   31.32    2.42
   0   7  16   33.64    2.13
   0   7 -16   33.63    2.44
   0   7  16   33.03    2.02
   0   7 -16   39.03    2.62
   0   7 -16   32.15    2.25
   0   7 -16   37.69    2.58
   0  -7  16   38.96    2.56
   0  -7 -17   25.48    1.82
   0  -7 -17   27.51    1.84
   0   7  17   21.41    1.68
   0   7  17   24.05    1.72
   0   7 -17   25.64    1.76
   0  -7 -17   24.39    1.76
   0  -7  17   22.31    1.81
   0   7 -17   23.97    1.91
   0   7 -17   24.81    1.89
   0   7  17   23.73    1.65
   0   7 -17   22.50    1.83
   0   7 -17   22.17    1.83
   0  -7  17   22.67    1.79
   0  -7  17   25.29    1.75
   0  -7 -18    1.07    0.51
   0   7 -18    1.43    0.54
   0  -7 -18    1.21    0.51
   0   7  18    0.78    0.48
   0   7  18    1.09    0.50
   0  -7  18    2.13    0.64
   0  -7  18    1.37    0.39
   0   8   0   34.14    2.54
   0   8   0   28.12    2.34
   0   8   0   25.28    2.34
   0   8   0   28.86    2.49
   0  -8   0   28.39    2.22
   0  -8   0   29.43    2.43
   0   8  -1    6.54    1.23
   0   8   1    9.91    1.47
   0   8  -1    6.66    1.27
   0   8   1    8.73    1.36
   0   8  -1    6.11    1.19
   0   8   1    5.11    1.07
   0   8  -1    8.62    1.32
   0  -8   1    9.54    1.24
   0  -8   1    8.12    1.33
   0  -8  -1    8.01    1.28
   0  -8   1    6.95    1.29
   0   8  -2   65.96    3.81
   0   8  -2   70.19    3.98
   0   8   2   62.94    3.82
   0   8   2   63.46    3.84
   0   8  -2   66.48    3.96
   0  -8  -2   64.82    3.26
   0   8   2   67.06    3.50
   0   8   2   66.66    3.76
   0  -8   2   63.67    3.94
   0  -8  -2   65.72    3.79
   0  -8   2   65.87    3.81
   0   8  -3   11.86    1.58
   0   8  -3   14.38    1.70
   0   8   3   20.63    1.97
   0   8   3   15.53    1.89
   0  -8  -3   15.11    1.58
   0   8  -3   13.89    1.75
   0   8   3   15.42    1.64
   0  -8  -3   14.03    1.45
   0   8   3   12.38    1.60
   0  -8   3   13.45    1.79
   0  -8   3   14.90    1.48
   0  -8   3   14.89    1.46
   0  -8   3   17.45    1.68
   0  -8  -3   16.39    1.88
   0  -8  -3   13.25    1.46
   0  -8   3   14.76    1.51
   0   8  -4   10.58    1.48
   0   8  -4    8.37    1.39
   0   8   4    9.52    1.46
   0   8   4    6.70    1.32
   0   8  -4    7.51    1.28
   0   8   4    6.89    1.36
   0  -8  -4    7.23    1.19
   0   8   4   10.38    1.38
   0  -8   4    8.64    1.51
   0  -8   4   11.31    1.31
   0  -8   4    9.84    1.28
   0  -8   4    8.82    1.31
   0  -8   4    8.58    1.16
   0  -8  -4    9.33    1.31
   0  -8   4    6.89    1.22
   0  -8   4    7.69    1.23
   0  -8   4   10.48    1.34
   0  -8  -4    8.78    1.51
   0  -8   4    9.27    1.43
   0  -8   4   11.01    1.28
   0  -8  -4    9.17    1.21
   0  -8  -4   11.38    1.38
   0  -8  -4    7.93    1.26
   0  -8   5    1.72    0.88
   0   8   5    0.63    0.74
   0  -8  -5    1.45    0.85
   0   8   5    0.69    0.74
   0  -8  -5    0.28    0.68
   0   8   5    0.82    0.86
   0   8   5    1.82    0.97
   0   8  -5    0.38    0.67
   0   8  -5    1.73    0.74
   0  -8  -5    1.74    0.88
   0   8  -5    2.40    0.86
   0   8   5    1.16    0.63
   0  -8   5    0.54    0.74
   0  -8  -5    0.27    0.63
   0  -8   5    0.88    0.77
   0  -8   5    1.50    0.83
   0  -8   5    5.07    0.93
   0  -8   5    0.95    0.84
   0  -8   5    1.16    0.78
   0  -8  -5    0.26    0.55
   0  -8   5    0.62    0.70
   0  -8   5    3.83    1.09
   0  -8   5    0.40    0.65
   0  -8   5    0.86    0.75
   0  -8  -5    0.22    0.71
   0  -8  -5    0.70    0.64
   0  -8   5    2.00    0.88
   0  -8  -5    1.05    0.74
   0  -8   6   11.87    1.58
   0   8   6   11.17    1.73
   0  -8  -6   11.00    1.39
   0   8   6   11.43    1.59
   0  -8  -6    9.28    1.40
   0   8  -6   10.03    1.42
   0  -8  -6    9.86    1.44
   0   8  -6   12.18    1.49
   0   8   6   14.10    1.91
   0   8  -6   14.80    1.76
   0   8   6   13.13    1.82
   0   8   6   10.45    1.61
   0  -8  -6   13.49    1.60
   0  -8  -6    9.81    1.41
   0   8   6   11.20    1.19
   0   8   6   12.24    1.31
   0  -8  -6   13.26    1.52
   0  -8  -6   19.79    2.20
   0  -8   6   11.82    1.56
   0  -8   6   11.56    1.37
   0  -8  -6   11.94    1.39
   0  -8   6   12.75    1.58
   0  -8   6   10.76    1.57
   0   8   6   10.43    1.41
   0  -8   6   13.96    1.59
   0  -8  -6   11.73    1.40
   0  -8   6    9.74    1.51
   0  -8   6   11.58    1.39
   0   8   7   21.04    2.36
   0   8   7   21.65    2.22
   0   8  -7   22.23    2.11
   0   8   7   18.11    2.29
   0  -8  -7   20.00    1.93
   0  -8  -7   22.84    2.00
   0  -8  -7   18.36    1.96
   0  -8  -7   22.32    2.09
   0   8   7   20.72    2.38
   0  -8  -7   21.78    2.03
   0   8   7   28.92    2.61
   0   8   7   24.30    2.52
   0   8  -7   20.58    1.98
   0   8   7   21.67    1.78
   0   8   7   22.13    1.91
   0  -8  -7   23.63    1.95
   0  -8   7   21.17    1.92
   0  -8   7   20.87    1.85
   0  -8   7   25.48    2.07
   0  -8   7   21.40    2.03
   0  -8   7   26.59    2.28
   0  -8   7   24.59    2.36
   0  -8  -7   24.98    1.99
   0  -8   7   21.15    2.15
   0  -8  -7   19.27    2.33
   0   8   7   24.80    2.29
   0  -8   7   20.51    2.11
   0   8   8   21.74    2.25
   0  -8  -8   21.37    2.06
   0  -8  -8   21.17    1.98
   0   8  -8   23.82    2.26
   0   8   8   19.10    2.35
   0  -8  -8   22.76    2.14
   0  -8  -8   21.12    2.05
   0  -8  -8   25.26    2.21
   0   8   8   24.41    2.51
   0   8   8   20.13    2.36
   0   8   8   23.42    1.84
   0   8   8   24.03    1.96
   0  -8   8   23.05    2.20
   0  -8  -8   21.08    1.86
   0  -8   8   19.30    2.14
   0  -8   8   21.26    1.94
   0   8   8   19.88    2.18
   0  -8   8   20.48    1.90
   0  -8   8   22.16    2.23
   0  -8  -8   22.27    1.85
   0  -8  -9   71.54    4.01
   0   8   9   77.71    4.04
   0  -8  -9   65.64    3.92
   0   8  -9   75.39    4.32
   0   8   9   74.58    4.81
   0   8   9   82.64    4.69
   0  -8  -9   68.10    4.01
   0   8  -9   78.38    4.49
   0   8   9   68.95    4.49
   0   8   9   67.01    4.54
   0  -8  -9   73.50    4.05
   0  -8   9   71.23    4.13
   0   8   9   71.54    3.83
   0   8   9   73.54    3.80
   0   8   9   70.28    3.63
   0   8   9   71.67    4.43
   0  -8   9   69.23    4.09
   0  -8   9   73.86    4.31
   0  -8  -9   68.94    4.65
   0  -8   9   69.27    3.82
   0  -8   9   70.09    3.81
   0  -8  -9   75.42    3.73
   0  -8   9   69.52    3.97
   0  -8   9   74.61    4.35
   0  -8   9   76.93    4.39
   0   8 -10   14.18    1.80
   0   8  10   14.96    1.74
   0  -8 -10   11.18    1.57
   0  -8 -10   14.91    1.82
   0   8  10   12.37    1.93
   0   8  10   18.08    2.33
   0   8  10   10.90    1.82
   0  -8  10   11.19    1.77
   0  -8 -10   10.48    1.64
   0   8  10   15.24    2.12
   0  -8 -10   17.33    1.82
   0   8 -10   10.69    1.70
   0   8 -10   12.82    1.66
   0   8  10   12.88    1.55
   0   8  10   13.39    1.61
   0   8  10   15.72    1.73
   0  -8 -10   12.01    1.94
   0  -8  10   11.50    1.56
   0  -8  10   10.56    1.46
   0  -8  10   10.82    1.63
   0   8  10   11.51    1.91
   0  -8  10   12.55    1.80
   0  -8  10   13.70    1.81
   0   8  11    2.97    1.04
   0   8  11    0.50    0.93
   0   8  11    0.79    0.99
   0  -8 -11    1.76    0.93
   0  -8 -11    1.86    0.97
   0  -8  11    0.80    0.97
   0  -8 -11    0.16    0.80
   0  -8 -11    0.37    1.03
   0   8  11    2.05    1.00
   0   8 -11    1.87    1.03
   0  -8 -11    2.39    1.14
   0   8  11    0.75    0.82
   0   8  11    1.76    1.00
   0   8 -11    0.73    1.01
   0   8  11    0.95    0.86
   0   8  11    0.80    0.86
   0  -8  11    1.26    1.09
   0  -8  11    1.33    0.88
   0  -8  11    1.61    0.82
   0  -8 -11    1.95    0.85
   0  -8 -11    1.31    0.95
   0  -8  11    2.20    1.18
   0  -8  11    1.19    1.00
   0  -8 -12   -0.17    0.82
   0  -8 -12   -0.37    0.86
   0   8  12    0.25    0.96
   0   8  12    0.35    0.86
   0   8  12    0.93    1.01
   0   8  12    0.50    0.77
   0  -8 -12   -0.18    1.00
   0  -8  12   -0.40    0.98
   0  -8 -12   -0.18    0.96
   0   8 -12    0.24    0.88
   0   8  12    0.46    0.89
   0   8 -12   -0.64    0.93
   0   8  12    0.16    0.76
   0   8 -12    0.73    0.92
   0  -8 -12    0.50    0.93
   0  -8  12   -0.59    0.92
   0  -8  12   -0.75    0.84
   0  -8 -12    0.77    0.75
   0   8  13  267.17   11.32
   0   8  13  334.96   11.18
   0  -8 -13  280.33   10.64
   0   8  13  325.04   10.92
   0  -8 -13  291.52   10.81
   0  -8  13  278.26   10.84
   0   8 -13  302.20   11.56
   0  -8 -13  291.53   10.77
   0   8 -13  303.17   11.83
   0  -8 -13  299.77   10.89
   0   8  13  304.74   10.55
   0   8  13  309.71   10.19
   0   8 -13  285.89   10.76
   0   8 -13  277.96   10.40
   0   8 -13  297.66   10.97
   0   8  13  301.74   10.45
   0  -8  13  290.87   10.96
   0  -8  13  284.07   10.98
   0  -8  13  293.83   10.75
   0  -8 -14    1.06    0.84
   0   8  14    1.12    0.86
   0   8  14    1.05    0.85
   0   8  14    2.38    1.04
   0  -8 -14    1.92    0.95
   0   8 -14    1.67    1.05
   0  -8 -14    1.73    0.94
   0  -8  14    1.19    0.97
   0   8 -14    3.36    1.08
   0   8 -14    1.36    0.85
   0   8  14    1.22    0.79
   0   8 -14    2.42    0.98
   0   8  14    1.76    0.81
   0  -8  14    0.43    0.73
   0  -8  14    1.87    0.99
   0  -8  14    2.04    1.03
   0   8  15  101.66    4.69
   0   8  15   95.32    4.47
   0  -8 -15   97.83    4.61
   0   8 -15  100.43    4.04
   0  -8 -15  112.23    4.71
   0   8  15  111.84    4.81
   0  -8  15   99.36    4.71
   0   8  15  113.27    4.59
   0  -8 -15   96.89    4.55
   0   8 -15  101.89    4.75
   0   8 -15   99.59    4.65
   0   8  15  100.80    4.29
   0   8 -15  104.36    4.86
   0   8 -15   92.58    4.28
   0  -8  15  101.93    4.33
   0  -8  15  107.34    4.81
   0   8  16   78.76    3.63
   0   8  16   75.14    3.60
   0  -8 -16   77.23    3.55
   0   8  16   74.94    3.49
   0  -8 -16   77.93    3.58
   0  -8  16   64.55    3.42
   0   8  16   78.60    3.36
   0   8  16   82.40    3.29
   0   8 -16   71.82    3.60
   0  -8  16   77.34    3.60
   0  -8  16   76.36    3.66
   0  -8 -17    0.45    0.53
   0   8 -17    0.85    0.49
   0   8  17   -0.17    0.50
   0   8  17    0.29    0.46
   0   8  17    0.08    0.48
   0  -8  17   -0.08    0.50
   0  -8  17    0.70    0.53
   0   8  18    0.30    0.33
   0   8  18    0.17    0.28
   0  -8  18    0.35    0.33
   0  -8 -18    0.21    0.30
   0   9   0    0.73    0.79
   0   9   0   -0.21    0.67
   0   9   0    0.23    0.68
   0   9   0    1.01    0.80
   0   9   0    0.18    0.68
   0  -9   0    0.51    0.62
   0  -9   0   -0.16    0.69
   0  -9   0   -0.42    0.77
   0  -9   0    0.68    0.77
   0  -9   0    0.87    0.79
   0  -9   0    1.06    0.83
   0  -9   0    0.29    0.79
   0  -9   0   -0.16    0.70
   0  -9   0    0.64    0.78
   0  -9   0    0.55    0.69
   0   9   1   13.53    1.79
   0   9   1   12.42    1.79
   0   9  -1   11.59    1.79
   0   9  -1   15.26    1.82
   0   9  -1   13.60    1.86
   0   9  -1   15.58    1.85
   0   9   1   15.54    1.76
   0  -9  -1   14.93    1.61
   0  -9  -1   15.53    1.63
   0  -9  -1   13.00    1.55
   0  -9  -1   17.55    1.77
   0  -9   1   14.11    1.57
   0  -9   1   14.86    1.66
   0  -9  -1   14.33    1.68
   0  -9   1   13.44    1.59
   0  -9  -1   18.36    1.76
   0  -9  -1   14.86    1.62
   0  -9   1   13.70    1.59
   0  -9   1   12.67    1.46
   0  -9   1   15.11    1.55
   0  -9  -1   15.60    1.77
   0  -9  -1   11.43    1.41
   0  -9   1   11.85    1.68
   0  -9   1   15.74    1.60
   0  -9   1   13.80    1.51
   0  -9   1   14.61    1.54
   0  -9   1   15.23    1.68
   0  -9   1   14.32    1.60
   0  -9  -1   13.15    1.56
   0  -9   1   12.68    1.65
   0   9   2    4.01    1.18
   0   9  -2    8.96    1.47
   0   9   2    9.12    1.74
   0   9  -2    7.46    1.37
   0   9  -2    9.67    1.43
   0   9  -2    7.79    1.47
   0   9   2    5.78    1.32
   0   9   2    6.35    1.32
   0  -9   2    7.01    1.25
   0  -9   2   10.59    1.42
   0  -9  -2    5.26    1.03
   0  -9  -2    8.30    1.32
   0  -9  -2    9.73    1.30
   0  -9  -2    9.51    1.33
   0  -9  -2    7.14    1.27
   0  -9   2    8.80    1.32
   0  -9   2    6.99    1.18
   0  -9   2    7.37    1.22
   0  -9   2    7.27    1.38
   0  -9   2    5.63    1.04
   0  -9   2    9.34    1.39
   0  -9  -2    7.64    1.35
   0  -9   2    9.34    1.39
   0  -9  -2    6.28    1.13
   0  -9  -2    5.34    1.13
   0  -9   2    6.06    1.14
   0  -9   2    7.93    1.19
   0  -9   2    6.10    1.31
   0  -9   2    7.63    1.19
   0   9   3   21.04    2.29
   0   9  -3   21.27    2.25
   0   9  -3   21.85    2.25
   0   9  -3   17.57    2.04
   0   9  -3   22.39    2.16
   0   9   3   21.11    2.48
   0   9   3   18.00    2.07
   0   9  -3   18.66    1.88
   0   9   3   16.81    2.03
   0  -9  -3   22.52    1.88
   0  -9   3   21.18    1.94
   0  -9   3   18.19    2.04
   0  -9  -3   19.91    1.81
   0  -9   3   19.72    1.90
   0  -9   3   23.72    1.93
   0  -9   3   22.12    1.95
   0  -9  -3   19.21    1.88
   0  -9   3   19.85    1.94
   0  -9   3   20.85    1.83
   0  -9   3   20.32    1.90
   0  -9   3   21.39    1.94
   0  -9  -3   23.02    1.98
   0  -9  -3   18.89    1.88
   0  -9  -3   24.71    2.08
   0  -9   3   19.72    1.81
   0  -9  -3   21.35    2.21
   0  -9  -3   20.19    1.89
   0  -9   3   20.12    1.78
   0  -9   3   23.19    2.04
   0  -9  -3   19.63    1.89
   0   9  -4  129.87    6.23
   0   9   4  138.59    6.83
   0   9  -4  120.11    6.18
   0   9  -4  113.92    6.04
   0   9  -4  120.03    5.97
   0   9   4  132.22    6.29
   0  -9  -4  123.23    5.52
   0   9   4  121.76    6.18
   0  -9  -4  132.47    5.60
   0  -9   4  125.90    6.05
   0  -9  -4  128.89    5.62
   0  -9   4  123.64    5.69
   0  -9  -4  127.14    5.68
   0  -9  -4  129.24    6.44
   0  -9   4  139.74    5.69
   0  -9   4  125.49    5.45
   0  -9   4  142.95    5.84
   0  -9   4  138.49    5.79
   0  -9  -4  140.61    5.83
   0  -9   4  124.07    5.84
   0  -9   4  131.67    5.72
   0  -9  -4  130.44    5.59
   0  -9   4  120.42    5.60
   0  -9   4  137.02    5.56
   0  -9   4  133.29    5.54
   0  -9  -4  129.37    5.74
   0  -9  -4  127.29    5.63
   0  -9   4  127.92    5.47
   0   9   5   30.19    2.67
   0   9  -5   27.92    2.40
   0   9   5   27.01    2.73
   0  -9  -5   20.03    1.99
   0   9  -5   23.52    2.23
   0   9   5   26.05    2.68
   0   9   5   22.05    2.15
   0   9   5   23.18    2.45
   0  -9  -5   24.12    2.08
   0  -9  -5   29.83    2.21
   0  -9   5   22.70    2.31
   0  -9  -5   21.15    1.95
   0  -9   5   23.10    2.28
   0  -9   5   22.36    2.14
   0  -9   5   25.20    2.08
   0  -9   5   25.46    2.06
   0  -9  -5   26.98    2.16
   0  -9   5   26.44    2.15
   0  -9   5   24.02    1.95
   0  -9  -5   22.94    2.13
   0  -9   5   23.69    2.01
   0  -9   5   21.56    2.06
   0  -9  -5   25.43    2.61
   0  -9  -5   24.14    2.07
   0  -9   5   25.30    2.14
   0  -9  -6   11.30    1.50
   0   9   6   16.47    1.91
   0   9   6   14.00    1.98
   0  -9  -6   13.57    1.69
   0   9   6   17.53    2.13
   0  -9  -6   12.76    1.68
   0   9   6   15.83    2.15
   0   9   6   14.19    2.04
   0   9  -6   14.50    1.79
   0   9   6   12.35    1.41
   0  -9   6   11.17    1.43
   0  -9  -6   13.69    1.61
   0  -9  -6   16.89    1.72
   0  -9  -6   14.85    2.06
   0  -9   6   15.28    1.76
   0  -9  -6   17.03    1.64
   0  -9   6   12.38    1.76
   0  -9   6   15.31    1.63
   0  -9   6   15.42    1.76
   0  -9  -6   13.80    1.74
   0  -9   6   16.15    1.85
   0  -9  -6   15.44    1.68
   0  -9   6   13.05    1.76
   0  -9   6   11.91    1.44
   0   9  -7    4.55    1.16
   0  -9  -7    4.63    1.20
   0   9   7    5.62    1.34
   0   9   7    3.96    1.11
   0  -9  -7    3.70    1.05
   0   9   7    3.80    1.33
   0   9  -7    4.80    1.11
   0   9   7    3.02    1.21
   0  -9  -7    3.83    1.18
   0   9   7    4.21    1.25
   0   9   7    6.07    1.15
   0   9   7    5.89    1.04
   0  -9  -7    4.31    1.01
   0  -9   7    2.77    0.97
   0  -9  -7    4.84    1.07
   0  -9  -7    4.20    1.17
   0  -9   7    4.47    1.03
   0  -9   7    1.69    1.03
   0  -9  -7    5.04    1.43
   0  -9   7    3.86    1.14
   0  -9   7    4.81    1.28
   0  -9   7    5.33    1.19
   0  -9   7    4.08    1.25
   0  -9  -7    3.91    1.02
   0  -9  -8   47.10    3.05
   0   9   8   49.30    3.47
   0   9   8   49.27    3.86
   0   9  -8   46.60    3.28
   0  -9  -8   42.58    3.05
   0   9   8   44.21    3.64
   0  -9  -8   40.43    2.99
   0   9   8   50.17    3.76
   0  -9  -8   43.43    3.08
   0   9   8   48.40    2.96
   0   9   8   48.92    2.79
   0  -9   8   47.62    3.35
   0  -9   8   46.23    3.10
   0  -9  -8   49.18    2.91
   0  -9  -8   48.91    2.95
   0  -9  -8   49.89    3.04
   0  -9   8   43.03    3.34
   0  -9   8   43.60    3.12
   0  -9   8   45.97    2.94
   0  -9   8   40.74    2.93
   0  -9  -9   -0.34    0.94
   0   9   9    0.63    0.75
   0   9  -9    0.41    0.74
   0   9   9    0.90    0.84
   0  -9  -9    0.55    0.85
   0   9   9    0.56    0.83
   0  -9  -9   -0.18    0.92
   0   9  -9   -0.25    0.91
   0   9   9    0.52    1.20
   0   9   9   -0.27    0.93
   0   9  -9    0.45    0.81
   0   9   9    0.97    1.02
   0   9   9    0.26    0.61
   0   9   9    0.15    0.69
   0  -9   9    0.42    0.89
   0  -9   9    1.70    1.02
   0  -9   9    0.16    0.72
   0  -9  -9    0.83    1.13
   0  -9  -9    0.29    0.67
   0  -9  -9    0.90    0.83
   0  -9   9    0.16    0.73
   0  -9   9    1.87    0.91
   0   9 -10    0.41    0.86
   0   9  10   -0.32    0.77
   0  -9 -10    1.02    0.89
   0   9  10   -0.28    1.00
   0  -9 -10   -0.73    0.92
   0   9  10   -0.46    0.86
   0   9 -10    0.25    1.00
   0  -9 -10    0.37    0.97
   0   9  10    1.51    1.05
   0   9  10    0.24    0.96
   0   9 -10    0.23    0.82
   0   9  10   -0.33    0.85
   0   9  10   -0.15    0.68
   0   9 -10   -0.17    0.80
   0   9  10    0.97    0.89
   0  -9  10    0.51    0.78
   0  -9 -10    0.82    0.95
   0  -9 -10    0.14    0.73
   0  -9  10    1.34    1.01
   0  -9  10    0.31    0.70
   0  -9  10    1.22    0.95
   0  -9  10   -0.42    1.10
   0  -9 -10    0.52    0.62
   0   9  11    8.62    1.56
   0  -9 -11    8.71    1.48
   0   9  11    7.06    1.27
   0   9  11    7.60    1.59
   0   9  11   10.56    1.60
   0  -9 -11    8.30    1.45
   0  -9 -11    6.95    1.34
   0   9  11    8.77    1.59
   0  -9  11    6.41    1.29
   0   9 -11   10.33    1.71
   0   9 -11   10.37    1.66
   0   9  11    6.96    1.27
   0   9  11    6.43    1.22
   0   9 -11    8.01    1.32
   0   9  11    7.35    1.19
   0   9  11    5.97    1.24
   0   9 -11    8.61    1.33
   0  -9  11    7.09    1.51
   0  -9 -11    5.74    1.38
   0  -9  11   10.45    1.49
   0  -9  11    6.60    1.43
   0  -9 -11    7.67    1.18
   0  -9  11    7.08    1.20
   0  -9  11    8.65    1.54
   0  -9 -12   -0.16    0.79
   0   9  12    0.30    0.79
   0  -9 -12    1.72    1.02
   0   9  12    0.34    0.92
   0   9  12    0.87    0.86
   0  -9  12    1.18    0.99
   0   9 -12    0.22    0.82
   0  -9 -12    0.17    0.83
   0   9 -12   -0.13    0.76
   0   9 -12    0.48    0.80
   0   9  12   -0.60    0.89
   0   9  12    0.15    0.78
   0   9 -12    0.34    0.91
   0   9  12   -0.29    0.76
   0  -9  12    0.18    0.90
   0  -9  12    0.38    1.01
   0  -9  12   -0.18    0.90
   0  -9 -12    0.29    0.76
   0  -9 -12    0.92    0.72
   0  -9 -13   65.65    3.67
   0  -9 -13   61.01    3.49
   0   9  13   76.39    3.85
   0   9  13   61.84    3.40
   0  -9 -13   62.75    3.57
   0   9 -13   68.31    4.11
   0  -9  13   59.12    3.51
   0   9 -13   66.42    3.68
   0   9  13   71.96    3.33
   0   9  13   63.45    3.44
   0   9 -13   61.20    3.49
   0   9  13   65.52    3.49
   0   9  13   73.17    3.56
   0  -9 -13   60.83    3.27
   0  -9  13   63.95    3.68
   0  -9  13   68.33    3.71
   0  -9 -14    6.00    1.13
   0   9  14    7.65    1.25
   0   9  14    5.99    1.04
   0   9  14    6.07    1.14
   0  -9 -14    5.01    1.04
   0   9  14    5.87    1.01
   0   9 -14    3.91    0.97
   0   9  14    6.36    1.05
   0   9 -14    5.52    1.14
   0   9 -14    5.38    1.11
   0  -9  14    5.95    1.09
   0  -9  14    3.15    1.01
   0   9  15   22.77    1.64
   0   9  15   26.43    1.90
   0  -9 -15   23.51    1.81
   0   9  15   25.41    1.92
   0   9  15   25.65    1.80
   0  -9 -15   23.00    1.77
   0   9  15   24.33    1.66
   0   9 -15   23.87    1.81
   0   9 -15   21.72    1.84
   0  -9  15   23.96    1.68
   0  -9  15   25.95    1.95
   0  -9  15   25.38    1.94
   0   9  16   -0.06    0.42
   0   9  16    0.99    0.63
   0  -9 -16    0.62    0.54
   0   9  16    0.26    0.54
   0   9  16    0.07    0.48
   0   9 -16    0.70    0.71
   0  -9  16    0.18    0.50
   0  -9  16    0.45    0.60
   0   9  17    0.47    0.38
   0   9  17    0.69    0.41
   0  -9  17    0.83    0.36
   0  -9 -17    0.74    0.38
   0  10   0  143.51    7.00
   0  10   0  153.03    7.47
   0  10   0  144.07    6.93
   0  10   0  143.52    6.48
   0 -10   0  131.21    6.84
   0 -10   0  135.03    6.32
   0 -10   0  156.48    6.29
   0 -10   0  141.24    6.21
   0 -10   0  142.29    6.45
   0 -10   0  156.84    6.43
   0 -10   0  141.84    6.13
   0 -10   0  144.68    6.12
   0 -10   0  151.64    6.29
   0  10  -1   23.22    2.37
   0  10   1   18.22    2.29
   0  10  -1   21.01    2.23
   0  10   1   16.79    2.15
   0  10  -1   18.13    2.33
   0  10   1   16.82    1.99
   0 -10  -1   18.50    1.85
   0 -10  -1   23.56    2.06
   0 -10  -1   20.80    2.17
   0 -10   1   22.50    2.06
   0 -10   1   21.09    2.07
   0 -10   1   20.49    1.91
   0 -10   1   22.01    1.98
   0 -10   1   18.26    1.91
   0 -10  -1   22.23    2.09
   0 -10  -1   21.55    1.99
   0 -10   1   18.94    2.28
   0 -10   1   20.44    2.19
   0 -10  -1   20.97    2.05
   0 -10  -1   15.85    1.78
   0 -10   1   17.33    1.94
   0 -10  -1   20.85    2.05
   0 -10   1   19.69    1.97
   0 -10  -1   22.02    2.01
   0 -10   1   17.88    1.82
   0 -10   1   20.98    2.05
   0 -10  -1   21.90    2.46
   0 -10   1   19.42    1.92
   0  10   2    2.76    1.06
   0  10  -2    4.63    1.32
   0  10  -2    3.53    1.12
   0  10   2    3.43    1.26
   0  10   2    3.43    1.26
   0  10  -2    3.74    1.16
   0  10   2    2.83    1.00
   0 -10   2    2.34    0.86
   0 -10   2    4.98    1.09
   0 -10   2    5.79    1.36
   0 -10  -2    2.65    1.08
   0 -10  -2    4.22    1.07
   0 -10  -2    3.32    1.25
   0 -10  -2    3.01    0.97
   0 -10  -2    2.32    0.85
   0 -10  -2    2.09    0.96
   0 -10   2    6.17    1.15
   0 -10   2    4.36    1.12
   0 -10   2    4.96    1.08
   0 -10  -2    2.93    0.94
   0 -10   2    4.44    1.16
   0 -10   2    3.17    0.88
   0 -10  -2    4.63    1.19
   0 -10   2    1.77    0.87
   0 -10   2    9.01    1.42
   0 -10   2    3.49    1.02
   0 -10   2    2.70    0.87
   0 -10   2    2.37    1.09
   0  10   3  247.64   10.59
   0  10  -3  242.18    9.41
   0  10   3  251.67   10.48
   0  10  -3  232.45    9.95
   0  10  -3  232.53    9.70
   0  10   3  227.91   10.02
   0  10   3  248.37    9.78
   0  10  -3  232.15    9.54
   0  10   3  230.49    9.73
   0 -10  -3  242.06    9.13
   0 -10   3  232.46    8.88
   0 -10  -3  248.55    9.09
   0 -10   3  244.75    9.27
   0 -10   3  248.32    9.16
   0 -10   3  248.88    9.13
   0 -10  -3  244.27   10.04
   0 -10   3  242.05    9.02
   0 -10  -3  242.66    9.09
   0 -10   3  255.28    9.34
   0 -10   3  235.99    8.92
   0 -10  -3  253.87    9.41
   0 -10  -3  254.24    9.30
   0 -10  -3  231.84    9.13
   0 -10   3  241.24    9.17
   0 -10   3  229.31    9.21
   0 -10   3  235.08    9.58
   0 -10  -3  236.06    9.13
   0 -10   3  242.07    8.96
   0 -10  -3  245.88    8.97
   0  10   4    9.26    1.74
   0  10  -4   13.74    1.86
   0  10  -4    9.71    1.56
   0  10   4    8.39    1.54
   0  10   4   10.59    1.72
   0 -10  -4   14.02    2.00
   0 -10  -4   12.21    1.66
   0 -10  -4   11.45    1.59
   0 -10   4   13.47    1.61
   0 -10  -4   13.06    1.58
   0 -10   4   13.97    1.60
   0 -10   4   14.69    1.90
   0 -10  -4   10.76    1.53
   0 -10   4    8.29    1.39
   0 -10   4   11.56    1.59
   0 -10   4    9.67    1.40
   0 -10   4   12.35    1.52
   0 -10  -4   12.09    1.54
   0 -10  -4    8.86    1.44
   0 -10  -4   12.54    1.62
   0 -10   4   12.66    1.66
   0 -10   4    9.29    1.52
   0 -10   4   13.67    1.57
   0 -10   4   16.16    1.78
   0  10  -5    0.87    0.73
   0  10  -5   -0.21    0.79
   0  10   5   -0.71    0.96
   0  10   5    0.86    0.93
   0  10   5    0.29    1.14
   0  10   5    1.50    1.10
   0  10   5    0.28    0.97
   0 -10  -5    2.82    1.02
   0 -10   5    1.21    0.84
   0 -10   5    0.61    0.83
   0 -10   5   -0.17    0.87
   0 -10   5   -0.20    0.92
   0 -10  -5    1.59    1.19
   0 -10  -5    0.71    0.95
   0 -10   5   -0.48    0.92
   0 -10  -5   -0.47    0.75
   0 -10  -5    0.34    0.72
   0 -10  -5    1.09    0.81
   0 -10   5    2.87    0.88
   0 -10  -5    0.88    0.94
   0 -10   5    0.33    0.82
   0 -10   5    0.83    0.72
   0 -10   5    1.09    1.08
   0 -10  -5    0.35    0.78
   0 -10   5    1.31    0.78
   0 -10  -5    1.32    0.83
   0 -10   5    0.15    0.71
   0 -10  -6   21.25    2.12
   0  10   6   21.03    2.54
   0  10   6   23.26    2.52
   0  10   6   22.28    2.44
   0  10   6   20.49    2.52
   0  10   6   21.59    2.55
   0  10  -6   22.63    2.23
   0  10   6   20.50    1.80
   0 -10  -6   22.33    2.19
   0 -10  -6   21.43    1.90
   0 -10   6   22.76    2.09
   0 -10  -6   24.39    2.15
   0 -10  -6   20.51    1.97
   0 -10   6   21.20    2.13
   0 -10   6   20.81    2.07
   0 -10   6   20.40    2.26
   0 -10  -6   23.21    2.59
   0 -10  -6   21.71    2.04
   0 -10   6   20.02    2.07
   0 -10   6   22.85    2.04
   0 -10   6   19.96    2.21
   0 -10   6   24.10    2.08
   0 -10  -6   20.58    2.12
   0 -10   6   21.00    1.98
   0  10  -7   55.62    3.68
   0 -10  -7   53.27    3.43
   0  10  -7   56.94    3.69
   0  10   7   60.72    4.32
   0  10   7   58.64    4.33
   0  10   7   55.17    3.99
   0  10   7   58.56    3.36
   0  10   7   58.46    3.16
   0 -10   7   61.17    3.43
   0 -10   7   53.31    3.59
   0 -10   7   58.69    3.88
   0 -10  -7   56.12    3.57
   0 -10  -7   60.17    3.43
   0 -10   7   67.06    3.73
   0 -10   7   55.07    3.51
   0 -10  -7   55.63    4.21
   0 -10   7   59.79    3.31
   0 -10  -7   52.76    3.32
   0 -10  -7   66.36    3.57
   0 -10   7   55.03    3.46
   0  10  -8   40.11    3.08
   0 -10  -8   39.06    2.91
   0  10   8   41.81    3.41
   0 -10  -8   39.09    2.87
   0  10   8   44.90    3.68
   0  10   8   42.09    2.54
   0  10   8   38.92    2.66
   0  10  -8   40.47    2.66
   0 -10   8   37.96    2.97
   0 -10  -8   41.55    2.94
   0 -10  -8   40.85    2.76
   0 -10   8   43.57    3.03
   0 -10   8   39.57    2.92
   0 -10  -8   40.15    2.65
   0 -10   8   44.82    3.28
   0 -10   8   42.00    2.84
   0 -10   8   44.25    2.98
   0 -10   8   38.85    3.16
   0 -10  -8   44.59    3.66
   0 -10  -8   39.82    2.72
   0 -10  -9   25.43    2.41
   0  10  -9   27.11    2.50
   0  10   9   35.49    3.25
   0 -10  -9   35.55    2.69
   0  10  -9   34.79    2.88
   0  10   9   30.52    3.00
   0  10  -9   35.72    3.11
   0  10   9   28.61    2.88
   0  10   9   32.73    2.38
   0  10  -9   28.25    2.27
   0  10   9   34.36    2.54
   0 -10   9   32.11    2.76
   0 -10  -9   35.26    2.44
   0 -10   9   32.70    2.66
   0 -10   9   34.80    2.55
   0 -10  -9   30.60    2.26
   0 -10   9   35.80    2.59
   0 -10  -9   35.48    2.66
   0 -10  -9   33.48    2.24
   0 -10 -10    6.59    1.33
   0  10  10   14.33    1.73
   0  10  10    8.50    1.65
   0  10  10    9.91    1.69
   0  10 -10    8.93    1.62
   0  10  10    7.78    1.53
   0 -10 -10    8.48    1.42
   0  10 -10    8.31    1.51
   0  10 -10    7.77    1.27
   0  10  10   11.69    1.49
   0  10  10    9.22    1.31
   0 -10 -10    9.44    1.28
   0 -10 -10    9.08    1.39
   0 -10  10    9.92    1.46
   0 -10  10   10.35    1.64
   0 -10 -10    9.03    1.18
   0 -10  10   10.83    1.53
   0  10  11    2.21    1.10
   0  10  11    2.97    1.06
   0 -10 -11    1.98    0.89
   0 -10 -11    1.27    0.93
   0  10 -11    2.04    0.90
   0  10  11    2.36    0.87
   0  10  11    2.02    0.97
   0  10 -11    2.25    0.95
   0  10 -11    1.12    0.76
   0 -10  11    2.82    0.91
   0 -10  11    1.79    1.10
   0 -10 -11    2.00    0.89
   0 -10  11    2.15    1.02
   0 -10 -11    2.90    0.84
   0  10  12    1.00    0.83
   0 -10 -12    0.61    0.75
   0 -10 -12    1.58    0.82
   0  10 -12    1.33    0.85
   0  10  12    0.40    0.78
   0  10 -12    0.55    0.79
   0  10  12    0.40    0.81
   0  10  12    0.67    0.68
   0 -10  12   -0.16    0.92
   0 -10 -12    0.36    0.71
   0 -10  12    0.61    0.78
   0 -10 -12    1.41    0.64
   0 -10 -13    9.29    1.30
   0  10  13   10.69    1.28
   0 -10 -13    7.15    1.15
   0  10  13   10.22    1.24
   0  10  13    7.14    1.02
   0  10 -13   11.57    1.38
   0  10  13    9.31    1.19
   0  10 -13    8.41    1.20
   0 -10  13    9.20    1.29
   0 -10  13    7.45    1.23
   0 -10  13    9.56    1.41
   0  10  14   15.53    1.40
   0 -10 -14   15.02    1.46
   0  10  14   15.00    1.43
   0  10 -14    9.73    1.27
   0  10  14   14.16    1.32
   0 -10 -14   13.34    1.35
   0 -10  14   14.29    1.41
   0 -10  14   16.05    1.42
   0  10  15    0.08    0.51
   0  10  15   -0.08    0.51
   0 -10  15   -0.33    0.61
   0 -10  15    0.13    0.46
   0 -10 -15    0.16    0.45
   0  10  16   12.78    0.85
   0  10  16   11.09    0.81
   0  10  16   14.69    1.05
   0 -10  16   13.40    0.99
   0 -10 -16   14.07    0.93
   0  11   0   -0.25    0.88
   0  11   0    0.59    1.00
   0  11   0    0.76    0.82
   0 -11   0    0.67    0.81
   0 -11   0   -0.33    0.83
   0 -11   0    0.26    0.92
   0 -11   0   -0.17    0.87
   0 -11   0    0.49    0.80
   0 -11   0    0.19    0.84
   0 -11   0    0.17    0.83
   0 -11   0   -0.18    0.85
   0  11  -1   52.64    3.79
   0  11   1   47.46    3.76
   0  11  -1   55.72    3.86
   0  11   1   53.45    4.03
   0  11  -1   52.08    4.10
   0  11   1   44.69    3.35
   0 -11   1   48.31    3.20
   0 -11  -1   54.74    3.36
   0 -11   1   51.23    3.32
   0 -11  -1   47.49    3.26
   0 -11   1   53.93    3.50
   0 -11  -1   55.47    4.10
   0 -11   1   56.65    3.39
   0 -11  -1   57.00    3.41
   0 -11  -1   52.91    3.48
   0 -11  -1   59.23    3.41
   0 -11  -1   59.25    3.45
   0 -11   1   51.55    3.35
   0 -11   1   50.15    3.50
   0 -11   1   51.86    3.17
   0 -11  -1   54.78    3.43
   0 -11  -1   53.83    3.46
   0 -11   1   55.31    3.36
   0 -11   1   55.74    4.03
   0 -11   1   55.40    3.39
   0  11  -2    2.57    0.90
   0  11   2    0.92    0.91
   0  11  -2    2.40    1.06
   0  11  -2    1.92    1.09
   0  11   2    1.11    1.01
   0  11   2    1.56    0.88
   0  11   2    0.51    1.10
   0 -11   2    2.63    0.96
   0 -11  -2    0.91    0.87
   0 -11   2    1.70    0.98
   0 -11  -2    1.37    0.94
   0 -11  -2    2.75    1.34
   0 -11   2    1.44    0.84
   0 -11   2    1.29    0.89
   0 -11  -2    1.96    0.93
   0 -11   2    2.08    1.17
   0 -11   2    0.64    0.85
   0 -11   2    1.37    0.86
   0 -11  -2    2.73    0.95
   0 -11   2    0.64    0.78
   0 -11   2    1.59    0.99
   0 -11  -2    0.18    0.84
   0 -11   2    1.48    0.96
   0 -11  -2    0.34    0.82
   0 -11  -2    2.75    1.10
   0  11   3    2.46    1.11
   0  11   3    1.15    1.01
   0  11   3    0.43    0.92
   0  11  -3    1.40    0.93
   0  11  -3    0.78    0.77
   0  11   3    0.80    0.94
   0  11   3    0.47    0.85
   0 -11   3    1.00    0.94
   0 -11  -3    0.69    0.86
   0 -11   3    2.06    0.88
   0 -11  -3    1.30    0.82
   0 -11  -3    1.57    0.96
   0 -11  -3    0.84    0.98
   0 -11  -3    1.07    0.87
   0 -11  -3   -0.17    0.85
   0 -11  -3    0.71    0.76
   0 -11  -3    3.03    1.12
   0 -11   3    1.07    1.12
   0 -11  -3    0.74    0.73
   0 -11   3    0.93    0.87
   0 -11   3    0.53    0.76
   0 -11  -3    1.83    1.03
   0 -11   3    1.12    0.94
   0 -11   3    1.47    0.90
   0 -11   3    1.01    0.89
   0 -11   3    1.27    0.88
   0 -11   3    0.36    0.78
   0  11  -4    0.24    0.79
   0  11   4    0.31    0.95
   0  11   4   -0.29    1.02
   0  11  -4    0.45    0.74
   0  11   4   -0.22    0.89
   0  11   4   -0.28    0.90
   0  11   4    0.73    0.88
   0 -11  -4    0.68    0.85
   0 -11  -4   -0.16    0.71
   0 -11   4    0.17    0.77
   0 -11   4    0.18    0.73
   0 -11  -4    1.08    0.92
   0 -11   4    0.50    0.84
   0 -11  -4    0.54    0.92
   0 -11  -4    0.18    0.84
   0 -11   4   -1.58    0.87
   0 -11   4    0.78    0.80
   0 -11   4    0.85    0.83
   0 -11   4    0.70    0.98
   0 -11   4    0.19    0.98
   0 -11  -4    0.52    0.93
   0 -11   4   -0.31    0.76
   0 -11  -4   -0.85    0.87
   0 -11  -4    0.53    0.83
   0 -11   4   -0.44    1.10
   0 -11   4    0.31    0.68
   0  11   5   26.24    2.88
   0  11   5   23.54    2.57
   0  11   5   23.30    2.75
   0  11   5   23.75    2.46
   0  11  -5   21.07    2.30
   0  11   5   23.68    1.91
   0 -11  -5   18.97    2.09
   0 -11  -5   26.60    2.81
   0 -11   5   23.83    2.21
   0 -11   5   25.95    2.56
   0 -11   5   22.29    2.25
   0 -11  -5   21.86    2.13
   0 -11   5   21.90    2.27
   0 -11  -5   22.70    2.17
   0 -11   5   24.21    2.01
   0 -11   5   27.53    2.30
   0 -11   5   23.94    2.11
   0 -11   5   23.38    2.21
   0 -11   5   29.06    2.28
   0 -11  -5   22.54    2.03
   0 -11  -5   23.36    2.20
   0 -11  -5   23.70    2.14
   0 -11   5   20.81    2.02
   0 -11  -5   25.17    2.31
   0  11   6   58.14    4.31
   0  11  -6   51.74    3.59
   0  11   6   56.99    3.94
   0  11   6   60.26    4.41
   0  11  -6   58.63    3.80
   0  11   6   63.14    3.43
   0 -11   6   61.38    3.63
   0 -11   6   59.04    3.60
   0 -11   6   62.62    3.92
   0 -11  -6   58.81    4.25
   0 -11  -6   56.27    3.44
   0 -11   6   58.61    3.41
   0 -11  -6   58.18    3.61
   0 -11  -6   61.61    3.56
   0 -11   6   56.05    3.34
   0 -11   6   60.82    3.71
   0 -11  -6   57.51    3.58
   0 -11  -6   59.34    3.66
   0 -11   6   51.29    3.73
   0 -11  -6   58.37    3.40
   0  11   7   15.18    2.31
   0  11  -7   18.53    2.04
   0  11   7   19.41    2.48
   0  11   7   16.93    2.08
   0  11   7   14.62    1.61
   0 -11   7   16.15    1.97
   0 -11   7   15.50    1.92
   0 -11  -7   19.58    2.03
   0 -11  -7   17.72    1.79
   0 -11   7   16.93    1.91
   0 -11  -7   15.96    1.68
   0 -11  -7   14.76    2.15
   0 -11  -7   18.41    1.85
   0 -11  -7   18.57    2.01
   0  11   8   72.48    4.78
   0  11  -8   71.49    4.50
   0  11  -8   75.21    4.38
   0  11   8   72.42    4.80
   0  11   8   64.45    4.34
   0  11   8   78.70    4.01
   0  11   8   77.45    3.81
   0 -11  -8   75.68    4.16
   0 -11  -8   83.09    3.99
   0 -11  -8   74.25    4.02
   0 -11   8   74.08    4.28
   0 -11  -8   80.71    3.95
   0 -11  -8   72.94    3.75
   0 -11   8   76.66    4.02
   0 -11   8   78.01    4.45
   0 -11   8   72.87    4.04
   0 -11  -9   47.30    3.13
   0  11   9   57.96    3.21
   0  11  -9   53.88    3.53
   0  11   9   50.58    3.76
   0  11   9   53.95    3.17
   0  11   9   52.93    3.15
   0  11   9   49.48    2.89
   0 -11  -9   50.02    2.88
   0 -11   9   50.27    3.38
   0 -11   9   51.11    3.43
   0 -11  -9   52.50    3.28
   0 -11   9   53.67    3.17
   0 -11  -9   53.35    2.99
   0 -11  -9   53.68    3.21
   0 -11  -9   47.07    2.71
   0 -11   9   57.34    3.33
   0 -11   9   52.50    3.12
   0 -11 -10    0.30    0.76
   0  11  10    3.67    0.92
   0  11  10    1.91    1.03
   0  11 -10    2.80    0.93
   0  11  10    2.57    0.96
   0  11  10    3.67    1.01
   0  11  10    2.09    0.84
   0 -11 -10    1.45    0.66
   0 -11  10    1.03    0.91
   0 -11  10    1.39    0.92
   0 -11  10    2.79    0.92
   0 -11 -10    3.04    0.83
   0 -11 -10    2.32    1.02
   0 -11 -10    3.09    0.96
   0  11  11   91.96    4.08
   0  11  11   91.65    4.09
   0  11  11   92.45    4.17
   0  11 -11   80.63    4.00
   0 -11 -11   86.60    4.20
   0 -11  11   88.24    4.40
   0 -11 -11   81.59    3.86
   0 -11 -11   83.11    3.63
   0  11  12   11.48    1.22
   0  11  12    9.50    1.20
   0  11  12   12.54    1.29
   0  11 -12   10.86    1.26
   0  11  12   13.52    1.29
   0 -11 -12   10.42    1.29
   0 -11  12   10.65    1.35
   0 -11  12   11.56    1.43
   0  11  13   23.65    1.59
   0  11  13   23.09    1.76
   0  11  13   20.51    1.56
   0  11  13   20.31    1.58
   0 -11  13   21.77    1.71
   0 -11 -13   24.06    1.73
   0 -11  13   22.29    1.77
   0  11  14    1.75    0.59
   0  11  14    2.49    0.67
   0  11  14    1.65    0.51
   0 -11 -14    2.60    0.62
   0 -11  14    1.39    0.60
   0 -11  14    2.58    0.61
   0 -11  14    2.42    0.71
   0  11  15    5.21    0.66
   0 -11 -15    6.32    0.61
   0  12   0  410.40   14.99
   0 -12   0  414.66   13.98
   0 -12   0  418.30   14.00
   0 -12   0  418.33   13.98
   0 -12   0  387.29   15.11
   0 -12   0  403.95   14.09
   0 -12   0  401.16   14.01
   0  12  -1    0.50    0.87
   0  12   1    1.04    1.06
   0  12   1    1.37    0.96
   0 -12   1    1.62    0.97
   0 -12  -1    1.63    0.94
   0 -12   1    0.79    0.85
   0 -12   1    1.05    0.98
   0 -12   1    2.03    1.04
   0 -12   1    0.52    0.80
   0 -12   1    0.58    0.73
   0 -12   1    1.14    0.85
   0 -12   1    1.53    0.92
   0 -12  -1    0.69    0.93
   0 -12  -1    2.17    0.99
   0 -12   1    1.15    1.00
   0 -12  -1    0.84    0.97
   0 -12  -1    0.96    0.81
   0 -12  -1    2.43    1.05
   0 -12   1    2.20    0.99
   0 -12  -1    1.63    1.17
   0  12  -2   58.83    3.85
   0  12   2   68.94    4.63
   0  12   2   64.75    4.28
   0 -12  -2   63.46    3.59
   0 -12  -2   64.85    3.85
   0 -12  -2   63.27    3.78
   0 -12   2   61.53    3.53
   0 -12   2   66.36    3.75
   0 -12   2   64.92    3.68
   0 -12   2   69.91    3.89
   0 -12  -2   64.91    3.80
   0 -12  -2   66.88    3.70
   0 -12   2   65.60    3.67
   0 -12  -2   67.41    4.58
   0 -12   2   62.90    3.71
   0 -12   2   66.42    3.67
   0 -12   2   61.38    3.66
   0 -12  -2   65.47    3.76
   0 -12   2   58.44    3.85
   0 -12   2   58.41    3.70
   0 -12  -2   70.24    3.87
   0  12   3   41.95    3.56
   0  12   3   36.81    3.22
   0 -12   3   39.86    3.12
   0 -12   3   39.69    2.88
   0 -12  -3   39.55    2.88
   0 -12  -3   35.63    3.31
   0 -12   3   39.74    2.77
   0 -12  -3   38.90    2.60
   0 -12  -3   40.78    2.90
   0 -12  -3   41.48    2.92
   0 -12   3   46.59    2.91
   0 -12  -3   44.70    3.01
   0 -12   3   41.73    2.90
   0 -12  -3   45.09    2.91
   0 -12   3   44.90    2.87
   0 -12   3   44.67    3.03
   0 -12   3   40.41    2.82
   0 -12   3   47.80    3.02
   0 -12   3   37.75    2.69
   0  12   4    6.21    1.56
   0  12   4    9.37    1.76
   0 -12  -4    8.23    1.32
   0 -12   4   10.04    1.45
   0 -12  -4    9.53    1.51
   0 -12   4    7.49    1.28
   0 -12   4    9.19    1.31
   0 -12  -4    9.00    1.40
   0 -12   4   11.68    1.64
   0 -12   4    8.06    1.38
   0 -12  -4    9.37    1.48
   0 -12   4    7.61    1.28
   0 -12   4   10.45    1.49
   0 -12   4   10.77    1.53
   0 -12  -4    7.26    1.63
   0 -12  -4   10.19    1.52
   0 -12  -4    9.07    1.38
   0 -12  -4    9.78    1.72
   0 -12   4   10.26    1.38
   0 -12  -4    8.50    1.46
   0  12   5    1.31    1.10
   0  12   5    0.56    0.91
   0  12   5    1.38    0.82
   0 -12   5    2.52    0.98
   0 -12  -5    0.83    0.95
   0 -12  -5    1.67    1.10
   0 -12   5    2.23    0.88
   0 -12  -5    1.69    0.97
   0 -12   5    2.46    0.98
   0 -12  -5    1.20    0.87
   0 -12   5    0.74    0.87
   0 -12  -5    1.42    0.88
   0 -12  -5    2.36    1.00
   0 -12  -5    1.64    0.88
   0 -12   5    1.28    0.90
   0 -12   5    0.48    0.79
   0 -12   5    2.18    0.90
   0  12   6   11.69    1.88
   0  12   6   10.57    1.33
   0 -12   6   11.17    1.54
   0 -12  -6   12.68    1.66
   0 -12   6   14.11    1.59
   0 -12   6   12.37    1.76
   0 -12   6   13.48    1.60
   0 -12  -6   10.21    1.46
   0 -12  -6    9.29    1.35
   0 -12  -6   10.57    1.56
   0 -12  -6   13.76    1.58
   0 -12   6   10.89    1.54
   0 -12   6   13.70    1.69
   0 -12  -6   11.86    1.53
   0  12   7    4.79    1.28
   0  12   7    2.05    1.05
   0  12   7    3.81    1.05
   0  12   7    4.25    0.97
   0 -12  -7    5.02    1.02
   0 -12  -7    3.30    0.89
   0 -12   7    4.32    1.20
   0 -12  -7    3.90    1.04
   0 -12   7    3.05    0.94
   0 -12  -7    6.35    1.24
   0 -12  -7    6.12    1.11
   0 -12   7    4.40    1.18
   0  12   8   53.93    3.87
   0  12   8   56.30    3.90
   0  12  -8   58.72    3.54
   0  12   8   53.38    2.88
   0  12   8   57.40    3.13
   0 -12   8   53.63    3.18
   0 -12  -8   53.47    2.91
   0 -12   8   63.06    3.50
   0 -12  -8   56.26    3.31
   0 -12   8   53.75    3.42
   0 -12  -8   57.87    3.06
   0 -12  -8   57.92    3.21
   0 -12  -8   54.77    2.99
   0  12   9    1.45    0.75
   0  12   9    0.66    0.99
   0  12   9    2.07    0.78
   0  12   9    1.67    0.78
   0  12   9    1.97    0.70
   0 -12   9    1.27    0.95
   0 -12  -9    2.49    0.75
   0 -12   9    1.65    0.92
   0 -12  -9    1.10    0.78
   0 -12  -9    1.92    0.87
   0 -12   9    2.13    0.86
   0  12  10    2.98    0.71
   0  12  10    4.60    0.93
   0  12  10    5.09    1.03
   0  12  10    1.96    0.75
   0 -12  10    1.78    0.87
   0 -12  10    4.81    1.13
   0 -12 -10    3.45    0.97
   0 -12 -10    2.69    0.76
   0 -12  10    4.29    0.94
   0 -12 -10    3.92    0.76
   0  12  11    3.69    0.84
   0  12  11    2.88    0.66
   0  12  11    4.38    0.84
   0  12  11    5.40    0.92
   0  12  11    2.92    0.72
   0 -12 -11    3.38    0.83
   0 -12  11    4.81    1.01
   0  12  12    1.22    0.58
   0  12  12    0.08    0.54
   0 -12  12    0.39    0.63
   0 -12 -12    0.34    0.49
   0 -12  12    0.70    0.62
   0  12  13   17.19    1.22
   0  12  13   15.76    1.13
   0 -12 -13   16.32    1.12
   0 -12  13   12.71    1.11
   0 -12  13   14.84    1.22
   0  12  14    3.69    0.48
   0 -12  14    3.44    0.50
   0  13   0   -0.65    0.84
   0 -13   0    0.47    0.81
   0 -13   0    0.45    0.72
   0 -13   0    0.15    0.81
   0 -13   0    0.16    0.79
   0  13   1   43.98    3.40
   0  13  -1   46.15    3.30
   0 -13  -1   44.12    2.89
   0 -13   1   46.64    2.97
   0 -13   1   52.16    3.06
   0 -13   1   50.01    3.02
   0 -13   1   41.43    2.84
   0 -13   1   48.92    3.11
   0 -13  -1   48.21    3.08
   0 -13   1   49.29    3.01
   0 -13  -1   43.33    2.93
   0 -13  -1   55.32    3.05
   0 -13  -1   45.62    2.93
   0 -13  -1   47.70    3.01
   0  13   2   72.09    4.56
   0 -13   2   71.16    3.83
   0 -13   2   74.65    3.78
   0 -13  -2   77.42    4.02
   0 -13   2   73.23    3.79
   0 -13   2   67.15    3.75
   0 -13  -2   70.29    3.83
   0 -13  -2   72.47    3.63
   0 -13  -2   72.98    3.87
   0 -13   2   73.16    3.60
   0 -13  -2   75.97    3.91
   0 -13   2   66.80    3.66
   0 -13   2   70.12    3.77
   0 -13  -2   68.88    3.74
   0 -13   2   75.59    3.83
   0  13   3   44.46    3.49
   0  13   3   38.70    3.12
   0 -13  -3   48.41    3.00
   0 -13  -3   44.87    2.83
   0 -13   3   47.99    3.00
   0 -13  -3   48.05    2.97
   0 -13   3   46.43    2.93
   0 -13   3   44.21    2.89
   0 -13   3   44.48    2.81
   0 -13   3   45.71    2.77
   0 -13   3   46.36    2.85
   0 -13   3   44.48    2.76
   0 -13  -3   48.40    2.97
   0  13   4   56.26    3.80
   0  13   4   59.78    4.15
   0  13   4   53.80    2.95
   0 -13   4   57.16    3.27
   0 -13  -4   54.73    3.30
   0 -13  -4   59.94    3.25
   0 -13  -4   61.39    3.40
   0 -13   4   54.63    3.15
   0 -13   4   64.83    3.35
   0 -13  -4   59.55    3.36
   0 -13   4   55.87    3.18
   0 -13   4   58.53    3.41
   0 -13   4   63.32    3.38
   0 -13  -4   55.95    3.26
   0  13   5   64.25    4.17
   0  13   5   64.41    3.24
   0 -13   5   70.37    3.59
   0 -13   5   69.86    3.65
   0 -13   5   72.96    3.65
   0 -13  -5   66.85    3.61
   0 -13   5   71.35    3.56
   0 -13  -5   71.38    3.55
   0 -13  -5   69.69    3.66
   0 -13   5   65.88    3.74
   0 -13  -5   74.67    3.74
   0 -13  -5   66.08    3.64
   0  13   6   38.01    3.04
   0  13   6   41.01    3.28
   0  13   6   43.55    2.56
   0 -13  -6   48.88    2.74
   0 -13   6   42.61    2.62
   0 -13   6   41.41    2.56
   0 -13  -6   40.00    2.48
   0 -13   6   44.30    2.66
   0 -13   6   40.48    2.77
   0 -13  -6   38.12    2.63
   0 -13  -6   41.47    2.56
   0 -13   6   41.58    2.65
   0 -13  -6   46.85    2.76
   0  13   7    3.03    0.95
   0  13   7    4.65    0.92
   0 -13   7    2.78    0.91
   0 -13  -7    3.14    0.81
   0 -13  -7    3.38    0.90
   0 -13   7    3.91    0.97
   0 -13   7    3.32    0.90
   0 -13  -7    2.53    0.87
   0  13   8    5.11    0.92
   0  13   8    4.47    0.88
   0 -13  -8    5.31    0.92
   0 -13   8    4.03    1.02
   0 -13   8    6.08    1.01
   0 -13  -8    6.11    1.04
   0 -13  -8    4.64    0.81
   0  13   9    2.77    0.68
   0  13   9    4.74    0.87
   0  13   9    4.48    0.89
   0  13   9    5.38    0.84
   0 -13   9    3.56    0.86
   0 -13  -9    5.24    0.73
   0 -13  -9    4.36    0.87
   0 -13   9    4.20    0.94
   0 -13   9    3.98    0.82
   0  13  10   19.54    1.32
   0  13  10   20.93    1.51
   0  13  10   18.90    1.34
   0  13  10   18.33    1.39
   0 -13  10   20.14    1.53
   0 -13  10   20.99    1.64
   0 -13 -10   21.05    1.50
   0  13  11    2.53    0.50
   0 -13 -11    2.23    0.56
   0 -13  11    1.55    0.55
   0 -13  11    1.98    0.69
   0 -13  12    8.33    0.74
   0 -13 -12    6.42    0.60
   0 -14   0   18.79    1.68
   0 -14   0   17.83    1.58
   0 -14   0   16.57    1.56
   0 -14   0   13.10    1.43
   0 -14   0   16.08    1.50
   0 -14   0   16.91    1.61
   0 -14   1    5.11    0.95
   0 -14  -1    6.24    0.98
   0 -14  -1    5.78    1.00
   0 -14   1    4.99    0.99
   0 -14  -1    7.21    1.12
   0 -14   1    4.60    0.97
   0 -14  -1    4.87    0.96
   0 -14   1    5.99    1.08
   0 -14  -1    5.11    0.99
   0 -14  -1    4.52    0.92
   0 -14  -2    0.60    0.70
   0 -14   2   -0.12    0.66
   0 -14   2   -0.36    0.70
   0 -14  -2    0.74    0.77
   0 -14   2   -0.12    0.62
   0 -14  -2    0.12    0.66
   0 -14  -2    0.38    0.63
   0 -14  -2   -0.23    0.69
   0 -14  -3   16.86    1.52
   0 -14  -3   18.24    1.61
   0 -14   3   18.94    1.64
   0 -14   3   16.37    1.52
   0 -14  -3   18.39    1.64
   0 -14  -3   17.86    1.58
   0 -14   3   15.27    1.52
   0 -14  -4   68.54    3.23
   0 -14  -4   62.47    3.19
   0 -14  -4   63.84    3.17
   0 -14   4   61.59    3.12
   0 -14   4   53.26    3.01
   0 -14   4   63.75    3.17
   0 -14  -4   63.99    3.09
   0 -14  -4   65.89    3.24
   0  14   5    1.07    0.56
   0 -14  -5    0.89    0.70
   0 -14   5    0.89    0.68
   0 -14  -5    1.62    0.64
   0 -14  -5    0.85    0.64
   0 -14  -5    1.06    0.74
   0 -14   5    1.05    0.70
   0 -14   5    0.75    0.62
   0  14   6    4.03    0.79
   0  14   6    5.36    0.82
   0 -14   6    4.40    0.96
   0 -14  -6    5.80    0.83
   0 -14  -6    4.42    0.88
   0 -14  -6    5.67    0.83
   0 -14  -6    4.69    0.88
   0 -14   6    5.54    0.90
   0 -14   6    5.10    0.93
   0  14   7   70.15    3.01
   0  14   7   73.74    3.16
   0 -14  -7   71.56    3.05
   0 -14  -7   73.87    3.02
   0 -14   7   76.40    3.27
   0 -14   7   72.78    3.36
   0 -14  -7   72.89    3.20
   0  14   8   24.52    1.50
   0 -14  -8   25.22    1.54
   0 -14  -8   21.91    1.24
   0 -14   8   22.70    1.61
   0 -14   9    3.31    0.67
   0 -14  -9    2.39    0.54
   0  14  10   -0.14    0.32
   0 -14  10   -0.06    0.41
   0 -14 -10    0.42    0.30
   0 -15   0   -0.26    0.53
   0 -15   0    0.07    0.48
   0 -15   0   -0.09    0.54
   0 -15   0   -0.09    0.55
   0 -15  -1    4.85    0.84
   0 -15  -1    6.19    0.83
   0 -15   1    5.82    0.79
   0 -15   1    5.20    0.80
   0 -15  -1    2.98    0.69
   0 -15  -2   24.90    1.59
   0 -15   2   25.67    1.64
   0 -15  -2   23.70    1.61
   0 -15  -2   23.95    1.57
   0 -15  -2   23.51    1.54
   0 -15   2   23.38    1.55
   0 -15  -3    7.03    0.88
   0 -15  -3    6.74    0.89
   0 -15   3    8.04    0.93
   0 -15  -3    7.37    0.86
   0 -15  -3    6.47    0.79
   0 -15   3    7.11    0.89
   0 -15  -4   16.27    1.23
   0 -15  -4   16.12    1.16
   0 -15   4   15.85    1.24
   0 -15   4   15.15    1.19
   0 -15  -4   15.49    1.23
   0 -15  -4   16.73    1.19
   0 -15  -5    5.28    0.65
   0 -15  -5    4.00    0.69
   0 -15  -5    4.52    0.67
   0 -15   5    3.76    0.65
   0 -15  -5    3.78    0.59
   0 -15  -6    2.35    0.40
   0 -15  -6    1.95    0.49
   0 -15  -7   36.64    1.56
   0 -16   0    3.81    0.48
   0 -16  -1    2.08    0.38
   0 -16   1    1.80    0.40
  -1   0  20   37.99    2.18
   1   0 -20   43.40    2.13
  -1   0  20   40.44    2.04
   1   0 -20   40.18    2.11
  -1   0  20   38.95    1.88
   1   0 -19   -0.23    0.66
  -1   0  19    0.71    0.62
  -1   0  19    0.11    0.64
   1   0 -19    0.22    0.60
  -1   0  19    0.47    0.54
  -1   0  19    0.14    0.65
   1   0 -18    6.45    1.16
  -1   0  18    8.00    1.28
   1   0 -18    8.77    1.13
   1   0 -18    6.47    1.24
  -1   0  18    5.95    1.20
  -1   0  18    8.06    1.31
  -1   0  18    8.15    1.19
  -1   0  18   10.76    1.56
   1   0 -18    9.26    1.36
   1   0 -17    0.54    0.64
  -1   0  17   -0.88    0.88
   1   0 -17   -0.64    0.81
  -1   0  17    0.68    0.88
  -1   0  17   -0.14    0.72
  -1   0  17    0.19    0.82
  -1   0  17    0.14    0.71
  -1   0  17    0.82    0.98
  -1   0  16   10.47    1.75
  -1   0  16   13.17    1.78
   1   0 -16   11.48    1.45
   1   0 -16   11.03    1.62
  -1   0  16   12.23    1.72
   1   0 -16   13.25    1.73
  -1   0  16   10.62    1.47
   1   0 -16   12.51    1.83
   1   0 -16   11.13    2.09
   1   0 -16   15.28    1.94
  -1   0  16   14.50    2.02
  -1   0  15    0.19    0.85
   1   0 -15    0.88    0.89
  -1   0  15   -0.38    0.88
  -1   0  15   -0.42    1.11
   1   0 -15    0.78    0.70
   1   0 -15   -0.20    0.94
   1   0 -15    0.75    0.95
   1   0 -15    0.20    0.92
  -1   0  15    0.46    0.74
   1   0 -15    0.64    1.05
   1   0 -15    0.17    0.87
   1   0 -15    0.28    1.06
  -1   0  15   -0.23    0.98
   1   0 -14   28.52    2.24
  -1   0  14   22.63    2.43
  -1   0  14   26.94    2.45
   1   0 -14   32.10    2.54
  -1   0  14   31.36    2.60
   1   0 -14   27.93    2.51
   1   0 -14   29.26    2.49
  -1   0  14   29.68    2.27
   1   0 -14   23.15    2.36
   1   0 -14   25.69    2.34
  -1   0  14   28.38    2.25
   1   0 -14   27.68    3.07
  -1   0  14   27.43    2.67
   1   0 -14   29.10    2.93
  -1   0  14   28.23    2.31
   1   0 -13    0.21    0.79
  -1   0  13    0.58    0.84
  -1   0  13   -0.18    0.89
   1   0 -13    0.16    0.79
   1   0 -13   -0.14    0.76
  -1   0  13    0.85    0.80
  -1   0  13    0.28    0.64
   1   0 -13    0.29    1.01
   1   0 -13    0.16    0.78
   1   0 -13    0.35    0.81
   1   0 -13    0.69    0.93
   1   0 -13    2.03    1.10
  -1   0  13   -0.21    0.93
   1   0 -13   -0.27    0.65
  -1   0  13    0.79    0.82
  -1   0  12    7.06    1.25
  -1   0  12    6.44    1.25
   1   0 -12    7.34    1.14
   1   0 -12    8.43    1.27
  -1   0  12    7.27    1.25
   1   0 -12    7.67    1.37
   1   0 -12    6.65    1.03
  -1   0  12    7.54    1.25
   1   0 -12    6.41    1.23
   1   0 -12    9.99    1.50
  -1   0  12    6.81    1.14
   1   0 -12    9.36    1.82
   1   0 -12    9.26    1.43
  -1   0  11    0.14    0.74
   1   0 -11    0.12    0.62
  -1   0  11    0.20    0.78
   1   0 -11   -0.33    0.65
  -1   0  11    1.39    0.93
  -1   0  11    0.69    0.69
   1   0 -11    0.13    0.78
   1   0 -11   -0.15    0.80
  -1   0  11    0.58    0.62
   1   0 -11   -0.28    0.76
  -1   0  11    0.44    0.71
   1   0 -10  102.47    4.64
   1   0 -10   97.12    4.13
  -1   0  10  100.50    4.92
   1   0 -10   92.98    4.30
   1   0 -10   96.24    4.34
  -1   0  10   95.97    3.88
  -1   0  10  103.58    4.19
   1   0 -10   94.11    4.38
  -1   0  10   97.65    5.01
  -1   0   9    0.61    0.64
   1   0  -9    0.64    0.70
   1   0  -9   -0.30    0.66
  -1   0   9   -0.07    0.44
   1   0  -9    0.21    0.70
  -1   0   9    0.26    0.49
  -1   0   9    0.49    0.78
   1   0  -9    0.11    0.31
   1   0  -8  302.99   10.06
  -1   0   8  284.46   10.19
   1   0  -8  292.32   10.05
  -1   0   8  300.79    9.71
   1   0  -8  302.14    9.77
  -1   0   8  304.99    9.54
  -1   0   8  304.17    9.42
   1   0  -8  289.36    9.51
   1   0  -8  290.05    9.66
   1   0  -8  288.02    9.16
  -1   0   8  313.35   10.50
   1   0  -7    0.19    0.51
  -1   0   7   -0.22    0.55
   1   0  -7    0.95    0.33
  -1   0   7    0.12    0.56
  -1   0   6  251.08    7.80
   1   0  -6  254.18    8.42
  -1   0   6  256.48    8.63
  -1   0   6  257.78    8.69
  -1   0   6  263.65    7.56
   1   0  -6  253.66    7.95
  -1   0   5    1.37    0.28
   1   0  -5    0.45    0.37
   1   0  -5    0.04    0.24
  -1   0   5    0.87    0.45
  -1   0   4 5687.75  162.79
   1   0  -4 5598.26  163.34
   1   0  -4 5884.80  162.84
  -1   0   4 5891.68  163.33
  -1   0   3    0.72    0.20
   1   0  -3    0.18    0.31
   1   0  -2   23.78    0.81
  -1   0   2   25.01    0.92
  -1   0  -1    0.12    0.07
   1   0   1    0.19    0.08
  -1   0  -2    0.48    0.23
  -1   0  -2    0.24    0.15
   1   0   3    0.14    0.23
  -1   0  -3    0.63    0.37
   1   0   3   -0.21    0.32
  -1   0  -3    0.89    0.24
  -1   0  -4 9706.40  273.51
   1   0   4 9999.00  273.84
  -1   0  -4 9532.29  273.29
   1   0   5    0.32    0.44
   1   0   5    0.40    0.37
  -1   0  -5    0.25    0.38
   1   0   5    1.51    0.31
  -1   0  -5    0.14    0.32
   1   0   5    0.57    0.21
  -1   0  -5   -0.06    0.43
   1   0   5   -0.17    0.44
  -1   0  -5    0.34    0.27
   1   0   6 1204.93   36.97
   1   0   6 1281.42   36.35
   1   0   6 1288.32   37.01
  -1   0  -6 1271.01   36.68
   1   0   6 1227.34   35.86
   1   0   6 1269.62   36.24
  -1   0  -6 1251.75   36.86
  -1   0  -6 1307.23   36.62
   1   0   6 1296.88   37.16
   1   0   7    0.58    0.65
   1   0   7    0.66    0.38
  -1   0  -7    0.09    0.50
  -1   0  -7    0.53    0.57
  -1   0  -7    0.97    0.63
   1   0   7    0.33    0.51
  -1   0  -7    0.17    0.58
  -1   0  -7    1.37    0.73
   1   0   7   -0.12    0.64
   1   0   8 1330.68   39.21
   1   0   8 1284.75   38.14
  -1   0  -8 1293.24   38.78
  -1   0  -8 1293.49   38.65
   1   0   8 1316.69   38.18
  -1   0  -8 1320.82   38.42
  -1   0  -8 1343.71   38.63
  -1   0  -8 1294.35   38.53
   1   0   8 1340.49   38.21
   1   0   8 1363.53   39.43
   1   0   9    0.16    0.63
  -1   0  -9    0.52    0.62
   1   0   9   -0.17    0.55
   1   0   9    0.17    0.51
  -1   0  -9    1.67    0.80
  -1   0  -9    3.15    0.83
  -1   0  -9    3.13    0.86
  -1   0  -9    0.47    0.68
   1   0   9    0.86    0.70
   1   0  10    4.45    1.09
  -1   0 -10    5.74    0.97
  -1   0 -10    3.62    0.90
  -1   0 -10    4.71    1.04
  -1   0 -10    5.32    1.12
  -1   0 -10    4.13    0.92
  -1   0 -10    3.74    1.02
   1   0  10    4.48    0.80
   1   0  10    6.51    0.96
   1   0  11    0.56    0.68
   1   0  11    0.85    0.95
   1   0  11    1.48    0.84
  -1   0 -11    3.78    0.99
  -1   0 -11   -0.26    0.67
  -1   0 -11    1.76    0.89
   1   0  11    0.11    0.59
   1   0  11   -0.11    0.58
  -1   0 -11    0.77    0.73
  -1   0 -11    1.01    0.81
  -1   0 -11    0.15    0.86
  -1   0 -11    0.78    0.93
  -1   0 -11    0.38    0.67
   1   0  12  103.11    4.96
   1   0  12  103.56    5.05
   1   0  12  103.69    5.72
  -1   0 -12  113.00    5.00
  -1   0 -12  102.94    5.18
  -1   0 -12  110.92    5.20
  -1   0 -12  106.99    5.20
  -1   0 -12  116.26    5.17
  -1   0 -12  113.07    6.12
   1   0  12  102.45    5.00
  -1   0 -12  112.51    4.91
   1   0  13   -0.36    0.77
  -1   0 -13    1.10    0.77
   1   0  13    0.68    0.79
   1   0  13   -0.15    0.74
  -1   0 -13    0.59    1.00
  -1   0 -13    0.92    0.94
  -1   0 -13    0.75    0.96
  -1   0 -13   -0.34    0.90
  -1   0 -13    0.95    1.05
   1   0  13    1.21    0.82
  -1   0 -13    0.60    0.72
  -1   0 -14   41.75    2.87
   1   0  14   43.31    3.03
   1   0  14   41.77    3.05
  -1   0 -14   42.16    3.81
   1   0  14   40.47    2.82
  -1   0 -14   46.22    3.18
  -1   0 -14   39.98    2.99
  -1   0 -14   50.42    3.38
  -1   0 -14   45.32    3.29
  -1   0 -14   47.78    3.27
   1   0  14   50.15    3.62
   1   0  14   39.91    2.94
  -1   0 -14   47.99    3.02
   1   0  15   -0.38    0.90
   1   0  15    0.72    0.85
  -1   0 -15   -0.33    0.75
  -1   0 -15    1.60    1.02
  -1   0 -15   -0.18    0.77
   1   0  15    0.16    0.76
  -1   0 -15    0.39    0.94
  -1   0 -15   -0.63    1.33
   1   0  15   -0.17    0.72
   1   0  15   -0.23    0.97
  -1   0 -15    1.14    0.98
  -1   0 -16  392.13   13.23
   1   0  16  370.67   13.33
   1   0  16  374.66   13.47
   1   0  16  388.37   13.20
  -1   0 -16  373.62   13.18
  -1   0 -16  415.04   13.74
   1   0  16  391.63   14.18
   1   0  17   -0.46    0.92
  -1   0 -17    0.28    0.73
   1   0  17   -0.32    0.79
   1   0  17    0.28    0.78
   1   0  17    0.20    0.94
  -1   0 -17    0.17    0.81
  -1   0 -18   20.93    1.80
  -1   0 -18   18.03    1.73
   1   0  18   18.54    1.67
   1   0  18   12.70    1.50
  -1   0 -18   17.52    1.58
   1   0  18   23.11    1.76
  -1   0 -18   18.18    1.46
  -1   0 -18   20.86    1.87
   1   0  18   17.82    1.91
   1   0  19   -0.49    0.59
  -1   0 -19    0.63    0.50
  -1   0 -19    0.09    0.62
  -1   0 -19    0.82    0.70
   1   0  19    0.52    0.57
   1   0  19    0.77    0.76
  -1   0 -19   -0.22    0.63
   1   0  19   -0.27    0.50
  -1   0 -20   35.55    1.87
   1   0  20   32.83    1.87
  -1   0 -20   35.99    1.81
  -1   0 -20   29.27    1.52
   1   0  20   32.45    1.62
   1  -1 -21   13.16    0.89
   1   1 -21   14.83    0.92
  -1   1  20   30.70    1.89
   1  -1 -20   35.71    1.99
  -1  -1  20   32.57    2.01
   1   1 -20   32.15    1.89
   1  -1 -20   37.19    1.94
  -1   1  20   32.90    1.86
   1   1 -20   32.92    1.80
   1  -1 -20   33.33    1.81
  -1  -1  20   32.44    1.74
  -1   1  19   11.23    1.36
   1  -1 -19   11.40    1.11
  -1   1  19   10.89    1.33
   1  -1 -19   12.61    1.35
  -1  -1  19   12.11    1.28
   1  -1 -19   11.49    1.32
   1   1 -19   10.89    1.34
   1   1 -19   14.00    1.37
   1   1 -19   13.60    1.34
  -1   1  19   12.47    1.44
   1  -1 -19   13.49    1.44
  -1  -1  19   11.99    1.46
  -1   1  19   12.73    1.23
  -1  -1  19   12.27    1.18
  -1  -1  19   12.16    1.31
  -1  -1  18   -0.14    0.78
  -1  -1  18    0.57    0.76
  -1   1  18   -0.45    0.76
   1  -1 -18    0.42    0.72
   1   1 -18    0.10    0.55
   1  -1 -18   -0.14    0.80
   1  -1 -18   -0.11    0.59
  -1   1  18   -0.16    0.75
   1   1 -18    0.13    0.70
  -1   1  18    1.39    0.87
  -1   1  18   -0.12    0.63
  -1  -1  18    0.12    0.67
   1  -1 -18    0.75    0.77
   1   1 -18    1.40    0.87
  -1   1  18    0.50    0.90
  -1  -1  18    0.36    0.87
  -1   1  17   10.55    1.57
  -1  -1  17   10.80    1.54
  -1   1  17   10.40    1.54
   1  -1 -17   12.85    1.64
   1   1 -17   13.50    1.43
  -1  -1  17   11.34    1.59
   1  -1 -17   11.42    1.57
  -1   1  17   10.20    1.57
   1  -1 -17   10.87    1.42
   1   1 -17   12.55    1.54
  -1  -1  17   12.66    1.46
   1   1 -17   10.63    1.52
   1   1 -17    9.68    1.63
  -1   1  17    9.82    1.34
   1   1 -17    8.19    1.45
   1  -1 -17   14.52    1.78
   1  -1 -17   11.81    1.53
  -1  -1  17   10.40    1.69
  -1   1  17    8.70    1.59
   1  -1 -17   10.88    1.31
  -1   1  16    1.00    1.01
   1  -1 -16    1.70    0.82
  -1   1  16    2.43    1.09
  -1  -1  16    1.43    0.88
   1   1 -16    2.86    0.98
   1   1 -16    2.42    0.90
  -1  -1  16    2.00    1.02
  -1  -1  16    2.06    1.00
  -1   1  16    3.49    1.15
   1  -1 -16    1.92    0.93
  -1  -1  16    1.29    0.85
   1   1 -16    0.41    1.03
   1   1 -16    1.79    0.99
   1   1 -16    1.05    0.95
  -1  -1  16    0.90    0.73
   1   1 -16    1.53    1.15
  -1   1  16    1.37    0.88
   1   1 -16    1.34    0.99
   1   1 -16    2.21    1.21
   1  -1 -16    2.29    1.09
  -1   1  16    1.09    1.04
   1  -1 -16    2.62    1.11
  -1  -1  16    2.48    1.23
   1   1 -15    0.52    0.81
  -1   1  15   -0.20    0.92
  -1  -1  15    0.21    0.90
  -1   1  15    0.83    1.02
  -1  -1  15    1.14    0.80
   1  -1 -15   -0.18    0.84
   1  -1 -15    0.16    0.81
  -1  -1  15   -0.56    0.84
   1   1 -15    0.30    0.75
  -1  -1  15    1.08    0.80
   1   1 -15    0.79    1.01
   1   1 -15    0.37    0.91
   1   1 -15   -0.31    0.97
   1  -1 -15    1.12    0.97
   1   1 -15    0.41    0.97
   1  -1 -15    0.60    0.99
  -1   1  15    0.31    0.74
   1   1 -15    0.41    1.03
   1  -1 -15    0.53    0.87
  -1   1  15   -0.22    0.88
   1  -1 -15    0.19    0.93
  -1  -1  15   -0.23    1.02
   1   1 -15   -0.28    1.12
   1   1 -14    0.84    0.80
  -1   1  14    3.83    1.24
   1  -1 -14    0.16    0.73
  -1  -1  14    2.35    1.03
   1  -1 -14   -0.17    0.71
  -1  -1  14    2.89    1.06
  -1   1  14    1.94    0.87
  -1  -1  14    1.85    0.96
  -1   1  14    0.80    0.90
   1   1 -14    2.06    0.89
  -1   1  14    1.29    0.88
   1   1 -14    1.60    0.98
   1  -1 -14    0.58    0.93
   1   1 -14    0.60    0.99
   1   1 -14    2.19    1.04
   1   1 -14    0.91    1.20
   1  -1 -14    1.46    1.01
   1   1 -14    2.56    1.09
   1   1 -14    0.96    1.01
  -1   1  14    0.96    0.64
  -1  -1  14    0.75    0.76
   1   1 -14    1.33    0.99
   1  -1 -14    1.56    0.96
   1   1 -14    2.97    0.78
  -1   1  14    1.30    1.00
   1  -1 -14    0.26    0.92
  -1  -1  14    1.80    1.12
  -1  -1  14    2.13    1.04
   1  -1 -14    1.11    0.93
   1   1 -13   32.89    2.73
   1  -1 -13   24.18    2.18
   1  -1 -13   27.24    2.18
  -1  -1  13   27.64    2.49
  -1  -1  13   28.54    2.39
  -1   1  13   29.23    2.23
  -1   1  13   29.76    2.51
  -1   1  13   24.63    2.32
  -1   1  13   26.13    2.33
  -1  -1  13   21.10    2.13
   1   1 -13   27.29    2.08
   1  -1 -13   29.69    2.43
   1   1 -13   26.89    2.02
   1  -1 -13   27.66    2.74
  -1  -1  13   26.98    2.55
  -1  -1  13   24.71    2.28
   1   1 -13   25.56    2.45
   1  -1 -13   26.72    2.27
   1   1 -13   28.54    2.44
   1   1 -13   27.94    2.97
   1  -1 -13   29.85    2.52
   1  -1 -13   22.63    2.03
   1  -1 -13   28.66    2.41
  -1   1  13   29.82    2.01
  -1  -1  13   27.30    2.13
   1   1 -13   26.02    2.40
  -1  -1  13   32.33    2.30
  -1   1  13   29.21    2.11
   1  -1 -13   26.99    2.93
   1   1 -13   26.58    2.40
   1  -1 -12   42.42    2.94
  -1   1  12   42.52    2.67
  -1   1  12   35.74    2.62
   1   1 -12   38.56    2.42
  -1   1  12   40.71    2.83
   1  -1 -12   38.30    2.64
  -1  -1  12   39.27    2.85
  -1  -1  12   38.91    2.69
   1  -1 -12   37.38    2.51
   1   1 -12   35.61    2.85
  -1   1  12   37.99    3.16
  -1   1  12   38.45    2.80
  -1  -1  12   32.86    2.51
   1  -1 -12   41.09    2.74
   1  -1 -12   36.21    2.39
   1  -1 -12   34.82    3.02
   1   1 -12   39.74    2.42
  -1  -1  12   39.40    3.03
  -1  -1  12   39.27    2.72
   1  -1 -12   33.71    2.39
   1   1 -12   48.64    2.99
  -1   1  12   40.33    2.42
   1   1 -12   40.78    2.85
   1   1 -12   42.36    3.41
  -1  -1  12   37.50    2.48
   1  -1 -12   37.57    3.31
   1   1 -12   34.72    2.49
  -1  -1  12   35.74    2.38
  -1   1  12   34.00    2.18
   1  -1 -12   37.03    2.74
   1  -1 -12   35.82    2.58
   1  -1 -12   38.78    2.70
   1  -1 -12   33.01    2.63
   1   1 -12   39.64    2.77
  -1   1  12   37.52    3.28
   1  -1 -11  272.98    9.99
  -1   1  11  268.91    9.91
   1   1 -11  265.66   10.13
  -1  -1  11  269.22    9.95
  -1  -1  11  267.36    9.70
  -1   1  11  264.61   10.44
   1  -1 -11  274.17    9.67
  -1  -1  11  273.78    9.77
   1   1 -11  291.87    9.49
  -1   1  11  283.18    9.82
   1  -1 -11  283.85    9.58
  -1   1  11  281.72    9.88
   1   1 -11  265.08    9.74
   1   1 -11  273.30    9.63
   1  -1 -11  265.14    9.82
   1  -1 -11  266.19    9.62
   1   1 -11  268.01    9.86
   1   1 -11  262.28   10.68
  -1   1  11  274.92    9.13
  -1  -1  11  279.18    9.55
   1  -1 -11  289.05   11.03
   1  -1 -11  271.62    9.69
   1   1 -11  280.70    9.88
  -1   1  11  272.56    9.34
   1  -1 -11  267.23    9.79
  -1   1  11  281.49   10.85
  -1   1  10  895.09   28.62
   1  -1 -10  938.01   27.69
   1   1 -10  946.94   27.55
   1  -1 -10  944.55   28.25
   1   1 -10  933.12   28.47
   1  -1 -10  957.72   28.05
   1  -1 -10  902.83   27.83
   1   1 -10  945.79   28.01
  -1   1  10  922.39   27.43
   1   1 -10  927.70   28.95
   1  -1 -10  921.71   27.91
   1   1 -10  893.03   27.87
   1  -1 -10  967.41   29.18
  -1  -1  10  937.16   27.68
   1  -1 -10  923.81   27.79
   1  -1 -10  936.20   28.01
  -1   1  10  922.24   27.47
   1   1 -10  924.85   27.76
  -1   1  10  904.99   27.26
  -1  -1  10  938.03   28.85
  -1   1  10  918.99   28.99
   1  -1 -10  847.86   27.22
  -1   1   9  132.50    5.77
   1  -1  -9  138.03    5.49
   1   1  -9  124.88    5.46
  -1  -1   9  128.64    5.28
   1  -1  -9  134.44    5.28
   1  -1  -9  132.51    5.94
   1   1  -9  127.43    5.19
  -1   1   9  137.77    4.98
  -1   1   9  133.84    5.02
   1   1  -9  130.51    4.94
  -1   1   9  134.26    4.96
   1  -1  -9  139.46    5.29
   1   1  -9  134.18    5.16
   1   1  -9  129.03    5.92
   1  -1  -9  135.04    5.25
  -1  -1   9  128.54    5.06
  -1   1   9  130.11    4.82
   1  -1  -9  139.55    5.37
  -1   1   9  133.63    5.98
   1  -1  -9  130.51    4.93
  -1  -1   9  143.78    5.94
  -1  -1   8  406.41   14.19
  -1   1   8  415.85   14.15
   1  -1  -8  457.53   14.02
  -1  -1   8  448.02   13.88
   1   1  -8  450.67   14.14
  -1   1   8  425.30   13.24
   1   1  -8  441.08   14.50
   1  -1  -8  422.31   13.73
   1   1  -8  415.08   13.58
  -1  -1   8  447.26   13.62
  -1   1   8  446.26   13.51
   1  -1  -8  456.57   14.63
   1  -1  -8  423.53   13.75
  -1   1   8  454.94   13.48
  -1   1   8  415.40   13.40
   1  -1  -8  446.60   13.80
   1  -1  -8  440.01   13.72
  -1   1   8  452.93   13.36
  -1  -1   8  451.80   14.38
  -1   1   8  452.85   14.62
   1  -1  -8  444.81   13.56
  -1  -1   7  348.07   12.57
  -1   1   7  382.85   12.54
  -1   1   7  388.42   12.28
   1  -1  -7  384.73   12.33
   1   1  -7  399.93   12.51
   1  -1  -7  393.88   11.98
  -1  -1   7  392.54   12.30
  -1   1   7  397.11   11.89
   1  -1  -7  408.74   11.67
   1  -1  -7  382.31   12.19
   1   1  -7  396.94   12.79
  -1   1   7  385.18   12.01
   1  -1  -7  399.58   12.88
   1  -1  -7  380.92   12.11
  -1  -1   7  411.14   12.74
   1  -1  -7  381.67   12.08
  -1   1   7  382.23   12.80
  -1  -1   6  111.58    4.58
   1  -1  -6  121.69    4.43
  -1   1   6  118.08    4.38
  -1   1   6  113.64    4.49
  -1  -1   6  118.66    4.35
  -1   1   6  117.02    4.10
   1   1  -6  128.19    4.54
   1  -1  -6  119.43    3.88
   1  -1  -6  118.64    4.21
   1  -1  -6  116.37    4.71
   1   1  -6  117.51    4.69
   1  -1  -6  110.46    4.21
  -1   1   6  115.70    4.70
  -1  -1   6  120.25    3.88
  -1  -1   6  122.88    4.64
  -1   1   5  442.98   13.77
   1  -1  -5  464.35   13.69
   1   1  -5  455.72   13.66
  -1   1   5  446.34   13.71
   1  -1  -5  467.29   13.19
  -1   1   5  449.18   13.48
  -1  -1   5  449.98   13.67
  -1   1   5  454.02   13.11
   1  -1  -5  455.53   14.03
   1  -1  -5  456.82   13.60
   1   1  -5  448.52   13.92
   1   1  -5  433.10   12.94
  -1  -1   5  470.65   13.89
  -1  -1   5  465.78   13.28
  -1   1   5  453.09   14.04
  -1   1   4   51.45    2.16
   1   1  -4   54.74    2.09
   1  -1  -4   52.83    2.12
  -1   1   4   53.61    2.16
  -1   1   4   51.55    2.03
   1  -1  -4   53.25    1.78
  -1   1   4   50.47    1.83
  -1  -1   4   50.48    2.11
   1   1  -4   56.05    2.30
   1  -1  -4   48.21    2.08
   1  -1  -4   51.23    2.28
  -1  -1   4   51.96    1.92
  -1  -1   4   47.97    2.16
   1   1  -4   48.97    1.59
  -1   1   4   51.66    2.33
   1   1  -3  190.95    5.65
  -1   1   3  187.16    5.71
  -1   1   3  184.05    5.54
   1   1  -3  183.39    5.45
  -1   1   3  183.78    5.69
   1  -1  -3  176.24    5.39
   1  -1  -3  182.84    5.72
   1   1  -3  185.28    5.79
   1  -1  -3  177.11    5.84
  -1   1   3  178.87    5.88
  -1  -1   3  172.86    5.71
  -1   1   2  371.92   10.20
  -1   1   2  340.55   10.44
   1  -1  -2  351.01   10.51
   1   1  -2  358.63   10.26
   1  -1  -2  352.60   10.47
  -1  -1   2  344.98   10.33
  -1   1   2  337.20   10.51
  -1   1   1   88.30    2.76
   1  -1  -1   85.38    2.61
  -1  -1   1   83.83    2.76
   1   1  -1   82.87    2.56
   1  -1  -1   86.22    2.75
  -1  -1   1   90.18    2.74
  -1  -1   1   82.64    2.57
   1  -1   0    6.91    0.37
   1  -1   0    6.69    0.38
  -1  -1   0    7.04    0.32
  -1  -1   0    7.01    0.42
  -1   1  -1  734.45   20.61
   1   1   1  716.69   20.59
   1   1   1  731.43   20.84
  -1  -1  -1  743.35   20.63
  -1  -1  -1  739.72   20.89
  -1  -1  -1  720.80   20.81
   1  -1   1  757.00   20.79
  -1  -1  -1  720.17   20.82
   1  -1   1  720.38   20.69
  -1   1  -1  696.61   20.73
   1  -1   1  731.10   20.76
  -1  -1  -1  721.14   20.72
   1  -1   1  705.70   20.83
  -1  -1  -1  724.60   20.87
   1  -1   2   23.10    1.13
  -1  -1  -2   24.00    1.12
  -1   1  -2   25.77    1.03
   1   1   2   25.94    1.15
  -1  -1  -2   22.46    1.17
  -1   1  -2   25.52    1.16
   1  -1   2   25.16    1.01
  -1  -1  -2   26.39    0.93
   1   1   3   18.58    1.07
  -1   1  -3   18.45    1.12
  -1  -1  -3   19.55    1.17
  -1  -1  -3   19.29    0.68
   1  -1   3   19.06    0.83
  -1  -1  -3   16.26    0.99
   1   1   4 5081.64  142.46
   1  -1   4 5202.05  142.57
  -1  -1  -4 4809.10  142.25
   1  -1   4 4995.74  142.20
  -1  -1  -4 5154.56  142.72
  -1   1  -4 5110.98  142.64
  -1  -1  -4 5003.84  142.39
   1   1   5   49.19    2.18
   1   1   5   45.30    2.09
   1  -1   5   46.53    2.26
   1   1   5   47.04    2.33
   1  -1   5   42.16    2.23
   1  -1   5   47.11    1.96
  -1   1  -5   44.18    2.18
   1   1   5   47.44    2.27
  -1  -1  -5   45.56    2.06
  -1  -1  -5   41.71    1.99
  -1   1  -5   40.52    2.25
  -1  -1  -5   44.97    2.34
  -1  -1  -5   46.52    2.08
   1   1   5   47.36    2.36
   1  -1   5   42.42    2.24
   1  -1   6  395.19   12.88
   1   1   6  419.38   13.00
   1  -1   6  387.28   12.89
   1   1   6  404.21   12.55
  -1  -1  -6  419.18   12.47
  -1   1  -6  413.37   12.73
   1   1   6  400.50   12.84
  -1   1  -6  403.17   12.54
   1  -1   6  422.16   12.39
  -1  -1  -6  400.50   12.59
   1   1   6  422.46   12.26
  -1   1  -6  392.63   12.74
  -1   1  -6  414.45   13.05
  -1  -1  -6  412.67   13.13
  -1  -1  -6  386.15   12.46
  -1  -1  -6  402.61   12.49
   1   1   6  388.96   13.01
   1   1   7   36.18    2.34
   1  -1   7   36.36    2.35
   1   1   7   41.56    2.11
   1   1   7   35.00    2.30
   1  -1   7   34.25    2.24
  -1  -1  -7   42.33    2.12
   1  -1   7   38.64    1.96
   1   1   7   44.79    2.43
  -1   1  -7   41.05    2.31
  -1  -1  -7   43.79    1.88
  -1   1  -7   37.15    2.18
  -1  -1  -7   35.44    2.04
   1   1   7   39.14    1.78
  -1  -1  -7   36.32    2.05
  -1   1  -7   38.06    2.13
   1   1   7   35.82    1.92
   1   1   7   35.34    1.89
  -1  -1  -7   41.26    2.54
   1   1   7   41.33    1.95
  -1   1  -7   35.70    2.00
  -1  -1  -7   43.94    2.23
  -1   1  -7   40.83    2.53
  -1  -1  -7   37.92    2.09
  -1  -1  -7   36.24    1.97
   1   1   7   38.12    2.44
  -1  -1  -8 2620.75   74.69
   1   1   8 2573.53   74.60
   1   1   8 2642.98   75.40
   1   1   8 2495.77   75.29
   1  -1   8 2527.86   75.25
   1  -1   8 2615.08   74.47
  -1   1  -8 2599.62   75.17
  -1  -1  -8 2626.49   74.73
  -1   1  -8 2681.63   75.03
  -1   1  -8 2672.61   75.60
  -1   1  -8 2607.64   74.81
  -1  -1  -8 2647.09   75.67
  -1  -1  -8 2665.64   74.74
   1   1   8 2608.13   74.47
  -1  -1  -8 2606.59   74.74
  -1   1  -8 2539.23   74.46
   1   1   8 2571.92   74.39
  -1  -1  -8 2630.04   74.81
   1   1   8 2606.66   74.17
   1  -1   8 2633.24   74.34
  -1   1  -8 2579.47   74.64
   1   1   8 2588.71   74.36
   1  -1   8 2592.14   74.43
  -1  -1  -8 2507.96   74.41
   1   1   8 2604.84   75.58
   1  -1   9   68.82    3.81
   1   1   9   75.32    3.95
  -1  -1  -9   71.81    3.36
   1   1   9   71.68    3.92
  -1  -1  -9   77.29    3.52
  -1   1  -9   78.69    3.75
  -1  -1  -9   67.08    3.32
  -1   1  -9   71.92    3.77
  -1  -1  -9   73.09    3.48
  -1   1  -9   74.30    3.45
  -1  -1  -9   73.37    3.58
   1   1   9   71.69    3.08
  -1  -1  -9   74.04    4.13
  -1  -1  -9   75.47    3.54
   1   1   9   71.48    3.16
   1   1   9   67.97    3.19
  -1   1  -9   71.96    3.52
  -1   1  -9   67.78    3.95
  -1  -1  -9   75.20    3.45
  -1   1  -9   67.35    3.24
   1  -1   9   68.54    3.19
   1   1   9   73.67    4.06
  -1   1 -10    2.12    0.77
  -1  -1 -10    2.03    0.78
  -1  -1 -10    2.46    0.79
   1   1  10    2.45    0.93
   1   1  10    1.33    0.83
   1  -1  10    0.74    0.73
  -1   1 -10    1.57    0.75
   1   1  10    1.44    0.57
  -1  -1 -10    2.57    1.10
  -1   1 -10    2.40    0.93
   1  -1  10    0.95    0.60
  -1  -1 -10    2.54    0.85
  -1  -1 -10    0.80    0.77
   1   1  10    2.35    0.78
  -1  -1 -10    1.56    0.84
  -1   1 -10    2.20    0.86
  -1  -1 -10    0.96    0.79
  -1   1 -10    1.44    0.95
   1   1  10    1.23    0.96
   1   1  11  172.82    6.63
   1   1  11  152.25    6.51
   1  -1  11  144.69    6.15
  -1   1 -11  168.69    6.75
  -1   1 -11  161.89    6.19
   1  -1  11  155.65    6.35
   1   1  11  159.60    6.40
   1  -1  11  141.64    6.45
  -1  -1 -11  158.33    6.28
   1   1  11  147.54    6.97
  -1  -1 -11  168.42    7.55
  -1   1 -11  154.96    6.50
  -1  -1 -11  156.35    6.40
   1  -1  11  150.97    6.05
  -1  -1 -11  153.55    6.34
  -1  -1 -11  155.57    6.53
  -1   1 -11  156.56    6.52
   1   1  11  154.39    5.91
   1   1  11  149.02    5.76
  -1   1 -11  147.72    6.29
  -1   1 -11  161.55    7.37
  -1  -1 -11  159.34    6.32
  -1  -1 -11  148.16    6.12
  -1   1 -11  157.61    6.10
   1  -1  11  151.23    6.49
  -1   1 -11  160.80    6.82
   1  -1  12   80.85    4.29
  -1  -1 -12   85.92    4.33
   1   1  12   95.98    4.62
   1   1  12   92.10    4.46
  -1   1 -12   88.47    4.24
   1   1  12   92.15    4.70
   1   1  12   84.70    5.02
  -1   1 -12   86.84    4.63
   1  -1  12   87.73    4.63
   1  -1  12   78.39    4.19
  -1  -1 -12   91.09    4.36
  -1  -1 -12   86.92    4.30
  -1  -1 -12   85.13    4.43
  -1  -1 -12   82.07    4.36
  -1  -1 -12   81.56    5.18
  -1   1 -12   88.17    4.59
  -1   1 -12   82.55    4.42
   1  -1  12   80.88    4.10
   1   1  12   86.67    3.99
   1   1  12   84.88    3.84
  -1  -1 -12   78.52    4.37
  -1   1 -12   92.92    4.65
  -1   1 -12   87.93    5.27
  -1   1 -12   87.70    4.39
  -1  -1 -12   81.99    4.13
  -1   1 -12   87.60    4.16
  -1  -1 -12   85.23    4.81
   1  -1  12   85.14    4.52
   1   1  13   31.48    2.60
   1  -1  13   28.98    2.48
  -1   1 -13   34.24    2.47
  -1  -1 -13   32.13    2.58
   1  -1  13   28.35    2.65
   1   1  13   33.41    3.11
   1  -1  13   36.94    2.67
   1   1  13   34.77    2.79
   1   1  13   36.35    2.70
  -1  -1 -13   38.23    2.67
  -1   1 -13   35.49    2.81
   1   1  13   30.83    2.21
   1  -1  13   30.02    2.34
  -1  -1 -13   35.83    2.80
  -1   1 -13   35.49    2.79
  -1   1 -13   37.86    2.90
  -1  -1 -13   34.76    2.72
  -1   1 -13   33.62    2.64
  -1   1 -13   36.52    2.86
  -1   1 -13   30.03    3.04
  -1  -1 -13   34.55    2.55
  -1  -1 -13   32.95    2.58
  -1  -1 -13   31.19    2.80
   1  -1  13   28.48    2.57
  -1   1 -13   34.63    2.46
  -1  -1 -13   33.45    2.48
  -1  -1 -13   30.61    2.53
   1  -1  14   19.62    1.98
  -1   1 -14   19.09    2.02
   1   1  14   21.04    2.14
   1  -1  14   16.16    1.92
   1   1  14   20.70    2.13
  -1  -1 -14   17.57    1.88
   1  -1  14   20.37    2.27
   1   1  14   17.69    2.11
  -1   1 -14   18.69    1.91
  -1  -1 -14   15.48    1.96
   1  -1  14   18.41    1.84
  -1   1 -14   18.60    2.10
  -1   1 -14   16.93    2.00
  -1  -1 -14   18.34    2.00
  -1   1 -14   15.77    1.99
  -1   1 -14   14.92    2.34
   1   1  14   17.33    1.83
  -1  -1 -14   19.12    1.93
  -1   1 -14   16.23    2.03
  -1  -1 -14   18.07    2.01
   1  -1  14   17.06    1.95
  -1   1 -14   19.65    1.84
  -1   1 -15   72.92    4.19
   1   1  15   75.71    4.48
  -1  -1 -15   80.15    4.22
  -1   1 -15   81.74    4.19
   1   1  15   74.54    4.30
   1  -1  15   71.76    4.12
   1  -1  15   70.27    4.38
   1   1  15   77.88    4.31
   1  -1  15   73.66    4.23
  -1   1 -15   84.10    4.65
   1   1  15   76.36    4.11
  -1   1 -15   86.02    4.67
  -1   1 -15   84.69    4.61
  -1   1 -15   73.91    4.25
   1  -1  15   80.27    4.15
  -1   1 -15   75.79    4.18
  -1   1 -15   72.17    5.13
   1   1  15   91.17    4.93
  -1   1 -15   77.80    4.00
   1  -1  15   67.62    4.10
  -1   1 -15   80.37    4.41
  -1  -1 -15   77.67    4.38
  -1  -1 -16  101.34    4.86
   1  -1  16   90.76    4.74
   1  -1  16   96.35    4.88
   1   1  16   98.46    5.00
  -1   1 -16   97.80    4.73
  -1   1 -16  108.73    5.05
   1  -1  16   87.03    4.99
   1   1  16   93.22    4.87
   1   1  16   84.71    4.98
   1   1  16  106.13    4.83
  -1   1 -16  102.25    5.01
   1  -1  16   99.23    4.75
  -1   1 -16  111.89    5.38
  -1   1 -16   97.89    5.12
   1   1  16  106.90    5.49
  -1   1 -16  100.78    5.05
  -1  -1 -16  106.46    5.12
   1   1  17    3.15    0.93
   1   1  17    2.32    1.00
  -1  -1 -17    2.69    0.96
   1  -1  17    3.92    1.00
   1   1  17    2.83    1.01
  -1  -1 -17    2.29    0.96
   1  -1  17    3.27    1.06
  -1   1 -17    2.00    0.87
  -1   1 -17    3.39    1.02
   1  -1  17    2.76    0.86
   1  -1  17    3.06    0.91
  -1   1 -17    1.51    0.84
   1   1  17    1.40    0.87
   1   1  17    3.13    1.15
  -1  -1 -17    2.31    1.06
  -1   1 -17    3.29    1.10
   1   1  18    0.13    0.75
   1  -1  18    0.60    0.72
  -1  -1 -18   -0.12    0.68
   1  -1  18   -0.34    0.61
  -1  -1 -18   -0.23    0.66
  -1   1 -18    0.11    0.57
   1   1  18    0.44    0.78
  -1   1 -18    0.13    0.76
   1   1  18    0.42    0.70
   1  -1  18    0.12    0.61
   1   1  18    0.35    0.63
   1  -1  18    0.35    0.59
  -1  -1 -18    0.50    0.59
  -1  -1 -18    0.28    0.74
  -1   1 -18   -0.42    0.82
   1   1  18    0.16    0.87
  -1   1 -19    1.25    0.51
  -1  -1 -19    2.33    0.61
   1   1  19    0.73    0.58
   1   1  19    1.31    0.64
  -1  -1 -19    3.21    0.74
  -1   1 -19    2.38    0.70
  -1   1 -19    1.97    0.70
  -1   1 -19    1.72    0.73
  -1  -1 -19    0.96    0.61
   1   1  19    2.43    0.90
   1  -1  19    2.15    0.62
   1   1  19    0.54    0.59
   1  -1  20   12.65    1.13
  -1   1 -20   12.89    1.06
  -1  -1 -20   11.45    1.02
   1   1  20   12.83    1.06
  -1   1 -20   10.09    0.90
  -1   1 -20   12.53    1.01
   1  -1  20   11.39    0.95
   1  -2 -20    0.25    0.52
  -1  -2  20    0.48    0.57
   1   2 -20    2.14    0.62
  -1   2  20    1.02    0.45
   1   2 -20    1.19    0.51
   1  -2 -20    1.82    0.57
  -1   2  20    1.17    0.54
  -1   2  20    0.70    0.48
   1   2 -20    1.21    0.63
  -1  -2  20    1.30    0.48
  -1  -2  20    1.17    0.52
   1   2 -19    1.34    0.69
  -1   2  19    1.28    0.73
   1  -2 -19    2.00    0.78
   1   2 -19    1.40    0.76
   1  -2 -19    1.11    0.59
  -1   2  19    1.93    0.75
   1  -2 -19    2.40    0.80
  -1   2  19    1.38    0.73
   1  -2 -19    2.34    0.85
   1   2 -19    1.99    0.78
   1   2 -19    1.47    0.70
  -1  -2  19    1.22    0.55
  -1   2  19    0.93    0.58
  -1  -2  19    1.78    0.74
   1  -2 -18   16.37    1.68
  -1   2  18   15.78    1.72
   1  -2 -18   16.17    1.64
  -1  -2  18   12.49    1.43
  -1   2  18   14.02    1.59
   1  -2 -18   14.32    1.45
   1   2 -18   12.53    1.43
   1   2 -18   16.99    1.65
  -1   2  18   14.48    1.46
  -1  -2  18   15.21    1.46
   1   2 -18   16.29    1.77
  -1   2  18   15.75    1.74
   1  -2 -18   14.59    1.34
   1   2 -18   16.80    1.71
   1  -2 -18   17.52    1.77
   1  -2 -17    2.08    0.96
   1   2 -17    1.33    0.90
  -1   2  17    1.03    0.99
  -1   2  17    0.69    0.76
   1  -2 -17    1.14    0.79
  -1   2  17    0.71    0.80
  -1  -2  17    2.39    0.99
  -1  -2  17    2.06    0.89
  -1   2  17    1.87    0.79
   1   2 -17    1.15    0.66
  -1  -2  17    1.10    0.81
  -1   2  17    1.80    0.86
  -1  -2  17    1.86    0.83
   1   2 -17    2.07    1.03
   1   2 -17    3.54    1.21
   1   2 -17    0.72    0.99
   1   2 -17    0.66    0.78
   1   2 -17    0.83    0.89
   1  -2 -17    1.54    0.85
   1  -2 -17    1.59    0.76
  -1   2  17    1.11    0.83
  -1  -2  16   38.12    2.84
  -1   2  16   44.97    3.23
  -1   2  16   36.43    2.90
   1  -2 -16   46.08    3.10
  -1  -2  16   40.05    2.92
   1   2 -16   40.35    2.64
  -1   2  16   46.89    2.86
  -1   2  16   41.24    3.08
   1  -2 -16   45.56    2.93
  -1  -2  16   35.57    2.96
   1   2 -16   43.35    2.91
  -1  -2  16   43.93    2.83
   1   2 -16   43.07    3.18
   1   2 -16   43.73    3.21
   1   2 -16   48.15    3.25
   1   2 -16   48.36    3.87
   1  -2 -16   41.03    3.77
   1   2 -16   46.65    3.33
  -1   2  16   44.87    2.85
   1   2 -16   47.59    3.16
   1  -2 -16   42.73    3.09
   1  -2 -16   42.83    2.97
   1  -2 -16   44.34    2.77
  -1   2  16   47.25    3.39
   1   2 -16   37.77    3.46
  -1  -2  15   50.41    3.36
   1   2 -15   52.30    3.81
  -1  -2  15   42.96    3.19
   1  -2 -15   53.49    3.30
  -1   2  15   49.60    3.47
  -1   2  15   53.14    3.25
  -1  -2  15   46.82    3.46
   1   2 -15   52.11    3.05
  -1  -2  15   56.26    3.33
  -1   2  15   48.25    3.38
  -1   2  15   49.81    3.44
   1  -2 -15   52.87    3.43
   1   2 -15   50.99    3.27
   1   2 -15   53.94    3.64
   1  -2 -15   47.80    4.16
   1   2 -15   53.32    3.62
   1   2 -15   51.38    3.54
   1   2 -15   48.09    4.00
   1   2 -15   50.01    3.45
  -1  -2  15   50.97    3.14
   1  -2 -15   61.37    3.54
  -1   2  15   55.80    3.77
   1  -2 -15   53.17    3.52
   1   2 -14    4.13    1.11
  -1  -2  14    3.62    1.09
   1   2 -14    4.29    1.36
  -1  -2  14    3.87    1.06
   1  -2 -14    3.95    1.07
  -1   2  14    3.06    0.97
  -1  -2  14    3.50    1.16
  -1  -2  14    3.78    1.13
  -1   2  14    4.89    1.25
   1   2 -14    3.11    1.01
  -1   2  14    4.70    1.26
  -1   2  14    3.53    1.07
   1  -2 -14    4.31    1.27
   1   2 -14    3.79    0.95
  -1  -2  14    4.18    1.30
   1  -2 -14    1.27    1.17
  -1  -2  14    3.61    0.99
  -1   2  14    2.30    0.81
   1   2 -14    3.44    1.30
   1  -2 -14    3.84    1.10
   1   2 -14    6.02    1.46
   1  -2 -14    1.91    1.23
   1   2 -14    3.38    1.25
   1   2 -14    3.85    1.29
   1   2 -14    4.65    1.44
  -1  -2  13   84.58    4.65
   1  -2 -13   87.96    4.37
  -1   2  13   95.61    4.76
   1   2 -13   92.50    5.05
   1   2 -13   90.26    4.20
  -1   2  13   94.18    4.50
  -1  -2  13   86.55    4.52
  -1   2  13   82.90    4.57
  -1   2  13   82.36    4.54
  -1  -2  13   81.57    4.41
   1   2 -13   85.75    4.06
   1  -2 -13   85.69    4.55
  -1  -2  13   77.79    4.49
   1  -2 -13   86.95    5.10
   1  -2 -13   90.59    4.51
   1   2 -13   88.30    5.39
  -1   2  13   90.13    4.08
  -1  -2  13   93.16    4.30
   1   2 -13   91.81    4.65
   1  -2 -13   89.64    5.60
   1   2 -13   87.80    4.71
   1  -2 -13  100.81    4.84
  -1   2  13   87.32    4.01
   1  -2 -13   94.14    4.46
   1   2 -13   89.61    4.76
  -1  -2  13   83.41    4.29
  -1   2  13   81.10    5.37
  -1  -2  12   40.98    2.83
  -1  -2  12   43.01    2.88
  -1   2  12   41.88    2.95
   1   2 -12   45.90    2.67
  -1   2  12   47.29    3.01
  -1  -2  12   47.21    3.19
  -1   2  12   41.35    2.92
   1   2 -12   45.62    3.27
   1  -2 -12   51.39    2.96
   1   2 -12   42.93    2.54
  -1  -2  12   42.00    2.97
   1  -2 -12   46.55    3.41
   1  -2 -12   41.32    2.87
   1   2 -12   41.78    3.18
   1   2 -12   45.97    3.06
   1  -2 -12   43.28    2.86
  -1  -2  12   48.60    2.90
   1   2 -12   42.43    3.46
   1  -2 -12   44.82    2.97
   1   2 -12   44.13    3.03
  -1  -2  12   43.13    2.68
  -1   2  12   44.05    2.56
  -1   2  12   42.47    2.59
  -1   2  12   47.13    2.57
   1   2 -12   44.39    2.93
   1  -2 -12   47.24    2.89
   1   2 -12   45.55    2.83
   1  -2 -12   46.73    3.71
  -1   2  12   47.84    3.71
  -1  -2  12   43.86    2.82
  -1   2  11  429.36   14.49
  -1  -2  11  412.28   14.50
  -1   2  11  449.45   14.54
  -1  -2  11  417.79   14.29
   1   2 -11  446.84   13.98
  -1   2  11  460.64   14.67
  -1  -2  11  413.28   14.28
   1  -2 -11  442.89   14.26
   1  -2 -11  452.52   14.49
  -1  -2  11  461.61   15.07
   1  -2 -11  443.99   15.15
  -1  -2  11  404.94   14.45
   1   2 -11  434.62   14.94
  -1   2  11  423.51   13.73
  -1  -2  11  450.92   14.05
   1   2 -11  449.43   14.55
  -1  -2  11  434.02   14.20
  -1   2  11  439.11   13.83
   1  -2 -11  440.80   14.47
   1   2 -11  445.73   15.49
   1   2 -11  437.32   14.43
   1  -2 -11  433.02   14.22
  -1   2  11  441.80   13.97
   1  -2 -11  418.63   14.12
   1   2 -11  426.63   14.17
   1  -2 -11  455.05   15.81
   1  -2 -11  397.51   13.92
  -1   2  11  437.57   15.64
   1  -2 -10  388.07   12.55
   1   2 -10  377.53   12.21
   1   2 -10  406.89   13.25
   1  -2 -10  392.54   13.33
   1   2 -10  400.32   13.23
  -1   2  10  385.77   12.33
   1  -2 -10  376.76   13.70
   1   2 -10  377.08   13.51
  -1   2  10  384.62   12.31
   1  -2 -10  380.62   12.71
   1  -2 -10  386.31   12.70
   1   2 -10  377.33   12.61
   1   2 -10  372.73   12.42
  -1   2  10  379.01   12.12
   1   2 -10  366.36   12.10
  -1   2  10  374.94   12.11
   1  -2 -10  378.73   12.50
  -1  -2  10  384.81   12.57
  -1  -2  10  378.36   12.28
   1  -2 -10  395.84   12.50
   1  -2 -10  375.06   12.48
  -1   2  10  376.06   13.69
  -1   2   9  252.19    9.49
  -1   2   9  268.67    9.27
   1  -2  -9  268.18    9.65
  -1   2   9  253.41    8.70
   1   2  -9  277.60    9.58
   1   2  -9  275.31    9.52
   1   2  -9  247.04    8.81
   1  -2  -9  268.22    9.12
   1   2  -9  248.86    8.60
  -1  -2   9  267.23    8.80
   1   2  -9  262.36    9.86
  -1   2   9  271.52    8.86
   1  -2  -9  266.57    8.98
   1  -2  -9  271.71    9.98
  -1   2   9  262.31    8.75
  -1   2   9  262.78    8.63
   1  -2  -9  263.61    8.89
  -1  -2   9  270.36    9.00
   1  -2  -9  272.05    9.18
  -1   2   9  262.40    8.64
  -1   2   9  279.53   10.10
   1  -2  -9  270.95    9.11
   1  -2  -8  319.52   11.11
  -1   2   8  334.32   11.45
  -1   2   8  325.52   11.25
  -1   2   8  343.79   10.88
   1   2  -8  340.53   11.43
   1  -2  -8  335.84   11.53
  -1  -2   8  345.64   11.33
   1   2  -8  352.99   11.45
  -1   2   8  347.08   10.80
   1  -2  -8  350.11   11.11
   1   2  -8  335.83   10.86
  -1   2   8  334.08   10.80
   1  -2  -8  341.36   10.87
   1   2  -8  345.57   11.72
  -1  -2   8  330.30   10.76
  -1  -2   8  342.82   10.99
   1  -2  -8  343.87   11.13
  -1   2   8  351.75   10.73
   1  -2  -8  354.99   11.91
   1  -2  -8  339.89   10.91
  -1  -2   8  354.05   11.58
   1  -2  -8  349.88   11.17
  -1   2   8  337.90   11.87
   1   2  -7   17.10    1.42
  -1   2   7   18.76    1.54
  -1   2   7   20.52    1.57
  -1   2   7   20.01    1.68
   1  -2  -7   19.79    1.49
   1  -2  -7   19.49    1.63
  -1  -2   7   19.18    1.51
  -1   2   7   19.99    1.06
   1   2  -7   19.39    1.25
  -1   2   7   20.71    1.39
  -1   2   7   22.57    1.69
   1   2  -7   17.93    1.48
   1   2  -7   18.78    1.52
  -1   2   7   20.49    1.36
   1  -2  -7   19.58    1.37
   1  -2  -7   19.64    1.48
   1   2  -7   18.21    1.61
  -1   2   7   20.32    1.37
   1  -2  -7   20.13    1.73
  -1   2   7   20.81    1.33
   1  -2  -7   21.09    1.49
  -1  -2   7   22.03    1.67
  -1   2   7   20.55    1.80
   1  -2  -7   18.58    1.44
  -1  -2   7   18.97    1.16
   1  -2  -6  353.23   11.08
   1   2  -6  370.73   11.36
  -1   2   6  371.44   11.66
  -1   2   6  347.41   11.44
  -1   2   6  365.83   11.54
   1   2  -6  371.25   11.57
  -1   2   6  351.99   11.64
   1   2  -6  346.67   11.41
  -1   2   6  359.47   10.89
   1  -2  -6  353.18   11.59
  -1   2   6  371.69   11.32
  -1  -2   6  379.33   11.55
   1   2  -6  347.93   11.61
   1  -2  -6  345.22   11.05
   1  -2  -6  377.15   11.50
   1  -2  -6  364.19   11.80
  -1  -2   6  374.26   11.55
  -1  -2   6  365.19   11.04
  -1   2   5   92.93    3.73
   1   2  -5   92.45    3.55
  -1   2   5   96.96    3.66
  -1   2   5   93.98    3.77
  -1   2   5   98.15    3.80
  -1   2   5   95.68    3.62
  -1  -2   5  102.63    3.78
  -1   2   5   97.04    3.40
   1   2  -5   93.25    2.99
   1  -2  -5   96.01    3.78
   1   2  -5   89.12    3.71
   1  -2  -5   95.94    3.72
   1  -2  -5   93.39    3.85
  -1  -2   5  101.59    3.50
  -1  -2   5   94.51    3.64
   1   2  -4  331.28   10.11
  -1   2   4  325.09   10.14
  -1   2   4  340.52   10.35
   1   2  -4  345.28    9.96
  -1  -2   4  313.01   10.32
   1  -2  -4  337.50   10.37
   1   2  -4  328.63   10.24
   1  -2  -4  330.27   10.33
   1  -2  -4  328.68   10.38
  -1  -2   4  340.12   10.16
  -1  -2   4  322.37   10.12
  -1   2   3  846.65   24.28
  -1   2   3  837.88   24.15
  -1   2   3  836.99   23.88
   1   2  -3  819.70   24.43
   1  -2  -3  849.51   24.54
   1   2  -3  850.24   24.33
   1  -2  -3  857.85   24.48
  -1  -2   3  844.83   24.42
  -1  -2   3  837.64   24.21
   1  -2  -2    0.29    0.29
   1  -2  -2    0.39    0.25
   1  -2  -2    0.84    0.35
   1  -2  -2    0.99    0.30
   1   2  -2    1.02    0.25
  -1   2   2    0.63    0.32
   1  -2  -2    0.71    0.34
  -1  -2   2    0.59    0.27
   1  -2  -1   32.41    1.42
  -1   2   1   29.48    1.21
   1  -2  -1   28.08    1.33
   1  -2  -1   29.33    1.13
   1  -2  -1   29.83    1.36
   1   2  -1   30.33    1.01
  -1  -2   1   30.23    1.19
  -1   2   1   28.77    1.28
   1  -2   0 1590.76   44.14
   1   2   0 1524.74   44.00
  -1  -2   0 1643.24   44.37
  -1   2   0 1529.43   44.11
  -1  -2  -1  173.55    5.26
  -1  -2  -1  159.98    5.02
   1  -2   1  155.74    4.83
   1   2   1  164.31    5.05
  -1   2  -1  164.22    5.04
  -1  -2  -1  167.34    5.27
   1  -2   1  168.09    5.08
   1  -2   1  168.29    5.23
  -1  -2  -1  167.41    5.18
   1   2   2  303.30    9.43
  -1  -2  -2  319.06    9.54
  -1   2  -2  321.51    9.32
   1   2   2  305.31    9.33
   1   2   2  308.86    9.50
  -1  -2  -2  326.74    9.45
   1   2   2  312.39    8.89
   1   2   2  308.80    9.31
  -1  -2  -2  308.51    9.23
  -1  -2  -2  307.19    9.38
  -1   2  -2  302.22    9.22
   1  -2   2  293.70    9.03
   1   2   2  304.92    9.40
   1  -2   2  313.13    9.38
  -1  -2  -2  315.04    9.28
  -1  -2  -2  319.26    9.53
   1  -2   2  330.90    9.43
  -1   2  -3   18.29    0.97
   1   2   3   24.22    1.28
  -1   2  -3   18.40    0.94
  -1  -2  -3   19.12    1.19
  -1   2  -3   17.78    0.69
  -1   2  -3   22.44    1.12
  -1  -2  -3   18.30    1.20
  -1  -2  -3   20.96    1.07
  -1   2  -3   19.84    1.09
  -1  -2  -3   19.43    1.09
  -1   2  -3   19.43    1.10
  -1  -2  -3   19.41    1.18
   1  -2   3   17.70    1.01
  -1  -2  -3   18.15    0.90
   1   2   3   18.64    1.18
  -1   2  -4 3732.86  108.59
   1   2   4 3917.20  109.10
   1  -2   4 3666.81  108.93
   1   2   4 3911.05  109.12
  -1  -2  -4 3899.52  109.11
  -1  -2  -4 3903.92  109.11
  -1  -2  -4 3932.18  108.79
  -1  -2  -4 3755.42  108.81
  -1  -2  -4 3869.38  109.17
  -1   2  -4 3932.89  109.02
   1  -2   4 3824.22  108.65
  -1  -2  -4 3891.45  109.06
   1   2   4 3748.69  109.18
  -1  -2  -5  150.82    5.04
   1   2   5  158.83    5.60
   1  -2   5  149.30    5.46
   1   2   5  156.52    5.54
   1   2   5  155.26    5.65
  -1   2  -5  156.61    5.27
  -1  -2  -5  158.20    5.53
  -1  -2  -5  157.41    5.34
  -1  -2  -5  145.42    5.10
  -1   2  -5  153.73    5.52
  -1  -2  -5  152.37    5.66
  -1  -2  -5  148.25    5.17
  -1  -2  -5  160.90    5.51
   1  -2   5  153.64    4.98
  -1   2  -6  573.18   17.59
   1   2   6  574.62   17.80
   1   2   6  582.40   17.69
   1  -2   6  539.12   17.63
  -1  -2  -6  573.37   17.16
  -1  -2  -6  582.05   17.66
   1   2   6  580.94   17.84
  -1   2  -6  599.41   17.68
  -1  -2  -6  606.47   17.57
  -1  -2  -6  548.95   17.11
  -1   2  -6  577.00   17.36
  -1   2  -6  578.23   17.84
  -1  -2  -6  582.71   17.99
  -1  -2  -6  577.23   17.32
  -1  -2  -6  578.87   17.60
   1  -2   7  230.22    8.40
  -1  -2  -7  234.37    7.87
   1   2   7  247.17    8.66
  -1   2  -7  232.62    8.29
   1   2   7  248.43    8.59
   1   2   7  237.95    8.28
   1   2   7  234.89    8.34
  -1   2  -7  233.89    8.07
   1   2   7  253.70    8.02
   1   2   7  238.33    8.54
  -1  -2  -7  247.74    8.36
  -1  -2  -7  239.73    8.25
  -1   2  -7  239.73    8.36
  -1   2  -7  244.70    8.62
  -1  -2  -7  237.51    7.88
  -1  -2  -7  242.78    8.04
   1   2   7  243.27    7.84
  -1  -2  -7  244.19    8.02
   1   2   7  233.95    7.84
  -1  -2  -7  250.99    8.18
   1  -2   7  244.55    7.91
   1  -2   7  238.94    7.94
   1   2   7  240.62    7.86
   1   2   7  240.79    7.87
  -1  -2  -7  235.86    8.69
  -1  -2  -7  237.60    8.20
   1   2   8   91.19    4.29
   1   2   8   90.76    4.38
   1   2   8   91.67    4.00
  -1   2  -8   95.92    4.19
   1   2   8   90.17    3.63
   1   2   8   80.81    4.10
  -1  -2  -8   86.66    3.96
  -1   2  -8   91.30    4.15
  -1   2  -8   90.88    4.17
  -1  -2  -8   92.96    4.11
  -1  -2  -8   91.69    3.73
  -1  -2  -8   91.57    3.87
  -1   2  -8   84.78    3.57
  -1   2  -8   88.99    3.77
   1   2   8   90.30    3.67
   1  -2   8   85.81    3.66
  -1  -2  -8   85.61    3.89
   1  -2   8   88.74    3.74
  -1  -2  -8   88.51    3.80
  -1  -2  -8   94.93    4.56
   1   2   8   92.81    3.66
   1   2   8   88.17    3.64
  -1   2  -8   91.57    4.35
  -1  -2  -8   83.38    3.83
  -1  -2  -9    2.23    0.76
   1   2   9    0.49    0.60
   1   2   9    0.66    0.74
   1   2   9    2.58    0.94
  -1   2  -9    1.73    0.81
  -1  -2  -9    0.84    0.77
  -1  -2  -9    1.26    0.64
  -1   2  -9    1.36    0.72
   1   2   9    1.66    0.59
  -1  -2  -9    2.47    1.01
  -1   2  -9    1.23    0.93
   1   2   9    0.68    0.59
   1   2   9    0.85    0.65
  -1   2  -9    1.36    0.80
   1  -2   9    1.68    0.69
  -1   2  -9    1.22    0.59
  -1  -2  -9    1.50    0.68
   1  -2   9    2.14    0.70
  -1  -2  -9    0.98    0.77
  -1  -2  -9    3.33    0.85
   1   2   9    1.45    0.62
  -1   2  -9    1.95    0.76
  -1  -2  -9    0.69    0.70
  -1  -2 -10   40.88    2.54
   1   2  10   39.00    2.51
   1   2  10   31.72    2.69
  -1   2 -10   40.64    2.41
   1   2  10   38.44    2.94
  -1   2 -10   42.74    2.91
  -1  -2 -10   39.15    2.74
  -1   2 -10   36.12    2.64
  -1  -2 -10   40.27    2.42
  -1   2 -10   41.26    2.53
  -1  -2 -10   42.18    3.20
  -1  -2 -10   38.45    2.54
   1  -2  10   37.85    2.32
   1   2  10   44.28    2.42
   1   2  10   42.12    2.38
  -1   2 -10   38.83    2.35
  -1   2 -10   39.50    3.03
  -1   2 -10   42.10    2.71
  -1  -2 -10   37.98    2.57
   1   2  10   42.98    2.22
  -1  -2 -10   39.55    2.51
  -1   2 -10   39.46    2.66
   1   2  10   36.84    3.01
   1   2  11    0.65    0.81
   1   2  11   -0.22    0.93
   1   2  11    0.16    0.84
   1   2  11    0.32    0.89
   1  -2  11    0.41    0.68
   1   2  11    1.23    0.81
   1  -2  11    0.56    0.71
   1  -2  11   -0.17    0.88
  -1  -2 -11    0.71    0.72
  -1  -2 -11    0.44    0.79
  -1   2 -11    0.38    0.67
  -1  -2 -11    0.14    0.68
  -1  -2 -11    0.60    0.75
  -1  -2 -11    1.28    0.87
   1   2  11    0.58    0.76
  -1   2 -11    0.61    0.78
  -1   2 -11    0.56    0.68
   1  -2  11   -0.17    0.82
   1   2  11    0.36    0.63
  -1  -2 -11    0.16    0.78
  -1  -2 -11    0.25    0.81
  -1  -2 -11    0.15    0.77
   1   2  11    0.68    0.59
  -1   2 -11    0.32    0.79
  -1   2 -11    0.29    0.73
  -1  -2 -11    0.25    0.67
  -1  -2 -11    0.85    0.83
  -1   2 -11   -0.23    0.89
   1  -2  11    0.64    0.70
   1   2  11    0.48    0.78
   1   2  12   44.38    2.99
  -1  -2 -12   42.15    2.83
   1  -2  12   38.60    2.72
   1  -2  12   37.42    2.67
   1   2  12   38.33    2.87
   1   2  12   42.16    2.96
  -1   2 -12   38.97    2.59
  -1  -2 -12   44.22    2.91
   1  -2  12   41.28    3.02
   1   2  12   39.11    3.25
  -1   2 -12   36.96    2.87
  -1   2 -12   40.72    3.42
  -1  -2 -12   39.16    3.46
  -1   2 -12   40.91    2.84
  -1   2 -12   40.59    3.01
   1   2  12   38.92    2.50
  -1  -2 -12   42.26    2.82
   1  -2  12   43.90    2.71
  -1  -2 -12   42.81    2.89
  -1   2 -12   40.86    3.16
  -1  -2 -12   44.54    2.97
   1  -2  12   46.43    3.34
   1  -2  12   40.07    2.98
  -1   2 -12   42.33    2.63
   1   2  13    4.55    1.21
   1  -2  13    3.80    1.26
   1   2  13    2.71    1.22
   1   2  13    3.11    1.04
   1   2  13    4.13    1.12
  -1   2 -13    3.90    1.15
  -1  -2 -13    5.05    1.14
   1  -2  13    4.88    1.13
   1  -2  13    2.80    0.97
  -1  -2 -13    4.73    1.09
  -1   2 -13    4.06    1.13
  -1  -2 -13    4.32    1.21
   1  -2  13    4.01    1.33
  -1   2 -13    4.75    1.09
   1  -2  13    5.09    1.29
  -1   2 -13    4.12    1.29
   1   2  13    5.96    1.04
  -1   2 -13    4.18    1.39
   1  -2  13    5.09    1.09
  -1  -2 -13    4.54    1.48
  -1   2 -13    4.32    1.09
  -1   2 -13    3.73    1.27
   1   2  14    5.71    1.53
  -1   2 -14   10.31    1.68
  -1  -2 -14   10.87    1.55
   1   2  14    8.98    1.45
  -1  -2 -14   10.07    1.53
  -1   2 -14   12.71    1.50
   1   2  14    8.89    1.58
   1  -2  14    8.56    1.44
   1   2  14    7.69    1.32
   1  -2  14    5.63    1.15
   1  -2  14    6.92    1.49
   1   2  14    7.53    1.46
   1  -2  14    7.24    1.65
   1  -2  14   11.02    1.71
  -1  -2 -14    7.75    1.50
  -1   2 -14    7.73    1.24
  -1   2 -14    9.06    1.61
  -1   2 -14    9.80    1.68
  -1  -2 -14    8.90    1.85
   1  -2  14    9.50    1.43
   1   2  14    8.02    1.20
  -1   2 -14   12.20    1.81
  -1   2 -14    7.58    1.70
   1  -2  14    7.81    1.35
   1  -2  15   81.19    4.27
   1  -2  15   75.41    4.17
   1   2  15   71.70    4.38
  -1  -2 -15   78.98    4.25
   1   2  15   78.93    4.35
  -1   2 -15   85.52    4.41
   1  -2  15   72.05    4.45
  -1   2 -15   79.65    4.08
   1   2  15   76.49    4.43
  -1  -2 -15   82.82    4.42
   1  -2  15   73.46    4.33
  -1   2 -15   77.38    3.99
   1  -2  15   78.10    4.78
  -1  -2 -15   76.54    4.37
  -1   2 -15   80.21    4.49
  -1   2 -15   79.81    4.59
   1   2  15   78.11    4.09
  -1   2 -15   83.18    4.63
  -1  -2 -15   71.17    5.15
   1  -2  15   77.33    4.10
   1  -2  15   80.15    4.11
  -1  -2 -16    0.16    0.84
   1  -2  16   -0.16    0.76
   1   2  16    0.35    0.89
  -1  -2 -16   -0.35    0.92
   1   2  16    1.13    0.91
  -1  -2 -16   -0.16    0.82
   1  -2  16    0.40    0.91
  -1   2 -16    0.43    0.77
   1   2  16    0.96    0.91
   1  -2  16    0.62    0.79
  -1   2 -16    1.67    0.90
  -1   2 -16    2.71    1.11
  -1   2 -16    0.96    0.86
  -1   2 -16   -0.20    1.02
   1  -2  16    0.76    0.77
   1   2  16    0.30    0.83
  -1   2 -16    0.59    0.95
  -1   2 -16    0.93    0.90
  -1   2 -16    0.54    0.96
  -1   2 -16    1.19    0.76
   1   2  16    0.63    0.96
  -1  -2 -16    0.18    0.89
   1  -2  16    0.67    0.95
   1  -2  17   27.65    2.12
  -1  -2 -17   26.59    2.17
  -1   2 -17   26.93    2.23
   1  -2  17   25.97    2.34
   1  -2  17   25.58    2.15
   1   2  17   30.93    2.46
   1   2  17   28.87    2.33
  -1   2 -17   28.25    2.12
  -1  -2 -17   31.56    2.34
  -1  -2 -17   29.48    2.32
   1   2  17   28.46    2.40
  -1   2 -17   33.76    2.39
  -1   2 -17   29.66    2.42
  -1   2 -17   34.66    2.65
   1   2  17   31.69    2.27
   1  -2  17   30.34    2.24
  -1  -2 -17   29.24    2.18
  -1   2 -17   32.10    2.48
  -1  -2 -17   30.33    2.38
   1  -2  17   30.75    2.66
   1   2  17   32.84    2.70
   1   2  18   12.06    1.46
  -1   2 -18   15.00    1.34
  -1  -2 -18   16.49    1.51
   1   2  18   10.80    1.42
  -1   2 -18   16.64    1.56
   1  -2  18   10.57    1.44
   1   2  18   12.99    1.45
  -1  -2 -18   13.39    1.37
  -1  -2 -18   14.29    1.54
   1   2  18   14.36    1.67
  -1   2 -18   16.28    1.66
  -1  -2 -18   14.55    1.35
   1  -2  18   14.68    1.73
  -1  -2 -18   16.77    1.65
   1   2  18   14.33    1.44
   1  -2  18   15.27    1.43
  -1   2 -19   79.55    3.37
  -1  -2 -19   71.47    3.11
   1   2  19   66.23    3.27
   1   2  19   63.85    3.16
  -1   2 -19   75.47    3.25
  -1  -2 -19   75.79    3.35
  -1  -2 -19   64.92    2.78
   1  -2  19   66.40    3.48
  -1   2 -19   76.72    3.41
  -1  -2 -19   78.60    3.42
   1   2  19   69.05    3.37
   1  -2  19   70.03    3.07
   1   2  19   73.42    3.18
   1  -2  19   70.54    3.33
   1   2  20    8.94    0.83
  -1  -2 -20   11.84    0.98
  -1   2 -20   10.40    0.97
  -1   2 -20   11.06    0.92
  -1   2 -20   10.15    0.84
   1   2  20    8.63    0.85
   1   2  20    9.52    0.81
   1  -2  20   11.10    0.91
   1  -3 -20   15.53    1.17
   1   3 -20   14.99    1.13
  -1   3  20   13.57    1.13
  -1   3  20   14.81    1.16
   1   3 -20   14.36    1.16
  -1  -3  20   13.27    1.05
  -1   3  19    4.92    0.93
  -1   3  19    6.45    1.00
   1   3 -19    5.52    1.01
   1   3 -19    5.16    0.82
   1  -3 -19    5.44    0.83
   1  -3 -19    5.39    0.99
  -1   3  19    5.21    0.87
  -1  -3  19    3.65    0.99
   1   3 -19    5.24    0.95
   1   3 -19    5.24    1.00
  -1   3  19    4.31    0.79
  -1  -3  19    6.12    1.00
  -1  -3  19    5.49    0.82
   1  -3 -18    0.36    0.64
   1  -3 -18   -0.12    0.63
  -1   3  18    0.29    0.78
   1   3 -18    0.34    0.66
  -1   3  18    0.88    0.74
  -1   3  18    1.75    0.78
  -1  -3  18    0.17    0.84
   1  -3 -18    0.14    0.76
   1  -3 -18    0.64    0.58
   1   3 -18    1.08    0.79
  -1   3  18    1.14    0.67
   1   3 -18   -0.47    0.83
   1   3 -18    1.11    0.80
   1   3 -18    0.45    0.77
  -1  -3  18    0.81    0.61
  -1  -3  18    1.00    0.82
  -1   3  17   28.36    2.12
  -1   3  17   31.45    2.49
   1  -3 -17   30.71    2.33
  -1  -3  17   30.12    2.29
  -1   3  17   24.37    2.17
   1  -3 -17   31.07    2.28
  -1   3  17   32.88    2.57
   1   3 -17   32.61    2.31
   1   3 -17   29.20    2.47
   1   3 -17   31.43    2.61
  -1  -3  17   27.90    2.10
  -1   3  17   27.54    2.12
   1   3 -17   31.38    2.58
   1   3 -17   28.72    2.35
   1  -3 -17   30.25    2.46
  -1   3  17   28.09    2.38
   1  -3 -17   27.49    2.04
  -1  -3  17   28.25    2.58
   1   3 -16  107.82    4.91
  -1   3  16   79.42    4.67
   1   3 -16   96.64    4.39
  -1   3  16  107.20    5.19
   1  -3 -16  105.14    4.92
   1  -3 -16   99.87    4.90
  -1  -3  16   82.12    4.84
  -1  -3  16   94.12    4.79
  -1  -3  16   94.76    4.81
  -1   3  16  102.45    4.79
  -1   3  16  101.90    5.11
   1   3 -16  100.73    5.58
   1  -3 -16  104.66    4.73
  -1  -3  16   98.66    5.41
  -1   3  16  114.64    5.39
   1  -3 -16  102.34    5.12
  -1  -3  16  110.16    4.79
   1   3 -16  106.95    5.27
   1   3 -16  102.12    5.32
   1   3 -16  109.58    5.41
  -1   3  15  148.60    6.86
  -1   3  15  166.83    6.67
  -1   3  15  155.44    6.85
  -1  -3  15  139.09    6.71
   1   3 -15  153.90    7.41
   1   3 -15  153.55    6.15
   1  -3 -15  153.48    6.67
   1   3 -15  166.54    6.63
  -1  -3  15  136.82    6.41
  -1   3  15  140.13    6.60
  -1  -3  15  148.00    6.57
   1  -3 -15  154.76    6.62
   1  -3 -15  156.21    6.86
   1  -3 -15  152.89    6.42
  -1  -3  15  165.23    7.42
  -1   3  15  159.53    7.07
   1   3 -15  132.02    7.26
   1   3 -15  157.08    6.79
   1   3 -15  152.96    7.01
  -1   3  15  155.98    6.01
   1  -3 -15  154.47    8.08
   1   3 -15  163.16    7.12
  -1  -3  15  165.55    6.44
  -1  -3  15  149.13    6.42
  -1  -3  14   17.19    1.92
  -1  -3  14   19.77    2.15
   1  -3 -14   22.03    2.12
  -1   3  14   21.27    2.07
  -1   3  14   22.73    2.60
  -1  -3  14   20.66    2.05
  -1   3  14   19.92    2.15
   1  -3 -14   19.81    2.14
  -1   3  14   23.85    2.29
   1   3 -14   21.36    2.43
   1  -3 -14   21.45    2.21
   1   3 -14   22.65    1.89
  -1  -3  14   22.79    2.55
   1  -3 -14   20.55    2.19
  -1  -3  14   22.01    2.27
  -1   3  14   25.04    2.02
   1   3 -14   18.99    2.11
   1   3 -14   21.99    2.31
   1   3 -14   23.19    2.45
  -1   3  14   22.14    1.81
   1  -3 -14   25.60    2.88
   1   3 -14   16.46    2.24
  -1  -3  14   18.50    1.83
  -1  -3  14   18.93    1.97
  -1  -3  13  168.06    7.40
  -1   3  13  169.03    8.39
  -1  -3  13  162.91    7.61
   1  -3 -13  198.31    7.78
  -1   3  13  204.30    7.99
   1  -3 -13  195.85    7.64
   1   3 -13  191.04    7.16
   1   3 -13  197.19    8.47
   1  -3 -13  205.80    7.80
  -1  -3  13  175.40    7.49
  -1   3  13  177.76    7.66
  -1  -3  13  183.88    7.52
  -1  -3  13  169.12    7.70
   1   3 -13  177.57    8.28
  -1   3  13  190.66    7.33
   1  -3 -13  195.89    8.44
   1  -3 -13  201.53    7.70
  -1  -3  13  192.09    8.22
   1  -3 -13  187.96    7.75
   1   3 -13  194.84    7.72
  -1   3  13  186.78    7.20
   1  -3 -13  180.65    8.86
  -1   3  13  184.00    7.01
   1   3 -13  196.31    8.03
  -1  -3  13  199.60    7.37
   1   3 -13  192.11    7.42
   1   3 -13  193.71    8.65
  -1  -3  13  195.03    7.68
  -1   3  13  192.42    9.06
  -1   3  12    1.21    0.88
   1  -3 -12    0.15    0.64
  -1   3  12    0.17    0.77
  -1  -3  12    1.11    0.81
  -1  -3  12    0.47    0.71
  -1  -3  12   -0.16    0.77
  -1  -3  12   -0.18    0.73
   1  -3 -12    0.64    0.78
  -1   3  12    0.34    0.81
   1   3 -12    2.79    0.84
   1   3 -12   -0.22    0.87
   1  -3 -12    0.22    0.90
   1  -3 -12    1.17    0.86
  -1  -3  12   -0.18    0.96
  -1  -3  12    0.82    0.88
   1   3 -12   -0.48    0.78
   1   3 -12    0.28    0.71
   1   3 -12    1.61    0.90
  -1  -3  12    1.87    0.80
  -1   3  12    0.90    0.72
   1   3 -12    2.16    1.08
   1  -3 -12    1.91    1.14
  -1   3  12    0.12    0.52
  -1  -3  12    1.48    0.80
   1  -3 -11   12.84    1.50
  -1  -3  11   12.53    1.48
  -1   3  11   15.94    1.74
   1   3 -11   13.34    1.35
  -1  -3  11   11.82    1.54
  -1   3  11   16.35    1.73
  -1   3  11   17.62    1.85
   1  -3 -11   12.40    1.48
  -1  -3  11   14.63    1.59
  -1   3  11   14.98    1.92
  -1  -3  11   14.85    1.61
   1  -3 -11   12.46    1.73
   1  -3 -11   13.17    1.61
   1   3 -11   11.31    1.63
   1   3 -11   11.19    1.65
  -1  -3  11   10.96    1.53
  -1  -3  11   16.53    1.89
  -1  -3  11   14.56    1.48
  -1  -3  11   14.76    1.58
   1   3 -11   14.60    1.51
   1  -3 -11   13.91    2.05
  -1   3  11   15.12    1.32
  -1   3  11   12.28    1.36
   1   3 -11    9.28    1.56
  -1   3  11   11.26    1.33
   1  -3 -11   11.74    1.42
   1   3 -11   14.81    1.59
   1  -3 -11   12.49    1.53
  -1   3  11   13.20    1.30
   1  -3 -11   12.50    1.47
  -1  -3  11   13.51    1.62
   1   3 -10  939.20   27.88
  -1   3  10  929.87   28.74
   1  -3 -10  960.89   28.37
  -1   3  10  941.38   29.33
   1   3 -10  913.05   28.97
   1  -3 -10  904.07   29.10
   1   3 -10  905.29   28.89
   1  -3 -10  969.08   28.48
  -1  -3  10  920.05   28.29
   1  -3 -10  963.03   29.73
  -1   3  10  948.35   27.91
  -1   3  10  937.10   28.01
  -1  -3  10  932.40   28.03
   1   3 -10  917.38   28.07
   1  -3 -10  945.55   28.17
  -1   3  10  926.98   27.73
  -1   3  10  946.04   28.10
   1   3 -10  945.54   29.26
   1  -3 -10  945.15   28.59
  -1   3   9  413.67   14.54
  -1   3   9  404.28   14.26
  -1   3   9  421.45   14.31
   1  -3  -9  446.84   13.91
  -1   3   9  434.17   13.84
   1  -3  -9  447.93   14.54
   1   3  -9  444.91   14.36
   1   3  -9  437.66   14.41
   1  -3  -9  431.85   13.89
  -1  -3   9  446.66   13.64
   1  -3  -9  441.97   13.71
  -1   3   9  410.54   13.29
   1   3  -9  443.03   14.63
  -1   3   9  432.89   13.71
  -1   3   9  453.23   13.65
   1  -3  -9  447.67   14.94
   1  -3  -9  416.12   13.47
  -1   3   9  415.06   13.63
   1   3  -9  422.34   13.61
   1  -3  -9  444.97   14.22
   1   3  -8   27.13    1.94
  -1   3   8   27.70    2.06
  -1   3   8   27.63    2.17
  -1   3   8   25.66    1.97
   1   3  -8   26.95    2.01
   1   3  -8   27.03    1.65
   1  -3  -8   29.40    2.13
  -1   3   8   27.87    1.88
  -1   3   8   26.12    2.07
   1   3  -8   28.24    2.01
   1  -3  -8   26.65    2.20
  -1   3   8   26.23    1.72
  -1   3   8   26.42    1.71
   1  -3  -8   25.74    1.68
  -1  -3   8   27.74    1.72
   1  -3  -8   28.62    1.74
   1   3  -8   27.16    2.10
  -1   3   8   27.82    1.77
   1  -3  -8   26.40    1.82
   1  -3  -8   28.22    2.05
   1   3  -7    6.19    0.93
  -1   3   7    5.98    1.04
  -1   3   7    5.05    0.91
  -1   3   7    6.28    0.94
  -1   3   7    4.67    0.84
   1  -3  -7    3.95    0.93
  -1   3   7    5.81    1.07
   1   3  -7    4.72    0.66
   1   3  -7    5.15    0.86
  -1   3   7    4.51    0.66
  -1  -3   7    3.87    0.72
   1  -3  -7    4.17    0.93
   1   3  -7    4.28    0.88
  -1   3   7    4.56    0.74
  -1  -3   7    4.37    0.77
   1  -3  -7    3.81    0.78
  -1   3   7    4.89    0.77
   1  -3  -7    4.32    0.77
  -1  -3   7    4.47    0.68
   1  -3  -7    6.20    0.96
  -1   3   6  207.89    7.35
  -1   3   6  204.48    7.27
  -1   3   6  205.44    7.03
  -1   3   6  208.01    7.27
   1   3  -6  202.12    6.91
   1  -3  -6  201.61    7.24
   1   3  -6  202.42    6.23
  -1   3   6  210.83    6.84
  -1   3   6  199.52    7.08
   1  -3  -6  213.81    7.37
   1   3  -6  213.11    7.17
   1  -3  -6  203.39    7.22
   1  -3  -6  191.73    6.56
  -1  -3   6  204.39    6.83
  -1   3   6  193.89    7.41
  -1  -3   6  197.90    6.83
   1   3  -5   16.38    0.90
  -1   3   5   19.11    1.28
  -1   3   5   18.91    1.40
  -1   3   5   16.64    1.32
   1   3  -5   17.13    1.22
   1   3  -5   14.66    1.04
   1  -3  -5   19.50    1.45
   1  -3  -5   17.18    1.39
   1  -3  -5   19.30    1.42
   1   3  -5   19.33    1.31
  -1   3   5   18.11    1.47
  -1   3   4  286.90    8.81
  -1   3   4  273.66    9.02
  -1   3   4  270.05    8.64
   1  -3  -4  283.88    9.06
   1  -3  -4  281.04    9.10
   1   3  -4  295.66    8.81
   1   3  -4  276.27    8.97
  -1   3   4  271.95    9.13
   1  -3  -4  283.41    9.02
   1   3  -4  280.64    8.78
  -1   3   4  286.39    9.21
  -1  -3   4  287.18    9.02
  -1   3   3 1482.10   42.46
  -1   3   3 1576.23   42.76
   1   3  -3 1496.39   42.82
  -1   3   3 1552.65   42.61
   1  -3  -3 1517.04   42.73
   1  -3  -3 1460.83   42.86
   1  -3  -3 1491.39   42.64
   1  -3  -3 1449.28   42.94
   1   3  -3 1538.53   42.41
  -1  -3   3 1510.67   42.85
  -1  -3   3 1404.85   42.06
  -1   3   3 1472.48   42.86
  -1   3   2  328.13    9.79
  -1   3   2  322.72   10.18
   1  -3  -2  335.38   10.03
   1  -3  -2  329.39   10.25
   1  -3  -2  332.05   10.31
   1  -3  -2  327.69    9.86
   1  -3  -2  326.22   10.27
   1   3  -2  332.91    9.64
  -1   3   2  328.90   10.13
  -1  -3   2  329.76    9.77
  -1   3   1    9.76    0.78
  -1   3   1    9.34    0.71
   1  -3  -1    9.93    0.81
   1  -3  -1    9.92    0.54
   1   3  -1    9.83    0.42
  -1   3   1   10.43    0.74
  -1  -3   1   10.14    0.70
  -1   3   0 3405.36   94.04
   1  -3   0 3376.07   93.99
  -1  -3   0 3285.73   93.98
   1   3   0 3290.73   93.51
  -1   3   0 3282.89   93.54
   1  -3   1 5176.60  140.49
   1  -3   1 5109.51  140.90
   1   3   1 4853.97  140.75
  -1  -3  -1 4983.08  141.14
  -1  -3  -1 4853.48  141.10
  -1   3  -1 4740.59  140.67
   1  -3   1 5004.19  140.77
   1   3   2   29.26    1.46
   1   3   2   26.43    1.40
   1   3   2   25.34    1.26
  -1  -3  -2   29.59    1.53
  -1  -3  -2   24.37    1.29
  -1  -3  -2   27.77    1.32
   1  -3   2   26.74    1.18
   1  -3   2   24.53    0.88
  -1   3  -2   25.11    1.26
  -1  -3  -2   26.26    1.49
  -1  -3  -2   25.75    1.37
   1  -3   2   26.70    1.45
   1   3   2   25.29    1.33
   1   3   3  309.94    9.59
   1   3   3  310.30    9.41
  -1  -3  -3  313.65    9.22
  -1   3  -3  293.19    9.30
   1   3   3  306.07    9.54
  -1   3  -3  300.70    9.20
  -1   3  -3  297.52    9.38
  -1   3  -3  293.23    9.06
   1  -3   3  303.21    8.79
   1  -3   3  281.49    8.64
  -1  -3  -3  302.49    9.32
   1  -3   3  296.25    9.34
   1  -3   3  293.18    9.41
   1   3   3  294.84    9.38
  -1  -3  -3  292.62    9.49
  -1  -3  -3  306.65    9.19
   1   3   4  194.12    6.70
   1   3   4  196.40    6.76
   1   3   4  189.50    6.56
  -1   3  -4  189.77    6.19
  -1   3  -4  201.43    6.18
  -1  -3  -4  192.55    6.34
  -1   3  -4  206.35    6.47
  -1   3  -4  195.47    6.44
  -1  -3  -4  198.60    6.79
   1   3   4  199.70    6.69
  -1   3  -4  180.29    5.66
  -1  -3  -4  207.64    6.65
  -1   3  -4  199.13    6.36
   1  -3   4  193.82    5.88
   1  -3   4  183.29    5.61
   1   3   4  191.90    6.62
   1  -3   4  203.90    6.43
  -1  -3  -4  199.09    6.14
   1   3   5  509.03   15.54
   1   3   5  504.89   15.71
  -1   3  -5  480.09   14.92
   1   3   5  504.17   15.63
  -1   3  -5  491.53   14.98
  -1   3  -5  510.82   15.26
  -1  -3  -5  499.90   15.64
  -1  -3  -5  517.67   15.28
  -1   3  -5  493.78   15.35
  -1  -3  -5  509.05   15.63
  -1  -3  -5  512.13   15.60
   1  -3   5  503.26   15.13
   1   3   5  493.36   15.64
   1   3   6  381.04   12.71
   1   3   6  405.51   12.77
  -1   3  -6  404.71   12.59
   1   3   6  399.51   12.92
  -1  -3  -6  384.52   12.40
  -1  -3  -6  398.79   12.77
  -1   3  -6  389.84   12.01
  -1   3  -6  406.14   12.34
   1  -3   6  389.13   12.19
  -1  -3  -6  383.09   12.81
  -1   3  -6  402.28   12.66
   1   3   6  383.61   12.89
   1  -3   6  384.14   12.07
  -1  -3  -6  397.39   12.70
   1   3   7    0.76    0.67
   1   3   7    0.25    0.57
  -1   3  -7    0.45    0.62
  -1  -3  -7    0.84    0.63
  -1  -3  -7    0.98    0.59
  -1   3  -7    0.27    0.51
   1   3   7    0.69    0.69
   1   3   7    0.46    0.51
   1  -3   7    0.33    0.55
   1   3   7    1.17    0.48
   1   3   7    0.24    0.53
  -1  -3  -7    0.57    0.64
  -1   3  -7    1.24    0.62
   1   3   7    1.44    0.79
  -1  -3  -7    0.83    0.59
  -1   3  -8  679.00   20.88
   1   3   8  696.76   21.00
   1   3   8  690.40   21.14
   1   3   8  698.01   20.59
   1   3   8  695.88   21.26
  -1   3  -8  641.55   20.40
  -1  -3  -8  694.55   20.80
  -1  -3  -8  663.52   20.95
   1   3   8  674.71   20.24
  -1  -3  -8  652.63   20.27
  -1  -3  -8  670.26   21.35
  -1   3  -8  660.28   21.06
   1  -3   8  671.54   20.31
   1   3   8  669.98   20.23
  -1   3  -8  612.88   19.96
  -1  -3  -8  701.30   20.89
   1   3   8  672.76   21.40
   1   3   9    9.34    1.37
   1   3   9    7.76    1.19
  -1   3  -9    7.44    1.18
  -1   3  -9    8.60    1.28
   1   3   9    9.48    1.41
   1   3   9    7.86    1.05
  -1  -3  -9    6.81    1.15
   1  -3   9    6.55    0.97
   1   3   9    7.11    1.02
   1   3   9    7.95    1.02
  -1   3  -9    7.55    0.95
   1   3   9    8.41    1.11
  -1   3  -9    7.96    1.09
  -1   3  -9    6.55    1.23
  -1  -3  -9    9.17    1.51
  -1  -3  -9    7.40    1.13
   1   3   9    8.17    1.44
   1  -3  10  169.82    6.83
  -1  -3 -10  164.97    6.59
   1   3  10  159.70    6.73
   1   3  10  164.10    7.26
   1  -3  10  187.36    7.25
  -1  -3 -10  168.92    6.89
  -1  -3 -10  171.85    6.68
   1  -3  10  165.60    6.93
  -1   3 -10  166.63    7.10
   1   3  10  171.19    6.42
  -1   3 -10  163.88    6.17
   1   3  10  170.00    6.28
   1  -3  10  167.84    6.42
  -1  -3 -10  172.64    7.59
  -1   3 -10  169.89    7.29
   1   3  10  167.87    6.32
  -1   3 -10  163.47    6.47
  -1  -3 -10  159.40    6.60
   1   3  11   61.19    4.07
   1   3  11   74.73    3.96
  -1   3 -11   72.26    3.58
  -1  -3 -11   65.05    3.69
   1   3  11   78.79    4.02
   1  -3  11   70.05    3.90
   1   3  11   77.95    4.07
   1   3  11   62.58    3.35
  -1   3 -11   72.03    4.39
   1   3  11   70.96    3.53
  -1   3 -11   63.74    3.57
  -1   3 -11   68.03    3.85
  -1  -3 -11   66.15    4.47
   1   3  11   70.02    3.28
  -1   3 -11   66.96    3.36
   1  -3  11   72.31    3.60
  -1  -3 -11   71.59    3.83
   1  -3  11   72.31    4.04
   1  -3  11   76.36    4.22
  -1   3 -11   61.75    3.95
   1   3  11   70.16    3.70
   1   3  12  650.79   20.08
  -1  -3 -12  611.30   19.74
   1   3  12  608.32   19.95
   1  -3  12  585.53   19.47
  -1  -3 -12  610.73   19.82
   1  -3  12  564.41   19.82
   1   3  12  665.99   20.25
  -1   3 -12  645.06   19.45
  -1   3 -12  606.70   20.45
  -1  -3 -12  644.62   19.98
   1  -3  12  666.69   20.65
   1  -3  12  579.35   20.05
  -1   3 -12  584.84   20.79
   1   3  12  602.48   19.33
   1   3  12  602.51   19.18
  -1   3 -12  616.34   20.06
  -1   3 -12  595.04   19.97
  -1  -3 -12  594.01   21.20
  -1   3 -12  604.82   19.58
  -1   3 -12  585.47   19.83
   1  -3  12  628.75   19.50
  -1  -3 -13  123.54    5.68
  -1   3 -13  121.82    6.16
   1   3  13  124.59    5.85
   1   3  13  119.75    5.72
  -1   3 -13  123.83    5.36
  -1  -3 -13  127.41    5.68
   1  -3  13  118.56    5.79
   1  -3  13  110.81    5.34
   1   3  13  120.40    5.76
  -1   3 -13  116.77    5.19
  -1   3 -13  115.48    6.11
   1  -3  13  125.87    6.17
   1  -3  13  109.90    5.79
  -1  -3 -13  128.69    5.81
   1   3  13  115.29    5.15
  -1  -3 -13  114.97    6.65
  -1   3 -13  116.28    5.81
   1  -3  13  122.84    5.44
  -1   3 -13  118.81    5.85
  -1   3 -13  125.64    5.88
  -1   3 -13  117.25    6.37
  -1   3 -13  116.14    5.48
   1  -3  13  122.21    5.71
   1   3  14   13.69    1.79
  -1  -3 -14   12.76    1.76
   1   3  14   10.07    1.95
   1  -3  14   15.85    2.06
  -1  -3 -14   12.55    1.68
  -1   3 -14   11.39    1.47
  -1  -3 -14   15.41    1.75
   1   3  14   12.87    1.81
  -1   3 -14   12.79    1.88
   1  -3  14   10.47    1.49
   1   3  14   14.75    1.83
   1  -3  14   12.09    1.85
  -1   3 -14   13.03    1.53
  -1  -3 -14   13.43    1.79
   1  -3  14   11.01    1.86
  -1   3 -14   10.04    1.67
   1  -3  14   12.58    1.57
  -1  -3 -14   10.71    1.98
  -1   3 -14   13.43    1.90
  -1   3 -14   10.37    1.65
  -1   3 -14   12.34    1.85
   1   3  14    8.02    1.29
   1  -3  14   11.64    1.67
   1  -3  15    0.61    0.91
   1   3  15    0.57    0.92
   1   3  15    0.20    0.89
   1   3  15    1.73    0.98
  -1  -3 -15    1.23    0.89
  -1  -3 -15    0.37    0.95
  -1   3 -15    1.48    0.81
   1  -3  15    0.32    0.74
   1   3  15    0.16    0.86
  -1  -3 -15    0.81    0.83
  -1   3 -15    0.56    0.73
   1  -3  15    2.32    1.17
  -1  -3 -15    0.56    0.96
   1  -3  15    0.60    0.88
   1   3  15   -0.13    0.77
  -1   3 -15    0.20    0.99
  -1   3 -15   -0.21    1.17
   1  -3  15    0.32    0.80
  -1   3 -15   -0.21    1.03
  -1   3 -15    0.20    0.86
   1  -3  15    0.84    0.80
  -1   3 -15    0.62    0.96
   1   3  16   27.40    2.15
   1   3  16   32.17    2.56
  -1  -3 -16   36.40    2.50
   1  -3  16   27.64    2.22
  -1  -3 -16   29.17    2.45
  -1   3 -16   31.07    2.44
   1   3  16   25.56    2.37
   1   3  16   26.96    2.43
  -1   3 -16   30.27    2.21
  -1  -3 -16   29.25    2.40
   1  -3  16   24.70    2.37
  -1  -3 -16   31.24    2.53
  -1  -3 -16   29.17    2.32
   1   3  16   32.87    2.77
  -1   3 -16   31.25    2.16
   1  -3  16   29.06    2.72
  -1   3 -16   33.42    2.71
   1   3  16   27.91    2.25
   1  -3  16   32.82    2.38
  -1   3 -16   32.26    2.72
  -1   3 -16   34.65    2.81
  -1   3 -16   29.06    2.58
   1  -3  16   28.02    2.21
   1   3  17  141.81    6.33
  -1   3 -17  157.03    6.00
  -1   3 -17  170.10    6.50
   1  -3  17  133.12    6.33
   1   3  17  159.08    6.65
   1   3  17  157.79    6.53
  -1  -3 -17  161.21    6.54
  -1  -3 -17  145.66    6.04
  -1  -3 -17  160.21    6.40
  -1   3 -17  158.44    6.67
  -1   3 -17  160.79    6.52
   1  -3  17  160.79    6.23
  -1   3 -17  158.70    6.75
  -1   3 -17  160.05    6.38
   1   3  17  158.85    6.25
  -1   3 -17  167.07    6.85
  -1  -3 -17  168.19    6.65
   1  -3  17  153.63    6.86
  -1  -3 -17  152.46    6.16
   1   3  17  168.75    6.84
   1   3  18    5.24    1.08
   1   3  18    4.31    0.99
  -1   3 -18    5.90    1.00
  -1  -3 -18    5.82    0.99
  -1  -3 -18    6.20    1.09
   1   3  18    4.18    0.93
  -1  -3 -18    5.42    0.89
   1  -3  18    4.06    1.06
   1   3  18    4.68    1.04
  -1  -3 -18    3.79    0.99
   1   3  18    4.92    1.00
   1  -3  18    4.86    0.89
  -1   3 -18    6.90    1.12
  -1  -3 -19   17.85    1.34
   1   3  19   14.73    1.38
   1   3  19   17.23    1.40
  -1  -3 -19   19.20    1.47
  -1   3 -19   17.96    1.45
  -1   3 -19   15.91    1.31
   1  -3  19   17.39    1.60
  -1  -3 -19   15.29    1.08
  -1  -3 -19   17.00    1.40
   1   3  19   15.85    1.31
   1   3  19   15.65    1.29
   1  -3  19   16.62    1.42
  -1  -3 -20   17.27    1.12
   1  -3  20   18.83    1.28
   1   3  20   18.36    1.08
  -1   3 -20   21.15    1.20
  -1  -3 -20   19.94    1.21
   1   3  20   17.85    1.18
   1  -3  20   18.08    1.15
   1  -4 -20  104.36    3.75
   1   4 -20  104.21    3.65
  -1  -4  20   95.30    3.82
  -1   4  20  101.24    3.76
   1   4 -20  104.01    3.78
  -1  -4  20   93.67    3.62
  -1   4  19    5.42    0.93
   1  -4 -19    4.77    0.89
   1   4 -19    7.11    0.79
   1  -4 -19    7.14    0.89
   1  -4 -19    7.26    1.04
  -1  -4  19    6.48    1.08
   1   4 -19    6.77    0.96
  -1   4  19    5.57    0.82
  -1  -4  19    6.63    0.95
   1  -4 -18    0.25    0.74
   1   4 -18    0.59    0.63
  -1   4  18   -0.54    0.81
  -1   4  18    1.01    0.63
   1  -4 -18    0.67    0.63
   1  -4 -18   -0.26    0.58
   1  -4 -18   -0.53    0.74
  -1   4  18   -0.11    0.59
  -1  -4  18    0.79    0.83
   1   4 -18   -0.12    0.68
   1   4 -18   -0.12    0.70
   1   4 -18    0.68    0.69
   1   4 -18    0.15    0.73
   1   4 -18    0.43    0.77
  -1  -4  18    0.35    0.58
  -1   4  18    0.21    0.56
  -1  -4  18    0.14    0.64
  -1  -4  18   -0.52    0.69
   1  -4 -17   28.51    2.19
  -1   4  17   28.97    2.12
   1  -4 -17   28.10    2.27
  -1   4  17   29.64    2.38
   1  -4 -17   26.15    2.05
   1   4 -17   26.40    2.05
   1  -4 -17   25.72    1.95
  -1   4  17   27.66    2.21
   1  -4 -17   29.51    2.35
   1   4 -17   30.00    2.32
  -1  -4  17   23.04    2.33
   1   4 -17   29.58    2.45
   1   4 -17   30.93    2.52
   1   4 -17   29.39    2.46
  -1   4  17   22.57    1.93
   1   4 -17   27.72    2.44
  -1  -4  17   31.93    2.08
  -1  -4  17   28.38    2.39
   1  -4 -16   23.43    2.13
  -1   4  16   25.16    2.31
   1   4 -16   32.50    2.90
  -1   4  16   26.34    2.23
   1  -4 -16   26.28    2.24
  -1  -4  16   23.25    2.04
   1  -4 -16   28.98    2.42
   1   4 -16   22.22    1.98
  -1   4  16   22.52    2.07
   1  -4 -16   27.31    2.15
  -1  -4  16   20.79    2.38
  -1   4  16   25.36    2.28
   1  -4 -16   27.56    2.45
   1   4 -16   26.94    2.48
   1   4 -16   26.76    2.48
   1   4 -16   22.83    2.32
  -1  -4  16   26.97    2.05
   1   4 -16   30.66    2.65
  -1  -4  16   23.11    2.04
  -1   4  15  139.90    6.40
   1   4 -15  149.78    6.16
   1  -4 -15  141.15    6.21
  -1   4  15  134.93    6.18
   1   4 -15  150.35    7.14
  -1  -4  15  115.13    6.10
   1  -4 -15  139.05    6.13
  -1   4  15  127.58    6.03
  -1  -4  15  141.53    6.15
   1  -4 -15  138.60    6.31
   1  -4 -15  146.24    6.14
  -1  -4  15  144.50    6.86
   1  -4 -15  137.28    6.38
  -1   4  15  142.62    5.90
  -1   4  15  159.30    6.63
   1  -4 -15  138.03    7.52
   1   4 -15  147.44    6.72
  -1  -4  15  141.86    5.91
  -1   4  15  141.13    5.64
   1   4 -15  137.51    6.23
   1   4 -15  134.15    6.49
   1   4 -15  148.79    6.71
  -1  -4  15  138.95    6.13
  -1   4  14   13.99    2.18
  -1  -4  14   11.03    1.68
   1  -4 -14    8.80    1.55
   1  -4 -14   10.15    1.58
  -1  -4  14   10.66    1.48
  -1   4  14   12.17    1.80
  -1   4  14   11.06    1.78
  -1   4  14   10.43    1.53
   1   4 -14   12.14    1.96
  -1  -4  14   11.37    1.55
   1   4 -14    9.63    1.27
   1  -4 -14   10.74    1.63
  -1  -4  14   13.80    2.10
   1  -4 -14   12.49    1.74
   1  -4 -14   13.33    1.62
  -1   4  14   13.79    1.60
   1   4 -14    9.50    1.70
  -1  -4  14   11.16    1.45
   1  -4 -14   11.15    1.97
   1   4 -14   12.18    1.84
   1   4 -14    9.29    1.57
  -1   4  14    9.19    1.27
   1   4 -14    9.51    1.69
   1   4 -14   10.98    1.81
  -1  -4  14   13.26    1.74
   1  -4 -13    7.07    1.34
  -1  -4  13    6.79    1.25
   1  -4 -13    5.37    1.31
  -1   4  13    8.08    1.50
   1   4 -13    8.77    1.68
   1   4 -13    5.32    1.01
  -1  -4  13    7.85    1.30
   1  -4 -13    8.42    1.40
  -1   4  13    8.09    1.63
  -1  -4  13    5.75    1.34
  -1   4  13    7.74    1.37
   1   4 -13    9.73    1.73
   1  -4 -13    5.40    1.21
   1  -4 -13    7.83    1.34
  -1  -4  13    8.15    1.65
  -1  -4  13    5.91    1.40
  -1   4  13    8.74    1.32
   1   4 -13    6.80    1.41
   1   4 -13    7.24    1.48
   1   4 -13    7.85    1.24
  -1  -4  13    4.94    1.12
  -1   4  13    6.07    1.12
   1   4 -13    5.01    1.29
   1   4 -13    5.83    1.45
   1  -4 -13    5.34    1.53
  -1  -4  13    4.78    1.21
  -1   4  13    7.37    1.78
   1   4 -12   13.89    1.41
  -1   4  12   13.00    1.65
   1  -4 -12   12.69    1.63
  -1   4  12   12.78    1.94
  -1  -4  12   10.56    1.61
  -1   4  12   12.56    1.54
   1  -4 -12   11.25    1.55
   1  -4 -12   12.23    1.56
  -1  -4  12   13.98    1.70
   1  -4 -12   13.08    1.56
   1  -4 -12   11.00    1.53
   1   4 -12   13.58    1.91
  -1  -4  12   12.78    1.82
  -1  -4  12   13.21    1.78
   1   4 -12   10.86    1.74
   1  -4 -12   12.90    2.12
  -1   4  12   13.42    1.55
  -1  -4  12   13.69    1.50
   1   4 -12   15.14    1.71
   1   4 -12   14.89    1.86
   1   4 -12   12.32    1.42
   1   4 -12   16.79    2.04
  -1   4  12   11.70    1.38
  -1   4  12   13.57    1.55
   1  -4 -12   11.26    1.59
  -1   4  12   12.05    2.06
  -1  -4  12   13.54    1.69
   1  -4 -11   16.96    1.77
   1  -4 -11   20.65    1.90
  -1   4  11   23.87    2.18
  -1  -4  11   21.26    1.93
  -1   4  11   17.57    1.88
  -1   4  11   17.23    2.08
   1  -4 -11   18.66    1.82
  -1  -4  11   22.97    2.07
  -1  -4  11   21.98    1.94
   1   4 -11   19.17    1.57
  -1   4  11   17.59    1.74
  -1  -4  11   23.18    2.24
   1  -4 -11   17.44    1.86
   1   4 -11   19.76    2.15
   1   4 -11   18.63    2.04
   1  -4 -11   17.00    2.02
  -1  -4  11   20.40    2.08
   1   4 -11   15.68    1.97
   1  -4 -11   24.36    2.57
   1   4 -11   18.53    1.81
  -1   4  11   17.08    1.62
  -1  -4  11   19.27    1.67
   1   4 -11   17.65    1.64
  -1   4  11   17.56    1.60
  -1   4  11   17.85    1.67
  -1   4  11   19.08    2.37
  -1  -4  11   21.41    1.88
  -1  -4  11   19.65    1.93
   1  -4 -11   22.74    2.10
   1  -4 -10  460.82   14.98
  -1   4  10  458.56   15.47
  -1  -4  10  418.92   14.90
  -1   4  10  445.68   15.74
  -1   4  10  453.68   15.34
   1  -4 -10  460.74   14.99
  -1   4  10  500.22   15.28
  -1  -4  10  479.17   15.56
   1   4 -10  444.45   15.48
   1  -4 -10  447.04   15.50
  -1  -4  10  410.31   15.08
   1  -4 -10  451.13   15.00
  -1   4  10  451.93   14.91
   1   4 -10  454.77   15.42
   1   4 -10  467.06   15.54
  -1   4  10  456.46   14.68
   1  -4 -10  469.03   16.08
  -1   4  10  460.86   14.56
   1   4 -10  453.86   14.53
  -1  -4  10  464.81   14.58
  -1   4  10  446.92   14.62
  -1   4  10  445.51   14.57
  -1  -4  10  477.05   15.23
   1  -4 -10  461.15   15.42
  -1   4  10  464.04   16.24
   1   4  -9   17.83    1.66
  -1   4   9   18.43    1.77
  -1   4   9   16.57    1.85
   1  -4  -9   18.60    1.66
  -1   4   9   17.43    1.86
   1   4  -9   21.64    1.99
   1   4  -9   17.84    1.78
  -1   4   9   18.22    1.71
  -1   4   9   16.40    1.85
   1  -4  -9   15.86    1.79
   1  -4  -9   18.05    1.48
  -1   4   9   15.59    1.47
  -1   4   9   16.91    1.46
   1  -4  -9   18.79    2.03
  -1  -4   9   19.16    1.52
  -1   4   9   16.76    1.48
  -1   4   9   16.47    1.45
   1   4  -9   18.75    1.84
   1  -4  -9   20.12    1.94
  -1   4   9   15.49    1.90
   1   4  -8   92.36    4.14
  -1   4   8  101.88    4.64
  -1   4   8   96.95    4.32
  -1   4   8   89.65    4.44
   1   4  -8   89.66    4.36
  -1   4   8   88.71    3.80
   1   4  -8   87.25    3.69
   1   4  -8   87.24    4.23
  -1   4   8   89.67    4.20
   1  -4  -8   94.18    4.46
   1   4  -8   98.15    4.36
   1  -4  -8   82.63    3.77
  -1   4   8   94.36    3.92
   1  -4  -8   97.32    4.64
  -1   4   8   85.51    3.79
  -1   4   8   95.62    3.91
  -1  -4   8   96.66    3.85
  -1  -4   8   90.90    3.92
  -1   4   8   94.14    4.77
   1  -4  -8   92.91    4.42
  -1   4   7  423.32   13.78
   1   4  -7  426.77   13.28
  -1   4   7  425.66   13.74
  -1   4   7  416.71   13.32
  -1   4   7  394.07   13.61
   1   4  -7  410.47   12.29
   1  -4  -7  448.82   13.74
  -1   4   7  422.72   13.14
  -1   4   7  419.07   13.52
   1   4  -7  386.02   12.77
  -1   4   7  404.09   12.94
  -1   4   7  398.22   12.88
   1  -4  -7  411.91   13.00
  -1  -4   7  404.53   13.10
   1  -4  -7  418.60   13.75
  -1   4   7  407.73   12.83
   1   4  -7  437.13   13.39
  -1  -4   7  418.00   12.86
  -1   4   7  401.85   12.75
  -1   4   7  412.47   13.94
   1  -4  -7  426.68   13.74
  -1  -4   7  417.97   13.20
  -1   4   6  458.67   14.71
  -1   4   6  476.45   14.38
   1   4  -6  429.02   13.60
   1   4  -6  448.46   14.34
  -1   4   6  473.89   14.89
  -1   4   6  446.52   14.74
  -1   4   6  460.99   14.86
   1  -4  -6  469.84   14.75
   1   4  -6  460.82   14.12
   1   4  -6  452.75   13.84
  -1   4   6  459.80   14.70
   1  -4  -6  468.58   14.82
   1   4  -6  491.49   14.38
  -1  -4   6  471.49   14.02
  -1  -4   6  449.77   14.20
   1  -4  -6  443.99   14.64
   1  -4  -6  456.94   14.18
  -1   4   6  450.74   14.05
  -1   4   6  473.24   14.98
  -1  -4   6  477.10   14.51
  -1   4   5  125.48    4.73
  -1   4   5  133.93    5.08
   1   4  -5  132.28    4.76
   1  -4  -5  128.29    5.13
  -1   4   5  133.74    5.19
   1  -4  -5  130.30    4.99
   1   4  -5  127.64    4.64
  -1   4   5  124.32    5.14
  -1  -4   5  131.75    5.03
  -1   4   4  455.75   14.12
  -1   4   4  460.13   13.79
   1  -4  -4  463.82   14.29
  -1   4   4  443.82   13.86
   1   4  -4  471.31   14.24
   1  -4  -4  436.98   14.32
   1   4  -4  457.14   13.62
   1  -4  -4  448.60   13.97
  -1  -4   4  467.14   14.29
  -1  -4   4  446.62   14.19
  -1   4   4  454.62   14.31
  -1   4   3  212.22    7.00
  -1   4   3  203.69    7.16
  -1   4   3  206.87    6.69
   1   4  -3  207.68    7.18
  -1   4   3  222.53    7.07
   1  -4  -3  202.92    7.16
   1  -4  -3  206.38    6.76
   1   4  -3  208.81    6.41
   1  -4  -3  208.37    7.26
  -1  -4   3  204.18    7.12
  -1   4   3  219.20    7.15
  -1  -4   3  206.40    6.47
  -1   4   2  359.91   10.71
  -1   4   2  360.93   11.00
   1   4  -2  356.44   11.31
  -1   4   2  363.95   11.30
   1  -4  -2  348.30   10.62
   1  -4  -2  364.53   11.32
  -1   4   2  351.90   11.05
  -1  -4   2  348.14   10.77
   1  -4  -2  357.19   11.20
  -1  -4   2  351.65   11.26
  -1  -4   2  378.03   11.42
  -1   4   1  733.81   20.80
  -1   4   1  713.91   20.87
  -1   4   1  719.49   20.60
   1  -4  -1  715.81   20.84
   1  -4  -1  658.79   19.88
   1   4  -1  701.90   19.89
  -1   4   1  723.23   20.51
  -1  -4   1  727.97   20.58
   1   4   0  143.77    5.39
  -1   4   0  151.72    5.42
   1  -4   0  158.05    5.33
   1   4   0  153.13    4.75
  -1   4   0  158.39    5.06
  -1  -4   0  156.96    5.31
  -1   4  -1  163.09    5.69
   1   4   1  178.78    5.98
   1   4   1  160.13    5.77
   1  -4   1  170.54    5.57
  -1   4  -1  156.99    5.10
   1  -4   1  170.39    5.26
  -1  -4  -1  179.96    5.83
   1   4   1  161.80    5.29
  -1  -4  -1  169.52    5.82
   1  -4   1  162.77    5.82
   1   4   2 1474.96   42.29
   1   4   2 1464.51   42.05
   1   4   2 1441.78   42.61
   1   4   2 1463.30   42.59
   1   4   2 1498.68   42.57
   1   4   2 1507.30   42.46
  -1  -4  -2 1394.45   41.89
   1  -4   2 1508.29   42.02
  -1  -4  -2 1506.60   42.59
  -1  -4  -2 1488.15   42.44
   1  -4   2 1471.24   42.53
   1   4   2 1466.08   42.10
  -1   4  -2 1423.38   41.89
   1   4   3   76.02    3.16
   1   4   3   77.58    3.34
  -1   4  -3   77.21    3.29
  -1   4  -3   77.77    3.15
   1   4   3   74.76    2.89
   1   4   3   70.16    3.26
   1   4   3   75.46    2.42
  -1  -4  -3   73.72    3.03
   1   4   3   73.16    3.10
   1  -4   3   73.71    2.69
  -1  -4  -3   72.49    2.96
   1   4   3   74.71    3.10
  -1  -4  -3   78.31    3.14
  -1   4  -3   76.69    2.98
  -1  -4  -3   72.46    3.29
   1  -4   3   77.80    3.25
   1   4   4    4.76    0.82
   1   4   4    6.72    0.94
   1   4   4    4.74    0.76
  -1   4  -4    6.35    0.84
  -1   4  -4    4.92    0.49
  -1  -4  -4    4.08    0.67
  -1   4  -4    4.89    0.74
   1   4   4    4.26    0.76
  -1   4  -4    4.08    0.64
  -1  -4  -4    5.31    0.76
  -1   4  -4    8.43    0.73
   1  -4   4    4.09    0.70
   1   4   4    5.58    0.82
   1  -4   4    2.99    0.66
  -1  -4  -4    6.05    0.71
  -1   4  -5  282.32    8.69
   1   4   5  285.84    9.47
   1   4   5  267.56    9.10
   1   4   5  280.32    9.42
  -1   4  -5  261.87    8.62
  -1  -4  -5  272.92    8.92
  -1   4  -5  271.16    9.02
  -1   4  -5  262.69    8.91
   1   4   5  267.16    9.33
  -1   4  -5  259.55    8.25
  -1  -4  -5  279.38    9.18
   1  -4   5  272.97    8.73
  -1   4  -5  276.83    8.80
   1   4   5  259.94    9.20
   1  -4   5  281.56    9.01
  -1   4  -6  452.52   14.25
   1   4   6  432.09   14.49
  -1   4  -6  428.59   13.56
   1   4   6  437.49   14.28
   1   4   6  446.20   14.55
   1   4   6  461.68   14.69
  -1   4  -6  433.77   13.65
  -1  -4  -6  457.65   14.07
   1   4   6  433.95   13.69
  -1   4  -6  455.44   14.08
  -1  -4  -6  439.99   14.39
   1   4   6  449.35   13.62
   1  -4   6  454.64   13.84
  -1  -4  -6  462.40   14.52
   1  -4   6  446.25   13.95
   1   4   6  456.70   14.54
   1   4   7   10.60    1.43
   1   4   7    9.40    1.29
  -1   4  -7   10.49    1.24
   1   4   7   11.56    1.41
  -1   4  -7   10.86    1.14
   1   4   7    8.88    1.29
  -1  -4  -7   10.51    1.19
  -1   4  -7    9.07    0.92
   1   4   7   11.40    1.06
  -1   4  -7   13.41    1.36
   1  -4   7   11.10    1.14
   1   4   7   10.70    1.07
  -1  -4  -7   10.96    1.42
   1   4   7    9.86    1.37
  -1  -4  -7   11.68    1.39
   1   4   8  147.39    6.18
  -1   4  -8  141.90    5.95
   1   4   8  150.35    6.41
  -1  -4  -8  144.78    5.72
   1   4   8  139.88    6.17
   1   4   8  151.50    6.29
  -1   4  -8  147.97    5.68
  -1  -4  -8  148.68    5.90
   1   4   8  149.85    6.40
   1   4   8  143.56    5.93
  -1   4  -8  145.05    5.98
  -1  -4  -8  150.49    6.39
   1   4   8  144.17    5.54
   1   4   8  145.35    5.49
   1  -4   8  144.77    5.56
  -1  -4  -8  149.86    6.17
   1   4   8  152.08    6.47
   1   4   9  120.76    5.77
   1   4   9  126.83    6.04
   1   4   9  122.17    5.77
  -1   4  -9  125.89    5.72
  -1  -4  -9  128.54    5.42
  -1   4  -9  133.50    5.92
   1   4   9  137.29    5.56
  -1   4  -9  126.94    5.28
   1   4   9  125.46    5.97
  -1  -4  -9  126.88    6.08
  -1   4  -9  130.64    5.19
  -1   4  -9  135.08    5.85
   1  -4   9  134.49    5.27
   1   4   9  130.62    5.15
   1   4   9  133.05    5.21
   1   4   9  144.40    6.42
  -1  -4  -9  132.44    5.79
   1   4  10   94.18    4.91
   1   4  10   92.97    5.07
  -1  -4 -10   89.06    4.31
  -1  -4 -10   91.31    4.36
   1   4  10   85.61    4.60
   1  -4  10   90.27    4.42
   1  -4  10   81.70    4.45
  -1  -4 -10   87.47    4.31
   1   4  10   89.32    4.22
   1  -4  10   96.97    4.83
  -1   4 -10   95.69    4.88
   1   4  10   89.03    4.90
  -1  -4 -10   94.33    5.15
   1   4  10   87.98    4.10
   1   4  10   89.29    4.05
   1  -4  10   91.01    4.18
  -1   4 -10   83.69    4.64
  -1   4 -10   88.14    4.12
  -1   4 -10   91.97    4.50
   1   4  10   96.47    5.23
   1  -4  10   86.47    4.34
   1  -4  10   90.23    4.08
  -1  -4 -10   93.66    4.64
   1   4  11    0.24    0.97
  -1  -4 -11   -0.32    0.93
   1   4  11   -0.19    0.64
   1   4  11    0.22    0.77
   1  -4  11    0.17    0.74
   1   4  11    0.48    0.76
   1   4  11    1.60    0.92
   1  -4  11    1.40    0.99
  -1   4 -11    1.70    0.96
   1   4  11    0.74    0.77
  -1  -4 -11    0.32    0.80
   1   4  11    0.22    0.58
   1  -4  11    1.67    0.82
  -1  -4 -11   -0.26    0.90
   1   4  11    1.07    0.74
  -1   4 -11    0.71    0.70
  -1   4 -11    0.21    0.69
   1   4  11   -0.38    0.70
  -1  -4 -11    0.54    0.60
   1   4  11   -0.26    0.88
   1  -4  11    0.16    0.74
  -1  -4 -12  164.08    6.92
   1   4  12  185.82    7.35
   1   4  12  171.70    7.03
   1   4  12  147.85    7.70
   1  -4  12  162.22    7.04
  -1   4 -12  174.09    6.61
   1  -4  12  153.53    7.13
  -1   4 -12  148.37    7.35
   1  -4  12  176.30    7.59
  -1  -4 -12  150.00    6.83
   1   4  12  163.49    6.77
  -1   4 -12  160.21    6.68
  -1   4 -12  168.04    7.04
   1   4  12  172.52    6.31
  -1  -4 -12  160.73    7.97
   1   4  12  159.40    6.48
  -1   4 -12  154.22    7.37
   1  -4  12  168.16    6.69
   1   4  12  155.33    6.57
   1  -4  12  161.78    7.11
   1  -4  12  176.75    6.94
   1  -4  13   36.52    3.00
  -1   4 -13   46.65    2.85
   1   4  13   49.98    3.36
  -1  -4 -13   39.69    2.97
   1   4  13   45.13    3.12
  -1  -4 -13   40.12    3.02
  -1   4 -13   43.85    2.80
   1  -4  13   46.03    3.46
   1  -4  13   38.40    3.11
  -1   4 -13   46.63    3.59
  -1   4 -13   44.18    2.97
  -1   4 -13   42.85    3.23
   1   4  13   41.76    2.73
   1   4  13   43.21    2.86
  -1   4 -13   45.01    3.19
   1  -4  13   44.85    2.93
  -1  -4 -13   45.73    3.83
  -1   4 -13   38.74    3.59
   1  -4  13   47.48    3.27
   1  -4  14   13.35    1.85
  -1  -4 -14   13.85    1.78
   1   4  14   15.50    1.81
  -1   4 -14   12.09    1.49
  -1   4 -14   11.41    1.88
   1   4  14   13.36    1.81
  -1  -4 -14   10.77    1.59
  -1  -4 -14   13.09    1.58
   1  -4  14   11.04    1.72
  -1   4 -14   14.44    1.55
  -1  -4 -14   14.74    1.78
   1  -4  14    9.30    1.80
  -1  -4 -14   14.10    1.81
  -1  -4 -14   10.71    1.97
  -1   4 -14   10.25    1.77
   1   4  14   12.38    1.47
  -1   4 -14   12.93    1.88
   1  -4  14   14.83    1.69
  -1   4 -14   12.46    1.86
  -1   4 -14   15.41    2.28
   1  -4  14   11.60    1.69
   1   4  15   22.18    2.05
  -1   4 -15   22.11    1.93
   1   4  15   18.36    2.01
   1   4  15   19.47    2.11
  -1   4 -15   21.92    2.43
   1  -4  15   15.80    1.98
  -1  -4 -15   19.49    2.01
  -1  -4 -15   23.15    2.21
  -1  -4 -15   19.75    2.10
  -1  -4 -15   21.18    2.02
  -1   4 -15   25.20    1.91
   1  -4  15   25.77    2.53
   1   4  15   19.62    1.83
  -1   4 -15   25.61    2.46
  -1   4 -15   19.85    2.18
   1  -4  15   24.90    2.11
  -1   4 -15   18.53    2.22
   1  -4  15   22.03    2.10
  -1   4 -15   17.87    2.42
   1   4  16   87.19    4.56
   1  -4  16   85.05    4.65
  -1  -4 -16   99.16    4.83
   1   4  16  105.38    5.08
   1   4  16  101.59    4.93
  -1   4 -16   98.44    4.37
   1   4  16  105.04    4.65
  -1  -4 -16   90.83    4.63
  -1   4 -16  111.74    4.86
  -1   4 -16   95.96    4.24
  -1  -4 -16  106.02    4.75
   1  -4  16   94.45    5.14
  -1  -4 -16   90.84    4.74
   1   4  16  111.64    5.15
  -1   4 -16  101.45    5.13
   1  -4  16   98.20    4.56
  -1   4 -16   89.18    4.92
  -1   4 -16   92.39    4.98
  -1   4 -16  105.46    5.05
   1  -4  16   94.77    4.57
   1   4  17  114.94    5.03
  -1  -4 -17  105.53    4.84
   1   4  17  112.57    5.08
  -1  -4 -17  112.43    4.87
  -1   4 -17  119.63    4.86
   1   4  17  109.40    4.57
   1   4  17   87.29    4.46
  -1  -4 -17  109.74    4.92
   1   4  17  115.90    5.05
  -1  -4 -17  106.55    4.66
   1  -4  17  107.39    5.24
  -1   4 -17  101.95    5.01
  -1   4 -17  118.19    5.26
   1   4  17  104.50    4.66
  -1   4 -17  114.73    5.09
  -1   4 -17  100.86    4.81
   1  -4  17  104.34    4.57
  -1   4 -17  107.41    5.06
   1  -4  17  102.78    4.46
  -1  -4 -18    0.11    0.64
  -1  -4 -18   -0.11    0.60
   1   4  18    0.13    0.65
  -1   4 -18   -0.20    0.58
   1   4  18    0.60    0.64
   1  -4  18    0.27    0.48
   1   4  18   -0.10    0.57
  -1   4 -18   -0.25    0.70
  -1   4 -18    0.11    0.72
  -1  -4 -18    0.81    0.68
   1   4  18    1.41    0.67
  -1  -4 -18   -0.27    0.57
   1  -4  18    0.43    0.76
   1  -4  19    5.00    0.90
  -1  -4 -19    4.97    0.77
   1   4  19    4.32    0.79
   1   4  19    4.84    0.77
  -1  -4 -19    4.02    0.75
  -1   4 -19    4.95    0.70
  -1  -4 -19    5.29    0.73
  -1   4 -20    0.97    0.33
   1  -4  20    0.50    0.33
  -1  -4 -20    0.76    0.33
  -1   4 -20    0.70    0.34
   1   4  20    0.66    0.33
   1  -4  20    0.13    0.29
   1  -5 -20   11.10    0.79
  -1   5  20   11.40    0.85
  -1  -5  20   11.10    0.78
  -1  -5  19   10.93    1.21
   1  -5 -19   11.11    1.12
   1   5 -19   13.19    1.10
   1  -5 -19    9.80    0.98
  -1   5  19   11.41    1.12
  -1   5  19   10.96    1.15
   1  -5 -19   11.19    1.09
  -1  -5  19   10.44    1.11
  -1   5  18  115.12    4.70
  -1   5  18  113.82    4.97
   1  -5 -18  123.92    4.86
   1  -5 -18  119.42    4.96
   1   5 -18  124.68    4.55
  -1   5  18  124.44    5.10
  -1  -5  18  117.22    5.19
   1  -5 -18  126.16    5.06
   1   5 -18  129.79    4.99
   1   5 -18  116.05    4.91
   1   5 -18  117.62    5.08
   1   5 -18  120.14    5.01
  -1   5  18  121.82    4.78
   1   5 -18  120.09    5.17
  -1   5  17    5.56    1.14
   1  -5 -17    6.41    1.23
  -1   5  17    4.77    1.08
   1  -5 -17    4.37    0.98
  -1   5  17    5.66    1.07
   1   5 -17    5.39    0.95
   1  -5 -17    6.96    1.07
   1  -5 -17    5.19    1.11
  -1  -5  17    5.41    1.27
   1   5 -17    6.82    1.15
  -1  -5  17    5.85    0.89
   1   5 -17    6.63    1.32
   1   5 -17    3.31    0.98
   1   5 -17    6.79    1.29
   1   5 -17    5.88    1.22
  -1  -5  17    4.94    0.97
   1  -5 -16    3.83    0.98
   1  -5 -16    6.09    1.23
   1   5 -16    5.69    1.48
  -1   5  16    5.27    1.14
   1   5 -16    5.88    1.09
   1  -5 -16    6.41    1.33
  -1   5  16    5.22    1.01
  -1   5  16    7.10    1.39
  -1   5  16    6.95    1.10
  -1  -5  16    7.74    1.56
  -1   5  16    4.88    1.11
   1  -5 -16    6.24    1.14
   1  -5 -16    7.56    1.34
  -1  -5  16    6.57    1.06
   1   5 -16    5.52    1.33
   1   5 -16    7.32    1.46
   1   5 -16    6.49    1.44
  -1   5  16    4.63    0.92
  -1  -5  16    6.04    1.12
  -1  -5  16    6.36    1.19
   1   5 -15  106.01    5.99
   1  -5 -15  118.10    5.39
   1  -5 -15  107.41    5.08
  -1   5  15  110.23    5.31
  -1   5  15  111.43    5.49
   1  -5 -15  113.65    5.41
  -1   5  15  114.69    5.27
  -1   5  15  112.78    5.06
   1  -5 -15  118.48    5.56
  -1  -5  15  104.81    5.68
   1  -5 -15  115.54    5.20
  -1   5  15  115.40    4.83
  -1  -5  15  107.07    4.88
   1   5 -15  106.38    5.12
   1   5 -15  106.35    5.49
   1   5 -15  119.73    5.77
  -1  -5  15  108.77    5.31
   1  -5 -14   52.57    3.35
   1  -5 -14   57.34    3.60
  -1  -5  14   47.15    3.34
  -1   5  14   62.13    4.37
   1   5 -14   63.65    4.42
  -1   5  14   47.94    3.18
   1  -5 -14   62.18    3.73
  -1   5  14   66.64    3.93
   1   5 -14   51.98    4.00
   1  -5 -14   65.12    3.66
   1  -5 -14   61.51    3.86
  -1   5  14   60.67    3.49
  -1  -5  14   56.90    3.98
   1   5 -14   63.21    3.85
  -1  -5  14   62.77    3.36
   1   5 -14   54.18    3.45
  -1   5  14   60.02    3.22
   1  -5 -14   62.51    4.51
  -1   5  14   54.19    3.27
  -1  -5  14   57.89    3.65
   1   5 -14   53.32    4.08
   1  -5 -13   73.39    3.99
  -1   5  13   79.14    4.34
  -1   5  13   62.21    4.54
   1  -5 -13   74.19    4.19
   1  -5 -13   70.36    4.06
  -1  -5  13   65.77    3.99
   1  -5 -13   69.59    4.12
  -1  -5  13   68.82    4.45
   1   5 -13   76.27    4.81
   1  -5 -13   77.07    4.12
   1  -5 -13   78.61    5.10
   1   5 -13   67.04    3.90
  -1  -5  13   73.43    3.76
  -1   5  13   74.07    3.94
  -1   5  13   68.67    3.74
  -1   5  13   75.62    3.74
  -1  -5  13   77.45    4.29
  -1   5  13   66.49    4.94
  -1  -5  13   78.71    4.03
   1  -5 -12   59.46    3.59
   1  -5 -12   49.58    3.22
  -1   5  12   66.15    3.78
   1  -5 -12   57.61    3.57
  -1   5  12   65.29    3.81
  -1   5  12   56.42    4.07
  -1  -5  12   46.44    3.31
   1   5 -12   50.89    3.81
   1  -5 -12   53.79    3.53
   1  -5 -12   62.31    3.56
  -1  -5  12   56.79    3.86
   1   5 -12   58.99    3.97
  -1   5  12   60.41    3.23
  -1  -5  12   55.02    3.17
  -1   5  12   57.72    3.34
   1   5 -12   56.00    3.41
   1  -5 -12   52.82    4.08
  -1   5  12   63.06    3.38
   1  -5 -12   61.08    3.88
  -1  -5  12   57.61    3.67
  -1   5  12   62.84    4.52
  -1  -5  12   57.91    3.43
   1  -5 -11   16.31    1.83
  -1  -5  11   14.77    1.74
   1  -5 -11   18.77    1.83
  -1   5  11   22.91    2.14
  -1   5  11   16.41    2.01
  -1   5  11   20.99    2.32
  -1   5  11   20.28    2.08
   1   5 -11   19.61    2.21
   1  -5 -11   16.27    1.82
   1  -5 -11   18.13    1.92
   1   5 -11   16.78    2.03
  -1  -5  11   19.05    2.13
   1   5 -11   18.42    1.61
  -1   5  11   16.96    1.69
   1  -5 -11   15.99    2.09
  -1   5  11   17.68    1.78
  -1   5  11   20.86    1.76
  -1  -5  11   19.75    1.80
   1   5 -11   18.02    1.86
  -1   5  11   22.75    1.87
  -1   5  11   18.82    2.33
  -1  -5  11   20.58    2.11
  -1  -5  11   20.19    1.95
   1  -5 -11   21.48    2.24
   1   5 -10    4.58    1.05
  -1   5  10    3.59    0.99
  -1  -5  10    5.82    1.07
  -1   5  10    7.04    1.35
  -1   5  10    3.94    1.05
   1  -5 -10    3.74    1.07
  -1   5  10    7.96    1.39
  -1  -5  10    3.94    1.21
   1   5 -10    5.26    1.24
   1  -5 -10    5.96    1.17
   1  -5 -10    7.93    1.28
   1   5 -10    5.56    1.27
  -1   5  10    7.09    1.22
   1  -5 -10    6.01    1.24
  -1  -5  10    5.13    1.19
   1   5 -10    4.89    1.08
  -1   5  10    6.44    1.14
  -1   5  10    6.09    1.05
   1  -5 -10    6.03    1.36
  -1   5  10    4.67    0.96
  -1  -5  10    5.29    0.93
   1   5 -10    4.47    0.87
  -1  -5  10    5.05    1.01
  -1   5  10    8.89    1.62
  -1  -5  10    6.47    1.27
  -1  -5  10    8.20    1.29
  -1  -5  10    3.20    0.93
   1  -5 -10    5.21    1.15
  -1   5   9   14.63    1.77
   1  -5  -9   14.11    1.53
  -1   5   9   13.76    1.54
   1   5  -9   14.77    1.56
  -1   5   9   13.72    1.76
   1   5  -9   12.59    1.63
  -1  -5   9   10.82    1.51
   1  -5  -9   13.89    1.50
   1  -5  -9   12.14    1.45
  -1  -5   9   10.69    1.60
   1  -5  -9   12.80    1.70
   1   5  -9   12.52    1.55
  -1   5   9   15.25    1.67
  -1   5   9   12.78    1.36
  -1  -5   9   11.24    1.27
   1  -5  -9   11.40    1.58
  -1   5   9   14.07    1.38
  -1   5   9   14.06    1.38
   1   5  -9   16.59    1.64
  -1   5   9   15.86    1.96
  -1  -5   9   12.89    1.53
  -1  -5   9   13.39    1.43
   1  -5  -9   10.57    1.50
  -1   5   8   72.44    3.65
  -1   5   8   79.56    4.13
   1   5  -8   75.59    3.74
  -1   5   8   72.60    4.06
   1  -5  -8   71.45    3.57
   1  -5  -8   72.01    3.92
   1   5  -8   72.37    3.29
  -1   5   8   75.16    4.13
  -1   5   8   73.29    3.57
  -1   5   8   74.38    3.95
   1  -5  -8   75.98    3.52
   1   5  -8   71.73    3.54
   1  -5  -8   69.07    3.95
  -1   5   8   75.06    3.43
  -1   5   8   77.42    3.37
  -1  -5   8   70.91    3.32
  -1   5   8   74.63    3.45
  -1   5   8   76.88    4.28
   1  -5  -8   75.18    4.05
  -1  -5   8   71.39    3.63
  -1   5   7   35.49    2.57
   1  -5  -7   33.69    2.21
   1   5  -7   39.60    2.41
  -1   5   7   36.76    2.65
  -1   5   7   36.22    2.27
  -1   5   7   40.61    2.63
  -1   5   7   36.58    2.35
  -1   5   7   36.60    2.63
   1   5  -7   34.02    1.84
   1   5  -7   36.72    2.16
  -1   5   7   39.84    2.60
   1  -5  -7   34.19    2.45
  -1   5   7   36.33    2.00
   1  -5  -7   41.08    2.63
  -1   5   7   38.18    2.09
   1  -5  -7   39.10    2.26
  -1   5   7   36.89    2.16
  -1   5   7   37.66    2.14
   1   5  -7   37.36    2.18
  -1  -5   7   37.14    2.08
  -1   5   7   36.96    2.68
  -1  -5   7   35.26    2.36
   1  -5  -7   35.36    2.59
  -1   5   6  187.74    6.80
   1   5  -6  185.31    6.37
  -1   5   6  202.55    7.32
   1  -5  -6  202.91    7.36
   1   5  -6  190.36    6.85
  -1   5   6  191.00    7.38
   1   5  -6  188.67    6.65
  -1   5   6  196.59    7.22
  -1   5   6  200.12    7.51
   1  -5  -6  187.57    7.08
  -1  -5   6  202.83    6.64
  -1   5   6  192.97    6.54
   1   5  -6  191.98    6.59
   1  -5  -6  197.76    6.87
  -1   5   6  191.76    6.60
  -1  -5   6  183.52    7.13
  -1   5   6  184.14    7.37
  -1   5   5   58.84    2.99
  -1   5   5   52.58    2.57
  -1   5   5   55.29    3.06
   1   5  -5   62.88    2.86
   1   5  -5   52.38    2.90
  -1   5   5   51.47    2.63
   1  -5  -5   57.92    3.02
  -1   5   5   54.52    3.05
   1   5  -5   56.08    2.35
  -1  -5   5   54.68    2.49
   1  -5  -5   55.26    2.77
   1  -5  -5   55.59    2.70
  -1  -5   5   58.33    3.04
  -1   5   5   54.71    3.02
  -1  -5   5   55.58    2.95
  -1   5   4  141.50    5.53
  -1   5   4  146.15    4.98
  -1   5   4  153.45    5.43
   1   5  -4  141.21    5.53
  -1   5   4  138.74    5.24
   1  -5  -4  136.83    5.47
   1  -5  -4  141.08    5.62
   1   5  -4  131.83    4.43
   1  -5  -4  133.94    4.99
  -1  -5   4  139.53    5.45
  -1  -5   4  139.03    5.53
  -1   5   4  150.83    5.52
  -1   5   3  143.95    5.61
  -1   5   3  151.85    5.44
  -1   5   3  151.73    5.08
  -1   5   3  155.08    5.62
  -1   5   3  149.20    5.71
   1   5  -3  147.77    5.70
   1  -5  -3  144.12    5.27
   1  -5  -3  141.96    5.69
   1  -5  -3  148.44    5.00
  -1  -5   3  148.62    5.63
   1   5  -3  148.72    4.73
  -1  -5   3  148.89    5.78
  -1   5   3  152.10    5.50
  -1  -5   3  146.76    4.94
  -1   5   2 2250.41   59.88
   1   5  -2 2333.98   60.86
  -1   5   2 2290.40   60.71
  -1   5   2 2129.40   59.50
   1  -5  -2 2347.68   60.83
   1  -5  -2 2357.96   60.73
  -1  -5   2 2303.64   60.12
  -1   5   2 2252.65   60.30
  -1  -5   2 2330.48   60.99
  -1  -5   2 2315.28   60.74
  -1   5   1  421.30   13.09
   1   5  -1  448.56   13.54
  -1   5   1  433.57   13.40
  -1   5   1  408.59   13.22
   1  -5  -1  444.01   13.35
  -1  -5   1  441.99   13.05
   1   5  -1  402.32   12.11
  -1   5   1  422.21   12.85
  -1  -5   1  455.81   13.59
  -1   5   0  151.81    5.48
  -1   5   0  148.65    5.28
   1   5   0  141.82    5.46
   1  -5   0  145.46    5.35
   1   5   0  142.88    4.59
  -1   5   0  144.64    4.93
   1  -5   0  148.30    4.63
  -1  -5   0  144.53    5.34
   1  -5   0  148.06    5.54
   1   5   1   38.36    2.23
  -1   5  -1   40.28    2.17
   1  -5   1   39.47    2.03
   1  -5   1   36.82    2.20
  -1   5  -1   36.08    1.40
   1   5   1   39.25    1.74
  -1   5  -1   44.39    1.86
  -1  -5  -1   41.42    2.30
   1   5   2   27.58    1.70
   1   5   2   25.42    1.47
   1   5   2   25.95    1.84
   1   5   2   25.22    1.83
   1   5   2   27.25    1.80
  -1   5  -2   29.02    1.76
   1  -5   2   28.14    1.56
  -1   5  -2   26.37    1.27
   1   5   2   27.40    1.50
  -1  -5  -2   30.57    1.93
   1  -5   2   26.61    1.83
  -1  -5  -2   26.58    1.79
   1   5   3   55.30    2.80
   1   5   3   55.50    2.66
   1   5   3   56.53    2.89
   1   5   3   45.04    2.21
  -1   5  -3   57.56    2.77
  -1   5  -3   53.94    2.82
   1   5   3   42.40    2.49
   1  -5   3   52.98    2.22
   1  -5   3   51.44    2.37
  -1   5  -3   51.70    2.25
   1   5   3   55.54    2.54
   1  -5   3   57.24    2.87
  -1  -5  -3   52.76    2.81
  -1  -5  -3   57.17    2.74
   1   5   4  256.37    8.72
   1   5   4  263.47    9.04
   1   5   4  251.26    9.05
  -1   5  -4  251.54    8.75
  -1   5  -4  261.76    8.68
  -1   5  -4  263.83    8.97
   1  -5   4  267.71    8.43
  -1  -5  -4  250.72    8.49
  -1  -5  -4  269.07    9.13
   1  -5   4  253.16    8.87
  -1   5  -4  254.38    8.43
  -1  -5  -4  254.90    8.64
   1  -5   4  257.10    8.90
   1   5   4  252.59    8.70
   1   5   5   53.13    3.04
  -1   5  -5   55.68    2.62
   1   5   5   51.87    3.07
   1   5   5   59.42    2.93
  -1  -5  -5   53.19    2.73
  -1   5  -5   54.24    2.89
  -1   5  -5   57.20    2.67
  -1   5  -5   55.46    2.35
  -1   5  -5   56.84    2.84
   1   5   5   45.73    2.95
  -1  -5  -5   53.89    2.78
   1  -5   5   54.38    2.59
   1   5   5   50.25    2.40
   1   5   5   57.64    2.98
  -1   5  -5   55.52    2.77
   1  -5   5   52.24    2.83
   1   5   6   46.11    2.94
   1   5   6   46.06    2.71
   1   5   6   46.86    2.96
  -1   5  -6   48.83    2.38
  -1  -5  -6   43.50    2.53
  -1   5  -6   51.25    2.70
  -1   5  -6   42.65    2.31
  -1  -5  -6   48.50    2.79
   1   5   6   45.93    2.29
   1   5   6   46.92    2.37
   1  -5   6   48.55    2.44
  -1  -5  -6   46.47    2.92
   1  -5   6   47.62    2.65
   1   5   6   44.18    2.80
  -1  -5  -7   81.87    3.80
   1   5   7   82.88    4.05
  -1   5  -7   77.84    3.37
   1   5   7   86.65    4.39
   1   5   7   82.79    4.31
  -1   5  -7   81.90    4.00
  -1  -5  -7   85.95    3.89
  -1   5  -7   84.76    3.52
   1   5   7   78.11    3.44
   1  -5   7   86.91    3.71
   1   5   7   80.68    3.55
  -1  -5  -7   76.84    4.11
  -1   5  -7   81.12    3.67
   1   5   7   89.82    4.40
  -1  -5  -7   86.98    4.36
   1   5   8  340.69   12.10
   1   5   8  347.17   12.22
   1   5   8  326.32   11.74
  -1  -5  -8  325.80   11.27
  -1   5  -8  314.95   11.53
   1   5   8  327.06   12.01
   1   5   8  347.14   11.84
   1   5   8  338.82   12.15
  -1   5  -8  337.76   11.22
   1   5   8  332.52   10.96
  -1   5  -8  329.94   11.26
   1   5   8  332.09   11.07
  -1  -5  -8  324.77   11.91
   1   5   8  336.79   10.87
   1  -5   8  338.53   11.09
   1   5   8  329.92   12.04
  -1  -5  -8  338.73   11.96
  -1  -5  -9  414.40   13.65
   1   5   9  416.51   14.56
   1   5   9  390.15   14.02
  -1   5  -9  406.86   14.00
   1   5   9  413.04   14.36
  -1  -5  -9  395.25   13.51
   1  -5   9  420.60   14.10
   1  -5   9  394.20   13.95
   1   5   9  406.56   14.51
  -1   5  -9  412.61   13.46
  -1  -5  -9  401.07   13.57
   1   5   9  403.57   13.90
   1  -5   9  385.51   13.90
  -1   5  -9  412.24   14.14
   1   5   9  400.25   13.32
   1  -5   9  430.24   13.42
  -1   5  -9  399.22   13.14
  -1   5  -9  391.60   13.61
  -1  -5  -9  400.74   14.38
   1   5   9  401.88   13.22
   1   5   9  411.82   14.61
   1  -5   9  414.98   13.43
   1  -5   9  439.93   13.97
  -1  -5  -9  417.76   14.31
   1  -5  10   53.27    3.22
   1   5  10   50.66    3.58
  -1  -5 -10   58.82    3.35
  -1   5 -10   61.29    3.73
   1   5  10   55.53    3.86
   1   5  10   51.81    3.52
  -1  -5 -10   55.01    3.32
   1  -5  10   54.76    3.50
  -1   5 -10   61.78    3.87
  -1  -5 -10   56.96    3.20
   1   5  10   57.24    3.18
  -1  -5 -10   54.11    3.29
  -1   5 -10   58.28    3.23
   1   5  10   53.68    3.32
   1  -5  10   60.53    3.74
   1   5  10   53.42    3.78
   1  -5  10   57.39    3.64
  -1  -5 -10   52.31    3.27
  -1   5 -10   60.80    3.76
  -1   5 -10   58.11    3.09
   1   5  10   58.82    3.14
  -1  -5 -10   56.50    3.85
   1   5  10   58.31    3.15
  -1   5 -10   55.00    3.37
   1  -5  10   58.04    3.19
   1   5  10   55.21    3.09
   1  -5  10   55.22    2.96
   1   5  10   57.52    3.97
   1  -5  10   54.91    3.39
   1  -5  10   54.17    3.11
  -1  -5 -10   55.07    3.60
   1   5  11   99.85    4.98
   1   5  11   86.31    5.24
   1   5  11   85.28    4.99
   1  -5  11   84.34    4.54
  -1  -5 -11   92.10    4.65
   1   5  11   91.87    5.01
  -1  -5 -11   93.74    4.75
  -1   5 -11   95.39    5.23
  -1  -5 -11   96.56    4.75
   1   5  11   97.51    4.56
  -1   5 -11   99.74    5.31
  -1  -5 -11   96.75    4.47
   1  -5  11   99.30    5.18
   1  -5  11   88.85    4.91
  -1  -5 -11   90.28    4.69
   1  -5  11   93.81    4.46
  -1   5 -11   97.57    4.93
   1   5  11   97.49    4.42
  -1  -5 -11   96.84    5.47
  -1   5 -11   88.40    4.33
   1   5  11   91.34    4.39
   1  -5  11  100.25    4.81
  -1  -5 -11   91.80    4.97
   1  -5  11   97.69    5.02
   1  -5  11   88.71    4.31
   1   5  11  106.90    5.89
  -1   5 -11   91.33    5.29
   1   5  12   48.91    3.38
   1   5  12   46.29    3.83
  -1  -5 -12   53.97    3.45
   1  -5  12   44.41    3.16
  -1  -5 -12   53.67    3.40
   1   5  12   52.19    3.50
   1   5  12   42.50    3.32
  -1   5 -12   53.02    3.05
   1   5  12   48.62    3.15
  -1   5 -12   48.00    3.66
   1  -5  12   51.76    3.63
  -1  -5 -12   50.34    3.06
  -1  -5 -12   52.65    3.38
  -1   5 -12   55.59    3.89
  -1  -5 -12   52.91    3.37
   1   5  12   43.13    2.96
  -1   5 -12   51.39    3.39
   1   5  12   55.12    3.11
  -1  -5 -12   56.11    4.15
   1  -5  12   53.60    3.20
   1   5  12   52.17    3.12
  -1   5 -12   50.97    3.49
   1   5  12   53.20    2.91
  -1   5 -12   50.02    3.07
   1  -5  12   45.20    3.36
   1  -5  12   51.65    3.31
  -1   5 -12   49.27    3.82
  -1  -5 -13   30.42    2.62
   1   5  13   31.78    2.70
   1   5  13   29.20    3.05
   1  -5  13   25.75    2.45
  -1   5 -13   30.45    2.24
   1   5  13   27.62    2.36
   1   5  13   32.42    2.77
  -1   5 -13   27.68    2.82
  -1  -5 -13   29.71    2.55
   1  -5  13   37.79    3.11
  -1   5 -13   35.08    3.08
  -1  -5 -13   28.78    2.51
   1   5  13   25.16    2.19
  -1   5 -13   33.98    2.76
   1  -5  13   25.48    2.26
  -1  -5 -13   30.84    3.13
  -1   5 -13   27.28    2.62
   1   5  13   28.10    2.29
  -1   5 -13   28.44    2.31
   1  -5  13   31.79    2.52
   1  -5  13   27.67    2.56
  -1   5 -13   25.71    2.85
  -1  -5 -14    1.27    0.90
   1   5  14    1.48    0.91
   1   5  14    2.58    1.15
   1   5  14    1.16    0.87
   1  -5  14    1.28    0.96
  -1   5 -14    2.05    1.13
  -1   5 -14    2.32    0.88
   1   5  14    1.98    1.06
  -1   5 -14    1.55    1.06
  -1   5 -14    3.74    0.90
   1  -5  14    1.81    1.08
  -1  -5 -14    2.59    1.07
  -1  -5 -14    2.99    1.16
  -1   5 -14    2.46    1.11
   1   5  14    2.98    0.94
  -1   5 -14    2.46    1.23
   1  -5  14    2.64    0.97
   1  -5  14    2.13    1.15
   1  -5  14    3.97    1.07
  -1   5 -14    2.45    1.14
  -1  -5 -15    9.49    1.47
  -1   5 -15    9.22    1.19
   1   5  15    7.58    1.70
  -1   5 -15    8.91    1.65
   1  -5  15    8.44    1.40
   1   5  15    8.62    1.32
   1   5  15    9.42    1.46
   1   5  15   11.31    1.67
  -1   5 -15   10.95    1.30
   1  -5  15    7.50    1.59
   1   5  15    9.94    1.28
  -1  -5 -15    8.93    1.44
  -1  -5 -15    9.82    1.48
  -1   5 -15    6.86    1.42
  -1   5 -15    7.02    1.39
  -1   5 -15   10.49    1.72
   1   5  15    8.40    1.23
   1  -5  15    9.59    1.38
   1  -5  15    9.66    1.54
  -1  -5 -16    3.69    0.97
  -1   5 -16    2.32    0.91
   1   5  16    4.09    1.06
  -1  -5 -16    2.64    0.92
   1   5  16    3.20    0.89
   1   5  16    2.78    1.10
  -1  -5 -16    1.99    0.97
  -1  -5 -16    3.76    1.06
   1  -5  16    3.43    1.19
   1   5  16    4.44    1.12
  -1   5 -16    2.90    1.10
  -1   5 -16    3.06    1.13
   1  -5  16    4.08    0.96
  -1   5 -16    2.42    0.92
   1  -5  16    2.50    0.87
   1   5  17    5.54    1.09
  -1  -5 -17    3.27    0.91
  -1   5 -17    3.91    0.86
  -1  -5 -17    4.24    0.95
   1   5  17    4.09    0.89
  -1  -5 -17    4.58    0.91
   1  -5  17    3.50    1.05
  -1   5 -17    3.84    1.00
  -1  -5 -17    2.23    0.90
   1   5  17    3.19    0.88
  -1   5 -17    3.03    0.93
   1   5  17    4.26    0.89
   1  -5  17    4.43    0.86
  -1   5 -17    4.10    0.99
  -1   5 -17    2.59    0.91
  -1   5 -17    3.34    1.00
   1  -5  17    3.05    0.80
   1  -5  17    3.51    0.99
  -1  -5 -18    8.31    1.07
  -1   5 -18    7.33    0.91
   1   5  18    6.28    1.02
  -1  -5 -18    6.95    0.99
  -1  -5 -18    5.88    0.93
  -1  -5 -18    8.29    0.93
  -1   5 -18    7.61    1.04
   1  -5  18    7.17    1.10
  -1   5 -18    4.80    0.89
  -1   5 -18    6.09    0.95
   1   5  18    7.44    0.98
  -1   5 -18    7.67    1.13
   1  -5  18    7.83    1.11
   1  -5  19    9.37    0.97
  -1   5 -19   11.35    0.90
  -1   5 -19   12.86    1.03
  -1  -5 -19   11.65    0.98
  -1  -5 -19   10.76    0.95
   1   5  19   11.30    1.00
  -1   5 -19    8.25    0.69
  -1  -5 -19   10.91    0.97
   1   6 -19    0.38    0.36
   1  -6 -19    0.06    0.47
  -1   6  19    0.18    0.31
   1  -6 -19    0.33    0.40
  -1   6  19    0.33    0.39
   1   6 -19    0.46    0.51
  -1   6  18    5.52    0.85
   1  -6 -18    3.00    0.69
   1  -6 -18    3.88    0.81
  -1   6  18    3.54    0.81
   1  -6 -18    3.05    0.78
   1   6 -18    3.87    0.77
  -1  -6  18    5.11    0.97
   1   6 -18    4.53    0.93
  -1   6  18    5.06    0.81
   1   6 -18    5.21    0.88
   1   6 -18    4.92    0.92
   1   6 -18    3.42    0.86
  -1  -6  18    3.43    0.60
   1  -6 -17   14.17    1.51
  -1   6  17   12.09    1.43
   1  -6 -17   12.51    1.38
  -1   6  17   12.02    1.35
   1   6 -17   13.17    1.20
  -1  -6  17   11.65    1.53
   1  -6 -17   12.38    1.46
   1   6 -17   14.59    1.46
   1   6 -17   15.40    1.62
   1   6 -17   15.34    1.69
   1   6 -17   13.79    1.62
   1   6 -17   14.23    1.62
  -1  -6  17   14.55    1.40
  -1  -6  17   13.64    1.52
   1  -6 -16   33.99    2.55
  -1   6  16   38.01    2.67
   1  -6 -16   39.16    2.67
   1   6 -16   42.55    3.31
   1   6 -16   38.38    2.33
  -1   6  16   47.28    2.84
   1  -6 -16   36.33    2.43
  -1  -6  16   38.72    2.91
  -1   6  16   39.62    2.44
   1  -6 -16   38.16    2.71
   1   6 -16   35.93    2.77
   1   6 -16   43.10    2.97
   1   6 -16   40.77    2.77
  -1   6  16   34.60    2.17
   1   6 -16   42.75    2.99
  -1  -6  16   42.10    2.85
  -1  -6  16   33.87    2.35
  -1   6  15    8.89    1.46
   1  -6 -15   11.16    1.63
  -1   6  15   11.03    1.60
  -1   6  15   10.56    1.66
   1  -6 -15   11.03    1.55
   1   6 -15   11.13    1.90
  -1   6  15   12.12    1.48
  -1  -6  15    8.93    1.63
   1  -6 -15   10.99    1.51
   1  -6 -15   11.40    1.66
   1   6 -15   11.37    1.67
   1   6 -15    9.43    1.38
  -1   6  15   10.41    1.27
  -1  -6  15   10.95    1.33
   1   6 -15   12.11    1.72
  -1  -6  15   10.43    1.56
  -1  -6  15   11.79    1.72
  -1  -6  15   10.57    1.42
   1  -6 -14   47.57    3.19
  -1   6  14   46.63    3.23
   1   6 -14   42.47    3.63
  -1   6  14   52.77    3.38
   1  -6 -14   43.49    3.11
  -1   6  14   47.11    3.72
   1  -6 -14   43.39    2.97
  -1  -6  14   39.81    3.27
   1  -6 -14   39.22    3.05
   1   6 -14   47.27    3.72
  -1  -6  14   44.34    2.76
   1   6 -14   45.44    2.92
   1   6 -14   48.20    3.39
  -1   6  14   46.82    2.94
   1   6 -14   41.45    3.14
  -1   6  14   41.56    2.68
  -1  -6  14   44.63    3.29
  -1  -6  14   44.07    2.87
  -1  -6  14   40.14    2.86
  -1  -6  14   46.36    3.25
  -1   6  13   10.80    1.62
   1  -6 -13   13.11    1.74
  -1   6  13   10.69    1.66
  -1   6  13    9.80    1.86
   1   6 -13   12.33    1.96
  -1  -6  13   12.88    1.98
   1   6 -13   10.96    1.73
   1  -6 -13    9.43    1.65
   1  -6 -13    9.40    1.52
  -1   6  13   12.02    1.48
   1  -6 -13    9.77    1.84
  -1  -6  13   10.60    1.39
   1   6 -13   14.43    1.71
  -1   6  13    9.53    1.43
   1   6 -13    7.93    1.56
  -1   6  13   11.67    1.48
   1   6 -13    9.67    1.66
  -1  -6  13   11.53    1.60
  -1   6  13   10.74    2.05
  -1  -6  13    8.65    1.44
   1  -6 -13   11.96    1.74
  -1  -6  13    8.77    1.52
   1  -6 -12  184.29    7.57
  -1   6  12  205.57    7.89
  -1   6  12  184.40    8.45
  -1   6  12  188.82    7.78
   1  -6 -12  175.07    7.60
   1  -6 -12  181.07    7.47
  -1  -6  12  169.31    7.87
   1   6 -12  182.56    8.36
   1   6 -12  198.18    8.32
  -1   6  12  186.81    7.16
  -1  -6  12  190.10    7.15
   1  -6 -12  172.74    8.26
   1   6 -12  179.27    7.74
   1   6 -12  179.81    7.24
  -1   6  12  182.58    7.23
  -1   6  12  190.63    7.38
  -1  -6  12  188.92    7.59
  -1   6  12  171.09    8.71
   1  -6 -12  174.36    8.04
  -1  -6  12  169.28    7.27
  -1  -6  12  175.30    7.75
  -1   6  11   95.45    4.89
  -1   6  11   97.52    5.44
  -1  -6  11   88.41    4.57
   1  -6 -11   94.92    4.84
  -1   6  11  102.88    5.02
  -1   6  11   93.64    5.35
  -1  -6  11  100.19    5.25
   1  -6 -11   92.22    4.85
   1  -6 -11   91.46    4.43
   1   6 -11  103.45    5.35
  -1   6  11   87.61    4.82
   1   6 -11  106.96    5.62
   1  -6 -11   97.99    4.80
  -1   6  11   96.97    4.63
   1   6 -11   89.67    4.47
   1  -6 -11   96.84    5.43
  -1   6  11   99.32    4.64
  -1   6  11  101.50    4.56
  -1   6  11  103.56    4.67
  -1  -6  11  103.47    4.51
  -1  -6  11   97.65    5.03
  -1  -6  11   93.33    4.83
   1  -6 -11  100.72    5.45
  -1  -6  11   98.99    4.70
  -1  -6  11  100.53    4.53
  -1   6  11   97.35    5.76
  -1   6  10   25.84    2.19
  -1   6  10   17.85    2.16
   1   6 -10   22.89    2.13
  -1   6  10   20.56    2.31
   1  -6 -10   24.55    2.12
   1  -6 -10   24.96    2.21
  -1   6  10   23.59    2.49
  -1  -6  10   24.22    2.36
   1   6 -10   24.38    2.27
  -1   6  10   25.72    2.29
   1  -6 -10   20.35    1.82
   1  -6 -10   23.65    2.09
   1  -6 -10   23.10    2.11
  -1   6  10   19.49    1.79
  -1  -6  10   23.30    1.83
  -1   6  10   26.71    2.05
  -1   6  10   25.14    2.00
   1  -6 -10   25.46    2.45
  -1   6  10   22.03    1.92
  -1  -6  10   21.10    2.02
   1  -6 -10   22.00    2.33
  -1  -6  10   24.68    2.08
  -1   6  10   22.89    2.54
  -1  -6  10   22.17    2.11
  -1  -6  10   25.14    1.95
  -1  -6  10   22.03    2.21
  -1   6   9    7.49    1.40
   1  -6  -9   12.87    1.47
   1   6  -9   10.15    1.39
  -1  -6   9   10.18    1.41
   1  -6  -9    9.75    1.38
  -1   6   9   10.89    1.64
  -1   6   9    9.90    1.31
  -1   6   9   10.99    1.64
  -1  -6   9    8.02    1.41
   1  -6  -9   12.15    1.47
   1  -6  -9   10.56    1.40
   1   6  -9   10.06    1.46
  -1  -6   9    9.57    1.47
  -1   6   9   10.10    1.49
   1  -6  -9   11.36    1.37
  -1   6   9    8.96    1.21
  -1   6   9   11.85    1.34
  -1  -6   9   13.36    1.35
   1  -6  -9   11.20    1.57
  -1   6   9    9.66    1.32
  -1  -6   9    8.76    1.25
  -1  -6   9    8.73    1.33
  -1   6   9   12.79    1.81
  -1  -6   9   11.68    1.32
  -1  -6   9   11.63    1.55
   1  -6  -9   10.34    1.61
  -1  -6   9   12.32    1.45
  -1   6   8    2.36    1.07
   1  -6  -8    3.17    0.87
   1  -6  -8    2.98    0.90
  -1   6   8    3.18    0.79
  -1   6   8    4.31    1.17
   1   6  -8    3.27    0.88
   1  -6  -8    2.65    0.95
  -1   6   8    1.79    0.87
  -1   6   8    1.54    0.71
  -1   6   8    4.89    1.07
   1  -6  -8    3.57    1.02
   1  -6  -8    3.57    0.90
  -1  -6   8    2.87    1.00
  -1   6   8    1.81    0.76
  -1   6   8    3.85    0.77
  -1  -6   8    2.90    0.80
  -1   6   8    3.43    0.77
   1  -6  -8    2.73    0.83
  -1  -6   8    2.43    0.82
  -1  -6   8    3.69    0.98
  -1  -6   8    3.31    0.86
   1  -6  -8    1.83    0.86
  -1  -6   8    2.05    0.73
  -1  -6   8    3.38    0.93
  -1   6   8    3.73    1.10
  -1   6   7   83.63    4.41
  -1   6   7   87.55    4.24
   1  -6  -7   69.78    3.65
  -1   6   7   74.12    3.59
   1   6  -7   74.39    3.77
  -1   6   7   78.90    4.25
   1  -6  -7   71.78    3.97
  -1   6   7   78.65    4.24
   1   6  -7   72.45    3.60
   1   6  -7   73.03    3.36
  -1   6   7   80.95    4.06
  -1   6   7   75.11    3.48
  -1  -6   7   76.73    3.44
  -1   6   7   76.56    3.41
   1  -6  -7   80.29    3.94
  -1   6   7   72.71    3.29
  -1   6   7   77.14    4.22
  -1  -6   7   79.70    4.05
   1  -6  -7   79.64    4.33
  -1   6   6   98.45    4.72
   1  -6  -6   93.67    4.19
  -1   6   6   99.55    4.55
  -1   6   6   93.81    4.01
   1   6  -6   95.04    3.83
  -1   6   6   93.68    4.73
  -1   6   6   94.19    4.69
  -1   6   6  100.95    4.67
   1  -6  -6  101.30    4.62
   1   6  -6   93.38    4.10
   1   6  -6   94.75    4.21
   1  -6  -6   97.74    4.23
   1  -6  -6   90.47    4.13
  -1  -6   6   95.03    3.90
  -1   6   6   93.37    3.90
  -1   6   6   88.65    3.79
  -1  -6   6  103.90    4.72
   1   6  -6   92.92    3.95
  -1   6   6   96.71    4.67
  -1   6   5    5.74    1.03
  -1   6   5    5.32    1.07
  -1   6   5    4.12    0.74
   1  -6  -5    4.16    0.93
   1   6  -5    7.88    1.16
  -1   6   5    5.23    1.10
   1   6  -5    6.08    0.95
  -1   6   5    3.65    0.75
  -1   6   5    6.66    0.85
  -1   6   5    5.43    0.99
  -1  -6   5    5.70    1.09
  -1  -6   5    7.01    1.18
   1  -6  -5    5.99    1.13
  -1   6   4   32.46    2.13
  -1   6   4   30.34    1.77
  -1   6   4   31.76    2.25
  -1   6   4   32.01    2.18
   1   6  -4   31.00    2.28
  -1   6   4   32.42    2.35
   1  -6  -4   32.65    2.03
   1  -6  -4   33.41    2.44
  -1  -6   4   35.15    2.44
  -1   6   4   35.61    2.27
  -1  -6   4   40.63    2.47
  -1   6   3   69.35    2.93
  -1   6   3   69.45    3.29
  -1   6   3   68.85    3.53
  -1   6   3   72.81    3.65
   1   6  -3   78.55    3.76
  -1   6   3   71.18    3.55
   1  -6  -3   72.11    3.69
   1  -6  -3   74.36    3.29
  -1  -6   3   78.18    3.02
  -1   6   3   71.87    3.33
  -1  -6   3   73.29    3.76
  -1  -6   3   70.80    3.57
  -1   6   2  156.63    5.69
  -1   6   2  179.36    6.18
  -1   6   2  179.57    6.50
   1   6  -2  172.02    6.67
  -1   6   2  165.16    6.53
  -1   6   2  178.50    6.66
   1   6  -2  179.58    6.72
   1  -6  -2  177.81    6.63
   1  -6  -2  167.13    6.05
  -1  -6   2  180.36    6.68
  -1   6   2  168.02    6.07
  -1  -6   2  172.11    6.73
  -1  -6   2  171.97    6.02
   1   6  -1 1122.45   32.87
  -1   6   1 1074.82   32.69
  -1   6   1 1094.72   32.89
  -1   6   1 1111.21   32.56
   1   6  -1 1071.73   32.96
   1  -6  -1 1118.60   32.75
  -1  -6   1 1100.60   32.39
  -1   6   1 1082.80   32.06
  -1  -6   1 1112.78   33.03
  -1   6   0  787.90   23.36
  -1   6   0  788.14   23.55
   1   6   0  779.73   23.53
  -1   6   0  743.28   23.15
   1   6   0  774.96   23.71
   1  -6   0  758.54   23.29
  -1   6   0  762.71   22.61
  -1  -6   0  756.30   23.23
   1   6   1  443.99   14.52
   1   6   1  465.78   14.62
  -1   6  -1  451.75   14.46
   1  -6   1  465.01   14.17
  -1  -6  -1  449.54   14.58
  -1   6  -1  447.50   13.55
   1   6   1  433.54   13.41
  -1  -6  -1  461.18   14.42
   1  -6   1  447.25   14.62
   1   6   2 1098.69   32.17
   1   6   2 1079.97   31.77
   1   6   2 1048.11   32.52
  -1   6  -2 1062.40   32.67
  -1   6  -2 1043.48   32.41
   1  -6   2 1141.46   32.00
  -1  -6  -2 1144.54   32.66
   1   6   2 1064.85   31.68
   1  -6   2 1095.81   32.72
  -1   6  -2 1073.01   31.52
  -1  -6  -2 1142.41   32.70
  -1   6  -3  982.42   30.26
   1   6   3 1049.30   30.28
  -1   6  -3 1028.23   30.18
   1   6   3  967.31   29.31
  -1   6  -3 1042.54   30.52
   1   6   3  998.75   30.22
   1   6   3  997.32   29.85
  -1  -6  -3 1009.64   30.41
   1  -6   3 1031.16   30.44
   1   6   3  981.05   29.62
  -1  -6  -3  973.91   30.13
   1  -6   3 1028.19   29.41
  -1   6  -4   14.97    1.44
  -1   6  -4   17.93    1.61
   1   6   4   15.69    1.65
  -1   6  -4   18.04    1.60
  -1   6  -4   23.42    1.88
  -1   6  -4   19.42    1.37
   1   6   4   19.74    1.84
   1   6   4   18.51    1.55
   1   6   4   18.08    1.71
  -1   6  -4   17.22    1.22
   1  -6   4   20.35    1.72
   1   6   4   17.66    1.48
  -1  -6  -4   19.07    1.83
   1  -6   4   17.05    1.65
  -1  -6  -5  584.68   18.17
   1   6   5  590.23   18.36
   1   6   5  599.89   18.89
  -1   6  -5  563.35   18.23
  -1   6  -5  586.45   18.45
  -1   6  -5  576.50   18.71
  -1   6  -5  585.18   17.78
   1   6   5  587.99   19.00
   1  -6   5  596.35   18.01
  -1   6  -5  582.06   17.94
  -1  -6  -5  604.31   19.01
   1  -6   5  596.29   18.71
   1  -6   5  594.82   18.72
   1   6   5  568.37   18.39
  -1   6  -6   63.50    3.07
  -1  -6  -6   68.71    3.36
   1   6   6   67.07    3.47
   1   6   6   71.07    3.88
  -1   6  -6   64.37    3.40
   1   6   6   69.19    3.94
  -1   6  -6   64.66    3.53
  -1   6  -6   66.78    3.19
   1   6   6   61.99    2.92
   1  -6   6   70.44    3.22
  -1  -6  -6   62.59    3.32
  -1   6  -6   63.83    3.23
   1   6   6   67.91    3.69
   1   6   7   46.51    3.17
  -1  -6  -7   48.59    2.80
   1   6   7   48.13    2.93
  -1   6  -7   47.38    2.99
   1   6   7   51.56    3.34
  -1   6  -7   43.41    2.44
   1   6   7   45.52    2.52
  -1  -6  -7   46.77    2.92
   1  -6   7   41.87    2.51
   1   6   7   45.71    2.42
  -1  -6  -7   48.72    3.27
  -1   6  -7   44.24    2.77
   1   6   7   46.69    3.06
   1   6   8   16.79    2.00
  -1  -6  -8   19.85    1.79
   1   6   8   16.69    1.97
  -1   6  -8   18.73    1.89
  -1  -6  -8   20.97    1.86
   1   6   8   20.32    2.18
   1   6   8   16.85    1.79
  -1  -6  -8   19.19    1.79
   1   6   8   16.85    1.75
  -1   6  -8   18.96    1.70
   1  -6   8   16.49    1.78
   1   6   8   23.64    2.21
   1  -6   8   15.63    1.84
  -1  -6  -8   17.21    1.73
   1   6   8   17.82    1.56
   1  -6   8   17.34    1.62
  -1  -6  -8   16.93    1.85
   1   6   8   20.52    1.72
   1   6   8   19.92    1.55
   1  -6   8   16.07    1.82
   1  -6   8   15.66    1.78
   1  -6   8   20.28    1.67
   1  -6   8   16.69    1.57
  -1   6  -8   18.49    1.85
   1   6   8   18.05    1.97
   1  -6   8   18.51    1.89
  -1  -6  -8   19.92    2.15
   1  -6   8   18.42    1.73
   1   6   9    4.75    1.26
  -1  -6  -9    4.26    0.95
  -1   6  -9    5.79    1.18
   1   6   9    3.87    1.10
   1   6   9    5.40    1.29
  -1  -6  -9    3.25    0.93
  -1  -6  -9    4.21    0.97
   1   6   9    5.57    1.18
   1  -6   9    2.86    1.04
  -1   6  -9    3.94    1.13
  -1   6  -9    2.86    0.82
  -1  -6  -9    3.36    1.03
   1  -6   9    4.92    1.25
   1   6   9    2.65    0.89
  -1   6  -9    4.91    0.93
  -1  -6  -9    2.04    0.92
   1   6   9    5.49    1.01
   1   6   9    5.08    1.00
   1  -6   9    4.36    0.97
   1  -6   9    5.03    1.00
   1  -6   9    4.34    1.03
   1   6   9    4.02    1.19
  -1  -6  -9    3.68    1.13
   1  -6   9    4.02    0.90
  -1   6  -9    3.59    1.05
   1  -6   9    4.52    1.15
   1  -6   9    5.89    1.08
   1   6  10    2.46    1.10
   1   6  10    1.81    0.86
  -1   6 -10    2.45    0.97
  -1  -6 -10    2.71    0.97
   1   6  10    2.10    0.95
  -1  -6 -10    1.17    0.86
   1   6  10    2.37    0.87
  -1  -6 -10    2.80    0.96
  -1   6 -10    2.08    0.80
  -1   6 -10    0.69    0.89
   1  -6  10    1.58    0.91
  -1   6 -10    2.80    1.07
   1   6  10    2.46    1.15
  -1  -6 -10    1.48    0.83
   1  -6  10    3.32    1.07
  -1  -6 -10    3.69    1.07
  -1  -6 -10    3.42    1.11
   1   6  10    2.28    0.85
   1   6  10    1.85    0.89
  -1   6 -10    1.76    0.76
  -1   6 -10    1.71    0.89
   1  -6  10    2.70    0.93
   1   6  10    2.29    0.88
   1  -6  10    1.64    0.87
   1  -6  10    2.67    0.93
   1  -6  10    1.29    0.69
   1  -6  10    2.52    0.87
   1   6  10    2.72    1.01
  -1  -6 -10    2.49    0.95
  -1   6 -10    3.80    1.10
  -1  -6 -11   58.90    3.62
   1   6  11   54.77    3.89
   1   6  11   67.61    3.92
   1   6  11   56.80    4.21
   1   6  11   55.16    3.75
  -1  -6 -11   56.27    3.54
  -1  -6 -11   53.63    3.52
  -1   6 -11   60.41    4.14
  -1  -6 -11   66.01    3.55
  -1   6 -11   59.66    4.02
  -1  -6 -11   63.34    3.74
   1  -6  11   46.10    3.54
   1  -6  11   47.82    3.58
   1   6  11   58.91    3.30
   1  -6  11   59.46    3.41
  -1   6 -11   60.13    3.76
   1   6  11   61.11    3.42
  -1  -6 -11   65.89    4.32
   1   6  11   69.02    3.55
  -1   6 -11   50.75    3.09
  -1  -6 -11   61.05    4.04
   1  -6  11   59.39    3.42
   1   6  11   50.06    4.03
   1  -6  11   62.82    3.26
  -1   6 -11   59.74    3.96
   1  -6  11   63.45    3.96
   1  -6  11   57.61    3.64
   1   6  12    2.08    1.06
   1   6  12    3.85    1.39
  -1  -6 -12    1.66    1.04
  -1  -6 -12    2.67    1.09
  -1   6 -12    4.16    1.01
   1   6  12    3.33    1.19
   1  -6  12    2.86    1.02
  -1  -6 -12    3.34    1.08
  -1   6 -12    4.35    1.36
  -1  -6 -12    3.83    1.22
  -1  -6 -12    2.55    1.13
  -1   6 -12    3.71    1.27
   1  -6  12    2.80    1.26
   1  -6  12    0.88    1.16
   1   6  12    0.60    0.83
  -1   6 -12    2.73    1.14
  -1   6 -12    2.10    0.92
   1   6  12    2.48    1.06
   1  -6  12    1.70    0.96
  -1   6 -12    3.37    1.22
   1  -6  12    2.50    1.29
   1  -6  12    3.35    1.17
   1  -6  13   30.77    2.49
  -1   6 -13   33.81    2.34
   1   6  13   38.82    3.42
  -1  -6 -13   34.63    2.77
  -1  -6 -13   38.20    2.83
   1   6  13   36.74    2.95
  -1  -6 -13   33.89    2.68
   1  -6  13   34.35    2.98
  -1   6 -13   34.96    3.14
  -1  -6 -13   37.59    2.84
  -1   6 -13   32.65    3.11
  -1  -6 -13   31.15    2.31
  -1   6 -13   30.89    2.71
  -1   6 -13   36.12    2.75
  -1   6 -13   33.79    2.89
   1   6  13   36.30    2.56
   1  -6  13   35.30    2.55
   1   6  13   34.25    2.30
   1   6  13   32.72    2.43
   1  -6  13   31.37    2.60
   1  -6  13   33.18    2.83
  -1   6 -14  154.18    6.10
  -1  -6 -14  165.17    6.80
  -1   6 -14  172.41    7.85
   1   6  14  158.94    6.97
   1   6  14  148.22    7.59
  -1  -6 -14  159.72    6.74
  -1   6 -14  162.26    6.19
  -1  -6 -14  151.84    6.73
   1  -6  14  154.25    7.11
  -1   6 -14  157.98    7.62
   1  -6  14  156.36    6.45
  -1   6 -14  154.09    6.71
  -1   6 -14  166.75    7.17
   1   6  14  148.36    6.28
  -1   6 -14  148.17    6.85
   1  -6  14  153.11    6.47
   1  -6  14  162.27    6.98
   1   6  15    8.83    1.66
  -1  -6 -15    9.70    1.45
  -1   6 -15    9.94    1.70
   1   6  15   10.66    1.60
   1   6  15   11.74    1.62
   1   6  15    9.70    1.44
   1   6  15   10.95    1.35
   1   6  15   10.73    1.46
  -1  -6 -15   10.63    1.52
   1  -6  15   10.14    1.67
  -1  -6 -15   10.15    1.44
  -1   6 -15   10.79    1.52
  -1   6 -15   11.42    1.64
   1  -6  15   11.03    1.37
  -1   6 -15    9.92    1.64
   1   6  15   10.60    1.32
  -1   6 -15   11.88    1.76
   1  -6  15    8.82    1.47
   1  -6  15    8.26    1.20
   1  -6  15   13.08    1.64
   1   6  16   52.94    3.10
  -1   6 -16   49.51    2.76
  -1  -6 -16   48.15    2.91
   1   6  16   44.69    2.79
   1   6  16   53.07    3.12
  -1  -6 -16   43.92    2.76
  -1  -6 -16   45.60    2.85
   1  -6  16   43.10    2.99
  -1   6 -16   44.16    2.82
  -1   6 -16   49.47    3.16
   1   6  16   47.89    2.61
  -1   6 -16   42.75    2.92
   1  -6  16   48.16    2.89
   1  -6  16   46.10    3.01
  -1  -6 -17    1.04    0.64
   1   6  17    4.13    0.81
  -1  -6 -17    1.83    0.75
   1   6  17    2.87    0.79
  -1   6 -17    1.44    0.62
   1   6  17    1.49    0.79
  -1   6 -17    0.93    0.72
  -1  -6 -17    2.65    0.77
   1  -6  17    2.68    0.90
  -1  -6 -17    2.49    0.79
  -1   6 -17    2.70    0.92
  -1   6 -17    1.66    0.83
  -1   6 -17    1.57    0.78
   1  -6  17    3.08    0.92
  -1   6 -18    6.64    0.70
  -1  -6 -18    7.22    0.91
   1   6  18    7.01    0.78
   1   6  18    6.55    0.93
  -1  -6 -18    6.55    0.89
   1   6  18    5.75    0.88
   1  -6  18    6.52    0.93
  -1   6 -18    7.43    0.93
  -1  -6 -18    6.91    0.89
   1   6  18    8.10    0.91
   1  -6  18    7.48    0.98
   1  -6  18    6.98    0.73
  -1   6 -19    1.98    0.43
   1   6  19    1.43    0.41
   1   6  19    1.70    0.48
  -1   6 -19    1.61    0.45
   1  -6  19    1.82    0.46
  -1   7  19   37.36    1.66
  -1  -7  19   38.14    1.67
   1   7 -18   40.87    2.00
   1  -7 -18   42.50    2.16
  -1   7  18   43.67    2.11
   1  -7 -18   39.95    2.12
  -1   7  18   43.76    2.20
  -1   7  18   39.98    2.04
   1  -7 -18   41.38    2.10
  -1  -7  18   42.85    2.23
  -1  -7  18   35.51    1.75
   1  -7 -17    3.19    0.85
   1  -7 -17    3.09    0.76
  -1   7  17    2.14    0.74
  -1   7  17    3.54    0.87
  -1   7  17    4.59    0.88
   1   7 -17    3.81    0.83
  -1  -7  17    1.62    0.76
   1  -7 -17    2.36    0.79
  -1   7  17    2.80    0.65
   1   7 -17    2.57    0.87
   1   7 -17    2.68    0.79
  -1  -7  17    4.52    0.97
  -1  -7  17    4.08    0.80
  -1   7  16    2.18    0.82
  -1   7  16    2.28    0.84
   1  -7 -16    2.60    0.90
   1  -7 -16    1.88    0.86
  -1   7  16    2.37    0.86
   1   7 -16    2.85    0.66
  -1  -7  16    1.90    0.98
   1  -7 -16    1.84    0.82
  -1   7  16    2.57    0.76
  -1   7  16    2.68    0.76
   1   7 -16   -0.15    0.87
   1   7 -16    2.38    0.91
   1   7 -16    0.91    0.80
   1   7 -16    3.18    1.03
  -1  -7  16    3.13    0.98
   1   7 -15   17.49    2.22
   1   7 -15   13.60    1.38
  -1   7  15   18.80    1.91
   1  -7 -15   11.89    1.63
  -1   7  15   13.57    1.68
  -1   7  15   17.23    1.82
   1  -7 -15   12.35    1.67
   1  -7 -15   15.97    1.71
  -1   7  15   15.18    1.60
  -1  -7  15   13.37    1.80
   1   7 -15   11.48    1.64
   1   7 -15   17.12    1.83
   1   7 -15   14.24    1.87
  -1   7  15   15.82    1.54
  -1  -7  15   17.93    1.83
  -1  -7  15   16.57    1.89
  -1  -7  15   13.23    1.45
  -1  -7  15   14.97    1.53
   1  -7 -14    5.22    1.29
  -1   7  14    5.48    1.23
  -1   7  14    5.83    1.52
   1   7 -14    7.03    1.59
  -1   7  14    8.47    1.47
  -1  -7  14    7.60    1.55
   1  -7 -14    5.51    1.23
   1  -7 -14    6.69    1.43
   1   7 -14    5.90    1.53
  -1   7  14    7.09    1.25
   1   7 -14    6.62    1.39
  -1   7  14    4.48    1.09
   1   7 -14    5.83    1.43
   1   7 -14    6.59    1.44
  -1  -7  14    6.27    1.47
  -1  -7  14    6.18    1.43
  -1  -7  14    7.12    1.27
  -1  -7  14    5.48    1.14
   1  -7 -13  135.43    6.18
  -1   7  13  124.59    6.69
  -1   7  13  137.86    6.17
  -1   7  13  138.61    6.28
   1  -7 -13  132.26    6.27
  -1  -7  13  138.10    6.57
   1  -7 -13  129.29    6.01
   1   7 -13  136.59    6.77
   1   7 -13  130.17    6.84
   1   7 -13  137.11    6.34
  -1   7  13  142.75    5.82
   1   7 -13  128.92    5.65
  -1   7  13  149.59    6.06
  -1   7  13  141.20    5.96
   1   7 -13  135.36    6.11
  -1  -7  13  138.58    6.43
  -1  -7  13  146.40    6.20
  -1  -7  13  135.51    6.41
  -1  -7  13  129.16    5.85
   1  -7 -13  139.85    6.72
   1  -7 -12   13.72    1.75
  -1   7  12   13.91    2.04
  -1   7  12   17.29    1.91
   1  -7 -12   14.27    1.85
  -1   7  12   16.41    1.91
   1   7 -12   16.19    2.13
  -1  -7  12   13.93    1.97
   1   7 -12   16.04    2.18
   1  -7 -12   15.34    1.80
   1  -7 -12    9.77    1.73
   1   7 -12   14.86    1.67
  -1   7  12   13.43    1.66
  -1   7  12   13.93    1.60
  -1   7  12   14.34    1.65
   1   7 -12   15.38    1.90
  -1  -7  12   13.16    1.64
  -1  -7  12   16.67    1.93
  -1  -7  12   11.57    1.86
  -1   7  12   17.12    2.39
  -1  -7  12   13.34    1.83
   1  -7 -12   14.20    2.05
  -1   7  11   19.99    2.06
  -1   7  11   17.56    2.25
  -1   7  11   26.57    2.42
   1  -7 -11   19.82    2.05
   1  -7 -11   20.38    2.08
  -1   7  11   22.28    2.48
   1  -7 -11   20.16    2.05
  -1  -7  11   19.35    2.24
  -1   7  11   18.05    2.12
   1  -7 -11   18.18    2.05
   1   7 -11   20.21    2.28
   1  -7 -11   17.71    1.78
  -1   7  11   18.59    1.87
  -1  -7  11   18.95    1.78
   1   7 -11   17.57    1.75
  -1   7  11   18.29    1.91
  -1   7  11   19.15    1.91
   1  -7 -11   19.80    2.38
  -1  -7  11   19.74    1.91
  -1  -7  11   21.53    2.04
  -1  -7  11   20.04    2.14
  -1   7  11   17.31    2.39
  -1  -7  11   20.66    2.21
  -1  -7  11   21.85    2.34
  -1  -7  11   20.05    1.95
  -1   7  10   48.10    3.73
   1  -7 -10   50.44    3.23
  -1   7  10   49.79    3.62
   1  -7 -10   47.78    3.18
   1   7 -10   45.84    3.24
  -1   7  10   54.56    3.30
   1  -7 -10   45.70    3.02
   1   7 -10   50.52    3.49
   1  -7 -10   48.06    3.22
  -1  -7  10   44.91    3.39
  -1   7  10   61.14    4.08
  -1   7  10   49.86    3.53
   1  -7 -10   50.99    3.36
  -1  -7  10   51.48    2.94
  -1   7  10   48.91    3.02
  -1   7  10   50.15    2.97
   1  -7 -10   50.28    3.78
  -1  -7  10   47.77    3.21
  -1   7  10   53.94    3.96
  -1  -7  10   54.11    3.45
  -1  -7  10   49.75    3.11
  -1  -7  10   51.53    3.17
  -1  -7  10   55.01    3.16
  -1  -7  10   47.85    3.33
   1   7  -9    2.13    0.82
   1  -7  -9    2.40    0.87
  -1   7   9    4.97    1.03
   1  -7  -9    3.78    1.06
  -1   7   9    4.66    1.21
  -1  -7   9    6.38    1.25
  -1   7   9    2.67    1.14
   1   7  -9    4.69    1.16
   1   7  -9    4.86    1.21
  -1   7   9    3.73    1.12
   1  -7  -9    3.22    1.03
  -1  -7   9    3.96    1.18
  -1   7   9    3.99    1.14
   1  -7  -9    6.35    1.21
   1  -7  -9    2.26    0.91
  -1   7   9    3.12    0.89
  -1   7   9    4.91    0.98
  -1  -7   9    2.72    1.09
  -1   7   9    3.60    1.15
  -1  -7   9    2.12    0.86
  -1  -7   9    3.38    0.92
  -1  -7   9    4.14    1.22
   1  -7  -9    4.62    1.27
  -1  -7   9    3.09    0.94
  -1  -7   9    3.45    0.94
  -1  -7   9    2.55    1.08
  -1  -7   9    4.52    1.17
   1  -7  -8   31.41    2.40
  -1   7   8   35.23    2.76
   1  -7  -8   33.79    2.45
  -1   7   8   35.84    3.00
   1   7  -8   33.65    2.55
  -1   7   8   31.99    2.56
  -1  -7   8   31.43    2.55
   1  -7  -8   32.75    2.54
   1  -7  -8   34.21    2.44
   1  -7  -8   30.19    2.39
  -1   7   8   33.14    2.86
  -1   7   8   34.42    2.89
  -1   7   8   34.15    2.15
  -1   7   8   31.67    2.20
  -1   7   8   35.65    2.39
  -1  -7   8   32.81    2.60
   1  -7  -8   34.65    2.24
  -1  -7   8   35.74    2.70
  -1  -7   8   33.80    2.37
  -1   7   8   34.10    2.89
  -1  -7   8   32.14    2.34
   1  -7  -8   35.93    2.98
  -1  -7   8   31.03    2.55
  -1  -7   8   33.39    2.63
  -1  -7   8   31.24    2.53
  -1  -7   8   34.75    2.37
  -1  -7   8   33.46    2.54
   1   7  -7   48.47    3.02
  -1   7   7   47.93    3.34
  -1   7   7   50.90    3.56
   1  -7  -7   49.79    2.99
  -1   7   7   50.85    3.22
   1  -7  -7   48.11    2.96
   1  -7  -7   49.66    2.98
  -1   7   7   55.00    3.57
  -1   7   7   44.90    3.20
   1   7  -7   51.61    3.01
  -1   7   7   45.71    3.38
   1  -7  -7   46.68    3.02
  -1   7   7   49.35    2.70
  -1   7   7   48.22    2.78
  -1   7   7   51.59    2.63
  -1  -7   7   48.08    3.21
  -1  -7   7   55.30    3.01
  -1  -7   7   51.01    3.13
  -1  -7   7   54.52    3.29
  -1   7   7   50.61    3.38
  -1  -7   7   52.95    2.83
  -1  -7   7   53.28    3.42
  -1  -7   7   49.47    3.12
  -1   7   6  363.03   12.14
   1  -7  -6  347.79   11.72
  -1   7   6  327.21   12.28
  -1   7   6  348.16   12.59
   1   7  -6  340.33   11.72
   1   7  -6  339.11   11.82
  -1   7   6  370.85   12.57
  -1   7   6  350.04   12.42
  -1   7   6  338.48   11.14
  -1   7   6  343.59   11.27
  -1   7   6  356.22   12.23
  -1  -7   6  339.20   11.65
  -1  -7   6  337.62   12.33
  -1  -7   6  342.92   11.41
  -1  -7   6  340.19   11.59
   1  -7  -6  343.42   12.56
  -1   7   5    3.69    1.05
  -1   7   5    2.14    0.77
   1  -7  -5    4.09    0.93
   1   7  -5    2.10    0.87
  -1   7   5    1.93    0.93
   1   7  -5    4.59    0.94
  -1   7   5    5.79    1.24
   1   7  -5    2.85    0.85
  -1   7   5    4.11    1.10
  -1   7   5    1.76    0.76
  -1   7   5    5.11    0.79
   1  -7  -5    4.92    1.12
  -1   7   5    3.45    0.90
  -1  -7   5    2.79    0.94
  -1  -7   5    2.63    0.88
  -1   7   4   31.80    2.29
  -1   7   4   28.43    2.31
   1   7  -4   23.38    2.15
   1  -7  -4   25.18    1.88
  -1   7   4   28.30    2.23
  -1   7   4   23.47    1.88
   1  -7  -4   23.47    2.15
  -1  -7   4   25.96    2.18
  -1  -7   4   27.78    2.35
  -1   7   4   25.83    1.95
   1   7  -3    1.33    0.75
  -1   7   3    2.32    0.78
   1   7  -3    1.83    0.81
  -1   7   3    2.26    0.82
   1  -7  -3    2.16    0.72
  -1   7   3    1.28    0.61
  -1   7   3    1.20    0.76
   1  -7  -3    2.30    0.86
  -1  -7   3    3.20    0.80
  -1  -7   3    1.42    0.81
  -1   7   3    1.80    0.63
  -1   7   2  273.32    9.62
  -1   7   2  249.21    9.31
   1   7  -2  262.56    9.59
   1   7  -2  253.20    9.45
   1   7  -2  259.19    9.47
   1   7  -2  259.41    9.56
  -1   7   2  257.82    8.80
  -1   7   2  256.06    9.16
  -1  -7   2  240.65    9.25
  -1   7   2  252.51    8.62
  -1  -7   2  251.92    9.59
   1  -7  -2  265.74    9.46
  -1  -7   2  256.79    8.72
  -1   7   1   36.71    2.45
   1   7  -1   35.95    2.61
   1   7  -1   39.52    2.70
  -1   7   1   41.98    2.63
   1   7  -1   37.26    2.60
   1  -7  -1   40.57    2.58
  -1  -7   1   40.15    2.35
  -1   7   1   38.37    2.03
  -1  -7   1   38.36    2.75
  -1  -7   1   34.93    2.51
  -1   7   0  318.60   10.80
  -1   7   0  327.49   10.93
   1   7   0  295.99   11.13
   1   7   0  331.80   11.18
  -1   7   0  309.14   11.05
   1  -7   0  325.59   10.83
  -1  -7   0  338.30   10.86
  -1   7   0  297.36    9.89
   1   7   1  152.06    6.27
  -1   7  -1  152.44    6.34
   1   7   1  141.52    6.12
  -1   7  -1  152.31    6.16
  -1   7  -1  136.84    5.80
   1   7   1  157.42    6.29
   1   7   1  146.83    6.34
  -1   7  -1  144.69    5.90
  -1  -7  -1  145.32    6.01
  -1  -7  -1  146.52    6.21
   1  -7   1  146.25    5.72
   1  -7   1  137.37    6.12
  -1   7  -2   18.02    1.80
   1   7   2   18.12    1.85
  -1   7  -2   17.90    1.72
   1   7   2   22.44    1.93
  -1   7  -2   16.16    1.78
   1   7   2   17.50    1.52
   1  -7   2   14.92    1.70
  -1  -7  -2   18.08    1.77
  -1  -7  -2   20.21    1.87
   1  -7   2   18.64    1.48
  -1   7  -3  266.60    9.86
  -1   7  -3  273.80    9.80
   1   7   3  291.46    9.98
  -1   7  -3  270.34   10.06
  -1  -7  -3  263.28    9.20
   1   7   3  271.92    9.36
   1   7   3  282.07    9.85
  -1  -7  -3  266.78    9.80
   1  -7   3  287.74   10.14
  -1  -7  -3  272.99    9.96
   1   7   3  263.45    8.99
  -1   7  -4  157.23    6.38
  -1   7  -4  154.69    6.61
  -1   7  -4  153.45    6.33
  -1   7  -4  152.65    6.29
  -1   7  -4  151.80    5.75
   1   7   4  151.65    6.01
   1   7   4  162.58    6.73
   1   7   4  158.69    6.47
  -1  -7  -4  157.74    5.97
  -1  -7  -4  154.78    6.64
   1  -7   4  145.57    6.34
   1  -7   4  158.05    6.62
   1   7   4  149.19    5.86
  -1   7  -5 1106.86   33.03
   1   7   5 1073.57   33.76
  -1   7  -5 1090.95   33.17
  -1   7  -5 1111.71   33.59
  -1   7  -5 1120.80   33.22
   1   7   5 1083.80   32.85
   1   7   5 1098.21   33.76
  -1  -7  -5 1097.91   32.78
   1   7   5 1104.97   33.48
  -1  -7  -5 1125.28   33.82
   1  -7   5 1094.55   33.37
   1   7   5 1045.39   32.82
  -1  -7  -6  201.87    7.71
   1   7   6  206.80    7.85
   1   7   6  211.74    8.45
  -1   7  -6  206.61    7.56
   1   7   6  220.74    8.74
  -1   7  -6  202.24    7.91
  -1   7  -6  206.19    7.69
  -1  -7  -6  222.31    7.96
   1  -7   6  200.12    8.06
  -1  -7  -6  213.29    7.96
  -1   7  -6  203.08    7.96
   1   7   6  205.17    7.30
   1   7   6  200.59    7.97
   1  -7   6  223.56    8.36
  -1  -7  -6  199.99    8.48
   1  -7   6  200.70    7.70
   1  -7   6  201.76    8.02
   1  -7   6  207.96    7.54
   1  -7   6  217.06    8.17
   1  -7   6  220.05    7.71
   1   7   7    9.69    1.33
   1   7   7   11.01    1.66
  -1  -7  -7    9.93    1.32
  -1  -7  -7    7.40    1.16
  -1   7  -7   10.03    1.42
  -1  -7  -7   10.33    1.35
  -1   7  -7   11.46    1.49
  -1  -7  -7    8.81    1.31
   1  -7   7    7.19    1.36
   1   7   7    9.11    1.56
  -1  -7  -7    7.62    1.22
   1  -7   7    7.99    1.38
   1   7   7    6.90    1.08
   1   7   7    8.49    1.08
  -1  -7  -7    9.87    1.23
   1  -7   7    8.54    1.37
   1  -7   7   11.00    1.58
   1  -7   7    8.60    1.51
   1  -7   7    9.74    1.25
   1   7   7   11.14    1.46
   1  -7   7   10.01    1.29
   1  -7   7   11.07    1.44
   1  -7   7   10.12    1.28
  -1   7  -8  131.50    6.06
  -1  -7  -8  128.63    5.73
   1   7   8  133.14    6.38
   1   7   8  133.81    6.63
  -1  -7  -8  126.44    5.61
   1   7   8  122.11    5.76
   1   7   8  137.94    6.61
  -1  -7  -8  124.57    5.68
   1  -7   8  107.97    5.74
  -1  -7  -8  130.98    5.81
   1   7   8  133.30    6.48
  -1  -7  -8  134.24    5.81
  -1   7  -8  140.32    5.77
   1   7   8  139.74    6.71
   1  -7   8  129.10    6.08
   1   7   8  139.57    5.47
   1   7   8  129.79    5.23
   1  -7   8  133.56    5.53
  -1  -7  -8  135.54    6.55
  -1  -7  -8  131.31    5.53
   1   7   8  128.92    6.18
   1  -7   8  140.13    6.15
   1  -7   8  123.68    5.84
   1  -7   8  133.81    6.06
   1  -7   8  137.41    5.80
   1  -7   8  132.13    5.56
   1  -7   8  139.23    6.16
   1  -7   8  129.02    5.49
  -1  -7  -9   33.85    2.55
   1   7   9   31.22    2.85
   1   7   9   29.30    2.49
  -1  -7  -9   31.56    2.52
  -1   7  -9   33.20    2.78
   1   7   9   30.84    2.95
  -1   7  -9   36.93    2.51
  -1  -7  -9   35.89    2.61
   1  -7   9   34.95    2.71
   1   7   9   35.67    2.93
   1  -7   9   28.44    2.55
  -1   7  -9   37.38    2.99
  -1  -7  -9   33.64    2.54
   1   7   9   33.75    2.39
   1  -7   9   31.75    2.33
   1   7   9   36.52    2.44
   1   7   9   34.15    2.95
   1  -7   9   37.16    2.47
   1  -7   9   35.03    2.74
   1  -7   9   34.38    2.55
  -1  -7  -9   36.76    2.44
   1  -7   9   35.01    2.81
   1  -7   9   31.77    2.62
   1  -7   9   33.22    2.37
  -1  -7  -9   36.55    3.08
   1  -7   9   30.68    2.69
  -1   7 -10   46.93    3.40
   1   7  10   47.53    3.67
  -1  -7 -10   47.98    3.17
   1   7  10   49.51    3.73
  -1  -7 -10   39.97    2.92
   1   7  10   44.00    3.31
  -1   7 -10   45.40    3.53
   1  -7  10   45.28    3.34
  -1  -7 -10   42.44    3.03
  -1  -7 -10   42.43    2.98
   1  -7  10   43.73    3.23
  -1   7 -10   50.61    3.61
   1   7  10   46.80    2.92
  -1   7 -10   48.27    3.16
   1  -7  10   47.28    2.93
   1   7  10   47.04    2.93
   1   7  10   49.29    2.92
   1  -7  10   48.71    3.33
   1  -7  10   50.85    3.46
  -1  -7 -10   45.34    3.53
   1   7  10   45.19    3.53
   1  -7  10   45.35    2.83
   1  -7  10   45.28    3.17
   1  -7  10   48.42    3.08
   1  -7  10   40.84    3.12
  -1  -7 -11  214.38    8.87
   1   7  11  256.43    9.31
   1   7  11  237.42    9.85
  -1  -7 -11  203.93    8.67
   1   7  11  226.74    9.84
  -1   7 -11  223.43    9.75
  -1  -7 -11  228.31    8.96
  -1  -7 -11  226.50    8.74
  -1   7 -11  237.81    9.70
   1  -7  11  217.83    9.14
   1   7  11  218.07    8.53
   1   7  11  236.38    8.64
   1  -7  11  244.04    8.69
  -1   7 -11  226.83    8.74
  -1   7 -11  218.48    8.91
   1   7  11  246.46    8.77
   1  -7  11  222.28    8.36
   1  -7  11  230.21    9.22
   1  -7  11  231.30    8.72
   1  -7  11  240.83    9.26
  -1  -7 -11  215.28    9.54
   1   7  12    6.82    1.46
  -1  -7 -12    7.23    1.35
   1   7  12    4.60    1.42
  -1  -7 -12    5.96    1.27
  -1   7 -12    7.62    1.14
   1   7  12    7.88    1.47
   1   7  12    7.63    1.48
  -1   7 -12    5.46    1.39
   1  -7  12    6.90    1.50
  -1  -7 -12    6.64    1.34
  -1  -7 -12    7.64    1.41
  -1  -7 -12    7.14    1.27
  -1   7 -12    5.50    1.44
  -1   7 -12    7.41    1.41
   1   7  12    8.03    1.33
   1   7  12    8.06    1.34
  -1   7 -12    8.17    1.51
   1  -7  12    9.09    1.40
   1   7  12    8.14    1.31
   1  -7  12    7.98    1.52
   1  -7  12    7.84    1.45
   1  -7  12    7.76    1.55
  -1  -7 -13   47.09    3.16
  -1  -7 -13   41.88    2.93
   1   7  13   43.72    3.15
   1   7  13   40.75    3.49
   1   7  13   45.56    3.15
  -1  -7 -13   41.84    3.01
  -1  -7 -13   38.47    2.58
  -1   7 -13   43.38    3.54
   1  -7  13   40.79    3.15
  -1   7 -13   45.40    3.52
  -1  -7 -13   42.09    3.03
   1   7  13   39.07    2.68
  -1   7 -13   43.62    2.96
  -1   7 -13   39.17    3.07
   1   7  13   39.07    2.53
   1   7  13   45.33    2.92
  -1   7 -13   41.40    3.01
   1  -7  13   42.39    3.00
   1  -7  13   40.46    3.10
   1  -7  13   43.44    3.22
  -1  -7 -14   18.95    1.96
  -1  -7 -14   18.20    1.89
   1   7  14   25.38    2.61
   1   7  14   18.09    1.98
  -1   7 -14   17.51    2.28
   1  -7  14   18.67    2.07
  -1  -7 -14   17.61    1.87
  -1  -7 -14   17.01    1.92
  -1   7 -14   15.10    1.87
  -1   7 -14   19.05    2.02
  -1   7 -14   18.49    1.86
   1   7  14   20.17    1.82
   1   7  14   19.48    1.86
   1  -7  14   17.98    1.97
   1  -7  14   23.06    2.20
   1  -7  14   18.79    1.87
  -1  -7 -15   52.49    3.10
  -1   7 -15   50.02    3.61
   1   7  15   54.38    3.23
   1   7  15   52.41    3.16
  -1  -7 -15   55.51    3.24
   1   7  15   51.67    2.88
  -1  -7 -15   50.16    3.08
   1  -7  15   54.93    3.35
  -1  -7 -15   54.86    3.16
  -1   7 -15   51.43    3.02
   1   7  15   49.83    2.81
  -1   7 -15   48.59    3.20
  -1   7 -15   46.76    3.08
   1  -7  15   49.79    2.83
   1  -7  15   56.34    3.34
   1  -7  15   52.38    3.22
  -1  -7 -16    0.36    0.65
   1   7  16    1.23    0.77
   1   7  16    0.65    0.71
  -1   7 -16    1.31    0.63
  -1  -7 -16    0.12    0.66
   1   7  16    0.18    0.52
   1  -7  16   -0.14    0.77
  -1   7 -16    0.28    0.78
  -1   7 -16    0.13    0.73
  -1   7 -16    0.29    0.73
   1   7  16    0.47    0.57
   1  -7  16    1.24    0.91
   1  -7  16    0.75    0.70
  -1   7 -17    1.22    0.48
  -1  -7 -17    0.18    0.60
   1   7  17    0.40    0.54
   1   7  17    0.45    0.57
  -1  -7 -17   -0.36    0.54
   1  -7  17    1.01    0.64
  -1   7 -17    0.57    0.63
  -1   7 -17    0.11    0.60
  -1   7 -17    0.11    0.61
  -1   7 -17    0.77    0.66
  -1   7 -17    1.02    0.67
   1  -7  17    0.11    0.59
   1  -7  17    0.27    0.54
  -1   7 -18    1.59    0.46
  -1  -7 -18    1.32    0.42
   1   7  18    1.32    0.49
   1   7  18    1.02    0.39
  -1  -7 -18    1.11    0.48
  -1  -7 -18    1.82    0.58
   1  -7  18    1.82    0.58
  -1   8  18    1.49    0.43
  -1   8  18    1.15    0.45
  -1  -8  18    1.59    0.48
   1  -8 -18    1.34    0.41
   1  -8 -18    0.81    0.37
   1  -8 -17   13.95    1.23
  -1   8  17   13.92    1.11
  -1   8  17   14.71    1.28
  -1   8  17   13.39    1.25
  -1   8  17   13.46    1.06
   1  -8 -17   12.99    1.23
   1   8 -17   12.82    1.12
   1   8 -17   10.22    1.20
   1  -8 -17   15.22    1.28
  -1  -8  17   14.62    1.31
  -1  -8  17   14.15    1.20
  -1   8  16   44.04    2.48
  -1   8  16   49.61    2.73
  -1   8  16   47.49    2.69
   1  -8 -16   46.83    2.63
  -1   8  16   48.26    2.53
  -1  -8  16   43.21    2.68
   1  -8 -16   41.41    2.57
  -1   8  16   42.18    2.23
   1   8 -16   43.73    2.71
   1   8 -16   42.95    2.44
  -1  -8  16   46.00    2.73
  -1  -8  16   49.46    2.69
  -1   8  15    1.15    0.80
   1  -8 -15    1.81    0.87
  -1   8  15    1.82    0.88
  -1   8  15    3.19    0.95
  -1  -8  15    2.63    0.97
   1  -8 -15    3.17    1.04
  -1   8  15    4.41    0.97
   1   8 -15    2.91    1.00
  -1   8  15    1.56    0.71
   1   8 -15    4.01    1.06
   1   8 -15    2.27    0.84
  -1  -8  15    1.44    0.68
  -1  -8  15    2.13    1.00
  -1   8  14   39.31    2.75
   1   8 -14   37.88    3.19
   1  -8 -14   38.84    2.71
  -1   8  14   36.68    2.60
  -1  -8  14   37.23    2.86
   1  -8 -14   43.39    2.92
   1   8 -14   38.77    2.82
  -1   8  14   36.16    2.52
   1   8 -14   37.64    2.81
  -1   8  14   44.84    2.59
   1   8 -14   37.60    2.62
  -1  -8  14   34.02    2.51
  -1  -8  14   41.65    2.95
  -1  -8  14   37.37    2.80
   1  -8 -13    1.06    0.95
  -1   8  13    1.12    0.96
  -1   8  13    1.83    1.07
  -1   8  13    0.52    1.01
   1  -8 -13    0.34    1.01
   1  -8 -13    0.36    1.06
  -1  -8  13    0.59    0.99
   1   8 -13    0.22    0.91
   1   8 -13    1.08    0.97
   1   8 -13    0.96    0.95
  -1   8  13    0.30    0.81
  -1   8  13   -0.14    0.81
  -1  -8  13   -0.17    0.82
  -1  -8  13    3.05    1.13
  -1  -8  13    1.34    1.00
   1  -8 -12   88.38    4.75
  -1   8  12   94.22    5.33
  -1   8  12  112.72    5.20
  -1   8  12  104.57    4.92
   1  -8 -12   87.70    4.80
   1  -8 -12   96.55    5.01
   1  -8 -12   98.81    4.95
   1   8 -12   94.64    5.31
  -1  -8  12   94.03    5.10
  -1   8  12   99.22    4.73
  -1   8  12  111.91    4.82
   1   8 -12   96.74    4.97
  -1  -8  12   95.88    4.63
  -1  -8  12   98.22    5.00
   1  -8 -12   95.00    5.53
  -1  -8  12   88.38    5.03
  -1   8  11   29.71    2.39
  -1   8  11   26.15    2.63
  -1   8  11   27.41    2.85
  -1   8  11   34.20    2.68
   1  -8 -11   21.80    2.22
   1  -8 -11   24.17    2.32
   1   8 -11   28.49    2.69
  -1   8  11   29.61    2.74
  -1  -8  11   22.08    2.40
   1   8 -11   30.28    2.94
   1  -8 -11   28.05    2.52
  -1   8  11   23.06    2.39
   1  -8 -11   28.97    2.55
  -1   8  11   31.44    2.36
  -1   8  11   26.41    2.26
   1   8 -11   24.69    2.36
  -1  -8  11   27.05    2.54
   1  -8 -11   28.14    2.09
   1  -8 -11   25.69    2.79
  -1  -8  11   31.81    2.35
  -1  -8  11   26.19    2.44
  -1   8  11   20.48    2.53
  -1  -8  11   30.56    2.33
  -1   8  10    5.70    1.34
   1  -8 -10    4.07    1.13
  -1   8  10    5.34    1.52
   1   8 -10    2.55    0.94
  -1   8  10    2.45    0.99
   1  -8 -10    4.94    1.26
   1   8 -10    5.68    1.36
   1   8 -10    5.67    1.41
   1  -8 -10    6.02    1.32
  -1   8  10    2.53    1.06
  -1   8  10    3.38    1.29
   1  -8 -10    3.59    1.08
  -1  -8  10    4.03    1.29
  -1   8  10    4.65    1.04
  -1   8  10    4.44    1.08
  -1  -8  10    4.75    1.29
  -1  -8  10    4.16    1.16
  -1   8  10    3.32    1.13
   1  -8 -10    4.35    0.97
  -1  -8  10    6.17    1.21
   1  -8 -10    8.63    1.70
  -1  -8  10    5.23    1.17
  -1  -8  10    6.74    1.43
  -1  -8  10    5.66    1.21
  -1  -8   9    9.13    1.50
   1   8  -9   10.18    1.50
   1  -8  -9   12.63    1.65
  -1   8   9   12.72    1.81
  -1   8   9   15.23    1.66
   1  -8  -9   12.18    1.62
  -1   8   9    7.38    1.66
  -1  -8   9    9.25    1.51
   1   8  -9    8.72    1.60
   1  -8  -9    6.55    1.41
  -1   8   9    7.40    1.50
   1   8  -9    9.99    1.55
   1  -8  -9   11.11    1.53
  -1   8   9   11.33    1.82
  -1   8   9   10.17    1.45
  -1   8   9   10.63    1.37
  -1  -8   9   11.02    1.64
   1  -8  -9    9.62    1.37
  -1  -8   9    9.50    1.41
  -1  -8   9    9.09    1.57
  -1  -8   9    7.81    1.30
  -1  -8   9    8.60    1.46
  -1  -8   9    9.90    1.57
  -1  -8   9    8.02    1.31
   1  -8  -9   10.45    1.28
   1  -8  -9   11.38    1.91
  -1   8   9   12.20    1.78
  -1   8   8   35.04    3.09
   1   8  -8   39.77    2.80
  -1   8   8   37.08    2.93
   1  -8  -8   32.27    2.57
   1  -8  -8   38.98    2.71
  -1  -8   8   37.65    2.82
  -1   8   8   34.28    2.99
  -1   8   8   47.40    3.25
   1  -8  -8   33.38    2.66
   1  -8  -8   32.15    2.51
  -1   8   8   36.61    3.14
  -1   8   8   37.78    2.47
  -1   8   8   41.44    2.67
  -1   8   8   33.61    2.24
   1  -8  -8   37.95    2.43
   1  -8  -8   40.02    2.55
  -1  -8   8   36.04    2.78
  -1  -8   8   34.91    2.87
  -1  -8   8   36.43    2.58
  -1  -8   8   33.91    2.51
  -1  -8   8   35.20    2.88
  -1  -8   8   39.79    2.86
  -1  -8   8   32.24    2.31
   1  -8  -8   35.82    2.41
  -1   8   8   34.46    2.91
  -1   8   7  189.83    7.62
  -1   8   7  178.95    7.97
   1  -8  -7  174.53    7.16
   1  -8  -7  171.85    7.13
   1   8  -7  185.05    7.41
   1  -8  -7  176.98    7.21
   1   8  -7  178.37    7.28
  -1   8   7  185.61    7.97
  -1   8   7  182.50    8.15
   1   8  -7  167.49    7.60
  -1   8   7  182.19    7.92
   1  -8  -7  180.05    7.32
  -1   8   7  174.18    6.69
  -1   8   7  179.09    6.92
   1  -8  -7  181.65    6.97
  -1  -8   7  180.28    7.51
  -1  -8   7  169.97    7.51
  -1  -8   7  179.99    7.11
   1  -8  -7  184.54    7.00
  -1  -8   7  178.08    6.88
   1  -8  -7  189.42    8.26
  -1  -8   7  176.53    7.16
  -1  -8   7  183.47    7.98
   1  -8  -7  182.54    6.94
  -1   8   7  178.20    7.65
  -1  -8   7  174.90    7.31
  -1  -8   7  190.74    7.51
  -1   8   6  290.83   11.05
   1  -8  -6  276.64   10.20
   1  -8  -6  263.51   10.04
  -1   8   6  287.62   10.52
   1   8  -6  256.57   10.25
   1   8  -6  266.26   10.27
   1   8  -6  272.63   10.85
  -1   8   6  305.72   11.42
   1   8  -6  283.31   10.87
   1  -8  -6  278.78   10.30
  -1   8   6  309.26   11.32
  -1   8   6  302.92   11.03
   1  -8  -6  281.23   10.24
  -1   8   6  280.79    9.64
  -1   8   6  288.80    9.78
  -1  -8   6  275.78    9.88
  -1  -8   6  294.67   10.61
  -1  -8   6  288.86    9.98
  -1  -8   6  281.49   10.30
  -1  -8   6  305.14   10.63
   1  -8  -6  282.33    9.93
   1  -8  -6  280.59    9.83
  -1  -8   6  297.36   10.10
  -1  -8   6  303.74   11.25
  -1   8   6  278.01   10.48
  -1  -8   6  290.80   10.50
   1  -8  -6  293.83   11.34
  -1  -8   6  294.70   10.09
   1  -8  -6  304.95   10.16
  -1  -8   6  285.87   10.24
   1  -8  -6  299.01   10.09
   1  -8  -5  329.09   11.86
  -1   8   5  358.56   12.74
  -1   8   5  368.35   12.20
   1  -8  -5  326.74   11.76
   1  -8  -5  336.54   11.95
   1   8  -5  364.73   12.32
   1  -8  -5  357.42   12.05
   1   8  -5  346.30   12.39
   1   8  -5  342.88   12.69
  -1   8   5  343.03   12.58
  -1   8   5  324.84   12.23
  -1   8   5  370.12   13.15
   1   8  -5  335.55   12.69
  -1   8   5  369.57   13.09
  -1   8   5  357.44   11.51
  -1  -8   5  346.35   11.66
   1  -8  -5  351.25   11.76
  -1  -8   5  369.30   11.98
  -1  -8   5  350.59   12.02
  -1  -8   5  373.58   12.07
  -1   8   5  324.34   11.95
  -1  -8   5  352.90   11.70
   1  -8  -5  327.11   11.62
   1  -8  -5  363.18   11.85
  -1  -8   5  361.63   11.99
   1  -8  -5  359.28   12.98
  -1  -8   5  337.42   12.09
  -1  -8   5  333.64   12.14
  -1  -8   5  329.14   12.44
  -1  -8   5  346.60   11.68
  -1  -8   5  367.23   12.33
  -1  -8   5  351.28   12.90
  -1  -8   5  350.42   11.96
  -1  -8   5  339.72   12.37
  -1  -8   5  358.71   11.84
   1  -8  -5  358.95   11.89
   1   8  -4  228.65    9.37
   1   8  -4  235.68    9.38
  -1   8   4  236.61    9.17
   1   8  -4  237.90    9.24
   1  -8  -4  216.82    8.55
  -1   8   4  246.20    9.27
  -1   8   4  243.97    9.65
  -1   8   4  235.83    8.68
   1  -8  -4  227.79    8.54
  -1   8   4  248.43    9.33
  -1  -8   4  234.29    8.42
  -1  -8   4  233.14    8.85
  -1   8   4  218.99    8.46
  -1  -8   4  239.85    9.22
   1  -8  -4  247.59    9.57
  -1  -8   4  242.25    8.46
  -1  -8   4  245.74    9.64
   1  -8  -4  236.60    8.52
  -1  -8   4  233.31    8.60
   1  -8  -4  249.82    8.71
  -1  -8   4  240.33    8.70
  -1  -8   4  240.20    9.10
  -1  -8   4  245.31    8.58
  -1  -8   4  241.90    8.69
  -1  -8   4  237.70    8.43
   1   8  -3  597.44   20.47
  -1   8   3  682.89   21.03
   1   8  -3  610.89   20.41
  -1   8   3  625.00   20.36
   1   8  -3  597.50   20.45
  -1   8   3  622.59   20.39
  -1   8   3  638.98   20.20
   1  -8  -3  574.84   19.36
  -1   8   3  632.14   19.57
  -1  -8   3  644.54   20.34
  -1  -8   3  656.04   20.82
   1  -8  -3  639.66   20.51
  -1   8   2  110.34    5.47
  -1   8   2   96.38    5.03
   1   8  -2  100.89    5.16
  -1   8   2  103.81    5.05
   1   8  -2  105.95    5.24
   1   8  -2   95.92    5.02
  -1   8   2  104.31    4.85
  -1  -8   2   98.56    5.18
  -1  -8   2   95.30    4.31
   1  -8  -2  103.68    5.01
  -1  -8   2   97.79    4.97
  -1   8   1   25.11    2.09
  -1   8   1   18.48    2.02
   1   8  -1   24.32    2.20
   1   8  -1   20.24    2.17
  -1   8   1   23.32    2.13
   1   8  -1   23.80    2.27
  -1   8   1   26.52    2.09
  -1  -8   1   21.38    2.08
  -1  -8   1   22.20    1.86
   1  -8  -1   25.46    2.15
   1   8   0   38.77    2.80
   1   8   0   35.99    2.83
  -1   8   0   38.03    2.89
  -1   8   0   33.92    2.48
  -1   8   0   34.12    2.54
   1   8   0   33.62    2.64
  -1   8   0   31.29    2.71
   1   8   0   35.60    2.74
  -1   8   0   37.62    2.46
  -1  -8   0   34.95    2.78
   1  -8   0   35.46    2.49
  -1  -8   0   35.73    2.49
  -1  -8   0   41.29    2.91
   1   8   1    5.75    1.16
  -1   8  -1    5.91    1.14
  -1   8  -1    5.43    1.18
   1   8   1    2.64    0.95
  -1   8  -1    5.29    1.13
  -1   8  -1    6.75    1.25
  -1   8  -1    4.69    1.03
   1   8   1    7.87    1.40
   1   8   1    7.09    1.07
   1  -8   1    4.38    0.94
  -1  -8  -1    4.47    1.12
  -1  -8  -1    6.85    1.19
  -1   8  -2  174.70    6.92
  -1   8  -2  174.32    7.16
  -1   8  -2  173.29    7.02
  -1   8  -2  178.48    6.96
   1   8   2  167.87    7.32
  -1   8  -2  171.93    7.35
   1   8   2  165.17    7.18
   1   8   2  162.07    6.44
  -1  -8  -2  157.95    6.29
   1   8   2  180.27    7.00
  -1  -8  -2  173.62    7.14
  -1  -8  -2  170.39    7.24
   1   8   3  599.69   19.74
  -1   8  -3  625.52   19.55
   1   8   3  578.29   19.37
  -1   8  -3  571.04   18.76
  -1  -8  -3  583.32   18.81
  -1   8  -3  586.99   19.32
   1   8   3  567.19   19.47
   1   8   3  589.07   19.18
  -1  -8  -3  562.66   18.47
   1  -8   3  594.87   18.81
   1  -8   3  597.21   18.58
  -1  -8  -3  590.22   18.63
  -1  -8  -3  593.03   18.87
  -1  -8  -3  585.12   18.73
  -1  -8  -3  602.02   18.74
  -1  -8  -3  586.64   19.47
   1  -8   3  607.45   18.86
   1  -8   3  596.65   18.52
   1  -8   3  653.10   19.54
  -1   8  -4  402.39   14.55
  -1   8  -4  428.50   14.72
  -1   8  -4  408.35   14.54
  -1  -8  -4  421.58   14.26
  -1  -8  -4  408.53   13.96
   1   8   4  460.96   14.81
   1   8   4  418.02   15.02
   1  -8   4  445.06   14.86
   1  -8   4  438.95   14.10
   1  -8   4  442.33   14.03
   1  -8   4  426.74   14.77
  -1  -8  -4  402.70   14.06
   1  -8   4  432.49   13.94
  -1  -8  -4  448.29   14.25
  -1  -8  -4  432.21   14.08
   1  -8   4  449.76   14.58
   1  -8   4  431.45   14.29
  -1  -8  -4  410.93   14.07
   1  -8   4  433.52   14.28
  -1  -8  -4  438.61   15.12
  -1  -8  -5   95.50    4.58
  -1   8  -5   94.84    4.83
  -1   8  -5  102.87    5.02
  -1   8  -5  105.59    5.04
   1  -8   5   91.28    4.73
  -1  -8  -5   98.01    4.59
   1   8   5  108.67    5.21
  -1  -8  -5   93.56    4.42
   1   8   5   98.39    5.28
  -1  -8  -5  103.42    4.71
   1  -8   5  105.03    4.82
  -1  -8  -5  102.98    4.53
   1  -8   5  100.43    4.51
   1  -8   5   97.90    4.81
   1  -8   5   99.25    4.91
   1  -8   5  104.32    4.58
   1  -8   5  103.96    4.52
   1  -8   5   98.26    4.54
   1  -8   5  109.59    4.84
   1  -8   5  104.03    5.16
  -1  -8  -5  102.09    5.39
  -1   8  -6   61.58    3.39
   1   8   6   63.67    4.17
   1   8   6   67.46    4.06
  -1  -8  -6   64.16    3.54
  -1  -8  -6   66.19    3.48
  -1  -8  -6   64.53    3.58
  -1   8  -6   71.58    3.91
  -1   8  -6   67.74    3.65
   1   8   6   60.19    4.08
  -1  -8  -6   62.72    3.65
  -1  -8  -6   70.76    3.73
   1   8   6   63.55    3.18
   1  -8   6   64.82    3.59
  -1  -8  -6   70.29    3.60
  -1  -8  -6   63.44    3.53
   1  -8   6   71.11    3.98
   1  -8   6   64.61    3.78
   1  -8   6   62.60    3.95
  -1  -8  -6   70.74    4.35
   1  -8   6   63.97    3.62
   1  -8   6   62.80    3.61
   1  -8   6   63.59    3.39
   1  -8   6   69.02    3.52
   1   8   7    2.59    1.08
   1   8   7    1.09    0.84
  -1  -8  -7    1.61    0.82
  -1  -8  -7    2.38    0.83
  -1   8  -7    0.78    0.75
   1   8   7    2.77    1.04
   1   8   7    2.76    1.18
  -1   8  -7    0.91    0.74
  -1  -8  -7    2.20    0.95
  -1  -8  -7    1.27    0.84
  -1  -8  -7    1.81    0.83
   1   8   7    1.46    0.97
   1   8   7    2.07    0.71
   1   8   7    0.92    0.67
  -1  -8  -7    1.56    0.80
  -1  -8  -7    1.49    0.76
  -1  -8  -7    1.71    0.92
   1  -8   7    1.49    0.84
   1  -8   7    1.00    0.91
   1  -8   7    1.99    0.99
   1  -8   7    1.06    0.79
   1  -8   7    2.70    0.94
   1  -8   7    1.91    0.74
   1  -8   7    0.76    0.89
  -1   8  -8   23.20    2.26
  -1  -8  -8   18.36    1.92
  -1  -8  -8   20.04    1.93
   1   8   8   22.70    2.55
   1   8   8   16.92    2.12
  -1  -8  -8   20.28    2.06
  -1   8  -8   18.66    1.86
   1   8   8   17.49    2.18
  -1  -8  -8   26.45    2.24
   1   8   8   20.98    2.46
  -1  -8  -8   18.03    1.89
   1   8   8   16.45    1.69
   1   8   8   20.73    1.70
  -1  -8  -8   18.62    1.83
   1  -8   8   21.09    2.06
   1   8   8   20.19    2.13
   1  -8   8   25.16    2.12
   1  -8   8   24.21    2.02
   1  -8   8   21.38    2.20
  -1  -8  -8   20.17    1.76
   1  -8   8   21.26    2.24
   1  -8   8   19.51    1.87
   1   8   9    3.91    1.22
  -1  -8  -9    6.20    1.25
  -1   8  -9    4.89    1.30
  -1  -8  -9    6.05    1.20
   1   8   9    5.44    1.33
  -1  -8  -9    5.03    1.19
  -1   8  -9    4.52    1.02
  -1  -8  -9    4.58    1.14
   1   8   9    5.79    1.38
   1   8   9    6.10    1.54
  -1  -8  -9    3.79    1.14
   1   8   9    4.77    1.00
   1   8   9    6.30    1.16
  -1   8  -9    4.93    1.26
   1  -8   9    7.93    1.54
   1  -8   9    7.57    1.28
   1  -8   9    5.74    1.11
   1  -8   9    6.29    1.28
   1   8   9    4.83    1.26
   1  -8   9    4.12    1.20
   1  -8   9    3.43    1.14
  -1  -8  -9    3.14    1.13
   1  -8   9    3.31    1.25
  -1  -8  -9    5.99    1.10
   1   8  10    7.37    1.60
  -1  -8 -10    5.86    1.29
  -1   8 -10    4.84    1.29
   1   8  10    4.33    1.18
   1   8  10    4.89    1.40
  -1  -8 -10    5.58    1.17
   1   8  10    5.58    1.43
  -1   8 -10    6.36    1.40
  -1  -8 -10    6.06    1.37
   1  -8  10    4.92    1.26
  -1  -8 -10    5.40    1.19
   1   8  10    5.41    1.44
   1   8  10    6.31    1.19
   1   8  10    5.34    1.24
  -1   8 -10    5.89    1.23
  -1  -8 -10    3.15    1.26
   1  -8  10    5.77    1.20
   1  -8  10    4.91    1.25
   1  -8  10    7.04    1.37
   1  -8  10    7.37    1.49
   1  -8  10    5.44    1.32
  -1  -8 -10    5.54    1.08
   1  -8  10    5.29    1.42
  -1  -8 -11    6.85    1.41
   1   8  11    6.58    1.55
   1   8  11    6.55    1.39
  -1  -8 -11    5.56    1.30
   1   8  11    3.87    1.27
  -1   8 -11    6.51    1.49
  -1  -8 -11    6.99    1.37
  -1  -8 -11    7.34    1.31
   1  -8  11    6.92    1.44
  -1   8 -11    9.63    1.78
   1   8  11    7.78    1.34
  -1   8 -11    7.20    1.31
   1   8  11    6.78    1.29
  -1   8 -11    7.48    1.43
   1   8  11    9.24    1.44
   1  -8  11    7.28    1.48
  -1  -8 -11    4.62    1.33
   1  -8  11    8.70    1.50
   1  -8  11   10.46    1.38
   1  -8  11    7.61    1.57
   1  -8  11    7.62    1.54
  -1  -8 -12   32.47    2.57
   1   8  12   33.27    2.77
   1   8  12   35.90    3.10
   1   8  12   37.63    3.20
  -1  -8 -12   30.37    2.53
   1   8  12   32.37    2.64
   1  -8  12   32.00    2.72
  -1   8 -12   31.99    3.01
  -1   8 -12   30.30    2.87
  -1  -8 -12   31.94    2.56
  -1  -8 -12   35.94    2.52
  -1   8 -12   26.51    2.40
  -1   8 -12   30.00    2.59
  -1   8 -12   32.96    2.45
   1   8  12   35.69    2.54
   1   8  12   32.22    2.46
   1   8  12   30.12    2.42
   1  -8  12   30.89    2.62
   1  -8  12   35.37    2.77
   1   8  13   24.90    2.28
   1   8  13   23.71    2.55
   1   8  13   26.32    2.28
  -1  -8 -13   25.46    2.23
  -1  -8 -13   23.23    2.09
  -1   8 -13   28.76    2.72
  -1  -8 -13   23.23    2.18
  -1  -8 -13   24.43    2.20
   1  -8  13   23.45    2.26
  -1   8 -13   23.26    2.18
   1   8  13   25.80    2.11
   1   8  13   27.10    2.00
  -1   8 -13   22.07    2.21
   1   8  13   22.86    2.01
  -1   8 -13   21.98    1.96
   1  -8  13   24.89    2.23
  -1  -8 -13   22.29    1.80
   1  -8  13   21.66    2.18
  -1   8 -14   21.34    2.36
   1   8  14   24.78    2.06
   1   8  14   19.67    1.95
  -1  -8 -14   18.07    1.85
   1   8  14   20.21    2.24
  -1  -8 -14   22.50    1.98
  -1  -8 -14   22.10    1.97
   1  -8  14   19.92    1.96
   1   8  14   23.66    1.92
  -1   8 -14   21.72    2.11
   1   8  14   20.96    1.81
  -1   8 -14   17.92    1.90
  -1   8 -14   17.77    1.66
  -1   8 -14   21.36    2.04
   1  -8  14   18.74    1.97
   1  -8  14   20.56    1.89
   1  -8  14   21.78    2.05
  -1  -8 -15    0.67    0.75
   1   8  15    0.13    0.63
  -1  -8 -15    0.49    0.67
   1   8  15    1.09    0.83
   1   8  15   -0.14    0.80
   1  -8  15    0.66    0.66
  -1  -8 -15    0.25    0.71
   1   8  15   -0.33    0.65
  -1   8 -15    0.55    0.81
   1   8  15    1.26    0.64
  -1   8 -15   -0.59    0.86
  -1   8 -15    0.13    0.68
   1  -8  15   -0.28    0.73
   1  -8  15   -0.28    0.76
   1  -8  15   -0.11    0.61
  -1  -8 -16  110.68    4.57
   1   8  16  118.56    4.58
   1   8  16  116.85    4.67
  -1  -8 -16  109.28    4.44
   1   8  16  117.47    4.64
  -1   8 -16  105.76    3.96
  -1  -8 -16  106.67    4.39
   1   8  16  102.29    4.15
   1   8  16  113.63    4.27
  -1   8 -16  110.16    4.71
  -1   8 -16  105.23    4.66
  -1   8 -16  109.36    4.72
  -1   8 -16  105.52    4.55
   1  -8  16  116.25    4.66
   1  -8  16  113.39    4.63
  -1  -8 -17    3.85    0.61
  -1   8 -17    3.37    0.66
  -1  -8 -17    2.47    0.62
   1   8  17    2.92    0.66
   1   8  17    3.65    0.66
   1   8  17    3.93    0.66
   1  -8  17    4.15    0.66
   1  -8  17    4.37    0.76
  -1  -8 -17    5.32    0.76
  -1   9  17   11.17    0.79
  -1   9  17   11.83    0.92
  -1   9  17   13.50    1.03
   1  -9 -17   10.91    0.92
  -1  -9  17   11.97    0.91
   1  -9 -17   12.79    0.99
  -1  -9  17   13.63    1.04
   1  -9 -16   65.77    3.02
  -1   9  16   69.60    2.96
  -1   9  16   65.22    2.97
  -1   9  16   76.69    3.22
  -1  -9  16   69.78    3.10
   1  -9 -16   65.88    3.04
  -1  -9  16   67.90    3.13
  -1   9  15   41.45    2.28
   1  -9 -15   44.40    2.60
  -1   9  15   43.06    2.61
  -1   9  15   45.40    2.56
   1  -9 -15   42.54    2.53
  -1   9  15   43.25    2.47
   1   9 -15   37.16    2.54
  -1   9  15   41.16    2.25
   1   9 -15   42.27    2.59
  -1  -9  15   47.00    2.70
  -1  -9  15   41.43    2.60
  -1  -9  15   43.79    2.36
   1  -9 -15   46.56    2.63
  -1   9  14    4.33    0.89
   1  -9 -14    5.14    1.10
  -1   9  14    2.94    0.90
   1  -9 -14    3.54    0.99
   1   9 -14    3.74    0.95
   1   9 -14    4.72    0.92
  -1   9  14    4.67    0.94
  -1   9  14    5.22    0.95
   1   9 -14    4.63    1.10
  -1  -9  14    5.13    1.05
   1  -9 -14    5.15    1.14
  -1  -9  14    4.34    1.03
   1  -9 -14    4.50    0.94
  -1  -9  14    3.24    1.00
   1  -9 -13    1.29    0.83
   1  -9 -13    1.23    0.91
  -1   9  13    1.18    0.80
  -1   9  13    0.61    0.86
   1  -9 -13    2.10    0.91
   1   9 -13   -0.20    0.79
  -1   9  13    1.69    0.92
   1   9 -13    0.49    0.87
   1   9 -13    0.79    0.80
  -1   9  13    1.52    0.89
   1   9 -13    0.16    0.73
  -1   9  13   -0.11    0.69
  -1  -9  13    2.04    1.05
  -1  -9  13    0.63    0.79
   1  -9 -13    0.42    0.74
   1  -9 -12   25.91    2.33
   1  -9 -12   27.43    2.38
  -1   9  12   30.43    2.28
  -1   9  12   34.85    2.59
   1  -9 -12   26.82    2.41
  -1  -9  12   26.89    2.41
   1   9 -12   28.08    2.80
   1   9 -12   33.69    2.80
   1   9 -12   32.36    2.49
  -1   9  12   29.71    2.34
   1   9 -12   26.82    2.16
  -1   9  12   29.53    2.24
  -1  -9  12   27.40    2.42
  -1  -9  12   30.02    2.59
  -1  -9  12   32.06    2.65
   1  -9 -11   48.04    3.23
  -1   9  11   46.64    3.76
  -1   9  11   57.10    3.23
  -1   9  11   52.12    3.29
   1  -9 -11   49.15    3.31
   1  -9 -11   52.24    3.44
  -1   9  11   49.72    3.52
  -1   9  11   49.05    3.62
   1   9 -11   46.77    3.71
  -1  -9  11   47.64    3.30
   1   9 -11   56.15    3.73
  -1   9  11   52.85    3.23
   1   9 -11   52.05    3.29
  -1   9  11   53.00    3.16
  -1  -9  11   49.79    3.41
  -1  -9  11   53.38    3.58
  -1  -9  11   49.65    3.39
  -1  -9  11   51.64    3.11
   1  -9 -11   50.76    3.95
   1  -9 -11   54.41    2.95
  -1   9  10    8.46    1.76
   1  -9 -10    6.51    1.30
   1  -9 -10    3.69    1.19
   1   9 -10    6.56    1.27
   1   9 -10    6.94    1.50
   1   9 -10    6.09    1.42
  -1   9  10    6.81    1.49
   1  -9 -10    6.99    1.47
  -1  -9  10    4.56    1.21
  -1   9  10    7.93    1.57
  -1   9  10    8.70    1.45
  -1   9  10    5.75    1.20
  -1  -9  10    6.20    1.49
  -1  -9  10    7.35    1.28
  -1  -9  10    6.24    1.39
  -1  -9  10    7.64    1.55
   1  -9 -10    7.96    1.21
   1  -9 -10    6.08    1.58
   1   9  -9    2.50    0.91
  -1   9   9    3.04    1.40
  -1   9   9    3.57    1.02
   1  -9  -9    3.84    1.04
   1  -9  -9    3.66    1.11
  -1  -9   9    3.68    1.15
   1   9  -9    3.15    1.18
  -1   9   9    2.76    1.15
   1  -9  -9    4.33    1.21
  -1   9   9    3.95    1.21
   1   9  -9    4.70    1.24
  -1   9   9    3.54    0.97
  -1   9   9    2.66    0.96
  -1   9   9    2.48    1.02
  -1  -9   9    3.47    1.16
  -1  -9   9    3.50    1.27
   1  -9  -9    4.48    1.41
   1  -9  -9    3.96    0.99
  -1  -9   9    3.86    1.08
   1  -9  -9    4.77    1.01
   1   9  -8   90.47    4.71
   1  -9  -8   82.52    4.53
   1  -9  -8   82.87    4.43
  -1   9   8   78.40    5.07
  -1   9   8   84.53    5.04
   1  -9  -8   80.93    4.56
  -1   9   8   95.70    4.33
  -1   9   8   91.35    4.44
  -1  -9   8   89.82    4.70
  -1  -9   8   89.66    4.57
  -1  -9   8   85.42    4.39
  -1  -9   8   79.05    4.62
   1  -9  -8   90.58    4.30
  -1  -9   8   80.82    4.77
   1  -9  -8   97.57    4.38
  -1  -9   8   86.91    4.63
   1  -9  -8   81.88    4.10
   1   9  -7   30.44    2.56
   1  -9  -7   31.24    2.50
   1   9  -7   33.16    2.60
  -1   9   7   27.04    2.70
  -1   9   7   36.33    3.23
   1  -9  -7   31.21    2.62
  -1   9   7   37.50    3.17
  -1   9   7   32.66    2.17
  -1   9   7   34.36    2.39
  -1  -9   7   33.82    2.67
  -1  -9   7   30.58    2.62
  -1  -9   7   33.56    2.75
   1  -9  -7   29.92    2.30
  -1  -9   7   30.40    2.57
   1  -9  -7   32.31    3.08
   1  -9  -7   32.22    2.38
  -1  -9   7   32.89    2.50
   1  -9  -7   33.18    2.39
  -1  -9   7   31.09    2.28
  -1  -9   6    3.92    1.12
   1  -9  -6    3.47    1.07
  -1   9   6    2.83    1.11
  -1   9   6    3.11    1.19
  -1   9   6    2.24    1.01
  -1   9   6    3.03    1.06
   1  -9  -6    3.80    1.14
   1   9  -6    2.45    0.92
  -1   9   6    4.99    1.28
  -1   9   6    4.26    0.92
  -1  -9   6    2.83    0.82
  -1  -9   6    3.28    1.10
  -1  -9   6    3.67    1.19
  -1  -9   6    3.43    1.10
  -1  -9   6    3.11    0.92
  -1  -9   6    4.03    1.05
   1  -9  -6    2.38    0.86
  -1  -9   6    3.63    0.86
   1  -9  -6    4.12    1.32
  -1  -9   6    4.94    1.20
   1  -9  -6    3.35    1.10
   1  -9  -6    3.34    0.87
  -1  -9   6    3.47    0.92
   1  -9  -6    3.81    0.90
   1  -9  -6    2.87    0.82
  -1  -9   6    4.91    1.09
  -1   9   5    3.58    1.11
   1  -9  -5    3.48    1.01
  -1  -9   5    5.17    1.20
  -1   9   5    1.99    1.14
   1  -9  -5    1.49    0.87
   1   9  -5    3.82    0.97
   1   9  -5    2.64    0.88
   1   9  -5    4.42    1.18
  -1   9   5    3.58    1.29
  -1   9   5    2.55    1.10
  -1   9   5    2.54    0.97
  -1   9   5    3.35    0.84
  -1   9   5    2.17    0.74
  -1  -9   5    2.91    1.09
  -1  -9   5    4.96    1.13
   1  -9  -5    2.70    0.87
  -1  -9   5    1.89    0.92
  -1  -9   5    6.35    1.06
   1  -9  -5    2.21    1.05
  -1  -9   5    3.71    1.04
   1  -9  -5    3.26    0.96
  -1  -9   5    2.79    0.89
  -1  -9   5    3.72    1.09
  -1  -9   5    5.11    1.06
  -1  -9   5    2.78    1.16
  -1  -9   5    2.47    0.85
  -1  -9   5    1.52    0.95
   1  -9  -5    2.15    0.94
  -1  -9   5    5.62    1.27
  -1  -9   5    2.83    0.89
   1  -9  -5    2.21    1.06
   1  -9  -5    4.67    0.99
  -1  -9   5    2.96    0.98
   1   9  -4   17.92    1.99
  -1   9   4   21.87    2.43
   1   9  -4   17.63    2.08
   1   9  -4   13.97    1.89
  -1   9   4   15.13    1.91
  -1   9   4   20.26    2.11
  -1   9   4   16.66    1.96
   1  -9  -4   16.82    1.73
  -1  -9   4   20.51    1.77
   1  -9  -4   20.51    2.26
   1  -9  -4   16.56    1.66
  -1  -9   4   17.77    1.76
   1  -9  -4   19.76    1.79
  -1  -9   4   17.41    1.83
   1  -9  -4   17.72    1.80
  -1  -9   4   15.50    1.75
  -1  -9   4   16.42    1.71
  -1  -9   4   16.10    1.97
  -1  -9   4   18.57    1.69
   1  -9  -4   20.91    1.84
  -1  -9   4   16.79    2.16
  -1  -9   4   20.85    1.93
  -1  -9   4   17.07    1.66
  -1  -9   4   18.25    1.74
  -1  -9   4   17.78    1.84
   1  -9  -4   16.16    1.77
  -1  -9   4   20.22    2.00
   1  -9  -4   20.89    2.00
  -1  -9   4   15.70    1.93
   1   9  -3   41.01    3.17
   1   9  -3   39.38    3.12
  -1   9   3   38.25    3.23
   1   9  -3   40.92    3.24
  -1   9   3   37.81    2.87
  -1   9   3   38.00    3.08
  -1   9   3   40.30    3.38
  -1   9   3   35.47    2.96
  -1   9   3   42.00    3.02
  -1  -9   3   39.34    3.27
   1  -9  -3   41.22    3.17
  -1  -9   3   36.81    2.87
  -1  -9   3   42.17    2.75
  -1  -9   3   44.60    2.65
  -1  -9   3   41.20    2.58
  -1  -9   3   41.56    2.67
  -1  -9   3   39.39    2.73
   1  -9  -3   42.00    2.77
   1  -9  -3   44.33    2.76
  -1  -9   3   38.31    2.77
  -1  -9   3   39.96    2.57
  -1  -9   3   35.33    2.68
  -1  -9   3   38.08    2.60
  -1  -9   3   40.26    2.61
  -1  -9   3   41.96    2.60
   1  -9  -3   42.60    2.66
   1  -9  -3   40.71    2.64
  -1  -9   3   33.15    2.89
   1  -9  -3   35.65    2.56
   1  -9  -3   38.71    2.70
   1  -9  -3   35.36    2.62
   1   9  -2  261.29   10.29
  -1   9   2  269.33   10.60
   1   9  -2  260.32   10.58
  -1   9   2  245.36   10.34
   1   9  -2  261.67   10.56
  -1   9   2  247.14   10.16
  -1   9   2  271.64   10.83
   1   9  -2  256.81   10.40
  -1   9   2  257.54    9.96
  -1  -9   2  261.90    9.67
  -1  -9   2  261.60    9.43
  -1  -9   2  265.68    9.59
  -1  -9   2  254.36   10.25
  -1  -9   2  264.48    9.41
  -1  -9   2  249.60    9.56
   1  -9  -2  263.46    9.52
   1  -9  -2  279.94    9.71
  -1  -9   2  294.89   10.01
  -1  -9   2  257.17    9.94
  -1  -9   2  264.51   10.68
   1  -9  -2  266.87    9.45
  -1  -9   2  278.47    9.49
   1  -9  -2  262.94   10.28
  -1  -9   2  274.92    9.52
   1  -9  -2  262.04    9.58
  -1  -9   2  278.28    9.61
   1  -9  -2  262.42    9.59
  -1  -9   2  271.25    9.79
  -1  -9   2  261.15    9.42
   1  -9  -2  265.14    9.68
  -1   9   1    0.23    0.75
  -1   9   1    0.22    0.77
   1   9  -1    1.09    0.76
   1   9  -1    0.21    0.67
  -1   9   1    0.41    0.77
   1   9  -1    0.95    0.80
  -1   9   1    0.87    0.63
  -1  -9   1    1.31    0.77
  -1  -9   1    0.13    0.62
   1  -9  -1   -0.15    0.74
   1  -9  -1   -0.19    0.61
   1  -9  -1    0.72    0.80
   1  -9  -1    1.06    0.69
  -1  -9   1    0.27    0.69
  -1  -9   1   -0.21    0.76
  -1  -9   1    0.57    0.65
  -1  -9   1    0.53    0.68
  -1  -9   1    1.17    0.82
  -1  -9   1    0.16    0.81
   1  -9  -1    0.53    0.66
  -1  -9   1   -0.14    0.72
  -1  -9   1    0.72    0.75
   1  -9  -1    0.45    0.63
  -1  -9   1    0.32    0.65
  -1  -9   1    1.43    0.79
   1  -9  -1    0.16    0.75
  -1  -9   1    0.61    0.67
  -1  -9   1    0.30    0.68
  -1   9   0   10.30    1.70
  -1   9   0   14.51    1.99
  -1   9   0   12.44    1.70
   1   9   0   10.97    1.71
  -1   9   0    9.28    1.48
   1   9   0   11.08    1.67
  -1   9   0   14.38    1.76
   1   9   0   13.94    1.82
  -1   9   0   12.36    1.49
   1  -9   0   10.64    1.34
  -1  -9   0   14.08    1.86
  -1  -9   0   12.24    1.50
  -1  -9   0   11.87    1.57
  -1  -9   0    9.23    1.37
   1  -9   0   12.58    1.50
   1  -9   0   11.08    1.40
   1  -9   0   10.47    1.37
  -1  -9   0   13.52    1.44
   1  -9   0   10.48    1.47
  -1  -9   0   10.30    1.66
   1  -9   0   14.14    1.64
  -1  -9   0   10.93    1.43
  -1  -9   0   11.36    1.40
  -1  -9   0   11.92    1.50
   1  -9   0   12.07    1.59
   1  -9   0   14.70    1.68
   1  -9   0   14.58    1.59
   1  -9   0   11.10    1.42
  -1  -9   0   11.72    1.53
  -1  -9   0   11.22    1.42
  -1  -9   0   12.87    1.52
   1  -9   0   10.89    1.38
  -1   9  -1  301.48   11.58
   1   9   1  268.85   11.22
   1   9   1  290.32   11.38
  -1   9  -1  287.92   11.06
  -1   9  -1  292.80   10.98
  -1   9  -1  302.13   11.06
  -1   9  -1  285.12   10.40
   1   9   1  303.77   10.79
  -1  -9  -1  285.50   10.41
   1  -9   1  294.85   10.60
  -1  -9  -1  298.86   10.71
  -1  -9  -1  300.20   10.75
  -1  -9  -1  300.87   10.54
   1  -9   1  300.80   10.45
   1  -9   1  303.89   10.52
  -1  -9  -1  290.55   10.91
   1  -9   1  315.13   10.72
   1  -9   1  291.09   10.47
   1  -9   1  314.32   10.48
   1  -9   1  301.71   10.63
   1  -9   1  307.60   10.69
   1  -9   1  301.12   10.99
  -1  -9  -1  306.39   10.60
  -1  -9  -1  298.66   10.40
  -1  -9  -1  288.05   10.37
  -1  -9  -1  295.14   10.41
   1  -9   1  297.63   10.53
   1  -9   1  292.42   10.49
   1   9   2   74.97    4.47
  -1   9  -2   65.56    3.88
  -1   9  -2   71.98    4.39
  -1   9  -2   68.06    3.92
  -1   9  -2   62.18    3.92
   1   9   2   60.16    4.12
   1   9   2   75.23    4.34
   1   9   2   70.15    3.93
  -1  -9  -2   72.31    3.76
   1  -9   2   76.92    3.89
   1  -9   2   74.89    3.68
  -1  -9  -2   69.28    3.58
  -1  -9  -2   73.91    3.89
   1  -9   2   70.78    3.68
  -1  -9  -2   75.90    3.86
  -1  -9  -2   66.99    3.66
  -1  -9  -2   65.76    4.11
   1  -9   2   73.79    3.86
  -1  -9  -2   71.54    3.76
  -1  -9  -2   69.03    3.66
   1  -9   2   76.42    4.23
   1  -9   2   70.44    3.85
   1  -9   2   74.70    3.83
   1  -9   2   71.76    3.87
   1  -9   2   65.39    3.62
   1  -9   2   68.94    3.71
  -1   9  -3   26.07    2.20
   1   9   3   32.47    2.89
  -1   9  -3   37.04    2.93
  -1   9  -3   31.05    2.46
  -1   9  -3   28.20    2.52
  -1   9  -3   28.23    2.51
  -1   9  -3   28.05    2.56
   1   9   3   31.55    2.75
  -1  -9  -3   25.67    2.11
   1   9   3   31.62    2.53
   1  -9   3   32.55    2.28
  -1  -9  -3   31.64    2.72
  -1  -9  -3   30.82    2.29
   1  -9   3   31.58    2.45
   1  -9   3   35.94    2.80
  -1  -9  -3   29.10    2.31
   1  -9   3   34.57    2.46
  -1  -9  -3   30.12    2.35
  -1  -9  -3   31.33    2.38
  -1  -9  -3   30.88    2.33
  -1  -9  -3   30.35    2.32
   1  -9   3   31.83    2.27
   1  -9   3   28.24    2.20
   1  -9   3   30.79    2.45
   1  -9   3   34.76    2.47
   1  -9   3   29.41    2.33
   1   9   4    4.49    1.24
  -1   9  -4    3.31    1.03
  -1   9  -4    3.96    1.11
  -1  -9  -4    3.48    1.01
  -1   9  -4    4.95    1.12
  -1  -9  -4    4.78    1.03
   1   9   4    6.54    1.39
   1   9   4    4.03    1.11
  -1  -9  -4    5.70    1.17
   1  -9   4    3.90    1.01
  -1  -9  -4    6.56    1.23
   1  -9   4    4.03    1.00
   1  -9   4    6.87    1.41
  -1  -9  -4    4.09    1.10
  -1  -9  -4    4.02    1.00
   1  -9   4    4.70    1.19
  -1  -9  -4    4.35    1.24
   1  -9   4    5.17    1.21
  -1  -9  -4    4.95    1.07
  -1  -9  -4    5.89    1.20
   1  -9   4    5.52    1.04
   1  -9   4    4.35    1.14
   1  -9   4    4.70    1.05
   1  -9   4    4.65    1.24
  -1  -9  -4    7.73    1.22
   1  -9   4    4.26    0.95
   1  -9   4    5.80    1.17
   1   9   5   90.01    4.75
  -1  -9  -5   80.98    4.17
   1   9   5   83.50    4.98
  -1   9  -5   74.34    4.34
  -1   9  -5   84.09    4.65
   1   9   5   87.67    5.03
  -1  -9  -5   78.18    4.14
   1   9   5   91.94    5.34
   1   9   5   89.64    3.92
  -1  -9  -5   86.79    4.31
  -1  -9  -5   80.23    4.17
  -1  -9  -5   89.16    5.12
  -1  -9  -5   86.26    4.34
  -1  -9  -5   86.81    4.21
   1  -9   5   78.49    4.31
   1  -9   5   84.19    4.77
   1  -9   5   78.38    4.27
   1  -9   5   83.83    4.10
   1  -9   5   75.34    3.99
   1  -9   5   85.68    4.18
  -1  -9  -5   81.25    4.29
   1  -9   5   88.10    4.64
  -1  -9  -5   83.95    4.28
   1   9   6  148.21    6.67
   1   9   6  128.62    6.70
  -1  -9  -6  130.18    5.91
  -1  -9  -6  129.18    5.87
   1   9   6  134.52    7.00
  -1   9  -6  138.23    6.34
   1   9   6  149.92    7.01
   1   9   6  138.03    6.95
   1   9   6  133.69    5.41
  -1  -9  -6  130.26    5.87
  -1  -9  -6  142.54    6.05
   1  -9   6  133.96    5.93
   1  -9   6  135.82    5.98
  -1  -9  -6  144.59    6.99
  -1  -9  -6  145.25    6.03
   1  -9   6  134.36    5.70
   1  -9   6  132.71    6.02
   1  -9   6  139.98    5.77
  -1  -9  -6  132.22    5.61
   1  -9   6  131.10    5.75
  -1  -9  -6  131.57    6.02
  -1  -9  -6  131.39    5.83
   1  -9   6  134.32    6.15
   1  -9   6  128.74    6.19
  -1  -9  -7    1.18    0.78
  -1   9  -7    0.42    0.83
   1   9   7    0.28    0.95
   1   9   7    0.68    0.84
  -1  -9  -7    0.15    0.76
   1   9   7    1.59    1.11
   1   9   7    0.26    1.00
   1   9   7    0.51    0.87
  -1  -9  -7    0.34    0.79
  -1  -9  -7    0.36    0.80
   1   9   7   -0.28    0.93
  -1   9  -7   -0.60    0.81
   1   9   7    0.14    0.67
   1   9   7    0.48    0.58
   1  -9   7    2.16    1.12
   1  -9   7    0.18    0.90
   1  -9   7    1.20    0.89
   1  -9   7    0.66    0.80
  -1  -9  -7    0.26    0.86
  -1  -9  -7   -0.47    0.74
   1  -9   7    0.59    0.74
   1  -9   7   -0.22    0.90
   1  -9   7    0.61    0.72
  -1  -9  -7   -0.50    0.95
  -1  -9  -7    0.96    0.90
  -1  -9  -7    1.08    0.82
  -1  -9  -7   -0.18    0.74
   1  -9   7   -0.20    0.92
  -1   9  -8    1.28    0.87
   1   9   8    0.27    0.80
  -1  -9  -8    1.12    0.82
   1   9   8    0.94    0.88
  -1  -9  -8   -0.18    0.90
   1   9   8    0.29    0.89
  -1   9  -8    0.51    0.69
   1   9   8    0.55    0.93
  -1  -9  -8    1.73    0.99
  -1  -9  -8    0.73    0.77
   1   9   8    1.34    0.94
   1   9   8    0.16    0.72
   1   9   8    0.42    0.77
   1   9   8    0.12    0.64
  -1   9  -8    0.60    0.69
   1  -9   8    0.32    0.77
   1  -9   8    1.23    0.98
  -1  -9  -8    0.48    0.73
  -1  -9  -8    1.01    0.80
   1  -9   8    0.93    0.85
   1  -9   8    0.21    0.92
   1  -9   8    1.07    0.87
   1  -9   8    0.21    0.94
  -1  -9  -8    0.51    0.92
  -1  -9  -8    0.63    0.81
   1   9   9    5.41    1.46
  -1   9  -9    3.89    1.17
   1   9   9    5.85    1.23
  -1  -9  -9    4.24    1.13
   1   9   9    6.27    1.49
  -1  -9  -9    4.69    1.22
  -1  -9  -9    4.04    1.15
   1   9   9    6.21    1.54
   1   9   9    4.80    1.37
  -1  -9  -9    5.26    1.17
  -1   9  -9    4.63    1.29
   1   9   9    4.26    1.17
   1   9   9    4.10    0.99
  -1   9  -9    5.55    1.17
   1  -9   9    4.39    1.23
  -1  -9  -9    4.06    1.09
   1  -9   9    6.90    1.40
  -1  -9  -9    3.67    1.13
  -1  -9  -9    5.71    1.40
   1  -9   9    3.42    1.02
   1  -9   9    4.24    1.13
  -1  -9  -9    2.85    0.90
   1  -9   9    5.83    1.11
   1  -9   9    4.03    1.02
  -1  -9 -10   44.06    3.10
   1   9  10   45.37    3.71
   1   9  10   43.03    3.41
  -1   9 -10   44.31    3.31
   1   9  10   52.99    3.18
  -1  -9 -10   36.86    2.76
  -1  -9 -10   42.82    3.04
   1   9  10   45.70    3.54
   1   9  10   38.81    3.49
  -1  -9 -10   39.88    2.88
  -1   9 -10   48.77    3.55
   1   9  10   50.03    3.02
   1   9  10   44.85    2.79
  -1   9 -10   36.83    2.75
   1  -9  10   47.88    2.93
   1  -9  10   42.20    2.93
  -1  -9 -10   40.31    3.48
   1  -9  10   42.21    3.17
   1  -9  10   40.91    3.16
   1  -9  10   43.68    3.14
  -1  -9 -10   42.29    2.88
  -1  -9 -10   42.77    2.70
  -1  -9 -10   43.10    2.87
   1   9  11   24.97    2.78
  -1  -9 -11   28.14    2.35
   1   9  11   31.25    2.57
   1   9  11   29.08    2.79
  -1  -9 -11   23.80    2.27
   1   9  11   30.50    2.43
  -1  -9 -11   24.53    2.31
  -1   9 -11   29.55    2.78
  -1   9 -11   30.89    2.46
  -1   9 -11   23.63    2.14
   1   9  11   28.73    2.30
   1   9  11   32.16    2.38
   1  -9  11   24.68    2.44
   1  -9  11   27.47    2.17
   1  -9  11   25.52    2.46
  -1  -9 -11   30.74    2.32
  -1  -9 -11   29.33    2.23
   1  -9  11   27.31    2.40
   1  -9  11   27.46    2.32
   1   9  12  202.91    7.78
   1   9  12  173.04    8.03
  -1  -9 -12  181.81    7.51
  -1  -9 -12  175.92    7.25
   1   9  12  203.16    7.54
  -1   9 -12  196.33    8.24
  -1  -9 -12  173.65    7.30
  -1   9 -12  183.60    7.51
   1   9  12  184.11    7.32
   1   9  12  190.11    7.33
   1   9  12  199.68    7.42
  -1   9 -12  190.08    7.41
  -1  -9 -12  185.62    6.99
   1  -9  12  184.16    7.64
   1  -9  12  187.66    7.61
   1  -9  12  178.90    7.71
   1   9  13   11.00    1.53
  -1  -9 -13    8.01    1.38
   1   9  13   11.92    1.67
  -1  -9 -13    9.26    1.26
   1   9  13    9.55    1.37
  -1  -9 -13   11.73    1.50
  -1   9 -13    7.01    1.40
   1   9  13   10.19    1.24
   1   9  13    7.92    1.22
  -1   9 -13    8.25    1.31
   1   9  13    9.46    1.32
  -1   9 -13    9.59    1.46
  -1   9 -13   11.03    1.50
   1  -9  13    7.35    1.30
   1  -9  13    8.75    1.40
  -1  -9 -13    9.54    1.12
   1   9  14    0.94    0.76
   1   9  14    0.59    0.66
  -1  -9 -14    0.81    0.76
  -1  -9 -14    0.95    0.71
  -1   9 -14    1.20    0.75
   1   9  14    1.54    0.79
  -1   9 -14    1.03    0.72
  -1   9 -14   -0.14    0.75
   1  -9  14    1.24    0.83
   1  -9  14    0.40    0.73
  -1  -9 -14    0.40    0.70
   1   9  15   18.99    1.48
   1   9  15   19.80    1.62
  -1  -9 -15   20.06    1.64
   1   9  15   19.76    1.65
  -1  -9 -15   16.12    1.39
   1   9  15   19.17    1.47
   1   9  15   21.57    1.51
  -1   9 -15   19.74    1.57
  -1   9 -15   20.63    1.75
  -1   9 -15   17.17    1.61
   1  -9  15   19.48    1.45
   1  -9  15   17.44    1.64
  -1  -9 -15   19.15    1.60
   1  -9  15   17.62    1.57
   1   9  16   27.05    1.50
   1   9  16   25.59    1.50
  -1  -9 -16   27.50    1.71
   1   9  16   29.10    1.77
   1   9  16   29.33    1.76
   1  -9  16   32.22    1.78
  -1  -9 -16   29.12    1.66
  -1  -9 -16   29.35    1.75
   1  -9  16   31.51    1.80
   1   9  17    0.19    0.31
   1   9  17    0.19    0.29
  -1  -9 -17    0.19    0.34
  -1  10  16   -0.05    0.39
  -1  10  16    0.09    0.31
  -1 -10  16    0.06    0.41
   1 -10 -16    0.60    0.44
   1 -10 -16    0.23    0.38
  -1 -10  16    0.12    0.38
  -1  10  15   20.66    1.50
  -1  10  15   19.06    1.40
   1 -10 -15   18.53    1.46
   1 -10 -15   18.22    1.43
  -1 -10  15   20.43    1.53
  -1 -10  15   21.82    1.62
  -1 -10  15   19.05    1.32
  -1  10  14   17.38    1.49
  -1  10  14   18.84    1.66
   1 -10 -14   17.47    1.59
  -1  10  14   18.03    1.59
  -1  10  14   19.28    1.47
   1  10 -14   17.94    1.63
  -1  10  14   18.88    1.54
   1  10 -14   16.59    1.51
  -1 -10  14   17.40    1.53
  -1 -10  14   20.31    1.70
   1 -10 -14   21.91    1.73
   1 -10 -14   17.32    1.59
  -1  10  13    1.55    0.89
   1 -10 -13    0.14    0.74
  -1  10  13    0.49    0.71
   1 -10 -13    1.34    0.88
  -1  10  13    1.20    0.76
  -1  10  13    0.97    0.74
  -1  10  13    0.68    0.72
   1  10 -13    0.13    0.72
   1  10 -13    0.85    0.66
  -1 -10  13   -0.15    0.81
  -1 -10  13    0.54    0.74
   1 -10 -13    0.66    0.65
  -1 -10  13    1.12    0.78
   1 -10 -13   -0.13    0.78
  -1  10  12   13.36    1.52
   1 -10 -12    9.04    1.40
   1 -10 -12   11.79    1.53
   1  10 -12   11.95    1.61
  -1  10  12   12.32    1.50
   1  10 -12   11.27    1.43
  -1  10  12   15.40    1.61
  -1  10  12   10.26    1.42
   1  10 -12   12.68    1.57
   1 -10 -12    9.58    1.44
  -1 -10  12   14.93    1.71
  -1 -10  12   17.10    1.85
  -1 -10  12   10.40    1.55
   1 -10 -12   10.48    1.37
  -1  10  11   14.87    1.67
   1 -10 -11   13.14    1.69
   1  10 -11   12.22    1.71
  -1  10  11   14.47    1.91
   1 -10 -11   13.43    1.70
  -1  10  11   10.36    1.51
  -1  10  11   14.11    1.61
   1  10 -11   10.65    1.42
  -1  10  11   14.42    1.58
  -1  10  11   15.82    1.67
  -1 -10  11   13.97    1.75
   1 -10 -11   12.19    1.54
   1 -10 -11   11.91    1.28
  -1 -10  11   12.82    1.56
  -1 -10  11   11.31    1.63
  -1  10  10   49.16    3.04
   1 -10 -10   42.01    3.01
  -1  10  10   49.18    3.78
   1 -10 -10   38.26    2.96
   1  10 -10   42.80    3.16
  -1  10  10   38.27    3.23
  -1  10  10   46.02    3.51
   1  10 -10   41.37    3.34
  -1  10  10   44.82    2.95
  -1  10  10   48.62    3.04
  -1  10  10   41.18    2.76
   1  10 -10   43.39    2.84
   1 -10 -10   42.33    2.53
   1 -10 -10   42.10    2.98
   1 -10 -10   45.59    2.67
  -1 -10  10   43.74    2.88
   1 -10 -10   43.77    3.64
  -1 -10  10   49.24    3.24
   1 -10  -9  108.95    5.28
   1  10  -9  101.36    5.63
  -1  10   9  121.18    6.23
  -1  10   9  101.76    5.92
   1  10  -9  105.05    5.43
   1 -10  -9   99.30    5.18
  -1  10   9  116.20    5.23
  -1  10   9  108.20    4.98
  -1  10   9  103.23    4.70
   1 -10  -9  106.96    4.77
  -1 -10   9  103.23    5.22
  -1 -10   9  103.94    5.13
   1 -10  -9  108.24    4.80
   1 -10  -9  103.27    5.23
  -1 -10   9  115.17    5.15
   1 -10  -9  102.88    4.60
   1 -10  -8  103.37    5.41
   1  10  -8  117.90    5.66
  -1  10   8  117.54    6.50
   1  10  -8  120.55    6.19
  -1  10   8  119.61    6.26
   1 -10  -8  113.39    5.63
  -1  10   8  135.01    5.41
  -1  10   8  132.85    5.55
  -1 -10   8  121.05    5.68
   1 -10  -8  119.87    5.27
   1 -10  -8  124.39    5.35
   1 -10  -8  116.84    5.67
  -1 -10   8  121.61    5.59
  -1 -10   8  114.45    5.43
   1 -10  -8  123.52    5.34
  -1 -10   8  121.55    5.95
   1 -10  -8  121.48    6.66
   1  10  -7   18.30    2.00
  -1  10   7   20.49    2.63
   1 -10  -7   23.90    2.23
  -1  10   7   24.40    2.68
  -1  10   7   23.49    2.63
   1  10  -7   27.02    2.39
  -1  10   7   19.91    2.30
  -1  10   7   27.22    2.19
  -1  10   7   21.06    1.88
   1 -10  -7   18.69    2.48
   1 -10  -7   20.50    1.93
  -1 -10   7   22.79    1.98
   1 -10  -7   25.34    2.36
   1 -10  -7   18.61    1.88
  -1 -10   7   18.68    2.14
  -1 -10   7   21.04    2.16
  -1 -10   7   25.60    2.16
   1 -10  -7   25.26    2.12
   1 -10  -7   20.58    2.20
  -1 -10   7   25.08    2.03
  -1 -10   7   19.97    2.14
   1 -10  -6   48.97    3.35
  -1  10   6   58.27    4.26
  -1  10   6   55.85    4.22
   1  10  -6   51.60    3.55
  -1  10   6   56.26    4.18
  -1  10   6   51.97    3.74
  -1  10   6   54.22    3.16
   1 -10  -6   61.34    4.27
   1 -10  -6   54.61    3.26
   1 -10  -6   56.30    3.22
   1 -10  -6   57.03    3.55
  -1 -10   6   54.20    3.63
   1 -10  -6   56.97    3.35
  -1 -10   6   61.04    3.46
   1 -10  -6   53.17    3.51
  -1 -10   6   51.63    3.36
  -1 -10   6   55.66    3.74
  -1 -10   6   55.06    3.42
  -1 -10   6   52.88    3.16
  -1 -10   6   55.02    3.31
  -1 -10   6   61.87    3.55
  -1 -10   6   59.44    3.53
   1 -10  -6   50.64    3.24
  -1 -10   6   51.13    3.14
  -1  10   5   44.64    3.70
  -1  10   5   42.91    3.41
  -1  10   5   52.49    3.62
   1  10  -5   44.34    3.27
   1  10  -5   38.00    3.16
  -1  10   5   51.27    3.93
  -1  10   5   44.06    2.72
   1 -10  -5   45.55    2.96
   1 -10  -5   49.61    3.26
   1 -10  -5   45.75    3.05
   1 -10  -5   50.01    3.08
  -1 -10   5   47.66    3.17
  -1 -10   5   46.73    2.93
  -1 -10   5   46.86    2.88
  -1 -10   5   49.71    3.01
   1 -10  -5   47.92    3.07
  -1 -10   5   49.32    3.13
  -1 -10   5   48.66    3.18
  -1 -10   5   44.42    2.98
  -1 -10   5   48.18    3.14
  -1 -10   5   41.93    3.32
  -1 -10   5   51.06    3.33
  -1 -10   5   48.63    3.35
  -1 -10   5   49.17    2.98
   1 -10  -5   47.36    3.23
   1 -10  -5   51.10    3.89
  -1  10   4  146.73    7.40
   1  10  -4  147.71    6.92
   1  10  -4  121.44    6.36
   1  10  -4  143.01    6.67
  -1  10   4  147.41    6.64
  -1  10   4  144.86    7.28
  -1  10   4  122.85    6.43
  -1  10   4  143.19    7.08
   1 -10  -4  138.04    5.97
   1 -10  -4  142.57    6.12
  -1 -10   4  138.50    6.33
  -1 -10   4  140.41    6.59
  -1 -10   4  132.73    6.04
   1 -10  -4  135.57    6.19
  -1 -10   4  132.77    5.98
   1 -10  -4  148.02    6.08
  -1 -10   4  140.51    6.00
  -1 -10   4  141.68    5.96
  -1 -10   4  150.77    6.17
   1 -10  -4  145.67    6.22
  -1 -10   4  140.15    6.10
  -1 -10   4  143.40    6.26
   1 -10  -4  137.47    6.27
  -1 -10   4  141.07    5.95
  -1 -10   4  135.44    6.14
   1 -10  -4  147.61    6.15
   1 -10  -4  153.73    7.22
  -1 -10   4  139.60    6.26
  -1 -10   4  142.64    6.87
  -1 -10   4  138.95    5.95
  -1  10   3  172.45    7.36
   1  10  -3  157.67    7.45
  -1  10   3  177.62    8.15
  -1  10   3  164.23    8.09
   1  10  -3  158.61    7.69
   1  10  -3  162.20    7.25
   1  10  -3  160.69    7.82
   1  10  -3  146.08    7.51
  -1  10   3  167.45    7.82
  -1  10   3  147.90    7.22
  -1 -10   3  174.77    7.06
   1 -10  -3  162.70    7.04
  -1 -10   3  182.57    7.30
   1 -10  -3  176.47    6.99
   1 -10  -3  158.33    6.87
  -1 -10   3  165.76    6.73
  -1 -10   3  164.69    7.66
   1 -10  -3  176.23    7.87
  -1 -10   3  163.28    6.86
  -1 -10   3  172.65    6.83
   1 -10  -3  176.73    7.10
  -1 -10   3  171.61    6.94
   1 -10  -3  160.83    6.85
  -1 -10   3  171.62    6.82
  -1 -10   3  176.36    7.20
  -1 -10   3  179.84    7.02
   1 -10  -3  182.07    7.16
  -1 -10   3  163.23    7.07
   1 -10  -3  172.36    6.87
  -1 -10   3  163.20    7.32
  -1 -10   3  175.54    6.92
   1  10  -2    4.76    1.35
  -1  10   2    4.32    1.28
  -1  10   2    5.32    1.44
   1  10  -2    2.94    1.10
  -1  10   2    2.82    1.27
   1  10  -2    7.31    1.42
   1  10  -2    6.59    1.48
  -1  10   2    3.64    1.09
   1 -10  -2    4.46    1.10
   1 -10  -2    4.20    1.17
  -1 -10   2    4.53    1.09
   1 -10  -2    3.78    1.19
   1 -10  -2    5.91    1.49
  -1 -10   2    5.00    1.21
   1 -10  -2    3.91    1.08
   1 -10  -2    6.30    1.37
  -1 -10   2    5.35    1.20
  -1 -10   2    4.90    1.17
  -1 -10   2    4.88    1.06
  -1 -10   2    5.47    1.14
  -1 -10   2    4.91    1.18
  -1 -10   2    3.78    1.20
  -1 -10   2    4.21    1.27
  -1 -10   2    5.36    1.19
  -1 -10   2    4.94    1.08
  -1 -10   2    5.80    1.34
   1 -10  -2    3.75    1.04
  -1 -10   2    2.99    1.01
   1  10  -1   21.54    2.55
  -1  10   1   23.82    2.42
  -1  10   1   25.90    2.62
   1  10  -1   15.73    2.09
   1  10  -1   18.91    2.31
   1  10  -1   22.17    2.17
  -1  10   1   18.99    2.01
  -1 -10   1   24.50    2.28
  -1 -10   1   19.34    2.01
   1 -10  -1   21.74    2.19
   1 -10  -1   23.10    2.15
   1 -10  -1   25.21    2.20
  -1 -10   1   25.37    2.10
   1 -10  -1   24.38    2.10
   1 -10  -1   20.56    2.17
   1 -10  -1   21.77    2.07
  -1 -10   1   23.64    2.14
  -1 -10   1   22.56    2.19
  -1 -10   1   22.55    2.10
   1 -10  -1   28.40    2.28
  -1 -10   1   26.63    2.35
  -1 -10   1   21.51    1.99
  -1 -10   1   20.55    1.95
  -1 -10   1   20.74    2.36
  -1 -10   1   26.59    2.24
   1 -10  -1   23.82    2.09
  -1 -10   1   29.23    2.26
  -1 -10   1   18.77    1.84
  -1 -10   1   22.93    1.94
  -1  10   0  194.35    8.36
   1  10   0  196.73    8.88
  -1  10   0  188.22    8.15
  -1  10   0  179.48    8.55
   1  10   0  193.63    8.54
   1  10   0  187.72    8.00
  -1 -10   0  185.72    7.48
   1 -10   0  182.02    7.51
   1 -10   0  188.50    7.49
  -1 -10   0  197.63    7.74
  -1 -10   0  183.58    8.36
   1 -10   0  184.47    7.58
  -1 -10   0  194.86    7.51
   1 -10   0  192.99    7.69
   1 -10   0  179.76    7.52
  -1 -10   0  191.82    7.55
   1 -10   0  183.01    7.36
  -1 -10   0  191.92    7.52
   1 -10   0  185.33    7.43
  -1 -10   0  190.43    7.77
   1 -10   0  191.71    7.90
  -1 -10   0  182.45    7.37
  -1 -10   0  180.32    7.60
  -1 -10   0  199.52    7.86
   1 -10   0  192.46    7.40
  -1 -10   0  186.35    7.38
  -1  10  -1  106.99    6.09
  -1  10  -1  114.59    5.79
   1  10   1  108.26    6.01
  -1  10  -1  117.95    5.79
   1  10   1  116.49    5.86
   1 -10   1  112.53    5.20
   1 -10   1  112.49    5.38
  -1 -10  -1  127.61    5.64
   1 -10   1  117.39    5.36
   1 -10   1  111.87    5.23
  -1 -10  -1  114.93    5.29
  -1 -10  -1  116.05    5.26
   1 -10   1  114.54    5.63
   1 -10   1  112.50    5.28
  -1 -10  -1  122.99    5.42
  -1 -10  -1  117.72    5.27
   1 -10   1  117.33    5.38
  -1 -10  -1  111.60    5.63
   1 -10   1  112.40    5.23
  -1 -10  -1  118.90    5.52
  -1 -10  -1  110.53    5.25
   1 -10   1  111.93    5.21
  -1 -10  -1  115.79    5.21
  -1 -10  -1  113.34    6.10
  -1  10  -2    2.45    0.96
  -1  10  -2    2.27    0.98
   1  10   2    0.58    1.09
   1  10   2    2.89    1.23
  -1  10  -2    1.77    0.84
   1  10   2    2.32    1.04
   1 -10   2    2.28    0.98
  -1 -10  -2    3.29    1.21
   1 -10   2    1.86    0.99
  -1 -10  -2    1.40    0.84
  -1 -10  -2    3.80    1.06
   1 -10   2    1.27    0.76
  -1 -10  -2    1.76    0.92
  -1 -10  -2    0.81    0.81
  -1 -10  -2    1.95    0.90
   1 -10   2    1.71    0.86
   1 -10   2    3.11    1.13
   1 -10   2    2.07    0.95
  -1 -10  -2    0.47    0.77
  -1 -10  -2    2.19    0.87
   1 -10   2    2.40    1.02
   1 -10   2    1.70    0.93
   1  10   3  180.08    8.47
  -1  10  -3  182.65    8.09
  -1  10  -3  188.48    8.37
   1  10   3  189.39    8.86
   1  10   3  178.62    8.18
   1 -10   3  188.55    7.57
   1 -10   3  187.95    7.60
  -1 -10  -3  180.44    7.48
  -1 -10  -3  182.40    7.47
  -1 -10  -3  171.64    7.50
   1 -10   3  180.77    8.01
  -1 -10  -3  188.52    7.44
   1 -10   3  184.38    7.68
  -1 -10  -3  198.03    7.68
   1 -10   3  187.49    7.56
   1 -10   3  186.23    7.46
   1 -10   3  169.05    8.06
  -1 -10  -3  188.90    8.30
   1 -10   3  194.76    7.37
   1 -10   3  181.46    7.34
  -1 -10  -3  184.58    7.52
  -1 -10  -3  195.58    7.60
   1 -10   3  193.55    7.40
  -1  10  -4    1.75    0.94
   1  10   4    1.18    1.11
   1  10   4    1.46    0.99
  -1  10  -4    1.60    1.02
   1  10   4    1.27    0.95
  -1 -10  -4    2.04    0.99
  -1 -10  -4    1.35    0.77
   1 -10   4    1.09    0.87
  -1 -10  -4    1.54    0.95
  -1 -10  -4    3.39    1.07
   1 -10   4    1.34    0.95
  -1 -10  -4    4.49    1.30
   1 -10   4    0.71    0.86
   1 -10   4    1.51    0.86
   1 -10   4    1.01    0.83
   1 -10   4    0.17    0.80
  -1 -10  -4    0.53    0.75
   1 -10   4    1.86    0.82
   1 -10   4    0.70    0.83
  -1 -10  -4    0.17    0.76
  -1 -10  -4    1.51    0.87
   1 -10   4    0.49    0.80
   1  10   5    0.50    0.85
   1  10   5    0.59    1.06
   1  10   5   -0.88    1.10
  -1  10  -5   -0.22    0.70
  -1  10  -5   -0.64    0.82
  -1  10  -5    0.85    0.75
   1  10   5    0.26    0.98
  -1 -10  -5    0.97    0.82
  -1 -10  -5    1.23    0.82
   1 -10   5   -0.18    0.92
   1 -10   5    0.47    0.76
  -1 -10  -5   -0.52    0.94
  -1 -10  -5    0.79    0.82
  -1 -10  -5   -0.52    0.91
  -1 -10  -5    0.17    0.87
   1 -10   5    0.46    0.68
  -1 -10  -5    0.53    0.79
  -1 -10  -5   -0.16    0.76
   1 -10   5    0.67    0.95
   1 -10   5    1.60    0.92
   1 -10   5    0.18    0.78
  -1 -10  -5    0.51    0.74
   1 -10   5    0.13    0.62
   1 -10   5    0.16    0.77
   1  10   6    5.54    1.57
  -1 -10  -6    8.74    1.40
   1  10   6   13.72    2.05
   1  10   6   10.28    1.93
   1  10   6    9.12    1.84
  -1  10  -6    8.49    1.47
   1  10   6   10.10    1.83
   1  10   6    8.42    1.25
   1 -10   6   11.28    1.47
  -1 -10  -6    9.02    1.57
   1 -10   6   11.13    1.68
  -1 -10  -6    9.73    1.51
  -1 -10  -6   11.17    1.54
   1 -10   6    8.36    1.51
   1 -10   6   11.09    1.39
  -1 -10  -6    9.82    1.35
   1 -10   6   11.38    1.78
  -1 -10  -6   11.11    1.90
  -1 -10  -6    6.76    1.27
   1 -10   6    9.47    1.40
  -1 -10  -6    8.69    1.43
  -1 -10  -6    9.14    1.43
   1 -10   6   10.74    1.66
  -1 -10  -7  217.61    8.91
  -1  10  -7  233.33    9.49
   1  10   7  231.01   10.10
   1  10   7  233.21   10.32
   1  10   7  235.94   10.11
   1  10   7  225.25    9.92
   1  10   7  241.52    8.69
  -1 -10  -7  234.04    8.89
  -1 -10  -7  239.36    9.01
   1 -10   7  234.30    8.99
   1 -10   7  232.04    8.79
  -1 -10  -7  231.20    9.15
   1 -10   7  238.96    9.14
   1 -10   7  227.12    8.88
   1 -10   7  227.95    9.29
   1 -10   7  240.77    9.53
  -1 -10  -7  236.94    8.86
  -1 -10  -7  249.35    9.01
  -1 -10  -7  239.32    9.14
  -1 -10  -7  225.25   10.05
  -1 -10  -8   31.42    2.61
   1  10   8   43.21    3.69
  -1  10  -8   36.86    2.99
  -1 -10  -8   36.97    2.74
   1  10   8   38.49    3.43
   1  10   8   44.85    3.57
   1  10   8   37.23    2.70
   1  10   8   43.23    2.68
   1 -10   8   39.73    3.14
   1 -10   8   40.21    3.14
   1 -10   8   41.67    2.79
  -1 -10  -8   40.08    2.74
   1 -10   8   37.57    2.96
   1 -10   8   39.86    2.89
  -1 -10  -8   42.29    2.99
   1 -10   8   37.57    2.75
  -1 -10  -8   43.14    3.60
  -1 -10  -8   37.73    2.71
   1 -10   8   42.56    2.91
  -1 -10  -8   39.15    2.82
  -1 -10  -8   39.00    2.61
  -1  10  -9    8.74    1.48
   1  10   9    5.63    1.47
  -1 -10  -9    3.65    1.08
   1  10   9    5.71    1.53
  -1  10  -9    6.00    1.41
  -1 -10  -9    6.33    1.30
  -1  10  -9    6.97    1.42
   1  10   9    7.23    1.61
   1  10   9    6.71    1.27
   1  10   9    7.75    1.18
   1  10   9    5.69    1.21
   1 -10   9    4.40    1.22
   1 -10   9    5.34    1.21
   1 -10   9    6.51    1.34
  -1 -10  -9    4.90    1.03
   1 -10   9    3.89    1.10
  -1 -10  -9    4.63    1.03
  -1 -10  -9    7.21    1.46
  -1 -10  -9    4.74    1.16
  -1 -10  -9    5.86    1.15
   1 -10   9    5.72    1.50
  -1 -10 -10   18.95    2.00
   1  10  10   19.54    1.86
  -1  10 -10   20.44    2.13
   1  10  10   19.92    2.45
  -1  10 -10   24.17    2.52
  -1 -10 -10   20.55    1.98
   1  10  10   20.59    2.32
  -1  10 -10   19.50    2.20
   1  10  10   19.41    2.32
   1  10  10   23.78    2.03
  -1  10 -10   18.14    1.85
  -1 -10 -10   18.06    2.01
   1 -10  10   22.30    2.08
   1 -10  10   20.66    1.90
  -1 -10 -10   22.32    1.89
  -1 -10 -10   20.16    1.73
   1 -10  10   19.59    2.12
   1 -10  10   20.00    2.01
  -1 -10 -10   17.52    1.78
   1  10  11    4.36    1.25
  -1 -10 -11    4.97    1.19
   1  10  11    6.27    1.28
   1  10  11    6.71    1.12
  -1 -10 -11    4.72    1.11
  -1  10 -11    5.64    1.26
   1  10  11    4.71    1.08
   1  10  11    6.52    1.26
  -1  10 -11    7.41    1.21
   1 -10  11    7.28    1.40
   1 -10  11    8.20    1.43
   1 -10  11    4.55    1.15
  -1 -10 -11    4.91    0.88
  -1 -10 -11    5.73    1.06
  -1 -10 -11    3.25    1.04
   1 -10  11    4.87    1.04
   1  10  12    8.23    1.33
   1  10  12    7.00    1.05
  -1 -10 -12    5.14    1.12
  -1 -10 -12    6.03    1.12
   1  10  12    6.05    1.07
  -1  10 -12    6.11    1.10
   1  10  12    5.71    1.05
  -1  10 -12    4.40    1.03
  -1 -10 -12    6.91    1.34
  -1 -10 -12    6.19    0.95
   1 -10  12    7.41    1.25
   1 -10  12    7.05    1.27
  -1 -10 -13    0.13    0.65
   1  10  13    1.62    0.83
   1  10  13   -0.20    0.56
  -1  10 -13   -0.22    0.64
  -1  10 -13    0.13    0.73
   1  10  13    0.09    0.53
   1  10  13   -0.67    0.68
   1 -10  13    0.12    0.63
  -1 -10 -13    0.64    0.76
   1 -10  13   -0.13    0.69
  -1 -10 -14   59.14    2.97
   1  10  14   49.89    2.48
   1  10  14   57.04    2.90
   1  10  14   65.55    2.99
  -1  10 -14   55.56    2.91
  -1  10 -14   55.70    2.97
   1  10  14   55.63    2.74
  -1 -10 -14   60.10    2.99
  -1 -10 -14   62.23    2.93
   1 -10  14   62.88    2.95
   1 -10  14   58.14    3.07
   1 -10  14   56.69    2.84
   1  10  15    4.68    0.73
   1  10  15    4.45    0.77
   1  10  15    4.79    0.75
  -1 -10 -15    5.11    0.78
  -1 -10 -15    4.90    0.80
   1 -10  15    4.00    0.67
   1  10  16   23.08    1.29
   1 -10  16   23.43    1.28
  -1 -10 -16   22.78    1.24
  -1  11  15   97.44    3.22
  -1  11  15   89.77    3.20
   1 -11 -15   91.61    3.14
  -1  11  14   76.70    3.19
  -1  11  14   67.36    2.75
  -1  11  14   75.61    3.19
  -1 -11  14   67.15    3.02
   1 -11 -14   73.83    3.15
  -1 -11  14   74.78    3.29
  -1 -11  14   70.59    3.02
   1 -11 -14   71.01    3.12
  -1  11  13   84.92    3.67
  -1  11  13   97.51    4.12
  -1  11  13   99.31    4.15
  -1  11  13   95.07    3.95
  -1  11  13   97.81    3.93
  -1 -11  13   93.74    4.06
   1 -11 -13   86.03    3.96
  -1 -11  13   95.32    4.23
   1 -11 -13   95.50    4.09
  -1  11  12    3.32    0.94
  -1  11  12    4.40    0.87
  -1  11  12    3.80    0.89
  -1  11  12    3.45    0.87
  -1  11  12    2.84    0.84
   1  11 -12    1.82    0.76
   1 -11 -12    2.50    0.89
  -1 -11  12    3.14    0.98
   1 -11 -12    3.08    0.99
   1 -11 -12    2.37    0.77
  -1 -11  12    3.20    0.94
  -1  11  11    0.81    0.67
   1  11 -11    0.72    0.71
  -1  11  11    0.78    0.72
  -1  11  11    0.79    0.74
  -1  11  11    1.67    0.79
   1 -11 -11    1.91    0.86
  -1 -11  11    0.16    0.84
   1 -11 -11    0.15    0.74
  -1 -11  11   -0.16    0.74
  -1  11  10   18.98    1.77
   1  11 -10   19.98    1.98
  -1  11  10   20.51    2.25
  -1  11  10   18.81    2.15
  -1  11  10   21.66    1.81
  -1  11  10   22.83    1.94
   1 -11 -10   19.12    1.94
  -1 -11  10   20.60    2.10
   1 -11 -10   19.77    1.61
  -1 -11  10   21.32    1.90
   1 -11 -10   19.42    1.87
  -1  11   9    2.04    0.88
   1  11  -9    0.19    0.66
  -1  11   9   -2.19    0.94
  -1  11   9   -0.14    0.74
  -1  11   9    0.15    0.88
  -1 -11   9    1.12    0.92
   1 -11  -9    0.49    0.82
   1 -11  -9    0.49    0.64
  -1 -11   9   -0.19    0.94
   1 -11  -9    1.89    1.04
  -1 -11   9    0.32    0.79
  -1 -11   9    1.19    0.88
   1 -11  -9    0.48    0.64
  -1  11   8    1.61    1.15
  -1  11   8    1.05    0.99
   1  11  -8    2.14    0.97
   1  11  -8    2.00    1.04
  -1  11   8    0.54    0.91
  -1  11   8    0.50    0.71
  -1  11   8    1.32    0.80
   1 -11  -8    0.69    0.71
   1 -11  -8    0.95    0.86
  -1 -11   8    2.94    1.12
  -1 -11   8    0.38    0.88
   1 -11  -8    1.74    1.04
  -1 -11   8    1.15    0.96
   1 -11  -8    1.07    0.96
   1 -11  -8    0.94    0.68
   1 -11  -8   -0.27    0.85
  -1  11   7    9.61    1.71
  -1  11   7    9.48    1.60
  -1  11   7    7.89    1.77
   1  11  -7    9.11    1.60
  -1  11   7   12.30    1.53
  -1  11   7   10.82    1.33
  -1 -11   7   12.22    1.57
   1 -11  -7   10.97    1.61
  -1 -11   7   11.71    1.45
   1 -11  -7    9.25    1.34
  -1 -11   7   12.43    1.53
   1 -11  -7    9.75    1.58
  -1 -11   7    9.75    1.56
  -1 -11   7    9.42    1.60
   1 -11  -7    8.58    1.72
   1 -11  -7   11.01    1.40
  -1 -11   7    8.42    1.44
   1 -11  -7   10.95    1.43
   1  11  -6   84.48    4.58
  -1  11   6   90.58    5.47
  -1  11   6   88.35    5.46
   1  11  -6   76.95    4.53
  -1  11   6   85.79    4.82
  -1  11   6   82.19    4.06
  -1 -11   6   83.46    4.35
   1 -11  -6   83.80    5.31
   1 -11  -6   84.93    4.34
  -1 -11   6   85.42    4.46
   1 -11  -6   87.43    4.37
   1 -11  -6   88.24    4.29
  -1 -11   6   91.64    4.71
  -1 -11   6   88.45    4.29
   1 -11  -6   78.20    4.46
  -1 -11   6   83.29    4.36
   1 -11  -6   87.00    4.55
  -1 -11   6   84.07    4.31
  -1 -11   6   81.76    4.68
  -1 -11   6   82.22    4.28
  -1  11   5   17.17    2.36
   1  11  -5   18.65    2.13
  -1  11   5   18.87    2.52
  -1  11   5   16.78    2.04
  -1  11   5   18.93    1.81
  -1 -11   5   19.75    2.03
   1 -11  -5   18.18    1.87
  -1 -11   5   19.50    1.94
   1 -11  -5   19.64    2.08
  -1 -11   5   19.96    1.89
   1 -11  -5   21.33    2.18
  -1 -11   5   18.13    2.15
  -1 -11   5   17.77    1.97
  -1 -11   5   19.66    1.82
  -1 -11   5   18.55    1.95
  -1 -11   5   19.30    2.01
   1 -11  -5   22.80    2.62
  -1 -11   5   17.61    1.85
   1 -11  -5   17.11    1.85
   1 -11  -5   17.97    1.82
  -1 -11   5   17.62    2.07
  -1 -11   5   19.29    1.98
  -1 -11   5   20.31    2.00
  -1  11   4   27.65    2.93
   1  11  -4   21.47    2.46
  -1  11   4   26.04    2.78
   1  11  -4   22.58    2.33
  -1  11   4   23.66    2.67
  -1  11   4   21.94    2.34
   1 -11  -4   24.15    2.23
   1 -11  -4   21.23    2.16
  -1 -11   4   18.14    2.25
  -1 -11   4   21.97    2.05
   1 -11  -4   25.59    2.23
   1 -11  -4   24.37    2.67
   1 -11  -4   22.01    2.10
  -1 -11   4   26.69    2.18
  -1 -11   4   28.53    2.36
  -1 -11   4   21.77    2.16
  -1 -11   4   27.68    2.70
  -1 -11   4   21.70    2.10
  -1 -11   4   27.76    2.33
  -1 -11   4   23.29    2.30
  -1 -11   4   22.17    2.11
  -1 -11   4   23.57    2.08
  -1 -11   4   23.14    2.18
   1 -11  -4   25.95    2.15
   1 -11  -4   23.88    2.27
  -1 -11   4   21.85    2.02
   1 -11  -4   22.20    2.06
   1  11  -3   35.47    3.21
  -1  11   3   39.30    3.59
  -1  11   3   31.07    3.16
   1  11  -3   34.39    3.00
  -1  11   3   36.98    2.94
  -1  11   3   33.01    3.08
   1 -11  -3   39.72    2.72
   1 -11  -3   32.63    3.01
   1 -11  -3   36.65    2.64
  -1 -11   3   37.83    2.68
   1 -11  -3   37.78    2.76
  -1 -11   3   40.68    2.78
  -1 -11   3   37.91    2.89
  -1 -11   3   38.34    2.84
  -1 -11   3   36.64    2.64
  -1 -11   3   37.80    2.74
  -1 -11   3   36.12    2.57
  -1 -11   3   36.55    2.71
   1 -11  -3   34.08    2.63
  -1 -11   3   35.48    3.13
  -1 -11   3   34.41    2.90
   1 -11  -3   38.51    2.80
[truncated: 4,110,285 more chars]
