# Supplementary material for: London Dispersion versus Intramolecular Hydrogen Bond in Bis‐Pyridines: How Accurate Is DFT for Competing Noncovalent Interactions in the Condensed Phase?
Source: Chemistry. 2025 Oct 23;31(66):e02745. doi: 10.1002/chem.202502745 (PMC12648470; doi:10.1002/chem.202502745)
Supplement: Supplementary file 1 — Supporting Information [file CHEM-31-e02745-s002.zip › Crystal_structures/11b/c200123_1_2.fcf]

#
# h,k,l, Fc-squared, Fo-squared, sigma(Fo-squared), status flag
#
data_c200123_1_2
_shelx_title ' c200123_1_2_a.res in P2(1)/c'
_shelx_refln_list_code          4
_shelx_F_calc_maximum      340.32
_exptl_crystal_F_000      2096.00
_reflns_d_resolution_high  0.7833

loop_
 _space_group_symop_operation_xyz
 'x, y, z'
 '-x, y+1/2, -z+1/2'
 '-x, -y, -z'
 'x, -y-1/2, z-1/2'

_cell_length_a    20.3501
_cell_length_b    12.7777
_cell_length_c    16.8838
_cell_angle_alpha  90.000
_cell_angle_beta  103.741
_cell_angle_gamma  90.000

_shelx_F_squared_multiplier     1.000

loop_
 _refln_index_h
 _refln_index_k
 _refln_index_l
 _refln_F_squared_calc
 _refln_F_squared_meas
 _refln_F_squared_sigma
 _refln_observed_status
   2   0   0       2181.61       1945.16        29.12 o
   3   0   0       2725.92       2619.43        35.36 o
   4   0   0       1947.60       1899.63        27.01 o
   5   0   0       2487.99       2319.07        37.22 o
   6   0   0          6.63          2.92         1.85 o
   7   0   0      17750.16      16778.03       184.47 o
   8   0   0        541.84        536.42        10.51 o
   9   0   0       3052.77       3060.80        32.33 o
  10   0   0      15994.41      15841.61       146.68 o
  11   0   0       2823.47       3057.70        32.51 o
  12   0   0       5589.46       5361.54        57.56 o
  13   0   0       2404.36       2347.70        25.33 o
  14   0   0        956.54        868.00        11.06 o
  15   0   0         36.75         31.32         2.97 o
  16   0   0       4473.12       4479.62        43.12 o
  17   0   0          1.85          5.51         2.80 o
  18   0   0       2304.74       2299.87        27.24 o
  19   0   0       4193.01       4087.15        43.91 o
  20   0   0       1234.74       1198.01        20.00 o
  21   0   0        482.51        510.90        12.14 o
  22   0   0       2228.86       2222.55        32.92 o
  23   0   0         29.17         38.70         4.15 o
  24   0   0        121.31         93.93         4.93 o
   1   1   0         37.26         74.53         1.98 o
   2   1   0       4179.91       3990.58        51.86 o
   3   1   0       4057.05       3735.77        41.79 o
   4   1   0      15025.75      14558.16       156.37 o
   5   1   0        821.34        766.36         8.28 o
   6   1   0       4427.59       4304.03        42.00 o
   7   1   0       2762.96       2715.24        29.72 o
   8   1   0      38787.61      36913.62       318.37 o
   9   1   0        311.81        360.78         4.82 o
  10   1   0       1632.47       1544.16        11.89 o
  11   1   0        434.64        417.73         5.32 o
  12   1   0       2998.45       3290.09        25.74 o
  13   1   0        430.41        416.15         5.95 o
  14   1   0       2793.88       2704.13        17.88 o
  15   1   0         51.25         64.69         2.26 o
  16   1   0        921.65        888.27         9.61 o
  17   1   0        264.23        247.42         4.71 o
  18   1   0       1966.60       1966.33        17.45 o
  19   1   0        247.65        284.93         5.94 o
  20   1   0        208.95        204.00         5.10 o
  21   1   0         57.62         76.07         3.57 o
  22   1   0          0.03          0.76         1.83 o
  23   1   0       2156.47       2089.78        26.37 o
  24   1   0        264.29        286.87         6.72 o
  25   1   0          0.18         -0.17         1.99 o
   0   2   0      52723.77      43994.46       881.62 o
   1   2   0      18624.55      16936.96       279.43 o
   2   2   0       3073.85       2815.50        40.18 o
   3   2   0      15482.93      14171.42       141.62 o
   4   2   0      27883.83      26677.78       228.15 o
   5   2   0        148.93        196.86         3.47 o
   6   2   0       9215.83       8819.89        69.48 o
   7   2   0        439.41        419.55         5.49 o
   8   2   0          1.78          7.01         1.92 o
   9   2   0       9859.11      10578.12        78.97 o
  10   2   0         43.01         84.29         2.97 o
  11   2   0       3729.29       3986.00        30.18 o
  12   2   0        101.49        117.19         3.64 o
  13   2   0       3227.56       3024.02        23.51 o
  14   2   0        356.40        336.09         4.50 o
  15   2   0        952.54        878.10         8.76 o
  16   2   0       1345.73       1248.41        11.19 o
  17   2   0        718.50        663.97         8.17 o
  18   2   0        354.42        335.68         5.80 o
  19   2   0        179.00        197.21         4.41 o
  20   2   0       1010.57        960.16        11.49 o
  21   2   0          0.25          0.49         1.85 o
  22   2   0        603.02        672.39         9.81 o
  23   2   0        367.40        408.45         6.93 o
  24   2   0          4.60          2.64         1.81 o
  25   2   0         73.41         71.37         6.57 o
   1   3   0      38844.87      35835.84       451.65 o
   2   3   0        190.74        289.96         5.39 o
   3   3   0       3318.24       3229.68        31.10 o
   4   3   0       1314.27       1573.73        14.88 o
   5   3   0      10142.81       9432.14        73.89 o
   6   3   0         18.18         40.66         1.90 o
   7   3   0       9241.95       8702.83        69.44 o
   8   3   0       4333.69       4485.51        36.82 o
   9   3   0        171.48        136.23         3.31 o
  10   3   0        561.11        513.35         7.40 o
  11   3   0       2615.42       2696.76        23.61 o
  12   3   0        917.69        796.05         9.98 o
  13   3   0        152.91        187.12         3.72 o
  14   3   0       1020.28       1000.97        10.34 o
  15   3   0        150.56        157.40         3.42 o
  16   3   0        435.15        410.04         5.72 o
  17   3   0       2505.79       2629.03        19.44 o
  18   3   0       2525.07       2529.46        20.68 o
  19   3   0        134.19        120.97         3.82 o
  20   3   0         86.30        105.09         3.81 o
  21   3   0         23.62         20.84         2.05 o
  22   3   0          8.20          7.52         2.11 o
  23   3   0        495.17        506.35         7.47 o
  24   3   0         11.53         16.25         1.95 o
   0   4   0        250.74        286.12         7.72 o
   1   4   0       1572.00       1657.21        22.82 o
   2   4   0       1811.88       1863.66        23.00 o
   3   4   0        182.78        174.88         4.17 o
   4   4   0       5160.38       5001.87        45.71 o
   5   4   0      20104.57      20079.59       158.69 o
   6   4   0      26048.98      25714.81       183.81 o
   7   4   0         44.38         39.39         1.89 o
   8   4   0       1016.13       1211.77        11.74 o
   9   4   0       9015.46       8983.63        65.90 o
  10   4   0       3303.93       3421.02        27.76 o
  11   4   0       4506.74       4680.53        35.68 o
  12   4   0       8105.15       7795.10        45.05 o
  13   4   0       1489.18       1660.06        13.52 o
  14   4   0       2165.80       2167.07        17.03 o
  15   4   0        343.36        347.67         5.57 o
  16   4   0        811.92        756.73         8.46 o
  17   4   0        103.97        105.51         3.40 o
  18   4   0         90.05         81.87         3.09 o
  19   4   0        497.90        571.38         7.84 o
  20   4   0        259.33        219.51         4.88 o
  21   4   0         14.65         13.37         2.00 o
  22   4   0          3.76          3.39         1.83 o
  23   4   0         54.10         57.96         2.71 o
  24   4   0        147.66        112.24         3.27 o
   1   5   0       1685.70       1573.92        18.45 o
   2   5   0       3759.45       3868.34        39.78 o
   3   5   0       5918.10       6051.43        55.55 o
   4   5   0        327.74        327.93         5.08 o
   5   5   0         96.48        101.57         3.09 o
   6   5   0         14.92          6.59         1.26 o
   7   5   0       1988.38       2150.86        18.00 o
   8   5   0       1611.74       1561.53        13.97 o
   9   5   0       5058.87       5259.15        39.06 o
  10   5   0         38.63         32.81         2.74 o
  11   5   0       1388.98       1228.99        11.05 o
  12   5   0        224.62        248.20         4.25 o
  13   5   0       2836.09       2750.53        20.22 o
  14   5   0        882.76        802.26        10.18 o
  15   5   0        144.04        133.05         3.58 o
  16   5   0         99.11        117.70         3.72 o
  17   5   0         10.31         16.79         2.20 o
  18   5   0         19.21         26.22         2.32 o
  19   5   0        372.25        398.30         7.21 o
  20   5   0        303.73        334.02         6.10 o
  21   5   0         28.67         35.93         2.56 o
  22   5   0         83.57         91.55         3.41 o
  23   5   0          4.61          5.97         1.58 o
  24   5   0         10.54          4.20         3.34 o
   0   6   0       1185.69       1206.92        23.82 o
   1   6   0       8491.84       8278.95        88.67 o
   2   6   0        103.22         98.28         3.80 o
   3   6   0        191.74        357.89         5.64 o
   4   6   0       3462.13       3881.49        30.40 o
   5   6   0       2135.03       2046.23        18.95 o
   6   6   0         16.34          6.22         1.46 o
   7   6   0      16736.13      17041.42       118.28 o
   8   6   0         27.42         19.36         1.82 o
   9   6   0       1434.91       1534.05        14.71 o
  10   6   0        675.60        688.05         7.49 o
  11   6   0       1649.60       1711.09        13.18 o
  12   6   0        269.80        279.14         5.33 o
  13   6   0        415.59        397.91         5.94 o
  14   6   0       3324.29       3189.38        23.91 o
  15   6   0        323.86        334.65         5.92 o
  16   6   0        768.04        720.78         8.94 o
  17   6   0       2819.62       2938.33        25.10 o
  18   6   0        558.82        486.63         8.18 o
  19   6   0         36.94         22.47         2.27 o
  20   6   0        350.06        379.66         6.34 o
  21   6   0          6.53          8.26         1.91 o
  22   6   0         59.09         56.25         2.68 o
  23   6   0         67.85         82.07         3.32 o
   1   7   0       3081.77       3426.29        52.26 o
   2   7   0       2124.24       2179.86        24.56 o
   3   7   0       5858.41       5738.67        55.27 o
   4   7   0       1118.70       1022.71        11.43 o
   5   7   0       4596.80       4530.25        38.82 o
   6   7   0        766.99        965.06        11.60 o
   7   7   0        202.88        189.20         5.92 o
   8   7   0       1403.66       1400.44        11.98 o
   9   7   0         99.60        122.46         2.88 o
  10   7   0        216.50        222.01         4.18 o
  11   7   0        177.04        187.82         4.18 o
  12   7   0       2271.87       2211.04        18.23 o
  13   7   0          8.37          7.66         1.98 o
  14   7   0        308.77        282.38         5.39 o
  15   7   0         55.33         63.66         3.17 o
  16   7   0        102.51         86.05         3.50 o
  17   7   0        296.82        247.58         4.96 o
  18   7   0          3.76          5.38         1.92 o
  19   7   0          6.41          9.14         2.04 o
  20   7   0         38.40         22.32         2.04 o
  21   7   0         30.21         29.42         2.13 o
  22   7   0          0.65          4.19         1.65 o
   0   8   0        301.99        313.43        10.49 o
   1   8   0        425.85        386.66         7.94 o
   2   8   0       2265.60       2178.52        23.99 o
   3   8   0        201.97        256.28         6.84 o
   4   8   0        139.21        205.90         4.20 o
   5   8   0       4393.97       4466.91        26.77 o
   6   8   0         15.14         32.45         1.75 o
   7   8   0        915.87        850.18         8.49 o
   8   8   0        171.39        170.80         3.64 o
   9   8   0       8033.06       8016.50        51.46 o
  10   8   0        619.67        605.18         7.70 o
  11   8   0         13.93         11.25         1.97 o
  12   8   0          3.97          5.41         1.96 o
  13   8   0          9.27         14.44         2.13 o
  14   8   0          0.91          2.70         2.15 o
  15   8   0        378.64        370.21         7.51 o
  16   8   0        586.40        494.22         8.21 o
  17   8   0        103.29        100.42         3.39 o
  18   8   0        104.83         77.23         3.43 o
  19   8   0         95.71         99.53         3.05 o
  20   8   0        706.36        768.28        13.47 o
  21   8   0          9.40          6.27         1.65 o
   1   9   0         93.72        129.11         2.93 o
   2   9   0         11.84         15.53         1.51 o
   3   9   0        982.35       1009.81         9.34 o
   4   9   0          0.34          6.13         1.53 o
   5   9   0        379.43        370.34         5.04 o
   6   9   0         88.80        118.55         3.26 o
   7   9   0        507.31        523.38         6.82 o
   8   9   0        403.76        428.53         5.81 o
   9   9   0        419.36        380.06         6.17 o
  10   9   0       1097.65       1087.44        12.08 o
  11   9   0        836.66        799.10        10.03 o
  12   9   0       2390.10       2366.33        20.12 o
  13   9   0        754.48        804.26         9.62 o
  14   9   0          6.25          7.80         2.06 o
  15   9   0        266.93        281.27         5.42 o
  16   9   0        378.09        318.61         6.18 o
  17   9   0        203.38        199.82         4.61 o
  18   9   0         83.21         89.39         3.84 o
  19   9   0         85.15         77.96         3.34 o
  20   9   0        201.08        180.24         4.86 o
  21   9   0        524.46        512.54        20.24 o
   0  10   0       1578.33       1565.09        19.42 o
   1  10   0       1966.82       2031.13        16.38 o
   2  10   0        644.42        645.83         7.35 o
   3  10   0          0.10          5.30         1.78 o
   4  10   0        377.98        385.79         6.03 o
   5  10   0        515.55        530.20         7.03 o
   6  10   0        203.29        201.56         4.42 o
   7  10   0        303.06        304.74         5.61 o
   8  10   0        174.05        176.02         4.39 o
   9  10   0        572.37        595.74         9.24 o
  10  10   0        510.19        534.39         9.03 o
  11  10   0        772.85        741.77        10.47 o
  12  10   0       1162.37       1127.84        14.69 o
  13  10   0         88.44        109.83         3.95 o
  14  10   0        106.13         95.11         3.69 o
  15  10   0          3.12          2.38         1.89 o
  16  10   0          7.58          4.50         1.74 o
  17  10   0          7.67          5.46         1.86 o
  18  10   0         49.02         71.78         3.19 o
  19  10   0          7.93         14.53         1.85 o
   1  11   0       1712.79       1698.80        16.67 o
   2  11   0        331.64        345.54         5.73 o
   3  11   0        790.32        794.15         8.84 o
   4  11   0        754.00        754.13         8.80 o
   5  11   0        372.48        383.19         6.63 o
   6  11   0       1823.13       1816.00        16.53 o
   7  11   0        651.15        598.83         8.52 o
   8  11   0       1413.99       1473.32        16.57 o
   9  11   0        155.03        165.62         5.09 o
  10  11   0        626.84        571.13         9.66 o
  11  11   0          0.06          3.97         2.60 o
  12  11   0         29.37         35.33         2.75 o
  13  11   0        137.58        117.24         4.10 o
  14  11   0         55.10         46.15         3.57 o
  15  11   0        328.24        320.38         7.11 o
  16  11   0         18.96         16.30         2.03 o
  17  11   0        156.59        171.21         5.79 o
  18  11   0        400.80        459.25        10.31 o
   0  12   0       4531.23       4396.34        58.13 o
   1  12   0        835.41        797.73        10.12 o
   2  12   0       2008.05       1854.37        16.84 o
   3  12   0       2149.42       2098.27        18.75 o
   4  12   0        947.11        905.56        11.10 o
   5  12   0        196.19        171.36         4.45 o
   6  12   0        320.24        320.76         7.45 o
   7  12   0         55.21         70.70         3.40 o
   8  12   0        168.12        164.96         4.79 o
   9  12   0         73.82         69.99         3.45 o
  10  12   0       1906.70       1900.63        24.50 o
  11  12   0       1028.26       1049.71        14.50 o
  12  12   0         14.77         32.54         2.81 o
  13  12   0        512.92        477.45         8.71 o
  14  12   0        244.92        255.53         5.37 o
  15  12   0          0.80         -0.62         2.06 o
  16  12   0          4.00         10.19         1.92 o
  17  12   0        177.66        202.18         6.48 o
   1  13   0        408.61        365.52         7.62 o
   2  13   0         65.82         86.06         3.57 o
   3  13   0        167.97        221.59         5.30 o
   4  13   0        196.41        212.52         5.23 o
   5  13   0        364.65        352.54         7.17 o
   6  13   0         35.65         39.01         2.79 o
   7  13   0        472.16        434.13         7.83 o
   8  13   0          0.79          4.07         2.19 o
   9  13   0          1.21          1.34         2.39 o
  10  13   0          7.15          5.97         2.40 o
  11  13   0         70.73         58.42         3.01 o
  12  13   0          0.70          0.41         1.93 o
  13  13   0        104.55        126.53         4.59 o
  14  13   0        100.95         96.42         4.57 o
  15  13   0         68.38         63.92         3.70 o
   0  14   0        157.92        178.45         6.83 o
   1  14   0          2.95          4.08         2.36 o
   2  14   0          3.61          7.35         2.25 o
   3  14   0          3.51          0.37         2.32 o
   4  14   0         45.12         48.31         3.03 o
   5  14   0         91.16        129.07         4.97 o
   6  14   0        310.73        325.77         7.66 o
   7  14   0         93.02         90.69         3.86 o
   8  14   0        409.90        417.03         8.51 o
   9  14   0         48.44         59.43         3.05 o
  10  14   0         32.47         27.65         2.51 o
  11  14   0         10.03          9.18         1.74 o
  12  14   0          8.92          3.33         1.85 o
   1  15   0        925.12        889.75        17.74 o
   2  15   0        248.41        296.29         8.33 o
   3  15   0          5.48          3.66         2.40 o
   4  15   0          6.85         10.81         2.83 o
   5  15   0          0.07          0.70         2.62 o
   6  15   0        350.64        360.85         9.77 o
   7  15   0        343.66        386.19        17.84 o
   8  15   0         96.94         92.61         4.12 o
   9  15   0         10.36          7.30         1.96 o
   0  16   0         62.60         41.02         5.17 o
   1  16   0         25.83         20.25         2.92 o
   2  16   0          0.26          3.98         3.34 o
   3  16   0        285.22        362.69        16.36 o
 -25   1   1        236.01        220.64         6.64 o
 -24   1   1         48.30         56.13         2.55 o
 -23   1   1        166.03        162.98         3.79 o
 -22   1   1        136.62        122.33         3.88 o
 -21   1   1        172.38        163.58         4.92 o
 -20   1   1         11.96         17.78         2.14 o
 -19   1   1        744.32        719.73         9.94 o
 -18   1   1        257.25        263.43         5.63 o
 -17   1   1        172.41        176.59         4.04 o
 -16   1   1         76.95         74.99         2.76 o
 -15   1   1       1223.58       1149.84        10.13 o
 -14   1   1        333.05        337.51         4.71 o
 -13   1   1        226.25        260.96         5.45 o
 -12   1   1        477.87        467.76         6.10 o
 -11   1   1        323.85        320.74         4.85 o
 -10   1   1        578.60        459.78         5.89 o
  -9   1   1        237.10        212.06         4.11 o
  -8   1   1       1822.47       1608.14        14.27 o
  -7   1   1       3334.48       3366.52        26.87 o
  -6   1   1        779.50        752.70         8.82 o
  -5   1   1        161.40        122.68         3.66 o
  -4   1   1       1466.79       1310.64        14.93 o
  -3   1   1      12232.53      11726.40       127.08 o
  -2   1   1          5.83          8.56         2.55 o
  -1   1   1        921.74        921.47        10.88 o
   0   1   1        670.17        671.81         7.73 o
   1   1   1       8679.16       7818.26        59.72 o
   2   1   1       5113.25       4981.44        59.84 o
   3   1   1       3648.02       3637.11        44.29 o
   4   1   1      50486.85      45984.50       531.25 o
   5   1   1       5732.38       5409.52        51.70 o
   6   1   1       2576.55       2487.91        21.20 o
   7   1   1       1158.17        955.25        10.82 o
   8   1   1      26805.64      26227.29       177.91 o
   9   1   1       7177.20       7721.96        52.35 o
  10   1   1          7.52         21.70         1.49 o
  11   1   1         21.28         47.37         2.07 o
  12   1   1       3930.51       3908.16        29.32 o
  13   1   1         52.07         51.59         2.15 o
  14   1   1         32.62         44.79         1.89 o
  15   1   1         69.80         84.23         2.60 o
  16   1   1       1876.04       1914.60        15.21 o
  17   1   1       1605.27       1540.54        14.02 o
  18   1   1         72.48         73.56         3.25 o
  19   1   1        127.14        156.13         4.68 o
  20   1   1        104.80        125.63         4.26 o
  21   1   1         42.33         28.68         2.35 o
  22   1   1         86.50        116.92         3.89 o
  23   1   1        169.47        213.53         4.07 o
  24   1   1        106.97        133.13         4.48 o
 -25   2   1         35.02         26.83         2.96 o
 -24   2   1        189.73        185.24         5.16 o
 -23   2   1          2.85          3.58         1.72 o
 -22   2   1        874.45        959.23        12.62 o
 -21   2   1        155.54        150.95         4.01 o
 -20   2   1        367.48        399.62         6.93 o
 -19   2   1        104.34         82.23         3.08 o
 -18   2   1       1290.43       1305.41        13.47 o
 -17   2   1        531.50        447.52         6.93 o
 -16   2   1       3115.26       3155.30        22.97 o
 -15   2   1          5.30          6.59         1.62 o
 -14   2   1        308.92        362.15         5.31 o
 -13   2   1       2244.48       2200.05        16.65 o
 -12   2   1        329.01        312.80         5.69 o
 -11   2   1        182.78        140.93         3.64 o
 -10   2   1        360.65        230.79         4.30 o
  -9   2   1      15155.47      14528.92       103.26 o
  -8   2   1       5878.67       5967.99        54.81 o
  -7   2   1       4220.64       4147.38        39.87 o
  -6   2   1       9061.95       9038.47        68.48 o
  -5   2   1        122.57        144.19         2.77 o
  -4   2   1       3505.94       3075.04        29.82 o
  -3   2   1        222.63        138.13         5.41 o
  -2   2   1       2095.70       2024.15        19.69 o
  -1   2   1        319.93        321.13         4.65 o
   0   2   1        157.21        174.30         2.84 o
   1   2   1       1808.56       1780.06        18.31 o
   2   2   1      10353.59      10369.95        79.47 o
   3   2   1     115396.86      99049.55       928.62 o
   4   2   1      33650.68      32413.11       266.24 o
   5   2   1       3238.29       3212.93        30.43 o
   6   2   1        617.08        579.63         7.40 o
   7   2   1         62.82         74.57         3.21 o
   8   2   1        545.89        560.05         7.00 o
   9   2   1       6267.94       6465.00        45.79 o
  10   2   1        135.61        102.82         2.79 o
  11   2   1         65.25         36.54         2.13 o
  12   2   1       1578.98       1528.18        15.20 o
  13   2   1       1841.77       1801.88        15.03 o
  14   2   1         76.07         56.56         2.37 o
  15   2   1        747.23        720.11         8.25 o
  16   2   1       1304.70       1331.15        12.63 o
  17   2   1        495.11        486.35         6.95 o
  18   2   1         21.58         35.25         2.58 o
  19   2   1        119.07        147.68         4.18 o
  20   2   1        170.82        190.96         4.74 o
  21   2   1       1310.72       1382.09        14.39 o
  22   2   1         33.45         49.18         2.41 o
  23   2   1         78.62        107.04         4.02 o
  24   2   1         14.39         10.20         1.73 o
 -25   3   1          0.10          1.61         3.44 o
 -24   3   1        183.20        199.26         5.79 o
 -23   3   1        683.41        727.18        13.51 o
 -22   3   1          3.69         13.73         1.94 o
 -21   3   1        137.11        128.50         3.76 o
 -20   3   1        155.83        169.31         4.44 o
 -19   3   1       1210.36       1133.15        12.26 o
 -18   3   1       1255.75       1317.49        12.59 o
 -17   3   1          2.49          4.61         1.90 o
 -16   3   1       1818.12       1778.69        15.46 o
 -15   3   1        552.76        532.10         6.96 o
 -14   3   1       1794.30       1755.54        14.09 o
 -13   3   1        471.00        573.49         7.08 o
 -12   3   1       1416.33       1320.38        14.38 o
 -11   3   1        221.05        281.82         5.28 o
 -10   3   1         78.92         58.59         2.47 o
  -9   3   1       1951.44       2197.39        20.27 o
  -8   3   1        267.98        343.57         5.78 o
  -7   3   1        766.06        851.53        12.41 o
  -6   3   1      16246.73      16267.74       121.31 o
  -5   3   1        466.53        545.68         6.37 o
  -4   3   1        491.25        480.68         6.58 o
  -3   3   1       7510.34       7490.32        65.86 o
  -2   3   1       7418.01       7082.59        73.03 o
  -1   3   1        134.57        106.56         2.53 o
   0   3   1      17655.60      16612.05       178.64 o
   1   3   1      57047.61      53444.02       573.03 o
   2   3   1       4916.28       4879.15        45.42 o
   3   3   1       1857.73       1788.69        17.89 o
   4   3   1          5.34         15.16         1.16 o
   5   3   1       6525.51       5903.68        41.98 o
   6   3   1       1261.75       1265.30        13.84 o
   7   3   1      10676.31      10420.45        82.84 o
   8   3   1      14592.98      14919.34       113.24 o
   9   3   1       5872.45       5841.70        47.65 o
  10   3   1        116.37        104.99         2.91 o
  11   3   1       5769.51       5926.20        45.08 o
  12   3   1       5896.78       5880.65        40.60 o
  13   3   1       3754.21       3603.19        24.52 o
  14   3   1        335.09        362.82         5.41 o
  15   3   1        228.07        244.15         4.42 o
  16   3   1       1095.63       1054.34        10.67 o
  17   3   1          6.77          6.90         1.89 o
  18   3   1         14.35         22.86         2.24 o
  19   3   1        291.30        256.31         5.18 o
  20   3   1          0.50          3.17         2.00 o
  21   3   1         23.82         23.04         2.44 o
  22   3   1         23.79         20.99         2.07 o
  23   3   1        174.31        162.49         4.16 o
  24   3   1        142.72        151.26         5.56 o
 -24   4   1         59.53         72.41         2.89 o
 -23   4   1         10.43         28.84         2.35 o
 -22   4   1        538.77        515.76         8.16 o
 -21   4   1          1.50          3.44         1.82 o
 -20   4   1        198.47        229.94         5.00 o
 -19   4   1         13.55         30.02         2.57 o
 -18   4   1       1548.75       1609.23        14.43 o
 -17   4   1       1136.05       1156.04        11.65 o
 -16   4   1          9.89         10.86         1.93 o
 -15   4   1        191.71        214.27         4.33 o
 -14   4   1         67.43         48.97         2.35 o
 -13   4   1         38.70         42.80         2.57 o
 -12   4   1        802.23        782.11         7.87 o
 -11   4   1        554.18        584.53         7.42 o
 -10   4   1        173.57        230.95         5.30 o
  -9   4   1       5233.55       5095.88        41.12 o
  -8   4   1       2548.61       2516.44        21.70 o
  -7   4   1       1005.46       1002.64        10.85 o
  -6   4   1       2791.11       3069.48        24.60 o
  -5   4   1        608.97        685.09         8.88 o
  -4   4   1      40222.63      38847.52       318.32 o
  -3   4   1       8109.16       7932.36        67.51 o
  -2   4   1        279.99        274.84         5.03 o
  -1   4   1       7485.22       7664.39        77.97 o
   0   4   1       9068.79       8728.44        96.25 o
   1   4   1       1897.97       1801.24        23.11 o
   2   4   1      13073.45      12491.57       109.19 o
   3   4   1       1090.93       1029.46         9.84 o
   4   4   1        317.88        337.38         4.88 o
   5   4   1       2847.27       2861.03        23.50 o
   6   4   1       1013.72       1293.05        12.23 o
   7   4   1      16046.35      16577.39       124.89 o
   8   4   1       2503.65       3026.18        23.10 o
   9   4   1         33.59         42.47         2.39 o
  10   4   1         48.00        117.23         3.29 o
  11   4   1         11.95         22.24         2.05 o
  12   4   1       3010.43       3146.74        22.37 o
  13   4   1       2242.83       2227.82        16.94 o
  14   4   1         53.95         53.97         2.50 o
  15   4   1       2894.37       2914.98        21.47 o
  16   4   1          6.09          6.26         1.67 o
  17   4   1       2269.70       2180.77        17.25 o
  18   4   1       1432.31       1424.96        13.42 o
  19   4   1          4.28          8.74         2.04 o
  20   4   1        331.61        291.40         5.70 o
  21   4   1          1.80          2.98         1.96 o
  22   4   1        218.90        245.72         5.33 o
  23   4   1        124.08        131.52         3.95 o
  24   4   1         57.39         49.57         3.05 o
 -24   5   1          0.86          0.18         1.58 o
 -23   5   1        121.84        133.59         4.13 o
 -22   5   1         69.74         54.52         3.01 o
 -21   5   1          4.65          2.03         1.74 o
 -20   5   1          0.03          2.23         2.09 o
 -19   5   1       1299.11       1206.78        13.42 o
 -18   5   1        733.55        673.84         9.09 o
 -17   5   1       1874.74       1808.50        16.85 o
 -16   5   1       2512.66       2593.54        21.30 o
 -15   5   1         46.26         30.44         2.28 o
 -14   5   1        916.85        885.90         9.14 o
 -13   5   1         99.39         77.63         2.52 o
 -12   5   1        522.79        538.18         6.19 o
 -11   5   1       3466.95       3447.48        26.07 o
 -10   5   1        332.85        415.96         6.86 o
  -9   5   1        780.27        806.80         9.24 o
  -8   5   1       1269.73       1185.65        11.57 o
  -7   5   1       1248.51       1293.56        12.41 o
  -6   5   1        609.59        616.57         8.96 o
  -5   5   1        955.78        961.96        11.83 o
  -4   5   1       2915.69       3193.46        30.40 o
  -3   5   1        329.84        247.82         4.91 o
  -2   5   1        300.98        370.81         6.66 o
  -1   5   1       4637.33       4637.01        58.69 o
   0   5   1        151.93        126.89         3.81 o
   1   5   1        439.90        423.82         7.65 o
   2   5   1        932.19        925.84        11.37 o
   3   5   1        111.65         94.04         3.17 o
   4   5   1       2069.85       2069.46        17.41 o
   5   5   1       4507.35       4574.48        33.38 o
   6   5   1          0.13          8.61         1.44 o
   7   5   1        190.26        173.36         3.86 o
   8   5   1       4547.28       4731.15        35.32 o
   9   5   1         93.72         97.23         2.94 o
  10   5   1       8498.39       8573.64        57.26 o
  11   5   1        496.05        517.92         6.50 o
  12   5   1       3706.57       3730.89        24.35 o
  13   5   1        467.44        436.68         5.73 o
  14   5   1        770.43        697.67         8.06 o
  15   5   1       3527.14       3353.09        23.57 o
  16   5   1        916.88        821.10         9.02 o
  17   5   1        363.38        284.24         5.18 o
  18   5   1       1225.49       1217.76        11.73 o
  19   5   1        351.55        338.00         5.94 o
  20   5   1        166.83        127.93         4.11 o
  21   5   1        151.30        179.31         4.80 o
  22   5   1         58.33         53.49         2.56 o
  23   5   1         23.98         27.13         2.30 o
 -23   6   1         93.60         96.36         2.97 o
 -22   6   1        286.01        295.07         5.84 o
 -21   6   1         15.15         19.11         2.03 o
 -20   6   1        555.57        546.13         7.94 o
 -19   6   1         83.03        101.39         3.60 o
 -18   6   1        137.14        113.39         4.20 o
 -17   6   1       1194.94       1122.12        13.48 o
 -16   6   1        543.76        566.05         7.95 o
 -15   6   1         65.24         63.69         2.94 o
 -14   6   1          4.96          5.51         1.89 o
 -13   6   1        112.25        109.00         3.45 o
 -12   6   1       1696.95       1731.87        13.10 o
 -11   6   1       2668.50       2741.28        18.98 o
 -10   6   1         20.39         21.80         1.79 o
  -9   6   1        491.51        493.10         7.60 o
  -8   6   1       1034.77       1016.69        10.83 o
  -7   6   1         25.67         11.52         1.71 o
  -6   6   1        160.77        219.25         4.22 o
  -5   6   1        326.98        353.20         6.32 o
  -4   6   1       2768.08       2486.01        24.03 o
  -3   6   1       1404.35       1306.83        14.67 o
  -2   6   1       1518.93       1373.17        15.83 o
  -1   6   1      11714.09      11832.05       117.29 o
   0   6   1       1046.54       1357.89        16.13 o
   1   6   1       4363.63       4861.95        51.10 o
   2   6   1        110.04        163.98         7.08 o
   3   6   1       3639.22       3778.69        32.93 o
   4   6   1       4226.73       4309.24        34.89 o
   5   6   1         33.18         19.03         1.69 o
   6   6   1       9233.88       9612.18        70.77 o
   7   6   1        532.23        521.42         8.55 o
   8   6   1        229.26        236.03         4.81 o
   9   6   1       4668.37       4633.22        31.11 o
  10   6   1          0.08          6.55         1.59 o
  11   6   1        689.47        643.08         7.79 o
  12   6   1         39.36         35.46         2.11 o
  13   6   1       3572.63       3540.80        24.11 o
  14   6   1       1864.29       1839.95        15.01 o
  15   6   1        812.05        824.32         9.40 o
  16   6   1         10.27          4.62         1.91 o
  17   6   1          1.87          4.76         2.04 o
  18   6   1        295.47        274.96         5.15 o
  19   6   1       1027.01        977.71        11.01 o
  20   6   1        103.61         83.21         2.87 o
  21   6   1         19.79         31.32         2.31 o
  22   6   1        136.63        121.02         3.90 o
  23   6   1         64.43         56.24         2.67 o
 -23   7   1        102.73         80.46         4.71 o
 -22   7   1        176.91        159.17         4.27 o
 -21   7   1        117.19        123.92         3.15 o
 -20   7   1         42.20         35.97         2.41 o
 -19   7   1        155.01        134.61         4.85 o
 -18   7   1         73.62         60.21         3.23 o
 -17   7   1       1380.41       1386.18        14.88 o
 -16   7   1        210.49        203.07         4.64 o
 -15   7   1        438.90        416.67         6.96 o
 -14   7   1         76.35         80.65         3.17 o
 -13   7   1        468.49        514.14         7.62 o
 -12   7   1        710.54        750.86         9.01 o
 -11   7   1       1081.46       1023.72        10.73 o
 -10   7   1       4214.99       4014.52        27.20 o
  -9   7   1       4920.46       4836.12        28.84 o
  -8   7   1       1767.27       1699.05        13.21 o
  -7   7   1        156.48        131.67         4.13 o
  -6   7   1       1073.66       1084.36        13.48 o
  -5   7   1       7187.59       7269.92        66.23 o
  -4   7   1       8465.96       8584.34        79.70 o
  -3   7   1       5423.20       5370.46        49.87 o
  -2   7   1         93.40        164.08         4.59 o
  -1   7   1        411.87        414.17         8.49 o
   0   7   1       5634.06       5786.61        53.64 o
   1   7   1       1575.30       1578.75        18.95 o
   2   7   1          2.48          9.90         1.80 o
   3   7   1          9.41         17.10         1.86 o
   4   7   1        550.00        645.97         8.46 o
   5   7   1       9110.15       9278.21        65.52 o
   6   7   1        433.13        466.24         7.79 o
   7   7   1       9631.40       9147.17        56.75 o
   8   7   1       2433.96       2557.33        17.95 o
   9   7   1        517.14        554.39         6.83 o
  10   7   1        767.15        775.18         8.63 o
  11   7   1       3232.59       3102.23        23.89 o
  12   7   1       1257.78       1423.80        13.82 o
  13   7   1        370.43        395.20         6.81 o
  14   7   1       1376.63       1400.97        13.46 o
  15   7   1       2122.26       1854.85        16.53 o
  16   7   1         38.76         53.41         3.03 o
  17   7   1        195.22        240.43         5.00 o
  18   7   1        367.97        450.53         6.89 o
  19   7   1          1.21          3.05         1.74 o
  20   7   1        106.20        100.17         3.04 o
  21   7   1        299.82        355.15         6.66 o
  22   7   1          1.62          6.26         1.86 o
 -22   8   1         59.93         44.27         3.29 o
 -21   8   1        141.52        129.91         3.80 o
 -20   8   1         43.66         49.24         2.24 o
 -19   8   1        261.06        279.93         5.75 o
 -18   8   1        161.73        173.96         4.59 o
 -17   8   1         52.14         46.97         2.50 o
 -16   8   1        348.69        309.58         5.95 o
 -15   8   1        108.18        106.20         3.75 o
 -14   8   1        816.87        844.11         9.95 o
 -13   8   1         88.27        108.95         3.77 o
 -12   8   1        346.44        386.12         6.83 o
 -11   8   1       2697.68       2704.36        20.90 o
 -10   8   1       3730.22       3404.17        26.33 o
  -9   8   1        175.38        179.42         3.92 o
  -8   8   1       1390.77       1360.37        10.86 o
  -7   8   1       2531.08       2615.75        17.84 o
  -6   8   1       3125.75       3200.85        19.45 o
  -5   8   1         13.61         18.58         1.72 o
  -4   8   1       2342.56       2458.92        23.29 o
  -3   8   1         55.71         87.06         4.01 o
  -2   8   1       1464.36       1664.42        22.54 o
  -1   8   1        215.63        250.39         7.14 o
   0   8   1         58.40         83.64         4.27 o
   1   8   1         84.32         61.52         3.60 o
   2   8   1         18.90         35.61         2.69 o
   3   8   1         70.58         56.54         2.80 o
   4   8   1       4205.96       4149.09        26.65 o
   5   8   1       3169.51       3258.72        21.59 o
   6   8   1         81.34         96.78         2.57 o
   7   8   1          4.90          6.23         1.41 o
   8   8   1          5.20          7.51         1.55 o
   9   8   1       1441.42       1347.47        13.04 o
  10   8   1         77.39         71.52         3.01 o
  11   8   1        645.28        620.03         8.37 o
  12   8   1         39.93         41.35         2.66 o
  13   8   1        174.61        162.25         4.16 o
  14   8   1         42.55         34.82         2.49 o
  15   8   1       1263.15       1261.61        13.76 o
  16   8   1          1.56          0.85         1.99 o
  17   8   1        566.38        596.50         7.95 o
  18   8   1         16.43          9.69         1.83 o
  19   8   1          1.02          0.60         1.55 o
  20   8   1         35.22         46.61         2.52 o
  21   8   1         66.85         49.76         2.22 o
 -21   9   1        167.61        184.01         5.61 o
 -20   9   1        155.31        232.46         5.51 o
 -19   9   1         60.17         54.53         2.52 o
 -18   9   1         21.11         22.64         2.18 o
 -17   9   1         45.50         50.85         2.99 o
 -16   9   1         95.42         88.11         3.13 o
 -15   9   1        510.79        471.29         7.97 o
 -14   9   1       2189.43       2150.01        20.11 o
 -13   9   1        259.86        294.49         6.82 o
 -12   9   1         98.62        106.64         3.67 o
 -11   9   1        867.08        824.64        10.07 o
 -10   9   1         68.12         89.90         3.33 o
  -9   9   1        727.37        736.45        10.24 o
  -8   9   1        345.28        388.04         5.64 o
  -7   9   1        222.52        224.64         4.13 o
  -6   9   1       7559.92       7517.55        43.40 o
  -5   9   1        365.40        358.51         5.14 o
  -4   9   1        819.18        761.58         7.70 o
  -3   9   1        161.29        138.96         3.20 o
  -2   9   1        156.43        143.93         3.15 o
  -1   9   1          7.48          5.15         1.44 o
   0   9   1        141.02        154.70         3.23 o
   1   9   1       3154.44       3201.70        21.78 o
   2   9   1         61.19         73.63         2.61 o
   3   9   1        133.70        126.01         3.03 o
   4   9   1          3.03         11.11         1.51 o
   5   9   1        452.88        434.62         5.95 o
   6   9   1       5372.09       5284.59        34.36 o
   7   9   1         14.43         20.70         1.88 o
   8   9   1       1244.84       1229.38        12.22 o
   9   9   1        176.80        183.00         4.42 o
  10   9   1         26.50         20.07         2.36 o
  11   9   1        461.43        498.46         9.76 o
  12   9   1          2.49          2.74         2.02 o
  13   9   1       1726.78       1697.91        16.07 o
  14   9   1        522.72        474.39         7.22 o
  15   9   1        526.19        536.11         8.58 o
  16   9   1        678.76        639.84        10.02 o
  17   9   1        101.97        103.31         3.56 o
  18   9   1        232.42        183.13         4.69 o
  19   9   1         88.93         99.06         3.71 o
  20   9   1         16.99         10.89         2.30 o
 -20  10   1          6.32          0.21         2.45 o
 -19  10   1         63.99         81.40         3.15 o
 -18  10   1         52.03         46.96         2.78 o
 -17  10   1        119.89        127.34         4.15 o
 -16  10   1         16.80         15.92         2.11 o
 -15  10   1        119.02        121.33         4.20 o
 -14  10   1        662.42        685.07        10.91 o
 -13  10   1        526.69        572.66         9.46 o
 -12  10   1         63.06         47.89         2.87 o
 -11  10   1        382.01        363.13         7.32 o
 -10  10   1       4385.24       4082.79        34.06 o
  -9  10   1         92.92        123.49         4.33 o
  -8  10   1         64.28         91.62         3.31 o
  -7  10   1        166.80        166.85         4.00 o
  -6  10   1       6775.23       6641.82        42.94 o
  -5  10   1       2059.07       2200.45        17.57 o
  -4  10   1         59.45         61.47         2.67 o
  -3  10   1       1731.73       1931.03        15.54 o
  -2  10   1         45.43         50.82         2.35 o
  -1  10   1        207.25        247.43         4.85 o
   0  10   1        190.25        216.90         4.17 o
   1  10   1       1261.67       1238.65        12.04 o
   2  10   1        618.19        621.22         7.39 o
   3  10   1       2786.53       2674.33        21.02 o
   4  10   1         11.97          8.64         1.80 o
   5  10   1       3648.73       3603.53        26.19 o
   6  10   1        215.43        184.35         4.60 o
   7  10   1       1825.87       1747.18        16.35 o
   8  10   1         76.33         97.18         3.41 o
   9  10   1          0.06          4.49         2.16 o
  10  10   1         11.23         11.14         2.31 o
  11  10   1        242.42        233.49         5.63 o
  12  10   1        271.80        302.78         6.48 o
  13  10   1       1245.15       1186.46        13.92 o
  14  10   1        690.16        637.79        10.21 o
  15  10   1         77.96        108.06         3.94 o
  16  10   1         10.55         15.53         2.23 o
  17  10   1        161.72        149.94         5.37 o
  18  10   1         15.35         18.09         2.23 o
  19  10   1        819.68        862.21        18.93 o
 -18  11   1        352.35        312.68        10.15 o
 -17  11   1        241.79        200.64         6.45 o
 -16  11   1        145.28        156.26         4.48 o
 -15  11   1        361.18        396.24         7.07 o
 -14  11   1        154.47        130.46         4.47 o
 -13  11   1       1567.13       1474.26        16.96 o
 -12  11   1          0.70          3.02         2.25 o
 -11  11   1        433.04        421.28         7.73 o
 -10  11   1        860.18        885.33        13.57 o
  -9  11   1        722.11        789.12        12.45 o
  -8  11   1        956.72        900.92        11.19 o
  -7  11   1        620.42        572.88         8.43 o
  -6  11   1       3388.75       3259.45        25.97 o
  -5  11   1        204.43        177.25         4.30 o
  -4  11   1       1330.04       1273.95        12.25 o
  -3  11   1        914.96        825.83         8.81 o
  -2  11   1       4576.51       4583.92        30.24 o
  -1  11   1         79.43        102.86         3.32 o
   0  11   1        558.61        574.72         7.55 o
   1  11   1         67.14         80.89         3.29 o
   2  11   1        598.03        616.48         7.69 o
   3  11   1         55.36         41.48         2.60 o
   4  11   1        704.43        727.14         9.23 o
   5  11   1        100.15        107.70         3.59 o
   6  11   1        310.95        319.72         5.99 o
   7  11   1       2785.66       2904.85        27.04 o
   8  11   1        145.07        146.11         4.87 o
   9  11   1        506.30        552.33         9.44 o
  10  11   1        203.16        206.02         5.94 o
  11  11   1        140.28        151.17         4.69 o
  12  11   1        123.27        101.15         4.38 o
  13  11   1         71.48         94.19         4.39 o
  14  11   1          0.92          3.96         2.22 o
  15  11   1        704.31        682.52        13.80 o
  16  11   1          0.02          1.64         1.80 o
  17  11   1        973.12        911.98        16.96 o
  18  11   1        175.62        172.93         7.11 o
 -17  12   1         19.46         10.81         1.80 o
 -16  12   1         53.14         66.11         3.25 o
 -15  12   1        427.65        479.01         8.32 o
 -14  12   1         52.63         75.55         4.19 o
 -13  12   1         30.02         31.53         2.93 o
 -12  12   1        110.07        112.18         3.90 o
 -11  12   1         72.37         74.33         3.87 o
 -10  12   1          7.18          3.70         2.41 o
  -9  12   1         11.74         22.18         2.49 o
  -8  12   1        341.47        307.27         6.22 o
  -7  12   1        134.12        107.85         3.98 o
  -6  12   1        268.53        274.79         5.74 o
  -5  12   1         36.60         33.97         2.56 o
  -4  12   1         38.75         32.70         2.38 o
  -3  12   1        105.96        117.68         3.61 o
  -2  12   1        175.54        152.30         4.03 o
  -1  12   1          0.28          4.20         2.24 o
   0  12   1         12.20         13.48         2.23 o
   1  12   1         29.51         16.47         2.39 o
   2  12   1       1274.03       1224.19        13.45 o
   3  12   1        866.85        800.10        10.13 o
   4  12   1       5031.46       5041.47        39.49 o
   5  12   1          3.53          4.06         2.18 o
   6  12   1        232.17        266.37         6.27 o
   7  12   1        182.88        183.76         5.26 o
   8  12   1        894.76        903.18        12.73 o
   9  12   1          9.12          6.55         2.43 o
  10  12   1         28.69         51.64         3.35 o
  11  12   1         81.03         71.85         3.57 o
  12  12   1         84.06        103.78         4.07 o
  13  12   1         10.27         13.38         2.06 o
  14  12   1        331.22        391.62         7.28 o
  15  12   1          0.32          3.27         1.81 o
  16  12   1         78.38         68.59         3.65 o
 -15  13   1        106.19        108.37         4.27 o
 -14  13   1          5.05         17.26         2.15 o
 -13  13   1          7.34          8.87         2.19 o
 -12  13   1        281.29        280.81         7.98 o
 -11  13   1         80.06         71.97         3.31 o
 -10  13   1          0.00          4.29         2.12 o
  -9  13   1         47.19         64.21         3.69 o
  -8  13   1        250.83        246.15         6.10 o
  -7  13   1        341.35        273.99         6.10 o
  -6  13   1        195.29        180.89         4.86 o
  -5  13   1          1.75          5.72         2.36 o
  -4  13   1          7.38          7.96         2.19 o
  -3  13   1        179.15        159.86         4.58 o
  -2  13   1         11.84         10.28         2.28 o
  -1  13   1        120.49        113.17         4.10 o
   0  13   1        507.57        511.97         8.73 o
   1  13   1         27.32         21.53         2.74 o
   2  13   1         66.56         63.23         3.18 o
   3  13   1       1586.10       1560.30        16.58 o
   4  13   1       1123.54       1170.86        13.89 o
   5  13   1        734.41        728.24        10.97 o
   6  13   1        227.91        228.61         5.60 o
   7  13   1        205.41        185.96         6.14 o
   8  13   1        251.50        258.48         6.69 o
   9  13   1         52.58         64.24         3.42 o
  10  13   1         48.06         62.20         3.19 o
  11  13   1          0.32          2.37         2.13 o
  12  13   1         84.98         75.37         3.17 o
  13  13   1         81.74         91.89         3.92 o
  14  13   1          3.88          4.32         2.62 o
 -12  14   1        288.91        354.64        10.04 o
 -11  14   1        134.86        146.20         5.81 o
 -10  14   1          2.11          5.06         1.83 o
  -9  14   1         34.29         46.07         2.92 o
  -8  14   1        888.16        867.99        13.48 o
  -7  14   1         22.21         22.09         2.46 o
  -6  14   1        210.64        182.64         5.75 o
  -5  14   1        205.32        241.80         6.69 o
  -4  14   1        265.03        223.23         5.48 o
  -3  14   1       1272.58       1276.17        16.32 o
  -2  14   1        429.27        418.99         7.77 o
  -1  14   1         89.77         97.59         4.28 o
   0  14   1         80.14         59.01         3.38 o
   1  14   1        225.99        202.93         5.59 o
   2  14   1        128.18        121.61         4.71 o
   3  14   1         50.99         29.47         2.59 o
   4  14   1          2.29          6.91         2.46 o
   5  14   1        520.68        472.53        10.31 o
   6  14   1         95.01         94.94         4.30 o
   7  14   1        149.88        161.21         5.19 o
   8  14   1        464.87        425.51         9.12 o
   9  14   1        250.75        307.46         7.08 o
  10  14   1         80.20         94.11         4.64 o
  11  14   1         50.91         46.73         2.67 o
  12  14   1        387.85        434.79        10.82 o
 -10  15   1          0.35          0.43         2.80 o
  -9  15   1        117.96        119.94        12.70 o
  -8  15   1          8.03          1.92         1.98 o
  -7  15   1         33.52         50.59         3.59 o
  -6  15   1         33.82         29.37         3.13 o
  -5  15   1          0.25          0.38         2.82 o
  -4  15   1         42.76         52.53         3.49 o
  -3  15   1        133.37        152.88         6.28 o
  -2  15   1         67.84         63.69         3.20 o
  -1  15   1        179.46        190.08         5.92 o
   0  15   1         57.03         55.54         4.54 o
   1  15   1        132.35        137.06         6.25 o
   2  15   1        442.80        363.51        10.28 o
   3  15   1        100.03         87.14         5.41 o
   4  15   1         74.90         60.67         4.57 o
   5  15   1        212.91        214.05         7.15 o
   6  15   1        147.45        142.75         9.63 o
   7  15   1        533.36        446.02        10.90 o
   8  15   1        106.51         80.81         4.15 o
   9  15   1         32.52         52.86         5.81 o
  -4  16   1         39.13         36.93         4.84 o
  -3  16   1        115.33        124.45         8.72 o
  -2  16   1         42.67         59.53         6.14 o
  -1  16   1        108.46        111.74         5.66 o
   0  16   1         29.00         21.07         2.97 o
   1  16   1         39.07         43.49         5.60 o
   2  16   1        473.63        527.08        21.53 o
   3  16   1         56.66         63.95         6.14 o
 -25   0   2         20.82         21.81         2.81 o
 -24   0   2       1087.86       1229.39        24.94 o
 -23   0   2        668.35        691.82        15.17 o
 -22   0   2       2878.57       2854.11        34.22 o
 -21   0   2        391.84        437.56        13.04 o
 -20   0   2        648.81        712.75        14.51 o
 -19   0   2       1302.35       1252.35        19.13 o
 -18   0   2       3186.07       3228.64        38.16 o
 -17   0   2       5617.26       5558.42        54.35 o
 -16   0   2        232.31        278.08         6.69 o
 -15   0   2         58.21         62.55         3.78 o
 -14   0   2        288.29        279.02         6.19 o
 -13   0   2      13471.04      13683.39       145.15 o
 -12   0   2        349.45        386.19         8.23 o
 -11   0   2        138.34        113.62         4.94 o
 -10   0   2         39.62        106.30         4.28 o
  -9   0   2        456.29        338.48         8.97 o
  -8   0   2         42.77         72.11         4.89 o
  -7   0   2       4577.77       4372.10        55.53 o
  -6   0   2      11293.10      10909.53       183.79 o
  -5   0   2       7654.00       7186.38       105.30 o
  -4   0   2      42913.93      39915.58      1048.14 o
  -3   0   2      10098.75       9559.30       194.72 o
  -2   0   2       1412.44       1271.98        22.70 o
  -1   0   2        328.89        261.95         6.62 o
   0   0   2       9678.09       9710.97       124.33 o
   1   0   2         10.50          3.60         1.35 o
   2   0   2      10195.71       9699.19       138.73 o
   3   0   2       2965.07       2761.94        42.24 o
   4   0   2       1077.30       1086.34        17.15 o
   5   0   2      23449.56      23273.29       272.55 o
   6   0   2        221.95        247.03         4.89 o
   7   0   2          1.28          9.44         1.55 o
   8   0   2        222.13        195.29         3.83 o
   9   0   2      15482.12      15656.40       132.47 o
  10   0   2       6543.51       6507.38        61.23 o
  11   0   2        258.69        209.06         5.80 o
  12   0   2       2870.97       2836.98        34.47 o
  13   0   2        919.52        822.16        10.21 o
  14   0   2        569.72        492.52         8.28 o
  15   0   2        555.66        519.11         8.97 o
  16   0   2         39.01         59.39         3.68 o
  17   0   2        491.26        561.41        11.97 o
  18   0   2       1277.62       1193.56        20.06 o
  19   0   2        390.94        427.09        15.99 o
  20   0   2          3.79          5.65         3.00 o
  21   0   2       1668.76       1857.71        24.90 o
  22   0   2       1838.19       1937.28        27.24 o
  23   0   2        280.50        264.52         5.82 o
  24   0   2        482.87        465.16        22.77 o
 -25   1   2          3.68         13.76         2.11 o
 -24   1   2         50.48         66.53         2.58 o
 -23   1   2        627.59        690.40         9.53 o
 -22   1   2        137.08        111.84         3.49 o
 -21   1   2        231.97        232.47         5.09 o
 -20   1   2         35.86         36.36         2.64 o
 -19   1   2         80.94         95.48         3.45 o
 -18   1   2       2545.32       2474.99        19.89 o
 -17   1   2        187.88        189.10         4.35 o
 -16   1   2       4954.94       4791.32        32.34 o
 -15   1   2        275.83        309.24         5.37 o
 -14   1   2       4556.01       4503.71        28.73 o
 -13   1   2       4713.27       4670.12        37.41 o
 -12   1   2        367.74        329.12         5.49 o
 -11   1   2       1229.59       1227.44        11.53 o
 -10   1   2       2025.80       2336.83        17.85 o
  -9   1   2        264.93        250.95         3.95 o
  -8   1   2         91.20        139.16         3.87 o
  -7   1   2        805.28        645.44         8.79 o
  -6   1   2      14072.83      13606.41       110.12 o
  -5   1   2       1312.49       1181.94        12.70 o
  -4   1   2      18001.88      17013.46       199.35 o
  -3   1   2       4179.48       4145.10        52.34 o
  -2   1   2       1300.45       1319.53        16.27 o
  -1   1   2       3953.39       3784.21        42.26 o
   0   1   2        460.88        509.70         6.50 o
   1   1   2        269.40        269.02         4.70 o
   2   1   2       5907.79       5778.88        59.69 o
   3   1   2      15046.48      13634.56       146.87 o
   4   1   2       9851.75       9549.49        93.01 o
   5   1   2       2132.11       2021.08        21.36 o
   6   1   2       2199.83       2027.11        19.99 o
   7   1   2       5570.27       5628.95        43.36 o
   8   1   2          1.00          9.05         1.77 o
   9   1   2        387.71        422.28         5.24 o
  10   1   2        629.26        622.64         7.37 o
  11   1   2        597.28        543.84         6.71 o
  12   1   2         22.75         37.58         4.46 o
  13   1   2       4901.16       4959.98        29.67 o
  14   1   2       1917.82       2020.42        14.62 o
  15   1   2        784.18        770.62         7.89 o
  16   1   2        267.53        263.65         4.54 o
  17   1   2       2075.47       1980.42        17.79 o
  18   1   2        189.76        221.31         5.26 o
  19   1   2       7584.65       7613.94        59.05 o
  20   1   2          0.21          2.78         2.16 o
  21   1   2        249.44        275.70         5.18 o
  22   1   2          0.56          3.53         1.57 o
  23   1   2         22.55         32.82         1.90 o
  24   1   2        595.75        639.59        18.11 o
 -25   2   2          2.20          2.04         1.59 o
 -24   2   2         67.03         55.50         2.85 o
 -23   2   2        986.74        961.81        12.05 o
 -22   2   2        533.92        547.64         9.53 o
 -21   2   2        188.55        160.44         4.49 o
 -20   2   2        581.48        573.42        10.22 o
 -19   2   2          0.09          5.09         2.33 o
 -18   2   2       1902.17       1828.87        17.08 o
 -17   2   2        949.33        941.25        11.01 o
 -16   2   2         26.69         19.98         2.14 o
 -15   2   2        365.51        361.24         5.60 o
 -14   2   2        279.97        301.27         5.03 o
 -13   2   2        578.59        601.99         7.55 o
 -12   2   2       1509.25       1491.13        16.26 o
 -11   2   2       5747.93       5637.88        44.79 o
 -10   2   2        163.01        201.40         4.29 o
  -9   2   2         47.19         82.10         2.49 o
  -8   2   2        849.83        902.01        10.27 o
  -7   2   2        112.08         81.28         2.71 o
  -6   2   2       2769.38       2663.05        24.06 o
  -5   2   2         43.47         40.29         1.99 o
  -4   2   2      56252.83      53552.00       533.78 o
  -3   2   2        310.76        343.74         5.36 o
  -2   2   2       4118.46       4021.58        41.90 o
  -1   2   2          5.21          7.52         1.10 o
   0   2   2      17328.72      17135.54       135.62 o
   1   2   2       3186.77       3358.21        24.35 o
   2   2   2       6909.75       6664.44        50.16 o
   3   2   2         11.72          5.96         0.74 o
   4   2   2       7419.84       7263.71        59.39 o
   5   2   2       3139.36       3549.25        34.67 o
   6   2   2       2688.24       3045.20        30.68 o
   7   2   2      10121.34      10006.21        82.55 o
   8   2   2        523.43        469.94         7.20 o
   9   2   2       5370.04       5064.57        35.74 o
  10   2   2         71.19         45.92         2.21 o
  11   2   2        118.33        118.44         3.47 o
  12   2   2       1533.90       1404.08        12.32 o
  13   2   2         72.29        104.37         2.79 o
  14   2   2        322.99        326.49         5.44 o
  15   2   2       1228.53       1150.82        11.18 o
  16   2   2       1329.07       1338.44        12.47 o
  17   2   2       1979.87       1943.10        18.87 o
  18   2   2       2952.48       2845.81        24.47 o
  19   2   2         78.45         89.34         3.65 o
  20   2   2         81.45         92.24         3.30 o
  21   2   2          0.17          2.99         1.90 o
  22   2   2       1040.55       1049.82        17.32 o
  23   2   2        236.21        219.63         5.05 o
  24   2   2          7.48          5.76         1.50 o
 -25   3   2         10.59          9.35         1.60 o
 -24   3   2         92.13        132.90         4.16 o
 -23   3   2        136.49        150.98         4.39 o
 -22   3   2        340.16        342.23         5.46 o
 -21   3   2         29.55         30.46         2.37 o
 -20   3   2          5.52         10.61         2.18 o
 -19   3   2        628.19        668.79         8.49 o
 -18   3   2       1402.89       1340.41        13.57 o
 -17   3   2       1449.72       1437.19        14.39 o
 -16   3   2        582.99        577.26         7.50 o
 -15   3   2       1707.01       1657.86        14.58 o
 -14   3   2        457.99        461.53         6.30 o
 -13   3   2         57.89         70.56         2.62 o
 -12   3   2        956.75        895.20        11.36 o
 -11   3   2        383.26        460.70         7.53 o
 -10   3   2       1409.58       1449.75        15.05 o
  -9   3   2        108.94        121.93         3.61 o
  -8   3   2        767.58        819.87         9.28 o
  -7   3   2      12117.54      12031.13        91.27 o
  -6   3   2       1558.02       1689.32        16.19 o
  -5   3   2      13771.61      13287.41       114.76 o
  -4   3   2       4367.40       4041.46        41.46 o
  -3   3   2      11819.83      11252.86       115.14 o
  -2   3   2      16989.38      15941.36       150.92 o
  -1   3   2       3462.52       3546.02        34.09 o
   0   3   2       5943.05       5929.11        48.24 o
   1   3   2        246.66        282.08         3.86 o
   2   3   2      13112.89      12519.66        90.10 o
   3   3   2       9033.39       8746.71        61.91 o
   4   3   2        291.53        310.09         4.07 o
   5   3   2       8164.16       7841.26        62.44 o
   6   3   2         34.24         84.14         2.74 o
   7   3   2       3013.59       3156.18        29.30 o
   8   3   2       1630.93       1721.34        16.32 o
   9   3   2       2871.86       3063.53        24.96 o
  10   3   2       1423.52       1494.37        13.97 o
  11   3   2         38.21         30.54         2.15 o
  12   3   2          3.60          9.96         2.36 o
  13   3   2        740.32        878.27         9.00 o
  14   3   2        825.74        821.75         9.43 o
  15   3   2        474.92        443.90         6.87 o
  16   3   2        909.82        988.27        10.64 o
  17   3   2        665.75        728.16         8.91 o
  18   3   2        467.31        448.14         6.57 o
  19   3   2          5.70          8.76         2.08 o
  20   3   2       2279.94       2263.26        29.69 o
  21   3   2         44.53         38.82         2.92 o
  22   3   2         57.59         62.42         2.88 o
  23   3   2         23.27         19.90         2.00 o
  24   3   2         79.98         60.14         3.20 o
 -24   4   2         18.74         17.67         1.86 o
 -23   4   2        209.37        232.56         5.27 o
 -22   4   2        574.17        599.25         8.43 o
 -21   4   2         75.01         52.74         2.74 o
 -20   4   2          9.46         11.14         2.04 o
 -19   4   2        455.49        502.20         6.95 o
 -18   4   2       1191.20       1115.51        11.64 o
 -17   4   2       1282.20       1198.48        11.43 o
 -16   4   2        252.93        237.96         4.67 o
 -15   4   2       2104.55       2030.83        15.25 o
 -14   4   2        109.33         67.57         2.58 o
 -13   4   2       3416.54       3229.70        21.97 o
 -12   4   2       1998.07       1973.92        16.69 o
 -11   4   2       2365.04       2428.62        21.27 o
 -10   4   2        160.47        152.73         5.58 o
  -9   4   2        497.87        411.65         7.13 o
  -8   4   2          6.00         24.89         2.08 o
  -7   4   2       2838.47       2764.02        22.47 o
  -6   4   2       8795.19       9435.80        77.73 o
  -5   4   2        265.01        227.32         5.69 o
  -4   4   2        750.83        753.30        11.22 o
  -3   4   2       3697.61       3851.06        36.08 o
  -2   4   2      13231.43      13106.69       119.74 o
  -1   4   2       4271.89       3856.35        35.96 o
   0   4   2       1703.76       1844.48        17.78 o
   1   4   2      16567.53      15829.89       126.32 o
   2   4   2       6978.81       6479.49        44.86 o
   3   4   2       9599.96       9701.49        68.77 o
   4   4   2        853.11       1009.09         9.38 o
   5   4   2        999.20       1280.10        11.67 o
   6   4   2        228.57        305.43         4.58 o
   7   4   2       6494.88       6853.97        56.40 o
   8   4   2        649.45        560.53         7.50 o
   9   4   2       1708.69       1746.96        17.46 o
  10   4   2       2559.90       2540.22        22.99 o
  11   4   2       2298.20       2316.44        18.54 o
  12   4   2       2345.18       2345.12        17.43 o
  13   4   2       5131.11       5083.09        33.17 o
  14   4   2         33.02         23.57         1.99 o
  15   4   2        703.67        631.08         7.84 o
  16   4   2         17.19         10.00         1.78 o
  17   4   2        135.45        104.19         3.15 o
  18   4   2         47.63         45.78         2.51 o
  19   4   2          5.41          3.62         1.92 o
  20   4   2         29.96         38.53         2.78 o
  21   4   2         58.38         63.93         3.55 o
  22   4   2         63.15         46.94         2.84 o
  23   4   2          0.48          1.70         1.39 o
 -24   5   2          3.84         12.66         1.50 o
 -23   5   2          0.44          1.30         1.95 o
 -22   5   2         19.01         20.55         2.04 o
 -21   5   2        294.86        276.38         5.87 o
 -20   5   2         15.68         18.29         2.31 o
 -19   5   2          0.04          0.88         2.08 o
 -18   5   2          0.56          2.27         2.10 o
 -17   5   2        886.12        886.12        10.18 o
 -16   5   2       1312.00       1265.04        11.47 o
 -15   5   2        255.25        256.72         4.42 o
 -14   5   2        254.43        225.01         4.51 o
 -13   5   2       7316.76       7040.57        42.17 o
 -12   5   2        144.90        119.26         2.93 o
 -11   5   2       6055.94       5955.39        42.27 o
 -10   5   2        627.17        594.57         9.19 o
  -9   5   2       2952.75       3173.28        27.41 o
  -8   5   2          7.33         31.05         1.92 o
  -7   5   2       1340.35       1486.85        13.74 o
  -6   5   2       1186.69       1033.29        11.90 o
  -5   5   2         60.10         50.79         2.58 o
  -4   5   2       3323.56       3339.76        30.06 o
  -3   5   2        108.46         90.14         2.75 o
  -2   5   2       2480.78       2374.89        30.36 o
  -1   5   2      24200.66      24675.79       205.83 o
   0   5   2          7.57          5.32         1.15 o
   1   5   2        215.41        292.21         5.14 o
   2   5   2       2288.67       2553.96        22.27 o
   3   5   2       4551.25       4730.07        36.77 o
   4   5   2       1125.62       1005.25         9.64 o
   5   5   2       2759.49       2902.06        24.78 o
   6   5   2         16.20         42.32         2.22 o
   7   5   2        488.19        499.95         8.47 o
   8   5   2       8138.41       8300.50        64.04 o
   9   5   2       1500.86       1492.45        15.24 o
  10   5   2        693.38        834.12         9.61 o
  11   5   2       5570.49       5709.89        34.99 o
  12   5   2        181.64        206.91         4.14 o
  13   5   2       1645.66       1650.42        13.50 o
  14   5   2         43.85         44.72         2.33 o
  15   5   2         66.38         77.76         2.91 o
  16   5   2        937.93        866.96         9.51 o
  17   5   2          5.28          8.95         1.89 o
  18   5   2        103.80        114.33         3.34 o
  19   5   2        962.74        957.66        10.71 o
  20   5   2        217.11        248.45         5.11 o
  21   5   2        231.40        245.95         4.58 o
  22   5   2        146.63        147.43         4.62 o
  23   5   2        229.73        211.81         6.20 o
 -23   6   2         46.90         72.38         2.72 o
 -22   6   2        504.24        542.23         8.04 o
 -21   6   2        557.44        570.05         8.98 o
 -20   6   2         28.44         32.14         2.52 o
 -19   6   2        156.35        155.99         4.40 o
 -18   6   2       2068.78       1940.10        19.32 o
 -17   6   2        119.43        148.58         4.26 o
 -16   6   2         52.08         61.03         2.78 o
 -15   6   2       2757.70       2717.77        20.73 o
 -14   6   2         30.87         33.75         2.24 o
 -13   6   2        756.00        775.15         8.58 o
 -12   6   2        118.15        140.10         3.43 o
 -11   6   2        213.10        227.99         4.19 o
 -10   6   2        729.87        761.47         8.85 o
  -9   6   2        357.64        348.09         6.28 o
  -8   6   2          1.37         11.20         1.81 o
  -7   6   2       1006.71       1132.14        16.96 o
  -6   6   2        917.50       1049.89        13.07 o
  -5   6   2       3122.38       3240.39        35.25 o
  -4   6   2        264.89        365.51         7.25 o
  -3   6   2        921.69        854.94        11.42 o
  -2   6   2         14.63         36.62         4.11 o
  -1   6   2       1796.58       1859.34        19.01 o
   0   6   2       8203.52       8439.93        73.56 o
   1   6   2      12034.79      11749.35       105.99 o
   2   6   2       5651.36       6230.11        53.40 o
   3   6   2        240.26        227.84         4.57 o
   4   6   2         57.88         91.58         2.59 o
   5   6   2       2739.00       2787.15        23.66 o
   6   6   2       1143.23        928.93        10.93 o
   7   6   2        808.35        877.29        10.56 o
   8   6   2       1233.15       1272.28        13.92 o
   9   6   2       2390.30       2628.77        19.38 o
  10   6   2        242.18        214.47         4.21 o
  11   6   2       1498.76       1522.67        12.89 o
  12   6   2         14.44          5.94         1.68 o
  13   6   2        372.06        341.04         5.55 o
  14   6   2        227.61        243.43         4.82 o
  15   6   2        176.66        137.59         3.64 o
  16   6   2          2.90          7.28         1.82 o
  17   6   2          4.04          8.54         1.88 o
  18   6   2        137.45        126.78         3.30 o
  19   6   2        351.90        340.92         5.55 o
  20   6   2          0.78          4.07         1.52 o
  21   6   2        261.47        255.27         6.09 o
  22   6   2        299.55        315.23         9.35 o
 -23   7   2        213.74        198.77         8.74 o
 -22   7   2        351.12        339.90         6.76 o
 -21   7   2        520.00        405.34         7.22 o
 -20   7   2        125.02        173.38         4.36 o
 -19   7   2        486.74        483.21         8.61 o
 -18   7   2        484.61        450.32         8.02 o
 -17   7   2         67.12         86.28         3.38 o
 -16   7   2        369.55        399.03         6.70 o
 -15   7   2       1315.87       1219.68        13.67 o
 -14   7   2        568.82        532.64         7.36 o
 -13   7   2        136.32        163.69         3.76 o
 -12   7   2         50.58         62.62         2.59 o
 -11   7   2         81.32         66.31         2.92 o
 -10   7   2        235.22        262.09         4.52 o
  -9   7   2       2185.91       2220.90        15.00 o
  -8   7   2        737.44        691.95         7.59 o
  -7   7   2       3322.82       3511.22        39.64 o
  -6   7   2        176.55        185.78         5.91 o
  -5   7   2        330.16        356.11         9.45 o
  -4   7   2       1516.98       1527.42        18.60 o
  -3   7   2         17.84         30.38         2.30 o
  -2   7   2        447.37        411.64         7.82 o
  -1   7   2       2800.21       2765.06        27.64 o
   0   7   2        222.23        364.39        12.09 o
   1   7   2        165.50        196.70         5.87 o
   2   7   2         44.73         51.11         2.73 o
   3   7   2       3629.63       3573.79        32.37 o
   4   7   2        851.21        819.92        10.23 o
   5   7   2        397.81        462.29         7.97 o
   6   7   2         83.90        105.73         3.36 o
   7   7   2        244.76        300.31         4.58 o
   8   7   2        564.88        536.18         6.12 o
   9   7   2       5781.87       5758.81        34.84 o
  10   7   2        138.51        182.55         3.87 o
  11   7   2        623.84        597.37         7.84 o
  12   7   2         14.38         16.64         2.03 o
  13   7   2        328.40        381.22         5.99 o
  14   7   2         16.54         26.65         2.18 o
  15   7   2       2059.80       1872.88        16.58 o
  16   7   2        858.41        831.92         9.61 o
  17   7   2          6.28          3.92         1.79 o
  18   7   2        353.33        327.05         5.23 o
  19   7   2        288.69        292.27         5.44 o
  20   7   2         31.97         20.13         2.03 o
  21   7   2         13.24         12.77         1.86 o
  22   7   2         54.04         43.49         5.28 o
 -22   8   2        373.67        317.61         7.02 o
 -21   8   2         14.09         26.57         2.22 o
 -20   8   2         15.42         17.53         1.83 o
 -19   8   2        202.59        202.50         4.78 o
 -18   8   2          0.79          5.01         2.20 o
 -17   8   2         50.69         62.06         3.28 o
 -16   8   2          2.02          9.74         2.18 o
 -15   8   2        516.36        523.30         7.37 o
 -14   8   2         50.38         65.64         3.04 o
 -13   8   2       1546.01       1496.61        15.30 o
 -12   8   2       1011.05       1004.94        11.55 o
 -11   8   2          0.09          5.21         1.95 o
 -10   8   2         72.13         71.67         2.92 o
  -9   8   2       1123.40       1107.12        10.63 o
  -8   8   2        450.16        471.03         6.01 o
  -7   8   2       1701.35       1753.59        13.68 o
  -6   8   2        405.38        410.52         5.33 o
  -5   8   2         50.51         38.64         2.02 o
  -4   8   2       3878.40       3736.48        29.90 o
  -3   8   2       2391.34       2467.30        27.55 o
  -2   8   2       3131.62       3209.72        34.08 o
  -1   8   2       1050.21       1087.91        16.23 o
   0   8   2        804.65        707.71        12.18 o
   1   8   2       1830.30       1838.05        21.69 o
   2   8   2        377.10        416.67         8.39 o
   3   8   2         28.16         61.32         2.63 o
   4   8   2        612.17        639.13         6.92 o
   5   8   2        484.17        445.43         5.54 o
   6   8   2        352.55        350.67         4.75 o
   7   8   2       5261.91       5215.73        32.00 o
   8   8   2       1912.55       1811.64        14.59 o
   9   8   2         41.16         33.44         2.17 o
  10   8   2       2590.80       2407.33        19.32 o
  11   8   2         86.93         90.34         3.35 o
  12   8   2        526.23        637.64         8.70 o
  13   8   2        371.62        392.73         6.67 o
  14   8   2       3675.26       3594.57        27.12 o
  15   8   2         10.42         13.26         1.99 o
  16   8   2        101.73        124.78         3.65 o
  17   8   2         48.58         44.82         2.48 o
  18   8   2        304.88        259.54         4.72 o
  19   8   2         38.76         49.39         2.39 o
  20   8   2         27.93         38.64         2.52 o
  21   8   2        109.80        105.22         3.93 o
 -21   9   2         93.92         83.87         3.38 o
 -20   9   2         11.91         17.36         2.21 o
 -19   9   2        154.57        168.93         4.10 o
 -18   9   2         16.58          9.25         2.00 o
 -17   9   2         13.45         14.51         2.07 o
 -16   9   2        353.41        355.03         6.63 o
 -15   9   2        222.31        189.48         4.91 o
 -14   9   2         61.48         68.02         3.33 o
 -13   9   2        161.97        144.16         4.77 o
 -12   9   2       2129.90       2116.48        18.67 o
 -11   9   2         15.63         19.39         2.32 o
 -10   9   2        796.89        723.42         9.31 o
  -9   9   2       5486.97       5540.88        35.68 o
  -8   9   2       1528.34       1539.81        12.54 o
  -7   9   2       8564.48       8240.52        46.59 o
  -6   9   2          0.18          7.20         1.56 o
  -5   9   2        321.77        282.50         4.53 o
  -4   9   2        368.98        414.09         5.66 o
  -3   9   2        110.51        151.89         3.09 o
  -2   9   2        313.36        379.00         5.03 o
  -1   9   2       2792.83       2852.13        19.46 o
   0   9   2        110.54         82.26         2.66 o
   1   9   2        674.19        762.44         8.20 o
   2   9   2         22.68         13.85         1.78 o
   3   9   2       1326.07       1433.19        12.47 o
   4   9   2        925.20        975.42         9.63 o
   5   9   2        398.49        361.50         6.12 o
   6   9   2        957.56       1040.32        10.50 o
   7   9   2          4.62          9.99         1.82 o
   8   9   2        996.67        949.18         9.78 o
   9   9   2          1.43          4.54         1.95 o
  10   9   2       1273.21       1227.60        14.54 o
  11   9   2       2055.37       1922.63        18.49 o
  12   9   2        441.05        425.05         7.37 o
  13   9   2       1539.62       1586.11        16.21 o
  14   9   2         76.59         66.49         2.96 o
  15   9   2         87.32         82.83         3.16 o
  16   9   2          4.19          8.40         2.08 o
  17   9   2        310.96        336.94         6.15 o
  18   9   2        180.82        188.45         4.07 o
  19   9   2          2.65          3.87         1.38 o
  20   9   2         46.79         56.26         3.52 o
 -20  10   2          0.51          8.80         1.69 o
 -19  10   2        650.68        658.69        10.51 o
 -18  10   2         42.23         47.13         2.96 o
 -17  10   2         56.42         68.12         3.13 o
 -16  10   2        163.04        153.89         4.79 o
 -15  10   2        916.45        888.82        13.18 o
 -14  10   2          0.81          5.58         2.37 o
 -13  10   2        270.12        275.10         6.96 o
 -12  10   2         46.64         46.76         2.81 o
 -11  10   2         20.00         23.15         2.77 o
 -10  10   2       2705.59       2759.44        26.44 o
  -9  10   2         44.95         52.47         2.95 o
  -8  10   2         15.19         14.51         1.91 o
  -7  10   2       2173.47       2058.63        16.21 o
  -6  10   2        711.42        695.19         7.87 o
  -5  10   2       1427.84       1442.83        12.38 o
  -4  10   2        115.49        129.23         3.37 o
  -3  10   2          3.68          6.36         1.67 o
  -2  10   2        382.54        333.35         4.85 o
  -1  10   2         49.44         51.51         2.43 o
   0  10   2         19.36         41.90         2.40 o
   1  10   2          3.06         21.07         2.15 o
   2  10   2         62.55         55.76         2.60 o
   3  10   2       1111.44       1030.44        10.23 o
   4  10   2       1275.60       1341.78        13.15 o
   5  10   2        740.65        776.91         9.48 o
   6  10   2          5.23         11.68         1.97 o
   7  10   2        169.14        172.76         4.55 o
   8  10   2        111.71        135.71         4.70 o
   9  10   2       5949.17       5883.25        44.08 o
  10  10   2       1401.89       1371.73        16.11 o
  11  10   2       2252.85       2331.23        23.21 o
  12  10   2       1442.61       1368.14        14.28 o
  13  10   2        121.55         82.75         3.08 o
  14  10   2        335.24        300.05         6.21 o
  15  10   2          2.33          4.33         1.82 o
  16  10   2          0.21          5.87         1.76 o
  17  10   2         18.07         10.71         1.72 o
  18  10   2          5.85          2.56         1.73 o
  19  10   2        276.61        285.05         8.66 o
 -19  11   2          0.48          0.43         2.69 o
 -18  11   2        317.73        302.93         7.31 o
 -17  11   2         22.12          9.80         1.92 o
 -16  11   2         14.83         39.91         2.61 o
 -15  11   2          8.49          6.94         2.28 o
 -14  11   2        169.07        189.71         4.96 o
 -13  11   2        125.97        135.62         4.36 o
 -12  11   2         14.63         12.80         2.32 o
 -11  11   2        120.24        119.87         4.11 o
 -10  11   2       2227.96       2238.59        22.60 o
  -9  11   2          9.77         22.70         2.62 o
  -8  11   2         91.03        109.29         4.24 o
  -7  11   2         61.06         77.48         3.06 o
  -6  11   2        779.60        749.04         8.66 o
  -5  11   2       1382.58       1393.10        12.33 o
  -4  11   2       1274.45       1327.17        12.19 o
  -3  11   2       1132.95       1045.49        10.18 o
  -2  11   2         76.54         98.91         3.08 o
  -1  11   2        215.56        259.50         4.92 o
   0  11   2         28.63         16.15         2.02 o
   1  11   2        304.55        286.23         5.41 o
   2  11   2        783.78        698.34         8.82 o
   3  11   2         49.24         52.75         2.89 o
   4  11   2         99.55         97.42         3.62 o
   5  11   2        238.29        248.00         5.42 o
   6  11   2       3289.00       3417.89        29.74 o
   7  11   2        162.30        161.11         4.79 o
   8  11   2        531.47        569.34        10.48 o
   9  11   2          3.45          8.80         2.79 o
  10  11   2        101.59         88.47         4.71 o
  11  11   2        284.50        272.41         6.52 o
  12  11   2        294.24        254.06         6.77 o
  13  11   2          4.21          4.52         2.17 o
  14  11   2        417.05        426.38         6.98 o
  15  11   2         23.98         28.52         2.33 o
  16  11   2          0.02          1.62         1.94 o
  17  11   2        173.82        179.50         5.01 o
 -17  12   2         25.99         27.43         1.96 o
 -16  12   2         84.31        115.10         4.30 o
 -15  12   2          3.68          3.04         1.76 o
 -14  12   2          0.58          1.58         2.28 o
 -13  12   2         82.31         80.50         3.68 o
 -12  12   2         21.19         18.68         2.60 o
 -11  12   2         48.81         51.85         2.99 o
 -10  12   2         92.23         82.42         3.69 o
  -9  12   2        110.91        119.29         4.06 o
  -8  12   2        242.08        247.98         5.84 o
  -7  12   2        264.68        236.64         5.19 o
  -6  12   2        195.38        187.79         4.36 o
  -5  12   2        338.07        281.14         5.29 o
  -4  12   2        536.52        512.84         6.73 o
  -3  12   2        352.85        353.77         6.39 o
  -2  12   2       2654.47       2828.34        23.40 o
  -1  12   2        960.56        967.31        11.54 o
   0  12   2        709.16        694.64         8.97 o
   1  12   2          7.16         14.82         2.20 o
   2  12   2       1237.14       1230.73        13.80 o
   3  12   2        612.12        659.14         9.28 o
   4  12   2          3.94          4.84         2.12 o
   5  12   2       1431.29       1539.03        17.28 o
   6  12   2       2683.65       2652.27        28.05 o
   7  12   2       1245.89       1212.41        16.76 o
   8  12   2        108.82        105.35         4.60 o
   9  12   2         43.63         54.32         3.45 o
  10  12   2         57.95         69.19         3.63 o
  11  12   2         16.86         12.69         2.53 o
  12  12   2        895.39        961.01        14.76 o
  13  12   2        122.50        123.26         4.01 o
  14  12   2        176.43        163.01         5.03 o
  15  12   2        469.12        407.00        15.15 o
  16  12   2         99.52        109.72         6.95 o
 -15  13   2        617.65        665.14        11.44 o
 -14  13   2        226.01        247.80         6.23 o
 -13  13   2         30.86         23.47         3.45 o
 -12  13   2          1.26          6.12         2.32 o
 -11  13   2         12.97         17.65         2.33 o
 -10  13   2        469.55        494.26         8.56 o
  -9  13   2         86.61        120.73         4.56 o
  -8  13   2          8.72          9.45         2.12 o
  -7  13   2        100.31        117.92         4.13 o
  -6  13   2         91.12         96.67         3.55 o
  -5  13   2         21.99         26.87         2.65 o
  -4  13   2       1243.65       1347.02        14.67 o
  -3  13   2        300.28        325.04         6.47 o
  -2  13   2        487.71        500.86         7.99 o
  -1  13   2       1242.06       1246.38        14.12 o
   0  13   2        834.28        776.94        10.62 o
   1  13   2        282.23        319.32         6.40 o
   2  13   2          0.40          1.93         2.23 o
   3  13   2         78.39         75.85         3.59 o
   4  13   2        170.15        169.18         4.69 o
   5  13   2         22.96         17.02         2.70 o
   6  13   2         77.78         67.04         3.95 o
   7  13   2          3.28          6.39         2.44 o
   8  13   2          5.64          7.94         2.27 o
   9  13   2         94.01        127.08         4.23 o
  10  13   2         64.33         61.76         3.05 o
  11  13   2        395.97        383.95         9.90 o
  12  13   2         61.85         57.34         3.12 o
  13  13   2        855.92        793.95        14.27 o
  14  13   2        764.23        698.85        19.62 o
 -13  14   2         70.31         76.33         6.67 o
 -12  14   2        113.18        128.39         5.31 o
 -11  14   2         21.58         21.86         2.57 o
 -10  14   2        456.76        432.44         8.91 o
  -9  14   2         19.73          8.94         2.12 o
  -8  14   2         12.02         11.48         2.32 o
  -7  14   2          2.67          2.40         2.20 o
  -6  14   2        139.05        147.09         4.96 o
  -5  14   2        783.51        855.57        13.71 o
  -4  14   2         34.83         36.16         2.67 o
  -3  14   2        147.26        124.23         4.23 o
  -2  14   2        274.36        272.62         8.34 o
  -1  14   2          1.60          5.06         2.36 o
   0  14   2          0.77          1.26         2.57 o
   1  14   2         57.42         69.07         3.96 o
   2  14   2         58.33         72.71         4.32 o
   3  14   2          0.56         -0.86         2.91 o
   4  14   2         17.90         41.54         3.84 o
   5  14   2        827.24        769.67        13.85 o
   6  14   2        166.73        154.69         6.97 o
   7  14   2        383.93        391.81        10.01 o
   8  14   2        394.49        336.89         8.97 o
   9  14   2          3.14          0.19         1.99 o
  10  14   2         22.32         41.20         3.54 o
  11  14   2         41.96         31.39         2.99 o
  12  14   2         13.18         12.81         3.55 o
 -10  15   2          4.76          1.18         2.91 o
  -9  15   2         93.72         78.48         4.67 o
  -8  15   2        119.15         99.50         5.41 o
  -7  15   2         56.24         52.90         3.53 o
  -6  15   2         16.89         14.56         3.13 o
  -5  15   2         24.88         22.51         4.25 o
  -4  15   2          5.22          3.71         2.08 o
  -3  15   2         59.52         66.66         3.90 o
  -2  15   2         15.97         18.91         2.33 o
  -1  15   2         12.45         14.43         2.50 o
   0  15   2        264.03        260.36         6.95 o
   1  15   2        338.05        345.44         8.05 o
   2  15   2        123.42        115.46         4.99 o
   3  15   2          9.38         15.26         7.97 o
   4  15   2         19.26         14.50         3.40 o
   5  15   2         51.43         35.78         2.66 o
   6  15   2        164.54        140.51         4.35 o
   7  15   2         43.01         35.59         3.15 o
   8  15   2         21.75         16.82         2.70 o
  -4  16   2         84.13         70.30         6.24 o
  -3  16   2         11.55         11.09         3.66 o
  -2  16   2         88.01        117.88         8.18 o
  -1  16   2          2.16          0.43         3.01 o
   1  16   2         92.80         80.96         7.11 o
   2  16   2         22.86         23.15         4.31 o
   3  16   2          0.04         -0.75         2.80 o
 -25   1   3         55.84         65.37         2.66 o
 -24   1   3          0.02          1.77         1.77 o
 -23   1   3        668.48        710.93         8.97 o
 -22   1   3         77.45         82.10         3.21 o
 -21   1   3        242.53        228.64         4.90 o
 -20   1   3        332.11        346.86         6.48 o
 -19   1   3        128.56        135.17         3.84 o
 -18   1   3         15.45         20.31         2.29 o
 -17   1   3         72.39         76.14         3.13 o
 -16   1   3        240.23        229.87         4.84 o
 -15   1   3        506.35        504.55         6.43 o
 -14   1   3          0.09          3.78         1.54 o
 -13   1   3         20.39         30.18         2.94 o
 -12   1   3        187.04        183.25         4.13 o
 -11   1   3          1.84          6.30         1.44 o
 -10   1   3        818.38        885.06         8.59 o
  -9   1   3          9.00          9.32         1.40 o
  -8   1   3       1065.32       1129.78        10.51 o
  -7   1   3      16253.44      15779.54       118.49 o
  -6   1   3       1640.34       1609.06        16.25 o
  -5   1   3        134.25        132.86         2.92 o
  -4   1   3      37142.94      37108.56       318.47 o
  -3   1   3       4297.95       4442.06        47.91 o
  -2   1   3      30291.45      27664.03       247.69 o
  -1   1   3       1943.24       1961.38        18.39 o
   0   1   3       4894.74       4972.80        46.77 o
   1   1   3        189.39        201.36         4.06 o
   2   1   3       4565.27       4903.58        51.18 o
   3   1   3         48.20         45.90         2.52 o
   4   1   3        858.45        963.82        10.65 o
   5   1   3       1050.53       1210.16        10.76 o
   6   1   3       4005.06       4155.35        33.99 o
   7   1   3        423.51        343.63         4.41 o
   8   1   3        834.45        846.21         7.45 o
   9   1   3         18.35         10.10         1.33 o
  10   1   3       3590.55       3557.54        24.98 o
  11   1   3       1724.16       1658.16        14.52 o
  12   1   3         63.11        102.31         2.68 o
  13   1   3        514.29        505.86         6.13 o
  14   1   3        565.92        610.52         7.23 o
  15   1   3        265.78        252.94         4.74 o
  16   1   3         46.16         57.81         2.66 o
  17   1   3        107.20        111.32         3.50 o
  18   1   3       1517.33       1451.79        14.44 o
  19   1   3        143.50        136.99         4.40 o
  20   1   3        256.33        251.33         5.35 o
  21   1   3         82.65         60.19         2.62 o
  22   1   3        199.88        219.80         4.92 o
  23   1   3        182.41        174.60         4.47 o
 -25   2   3        158.50        142.68         3.74 o
 -24   2   3        569.22        578.19        10.42 o
 -23   2   3         53.36         40.49         2.36 o
 -22   2   3         94.51        104.89         3.28 o
 -21   2   3        137.84        152.40         4.19 o
 -20   2   3        418.36        413.42         7.15 o
 -19   2   3         45.59         53.05         2.82 o
 -18   2   3       3107.06       3082.47        23.92 o
 -17   2   3        513.33        476.42         7.50 o
 -16   2   3       4742.00       4555.65        32.55 o
 -15   2   3       1811.94       1879.60        15.98 o
 -14   2   3        389.98        449.42         6.18 o
 -13   2   3        736.50        759.48         9.13 o
 -12   2   3       2307.56       2306.74        21.12 o
 -11   2   3        832.19        882.12         9.84 o
 -10   2   3       5519.86       5283.32        40.32 o
  -9   2   3        397.29        491.65         6.40 o
  -8   2   3          5.07          5.59         1.32 o
  -7   2   3       1046.10       1117.89        11.57 o
  -6   2   3      29688.25      29071.07       214.04 o
  -5   2   3         61.61         61.34         2.04 o
  -4   2   3       3025.99       3042.77        38.91 o
  -3   2   3      53005.02      50921.96       587.82 o
  -2   2   3       4685.17       4722.40        62.18 o
  -1   2   3       9116.64       9069.26        87.20 o
   0   2   3       3328.38       3390.11        34.51 o
   1   2   3        197.26        207.83         3.58 o
   2   2   3       6329.90       6125.46        46.99 o
   3   2   3       1506.35       1473.09        13.52 o
   4   2   3        475.02        431.55         6.46 o
   5   2   3       5967.93       6105.71        51.41 o
   6   2   3      14556.38      14142.75       114.93 o
   7   2   3        144.39        143.70         3.34 o
   8   2   3        295.65        424.28         5.95 o
   9   2   3       2779.15       3112.12        26.68 o
  10   2   3       1695.53       1817.07        18.23 o
  11   2   3       1796.94       1912.48        18.10 o
  12   2   3         13.28         21.16         1.79 o
  13   2   3        700.14        817.96         8.69 o
  14   2   3        764.17        852.90         8.97 o
  15   2   3       1701.56       1614.75        13.92 o
  16   2   3          7.27          7.77         1.87 o
  17   2   3       2472.10       2374.25        19.99 o
  18   2   3        929.53       1045.79        11.30 o
  19   2   3        494.32        524.75         7.43 o
  20   2   3        630.27        549.24         7.48 o
  21   2   3        383.91        389.58         6.39 o
  22   2   3         55.10         67.47         2.61 o
  23   2   3         81.94         76.88         2.82 o
 -25   3   3         20.82         27.33         2.14 o
 -24   3   3        340.50        434.73        10.40 o
 -23   3   3         13.37          8.93         1.83 o
 -22   3   3       1235.19       1238.36        13.43 o
 -21   3   3        383.36        381.18         6.84 o
 -20   3   3         46.89         57.99         3.03 o
 -19   3   3        830.85        815.59         9.79 o
 -18   3   3       1767.35       1786.59        15.91 o
 -17   3   3       1879.57       1869.71        16.72 o
 -16   3   3       2332.58       2248.20        17.54 o
 -15   3   3        195.55        195.47         4.62 o
 -14   3   3         87.95         95.94         5.16 o
 -13   3   3         64.12         75.30         2.49 o
 -12   3   3       5287.39       5104.10        39.41 o
 -11   3   3          0.48          5.05         1.64 o
 -10   3   3       7401.85       7983.93        58.91 o
  -9   3   3          7.84         11.50         2.69 o
  -8   3   3      26992.28      27726.45       192.60 o
  -7   3   3      11054.90      11700.69        98.97 o
  -6   3   3         12.28         10.25         1.84 o
  -5   3   3        290.41        230.79         4.31 o
  -4   3   3       1043.15       1134.86        13.86 o
  -3   3   3       4949.27       4967.61        45.32 o
  -2   3   3       7033.84       7269.40        64.68 o
  -1   3   3      16486.54      16118.99       132.59 o
   0   3   3          6.87         16.07         1.27 o
   1   3   3       3412.84       3226.98        24.91 o
   2   3   3        882.84       1031.42         9.69 o
   3   3   3        711.85        628.84         6.80 o
   4   3   3       7236.83       6813.46        50.63 o
   5   3   3        285.17        277.63         5.55 o
   6   3   3       1589.93       1595.70        14.68 o
   7   3   3        392.43        341.85         5.28 o
   8   3   3         25.67         65.07         2.60 o
   9   3   3        287.44        317.76         5.58 o
  10   3   3        279.98        276.17         5.53 o
  11   3   3        461.28        503.53         6.70 o
  12   3   3       1010.63       1003.52        10.40 o
  13   3   3        963.52        913.68         9.41 o
  14   3   3        380.09        353.80         5.56 o
  15   3   3         60.94         48.10         2.46 o
  16   3   3         46.91         70.25         2.76 o
  17   3   3         45.25         32.56         2.25 o
  18   3   3        539.62        538.00         7.61 o
  19   3   3        128.75        146.05         3.87 o
  20   3   3          0.89          1.19         1.81 o
  21   3   3         10.66         12.16         1.91 o
  22   3   3          1.37          4.99         1.52 o
  23   3   3        230.25        189.05         7.30 o
 -25   4   3        531.20        507.18        10.41 o
 -24   4   3        220.03        258.97         6.24 o
 -23   4   3        424.63        378.28         6.31 o
 -22   4   3        182.76        187.71         4.09 o
 -21   4   3        341.24        354.09         6.41 o
 -20   4   3        676.95        702.92         9.06 o
 -19   4   3        681.60        717.61         8.58 o
 -18   4   3       3269.38       3134.15        22.24 o
 -17   4   3        821.56        820.29        10.12 o
 -16   4   3        374.15        318.89         5.43 o
 -15   4   3        367.48        399.40         6.09 o
 -14   4   3        192.05        225.07         4.56 o
 -13   4   3        604.71        502.63         5.92 o
 -12   4   3        171.42        157.88         4.16 o
 -11   4   3       1247.56       1184.84        13.12 o
 -10   4   3         46.64         45.47         2.73 o
  -9   4   3       3526.93       3898.83        36.01 o
  -8   4   3        354.98        251.66         4.40 o
  -7   4   3       1952.99       2110.23        20.06 o
  -6   4   3        677.23        777.84        10.52 o
  -5   4   3      11777.56      11974.09       106.03 o
  -4   4   3        848.22        953.36        13.09 o
  -3   4   3         36.26         27.18         1.36 o
  -2   4   3        190.69        219.54         3.97 o
  -1   4   3       2059.47       2252.06        21.55 o
   0   4   3       7728.16       7474.58        61.68 o
   1   4   3        901.69        808.98         8.17 o
   2   4   3       9593.41       9347.36        71.20 o
   3   4   3       2030.36       2104.12        16.82 o
   4   4   3       2044.77       1917.42        14.81 o
   5   4   3        243.66        287.38         4.37 o
   6   4   3       3757.71       3584.15        26.81 o
   7   4   3        600.40        658.59         7.65 o
   8   4   3       2869.86       2767.21        21.36 o
   9   4   3        223.99        213.04         4.30 o
  10   4   3         99.99        103.79         3.44 o
  11   4   3       4181.95       4291.87        28.32 o
  12   4   3       1162.31       1251.80        10.93 o
  13   4   3          4.52          1.86         1.77 o
  14   4   3         20.89         32.46         2.21 o
  15   4   3        328.92        332.84         5.83 o
  16   4   3        650.27        658.36         8.88 o
  17   4   3        726.36        807.32         9.15 o
  18   4   3        855.07        866.18        10.15 o
  19   4   3        793.11        780.96        10.50 o
  20   4   3        181.02        200.35         5.25 o
  21   4   3         20.87         38.27         2.61 o
  22   4   3        534.85        449.88         8.54 o
  23   4   3          2.67          7.35         1.80 o
 -24   5   3         18.90         14.13         1.77 o
 -23   5   3        570.74        579.01         7.99 o
 -22   5   3         13.75         12.10         2.02 o
 -21   5   3        152.97        209.73         6.02 o
 -20   5   3         24.85         45.02         2.72 o
 -19   5   3        213.36        249.68         4.87 o
 -18   5   3        531.41        417.20         7.01 o
 -17   5   3        528.66        394.63         6.07 o
 -16   5   3        886.23        888.47         8.73 o
 -15   5   3        257.41        232.80         4.45 o
 -14   5   3         88.96        128.16         3.32 o
 -13   5   3         79.42         89.64         3.30 o
 -12   5   3        422.19        357.32         5.03 o
 -11   5   3       7061.50       6989.78        49.83 o
 -10   5   3        440.23        463.32         8.44 o
  -9   5   3        839.77        910.83        12.82 o
  -8   5   3        335.08        437.38         6.59 o
  -7   5   3        292.54        338.63         5.25 o
  -6   5   3       1311.31       1478.18        15.21 o
  -5   5   3         52.17         24.26         2.46 o
  -4   5   3       3872.97       4093.75        40.23 o
  -3   5   3       4695.70       4721.13        39.40 o
  -2   5   3        329.25        260.71         4.83 o
  -1   5   3       1472.84       1599.75        15.47 o
   0   5   3        619.13        676.89         8.77 o
   1   5   3        813.36        571.35         9.88 o
   2   5   3       2717.82       2524.15        21.20 o
   3   5   3          5.50         20.27         1.60 o
   4   5   3       5560.01       5719.86        41.49 o
   5   5   3        318.56        344.93         5.20 o
   6   5   3       5820.98       5889.24        41.25 o
   7   5   3       3015.97       3191.62        28.76 o
   8   5   3       3252.99       3112.01        27.32 o
   9   5   3        168.62        235.34         4.89 o
  10   5   3        888.22        929.30        10.38 o
  11   5   3        164.20        157.13         3.97 o
  12   5   3         12.30         17.60         1.90 o
  13   5   3        210.06        238.18         4.81 o
  14   5   3          5.12          2.61         1.81 o
  15   5   3         45.54         37.61         2.30 o
  16   5   3        292.63        262.33         4.98 o
  17   5   3        176.39        175.15         4.31 o
  18   5   3        377.29        384.42         5.89 o
  19   5   3       1232.65       1273.26        15.22 o
  20   5   3        103.24        114.86         3.47 o
  21   5   3        629.08        637.23        12.14 o
  22   5   3        331.49        348.62         7.67 o
 -24   6   3        198.99        226.64        15.29 o
 -23   6   3        139.61        143.53         3.68 o
 -22   6   3          1.61          2.55         1.70 o
 -21   6   3         90.81         58.64         2.92 o
 -20   6   3         42.96         34.50         2.47 o
 -19   6   3         12.39         16.20         2.03 o
 -18   6   3         14.78         17.28         2.31 o
 -17   6   3       1109.90       1036.41        10.90 o
 -16   6   3       1065.69       1055.96        10.67 o
 -15   6   3         29.79         26.82         2.20 o
 -14   6   3       1738.02       1657.70        14.51 o
 -13   6   3          0.15          5.23         1.88 o
 -12   6   3         43.69         44.42         2.29 o
 -11   6   3        258.86        296.49         5.25 o
 -10   6   3       2006.03       1887.84        16.34 o
  -9   6   3         56.54         57.68         3.14 o
  -8   6   3       7583.27       7446.86        62.07 o
  -7   6   3       2125.27       2165.16        24.68 o
  -6   6   3       1022.17       1016.57        17.01 o
  -5   6   3       2455.20       2338.68        27.43 o
  -4   6   3      12313.70      12368.17       111.52 o
  -3   6   3         60.13         92.34         3.90 o
  -2   6   3       3963.10       4317.41        39.02 o
  -1   6   3        690.94        782.32        10.61 o
   0   6   3         50.71         82.03         7.08 o
   1   6   3      10632.59      10850.19        93.37 o
   2   6   3       1304.18       1308.03        13.02 o
   3   6   3       2488.86       2548.62        21.59 o
   4   6   3        235.54        246.10         5.06 o
   5   6   3       1142.74       1055.82        12.17 o
   6   6   3       1872.24       1941.67        19.64 o
   7   6   3        381.05        412.51         7.17 o
   8   6   3        133.96        125.14         3.28 o
   9   6   3        440.69        433.71         6.02 o
  10   6   3       1222.61       1147.27        11.45 o
  11   6   3        121.60        144.12         3.64 o
  12   6   3        621.28        638.71         8.04 o
  13   6   3         63.76         49.13         2.57 o
  14   6   3        166.92        164.23         3.94 o
  15   6   3          6.56         16.59         2.03 o
  16   6   3        422.93        346.05         5.79 o
  17   6   3         74.63        105.80         3.22 o
  18   6   3         38.62         31.08         2.21 o
  19   6   3         59.86         57.32         2.55 o
  20   6   3        314.29        317.15         7.17 o
  21   6   3         10.04          5.60         1.61 o
  22   6   3          4.40          4.67         1.69 o
 -23   7   3        273.40        295.32         7.37 o
 -22   7   3          0.62          2.86         1.82 o
 -21   7   3        811.60        881.34        12.83 o
 -20   7   3        244.68        195.13         4.72 o
 -19   7   3        314.60        260.36         5.41 o
 -18   7   3         16.78         32.86         2.58 o
 -17   7   3        204.73        191.44         4.95 o
 -16   7   3        257.37        311.35         5.86 o
 -15   7   3        424.80        405.19         6.35 o
 -14   7   3       1137.90       1018.97        10.54 o
 -13   7   3         34.63         41.02         2.49 o
 -12   7   3       1369.18       1408.77        15.44 o
 -11   7   3        231.32        197.71         4.90 o
 -10   7   3        476.85        477.36         6.90 o
  -9   7   3       1423.42       1459.35        13.04 o
  -8   7   3        121.33        161.96         3.91 o
  -7   7   3        350.12        349.56         7.29 o
  -6   7   3       3908.92       4025.87        43.62 o
  -5   7   3        112.55        125.76         5.01 o
  -4   7   3       1651.75       1633.75        19.62 o
  -3   7   3        947.19       1062.80        15.98 o
  -2   7   3         85.46        162.96         4.52 o
  -1   7   3         27.23         20.77         2.42 o
   0   7   3         51.75         41.10         2.88 o
   1   7   3       2677.59       2944.78        31.51 o
   2   7   3       4291.88       4270.13        39.51 o
   3   7   3       1583.78       1732.96        17.12 o
   4   7   3       1994.21       1997.26        21.55 o
   5   7   3        429.30        524.44         9.34 o
   6   7   3        541.61        580.65         8.35 o
   7   7   3        130.67        168.76         3.44 o
   8   7   3       1667.74       1791.53        14.33 o
   9   7   3        279.48        285.95         4.93 o
  10   7   3       2642.67       2470.59        19.55 o
  11   7   3       2451.51       2264.28        18.08 o
  12   7   3        610.93        679.31         8.45 o
  13   7   3        163.87        208.42         4.79 o
  14   7   3          1.15          1.73         2.14 o
  15   7   3        155.49        150.73         4.11 o
  16   7   3          0.26          2.95         1.96 o
  17   7   3          1.10          3.30         1.70 o
  18   7   3        880.87        933.00        10.13 o
  19   7   3         43.69         51.60         2.94 o
  20   7   3         48.57         48.47         2.68 o
  21   7   3        104.12        113.76         4.26 o
 -22   8   3        412.40        392.09         9.18 o
 -21   8   3        777.96        823.05        15.31 o
 -20   8   3         10.94         15.73         2.16 o
 -19   8   3        325.04        325.61         6.60 o
 -18   8   3         24.25         15.15         2.20 o
 -17   8   3        842.07        779.02        10.22 o
 -16   8   3          2.01          1.64         2.03 o
 -15   8   3         35.96         26.22         2.51 o
 -14   8   3        329.72        366.64         6.99 o
 -13   8   3         15.09         23.04         2.48 o
 -12   8   3        651.26        640.89         9.78 o
 -11   8   3        739.21        758.70        10.56 o
 -10   8   3       5281.94       5358.36        38.90 o
  -9   8   3       1099.32       1055.98        10.05 o
  -8   8   3         58.66         60.05         2.36 o
  -7   8   3        122.61        138.54         3.29 o
  -6   8   3         10.43         11.72         1.50 o
  -5   8   3          1.11          7.06         1.42 o
  -4   8   3        618.38        586.05         6.62 o
  -3   8   3       4877.25       4763.01        34.40 o
  -2   8   3         23.18         29.40         3.41 o
  -1   8   3       7060.18       6753.80        71.95 o
   0   8   3         73.14        160.79         4.38 o
   1   8   3       5928.77       6389.75        46.95 o
   2   8   3        804.74        737.45         8.05 o
   3   8   3        208.08        190.43         3.73 o
   4   8   3         10.56         22.63         1.72 o
   5   8   3        457.66        495.92         6.31 o
   6   8   3        696.68        739.30         8.08 o
   7   8   3        174.61        205.34         4.13 o
   8   8   3         69.39         61.39         2.52 o
   9   8   3       1210.87       1238.56        12.36 o
  10   8   3        247.09        224.96         5.10 o
  11   8   3        519.50        516.75         7.71 o
  12   8   3        278.85        309.39         5.91 o
  13   8   3        925.56        938.07        10.38 o
  14   8   3       2039.36       2099.94        17.58 o
  15   8   3         49.33         57.10         2.67 o
  16   8   3         34.44         35.67         2.24 o
  17   8   3         24.40         31.02         2.08 o
  18   8   3         77.38         69.04         2.66 o
  19   8   3        213.72        225.96         5.18 o
  20   8   3        638.70        654.10        16.35 o
 -21   9   3         31.82         37.63         2.59 o
 -20   9   3          0.00          1.97         2.02 o
 -19   9   3        244.03        301.42         8.22 o
 -18   9   3        177.99        187.53         4.84 o
 -17   9   3        156.03        184.87         5.47 o
 -16   9   3          8.45         16.76         2.45 o
 -15   9   3          2.88          4.96         2.22 o
 -14   9   3          2.07          8.09         2.40 o
 -13   9   3         37.40         28.61         2.53 o
 -12   9   3         85.92        105.32         3.55 o
 -11   9   3       5049.58       4928.73        38.65 o
 -10   9   3       2159.12       2156.91        18.50 o
  -9   9   3        474.76        419.52         6.16 o
  -8   9   3       2121.42       2263.85        17.24 o
  -7   9   3       1587.95       1521.40        12.08 o
  -6   9   3        132.57        112.74         2.89 o
  -5   9   3          0.10          4.85         1.58 o
  -4   9   3       2187.13       2198.33        15.86 o
  -3   9   3        267.48        298.39         4.30 o
  -2   9   3        152.33        160.92         3.32 o
  -1   9   3        374.02        427.91         5.44 o
   0   9   3        254.11        223.05         3.89 o
   1   9   3        370.39        332.39         5.13 o
   2   9   3         58.00         68.07         2.60 o
   3   9   3        325.73        367.81         5.45 o
   4   9   3       1139.67       1181.94        11.69 o
   5   9   3        100.01        119.85         3.37 o
   6   9   3        515.51        526.36         7.14 o
   7   9   3       1210.78       1265.94        12.45 o
   8   9   3        178.06        183.14         4.48 o
   9   9   3        155.35        164.67         4.51 o
  10   9   3       1277.43       1105.78        12.16 o
  11   9   3       4519.75       4439.18        33.40 o
  12   9   3       1641.20       1713.76        17.22 o
  13   9   3       4552.22       4529.30        32.58 o
  14   9   3       1138.10       1109.96        11.34 o
  15   9   3       1897.01       1881.58        17.28 o
  16   9   3         53.85         45.15         2.34 o
  17   9   3         71.57         85.11         2.77 o
  18   9   3         31.43         26.04         2.30 o
  19   9   3         39.21         42.93         2.22 o
 -20  10   3          5.56          0.75         1.86 o
 -19  10   3        270.38        322.03         6.79 o
 -18  10   3         49.09         86.89         3.45 o
 -17  10   3        498.87        465.89         7.92 o
 -16  10   3         17.98         10.91         2.38 o
 -15  10   3          4.87          1.92         2.09 o
 -14  10   3        891.61        900.21        12.96 o
 -13  10   3          3.09          4.43         2.26 o
 -12  10   3         38.14         57.46         3.24 o
 -11  10   3         30.20         27.43         2.60 o
 -10  10   3        303.77        350.78         6.25 o
  -9  10   3        868.72        861.38        10.80 o
  -8  10   3         81.80         59.96         2.75 o
  -7  10   3        196.86        177.34         3.75 o
  -6  10   3       2117.64       2134.11        16.56 o
  -5  10   3       2821.66       2643.49        19.67 o
  -4  10   3        835.77        835.19         8.71 o
  -3  10   3       2327.30       2436.05        17.67 o
  -2  10   3        166.36        209.96         3.78 o
  -1  10   3       1765.43       1814.19        15.25 o
   0  10   3       2635.97       2601.30        18.77 o
   1  10   3       2155.36       1999.56        17.40 o
   2  10   3       1460.74       1469.36        13.99 o
   3  10   3       2502.58       2499.21        22.02 o
   4  10   3        382.96        408.17         7.09 o
   5  10   3        493.32        466.03         7.00 o
   6  10   3         55.48         33.73         2.58 o
   7  10   3       4940.27       4882.71        36.58 o
   8  10   3        296.58        312.24         6.60 o
   9  10   3        314.99        295.74         6.09 o
  10  10   3       1090.45       1033.20        13.57 o
  11  10   3        424.08        437.78         7.65 o
  12  10   3       1056.82       1023.11        12.04 o
  13  10   3          0.04          1.70         2.02 o
  14  10   3         77.25         90.59         3.19 o
  15  10   3        476.32        438.59         8.04 o
  16  10   3        209.94        200.12         3.91 o
  17  10   3         31.07         34.40         2.47 o
  18  10   3         46.08         41.66         2.93 o
 -19  11   3         26.34         21.56         2.31 o
 -18  11   3          3.11          7.50         2.11 o
 -17  11   3        259.30        292.53         8.95 o
 -16  11   3        227.21        254.04         6.37 o
 -15  11   3        515.34        486.85         8.96 o
 -14  11   3        507.79        532.10         8.37 o
 -13  11   3        248.96        261.76         5.89 o
 -12  11   3          0.01          4.24         2.19 o
 -11  11   3         76.83         82.97         3.88 o
 -10  11   3       1140.48       1112.06        13.09 o
  -9  11   3        675.15        669.53         9.82 o
  -8  11   3        130.22        163.89         4.02 o
  -7  11   3        350.02        319.81         5.25 o
  -6  11   3        105.89        131.17         3.43 o
  -5  11   3        130.65        128.82         3.43 o
  -4  11   3        737.88        765.02         8.66 o
  -3  11   3        650.66        582.90         7.17 o
  -2  11   3        431.25        498.73         6.63 o
  -1  11   3        422.77        392.14         6.02 o
   0  11   3         12.05         11.44         1.84 o
   1  11   3        113.53        131.97         3.68 o
   2  11   3        336.99        339.02         6.07 o
   3  11   3        116.23        123.01         4.25 o
   4  11   3        131.12        136.88         4.28 o
   5  11   3       3205.04       3170.54        29.67 o
   6  11   3        582.07        644.40        10.17 o
   7  11   3         69.59         66.11         3.77 o
   8  11   3        893.08        837.26        11.10 o
   9  11   3         86.32         96.09         3.71 o
  10  11   3        698.08        601.23         9.10 o
  11  11   3        197.21        209.96         5.11 o
  12  11   3        984.97        970.83        11.75 o
  13  11   3        110.86        129.70         3.99 o
  14  11   3        848.11        756.22        10.81 o
  15  11   3         25.49         47.94         3.64 o
  16  11   3         79.05         83.46         3.93 o
  17  11   3       1415.08       1391.38        27.59 o
 -17  12   3        192.04        183.62         7.22 o
 -16  12   3         29.68         33.75         2.56 o
 -15  12   3        119.97        131.30         3.87 o
 -14  12   3        145.36        147.31         5.38 o
 -13  12   3          0.02          3.11         2.03 o
 -12  12   3          0.36          4.83         2.40 o
 -11  12   3        167.57        141.21         3.92 o
 -10  12   3       1115.65       1227.02        14.47 o
  -9  12   3        181.48        154.73         4.57 o
  -8  12   3        156.00        165.94         4.56 o
  -7  12   3        140.44        156.39         3.96 o
  -6  12   3       3564.99       3633.28        28.74 o
  -5  12   3        718.10        760.86         9.83 o
  -4  12   3       1847.40       1851.30        16.61 o
  -3  12   3       1018.71        966.18        10.52 o
  -2  12   3         30.89         40.80         2.74 o
  -1  12   3        728.67        710.52        10.07 o
   0  12   3        476.68        449.05         7.27 o
   1  12   3         18.75         15.63         2.29 o
   2  12   3         37.97         40.16         2.92 o
   3  12   3          0.56          4.03         2.27 o
   4  12   3        151.28        150.52         4.41 o
   5  12   3        277.18        220.96         5.81 o
   6  12   3        659.73        690.99        11.40 o
   7  12   3        236.66        221.94         5.45 o
   8  12   3         74.36         78.39         3.58 o
   9  12   3         73.71         67.78         3.32 o
  10  12   3         12.03         19.72         2.47 o
  11  12   3         89.39         95.57         3.99 o
  12  12   3         74.07         68.35         3.23 o
  13  12   3         16.86          5.39         1.72 o
  14  12   3         13.78         27.91         2.37 o
  15  12   3        257.45        277.97         7.27 o
 -15  13   3          5.45          1.54         1.61 o
 -14  13   3         50.28         55.43         6.52 o
 -13  13   3          4.71          2.92         2.01 o
 -12  13   3        125.91        107.08         3.97 o
 -11  13   3         14.13         17.55         2.54 o
 -10  13   3         15.58         21.62         2.36 o
  -9  13   3         33.70         33.90         2.49 o
  -8  13   3          8.66         10.14         2.28 o
  -7  13   3        774.57        693.00        10.02 o
  -6  13   3         18.31         24.80         2.42 o
  -5  13   3         62.80         66.70         3.04 o
  -4  13   3        112.15        102.85         3.80 o
  -3  13   3        157.65        160.46         4.42 o
  -2  13   3       2033.03       2032.24        20.65 o
  -1  13   3         84.67         70.67         3.57 o
   0  13   3        520.95        492.50         8.77 o
   1  13   3        140.44        140.30         5.30 o
   2  13   3       2227.09       2300.79        27.85 o
   3  13   3         17.15         14.27         2.51 o
   4  13   3        152.60        124.40         4.37 o
   5  13   3          9.23          1.56         2.25 o
   6  13   3        128.41        122.91         4.37 o
   7  13   3         16.37         22.48         2.42 o
   8  13   3        137.59        107.51         3.91 o
   9  13   3         47.43         46.81         2.80 o
  10  13   3        213.55        192.28         5.18 o
  11  13   3        132.12        114.54         4.11 o
  12  13   3         17.67         13.27         2.32 o
  13  13   3        161.27        160.14         6.46 o
 -12  14   3        308.71        292.09        15.86 o
 -11  14   3         88.04        106.71         4.76 o
 -10  14   3         21.00         21.98         2.86 o
  -9  14   3          3.28          4.12         1.94 o
  -8  14   3        252.74        252.71         5.87 o
  -7  14   3        320.24        272.97         5.93 o
  -6  14   3         64.74         54.41         3.25 o
  -5  14   3        183.17        179.09         5.23 o
  -4  14   3          0.19          1.74         1.98 o
  -3  14   3          0.47          3.06         2.08 o
  -2  14   3        501.70        488.18         8.37 o
  -1  14   3         76.74         95.28         4.34 o
   0  14   3        137.56        187.65         6.40 o
   1  14   3        688.14        647.42        12.48 o
   2  14   3        189.38        172.67         5.95 o
   3  14   3          7.45          6.68         2.98 o
   4  14   3        143.82        169.66         7.77 o
   5  14   3        107.82        139.55         6.19 o
   6  14   3        273.81        290.22         8.61 o
   7  14   3         29.53         33.25         3.31 o
   8  14   3        123.46        127.86         4.84 o
   9  14   3        172.54        190.88         6.86 o
  10  14   3         30.11         59.54         4.24 o
  11  14   3         31.73         54.55         4.29 o
  -9  15   3          3.09          3.71         2.42 o
  -8  15   3        400.25        457.85        14.50 o
  -7  15   3        190.20        212.63         9.62 o
  -6  15   3         79.01        110.94         6.85 o
  -5  15   3        375.61        362.86         9.27 o
  -4  15   3          2.60          3.32         2.55 o
  -3  15   3          6.09         29.56         3.09 o
  -2  15   3         24.54         25.47         2.67 o
  -1  15   3        335.34        354.17         8.88 o
   0  15   3        107.55         76.68         3.82 o
   1  15   3        127.68        112.07         4.39 o
   2  15   3         41.78         37.05         3.14 o
   3  15   3        323.95        306.68        10.35 o
   4  15   3        283.45        296.60        16.78 o
   5  15   3          0.69          1.16         2.68 o
   6  15   3          5.63         18.81         1.94 o
   7  15   3        155.65        140.27         7.54 o
   8  15   3        217.78        268.76         9.20 o
  -4  16   3        517.63        469.48        18.41 o
  -3  16   3          1.10          1.94         2.58 o
  -2  16   3         75.35         57.27         5.38 o
 -25   0   4         46.26         92.88         5.92 o
 -24   0   4        183.12        200.88         8.29 o
 -23   0   4        541.82        544.15        14.22 o
 -22   0   4        385.77        355.00        11.51 o
 -21   0   4        424.50        467.09         9.91 o
 -20   0   4         55.75         64.41         4.20 o
 -19   0   4        580.33        515.08         9.58 o
 -18   0   4        111.31        122.84         5.17 o
 -17   0   4          2.38          3.25         2.59 o
 -16   0   4       1849.34       1799.99        20.76 o
 -15   0   4        331.08        350.92         7.10 o
 -14   0   4       1218.05       1245.09        14.99 o
 -13   0   4        418.10        309.83         8.26 o
 -12   0   4       2909.27       3021.79        37.39 o
 -11   0   4        732.53        873.56        13.74 o
 -10   0   4       8630.46       8141.24        78.11 o
  -9   0   4      20147.30      20143.98       206.50 o
  -8   0   4       1017.68       1053.70        21.67 o
  -7   0   4       2340.99       2307.67        35.94 o
  -6   0   4       3203.86       3241.85        42.16 o
  -5   0   4      17609.46      17339.36       203.79 o
  -4   0   4        213.80        266.00         9.33 o
  -3   0   4      51028.26      48244.83       789.21 o
  -2   0   4      30302.28      28759.82       410.92 o
  -1   0   4      65122.41      62100.00       877.78 o
   0   0   4      80409.45      77985.73      1105.33 o
   1   0   4     115815.53     104956.43      1700.21 o
   2   0   4      47527.59      44236.50       506.55 o
   3   0   4       2659.41       2823.83        33.72 o
   4   0   4      23904.10      24091.81       308.99 o
   5   0   4      25580.74      25048.34       254.20 o
   6   0   4        109.96        129.79         3.33 o
   7   0   4       1596.25       1601.70        15.78 o
   8   0   4       4353.04       4468.58        36.83 o
   9   0   4      16316.49      16327.57       132.90 o
  10   0   4       7615.29       7833.21        67.22 o
  11   0   4        335.84        323.58         6.72 o
  12   0   4        449.19        493.03         7.87 o
  13   0   4       1023.97        999.15        13.44 o
  14   0   4        790.82        876.40        13.54 o
  15   0   4        181.85        200.94         6.08 o
  16   0   4       1949.78       1832.77        30.89 o
  17   0   4       1044.24        984.35        15.61 o
  18   0   4        785.39        885.05        15.09 o
  19   0   4         88.71         73.36         4.73 o
  20   0   4        179.78        178.21         5.91 o
  21   0   4         63.29         43.09         3.02 o
  22   0   4         62.15         75.53         3.49 o
  23   0   4          2.44          5.90         1.73 o
 -25   1   4          5.48          6.51         1.54 o
 -24   1   4        219.46        211.63         5.01 o
 -23   1   4         66.51         80.80         3.22 o
 -22   1   4        113.37        108.49         3.78 o
 -21   1   4          6.53         10.74         2.35 o
 -20   1   4        444.78        453.68         6.80 o
 -19   1   4         16.56         33.16         2.56 o
 -18   1   4          2.80          5.65         2.06 o
 -17   1   4       1866.45       1665.82        14.34 o
 -16   1   4          1.52         18.23         1.95 o
 -15   1   4        663.02        662.02         7.31 o
 -14   1   4        306.40        365.70         5.43 o
 -13   1   4        657.63        829.11        11.04 o
 -12   1   4         46.97         40.79         2.41 o
 -11   1   4        113.69        113.33         3.29 o
 -10   1   4        322.33        375.02         5.08 o
  -9   1   4         20.87         24.06         2.90 o
  -8   1   4       1377.21       1253.39        11.19 o
  -7   1   4      10910.56      10721.34       101.84 o
  -6   1   4      28127.79      27478.58       211.81 o
  -5   1   4       4175.40       4318.44        41.90 o
  -4   1   4        216.75        290.79         5.26 o
  -3   1   4       1594.50       1258.41        13.67 o
  -2   1   4       2517.26       2631.36        22.84 o
  -1   1   4        582.60        555.25         5.64 o
   0   1   4      72164.28      68997.66       521.38 o
   1   1   4      58568.74      54406.05       579.67 o
   2   1   4       5002.76       5224.57        52.42 o
   3   1   4       2508.14       2180.97        19.09 o
   4   1   4      20672.75      19828.31       190.16 o
   5   1   4        830.25        793.36         9.46 o
   6   1   4       4947.98       4962.42        34.57 o
   7   1   4         25.64         56.21         1.99 o
   8   1   4       1479.72       1532.97        11.08 o
   9   1   4       1649.05       1660.25        12.76 o
  10   1   4       3132.62       3283.19        24.11 o
  11   1   4        116.45         99.07         2.79 o
  12   1   4        105.20         83.93         2.45 o
  13   1   4        567.97        701.95         7.51 o
  14   1   4       1861.76       1824.19        15.50 o
  15   1   4        883.90        884.76         9.56 o
  16   1   4       2889.67       2993.41        22.85 o
  17   1   4        304.02        287.98         5.67 o
  18   1   4         36.35         47.23         2.91 o
  19   1   4        135.65        143.33         4.12 o
  20   1   4        315.27        330.66         5.72 o
  21   1   4       1041.83       1060.56        13.82 o
  22   1   4        195.21        175.46         4.14 o
  23   1   4          0.26          2.64         1.45 o
 -25   2   4         60.02         56.23         2.79 o
 -24   2   4         59.25         56.66         2.75 o
 -23   2   4        104.08        105.62         3.70 o
 -22   2   4        181.26        223.07         4.77 o
 -21   2   4        272.78        271.47         5.53 o
 -20   2   4       1609.47       1628.77        15.38 o
 -19   2   4          9.88         12.57         1.98 o
 -18   2   4        141.57        146.61         3.86 o
 -17   2   4          0.39          2.80         1.95 o
 -16   2   4       5638.21       5313.11        36.72 o
 -15   2   4       2641.30       2499.99        18.59 o
 -14   2   4        557.92        549.05         6.50 o
 -13   2   4        439.50        528.88         7.22 o
 -12   2   4         38.54         40.37         2.27 o
 -11   2   4          0.25         16.88         1.66 o
 -10   2   4      14856.68      15369.64        98.26 o
  -9   2   4       1058.19       1248.62        11.13 o
  -8   2   4       2191.80       2384.94        17.90 o
  -7   2   4        154.87         46.79         2.00 o
  -6   2   4         20.38         15.36         1.62 o
  -5   2   4       1134.99       1143.64        11.53 o
  -4   2   4       3963.03       3946.03        32.31 o
  -3   2   4       2133.28       1874.92        18.55 o
  -2   2   4        201.92        185.58         3.24 o
  -1   2   4       3503.49       3568.25        33.18 o
   0   2   4      23203.68      22849.10       197.03 o
   1   2   4      42742.01      41413.08       325.37 o
   2   2   4       5915.41       5639.33        40.04 o
   3   2   4       4304.53       3985.24        30.86 o
   4   2   4       4915.19       4813.65        36.56 o
   5   2   4       9938.64      10316.51        76.16 o
   6   2   4        518.54        517.36         6.12 o
   7   2   4       3241.67       3336.94        26.04 o
   8   2   4       2263.51       2457.91        21.75 o
   9   2   4       5831.51       6031.00        46.40 o
  10   2   4       2217.80       2567.35        22.77 o
  11   2   4        780.41        768.20         8.57 o
  12   2   4       4029.38       4153.76        28.75 o
  13   2   4         95.10        116.11         3.34 o
  14   2   4         27.73         34.83         2.27 o
  15   2   4        369.69        384.83         5.89 o
  16   2   4        936.07       1021.18        11.48 o
  17   2   4          9.17         10.57         2.06 o
  18   2   4        629.64        631.77         8.86 o
  19   2   4        113.25        122.46         3.68 o
  20   2   4         81.64         83.35         3.00 o
  21   2   4        123.93        122.13         3.54 o
  22   2   4          0.02          3.08         1.35 o
  23   2   4          3.53          2.90         1.67 o
 -25   3   4        269.43        299.54         5.71 o
 -24   3   4         14.00         11.81         1.71 o
 -23   3   4          0.09          2.52         1.75 o
 -22   3   4       1336.95       1328.93        14.28 o
 -21   3   4         19.37         13.05         2.25 o
 -20   3   4         91.53         90.15         3.31 o
 -19   3   4        112.85        111.95         3.35 o
 -18   3   4       3848.63       3943.85        29.44 o
 -17   3   4        106.16        135.70         3.70 o
 -16   3   4        387.75        425.89         6.82 o
 -15   3   4        402.55        387.48         6.01 o
 -14   3   4        183.29        200.82         3.89 o
 -13   3   4        275.87        302.71         4.46 o
 -12   3   4          7.45         10.35         1.92 o
 -11   3   4        269.49        332.31         5.47 o
 -10   3   4       5331.36       5364.27        42.77 o
  -9   3   4       1171.29       1125.56        12.83 o
  -8   3   4       3200.79       3609.31        30.50 o
  -7   3   4      11733.23      12237.79       103.84 o
  -6   3   4      17733.52      17913.22       148.86 o
  -5   3   4        312.07        277.35         4.84 o
  -4   3   4         55.35         87.93         2.23 o
  -3   3   4       1342.82       1419.77        20.21 o
  -2   3   4       2068.09       1895.00        17.86 o
  -1   3   4       2960.86       3031.43        27.84 o
   0   3   4       3202.48       3395.01        30.95 o
   1   3   4       2041.82       2104.53        16.06 o
   2   3   4         80.61        107.45         4.80 o
   3   3   4       9075.41       8924.05        68.23 o
   4   3   4        471.18        382.99         5.73 o
   5   3   4          0.54         10.56         1.45 o
   6   3   4        611.65        668.85         7.74 o
   7   3   4       1354.93       1469.64        13.25 o
   8   3   4        609.54        672.74         7.75 o
   9   3   4       1372.63       1320.34        12.58 o
  10   3   4        169.07        183.22         4.27 o
  11   3   4        541.13        557.21         6.85 o
  12   3   4       1727.23       1607.85        13.41 o
  13   3   4        121.45        140.38         3.45 o
  14   3   4          9.85         17.76         1.92 o
  15   3   4        438.76        490.01         6.65 o
  16   3   4         94.07        114.47         3.31 o
  17   3   4       2579.43       2456.25        20.62 o
  18   3   4        169.44        151.13         4.72 o
  19   3   4        279.00        277.63         5.66 o
  20   3   4        294.29        288.59         5.34 o
  21   3   4         18.11          7.43         1.72 o
  22   3   4        134.03        109.34         3.32 o
  23   3   4        128.90        156.83         6.02 o
 -25   4   4         26.98         18.74         2.39 o
 -24   4   4        118.90         93.02         3.63 o
 -23   4   4        159.41        195.45         4.98 o
 -22   4   4        490.30        508.03         7.64 o
 -21   4   4        172.89        180.65         4.34 o
 -20   4   4        920.74        875.18        10.13 o
 -19   4   4        683.17        610.33         7.75 o
 -18   4   4          7.15          6.28         2.00 o
 -17   4   4       2907.91       2728.71        22.29 o
 -16   4   4         21.42         20.28         2.13 o
 -15   4   4       2316.57       2192.88        17.18 o
 -14   4   4         37.40         51.26         2.32 o
 -13   4   4       2533.43       2544.80        18.81 o
 -12   4   4        110.02        137.15         4.02 o
 -11   4   4        137.80        140.70         4.67 o
 -10   4   4        524.99        613.13        11.06 o
  -9   4   4        137.18        103.72         3.42 o
  -8   4   4      13593.53      13828.25       112.89 o
  -7   4   4        150.27        202.48         5.45 o
  -6   4   4       2776.00       2701.56        25.18 o
  -5   4   4      10209.72       9731.32        79.86 o
  -4   4   4       2202.93       2160.42        20.76 o
  -3   4   4        212.59        219.65         3.90 o
  -2   4   4        109.58        130.89         3.03 o
  -1   4   4       4885.35       4901.15        45.72 o
   0   4   4       5113.45       4842.30        45.16 o
   1   4   4         25.39         57.38         3.00 o
   2   4   4       3555.69       3641.35        27.09 o
   3   4   4        569.12        606.89         7.97 o
   4   4   4       5511.22       5371.30        44.08 o
   5   4   4       3400.89       3814.30        29.71 o
   6   4   4       2204.19       2012.27        15.83 o
   7   4   4       2325.27       2480.19        20.10 o
   8   4   4       7586.46       7916.50        56.24 o
   9   4   4       1103.45       1117.30        11.22 o
  10   4   4       1005.58       1045.69         9.51 o
  11   4   4         50.27         43.81         2.38 o
  12   4   4         35.70         42.70         2.18 o
  13   4   4        925.20       1002.11        11.23 o
  14   4   4         83.01        110.81         3.37 o
  15   4   4        176.89        188.31         4.37 o
  16   4   4        111.27        118.09         4.07 o
  17   4   4         36.58         33.46         2.42 o
  18   4   4        554.34        513.62         7.93 o
  19   4   4          2.17          6.54         1.89 o
  20   4   4        540.17        606.58         7.99 o
  21   4   4        299.29        302.26         6.14 o
  22   4   4         83.32         87.65         3.40 o
 -24   5   4        249.04        237.69         6.13 o
 -23   5   4          0.54          4.49         1.85 o
 -22   5   4         53.32         36.42         2.59 o
 -21   5   4         47.31         20.86         2.44 o
 -20   5   4        562.00        519.39         7.18 o
 -19   5   4       1542.09       1623.45        16.05 o
 -18   5   4        246.98        275.73         5.36 o
 -17   5   4       2195.06       2220.53        18.35 o
 -16   5   4          6.43         16.94         2.07 o
 -15   5   4        808.65        803.25         8.99 o
 -14   5   4          6.59         11.37         1.79 o
 -13   5   4       1203.44       1188.69        10.65 o
 -12   5   4       1149.17       1096.76        10.67 o
 -11   5   4          9.42          6.38         1.73 o
 -10   5   4        497.25        511.18         9.14 o
  -9   5   4        701.52        805.07        11.24 o
  -8   5   4       4036.05       3825.31        31.73 o
  -7   5   4       1600.09       1531.30        19.05 o
  -6   5   4        205.92        210.45         4.71 o
  -5   5   4          2.92          9.67         2.03 o
  -4   5   4        124.30        157.55         3.85 o
  -3   5   4       1550.05       1417.95        13.87 o
  -2   5   4         31.94         49.79         2.08 o
  -1   5   4       1553.95       1518.20        16.39 o
   0   5   4         22.67         41.94         2.60 o
   1   5   4       2510.44       2775.04        25.21 o
   2   5   4      30804.44      30900.13       227.65 o
   3   5   4        854.49        848.77         9.07 o
   4   5   4       3181.61       2980.49        26.05 o
   5   5   4        910.84        858.92        10.20 o
   6   5   4       1848.13       1960.71        19.49 o
   7   5   4         49.45         57.20         2.55 o
   8   5   4        135.86        142.25         3.89 o
   9   5   4       1938.89       1951.76        15.79 o
  10   5   4          0.03          7.50         1.86 o
  11   5   4       1929.28       2000.20        17.77 o
  12   5   4         34.31         61.68         2.77 o
  13   5   4          4.78         12.20         1.90 o
  14   5   4         28.60         30.15         2.14 o
  15   5   4        603.62        578.98         7.31 o
  16   5   4         98.22         86.34         2.97 o
  17   5   4        139.09        110.27         3.18 o
  18   5   4         87.87         98.43         3.13 o
  19   5   4          0.53          7.16         1.93 o
  20   5   4          5.74          7.50         1.82 o
  21   5   4         26.50         43.99         2.46 o
  22   5   4         22.94         24.88         3.23 o
 -24   6   4        124.34        138.78         4.11 o
 -23   6   4        480.14        480.02         7.76 o
 -22   6   4          1.28          2.96         1.64 o
 -21   6   4         40.80         30.50         2.45 o
 -20   6   4         75.42         62.70         3.13 o
 -19   6   4        282.85        360.44         6.81 o
 -18   6   4        287.42        324.76         7.31 o
 -17   6   4         57.82         48.92         2.63 o
 -16   6   4         70.74         85.22         3.11 o
 -15   6   4        936.96        957.23         9.98 o
 -14   6   4       4978.31       4933.17        31.15 o
 -13   6   4         45.25         45.28         2.43 o
 -12   6   4       1476.63       1527.81        14.31 o
 -11   6   4       1298.69       1491.92        14.21 o
 -10   6   4          1.01          3.58         1.71 o
  -9   6   4       2542.90       2811.32        26.83 o
  -8   6   4          1.67         10.34         2.35 o
  -7   6   4       1171.90       1268.67        16.84 o
  -6   6   4       3287.97       3329.95        33.24 o
  -5   6   4      11488.11      11586.45       104.85 o
  -4   6   4       1941.14       1910.26        24.71 o
  -3   6   4       1211.17       1311.45        14.84 o
  -2   6   4      10999.45      11291.39        98.06 o
  -1   6   4        289.85        358.38         7.16 o
   0   6   4        239.46        205.36         5.97 o
   1   6   4        180.75        197.40         4.54 o
   2   6   4         78.81        126.53         3.65 o
   3   6   4       1311.80       1211.54        13.79 o
   4   6   4        202.86        167.27         3.95 o
   5   6   4       2462.94       2851.63        28.03 o
   6   6   4        451.39        608.33         9.74 o
   7   6   4        447.56        451.54         6.73 o
   8   6   4       3938.95       3883.16        27.13 o
   9   6   4         64.51         82.40         2.69 o
  10   6   4        383.73        348.38         5.57 o
  11   6   4         63.36         98.61         3.11 o
  12   6   4         11.24         18.62         2.13 o
  13   6   4       2003.89       1909.40        17.11 o
  14   6   4         29.79         34.00         2.43 o
  15   6   4        785.28        868.90         9.46 o
  16   6   4        217.39        254.07         4.80 o
  17   6   4       1435.31       1384.64        13.33 o
  18   6   4        861.25        946.61        11.84 o
  19   6   4          1.48          2.53         1.87 o
  20   6   4         16.06         26.46         2.19 o
  21   6   4        260.70        275.51         8.91 o
 -23   7   4         41.16         36.93         2.58 o
 -22   7   4        177.63        231.66         5.36 o
 -21   7   4        549.51        561.42        11.00 o
 -20   7   4          1.05          4.02         1.85 o
 -19   7   4        191.00        183.08         4.36 o
 -18   7   4         79.33         82.96         3.14 o
 -17   7   4         29.00         27.64         2.40 o
 -16   7   4        842.48        813.10         9.61 o
 -15   7   4        215.58        246.34         4.89 o
 -14   7   4        299.77        355.54         6.02 o
 -13   7   4       2918.82       2835.14        21.87 o
 -12   7   4        162.03        164.05         5.09 o
 -11   7   4       3277.00       3037.86        25.16 o
 -10   7   4         42.75         56.79         2.72 o
  -9   7   4        565.49        566.20         7.51 o
  -8   7   4        327.24        360.63         5.66 o
  -7   7   4        376.51        295.56         5.90 o
  -6   7   4          1.94         11.50         2.29 o
  -5   7   4        117.60        156.40         5.18 o
  -4   7   4       1069.50       1040.26        15.05 o
  -3   7   4       5239.81       5334.21        48.49 o
  -2   7   4        365.03        327.55         6.66 o
  -1   7   4        306.61        283.61         7.79 o
   0   7   4       5747.92       5802.21        54.09 o
   1   7   4       1671.91       1661.84        18.76 o
   2   7   4       3252.40       3074.38        26.21 o
   3   7   4       2770.56       2624.38        25.73 o
   4   7   4        232.59        172.79         4.97 o
   5   7   4          0.36          6.23         1.65 o
   6   7   4       4123.33       4071.23        28.40 o
   7   7   4        115.00        103.85         3.27 o
   8   7   4         73.03         76.38         2.67 o
   9   7   4       4166.08       4038.23        30.97 o
  10   7   4          3.93          8.00         1.92 o
  11   7   4         22.01         22.51         2.21 o
  12   7   4          7.51          5.14         1.89 o
  13   7   4        317.41        358.54         6.42 o
  14   7   4        237.56        235.03         4.71 o
  15   7   4          6.96          4.91         2.03 o
  16   7   4        406.01        442.46         6.55 o
  17   7   4        588.47        616.50         7.68 o
  18   7   4         40.31         33.70         2.15 o
  19   7   4        134.23        149.95         4.22 o
  20   7   4         82.22         85.31         3.04 o
  21   7   4        362.98        392.02        10.01 o
 -22   8   4         26.56         27.66         2.12 o
 -21   8   4          9.73          8.58         1.97 o
 -20   8   4         79.88         93.89         3.64 o
 -19   8   4        624.04        597.20         8.90 o
 -18   8   4        583.22        510.24         7.66 o
 -17   8   4        190.35        167.07         4.30 o
 -16   8   4        393.74        440.59         7.48 o
 -15   8   4          4.03          6.09         2.01 o
 -14   8   4       2179.34       2031.69        18.24 o
 -13   8   4          1.66          4.90         2.17 o
 -12   8   4        199.77        179.31         4.64 o
 -11   8   4       8080.52       7879.57        54.43 o
 -10   8   4       1550.72       1472.34        14.31 o
  -9   8   4        282.15        291.72         5.26 o
  -8   8   4          5.98         12.62         1.73 o
  -7   8   4        219.82        186.78         3.88 o
  -6   8   4        132.87        134.24         3.03 o
  -5   8   4        272.49        305.23         4.55 o
  -4   8   4          2.65          9.66         1.36 o
  -3   8   4       5169.45       5069.06        30.67 o
  -2   8   4       1330.71       1477.20        12.01 o
  -1   8   4       2632.98       2559.73        19.16 o
   0   8   4        124.29         98.29         2.96 o
   1   8   4       4406.77       4623.67        34.67 o
   2   8   4       1335.63       1379.66        11.37 o
   3   8   4        461.22        488.70         6.04 o
   4   8   4        280.40        244.93         4.30 o
   5   8   4         48.78         44.93         2.35 o
   6   8   4         47.88         83.35         2.90 o
   7   8   4         10.35          7.28         1.76 o
   8   8   4         17.19         29.33         2.10 o
   9   8   4        566.98        513.41         8.31 o
  10   8   4       2116.43       2153.09        20.48 o
  11   8   4         10.86          7.93         2.22 o
  12   8   4       4549.79       4489.30        32.62 o
  13   8   4         73.07         81.24         3.18 o
  14   8   4        444.06        434.04         6.62 o
  15   8   4         31.48         24.91         2.07 o
  16   8   4         88.21        105.86         3.19 o
  17   8   4         35.22         50.48         2.25 o
  18   8   4          1.93          4.58         1.55 o
  19   8   4        239.58        288.90         5.33 o
  20   8   4         61.52         77.71         3.21 o
 -21   9   4        518.75        548.26         9.40 o
 -20   9   4          5.87         10.29         1.96 o
 -19   9   4         36.22         21.32         2.33 o
 -18   9   4          4.40          5.38         1.68 o
 -17   9   4         15.40         24.84         2.18 o
 -16   9   4        734.87        601.92         9.11 o
 -15   9   4        467.55        455.49         7.64 o
 -14   9   4          3.03          9.98         2.16 o
 -13   9   4       2389.59       2453.14        21.46 o
 -12   9   4        119.80        125.89         4.06 o
 -11   9   4        743.01        717.38         9.94 o
 -10   9   4       2357.09       2350.55        21.57 o
  -9   9   4       1771.72       1821.77        15.49 o
  -8   9   4       4477.20       4427.97        30.44 o
  -7   9   4        427.95        458.33         6.03 o
  -6   9   4       2645.12       2470.83        16.64 o
  -5   9   4       1881.74       1913.01        14.33 o
  -4   9   4        617.60        588.33         6.64 o
  -3   9   4        527.68        528.21         5.77 o
  -2   9   4        465.47        468.65         5.38 o
  -1   9   4        182.66        194.58         3.74 o
   0   9   4       1422.78       1394.21        11.84 o
   1   9   4         75.83         53.82         2.32 o
   2   9   4         42.08         44.09         2.22 o
   3   9   4       1373.33       1293.89        11.69 o
   4   9   4        563.77        625.13         7.84 o
   5   9   4        302.52        284.51         5.42 o
   6   9   4         49.47         52.40         2.77 o
   7   9   4        618.03        595.82         8.77 o
   8   9   4         44.09         33.82         2.54 o
   9   9   4         42.27         60.75         3.19 o
  10   9   4        688.89        669.06         9.77 o
  11   9   4         42.44         35.25         2.76 o
  12   9   4          6.62          7.43         2.11 o
  13   9   4        153.26        178.56         4.75 o
  14   9   4        800.92        809.54        10.22 o
  15   9   4          1.01         11.22         1.75 o
  16   9   4         37.27         32.75         2.20 o
  17   9   4        121.62        131.53         3.18 o
  18   9   4          8.71         11.69         1.88 o
  19   9   4          1.06          1.93         1.95 o
 -20  10   4        550.06        585.81        16.41 o
 -19  10   4        177.72        162.75        10.38 o
 -18  10   4          3.78          4.06         1.64 o
 -17  10   4        453.70        483.85         8.73 o
 -16  10   4        243.26        254.43         5.48 o
 -15  10   4         42.92         43.94         3.27 o
 -14  10   4        436.13        430.31         7.12 o
 -13  10   4          2.28          6.16         2.28 o
 -12  10   4        748.06        761.11        10.63 o
 -11  10   4       1454.76       1432.56        15.38 o
 -10  10   4        423.08        414.43         6.94 o
  -9  10   4         59.45         75.62         2.97 o
  -8  10   4       2983.08       3128.72        22.56 o
  -7  10   4       1491.29       1449.38        13.02 o
  -6  10   4       2803.99       2795.48        20.98 o
  -5  10   4        158.20        180.65         4.19 o
  -4  10   4         48.84         43.28         2.34 o
  -3  10   4         75.61         72.86         2.58 o
  -2  10   4         44.37         58.35         2.28 o
  -1  10   4       1534.52       1516.51        12.48 o
   0  10   4        135.38        128.28         4.02 o
   1  10   4          2.02         14.44         2.04 o
   2  10   4        359.19        345.79         5.52 o
   3  10   4        326.19        329.00         5.97 o
   4  10   4        427.19        432.18         8.56 o
   5  10   4        170.22        150.08         4.33 o
   6  10   4       1623.36       1555.30        17.99 o
   7  10   4         19.26         27.54         2.76 o
   8  10   4         32.36         46.24         3.06 o
   9  10   4         74.38         90.22         3.50 o
  10  10   4       3279.80       3184.57        27.95 o
  11  10   4        335.03        361.50         6.68 o
  12  10   4        615.60        647.43         9.21 o
  13  10   4        803.27        761.16         9.77 o
  14  10   4          6.68         11.92         1.76 o
  15  10   4        155.65        131.43         3.43 o
  16  10   4         51.36         45.56         2.98 o
  17  10   4        367.33        341.86        12.37 o
  18  10   4        116.17         75.04         6.78 o
 -19  11   4        130.99        125.35         8.40 o
 -18  11   4          0.43          6.65         1.91 o
 -17  11   4        437.45        454.46         9.74 o
 -16  11   4         12.30         15.69         2.10 o
 -15  11   4        123.63        131.63         3.92 o
 -14  11   4        408.66        439.18         7.90 o
 -13  11   4        182.16        192.24         4.78 o
 -12  11   4        620.07        617.49         9.34 o
 -11  11   4        784.95        778.57        11.10 o
 -10  11   4          5.76          9.97         2.59 o
  -9  11   4          1.35          7.85         2.27 o
  -8  11   4        216.94        208.69         4.61 o
  -7  11   4        223.28        251.45         4.77 o
  -6  11   4        375.49        336.75         5.64 o
  -5  11   4       1744.09       1773.65        16.49 o
  -4  11   4        810.28        763.54         8.18 o
  -3  11   4         42.63         31.46         2.03 o
  -2  11   4        382.23        390.88         5.78 o
  -1  11   4        313.55        255.82         4.70 o
   0  11   4          1.15          2.04         1.78 o
   1  11   4        656.71        563.46         7.45 o
   2  11   4          1.58          4.29         2.06 o
   3  11   4        579.27        461.90         7.94 o
   4  11   4          0.01          4.67         2.28 o
   5  11   4        870.55        917.58        12.70 o
   6  11   4        258.23        268.21         6.61 o
   7  11   4        281.35        309.68         6.89 o
   8  11   4         11.11          7.76         2.17 o
   9  11   4         37.19         28.12         2.39 o
  10  11   4         24.52         29.51         2.53 o
  11  11   4        563.57        597.22         8.88 o
  12  11   4        137.94        144.68         4.24 o
  13  11   4         79.43         50.06         2.44 o
  14  11   4         19.19         36.35         2.53 o
  15  11   4         26.69         26.18         2.19 o
  16  11   4        752.72        691.66        18.51 o
 -17  12   4         24.02         42.80         3.48 o
 -16  12   4        796.41        841.49        16.80 o
 -15  12   4          1.73          2.23         1.66 o
 -14  12   4       1014.32        958.38        13.18 o
 -13  12   4         73.99         72.97         4.27 o
 -12  12   4        134.63        167.98         4.60 o
 -11  12   4          0.60          5.52         2.18 o
 -10  12   4        669.58        628.01         9.16 o
  -9  12   4        269.49        299.47         6.07 o
  -8  12   4       1202.05       1194.21        12.97 o
  -7  12   4        118.51        144.13         3.92 o
  -6  12   4         64.45         71.65         3.14 o
  -5  12   4         75.90         90.84         3.35 o
  -4  12   4         63.49         72.46         3.02 o
  -3  12   4          1.70          3.71         1.85 o
  -2  12   4       1751.59       1731.29        16.97 o
  -1  12   4         53.47         65.07         3.06 o
   0  12   4         83.16         99.12         3.51 o
   1  12   4        392.39        346.44         6.32 o
   2  12   4         42.66         46.97         3.04 o
   3  12   4          0.25          8.45         2.28 o
   4  12   4          5.07          7.27         2.33 o
   5  12   4        371.14        324.96         7.00 o
   6  12   4         11.59         10.04         2.38 o
   7  12   4        161.52        167.80         4.53 o
   8  12   4         26.89         31.92         2.54 o
   9  12   4        103.33         93.29         3.74 o
  10  12   4        630.24        682.32        10.28 o
  11  12   4        312.03        274.97         6.39 o
  12  12   4       1049.13       1009.97        14.53 o
  13  12   4         10.39         31.53         2.80 o
  14  12   4          0.04         11.17         1.71 o
  15  12   4        552.66        425.95        17.33 o
 -15  13   4         56.03         44.06         3.25 o
 -14  13   4         35.60         50.74         4.01 o
 -13  13   4          5.67          6.55         2.00 o
 -12  13   4        270.67        238.28         6.01 o
 -11  13   4        189.18        193.48         6.21 o
 -10  13   4         70.15         94.19         3.82 o
  -9  13   4         79.85         82.01         3.27 o
  -8  13   4        369.13        375.77         7.54 o
  -7  13   4        168.22        154.08         4.43 o
  -6  13   4         61.78         61.93         2.97 o
  -5  13   4        185.52        157.77         4.10 o
  -4  13   4         21.72         20.84         2.19 o
  -3  13   4         45.97         61.74         3.12 o
  -2  13   4         37.91         25.49         2.43 o
  -1  13   4         93.75        108.91         4.16 o
   0  13   4        673.39        627.38         9.61 o
   1  13   4        175.59        208.87         5.86 o
   2  13   4        603.00        616.89        11.25 o
   3  13   4        917.68        894.77        12.83 o
   4  13   4       1468.18       1380.21        17.84 o
   5  13   4         36.82         33.71         3.45 o
   6  13   4          0.78          0.87         2.01 o
   7  13   4        423.96        467.47        11.10 o
   8  13   4        742.10        688.17         9.45 o
   9  13   4         62.23         87.78         3.24 o
  10  13   4         38.19         20.73         2.03 o
  11  13   4         14.66         19.43         2.69 o
  12  13   4          0.01          2.87         2.24 o
  13  13   4         13.81         29.27         4.90 o
 -13  14   4         44.64         55.43         3.15 o
 -12  14   4        298.24        284.83        11.07 o
 -11  14   4          2.11          3.48         1.99 o
 -10  14   4        230.88        218.20         6.61 o
  -9  14   4          3.82          9.03         1.97 o
  -8  14   4          4.60          5.57         2.01 o
  -7  14   4         52.64         58.15         3.21 o
  -6  14   4        963.16       1038.31        17.64 o
  -5  14   4        254.86        277.21         6.84 o
  -4  14   4         25.35         31.98         2.47 o
  -3  14   4        321.22        288.33         6.76 o
  -2  14   4        909.50        956.87        14.09 o
  -1  14   4        241.32        256.02         7.35 o
   0  14   4        692.70        678.61        11.99 o
   1  14   4        840.80        788.99        11.62 o
   2  14   4         49.25         47.90         3.09 o
   3  14   4        141.94        113.47         4.37 o
   4  14   4        237.58        247.16         7.33 o
   5  14   4          9.19         11.56         2.79 o
   6  14   4          5.97         -0.90         2.51 o
   7  14   4          0.04          1.15         2.08 o
   8  14   4        152.89        183.43         6.79 o
   9  14   4          3.11          1.11         2.08 o
  10  14   4        189.48        178.84        10.23 o
  -8  15   4         48.52         43.51         6.89 o
  -7  15   4        440.89        438.72        14.25 o
  -5  15   4         90.77         78.73         5.05 o
  -4  15   4          0.03          5.57         3.11 o
  -3  15   4        652.88        598.35        17.26 o
  -2  15   4        415.38        382.04         9.05 o
  -1  15   4         11.87         18.98         2.67 o
   0  15   4        173.01        171.77         5.30 o
   1  15   4         23.91         18.11         2.31 o
   2  15   4        263.32        266.98        10.30 o
   3  15   4         93.32        103.87         4.98 o
   4  15   4        586.37        637.80        13.52 o
   5  15   4        229.78        214.99        11.95 o
   7  15   4        151.33        126.14         5.94 o
 -25   1   5         52.12         66.47         2.73 o
 -24   1   5         22.56         29.67         2.40 o
 -23   1   5        151.66        160.18         4.42 o
 -22   1   5         37.37         43.46         3.02 o
 -21   1   5         84.86         89.51         3.48 o
 -20   1   5         87.83         94.89         3.57 o
 -19   1   5       5536.61       5409.05        37.19 o
 -18   1   5       1476.58       1505.69        14.57 o
 -17   1   5         16.08         20.70         2.15 o
 -16   1   5         41.04         49.09         2.22 o
 -15   1   5        427.02        430.96         5.57 o
 -14   1   5       1399.09       1288.21        10.75 o
 -13   1   5       2198.85       2058.56        17.12 o
 -12   1   5          1.30          5.72         1.63 o
 -11   1   5         72.56        106.08         3.06 o
 -10   1   5       1139.62       1359.42        12.25 o
  -9   1   5       5888.78       6060.65        41.89 o
  -8   1   5       1172.99       1153.32        11.68 o
  -7   1   5       1264.87       1466.42        16.74 o
  -6   1   5       9770.49       9367.86        83.86 o
  -5   1   5       5523.81       5904.73        59.06 o
  -4   1   5         29.69         28.65         1.68 o
  -3   1   5       1194.65       1363.64        13.93 o
  -2   1   5      17091.50      16700.53       117.26 o
  -1   1   5       5044.95       4891.44        37.77 o
   0   1   5      11418.01      10990.72        77.74 o
   1   1   5        590.58        487.80         6.05 o
   2   1   5       9482.92       9286.32        73.26 o
   3   1   5       1134.68       1057.56        10.48 o
   4   1   5          1.01         12.29         1.30 o
   5   1   5         27.01         12.21         1.23 o
   6   1   5       5035.26       4898.37        32.71 o
   7   1   5        108.08        119.66         2.60 o
   8   1   5      10047.84      10259.60        57.24 o
   9   1   5         84.94         86.11         2.47 o
  10   1   5        710.91        698.38         7.23 o
  11   1   5        669.59        681.53         6.78 o
  12   1   5        355.56        345.94         4.66 o
  13   1   5         96.95         95.50         2.96 o
  14   1   5       1094.32       1031.74        10.73 o
  15   1   5        320.80        370.89         5.40 o
  16   1   5        271.37        297.22         5.57 o
  17   1   5       1648.00       1652.15        14.33 o
  18   1   5        181.97        198.19         4.71 o
  19   1   5        433.44        406.34         6.55 o
  20   1   5         30.59         24.54         2.15 o
  21   1   5        316.86        357.65         6.39 o
  22   1   5         43.55         34.88         2.10 o
  23   1   5         26.82         21.75         4.31 o
 -25   2   5        982.69       1002.24        20.16 o
 -24   2   5         57.99         40.14         2.12 o
 -23   2   5        394.87        413.41         6.94 o
 -22   2   5          1.59          1.51         1.98 o
 -21   2   5       1004.16       1080.11        11.90 o
 -20   2   5        772.85        753.25         9.47 o
 -19   2   5         13.25         12.62         2.11 o
 -18   2   5       3662.07       3636.55        27.61 o
 -17   2   5        188.84        182.59         4.15 o
 -16   2   5        189.33        150.74         3.42 o
 -15   2   5         36.34         30.80         1.96 o
 -14   2   5       2807.91       2578.20        18.54 o
 -13   2   5       1292.33       1197.94        11.04 o
 -12   2   5        254.39        303.33         5.17 o
 -11   2   5        375.92        462.24         5.70 o
 -10   2   5        747.69        735.39         7.58 o
  -9   2   5       3464.27       3475.99        24.41 o
  -8   2   5      16114.68      16895.25       104.69 o
  -7   2   5      12312.10      11907.53        78.08 o
  -6   2   5       2219.72       2284.72        20.82 o
  -5   2   5       1269.99       1162.69        10.82 o
  -4   2   5        345.13        387.94         6.40 o
  -3   2   5        211.87        179.15         3.14 o
  -2   2   5       9294.22       8994.18        68.38 o
  -1   2   5       1034.17       1029.70        10.04 o
   0   2   5        836.43        685.66         9.09 o
   1   2   5       1793.36       1658.12        15.45 o
   2   2   5       2629.07       2552.85        21.24 o
   3   2   5      16807.73      16697.80       125.12 o
   4   2   5       3561.61       3584.09        41.51 o
   5   2   5       3793.95       3482.11        26.53 o
   6   2   5      11942.60      12398.44        81.39 o
   7   2   5       3657.30       3587.24        28.85 o
   8   2   5       2019.02       2124.64        18.53 o
   9   2   5        519.01        427.17         5.89 o
  10   2   5        976.71       1068.12        10.25 o
  11   2   5        169.89        218.97         3.84 o
  12   2   5         30.95         45.75         2.13 o
  13   2   5        593.46        654.37         7.71 o
  14   2   5        700.16        643.38         7.68 o
  15   2   5       1550.90       1530.62        14.65 o
  16   2   5        152.20        142.94         3.77 o
  17   2   5        567.50        597.22         8.45 o
  18   2   5         83.22         74.94         3.25 o
  19   2   5        536.28        583.92         8.14 o
  20   2   5        184.21        201.65         4.50 o
  21   2   5         12.80         18.65         1.84 o
  22   2   5        143.09        165.76         4.07 o
 -25   3   5        176.68        175.98         4.21 o
 -24   3   5        271.92        273.68         4.85 o
 -23   3   5        148.56        161.99         4.21 o
 -22   3   5        187.04        187.47         4.93 o
 -21   3   5        126.94        135.52         3.82 o
 -20   3   5        259.33        260.36         5.75 o
 -19   3   5        530.16        553.06         7.55 o
 -18   3   5          2.56          7.58         2.00 o
 -17   3   5          0.97          4.45         1.91 o
 -16   3   5       1120.95       1110.39        10.91 o
 -15   3   5       3036.37       2969.07        20.48 o
 -14   3   5        139.68        142.82         3.42 o
 -13   3   5         51.77         53.68         2.35 o
 -12   3   5       9070.11       8672.46        63.33 o
 -11   3   5       6197.54       6231.05        49.32 o
 -10   3   5        255.25        282.25         5.38 o
  -9   3   5          0.07          8.02         1.67 o
  -8   3   5      14421.74      15267.63       108.04 o
  -7   3   5        141.73         99.73         3.44 o
  -6   3   5        416.55        352.84         5.24 o
  -5   3   5        350.63        296.14         4.94 o
  -4   3   5       1867.75       2039.68        17.94 o
  -3   3   5       1663.04       1552.10        13.37 o
  -2   3   5        409.02        310.54         6.58 o
  -1   3   5        139.43        189.91         4.53 o
   0   3   5        130.09        114.54         3.89 o
   1   3   5       5702.98       5407.75        45.99 o
   2   3   5       2983.53       3060.69        27.89 o
   3   3   5        126.19        143.61         3.54 o
   4   3   5       1035.15       1108.10        10.81 o
   5   3   5      13325.24      12783.45        87.55 o
   6   3   5         33.39         17.74         1.81 o
   7   3   5       1927.22       1857.94        17.67 o
   8   3   5       1858.38       1724.42        16.53 o
   9   3   5        502.63        549.38         8.40 o
  10   3   5        282.86        283.94         4.69 o
  11   3   5       2848.95       2837.93        19.76 o
  12   3   5        280.41        222.19         4.00 o
  13   3   5       1057.30       1009.16         9.90 o
  14   3   5        222.95        239.79         4.42 o
  15   3   5        767.35        822.50         9.34 o
  16   3   5         95.08        103.20         3.70 o
  17   3   5         59.78         71.08         3.27 o
  18   3   5        112.60         90.88         3.43 o
  19   3   5          0.92          1.58         1.94 o
  20   3   5         24.61         22.05         2.19 o
  21   3   5        296.50        311.99         5.59 o
  22   3   5         41.33         54.15         3.17 o
 -25   4   5        256.12        291.11         8.54 o
 -24   4   5        374.05        337.75         6.24 o
 -23   4   5          6.29          2.95         1.68 o
 -22   4   5        827.96        779.71        10.02 o
 -21   4   5         87.90        107.12         3.53 o
 -20   4   5        188.73        183.48         4.48 o
 -19   4   5        135.59        186.80         4.71 o
 -18   4   5         96.09        112.05         3.51 o
 -17   4   5       1501.24       1510.71        13.12 o
 -16   4   5       1486.35       1520.33        13.44 o
 -15   4   5        357.37        330.17         5.59 o
 -14   4   5       1605.39       1578.77        13.32 o
 -13   4   5        353.73        346.12         4.97 o
 -12   4   5        343.71        358.17         5.01 o
 -11   4   5       1389.40       1352.56        14.37 o
 -10   4   5        207.92        246.68         5.10 o
  -9   4   5        105.41        155.40         4.45 o
  -8   4   5       7342.57       7582.52        66.98 o
  -7   4   5       9271.89       9616.00        76.97 o
  -6   4   5       3254.45       3492.96        29.51 o
  -5   4   5         92.81         93.96         2.85 o
  -4   4   5       4803.96       4499.23        41.15 o
  -3   4   5       5530.61       5936.72        48.54 o
  -2   4   5       2271.07       2071.10        19.37 o
  -1   4   5       1330.70       1396.92        17.78 o
   0   4   5       1096.77       1059.89        11.93 o
   1   4   5       2843.08       2929.78        24.90 o
   2   4   5       3399.48       3338.79        29.23 o
   3   4   5       3054.63       2918.86        26.39 o
   4   4   5       3310.33       3372.00        27.48 o
   5   4   5       2491.45       2423.90        20.34 o
   6   4   5       2191.15       2344.54        19.82 o
   7   4   5       8345.48       8673.83        65.97 o
   8   4   5       1236.33       1213.49        13.22 o
   9   4   5        722.02        675.78         8.10 o
  10   4   5        231.00        276.83         4.90 o
  11   4   5       1407.87       1366.72        12.29 o
  12   4   5        427.64        461.62         6.50 o
  13   4   5       1495.94       1473.13        13.65 o
  14   4   5       1745.62       1723.08        14.99 o
  15   4   5         81.74         51.16         2.50 o
  16   4   5       1652.00       1633.01        14.84 o
  17   4   5       1571.73       1518.78        14.16 o
  18   4   5        234.43        252.24         5.42 o
  19   4   5        496.64        487.36         7.39 o
  20   4   5        129.55        145.49         3.70 o
  21   4   5        129.06        140.94         5.23 o
  22   4   5          0.27          0.54         1.40 o
 -24   5   5        245.56        260.69         5.87 o
 -23   5   5        275.68        297.88         5.49 o
 -22   5   5         96.53        127.68         3.87 o
 -21   5   5         70.29         61.23         2.76 o
 -20   5   5        607.00        575.66         8.52 o
 -19   5   5         34.40         38.12         2.82 o
 -18   5   5        471.84        454.43         6.43 o
 -17   5   5         46.78         58.38         2.66 o
 -16   5   5         38.93         51.02         2.64 o
 -15   5   5        111.17         91.44         3.17 o
 -14   5   5       8633.70       8443.87        48.95 o
 -13   5   5        438.26        418.36         5.69 o
 -12   5   5       1166.03       1034.24         9.86 o
 -11   5   5          8.59         11.13         1.68 o
 -10   5   5         49.12         31.57         2.82 o
  -9   5   5        452.99        434.10         7.85 o
  -8   5   5       2274.11       2300.09        22.90 o
  -7   5   5      11486.05      11618.89       100.84 o
  -6   5   5        435.70        458.78         7.08 o
  -5   5   5        818.91        888.85        10.62 o
  -4   5   5       7815.69       8960.95        67.69 o
  -3   5   5        962.69        996.62        20.59 o
  -2   5   5       1967.63       2093.39        20.16 o
  -1   5   5        502.84        600.08         7.78 o
   0   5   5       2845.47       2730.61        26.74 o
   1   5   5        601.56        585.08         7.41 o
   2   5   5       1782.38       1724.45        18.08 o
   3   5   5         24.61         48.73         2.17 o
   4   5   5          9.89          8.51         1.54 o
   5   5   5        672.35        643.21         9.85 o
   6   5   5       2432.67       2601.81        23.90 o
   7   5   5        549.65        537.77         7.74 o
   8   5   5        331.83        380.78         5.67 o
   9   5   5         55.73         36.94         2.19 o
  10   5   5        627.58        608.57         8.11 o
  11   5   5        717.25        765.14         9.28 o
  12   5   5         17.14         23.90         2.00 o
  13   5   5         65.34         80.11         3.01 o
  14   5   5       1412.02       1411.76        12.37 o
  15   5   5       2859.59       2914.10        21.37 o
  16   5   5        519.70        480.37         6.79 o
  17   5   5       1095.34       1116.82        11.73 o
  18   5   5         51.37         40.82         2.32 o
  19   5   5         41.64         53.25         2.78 o
  20   5   5         45.50         43.86         2.47 o
  21   5   5         14.11          7.41         1.34 o
 -24   6   5        385.21        376.75        10.97 o
 -23   6   5        532.33        614.70        15.77 o
 -22   6   5        239.83        228.87         5.45 o
 -21   6   5         34.57         27.95         2.07 o
 -20   6   5        287.18        326.75         5.99 o
 -19   6   5         33.52         42.10         2.85 o
 -18   6   5        110.19        130.43         3.89 o
 -17   6   5        960.38        846.07         9.82 o
 -16   6   5       1191.96       1217.01        12.55 o
 -15   6   5        484.48        534.65         7.35 o
 -14   6   5       2228.00       2026.10        17.07 o
 -13   6   5       2345.94       2234.54        18.37 o
 -12   6   5          5.07          6.99         1.93 o
 -11   6   5          0.07          3.89         2.13 o
 -10   6   5        109.59        148.30         4.10 o
  -9   6   5         39.26         27.25         2.09 o
  -8   6   5       2250.11       2093.95        25.35 o
  -7   6   5        139.63        174.29         5.34 o
  -6   6   5        448.42        421.55         7.66 o
  -5   6   5       2126.96       2294.62        23.72 o
  -4   6   5       2484.40       2333.96        25.13 o
  -3   6   5       1979.91       1723.79        17.59 o
  -2   6   5         34.80         32.75         2.31 o
  -1   6   5         15.94         60.57         2.88 o
   0   6   5       3475.05       3702.78        41.46 o
   1   6   5       6181.28       6318.48        53.06 o
   2   6   5       1462.22       1612.75        16.14 o
   3   6   5        200.90        208.33         4.49 o
   4   6   5       5556.03       5696.23        44.20 o
   5   6   5        127.07        146.39         4.17 o
   6   6   5        881.16        874.44         9.22 o
   7   6   5        380.61        462.48         6.16 o
   8   6   5        374.89        378.78         5.56 o
   9   6   5       5381.58       5423.33        35.82 o
  10   6   5          9.27          8.27         1.84 o
  11   6   5       1625.37       1551.19        14.53 o
  12   6   5        198.85        174.71         4.14 o
  13   6   5       1965.74       1919.25        15.97 o
  14   6   5        648.92        701.71         7.94 o
  15   6   5        669.00        630.29         8.56 o
  16   6   5          1.06          2.28         1.89 o
  17   6   5       1351.76       1384.69        13.84 o
  18   6   5          8.34          4.35         1.75 o
  19   6   5         33.45         19.93         2.23 o
  20   6   5          3.24          3.53         1.54 o
  21   6   5         54.30         33.67         3.62 o
 -23   7   5         69.19         62.83         2.89 o
 -22   7   5         44.01         34.61         2.79 o
 -21   7   5        132.70        115.72         3.46 o
 -20   7   5        183.91        165.40         4.86 o
 -19   7   5          9.67         20.26         2.27 o
 -18   7   5       1973.53       2006.12        17.93 o
 -17   7   5        150.11        183.55         4.43 o
 -16   7   5        242.10        167.38         4.16 o
 -15   7   5        417.61        429.19         6.51 o
 -14   7   5         12.65         10.87         1.98 o
 -13   7   5         37.55         43.64         2.65 o
 -12   7   5        513.69        505.45         7.52 o
 -11   7   5        200.98        194.21         4.90 o
 -10   7   5       3736.70       3812.55        28.57 o
  -9   7   5       1170.48       1082.62        11.30 o
  -8   7   5       6227.71       6147.03        41.04 o
  -7   7   5       5343.72       5292.02        41.32 o
  -6   7   5        937.66        888.14        10.66 o
  -5   7   5          0.59          5.87         2.14 o
  -4   7   5       4080.89       4089.86        41.91 o
  -3   7   5        142.07        159.47         4.70 o
  -2   7   5       2526.09       2559.95        24.89 o
  -1   7   5         42.19         39.15         3.12 o
   0   7   5        502.22        473.98         8.66 o
   1   7   5      11820.99      11803.00       103.48 o
   2   7   5       3440.45       3519.42        33.93 o
   3   7   5        103.17        138.88         4.28 o
   4   7   5        253.44        231.47         5.10 o
   5   7   5       3870.84       4026.30        29.68 o
   6   7   5          6.44          4.12         1.85 o
   7   7   5       2221.51       2268.63        19.81 o
   8   7   5        126.58        152.50         3.76 o
   9   7   5       1264.90       1208.06        11.78 o
  10   7   5        140.05        114.89         3.43 o
  11   7   5         45.58         31.88         2.47 o
  12   7   5         10.17          8.44         2.01 o
  13   7   5         13.98         26.71         2.28 o
  14   7   5         80.28         80.16         3.13 o
  15   7   5         26.54         24.31         2.36 o
  16   7   5        470.51        479.71         7.80 o
  17   7   5       1032.94       1035.39        11.52 o
  18   7   5          9.11          2.47         1.58 o
  19   7   5         59.38         72.99         2.79 o
  20   7   5         34.12         37.43         2.32 o
 -22   8   5        412.79        498.65        12.62 o
 -21   8   5         96.04         88.75         3.02 o
 -20   8   5         70.14         58.56         2.66 o
 -19   8   5         22.47         33.50         2.60 o
 -18   8   5          3.35          8.29         1.85 o
 -17   8   5        567.93        553.92         7.93 o
 -16   8   5        657.61        683.64         9.39 o
 -15   8   5        601.00        572.82         7.74 o
 -14   8   5          2.78          7.96         2.02 o
 -13   8   5          2.18          8.62         2.21 o
 -12   8   5       1959.84       2013.86        17.70 o
 -11   8   5       6957.94       6946.77        50.15 o
 -10   8   5        299.31        277.36         5.44 o
  -9   8   5       1568.47       1482.23        13.35 o
  -8   8   5         89.11        142.18         3.68 o
  -7   8   5       2589.76       2476.66        18.49 o
  -6   8   5        643.15        614.42         6.92 o
  -5   8   5       3114.89       3121.92        24.19 o
  -4   8   5         37.02         33.54         1.77 o
  -3   8   5        454.83        410.43         5.07 o
  -2   8   5         48.81         36.79         1.72 o
  -1   8   5       3560.18       3767.29        22.52 o
   0   8   5          4.78         13.39         1.58 o
   1   8   5        986.00       1087.26        11.25 o
   2   8   5        169.10        154.58         3.55 o
   3   8   5         53.50         56.22         2.47 o
   4   8   5       4598.01       4574.91        34.03 o
   5   8   5        434.17        403.36         6.46 o
   6   8   5        353.53        433.83         6.55 o
   7   8   5       2292.04       2216.42        18.54 o
   8   8   5        133.30        142.48         3.75 o
   9   8   5        709.33        612.22         8.49 o
  10   8   5       1827.16       1830.45        17.80 o
  11   8   5        498.34        481.16         7.70 o
  12   8   5         22.00         28.88         2.62 o
  13   8   5         22.94         32.57         2.46 o
  14   8   5        647.51        654.20         8.39 o
  15   8   5        263.31        331.70         5.44 o
  16   8   5          4.84          4.26         1.66 o
  17   8   5        162.19        179.92         3.69 o
  18   8   5        564.81        583.43        13.12 o
  19   8   5         60.90         55.74         2.62 o
 -21   9   5        172.64        163.13         4.23 o
 -20   9   5         74.12        110.36         3.68 o
 -19   9   5        168.74        184.21         4.62 o
 -18   9   5        170.40        185.93         4.55 o
 -17   9   5        171.33        159.20         3.93 o
 -16   9   5        405.89        403.51         6.76 o
 -15   9   5        111.44        123.37         3.83 o
 -14   9   5       2668.46       2746.62        22.06 o
 -13   9   5        170.74        225.12         4.98 o
 -12   9   5       1179.22       1150.71        12.30 o
 -11   9   5       1271.95       1360.51        14.14 o
 -10   9   5         32.31         36.59         2.49 o
  -9   9   5       2162.48       2067.42        17.97 o
  -8   9   5        232.61        235.46         4.61 o
  -7   9   5       3077.48       3018.86        21.89 o
  -6   9   5         60.33         76.58         2.72 o
  -5   9   5        500.43        500.71         6.01 o
  -4   9   5       2238.63       2187.00        15.65 o
  -3   9   5        686.83        685.65         6.89 o
  -2   9   5       2913.46       3030.51        19.54 o
  -1   9   5         20.71         36.55         1.88 o
   0   9   5        261.10        264.55         4.73 o
   1   9   5        840.39        901.74         9.89 o
   2   9   5          5.78          3.85         1.72 o
   3   9   5        244.10        222.81         4.53 o
   4   9   5        160.66        159.41         3.88 o
   5   9   5          0.57          4.89         2.01 o
   6   9   5        399.26        446.52         7.17 o
   7   9   5        428.26        406.41         6.92 o
   8   9   5         86.83         52.83         2.67 o
   9   9   5        375.67        386.43         7.03 o
  10   9   5       1878.40       1778.37        17.77 o
  11   9   5        110.53         94.97         3.62 o
  12   9   5        565.74        569.28         8.29 o
  13   9   5        146.53        113.81         3.89 o
  14   9   5         31.70         40.08         2.52 o
  15   9   5         86.22         69.20         2.70 o
  16   9   5        100.69         89.93         2.70 o
  17   9   5        245.66        259.49         5.84 o
  18   9   5         97.16         84.65         4.45 o
 -20  10   5        419.43        499.75        18.93 o
 -19  10   5         84.91        101.22         3.89 o
 -18  10   5        138.40        169.32         4.45 o
 -17  10   5        102.90         80.80         3.20 o
 -16  10   5          8.57         13.39         2.13 o
 -15  10   5        210.84        192.58         5.09 o
 -14  10   5        101.02        108.58         3.68 o
 -13  10   5       2777.92       2809.85        22.10 o
 -12  10   5        222.57        223.33         5.18 o
 -11  10   5          4.04          8.77         2.23 o
 -10  10   5       2043.51       2166.53        19.36 o
  -9  10   5         10.15         12.41         2.04 o
  -8  10   5        621.10        686.71         8.38 o
  -7  10   5        185.66        171.46         4.19 o
  -6  10   5          7.70         11.78         1.94 o
  -5  10   5         11.58         22.77         1.83 o
  -4  10   5         72.54        113.36         3.22 o
  -3  10   5       1291.54       1387.43        12.09 o
  -2  10   5        396.62        394.14         5.46 o
  -1  10   5        457.75        508.82         6.72 o
   0  10   5          3.85          7.36         1.79 o
   1  10   5          2.22          3.22         1.79 o
   2  10   5        131.72        193.45         4.12 o
   3  10   5          6.21          8.09         1.82 o
   4  10   5          6.04         16.49         2.28 o
   5  10   5         12.32         12.83         2.26 o
   6  10   5         84.04         81.24         4.02 o
   7  10   5        490.83        589.60         9.16 o
   8  10   5        273.87        275.90         5.21 o
   9  10   5          0.42          7.62         2.03 o
  10  10   5        106.98         99.14         3.51 o
  11  10   5        212.68        244.46         5.05 o
  12  10   5        130.00        113.66         3.65 o
  13  10   5         73.50         73.65         2.92 o
  14  10   5        143.47        149.09         3.58 o
  15  10   5          3.96         10.77         1.48 o
  16  10   5        688.13        686.08        12.67 o
  17  10   5        371.24        352.75         9.83 o
 -19  11   5         48.33         37.50         2.88 o
 -18  11   5         68.85         83.77         3.24 o
 -17  11   5        353.54        396.56         7.23 o
 -16  11   5         73.42         91.26         2.92 o
 -15  11   5         29.14         27.04         2.24 o
 -14  11   5        249.01        267.71         7.41 o
 -13  11   5        148.20        101.04         4.20 o
 -12  11   5        270.80        287.17         6.94 o
 -11  11   5        309.27        274.08         6.29 o
 -10  11   5        159.64        175.99         4.94 o
  -9  11   5        127.61        142.59         4.17 o
  -8  11   5       1045.26       1030.63        10.24 o
  -7  11   5        246.05        249.16         4.74 o
  -6  11   5        156.95        182.78         4.02 o
  -5  11   5        200.26        181.19         4.13 o
  -4  11   5        118.35        141.50         3.64 o
  -3  11   5       1190.79       1254.20        11.92 o
  -2  11   5        352.00        343.12         5.55 o
  -1  11   5        261.29        203.61         4.52 o
   0  11   5        181.26        255.53         4.95 o
   1  11   5        139.00        153.99         4.27 o
   2  11   5       3837.82       3514.59        28.87 o
   3  11   5       1006.85       1001.82        12.12 o
   4  11   5        246.81        243.23         5.35 o
   5  11   5        221.36        277.79         5.60 o
   6  11   5       1557.76       1546.87        17.35 o
   7  11   5        559.04        550.23         8.54 o
   8  11   5        176.38        200.27         5.43 o
   9  11   5        356.37        324.02         5.90 o
  10  11   5         25.76         21.61         2.38 o
  11  11   5          6.38          4.76         2.04 o
  12  11   5        138.53        116.73         3.65 o
  13  11   5        784.59        709.83         9.41 o
  14  11   5        100.85         83.28         2.99 o
  15  11   5         20.26         21.10         1.88 o
  16  11   5        379.90        366.65        48.07 o
 -17  12   5          4.55         10.10         1.95 o
 -16  12   5         88.07         95.38         3.82 o
 -15  12   5         28.05         24.80         2.25 o
 -14  12   5        133.40        138.28         4.16 o
 -13  12   5         49.95         70.32         3.38 o
 -12  12   5        799.46        840.84        11.58 o
 -11  12   5        208.43        225.05         5.52 o
 -10  12   5         50.57         49.71         2.90 o
  -9  12   5        383.38        411.12         7.22 o
  -8  12   5        180.66        178.97         4.71 o
  -7  12   5        208.76        199.70         5.01 o
  -6  12   5        760.27        794.24        10.24 o
  -5  12   5        218.73        254.76         5.21 o
  -4  12   5         82.92         95.56         3.28 o
  -3  12   5        671.94        696.13         8.18 o
  -2  12   5        992.95       1005.77        11.79 o
  -1  12   5        406.54        375.93         6.67 o
   0  12   5         13.64         16.19         2.40 o
   1  12   5        909.87        896.85        12.13 o
   2  12   5        480.45        486.28         9.25 o
   3  12   5        224.65        213.53         5.37 o
   4  12   5        552.52        569.58         8.61 o
   5  12   5        585.71        570.51         9.14 o
   6  12   5          4.44          1.83         1.94 o
   7  12   5         47.05         36.44         2.65 o
   8  12   5        495.70        527.39        10.37 o
   9  12   5          0.96          4.07         2.19 o
  10  12   5          1.22          3.45         2.06 o
  11  12   5          7.91          8.62         1.80 o
  12  12   5         99.50         95.88         3.44 o
  13  12   5        495.19        462.30         8.94 o
  14  12   5         24.68         19.79         2.14 o
 -15  13   5        350.25        360.64        16.90 o
 -14  13   5         16.40         15.88         2.42 o
 -13  13   5         24.17         27.49         2.50 o
 -12  13   5        113.40        105.57         3.61 o
 -11  13   5        727.09        724.08        11.32 o
 -10  13   5         50.48         68.88         3.27 o
  -9  13   5       1622.03       1686.48        18.89 o
  -8  13   5         29.85         29.91         2.51 o
  -7  13   5        298.02        284.56         6.21 o
  -6  13   5         35.49         29.27         2.25 o
  -5  13   5        124.56        157.16         4.12 o
  -4  13   5        569.38        567.79         8.13 o
  -3  13   5         77.17         88.45         3.55 o
  -2  13   5        850.30        758.35        10.61 o
  -1  13   5        120.35        121.00         4.52 o
   0  13   5        621.05        744.23        11.29 o
   1  13   5        344.01        343.10         8.64 o
   2  13   5       1175.86       1078.16        14.88 o
   3  13   5        252.93        267.28         6.42 o
   4  13   5         23.30         26.46         2.77 o
   5  13   5        661.82        591.39        11.33 o
   6  13   5        575.16        538.12         9.60 o
   7  13   5        475.60        487.02         8.91 o
   8  13   5          0.28          3.28         2.21 o
   9  13   5        173.33        216.26         5.31 o
  10  13   5        229.09        270.46         8.15 o
  11  13   5         75.37         90.98         4.96 o
  12  13   5         57.32         61.56         3.62 o
 -12  14   5        173.47        180.03         9.47 o
 -11  14   5         19.73         22.06         2.49 o
 -10  14   5         11.95          8.90         2.30 o
  -9  14   5        242.78        250.27         7.47 o
  -8  14   5        139.74        143.07         6.56 o
  -7  14   5         12.20         14.04         2.29 o
  -6  14   5         60.18         55.23         3.49 o
  -5  14   5         17.98         17.06         2.60 o
  -4  14   5         44.58         61.64         3.41 o
  -3  14   5        287.41        308.19         8.43 o
  -2  14   5         73.21         67.20         4.09 o
  -1  14   5        535.82        520.29        10.62 o
   0  14   5         12.21         11.02         2.49 o
   1  14   5        471.03        446.38         7.92 o
   2  14   5         14.73         24.60         2.72 o
   3  14   5        110.80        113.85         3.76 o
   4  14   5        146.98        104.16         4.33 o
   5  14   5        304.49        312.58         8.57 o
   6  14   5         35.49         18.75         3.35 o
   7  14   5         11.98         11.74         2.40 o
   8  14   5         71.74         55.64         3.62 o
   9  14   5        281.52        296.67        20.36 o
  -8  15   5         31.61         36.93         5.38 o
  -7  15   5         39.26         43.28         6.14 o
  -6  15   5          2.97          2.43         2.61 o
  -5  15   5         73.40         73.08         4.71 o
  -4  15   5         47.10         44.62         4.11 o
  -3  15   5          1.49          0.36         2.75 o
  -2  15   5        127.93        126.84         5.27 o
  -1  15   5        221.18        238.94         7.26 o
   0  15   5         41.60         46.61         3.12 o
   1  15   5          0.60          3.14         2.20 o
   2  15   5          5.13          1.80         2.71 o
   3  15   5        196.78        229.26         8.01 o
   4  15   5         86.61         71.68         5.17 o
   5  15   5         11.99          9.25         2.50 o
   6  15   5          2.16          2.80         2.69 o
 -25   0   6         69.54         72.06         4.51 o
 -24   0   6         56.78         62.36         4.94 o
 -23   0   6          8.28         11.17         2.67 o
 -22   0   6        337.20        319.97         9.45 o
 -21   0   6        232.91        248.74         8.58 o
 -20   0   6         49.93         75.59         8.29 o
 -19   0   6       1662.70       1701.93        23.58 o
 -18   0   6      21596.16      21566.95       192.66 o
 -17   0   6       3138.85       3038.24        32.58 o
 -16   0   6       5848.91       5827.57        53.83 o
 -15   0   6       3433.15       3341.73        30.36 o
 -14   0   6        408.70        339.48         6.52 o
 -13   0   6        164.18        171.49         6.25 o
 -12   0   6       3116.26       3238.20        38.47 o
 -11   0   6       2954.22       2669.71        34.41 o
 -10   0   6       4761.81       4864.82        55.55 o
  -9   0   6       2549.66       2684.58        31.39 o
  -8   0   6      14533.32      14206.39       147.87 o
  -7   0   6      17741.88      19202.42       249.34 o
  -6   0   6        244.47        380.60         8.52 o
  -5   0   6      18204.76      17847.64       194.62 o
  -4   0   6       5433.84       5600.04        85.50 o
  -3   0   6       5817.08       5615.11        84.92 o
  -2   0   6      28093.84      29099.36       436.80 o
  -1   0   6       2813.69       2759.11        35.78 o
   0   0   6       8600.00       7889.01        94.76 o
   1   0   6      14028.12      13641.10       131.45 o
   2   0   6      23363.16      23874.10       216.63 o
   3   0   6       6276.77       5902.27        60.07 o
   4   0   6       7508.90       7177.07        74.75 o
   5   0   6        453.45        536.89         7.82 o
   6   0   6       8388.20       8112.95        65.65 o
   7   0   6        967.45       1150.34        14.07 o
   8   0   6       7139.74       6549.27        57.07 o
   9   0   6       1139.66       1242.21        15.69 o
  10   0   6        684.53        646.85         9.09 o
  11   0   6       4141.47       4008.18        33.51 o
  12   0   6        650.52        714.61         9.28 o
  13   0   6        474.25        468.07         7.98 o
  14   0   6       2738.55       2487.13        25.45 o
  15   0   6        111.29        115.24         4.41 o
  16   0   6       1551.18       1546.72        22.78 o
  17   0   6          4.79          4.54         2.94 o
  18   0   6       1404.92       1549.25        20.93 o
  19   0   6        314.91        348.04        10.90 o
  20   0   6         45.55         34.77         3.36 o
  21   0   6         78.01         86.52         3.85 o
  22   0   6          5.44          4.05         2.38 o
 -25   1   6          0.02          0.19         1.63 o
 -24   1   6          0.06          3.24         1.92 o
 -23   1   6        134.69        137.89         4.60 o
 -22   1   6        259.46        263.36         5.11 o
 -21   1   6        774.27        701.73         9.37 o
 -20   1   6          3.32          3.48         2.15 o
 -19   1   6         13.24          5.37         2.16 o
 -18   1   6       1678.02       1641.21        14.20 o
 -17   1   6         41.58         67.21         2.66 o
 -16   1   6        315.78        239.10         5.12 o
 -15   1   6          7.42         14.81         1.64 o
 -14   1   6        480.81        514.40         5.98 o
 -13   1   6       4809.74       4804.24        31.43 o
 -12   1   6        370.22        408.62         6.29 o
 -11   1   6        342.74        433.29         6.05 o
 -10   1   6        611.66        611.81         7.35 o
  -9   1   6        326.03        411.22         5.13 o
  -8   1   6       2595.34       2658.67        18.81 o
  -7   1   6       2665.59       2653.70        22.02 o
  -6   1   6       7118.24       7284.28        73.50 o
  -5   1   6        585.02        573.72        11.20 o
  -4   1   6        651.20        575.49         7.65 o
  -3   1   6       2085.13       1961.20        17.20 o
  -2   1   6      24874.19      24288.81       174.21 o
  -1   1   6       1427.40       1272.24        12.12 o
   0   1   6       1973.88       1796.64        14.35 o
   1   1   6       4417.33       4364.88        33.16 o
   2   1   6       2027.75       1939.22        16.16 o
   3   1   6        254.66        221.85         3.47 o
   4   1   6         56.46         90.23         2.47 o
   5   1   6        916.58       1110.94         9.08 o
   6   1   6        247.67        378.24         5.50 o
   7   1   6        126.98        132.47         3.02 o
   8   1   6       1379.03       1301.35        10.92 o
   9   1   6       1022.03        938.53         8.63 o
  10   1   6       3066.87       3195.72        19.22 o
  11   1   6        463.09        509.29         5.51 o
  12   1   6       2387.04       2443.79        16.31 o
  13   1   6          7.90          8.24         1.67 o
  14   1   6        622.00        622.19         7.63 o
  15   1   6       2954.41       2911.63        23.46 o
  16   1   6        567.76        621.77         8.21 o
  17   1   6         56.94         62.99         2.81 o
  18   1   6         55.36         64.11         2.99 o
  19   1   6        513.77        552.33         8.47 o
  20   1   6        413.23        394.48         6.53 o
  21   1   6        370.83        397.42         8.01 o
  22   1   6        178.10        160.06         4.91 o
 -25   2   6         99.33        115.85         3.71 o
 -24   2   6        477.54        498.99         7.81 o
 -23   2   6        252.53        254.65         5.46 o
 -22   2   6         17.43         31.42         2.84 o
 -21   2   6          7.41          5.36         2.04 o
 -20   2   6        390.43        413.05         7.05 o
 -19   2   6        399.48        383.87         6.22 o
 -18   2   6        142.52        158.70         3.85 o
 -17   2   6        418.25        392.19         5.79 o
 -16   2   6        492.74        509.74         6.43 o
 -15   2   6        206.54        201.00         3.86 o
 -14   2   6         88.51        118.30         2.79 o
 -13   2   6        403.12        414.17         5.31 o
 -12   2   6         20.62         15.20         1.99 o
 -11   2   6       1412.61       1426.08        13.51 o
 -10   2   6         30.20         48.97         2.02 o
  -9   2   6       4577.67       4654.41        33.40 o
  -8   2   6        107.73        179.07         3.60 o
  -7   2   6        231.81        211.59         4.01 o
  -6   2   6       2971.54       2992.90        25.90 o
  -5   2   6       3338.18       3213.89        26.25 o
  -4   2   6         14.14         15.27         1.55 o
  -3   2   6          0.70         10.34         1.25 o
  -2   2   6       7013.85       7066.52        47.89 o
  -1   2   6       3864.25       3899.65        28.96 o
   0   2   6      12797.54      12472.04        91.08 o
   1   2   6       5921.73       6214.44        48.88 o
   2   2   6       3346.19       3194.82        23.98 o
   3   2   6       1013.91        878.48         8.17 o
   4   2   6        179.76        235.64         5.08 o
   5   2   6       9035.33       9422.27        60.41 o
   6   2   6        372.16        326.84         5.41 o
   7   2   6       3115.22       3169.07        23.20 o
   8   2   6       1107.31       1177.27        11.31 o
   9   2   6       5419.58       5263.95        33.16 o
  10   2   6        129.30        110.20         2.64 o
  11   2   6        357.70        345.54         5.07 o
  12   2   6        788.19        773.07         8.20 o
  13   2   6        615.71        587.71         7.11 o
  14   2   6        112.56        118.30         3.30 o
  15   2   6       2409.11       2399.55        19.47 o
  16   2   6        297.73        277.05         5.78 o
  17   2   6        419.12        401.00         6.97 o
  18   2   6         45.95         45.66         2.67 o
  19   2   6       1158.17       1207.32        14.14 o
  20   2   6        590.78        619.81        11.61 o
  21   2   6        102.70        108.07         4.47 o
  22   2   6          5.34          6.05         1.70 o
 -25   3   6         33.92         38.72         2.73 o
 -24   3   6         14.64         13.37         1.89 o
 -23   3   6          0.39          1.95         1.96 o
 -22   3   6          0.03          1.77         1.92 o
 -21   3   6         27.17         21.11         2.34 o
 -20   3   6          0.57          3.31         2.09 o
 -19   3   6         13.57         17.90         2.16 o
 -18   3   6         44.26         49.37         2.64 o
 -17   3   6       3289.57       3220.21        24.29 o
 -16   3   6        264.34        295.97         4.98 o
 -15   3   6         31.24         30.41         2.04 o
 -14   3   6         51.57         35.26         2.28 o
 -13   3   6       1674.47       1645.87        14.02 o
 -12   3   6        841.24        859.24         9.02 o
 -11   3   6        478.00        454.00         6.80 o
 -10   3   6       9787.12       9917.62        72.75 o
  -9   3   6         54.47         35.92         2.15 o
  -8   3   6        703.67        727.02         8.72 o
  -7   3   6          2.03         12.27         1.51 o
  -6   3   6        308.29        276.44         5.12 o
  -5   3   6       2852.03       2512.53        21.62 o
  -4   3   6         34.99         55.17         1.87 o
  -3   3   6        866.91        924.16         9.09 o
  -2   3   6        862.66        844.41         9.70 o
  -1   3   6       2241.37       2193.81        18.88 o
   0   3   6       3059.53       3154.14        30.20 o
   1   3   6       4223.84       4238.09        36.11 o
   2   3   6        197.82        253.18         5.17 o
   3   3   6       3354.96       3291.12        25.71 o
   4   3   6         72.66        110.57         2.93 o
   5   3   6        253.60        239.20         5.97 o
   6   3   6        654.01        722.60         8.58 o
   7   3   6        793.06        811.49         9.31 o
   8   3   6         21.68         34.87         2.20 o
   9   3   6       3906.19       3927.17        26.67 o
  10   3   6        379.30        361.30         4.68 o
  11   3   6         45.74         43.68         2.09 o
  12   3   6         23.53         31.19         2.09 o
  13   3   6        248.89        266.44         4.81 o
  14   3   6        184.81        181.55         4.26 o
  15   3   6        585.75        595.33         8.65 o
  16   3   6        172.34        195.54         4.59 o
  17   3   6         24.44         19.82         2.17 o
  18   3   6        185.91        190.87         4.36 o
  19   3   6       1017.32       1040.99        12.97 o
  20   3   6         60.93         69.77         3.16 o
  21   3   6        396.57        380.33         8.98 o
  22   3   6         61.65         47.86         4.63 o
 -25   4   6          6.13          8.12         3.55 o
 -24   4   6        192.40        194.19         4.44 o
 -23   4   6          0.93          4.16         1.80 o
 -22   4   6         44.71         38.71         2.60 o
 -21   4   6        376.71        366.82         6.30 o
 -20   4   6          0.20          2.99         2.09 o
 -19   4   6       1595.29       1537.18        16.66 o
 -18   4   6         20.06          7.18         2.04 o
 -17   4   6         14.34         14.02         1.96 o
 -16   4   6       1238.94       1222.21        11.80 o
 -15   4   6         94.98         97.27         3.25 o
 -14   4   6        113.79        114.62         3.10 o
 -13   4   6         32.68         42.77         2.14 o
 -12   4   6        458.26        440.72         5.29 o
 -11   4   6       4424.06       4730.64        30.97 o
 -10   4   6         53.60         88.49         3.07 o
  -9   4   6       4719.54       4748.06        41.49 o
  -8   4   6       5588.00       5666.37        46.46 o
  -7   4   6        527.71        412.23         6.31 o
  -6   4   6       2213.20       2220.73        20.51 o
  -5   4   6      15338.09      15333.26       102.99 o
  -4   4   6       5746.40       5549.90        37.60 o
  -3   4   6         70.94         72.69         2.38 o
  -2   4   6       1847.54       1840.69        15.78 o
  -1   4   6       5140.88       4964.49        34.71 o
   0   4   6        909.17        897.90         9.29 o
   1   4   6       4769.46       4810.04        38.01 o
   2   4   6      15566.93      15264.00       115.81 o
   3   4   6       3693.96       3870.61        36.92 o
   4   4   6        565.48        657.45         8.28 o
   5   4   6         45.17         56.72         3.01 o
   6   4   6       5134.36       4937.77        38.48 o
   7   4   6       1655.39       1691.42        17.72 o
   8   4   6        695.30        793.57         9.04 o
   9   4   6       1393.27       1372.82        13.50 o
  10   4   6         38.84         52.20         2.44 o
  11   4   6        409.11        438.48         6.08 o
  12   4   6        599.92        574.11         7.30 o
  13   4   6         27.98         31.32         2.24 o
  14   4   6        134.68        144.01         3.75 o
  15   4   6          2.94          1.96         1.93 o
  16   4   6        100.07        145.27         4.30 o
  17   4   6         10.28          6.68         1.82 o
  18   4   6         60.64         51.62         2.46 o
  19   4   6        134.25        139.06         3.84 o
  20   4   6        543.57        573.60        12.99 o
  21   4   6        367.74        379.11         9.25 o
 -24   5   6        261.43        307.39         5.78 o
 -23   5   6        210.72        221.20         5.39 o
 -22   5   6        198.24        227.04         4.33 o
 -21   5   6        672.56        720.65         9.09 o
 -20   5   6        233.48        212.70         5.37 o
 -19   5   6          0.45          0.29         2.22 o
 -18   5   6        137.43        183.81         4.68 o
 -17   5   6        806.25        884.39        10.14 o
 -16   5   6        417.46        368.54         6.02 o
 -15   5   6        134.43        136.32         3.59 o
 -14   5   6        445.81        421.08         5.85 o
 -13   5   6         23.62         19.95         1.92 o
 -12   5   6         30.06         47.75         2.38 o
 -11   5   6        980.49        985.71         9.82 o
 -10   5   6       6670.22       6741.28        47.05 o
  -9   5   6         20.09         22.29         2.46 o
  -8   5   6       1799.17       1866.15        18.23 o
  -7   5   6        114.69        183.79         4.69 o
  -6   5   6         23.87          9.85         1.58 o
  -5   5   6       4440.92       4283.64        41.82 o
  -4   5   6       6314.90       6450.77        48.45 o
  -3   5   6        551.89        713.70         8.37 o
  -2   5   6       1720.54       1794.74        16.37 o
  -1   5   6       1829.79       2076.13        18.10 o
   0   5   6       1927.51       1800.26        16.66 o
   1   5   6        544.51        502.98         7.47 o
   2   5   6        100.67        121.97         3.46 o
   3   5   6        392.32        386.53         7.40 o
   4   5   6        650.93        659.91         9.33 o
   5   5   6         21.99         28.41         2.33 o
   6   5   6        161.49        154.02         3.75 o
   7   5   6        553.01        558.11         8.73 o
   8   5   6        964.30        969.78         9.51 o
   9   5   6       2062.38       2042.73        16.90 o
  10   5   6        886.50        925.18        10.06 o
  11   5   6        114.73        125.59         3.59 o
  12   5   6        277.11        277.47         4.84 o
  13   5   6        215.01        221.60         4.46 o
  14   5   6         74.94         89.16         3.15 o
  15   5   6       1584.03       1623.62        16.05 o
  16   5   6        112.33        123.19         3.76 o
  17   5   6        150.36        142.55         4.03 o
  18   5   6        158.72        173.44         4.17 o
  19   5   6         16.16         27.85         2.12 o
  20   5   6          1.22          4.14         1.77 o
  21   5   6         60.39         37.81         2.45 o
 -24   6   6        167.02        144.91         5.50 o
 -23   6   6        170.32        193.82         4.48 o
 -22   6   6        264.13        289.98         6.19 o
 -21   6   6         52.78         62.02         2.78 o
 -20   6   6        210.79        241.28         5.22 o
 -19   6   6        389.59        328.92         6.50 o
 -18   6   6         60.42         35.25         2.41 o
 -17   6   6        422.63        404.92         6.67 o
 -16   6   6         78.48         84.24         3.34 o
 -15   6   6        898.40        895.65        10.30 o
 -14   6   6       8184.88       8120.41        57.04 o
 -13   6   6       1113.74       1087.23        11.16 o
 -12   6   6         48.42         58.34         3.56 o
 -11   6   6        130.44        144.80         3.69 o
 -10   6   6       1696.32       1651.16        14.69 o
  -9   6   6       1392.83       1445.88        13.04 o
  -8   6   6        887.79        890.71         9.86 o
  -7   6   6        941.16        881.15        12.70 o
  -6   6   6       1118.46       1099.35        13.09 o
  -5   6   6       2290.92       2406.31        23.04 o
  -4   6   6        287.04        285.84         7.06 o
  -3   6   6       2551.18       2428.39        23.69 o
  -2   6   6         57.55         68.72         3.19 o
  -1   6   6        967.37       1027.03        10.51 o
   0   6   6          0.19          5.81         1.63 o
   1   6   6        812.82        712.05        10.05 o
   2   6   6       2542.49       2818.23        26.56 o
   3   6   6        941.49        897.21        13.13 o
   4   6   6       1071.30        951.96        11.85 o
   5   6   6       3134.46       2949.11        24.46 o
   6   6   6        227.73        219.21         4.16 o
   7   6   6          8.24         11.45         1.74 o
   8   6   6        818.36        744.30         8.59 o
   9   6   6          0.04          9.22         1.99 o
  10   6   6       2828.07       2805.51        22.26 o
  11   6   6        506.46        599.80         7.56 o
  12   6   6         39.68         24.48         1.98 o
  13   6   6        479.60        498.20         7.08 o
  14   6   6        905.81        929.53        10.43 o
  15   6   6        143.69        157.39         4.10 o
  16   6   6         13.28         15.13         2.15 o
  17   6   6         22.17         26.91         2.23 o
  18   6   6        280.45        283.10         5.71 o
  19   6   6        481.46        512.52        10.46 o
  20   6   6         32.89         26.73         2.13 o
 -23   7   6          0.15          2.85         1.66 o
 -22   7   6        129.57        148.76         5.75 o
 -21   7   6         40.70         46.59         2.42 o
 -20   7   6        446.95        411.79         6.80 o
 -19   7   6        148.65        133.65         4.31 o
 -18   7   6         46.20         37.79         2.29 o
 -17   7   6        186.61        129.20         3.99 o
 -16   7   6        343.84        339.76         5.84 o
 -15   7   6       1330.67       1369.33        12.47 o
 -14   7   6        616.40        608.79         7.80 o
 -13   7   6       2735.20       2738.89        22.93 o
 -12   7   6        186.06        247.88         5.09 o
 -11   7   6       1656.88       1623.59        14.94 o
 -10   7   6        349.39        350.17         5.71 o
  -9   7   6       1442.62       1530.83        14.67 o
  -8   7   6         46.18         43.09         2.57 o
  -7   7   6        620.99        642.65         7.71 o
  -6   7   6        276.08        335.56         5.12 o
  -5   7   6        566.27        614.31         7.71 o
  -4   7   6        109.04         88.91         2.87 o
  -3   7   6       1822.49       1735.54        17.14 o
  -2   7   6        911.05       1003.29        12.12 o
  -1   7   6       3837.40       3719.41        32.13 o
   0   7   6         80.71         75.71         2.60 o
   1   7   6       2185.32       2246.35        19.10 o
   2   7   6         41.03         46.48         2.24 o
   3   7   6        518.25        550.27         7.16 o
   4   7   6        755.56        734.62         8.98 o
   5   7   6        308.43        304.58         5.62 o
   6   7   6        909.30        938.70        10.07 o
   7   7   6        446.03        482.80         6.86 o
   8   7   6       3437.16       3475.76        26.93 o
   9   7   6        132.94        160.45         4.11 o
  10   7   6        362.94        359.18         6.60 o
  11   7   6          6.42         14.02         2.19 o
  12   7   6        205.71        205.84         4.57 o
  13   7   6          3.23          5.21         1.91 o
  14   7   6         83.41        108.66         3.46 o
  15   7   6          0.02          3.02         2.01 o
  16   7   6        235.41        200.79         4.59 o
  17   7   6          0.26          2.51         1.56 o
  18   7   6         88.24         89.29         3.01 o
  19   7   6         96.88         98.62         4.12 o
 -22   8   6         46.90         34.47         3.08 o
 -21   8   6         51.32         55.14         2.60 o
 -20   8   6        436.03        437.49         7.04 o
 -19   8   6        117.35        135.82         4.64 o
 -18   8   6          8.56          9.12         1.91 o
 -17   8   6        409.84        357.59         6.08 o
 -16   8   6        133.61        154.25         4.27 o
 -15   8   6        293.57        271.36         5.22 o
 -14   8   6        305.52        330.20         5.79 o
 -13   8   6       1490.46       1419.16        13.89 o
 -12   8   6        161.56        146.71         3.95 o
 -11   8   6         89.89         91.72         3.69 o
 -10   8   6       3286.80       3361.60        30.42 o
  -9   8   6        519.89        552.83         7.08 o
  -8   8   6        242.15        210.04         4.52 o
  -7   8   6       1125.45       1133.51        11.88 o
  -6   8   6        142.09        135.79         3.55 o
  -5   8   6        237.22        267.62         4.34 o
  -4   8   6         29.16         48.38         2.10 o
  -3   8   6        351.86        271.88         4.04 o
  -2   8   6       4171.75       4219.55        25.53 o
  -1   8   6       2989.25       3091.87        20.75 o
   0   8   6        170.95        128.49         3.07 o
   1   8   6        685.03        707.47         8.26 o
   2   8   6        304.08        394.03         6.20 o
   3   8   6        988.43       1018.15        10.74 o
   4   8   6        598.96        571.83         9.41 o
   5   8   6       1037.46       1063.80        12.37 o
   6   8   6        353.99        340.87         5.93 o
   7   8   6       1224.77       1349.06        13.08 o
   8   8   6       1130.99       1107.21        11.94 o
   9   8   6       7392.04       7130.22        51.97 o
  10   8   6        202.91        219.25         5.60 o
  11   8   6       2907.49       3190.38        30.20 o
  12   8   6          3.01          2.64         1.92 o
  13   8   6         94.90        103.68         3.58 o
  14   8   6         15.21         10.09         1.94 o
  15   8   6        104.82         95.86         2.90 o
  16   8   6        151.06        167.01         3.76 o
  17   8   6          0.24          2.10         1.70 o
  18   8   6         23.78         30.73         2.16 o
  19   8   6         81.34         87.64         4.10 o
 -21   9   6        100.97        102.29         4.46 o
 -20   9   6        171.59        157.27         4.67 o
 -19   9   6        483.79        526.46        10.48 o
 -18   9   6        336.41        359.17         6.86 o
 -17   9   6        211.52        190.59         4.10 o
 -16   9   6        241.33        235.35         5.13 o
 -15   9   6        146.35        135.53         3.69 o
 -14   9   6         10.32         10.49         1.96 o
 -13   9   6       1131.40       1124.63        11.52 o
 -12   9   6        368.65        345.14         5.85 o
 -11   9   6        762.63        798.86        10.38 o
 -10   9   6       1802.29       1789.49        16.39 o
  -9   9   6         76.89         79.26         4.00 o
  -8   9   6        119.28        120.85         3.51 o
  -7   9   6        199.01        214.78         4.41 o
  -6   9   6       1566.21       1582.24        14.14 o
  -5   9   6         13.30         12.63         1.88 o
  -4   9   6        535.27        571.71         6.17 o
  -3   9   6         22.43         15.63         1.74 o
  -2   9   6        305.01        269.85         4.40 o
  -1   9   6         55.43         38.04         2.13 o
   0   9   6        145.19        154.44         3.78 o
   1   9   6       1466.57       1460.35        13.42 o
   2   9   6        100.03         98.92         4.03 o
   3   9   6        452.71        453.44         7.45 o
   4   9   6        643.01        694.19        10.05 o
   5   9   6       1071.27       1097.21        12.03 o
   6   9   6        174.75        209.70         5.07 o
   7   9   6        433.81        444.28         6.85 o
   8   9   6         45.06         42.57         2.58 o
   9   9   6         71.20         77.40         3.07 o
  10   9   6          1.62          4.39         2.13 o
  11   9   6        571.78        585.48         8.63 o
  12   9   6        131.29        132.36         3.55 o
  13   9   6        869.10        837.55         9.86 o
  14   9   6         60.32         53.87         2.54 o
  15   9   6         11.46         25.45         1.84 o
  16   9   6         14.85         12.11         1.70 o
  17   9   6         27.20         34.90         2.07 o
  18   9   6         27.17         28.74         2.93 o
 -20  10   6         54.67         50.35         3.04 o
 -19  10   6          0.79          9.73         2.07 o
 -18  10   6        232.32        235.79         5.57 o
 -17  10   6         89.14         91.26         3.04 o
 -16  10   6        373.74        404.12         7.01 o
 -15  10   6         11.14         13.33         2.05 o
 -14  10   6         78.42         64.18         2.84 o
 -13  10   6          0.11          1.47         1.98 o
 -12  10   6        622.44        658.40         9.02 o
 -11  10   6         54.59         71.73         3.14 o
 -10  10   6         51.66         50.36         2.95 o
  -9  10   6        142.59        140.89         4.17 o
  -8  10   6          6.35         10.42         2.13 o
  -7  10   6       1694.20       1669.87        15.14 o
  -6  10   6          0.27          4.63         1.88 o
  -5  10   6         49.09         34.82         2.24 o
  -4  10   6        109.37        115.32         3.43 o
  -3  10   6         38.46         61.11         2.56 o
  -2  10   6       1137.32       1207.29        11.93 o
  -1  10   6        502.68        593.79         7.70 o
   0  10   6        204.60        233.61         4.75 o
   1  10   6        103.83        105.06         3.44 o
   2  10   6        101.27        102.77         3.37 o
   3  10   6         78.54         82.76         3.35 o
   4  10   6        277.10        233.49         5.33 o
   5  10   6        100.62         89.86         3.52 o
   6  10   6       1535.70       1452.09        14.75 o
   7  10   6       1464.43       1387.04        14.62 o
   8  10   6        345.55        374.33         6.23 o
   9  10   6        113.60         93.49         3.67 o
  10  10   6       1063.31       1081.40        13.07 o
  11  10   6         85.05         68.64         2.94 o
  12  10   6        173.40        148.61         4.27 o
  13  10   6          0.00          1.65         1.82 o
  14  10   6        681.81        636.20         8.26 o
  15  10   6        283.90        270.36         6.11 o
  16  10   6          4.11          4.80         1.65 o
 -18  11   6         88.41         96.82         3.64 o
 -17  11   6         28.07         36.51         2.96 o
 -16  11   6          6.06          5.80         1.79 o
 -15  11   6        301.99        310.57         5.85 o
 -14  11   6        438.26        418.66         7.90 o
 -13  11   6         71.30         65.67         3.35 o
 -12  11   6        287.99        284.96         6.61 o
 -11  11   6          1.12          4.76         2.07 o
 -10  11   6       1334.27       1369.04        14.12 o
  -9  11   6        483.47        505.76         7.25 o
  -8  11   6        143.27        137.88         3.85 o
  -7  11   6         77.89         67.54         3.03 o
  -6  11   6        662.24        714.58         9.02 o
  -5  11   6        204.66        212.17         4.77 o
  -4  11   6        268.15        263.70         4.78 o
  -3  11   6       1316.73       1423.08        13.77 o
  -2  11   6          0.90          2.41         2.11 o
  -1  11   6        868.17        913.84        10.93 o
   0  11   6        585.43        630.33         8.87 o
   1  11   6        993.55        931.03        11.57 o
   2  11   6        133.40        149.02         4.60 o
   3  11   6        830.62        754.63        10.50 o
   4  11   6        235.52        263.09         5.58 o
   5  11   6        173.29        161.54         4.28 o
   6  11   6         10.29         17.27         2.36 o
   7  11   6         25.51         29.16         2.46 o
   8  11   6        149.19        146.29         4.36 o
   9  11   6        206.79        215.01         5.30 o
  10  11   6        968.59        865.78        10.64 o
  11  11   6        114.67        102.25         3.72 o
  12  11   6         67.98         62.62         3.10 o
  13  11   6        539.94        541.93         8.47 o
  14  11   6          0.43          1.11         1.49 o
  15  11   6        122.31        112.87        12.22 o
 -17  12   6        397.01        424.88        10.50 o
 -16  12   6         15.82         20.08         2.43 o
 -15  12   6        439.94        488.16         9.48 o
 -14  12   6        501.99        507.34        10.51 o
 -13  12   6        153.70        180.89         5.30 o
 -12  12   6        174.16        179.82         4.79 o
 -11  12   6         41.16         40.83         3.14 o
 -10  12   6        119.55        106.76         3.70 o
  -9  12   6         47.47         41.75         2.59 o
  -8  12   6        316.07        290.36         5.78 o
  -7  12   6        191.60        197.76         4.83 o
  -6  12   6        723.25        752.60         9.59 o
  -5  12   6         90.03        106.18         3.66 o
  -4  12   6         21.32         17.40         2.28 o
  -3  12   6       2189.38       2193.50        21.20 o
  -2  12   6       1218.69       1233.64        13.52 o
  -1  12   6        306.04        286.98         6.28 o
   0  12   6        136.78        128.25         4.48 o
   1  12   6        235.01        224.13         5.97 o
   2  12   6       1207.44       1165.56        14.27 o
   3  12   6          6.48          6.64         2.06 o
   4  12   6         23.89         27.60         2.28 o
   5  12   6        345.47        343.43         6.28 o
   6  12   6        256.06        232.82         5.68 o
   7  12   6        577.06        556.22         9.32 o
   8  12   6         24.32         30.89         2.77 o
   9  12   6          5.60          6.15         2.07 o
  10  12   6        122.54        126.91         4.25 o
  11  12   6        511.13        522.48        12.13 o
  12  12   6        125.12        124.51         3.91 o
  13  12   6        115.62        113.41         4.28 o
 -15  13   6         80.00         81.14         7.00 o
 -14  13   6        154.81        197.77         7.63 o
 -13  13   6         13.48          8.55         1.97 o
 -12  13   6        150.96        167.73         4.98 o
 -11  13   6         51.63         51.27         2.80 o
 -10  13   6       1224.02       1217.48        15.81 o
  -9  13   6        289.15        322.23         7.05 o
  -8  13   6         57.79         66.93         3.13 o
  -7  13   6          6.79          3.30         2.07 o
  -6  13   6         56.66         63.81         3.29 o
  -5  13   6          1.16          2.96         1.90 o
  -4  13   6         60.73         79.32         3.18 o
  -3  13   6         15.28         14.17         2.20 o
  -2  13   6        481.47        457.27        10.31 o
  -1  13   6          5.23          2.63         2.26 o
   0  13   6        466.31        456.56         8.05 o
   1  13   6        866.00        861.37        12.87 o
   2  13   6       1004.15       1069.42        13.79 o
   3  13   6          0.39          5.75         2.26 o
   4  13   6          3.02          6.32         2.03 o
   5  13   6         90.59         86.04         3.79 o
   6  13   6        442.71        410.25         8.09 o
   7  13   6         94.14         85.26         3.72 o
   8  13   6        221.80        194.06         8.09 o
   9  13   6         74.77         67.39         3.66 o
  10  13   6        238.39        279.83        14.53 o
  11  13   6         21.64         20.69         3.23 o
 -12  14   6         22.57         39.76         3.49 o
 -11  14   6        101.21         77.05         3.73 o
 -10  14   6        285.83        273.58         6.67 o
  -9  14   6        818.78        855.78        15.36 o
  -8  14   6        524.66        586.49        13.45 o
  -7  14   6        345.34        343.97        10.05 o
  -6  14   6          5.50          7.40         3.03 o
  -5  14   6        191.19        203.67         8.05 o
  -4  14   6        179.58        201.01         7.32 o
  -3  14   6         25.43         28.50         2.74 o
  -2  14   6        411.48        394.09         7.63 o
  -1  14   6         42.51         46.92         3.38 o
   0  14   6         48.60         54.73         3.10 o
   1  14   6         14.10          6.90         2.14 o
   2  14   6          0.37         -0.28         2.17 o
   3  14   6         14.22         24.92         2.63 o
   4  14   6          0.02         -1.42         2.21 o
   5  14   6          1.10          0.35         1.98 o
   6  14   6          5.00          3.88         2.00 o
   7  14   6          0.01          0.25         2.17 o
   8  14   6        290.92        324.54        11.42 o
   9  14   6        145.54        138.44         8.40 o
  -8  15   6        378.64        330.61        15.07 o
  -7  15   6         13.44         16.90         4.41 o
  -6  15   6        118.96        142.48         7.59 o
  -5  15   6        903.04        969.43        25.20 o
  -4  15   6         35.92         30.57         5.25 o
  -3  15   6         74.17         74.60         4.69 o
  -2  15   6        779.50        764.80        22.11 o
  -1  15   6         11.20         11.14         2.28 o
   0  15   6         44.77         23.77         3.34 o
   1  15   6         34.74         21.26         2.66 o
   2  15   6          8.00          0.90         2.17 o
   3  15   6         46.77         57.75         4.41 o
   4  15   6         14.27         17.59         3.50 o
 -25   1   7         20.28         22.09         2.20 o
 -24   1   7         37.51         22.04         2.14 o
 -23   1   7         26.41         32.85         2.39 o
 -22   1   7         43.05         36.12         2.48 o
 -21   1   7         14.50         19.23         2.48 o
 -20   1   7         35.11         31.68         2.44 o
 -19   1   7        124.69        145.25         3.93 o
 -18   1   7        342.26        336.98         5.55 o
 -17   1   7        175.28        186.02         4.09 o
 -16   1   7        749.31        718.82         8.32 o
 -15   1   7          3.07          7.60         1.68 o
 -14   1   7        146.71        145.61         3.35 o
 -13   1   7        202.06        214.97         3.90 o
 -12   1   7       1891.75       1782.41        15.86 o
 -11   1   7       1183.29       1128.99        12.57 o
 -10   1   7       1715.44       1849.39        15.91 o
  -9   1   7       3593.46       4051.37        30.56 o
  -8   1   7        759.56        770.84         8.15 o
  -7   1   7       1004.01       1212.41        11.87 o
  -6   1   7        617.81        551.66         8.91 o
  -5   1   7          0.41          6.73         1.56 o
  -4   1   7       9052.32       8862.54        57.67 o
  -3   1   7       6459.81       6778.11        48.17 o
  -2   1   7      10708.43      10306.18        73.05 o
  -1   1   7       4166.21       4195.80        32.16 o
   0   1   7       1083.44        921.71         8.36 o
   1   1   7        305.53        417.81         5.94 o
   2   1   7       8459.38       9268.51        59.07 o
   3   1   7         35.77         27.80         1.56 o
   4   1   7       1374.84       1513.50        12.52 o
   5   1   7        247.10        290.62         4.46 o
   6   1   7        325.63        320.44         4.40 o
   7   1   7        463.56        444.38         5.65 o
   8   1   7        504.22        528.22         6.07 o
   9   1   7        208.37        221.26         3.38 o
  10   1   7         68.12         73.01         2.21 o
  11   1   7        308.99        312.43         4.26 o
  12   1   7       1032.84       1065.67         9.36 o
  13   1   7       3205.86       3180.00        22.68 o
  14   1   7        155.50        180.87         3.95 o
  15   1   7       1272.76       1240.75        12.91 o
  16   1   7       1267.86       1276.41        13.53 o
  17   1   7         86.61        107.64         4.18 o
  18   1   7        431.88        403.45         8.29 o
  19   1   7        172.73        178.80         6.85 o
  20   1   7         43.39         40.37         2.26 o
  21   1   7          0.36          0.37         2.00 o
 -25   2   7        206.01        191.50        11.59 o
 -24   2   7          0.51          0.48         1.85 o
 -23   2   7          3.89          9.20         1.98 o
 -22   2   7        105.24         87.66         3.34 o
 -21   2   7        377.49        358.51         5.99 o
 -20   2   7        471.60        513.93         7.55 o
 -19   2   7          0.68          8.48         2.02 o
 -18   2   7         46.73         30.86         2.40 o
 -17   2   7       1219.12       1297.93        12.48 o
 -16   2   7        528.54        517.63         6.76 o
 -15   2   7        150.40        151.35         3.56 o
 -14   2   7          6.35          4.14         1.58 o
 -13   2   7        159.90        145.09         3.23 o
 -12   2   7       5447.64       5445.98        35.43 o
 -11   2   7        267.76        291.97         5.20 o
 -10   2   7       1306.62       1208.74        12.11 o
  -9   2   7       2059.87       1960.27        16.26 o
  -8   2   7       6425.43       6255.90        45.65 o
  -7   2   7        421.07        338.08         5.04 o
  -6   2   7        257.81        219.11         3.67 o
  -5   2   7         92.09        148.70         2.85 o
  -4   2   7       6307.68       6134.90        42.09 o
  -3   2   7       2829.57       2913.05        20.12 o
  -2   2   7       1041.73       1156.06        10.42 o
  -1   2   7        195.44        213.14         3.12 o
   0   2   7       2663.12       2630.68        18.38 o
   1   2   7       2535.30       2590.95        17.26 o
   2   2   7       1707.96       1726.89        14.02 o
   3   2   7       1232.20       1049.01         9.20 o
   4   2   7        418.44        303.18         4.54 o
   5   2   7        618.61        616.75         6.90 o
   6   2   7       1497.00       1358.15        12.08 o
   7   2   7        646.83        664.95         7.83 o
   8   2   7       2988.81       3247.96        22.02 o
   9   2   7        317.40        331.00         4.33 o
  10   2   7        292.93        319.72         5.04 o
  11   2   7         24.09         26.22         1.90 o
  12   2   7          0.54          4.10         1.73 o
  13   2   7         64.97         90.93         2.92 o
  14   2   7        576.13        560.21         7.40 o
  15   2   7        414.48        365.82         6.02 o
  16   2   7         11.79         19.96         2.24 o
  17   2   7         12.32         14.19         2.06 o
  18   2   7          5.34          5.13         2.04 o
  19   2   7        157.38        133.47         3.96 o
  20   2   7         11.28          2.76         2.06 o
  21   2   7          3.08          4.39         1.93 o
 -25   3   7         35.00         27.38         2.87 o
 -24   3   7         47.80         45.68         3.31 o
 -23   3   7          0.00          2.49         1.96 o
 -22   3   7        166.32        180.85         4.86 o
 -21   3   7       1569.20       1511.17        15.53 o
 -20   3   7        161.81        200.27         4.86 o
 -19   3   7        167.31        169.71         4.51 o
 -18   3   7        427.98        402.86         6.56 o
 -17   3   7        771.03        758.79         9.11 o
 -16   3   7          5.40          6.69         1.84 o
 -15   3   7        408.70        474.94         6.30 o
 -14   3   7         50.58         44.78         2.15 o
 -13   3   7        832.67        858.72         8.13 o
 -12   3   7         20.89         38.65         1.81 o
 -11   3   7       3445.82       3591.31        24.75 o
 -10   3   7       1480.16       1583.13        14.73 o
  -9   3   7       6370.10       6886.39        51.78 o
  -8   3   7       3497.42       4009.60        34.27 o
  -7   3   7       5373.09       5982.34        44.19 o
  -6   3   7       1339.27       1689.87        14.37 o
  -5   3   7        355.55        268.42         4.23 o
  -4   3   7       1677.06       1675.66        13.57 o
  -3   3   7          0.24         17.03         2.43 o
  -2   3   7       2750.28       2641.89        18.99 o
  -1   3   7         57.73         52.18         1.97 o
   0   3   7       1565.25       1622.22        13.27 o
   1   3   7         19.67          7.34         1.63 o
   2   3   7          9.17         18.36         1.71 o
   3   3   7       3441.87       3571.88        29.95 o
   4   3   7       1575.99       1555.19        13.93 o
   5   3   7         24.24         44.97         2.30 o
   6   3   7         10.21         13.48         1.84 o
   7   3   7         98.14        111.36         2.98 o
   8   3   7        224.39        219.35         3.66 o
   9   3   7       1756.56       1724.77        12.89 o
  10   3   7       7401.94       7237.23        41.78 o
  11   3   7        764.37        753.81         8.01 o
  12   3   7        632.58        722.58         9.05 o
  13   3   7         92.38         97.49         3.37 o
  14   3   7       1250.50       1144.32        12.75 o
  15   3   7        494.13        466.64         7.27 o
  16   3   7        291.77        281.42         5.44 o
  17   3   7         38.25         49.62         2.86 o
  18   3   7       1330.92       1310.61        14.42 o
  19   3   7        236.34        242.58         4.93 o
  20   3   7          2.20          3.63         1.76 o
  21   3   7         82.00         90.51         3.46 o
 -25   4   7         69.95         88.92         7.64 o
 -24   4   7          5.33          9.38         1.69 o
 -23   4   7          8.06          8.38         1.70 o
 -22   4   7        281.19        307.63         5.66 o
 -21   4   7        107.96         95.97         3.36 o
 -20   4   7        265.26        275.12         6.11 o
 -19   4   7         67.82         61.04         3.24 o
 -18   4   7         59.90         63.25         2.95 o
 -17   4   7        352.12        322.52         6.03 o
 -16   4   7         36.02         30.64         2.25 o
 -15   4   7        777.12        809.19         9.02 o
 -14   4   7         21.04         31.29         2.05 o
 -13   4   7        104.83         87.93         2.72 o
 -12   4   7        199.75        107.98         2.79 o
 -11   4   7       1289.00       1470.76        11.92 o
 -10   4   7        104.24        128.44         4.02 o
  -9   4   7       4656.94       4511.86        38.55 o
  -8   4   7         85.05         49.20         2.47 o
  -7   4   7          0.09         28.12         2.12 o
  -6   4   7       2400.45       2623.84        24.13 o
  -5   4   7       1469.35       1329.44        11.90 o
  -4   4   7       1778.82       1800.49        14.69 o
  -3   4   7       9913.23       9661.22        61.68 o
  -2   4   7       1566.24       1429.62        12.49 o
  -1   4   7       4274.20       4469.02        30.37 o
   0   4   7        327.45        362.38         5.69 o
   1   4   7        112.08        115.35         3.38 o
   2   4   7       1312.34       1194.24        12.85 o
   3   4   7        372.00        323.31         5.93 o
   4   4   7         57.01         66.16         3.08 o
   5   4   7       9303.49       9203.10        68.67 o
   6   4   7        348.96        450.09         6.50 o
   7   4   7         46.14         48.64         2.20 o
   8   4   7         30.02         22.24         1.83 o
   9   4   7       3002.89       2934.08        23.42 o
  10   4   7       1797.62       1735.05        14.09 o
  11   4   7        133.96        111.49         3.42 o
  12   4   7         96.63        108.42         3.39 o
  13   4   7         99.76         97.56         3.59 o
  14   4   7        255.63        274.24         5.27 o
  15   4   7       4787.77       4732.63        34.72 o
  16   4   7        228.19        232.04         4.75 o
  17   4   7        175.24        198.94         4.72 o
  18   4   7         26.92         25.99         2.25 o
  19   4   7        163.62        199.91         4.57 o
  20   4   7        114.53         98.35         3.71 o
  21   4   7        246.97        219.40         8.32 o
 -24   5   7          4.56          6.62         1.41 o
 -23   5   7        149.84        161.91         5.17 o
 -22   5   7          0.06          2.22         1.70 o
 -21   5   7         80.43         84.29         3.30 o
 -20   5   7        219.78        219.99         5.35 o
 -19   5   7       1271.27       1188.84        12.90 o
 -18   5   7         64.90         41.63         2.73 o
 -17   5   7        286.95        323.37         5.64 o
 -16   5   7        796.36        667.40         8.17 o
 -15   5   7        536.50        462.67         6.60 o
 -14   5   7         19.53         32.02         2.23 o
 -13   5   7        128.59        148.94         3.75 o
 -12   5   7        424.66        426.91         5.83 o
 -11   5   7         29.92         11.96         1.77 o
 -10   5   7         37.07         55.32         2.32 o
  -9   5   7        400.30        381.25         5.50 o
  -8   5   7       3344.73       3398.19        29.18 o
  -7   5   7         34.49         24.37         2.32 o
  -6   5   7        830.32        725.27         9.04 o
  -5   5   7          7.19         19.96         1.66 o
  -4   5   7       1408.32       1416.16        12.08 o
  -3   5   7          1.67          6.05         1.42 o
  -2   5   7        937.72        998.39         9.95 o
  -1   5   7        482.98        398.20         5.18 o
   0   5   7          3.60         16.21         2.06 o
   1   5   7        889.93        891.51        10.73 o
   2   5   7       9381.07       9353.63        69.11 o
   3   5   7       1334.66       1331.41        14.87 o
   4   5   7        139.61        171.28         4.28 o
   5   5   7        896.69        923.73        10.80 o
   6   5   7       2020.02       2076.98        18.98 o
   7   5   7        115.52        107.36         4.56 o
   8   5   7        650.84        715.62         8.60 o
   9   5   7        748.09        679.07         7.89 o
  10   5   7        235.65        240.65         4.78 o
  11   5   7         41.50         58.40         2.85 o
  12   5   7          0.46          2.74         1.92 o
  13   5   7        327.73        313.05         5.44 o
  14   5   7        792.41        694.69         8.42 o
  15   5   7        242.12        266.92         5.25 o
  16   5   7          1.61          1.01         1.97 o
  17   5   7         65.69         63.30         3.02 o
  18   5   7        121.42        102.58         3.46 o
  19   5   7          2.93         11.94         2.13 o
  20   5   7        386.14        375.15         7.81 o
 -23   6   7         32.58         37.62         2.48 o
 -22   6   7          6.41          6.28         2.01 o
 -21   6   7         96.54        122.74         3.56 o
 -20   6   7        164.66        180.30         4.66 o
 -19   6   7         14.42          9.42         2.02 o
 -18   6   7        135.11         99.07         3.54 o
 -17   6   7        640.51        621.33         8.21 o
 -16   6   7       1906.69       1788.26        15.79 o
 -15   6   7        115.57        100.76         3.44 o
 -14   6   7        383.25        269.65         5.52 o
 -13   6   7        188.33        196.00         5.15 o
 -12   6   7       1071.34        997.06        10.82 o
 -11   6   7          1.04          5.33         1.77 o
 -10   6   7       1543.09       1531.29        14.42 o
  -9   6   7        744.17        784.70         9.17 o
  -8   6   7        753.96        695.30         8.01 o
  -7   6   7       3613.89       3584.05        26.22 o
  -6   6   7        602.62        594.35         8.02 o
  -5   6   7       5753.70       6191.96        51.07 o
  -4   6   7        704.06        739.19         9.97 o
  -3   6   7        501.22        534.34         7.90 o
  -2   6   7        404.01        376.57         5.73 o
  -1   6   7        730.96        825.57         9.40 o
   0   6   7        151.70        203.27         4.30 o
   1   6   7        385.10        498.22         8.39 o
   2   6   7       1481.03       1521.88        15.89 o
   3   6   7        395.82        443.28         6.42 o
   4   6   7        151.47        139.40         4.10 o
   5   6   7         35.83         31.04         2.08 o
   6   6   7         46.95         67.05         3.88 o
   7   6   7        324.44        338.64         5.75 o
   8   6   7         90.68        100.11         3.56 o
   9   6   7        586.81        520.25         8.48 o
  10   6   7        414.48        467.73         6.59 o
  11   6   7       1575.66       1472.22        13.37 o
  12   6   7        550.99        593.86         7.49 o
  13   6   7         76.52         72.71         3.05 o
  14   6   7         20.33         11.84         2.00 o
  15   6   7         62.53         96.72         3.13 o
  16   6   7         64.98         74.02         2.89 o
  17   6   7        357.94        410.12         6.69 o
  18   6   7         27.83         40.73         2.59 o
  19   6   7         10.43         13.81         1.84 o
 -23   7   7          6.21          5.35         1.76 o
 -22   7   7          0.90          4.70         1.56 o
 -21   7   7        177.39        139.72         3.74 o
 -20   7   7          4.36          2.51         1.85 o
 -19   7   7        518.79        476.46         7.94 o
 -18   7   7        282.87        288.58         5.56 o
 -17   7   7        417.89        357.74         5.63 o
 -16   7   7        390.11        387.65         5.86 o
 -15   7   7          7.92          6.42         1.88 o
 -14   7   7       1860.25       1804.70        15.63 o
 -13   7   7       1315.77       1380.10        13.88 o
 -12   7   7         50.37         48.68         2.60 o
 -11   7   7         20.66         23.36         2.27 o
 -10   7   7        432.15        415.72         6.90 o
  -9   7   7        389.28        408.00         7.51 o
  -8   7   7        314.61        365.01         6.30 o
  -7   7   7         97.44         98.96         3.00 o
  -6   7   7       1254.40       1296.82        12.36 o
  -5   7   7        990.67       1126.94        11.05 o
  -4   7   7       3116.17       3371.01        22.90 o
  -3   7   7        855.73        858.47         8.76 o
  -2   7   7       1296.70       1402.58        11.47 o
  -1   7   7        621.72        541.28         6.93 o
   0   7   7       2047.27       2120.32        17.58 o
   1   7   7         84.66        101.32         2.98 o
   2   7   7       1208.04       1305.22        11.90 o
   3   7   7         39.29         39.87         2.64 o
   4   7   7       3143.73       3037.53        23.17 o
   5   7   7         70.76         66.75         2.89 o
   6   7   7        331.28        353.46         5.70 o
   7   7   7         79.37         78.11         3.01 o
   8   7   7       1935.50       1911.23        17.34 o
   9   7   7        285.27        273.94         5.40 o
  10   7   7         36.31         39.21         2.44 o
  11   7   7       1233.89       1296.03        12.90 o
  12   7   7          1.00          4.29         1.82 o
  13   7   7       1476.42       1615.14        14.49 o
  14   7   7        129.07        182.78         3.84 o
  15   7   7        220.08        200.91         4.53 o
  16   7   7          5.76          6.72         1.79 o
  17   7   7        158.51        140.53         3.46 o
  18   7   7         16.98          9.56         1.65 o
  19   7   7         24.32         16.21         2.01 o
 -22   8   7         19.00         21.01         2.52 o
 -21   8   7          0.71          0.87         1.56 o
 -20   8   7         74.04         78.29         2.86 o
 -19   8   7          6.60          5.90         1.75 o
 -18   8   7         42.50         75.20         3.03 o
 -17   8   7        493.14        466.88         7.13 o
 -16   8   7       1259.72       1173.56        12.53 o
 -15   8   7        238.10        245.18         5.10 o
 -14   8   7        214.59        239.99         5.00 o
 -13   8   7        976.45       1106.92        11.73 o
 -12   8   7         36.62         38.74         2.54 o
 -11   8   7        948.15        910.36        10.74 o
 -10   8   7         37.80         47.53         2.87 o
  -9   8   7          8.41         12.45         2.26 o
  -8   8   7       1056.78        978.25        10.58 o
  -7   8   7       1372.26       1447.66        12.97 o
  -6   8   7        301.66        298.73         5.29 o
  -5   8   7        762.51        755.63         8.07 o
  -4   8   7        869.21        938.77        10.16 o
  -3   8   7        103.17         99.91         2.88 o
  -2   8   7        222.60        218.42         4.03 o
  -1   8   7       1769.83       1936.13        15.29 o
   0   8   7        232.01        240.57         4.35 o
   1   8   7          8.05         17.54         1.86 o
   2   8   7        320.11        325.68         6.02 o
   3   8   7        131.00        139.76         3.65 o
   4   8   7       1766.59       1850.67        16.07 o
   5   8   7       1705.38       1780.68        15.85 o
   6   8   7       1145.04       1161.21        11.90 o
   7   8   7       1466.10       1451.19        13.32 o
   8   8   7        403.39        443.41         6.61 o
   9   8   7       1636.32       1485.50        14.23 o
  10   8   7        271.79        297.77         5.56 o
  11   8   7        305.93        307.50         5.31 o
  12   8   7         44.17         66.32         2.83 o
  13   8   7         87.33        132.38         3.87 o
  14   8   7       1012.67        969.19        11.06 o
  15   8   7        153.70        157.24         3.73 o
  16   8   7        171.47        192.83         4.40 o
  17   8   7         87.22         61.08         2.36 o
  18   8   7         44.45         38.57         2.52 o
 -21   9   7         53.34         67.13         3.42 o
 -20   9   7          3.01          2.40         1.81 o
 -19   9   7         19.39         28.94         2.36 o
 -18   9   7        117.59        105.29         3.31 o
 -17   9   7          0.27          3.24         1.77 o
 -16   9   7          3.50          8.44         1.93 o
 -15   9   7        225.66        219.55         4.51 o
 -14   9   7          5.05          1.61         1.97 o
 -13   9   7        256.70        228.71         4.82 o
 -12   9   7       1080.79        993.20        11.74 o
 -11   9   7        159.07        168.44         4.92 o
 -10   9   7        460.37        518.54         8.06 o
  -9   9   7       1953.92       1928.75        18.32 o
  -8   9   7        598.91        544.92         7.75 o
  -7   9   7        131.55        135.03         3.90 o
  -6   9   7         17.59         13.75         1.97 o
  -5   9   7        183.65        185.96         4.11 o
  -4   9   7        410.37        396.53         5.58 o
  -3   9   7        163.40        187.05         3.87 o
  -2   9   7          1.27         12.53         1.69 o
  -1   9   7        368.90        347.45         6.33 o
   0   9   7         46.02         47.64         2.50 o
   1   9   7          1.26          4.23         1.67 o
   2   9   7        719.04        818.92         9.73 o
   3   9   7       1453.35       1596.38        17.47 o
   4   9   7         15.91         11.11         2.11 o
   5   9   7        420.08        429.72         7.05 o
   6   9   7        182.62        245.07         4.79 o
   7   9   7       1296.83       1281.03        12.74 o
   8   9   7        131.64        125.72         3.82 o
   9   9   7        114.00         91.73         3.33 o
  10   9   7       2597.48       2649.82        21.40 o
  11   9   7       2096.38       2183.53        18.44 o
  12   9   7          5.13          6.26         1.77 o
  13   9   7       1029.64        958.88        10.20 o
  14   9   7         10.82         16.78         1.83 o
  15   9   7          6.98          6.17         1.47 o
  16   9   7         45.61         36.02         2.46 o
  17   9   7        187.63        195.73         9.79 o
 -20  10   7         46.53         42.01         3.89 o
 -19  10   7        130.19        170.95         5.11 o
 -18  10   7         10.35         13.74         2.39 o
 -17  10   7          0.04          2.47         1.91 o
 -16  10   7       1371.65       1260.26        17.43 o
 -15  10   7         45.53         62.10         2.82 o
 -14  10   7        366.89        324.51         5.81 o
 -13  10   7        230.45        276.31         5.73 o
 -12  10   7        276.00        329.34         6.27 o
 -11  10   7        181.96        150.58         4.21 o
 -10  10   7        300.53        276.70         6.03 o
  -9  10   7         18.85         49.05         2.79 o
  -8  10   7        515.49        486.06         7.55 o
  -7  10   7         61.50         78.08         3.15 o
  -6  10   7        430.73        452.51         6.93 o
  -5  10   7        851.95        909.55        10.24 o
  -4  10   7        581.90        572.89         7.40 o
  -3  10   7        180.42        188.01         4.53 o
  -2  10   7          3.21         17.92         1.95 o
  -1  10   7        216.30        242.18         6.28 o
   0  10   7        657.32        625.76         8.68 o
   1  10   7       2469.82       2520.02        22.33 o
   2  10   7         42.46         39.94         2.72 o
   3  10   7          4.90          7.32         2.20 o
   4  10   7       1593.58       1675.70        17.02 o
   5  10   7       4951.05       4789.94        35.23 o
   6  10   7        868.01        891.74        10.21 o
   7  10   7        574.11        538.61         7.81 o
   8  10   7        163.93        189.74         4.69 o
   9  10   7        564.45        517.18         7.23 o
  10  10   7          3.48          3.64         1.76 o
  11  10   7         11.04         11.11         2.04 o
  12  10   7        270.60        280.65         5.51 o
  13  10   7         79.24         89.88         2.98 o
  14  10   7          6.38          1.74         1.52 o
  15  10   7         14.17         12.74         2.12 o
  16  10   7        176.54        165.57         9.80 o
 -18  11   7        157.58        170.95         4.71 o
 -17  11   7        355.13        427.53         8.70 o
 -16  11   7          1.55         11.57         1.96 o
 -15  11   7        122.89        129.38         4.44 o
 -14  11   7        170.98        183.13         5.16 o
 -13  11   7         29.00         44.35         2.88 o
 -12  11   7          5.35          7.61         2.07 o
 -11  11   7       1168.05       1068.30        11.90 o
 -10  11   7          1.04          6.12         2.29 o
  -9  11   7       1135.90       1232.43        14.08 o
  -8  11   7        556.93        521.07         7.68 o
  -7  11   7       2232.33       2210.35        19.41 o
  -6  11   7        171.89        238.72         4.90 o
  -5  11   7          1.21          5.08         2.14 o
  -4  11   7        933.09        974.48        11.23 o
  -3  11   7        543.19        536.87         7.35 o
  -2  11   7         28.60         18.83         2.13 o
  -1  11   7        161.26        112.44         3.88 o
   0  11   7        164.02        183.60         5.62 o
   1  11   7        321.27        330.84         6.62 o
   2  11   7        994.02       1139.80        13.78 o
   3  11   7         22.37         25.68         2.57 o
   4  11   7        502.90        496.47         7.79 o
   5  11   7         94.80         84.33         3.34 o
   6  11   7        332.92        257.67         5.82 o
   7  11   7        753.72        796.08        10.73 o
   8  11   7         81.97         74.45         3.00 o
   9  11   7        526.63        594.50         8.24 o
  10  11   7         33.74         32.94         2.27 o
  11  11   7        367.70        370.71         6.85 o
  12  11   7        192.42        235.20         4.61 o
  13  11   7        358.16        313.12         7.58 o
  14  11   7        229.42        211.64         6.98 o
 -16  12   7         20.33         23.85         2.52 o
 -15  12   7          0.30          2.52         1.76 o
 -14  12   7         49.28         51.73         3.34 o
 -13  12   7         20.28         30.08         2.49 o
 -12  12   7          0.01          1.85         1.88 o
 -11  12   7         80.80         75.80         3.54 o
 -10  12   7         19.35         11.71         2.22 o
  -9  12   7        121.83        166.50         4.66 o
  -8  12   7          4.46          7.52         2.08 o
  -7  12   7        164.44        201.47         4.76 o
  -6  12   7        422.72        419.86         6.83 o
  -5  12   7        304.98        295.16         5.87 o
  -4  12   7       2129.84       2169.40        19.83 o
  -3  12   7        401.35        438.98         7.28 o
  -2  12   7          2.94          2.47         2.09 o
  -1  12   7        111.04        136.98         4.75 o
   0  12   7         44.29         47.37         3.30 o
   1  12   7          2.61          4.89         2.52 o
   2  12   7         57.39         45.97         2.91 o
   3  12   7        132.77        191.76         5.20 o
   4  12   7       1169.07       1279.29        14.30 o
   5  12   7        150.86        165.13         4.44 o
   6  12   7        698.57        719.49        10.43 o
   7  12   7        140.04        169.03         5.36 o
   8  12   7        251.30        242.48         5.06 o
   9  12   7         36.62         31.43         2.45 o
  10  12   7         86.44         98.08         4.31 o
  11  12   7         37.53         40.34         2.68 o
  12  12   7        175.08        146.71        12.49 o
 -14  13   7        247.89        248.91         9.49 o
 -13  13   7        819.92        771.10        33.39 o
 -12  13   7          3.68          3.76         2.16 o
 -11  13   7        196.79        217.89         4.96 o
 -10  13   7        124.59        158.23         4.56 o
  -9  13   7         34.95         40.88         2.73 o
  -8  13   7          9.86          9.22         2.10 o
  -7  13   7        282.12        227.53         5.50 o
  -6  13   7         64.43         52.54         3.51 o
  -5  13   7          3.70          7.30         2.37 o
  -4  13   7         10.96          5.50         2.27 o
  -3  13   7        489.55        471.80         9.36 o
  -2  13   7        432.91        384.57         8.69 o
  -1  13   7         24.02         16.28         2.62 o
   0  13   7         36.18         36.93         3.43 o
   1  13   7          6.43          7.60         2.24 o
   2  13   7          0.08          4.65         2.07 o
   3  13   7        287.50        265.05         5.88 o
   4  13   7        794.38        801.41        12.31 o
   5  13   7         17.89         18.52         2.51 o
   6  13   7         45.84         54.66         2.96 o
   7  13   7        620.47        594.07        11.14 o
   8  13   7        203.65        198.86         6.52 o
   9  13   7         31.70         30.40         3.02 o
  10  13   7        269.07        334.68        13.65 o
 -11  14   7        575.69        454.46        36.98 o
 -10  14   7        479.53        457.25        13.01 o
  -9  14   7        351.28        379.49        10.99 o
  -8  14   7        138.70        118.71         7.84 o
  -7  14   7        368.58        443.46        10.03 o
  -6  14   7        204.42        194.36         9.80 o
  -5  14   7       1016.27       1007.93        18.42 o
  -4  14   7        165.73        202.83         6.44 o
  -3  14   7        157.55        160.06         5.67 o
  -2  14   7          6.10          9.61         2.19 o
  -1  14   7         11.02          4.90         2.25 o
   0  14   7        822.53        786.18        12.80 o
   1  14   7          2.48         13.79         2.60 o
   2  14   7         19.52         17.57         2.70 o
   3  14   7         93.09         89.89         5.03 o
   4  14   7        113.92         93.41         4.87 o
   5  14   7        116.68         89.63         4.40 o
   6  14   7         38.08         35.63         2.72 o
   7  14   7        318.84        354.61        16.36 o
  -7  15   7        222.72        254.11        10.87 o
  -6  15   7          1.44          3.55         3.55 o
  -5  15   7         30.03         34.50         3.92 o
  -4  15   7         19.86         11.42         2.34 o
  -3  15   7        340.03        364.45         9.93 o
  -2  15   7          0.82         -1.04         2.56 o
  -1  15   7          9.13         11.82         3.03 o
   0  15   7        404.27        394.45        16.79 o
   1  15   7         20.30         18.84         4.41 o
   2  15   7        618.70        583.92        22.93 o
   3  15   7         75.45         82.36         6.35 o
 -25   0   8         32.58         31.94         4.26 o
 -24   0   8          8.80          5.41         3.32 o
 -23   0   8         57.39         33.84         3.38 o
 -22   0   8         64.30         53.48         4.60 o
 -21   0   8        106.74         68.69         5.22 o
 -20   0   8        205.14        226.91         7.25 o
 -19   0   8          3.69         17.68         3.00 o
 -18   0   8       3431.69       3347.28        35.62 o
 -17   0   8          1.21          2.09         2.77 o
 -16   0   8        157.82        181.28         5.80 o
 -15   0   8        142.56        102.20         4.18 o
 -14   0   8       1035.02       1137.72        15.33 o
 -13   0   8       6256.52       5817.50        49.33 o
 -12   0   8        333.33        356.46         7.15 o
 -11   0   8       3830.25       3998.52        58.40 o
 -10   0   8       2186.21       2139.11        27.65 o
  -9   0   8        112.42        138.30         6.17 o
  -8   0   8       3072.15       3193.89        49.05 o
  -7   0   8       2517.32       2594.62        34.60 o
  -6   0   8        587.59        626.99        13.31 o
  -5   0   8       6140.65       6315.39        73.78 o
  -4   0   8        177.86        243.63         6.46 o
  -3   0   8       6280.92       6555.67        75.15 o
  -2   0   8       7490.73       7814.50        86.44 o
  -1   0   8       2498.73       3203.40        31.67 o
   0   0   8        155.40        150.54         5.00 o
   1   0   8      13630.93      14193.17       131.45 o
   2   0   8        152.17        147.68         5.29 o
   3   0   8       1061.43       1151.09        17.12 o
   4   0   8      19016.70      19472.51       170.64 o
   5   0   8         18.90         33.03         2.58 o
   6   0   8        100.86        114.05         3.88 o
   7   0   8       1456.43       1518.90        15.83 o
   8   0   8       4069.69       3992.42        30.64 o
   9   0   8       5620.14       5507.78        39.64 o
  10   0   8       4230.69       4314.85        32.48 o
  11   0   8       2884.96       2985.87        26.40 o
  12   0   8          2.86          5.22         2.31 o
  13   0   8        400.15        411.01         8.62 o
  14   0   8        730.74        811.69        21.26 o
  15   0   8        373.39        384.50         9.88 o
  16   0   8          4.81         10.45         2.80 o
  17   0   8       1813.72       1749.17        30.05 o
  18   0   8        157.98        152.82         8.83 o
  19   0   8        134.17        115.29         6.52 o
  20   0   8          0.12          1.15         2.87 o
  21   0   8         59.60         84.17         5.23 o
 -25   1   8        533.77        611.25        10.69 o
 -24   1   8        180.22        143.23         4.45 o
 -23   1   8          4.75          8.42         1.96 o
 -22   1   8        145.82        155.85         4.84 o
 -21   1   8          0.29          4.82         2.47 o
 -20   1   8         58.57         41.12         2.80 o
 -19   1   8        163.81        155.48         4.28 o
 -18   1   8       1089.26       1086.76        11.10 o
 -17   1   8        192.32        183.41         4.09 o
 -16   1   8       2063.69       2003.84        17.18 o
 -15   1   8         31.88         44.10         2.24 o
 -14   1   8         40.86         41.79         2.12 o
 -13   1   8       2786.11       2898.99        19.88 o
 -12   1   8        541.63        561.09         6.85 o
 -11   1   8         85.60         78.44         3.01 o
 -10   1   8        489.40        404.06         6.67 o
  -9   1   8        233.71        222.79         4.68 o
  -8   1   8        273.08        305.81         5.06 o
  -7   1   8         66.07         75.28         2.58 o
  -6   1   8         91.27        114.04         3.35 o
  -5   1   8        938.03        978.74         9.97 o
  -4   1   8       7781.22       7955.87        51.25 o
  -3   1   8          3.25          7.01         1.25 o
  -2   1   8        338.45        398.02         4.90 o
  -1   1   8       4556.66       4728.08        33.60 o
   0   1   8      28691.57      28716.78       164.52 o
   1   1   8      26696.63      28017.44       161.06 o
   2   1   8       9038.68       9553.55        55.13 o
   3   1   8       3650.24       3425.26        24.47 o
   4   1   8         38.53         48.25         2.13 o
   5   1   8      13749.26      13403.63        83.11 o
   6   1   8       6229.67       6042.03        40.20 o
   7   1   8        316.55        330.67         4.28 o
   8   1   8          0.18          6.53         1.34 o
   9   1   8          1.38          5.23         1.44 o
  10   1   8       2011.72       1847.22        13.28 o
  11   1   8       1068.98       1096.04         9.27 o
  12   1   8        113.72         89.12         2.64 o
  13   1   8        168.45        145.74         3.45 o
  14   1   8        164.34        178.00         3.97 o
  15   1   8       1020.38       1048.96        15.82 o
  16   1   8         81.44         67.35         3.33 o
  17   1   8        219.26        221.52         5.90 o
  18   1   8         90.28        103.73         4.09 o
  19   1   8         61.07         42.33         3.38 o
  20   1   8         90.23         66.26         3.55 o
  21   1   8         30.47         12.63         1.66 o
 -25   2   8          2.22          3.60         1.64 o
 -24   2   8        205.09        199.79         5.44 o
 -23   2   8        891.41        878.62        11.82 o
 -22   2   8        775.42        736.65         9.53 o
 -21   2   8          0.64          4.13         2.08 o
 -20   2   8        208.10        201.91         4.74 o
 -19   2   8        181.48        185.13         4.83 o
 -18   2   8       1473.73       1448.03        14.41 o
 -17   2   8        606.57        562.14         7.82 o
 -16   2   8         28.28         34.15         2.24 o
 -15   2   8         20.93         17.70         1.98 o
 -14   2   8        697.21        745.14         8.52 o
 -13   2   8        472.65        517.09         7.31 o
 -12   2   8       2272.52       2295.97        17.26 o
 -11   2   8        294.74        257.33         4.65 o
 -10   2   8       3036.71       2698.34        23.41 o
  -9   2   8        208.09        277.90         6.33 o
  -8   2   8         55.20         47.15         2.08 o
  -7   2   8        544.05        648.85         7.48 o
  -6   2   8       1707.48       1833.94        15.82 o
  -5   2   8          1.92          8.20         1.47 o
  -4   2   8       3292.15       3496.58        25.14 o
  -3   2   8         87.17        197.66         3.23 o
  -2   2   8       4193.08       4158.22        26.16 o
  -1   2   8       3717.67       3679.13        25.11 o
   0   2   8       1864.28       1871.56        14.29 o
   1   2   8        889.11        963.52         8.61 o
   2   2   8        560.54        468.57         5.94 o
   3   2   8        341.05        363.60         4.92 o
   4   2   8        627.00        742.23         8.16 o
   5   2   8        282.82        288.43         4.78 o
   6   2   8        597.06        678.96         7.53 o
   7   2   8        335.98        341.88         4.30 o
   8   2   8        247.17        242.63         3.93 o
   9   2   8          5.53         15.52         1.60 o
  10   2   8        905.47        925.47         8.50 o
  11   2   8        481.12        470.53         5.80 o
  12   2   8        729.68        750.12         8.10 o
  13   2   8         33.05         50.78         2.36 o
  14   2   8       1306.90       1329.09        12.80 o
  15   2   8        220.06        245.19         5.39 o
  16   2   8         67.78         91.54         3.67 o
  17   2   8        213.58        188.15         4.54 o
  18   2   8        364.13        347.87         6.51 o
  19   2   8        110.39        113.05         4.18 o
  20   2   8        927.83        922.52        14.01 o
 -25   3   8         73.58         65.35         3.89 o
 -24   3   8          0.94          5.38         2.00 o
 -23   3   8        423.59        432.06         8.92 o
 -22   3   8        390.77        410.63         7.33 o
 -21   3   8         42.85         63.58         2.96 o
 -20   3   8        470.42        432.31         7.83 o
 -19   3   8        290.66        318.97         6.20 o
 -18   3   8        237.23        220.01         4.80 o
 -17   3   8        210.23        192.15         4.24 o
 -16   3   8          0.96          4.31         1.90 o
 -15   3   8        948.57        900.71         9.68 o
 -14   3   8        113.28        121.37         3.34 o
 -13   3   8       2650.60       2691.65        18.89 o
 -12   3   8        493.86        505.28         5.71 o
 -11   3   8        136.08        158.34         3.25 o
 -10   3   8       1196.16       1270.64        11.84 o
  -9   3   8       3390.79       3294.61        27.34 o
  -8   3   8        669.81        684.62         8.41 o
  -7   3   8          2.19          5.16         1.59 o
  -6   3   8        733.56        754.36         8.84 o
  -5   3   8       3320.86       3554.51        28.36 o
  -4   3   8        111.51         53.51         2.65 o
  -3   3   8        209.95        197.44         3.62 o
  -2   3   8       1388.06       1525.14        13.57 o
  -1   3   8        256.00        293.12         4.56 o
   0   3   8        937.46       1035.80         9.35 o
   1   3   8       7104.66       7251.12        54.14 o
   2   3   8        400.36        486.20         6.44 o
   3   3   8        161.21        208.18         4.12 o
   4   3   8        854.35        927.72         9.98 o
   5   3   8        824.95        807.41         9.87 o
   6   3   8       5263.02       5179.20        35.78 o
   7   3   8         36.23         26.09         1.88 o
   8   3   8         60.49         60.41         2.25 o
   9   3   8       3954.70       3856.16        23.44 o
  10   3   8       3953.47       3957.91        24.48 o
  11   3   8        454.12        498.04         6.24 o
  12   3   8          1.29          5.22         1.89 o
  13   3   8        272.69        268.17         5.11 o
  14   3   8        366.83        358.45         6.22 o
  15   3   8          1.47          4.79         2.08 o
  16   3   8        455.45        452.57         8.03 o
  17   3   8        232.74        210.53         4.82 o
  18   3   8        430.00        476.70         7.42 o
  19   3   8         17.36         30.24         2.56 o
  20   3   8          0.46          3.54         1.86 o
 -24   4   8          4.32          0.71         1.61 o
 -23   4   8         46.99         58.38         2.79 o
 -22   4   8        304.53        252.48         5.60 o
 -21   4   8        182.65        183.72         4.81 o
 -20   4   8        322.81        360.65         6.41 o
 -19   4   8        358.11        330.80         5.94 o
 -18   4   8        645.36        665.03         8.60 o
 -17   4   8       3444.61       3364.42        25.39 o
 -16   4   8         51.02         38.06         2.40 o
 -15   4   8          1.01          2.89         1.76 o
 -14   4   8          4.03          8.52         1.77 o
 -13   4   8        798.98        899.13         8.80 o
 -12   4   8       1430.37       1513.21        11.64 o
 -11   4   8         49.54         61.73         2.37 o
 -10   4   8        297.33        356.98         5.72 o
  -9   4   8       1447.89       1364.18        12.41 o
  -8   4   8       1854.33       2134.42        22.49 o
  -7   4   8       1065.26        904.58        10.72 o
  -6   4   8         66.30         81.68         2.98 o
  -5   4   8       9582.71       9150.45        64.02 o
  -4   4   8        673.39        718.62         8.35 o
  -3   4   8       3979.11       4096.70        29.40 o
  -2   4   8       4379.52       4269.88        32.11 o
  -1   4   8        934.82        991.85         9.98 o
   0   4   8       1086.08       1106.98        11.94 o
   1   4   8       1640.44       1580.28        15.63 o
   2   4   8         35.93         63.17         3.09 o
   3   4   8       7789.19       8169.14        63.60 o
   4   4   8        209.59        296.68         6.05 o
   5   4   8          0.35         13.07         1.74 o
   6   4   8        354.88        385.36         5.67 o
   7   4   8        811.52        822.89         8.85 o
   8   4   8         87.05        110.03         3.02 o
   9   4   8       2786.55       2755.58        20.36 o
  10   4   8       1483.53       1589.77        13.83 o
  11   4   8        175.04        197.83         4.50 o
  12   4   8        120.03        153.50         4.24 o
  13   4   8          0.04          2.67         2.15 o
  14   4   8         30.36         47.85         2.89 o
  15   4   8        169.81        139.99         4.05 o
  16   4   8         93.09        112.55         3.53 o
  17   4   8        379.34        390.57         6.30 o
  18   4   8        140.71        169.35         4.35 o
  19   4   8         88.64         84.79         3.54 o
  20   4   8         55.61         56.29         3.76 o
 -24   5   8        138.08        130.03         4.27 o
 -23   5   8        420.67        388.42        11.38 o
 -22   5   8         60.14         66.33         2.84 o
 -21   5   8         70.39         66.64         3.08 o
 -20   5   8          5.59          2.82         2.00 o
 -19   5   8        687.85        673.41         9.11 o
 -18   5   8        555.57        560.88         8.09 o
 -17   5   8        483.79        423.77         6.43 o
 -16   5   8          2.09          2.70         1.87 o
 -15   5   8        411.89        330.78         5.47 o
 -14   5   8        425.64        505.45         6.69 o
 -13   5   8       1499.29       1455.43        12.28 o
 -12   5   8       2339.07       2176.78        16.62 o
 -11   5   8       1800.08       1860.57        14.08 o
 -10   5   8       3212.63       3267.80        22.42 o
  -9   5   8        150.82        188.08         3.54 o
  -8   5   8        116.69        116.29         3.00 o
  -7   5   8       1057.22       1085.18        10.27 o
  -6   5   8        212.43        242.04         4.55 o
  -5   5   8       4794.62       4815.82        37.46 o
  -4   5   8         36.86         31.90         2.03 o
  -3   5   8         23.82         21.20         1.85 o
  -2   5   8        386.48        475.57         6.46 o
  -1   5   8        802.19        794.95         8.89 o
   0   5   8        323.66        302.24         5.56 o
   1   5   8       3521.57       3590.86        30.22 o
   2   5   8       2902.06       2910.90        26.42 o
   3   5   8         43.58         32.79         2.42 o
   4   5   8         54.25         64.01         2.83 o
   5   5   8         15.33         22.14         2.33 o
   6   5   8         33.04         39.60         2.19 o
   7   5   8       1596.76       1533.43        14.07 o
   8   5   8        141.79        136.59         3.66 o
   9   5   8        137.53        160.14         4.06 o
  10   5   8         15.10         18.33         1.99 o
  11   5   8        567.73        577.81         7.76 o
  12   5   8        691.70        745.07         8.92 o
  13   5   8        295.10        292.99         5.84 o
  14   5   8         52.72         54.50         2.89 o
  15   5   8       2925.57       2799.56        24.88 o
  16   5   8        170.70        203.08         4.51 o
  17   5   8         87.62         94.76         3.11 o
  18   5   8        117.45        111.90         3.26 o
  19   5   8        328.04        326.95        10.49 o
 -23   6   8        276.98        265.28         6.49 o
 -22   6   8         36.55         46.47         2.74 o
 -21   6   8          2.22          3.25         1.77 o
 -20   6   8        690.49        614.41         8.68 o
 -19   6   8        300.00        325.79         5.91 o
 -18   6   8          1.09          4.14         2.09 o
 -17   6   8       3640.65       3549.77        30.14 o
 -16   6   8         25.14         45.50         2.68 o
 -15   6   8        602.61        631.72         8.40 o
 -14   6   8        547.13        519.42         7.96 o
 -13   6   8          5.60          5.79         1.90 o
 -12   6   8         93.20        138.21         3.93 o
 -11   6   8       1036.50       1193.14        12.15 o
 -10   6   8        441.62        495.08         6.56 o
  -9   6   8       2208.66       2125.63        16.20 o
  -8   6   8       1403.48       1304.05        12.64 o
  -7   6   8       2508.07       2579.79        18.22 o
  -6   6   8         18.88         12.05         1.86 o
  -5   6   8         55.18         57.52         2.29 o
  -4   6   8         48.87         87.93         2.51 o
  -3   6   8        250.47        270.38         4.35 o
  -2   6   8       2201.59       2321.37        17.55 o
  -1   6   8         37.50         32.86         1.88 o
   0   6   8         13.21         25.86         1.70 o
   1   6   8        209.32        198.09         3.66 o
   2   6   8        125.92        101.30         2.91 o
   3   6   8       2410.16       2246.70        17.44 o
   4   6   8         81.11         82.22         2.83 o
   5   6   8        246.98        242.02         4.90 o
   6   6   8        128.81        152.72         3.94 o
   7   6   8       1863.02       1853.97        17.35 o
   8   6   8       3169.60       3405.54        26.31 o
   9   6   8        918.07       1011.53        11.62 o
  10   6   8         29.76         24.39         2.21 o
  11   6   8        292.26        271.09         5.31 o
  12   6   8        405.47        374.66         5.98 o
  13   6   8       1024.25        977.50        12.12 o
  14   6   8          0.13          2.05         2.05 o
  15   6   8          2.79          2.12         2.02 o
  16   6   8         50.52         33.24         2.19 o
  17   6   8        212.34        245.39         4.86 o
  18   6   8       1585.77       1764.23        21.84 o
  19   6   8         15.43         18.94         2.05 o
 -23   7   8         95.33         86.08         5.08 o
 -22   7   8          1.83          3.28         1.38 o
 -21   7   8         23.14         17.47         1.78 o
 -20   7   8         35.30         46.45         2.58 o
 -19   7   8         29.96         31.47         2.32 o
 -18   7   8        102.68        125.29         3.93 o
 -17   7   8        299.28        315.02         5.82 o
 -16   7   8          5.07         12.48         2.19 o
 -15   7   8          8.76         13.76         2.04 o
 -14   7   8        321.00        387.43         6.42 o
 -13   7   8       1791.68       1627.01        15.57 o
 -12   7   8        622.83        689.07         9.49 o
 -11   7   8         24.12         37.11         2.40 o
 -10   7   8        296.94        258.27         5.37 o
  -9   7   8        289.39        291.86         5.62 o
  -8   7   8         47.56         40.59         2.43 o
  -7   7   8        763.85        744.28         9.80 o
  -6   7   8         14.89         36.09         2.37 o
  -5   7   8        329.90        348.77         5.64 o
  -4   7   8         10.32         10.41         1.62 o
  -3   7   8        471.67        533.29         6.27 o
  -2   7   8       1778.83       1877.82        14.47 o
  -1   7   8        358.46        359.74         5.22 o
   0   7   8        607.62        584.17         7.32 o
   1   7   8       1460.60       1418.72        12.01 o
   2   7   8         68.01         83.66         2.62 o
   3   7   8        725.10        744.82         8.34 o
   4   7   8          6.01          8.60         1.80 o
   5   7   8       1064.48       1088.83        12.82 o
   6   7   8         42.55         43.72         2.57 o
   7   7   8          1.51          4.58         2.39 o
   8   7   8         93.63        104.27         3.74 o
   9   7   8        210.66        220.95         4.70 o
  10   7   8        881.72        920.59         9.92 o
  11   7   8          2.00          9.04         1.84 o
  12   7   8         19.55         26.75         2.18 o
  13   7   8        351.56        386.50         6.63 o
  14   7   8         53.26         58.26         2.86 o
  15   7   8        106.06        111.10         3.79 o
  16   7   8        434.27        397.77         6.68 o
  17   7   8        307.73        308.63         5.25 o
  18   7   8          8.24         11.32         1.66 o
 -22   8   8        188.17        155.23         7.14 o
 -21   8   8        215.02        217.88         5.49 o
 -20   8   8         38.29         41.05         2.31 o
 -19   8   8         59.91         56.42         2.60 o
 -18   8   8         38.38         28.42         2.26 o
 -17   8   8        313.48        309.57         5.80 o
 -16   8   8        366.95        342.47         6.04 o
 -15   8   8        547.15        550.78         7.55 o
 -14   8   8        266.18        258.80         5.10 o
 -13   8   8        158.19        132.00         3.70 o
 -12   8   8        463.95        473.48         7.37 o
 -11   8   8       2851.65       2840.34        23.11 o
 -10   8   8       1028.18       1034.64        12.18 o
  -9   8   8        320.33        314.24         5.71 o
  -8   8   8       1922.39       1982.05        17.07 o
  -7   8   8        265.18        342.28         5.66 o
  -6   8   8       3792.12       3603.54        27.76 o
  -5   8   8        453.61        531.60         7.75 o
  -4   8   8         79.95         96.03         3.14 o
  -3   8   8       1909.30       1939.49        16.22 o
  -2   8   8       1157.83       1193.61        10.44 o
  -1   8   8        351.94        394.04         5.77 o
   0   8   8        213.24        236.82         5.03 o
   1   8   8        234.94        221.55         4.66 o
   2   8   8         18.13         36.46         2.28 o
   3   8   8         25.68         26.35         1.97 o
   4   8   8        131.47         93.23         3.19 o
   5   8   8         57.44         72.13         2.94 o
   6   8   8        469.58        447.74         6.92 o
   7   8   8        565.04        585.09         8.36 o
   8   8   8       1357.81       1224.91        11.61 o
   9   8   8         31.08         29.45         2.27 o
  10   8   8         10.99         14.49         2.09 o
  11   8   8          2.28         10.91         1.75 o
  12   8   8         35.28         25.92         1.96 o
  13   8   8         83.36         68.32         2.87 o
  14   8   8       1370.79       1351.92        14.19 o
  15   8   8         38.89         29.29         2.03 o
  16   8   8         19.49         33.06         2.46 o
  17   8   8         34.51         20.92         2.42 o
 -21   9   8          1.88         -0.19         2.13 o
 -20   9   8          9.27          4.61         1.59 o
 -19   9   8          0.89          1.24         1.84 o
 -18   9   8         10.78         16.22         1.97 o
 -17   9   8         23.20         16.11         2.04 o
 -16   9   8        202.31        241.75         5.54 o
 -15   9   8       1150.71       1112.24        12.32 o
 -14   9   8        145.92        138.46         3.97 o
 -13   9   8         18.25         13.71         2.22 o
 -12   9   8        629.79        634.15         8.41 o
 -11   9   8        961.18        988.68        11.14 o
 -10   9   8          0.59          4.51         2.09 o
  -9   9   8       1978.84       1985.18        17.09 o
  -8   9   8        152.94        148.24         4.67 o
  -7   9   8       5271.87       5275.17        35.39 o
  -6   9   8         38.14         45.23         2.60 o
  -5   9   8          9.79          7.74         1.91 o
  -4   9   8       1536.14       1495.41        13.24 o
  -3   9   8          0.47          3.04         1.75 o
  -2   9   8         21.98         26.03         2.19 o
  -1   9   8        988.58        935.94        13.08 o
   0   9   8        477.20        499.45         7.57 o
   1   9   8          1.69          6.87         1.76 o
   2   9   8         49.19         58.92         2.66 o
   3   9   8        171.48        149.24         3.90 o
   4   9   8        146.96        149.70         3.99 o
   5   9   8          6.96          7.46         1.92 o
   6   9   8       3034.82       3145.58        23.05 o
   7   9   8        610.00        562.33         7.44 o
   8   9   8        177.43        133.74         3.54 o
   9   9   8        946.63        952.66        10.42 o
  10   9   8        141.88        150.15         3.88 o
  11   9   8         31.64         22.93         2.09 o
  12   9   8         76.03         96.87         2.92 o
  13   9   8        135.30        137.87         3.42 o
  14   9   8        664.43        724.12         9.59 o
  15   9   8         26.89         29.61         3.23 o
  16   9   8        415.40        423.27        10.91 o
 -19  10   8        130.58        172.68         5.82 o
 -18  10   8        106.03        109.14         3.73 o
 -17  10   8          0.02          0.93         1.73 o
 -16  10   8         28.82         32.87         2.76 o
 -15  10   8        220.73        243.78         5.15 o
 -14  10   8        158.01        160.36         4.25 o
 -13  10   8         57.45         55.02         2.94 o
 -12  10   8         54.17         60.77         3.16 o
 -11  10   8          0.91          2.20         2.00 o
 -10  10   8        272.09        323.50         6.62 o
  -9  10   8         63.99         75.61         3.57 o
  -8  10   8        265.08        224.58         5.31 o
  -7  10   8       1063.57       1113.79        12.82 o
  -6  10   8       1617.93       1654.22        14.67 o
  -5  10   8        371.36        446.27         6.68 o
  -4  10   8       1004.12       1081.86        12.20 o
  -3  10   8        311.30        347.65         5.71 o
  -2  10   8        310.05        333.48         6.23 o
  -1  10   8       1328.45       1300.15        14.88 o
   0  10   8        410.96        442.60         7.08 o
   1  10   8        445.50        426.01         6.88 o
   2  10   8          2.71          6.33         1.95 o
   3  10   8        197.21        172.65         4.54 o
   4  10   8        180.65        219.93         4.86 o
   5  10   8        250.94        254.47         5.00 o
   6  10   8        367.89        387.76         6.27 o
   7  10   8        192.77        262.24         5.09 o
   8  10   8        227.38        161.55         3.87 o
   9  10   8        129.06        117.80         3.45 o
  10  10   8         18.78          8.43         1.73 o
  11  10   8         23.82         32.50         2.50 o
  12  10   8        152.45        142.33         4.04 o
  13  10   8          0.43          2.23         1.62 o
  14  10   8        138.37        133.79         5.57 o
  15  10   8         29.27         27.64         3.10 o
 -18  11   8        131.03        161.00         6.87 o
 -17  11   8          5.16          2.32         1.95 o
 -16  11   8          2.66          2.35         2.42 o
 -15  11   8        128.25        161.07         4.40 o
 -14  11   8          7.05          6.59         2.06 o
 -13  11   8          5.81         12.56         2.39 o
 -12  11   8         75.20         68.36         2.93 o
 -11  11   8         26.46         26.29         2.41 o
 -10  11   8        103.81        116.61         4.20 o
  -9  11   8         68.33         51.81         2.81 o
  -8  11   8        374.02        372.60         6.66 o
  -7  11   8        660.36        620.73         8.84 o
  -6  11   8        381.21        357.87         6.08 o
  -5  11   8          1.27          7.98         2.10 o
  -4  11   8       2798.16       2820.74        25.23 o
  -3  11   8         95.64         76.00         3.22 o
  -2  11   8        122.74        133.25         4.18 o
  -1  11   8          5.85         11.85         2.37 o
   0  11   8        938.70        812.78        11.23 o
   1  11   8        144.33        176.15         4.61 o
   2  11   8        244.01        220.84         5.02 o
   3  11   8        201.48        201.12         5.26 o
   4  11   8       3534.50       3395.50        30.31 o
   5  11   8       1531.81       1613.97        15.45 o
   6  11   8        179.12        195.48         4.91 o
   7  11   8         24.47         39.34         2.62 o
   8  11   8        648.60        660.31         9.96 o
   9  11   8         16.23         18.45         2.07 o
  10  11   8          2.91          8.55         1.72 o
  11  11   8         32.09         38.13         2.14 o
  12  11   8        450.91        401.92        15.15 o
  13  11   8        354.86        366.65         7.96 o
 -16  12   8          0.03         -0.02         1.79 o
 -15  12   8        176.69        194.69         5.16 o
 -14  12   8        123.49        123.25         4.49 o
 -13  12   8         67.60         73.56         3.30 o
 -12  12   8          0.34          1.97         1.75 o
 -11  12   8          4.42          3.50         2.16 o
 -10  12   8        590.34        599.10         9.81 o
  -9  12   8        399.89        445.30         8.54 o
  -8  12   8         57.24         48.51         3.37 o
  -7  12   8          0.09          5.80         2.02 o
  -6  12   8         22.07         38.70         2.67 o
  -5  12   8        127.46        129.96         4.35 o
  -4  12   8         82.32         84.69         3.86 o
  -3  12   8          1.09          5.68         2.23 o
  -2  12   8         16.34          5.92         2.23 o
  -1  12   8         18.19         23.91         2.78 o
   0  12   8        636.63        604.64         9.72 o
   1  12   8        317.22        304.58         5.97 o
   2  12   8          0.04          4.58         2.12 o
   3  12   8          0.00          3.51         1.97 o
   4  12   8          7.61          9.86         2.10 o
   5  12   8        669.60        735.00        12.06 o
   6  12   8        172.43        161.62         4.44 o
   7  12   8       1898.11       1714.25        18.43 o
   8  12   8          2.86          4.77         1.76 o
   9  12   8        364.19        325.53         7.15 o
  10  12   8         52.95         45.28         3.17 o
  11  12   8        557.31        552.93        13.51 o
 -14  13   8          4.95          3.55         2.91 o
 -13  13   8        323.19        290.50         8.79 o
 -12  13   8          7.96          2.00         2.07 o
 -11  13   8         29.70         35.25         2.42 o
 -10  13   8        134.29        179.95         4.21 o
  -9  13   8         99.38        113.47         3.98 o
  -8  13   8          0.02         -0.27         2.02 o
  -7  13   8        556.08        542.15        10.28 o
  -6  13   8         28.44         26.57         2.64 o
  -5  13   8        918.23        891.87        14.41 o
  -4  13   8         64.96         48.90         3.31 o
  -3  13   8       1060.55       1133.26        16.24 o
  -2  13   8          2.26          4.58         2.36 o
  -1  13   8        191.52        177.59         5.61 o
   0  13   8         55.60         55.40         3.80 o
   1  13   8        105.01        106.37         4.43 o
   2  13   8        161.93        113.43         4.18 o
   3  13   8        152.29        120.27         4.21 o
   4  13   8         58.54         44.48         2.57 o
   5  13   8        225.06        258.88         7.55 o
   6  13   8          5.26          4.69         2.19 o
   7  13   8         86.36         79.25         3.57 o
   8  13   8         89.04        132.10         6.02 o
   9  13   8         82.26         63.84         6.67 o
 -10  14   8         75.94         74.97         4.82 o
  -9  14   8        229.68        227.88         8.40 o
  -8  14   8         39.79         53.08         4.99 o
  -7  14   8        263.07        302.49        12.52 o
  -6  14   8         62.23         38.16         3.21 o
  -5  14   8         13.34         20.28         2.85 o
  -4  14   8         23.73         23.61         3.04 o
  -3  14   8        235.93        240.79         7.92 o
  -2  14   8         38.57         71.43         3.51 o
  -1  14   8        117.61        117.78         6.06 o
   0  14   8        276.00        252.93         7.97 o
   1  14   8        257.20        244.44         7.12 o
   2  14   8         18.64         33.75         3.85 o
   3  14   8        144.47        130.36         9.61 o
   4  14   8        489.28        479.95        12.63 o
   5  14   8        227.94        187.52         8.01 o
   6  14   8          0.06          1.18         2.58 o
  -5  15   8         55.07         49.74         5.17 o
  -4  15   8         16.19          5.60         3.23 o
  -3  15   8          4.13         -2.15         3.44 o
  -2  15   8        348.30        249.19        16.90 o
  -1  15   8          5.24          8.18         3.34 o
 -25   1   9         36.36         43.21         2.55 o
 -24   1   9          2.40         13.81         2.15 o
 -23   1   9         17.51         27.35         2.43 o
 -22   1   9        339.63        349.66         6.81 o
 -21   1   9         21.51         22.96         2.70 o
 -20   1   9        378.54        347.95         7.15 o
 -19   1   9       1416.24       1503.75        15.57 o
 -18   1   9        253.04        218.52         4.78 o
 -17   1   9          0.34          2.92         2.10 o
 -16   1   9        247.94        312.77         5.67 o
 -15   1   9       2361.79       2412.97        18.58 o
 -14   1   9       1019.08       1016.57        10.13 o
 -13   1   9         63.53         38.77         2.41 o
 -12   1   9       4150.95       4202.98        29.69 o
 -11   1   9         49.68         56.73         3.00 o
 -10   1   9        621.15        658.16         8.96 o
  -9   1   9      10515.29      10263.36        78.79 o
  -8   1   9        356.89        341.87         6.21 o
  -7   1   9        281.84        354.22         6.23 o
  -6   1   9       1419.97       1406.69        14.49 o
  -5   1   9       5973.46       6051.67        46.39 o
  -4   1   9       2297.14       2100.25        17.69 o
  -3   1   9        493.76        476.45         5.76 o
  -2   1   9      14026.17      14387.01        94.53 o
  -1   1   9       1410.33       1435.02        12.45 o
   0   1   9         48.90         65.59         2.28 o
   1   1   9        752.30        776.79         8.09 o
   2   1   9        132.47        174.16         3.73 o
   3   1   9       1776.73       1842.80        16.06 o
   4   1   9       3523.72       3464.25        25.02 o
   5   1   9         69.86         71.36         2.50 o
   6   1   9        839.48        839.98         7.87 o
   7   1   9        595.46        560.64         5.87 o
   8   1   9        558.82        531.44         5.68 o
   9   1   9        324.53        299.52         4.27 o
  10   1   9       1247.58       1232.47        10.20 o
  11   1   9       2352.13       2310.64        15.95 o
  12   1   9        148.21        186.61         3.82 o
  13   1   9        181.20        179.25         3.91 o
  14   1   9         20.31         14.55         2.26 o
  15   1   9         85.34         99.48         3.55 o
  16   1   9        207.53        230.71         5.06 o
  17   1   9         26.94         25.42         3.08 o
  18   1   9        254.98        251.58         7.20 o
  19   1   9         47.86         72.76         3.64 o
  20   1   9        439.61        452.22         8.25 o
 -25   2   9          0.06          0.18         1.45 o
 -24   2   9         25.49         34.43         2.27 o
 -23   2   9          2.71          5.87         2.11 o
 -22   2   9        112.28        120.35         4.21 o
 -21   2   9       1020.07        984.46        12.30 o
 -20   2   9        253.38        224.45         5.35 o
 -19   2   9        180.32        177.64         4.71 o
 -18   2   9        109.86        119.24         3.69 o
 -17   2   9        578.05        609.19         8.27 o
 -16   2   9        408.75        446.94         6.57 o
 -15   2   9        404.10        366.41         5.92 o
 -14   2   9        468.22        436.78         6.29 o
 -13   2   9       1119.63       1083.09        10.20 o
 -12   2   9        297.80        288.18         4.80 o
 -11   2   9        548.97        629.93         8.16 o
 -10   2   9          0.28          7.07         1.45 o
  -9   2   9          2.89          6.83         1.62 o
  -8   2   9       1462.77       1559.47        15.10 o
  -7   2   9      13885.24      14551.44       107.59 o
  -6   2   9        939.38        968.54        10.80 o
  -5   2   9        655.90        688.15         9.58 o
  -4   2   9          2.37          8.36         1.39 o
  -3   2   9          0.65          5.90         1.30 o
  -2   2   9        272.09        336.77         4.38 o
  -1   2   9       2998.63       2857.45        20.95 o
   0   2   9       4422.04       4283.27        30.47 o
   1   2   9          5.18         15.73         1.60 o
   2   2   9       6523.40       6433.40        44.20 o
   3   2   9       5912.19       5971.46        40.54 o
   4   2   9        331.86        342.90         7.67 o
   5   2   9       2491.35       2349.31        19.02 o
   6   2   9        421.61        510.94         5.68 o
   7   2   9         88.31        101.92         2.62 o
   8   2   9       3318.62       3271.14        21.68 o
   9   2   9       2879.53       2846.52        19.05 o
  10   2   9        518.56        524.93         6.70 o
  11   2   9         15.99         21.72         1.95 o
  12   2   9       4239.68       4406.32        29.10 o
  13   2   9        458.33        432.42         6.57 o
  14   2   9        486.61        496.80         7.46 o
  15   2   9         89.16        108.61         3.80 o
  16   2   9        352.49        377.08         6.85 o
  17   2   9        113.99        107.28         3.57 o
  18   2   9        306.43        322.48         7.52 o
  19   2   9         32.08         36.44         3.37 o
  20   2   9        189.70        198.21        15.18 o
 -24   3   9         32.91         28.29         2.09 o
 -23   3   9        121.34        128.99         5.04 o
 -22   3   9          0.10         -0.63         2.06 o
 -21   3   9       1599.22       1628.09        17.31 o
 -20   3   9        247.29        247.23         5.13 o
 -19   3   9        317.89        289.42         5.46 o
 -18   3   9        881.65        754.18         9.07 o
 -17   3   9        283.65        337.65         5.65 o
 -16   3   9        110.47        100.11         3.38 o
 -15   3   9          0.25          6.31         1.88 o
 -14   3   9        585.76        529.77         6.92 o
 -13   3   9         70.67         65.41         2.59 o
 -12   3   9        254.52        273.46         4.27 o
 -11   3   9         21.14         30.43         1.77 o
 -10   3   9        105.50         92.76         2.75 o
  -9   3   9       8268.06       8316.62        54.10 o
  -8   3   9        402.47        357.53         5.86 o
  -7   3   9         13.67         32.80         2.15 o
  -6   3   9        203.22        224.22         4.38 o
  -5   3   9       4745.69       4790.58        33.31 o
  -4   3   9       3970.86       3877.23        28.86 o
  -3   3   9          2.19          5.17         1.37 o
  -2   3   9        697.39        661.12         7.75 o
  -1   3   9       4399.23       4662.55        33.72 o
   0   3   9       3754.90       3685.52        27.01 o
   1   3   9         74.13         84.31         3.00 o
   2   3   9        814.10        857.88        10.52 o
   3   3   9        442.02        390.33         6.55 o
   4   3   9       6884.10       7203.28        47.56 o
   5   3   9        231.38        193.72         3.68 o
   6   3   9        321.60        321.61         4.90 o
   7   3   9        350.47        278.07         4.65 o
   8   3   9       2181.19       2169.75        16.31 o
   9   3   9       1288.10       1261.51        10.88 o
  10   3   9        525.01        485.04         6.36 o
  11   3   9       2271.01       2359.59        18.00 o
  12   3   9       2352.32       2266.07        17.18 o
  13   3   9          1.24          2.83         1.74 o
  14   3   9        429.08        415.37         6.89 o
  15   3   9        222.67        225.79         5.07 o
  16   3   9         73.28         95.36         4.08 o
  17   3   9        402.44        435.12         7.76 o
  18   3   9          9.69          5.58         2.25 o
  19   3   9         55.12         76.19         3.31 o
 -24   4   9        198.31        211.77        10.97 o
 -23   4   9        707.87        765.61        12.79 o
 -22   4   9          7.65          6.60         2.22 o
 -21   4   9        210.30        219.68         5.68 o
 -20   4   9        196.14        196.56         4.61 o
 -19   4   9        340.99        333.48         6.16 o
 -18   4   9         49.35         23.76         2.38 o
 -17   4   9        460.58        522.50         6.97 o
 -16   4   9          1.42          6.49         1.89 o
 -15   4   9        542.36        534.00         7.26 o
 -14   4   9        525.63        528.30         6.84 o
 -13   4   9       4023.22       4015.56        27.37 o
 -12   4   9        114.48         96.30         2.79 o
 -11   4   9        143.35        121.36         3.17 o
 -10   4   9        217.48        166.84         3.21 o
  -9   4   9        769.75        847.86         7.91 o
  -8   4   9       4517.52       4748.88        32.84 o
  -7   4   9          7.24          5.29         1.64 o
  -6   4   9         64.23         54.78         2.45 o
  -5   4   9         61.16         57.90         2.57 o
  -4   4   9       1854.79       1785.83        17.14 o
  -3   4   9        786.47        799.36        10.11 o
  -2   4   9        833.00        838.18         9.86 o
  -1   4   9        265.94        191.03         4.08 o
   0   4   9        878.31        906.68        10.19 o
   1   4   9       1220.21       1404.55        14.72 o
   2   4   9          5.97         25.56         2.31 o
   3   4   9       3987.77       3948.36        27.25 o
   4   4   9        929.64       1047.90         9.82 o
   5   4   9        174.52        179.58         3.69 o
   6   4   9         63.46         74.34         3.04 o
   7   4   9        835.45        882.01         9.31 o
   8   4   9        528.94        513.49         6.87 o
   9   4   9        757.30        787.08         8.74 o
  10   4   9       2246.72       2237.03        17.21 o
  11   4   9       1056.49       1022.88        10.37 o
  12   4   9         69.49         69.96         3.08 o
  13   4   9        103.93        109.91         3.98 o
  14   4   9         17.32         20.43         2.15 o
  15   4   9        240.99        255.33         5.65 o
  16   4   9        629.49        673.40         9.55 o
  17   4   9        571.83        608.80        11.23 o
  18   4   9         14.76         19.84         2.27 o
  19   4   9        173.36        191.83         6.10 o
 -24   5   9         24.35         19.47         4.04 o
 -23   5   9        432.95        399.48         7.59 o
 -22   5   9        293.57        230.45         5.17 o
 -21   5   9        101.26        110.11         3.63 o
 -20   5   9         53.39         79.06         3.41 o
 -19   5   9        290.70        307.53         6.11 o
 -18   5   9       1222.43       1195.01        13.28 o
 -17   5   9        441.78        413.49         6.42 o
 -16   5   9         10.04          6.11         1.92 o
 -15   5   9        777.20        733.95         8.86 o
 -14   5   9        805.87        756.35         8.97 o
 -13   5   9       1371.34       1349.83        11.91 o
 -12   5   9       3211.23       3156.03        22.59 o
 -11   5   9         50.44         53.23         2.25 o
 -10   5   9       1328.97       1261.93        10.63 o
  -9   5   9       2463.20       2474.98        17.34 o
  -8   5   9       3716.18       3830.46        24.42 o
  -7   5   9        166.63        202.31         3.81 o
  -6   5   9          0.83          3.74         1.53 o
  -5   5   9        625.24        645.80         7.25 o
  -4   5   9       1011.75        950.62        10.06 o
  -3   5   9       3523.09       3453.17        25.26 o
  -2   5   9       1632.06       1652.48        14.62 o
  -1   5   9        154.58        143.25         3.45 o
   0   5   9        132.43        136.00         3.17 o
   1   5   9       4595.57       4390.07        30.45 o
   2   5   9       2071.89       2048.96        15.39 o
   3   5   9          7.55          9.95         1.53 o
   4   5   9        286.05        341.64         4.93 o
   5   5   9        792.66        807.61         8.83 o
   6   5   9       3954.15       3861.03        26.09 o
   7   5   9        627.54        637.24         8.57 o
   8   5   9        915.56        936.07        10.51 o
   9   5   9         16.68         14.21         2.04 o
  10   5   9       1823.31       1742.56        14.99 o
  11   5   9       3716.28       3730.99        28.93 o
  12   5   9        358.98        387.11         7.06 o
  13   5   9        946.93        961.93        13.69 o
  14   5   9        264.43        236.92         5.34 o
  15   5   9        458.67        468.17         7.81 o
  16   5   9          0.02          1.31         1.84 o
  17   5   9         21.93         27.30         1.90 o
  18   5   9        877.47        813.53        29.87 o
 -23   6   9         91.22         92.82         3.36 o
 -22   6   9        312.83        306.05         6.17 o
 -21   6   9        138.43        149.45         3.92 o
 -20   6   9        555.39        563.49         8.37 o
 -19   6   9        128.24        141.08         3.99 o
 -18   6   9        180.24        195.01         5.08 o
 -17   6   9         15.85         30.33         2.65 o
 -16   6   9        698.73        639.99         8.37 o
 -15   6   9       1452.37       1388.13        13.46 o
 -14   6   9         63.77         46.02         2.58 o
 -13   6   9         59.75         59.85         2.73 o
 -12   6   9         42.14         65.63         2.74 o
 -11   6   9        158.64        161.48         3.84 o
 -10   6   9        451.57        367.95         5.50 o
  -9   6   9        108.79        111.42         3.31 o
  -8   6   9       1705.71       1686.31        16.99 o
  -7   6   9         81.44         56.49         2.38 o
  -6   6   9          7.61          7.36         1.76 o
  -5   6   9         51.36         51.12         2.29 o
  -4   6   9       1353.86       1371.47        11.41 o
  -3   6   9        184.91        208.66         4.23 o
  -2   6   9        258.89        294.55         4.76 o
  -1   6   9        101.59        114.96         2.94 o
   0   6   9         27.38         38.96         2.04 o
   1   6   9         48.10         46.84         2.13 o
   2   6   9        181.52        189.34         3.69 o
   3   6   9          2.42          6.11         1.55 o
   4   6   9        633.77        573.49         6.88 o
   5   6   9        269.64        292.23         5.10 o
   6   6   9       1602.94       1539.42        14.60 o
   7   6   9        163.12        178.30         4.05 o
   8   6   9       1043.08       1085.62        11.30 o
   9   6   9       1277.81       1305.94        13.08 o
  10   6   9        130.11        133.99         3.84 o
  11   6   9         67.05         56.22         2.86 o
  12   6   9        650.83        653.81         9.02 o
  13   6   9        654.55        744.44        10.13 o
  14   6   9          0.99          6.87         2.05 o
  15   6   9        113.73        131.17         3.54 o
  16   6   9        481.21        441.44         6.54 o
  17   6   9        134.28         97.01         2.96 o
  18   6   9         66.51         84.87         6.84 o
 -22   7   9        189.77        195.54         7.26 o
 -21   7   9        353.69        374.46         6.71 o
 -20   7   9         57.11         62.16         2.75 o
 -19   7   9         10.44          9.56         1.82 o
 -18   7   9        115.29        131.43         4.34 o
 -17   7   9        649.39        734.39         9.70 o
 -16   7   9        213.40        206.05         5.04 o
 -15   7   9         25.67         19.94         2.24 o
 -14   7   9        757.70        814.63         9.48 o
 -13   7   9         52.59         61.11         2.78 o
 -12   7   9        267.71        282.22         5.50 o
 -11   7   9       1225.15       1206.31        11.90 o
 -10   7   9       1063.10       1044.28        12.55 o
  -9   7   9         15.91         11.68         2.17 o
  -8   7   9        988.42        983.29        10.83 o
  -7   7   9        219.27        297.09         5.66 o
  -6   7   9         81.01         89.68         3.25 o
  -5   7   9        235.13        277.27         5.17 o
  -4   7   9        130.62         94.08         3.03 o
  -3   7   9        719.06        725.18         8.69 o
  -2   7   9          2.19         11.36         1.99 o
  -1   7   9         33.57         41.69         2.16 o
   0   7   9        665.48        692.83         8.49 o
   1   7   9        344.65        365.68         5.54 o
   2   7   9        171.92        178.09         3.83 o
   3   7   9       2086.68       2189.34        16.11 o
   4   7   9       1592.48       1609.51        13.56 o
   5   7   9        132.46        104.37         3.37 o
   6   7   9        117.70        116.28         3.80 o
   7   7   9        279.23        272.42         5.34 o
   8   7   9        798.29        824.92        10.17 o
   9   7   9        175.65        193.01         4.43 o
  10   7   9        380.26        333.39         5.96 o
  11   7   9        181.94        155.76         4.15 o
  12   7   9         64.84         54.22         3.01 o
  13   7   9        509.08        537.27         7.98 o
  14   7   9        200.75        177.11         4.20 o
  15   7   9        140.38        186.43         4.35 o
  16   7   9         42.70         42.30         2.21 o
  17   7   9        108.22        126.10         7.26 o
 -21   8   9         23.88         29.69         2.61 o
 -20   8   9        109.72         93.31         3.05 o
 -19   8   9          9.68         14.91         2.01 o
 -18   8   9          5.51          9.31         1.98 o
 -17   8   9         93.78         89.05         3.40 o
 -16   8   9         82.83         67.90         3.04 o
 -15   8   9         19.64         21.82         2.27 o
 -14   8   9        196.35        201.49         4.62 o
 -13   8   9         26.52         47.84         2.55 o
 -12   8   9       1013.61        941.60        10.56 o
 -11   8   9        429.54        421.49         6.91 o
 -10   8   9        687.25        641.60         8.95 o
  -9   8   9        514.29        607.85         8.69 o
  -8   8   9       1519.05       1703.76        17.47 o
  -7   8   9        228.35        226.07         5.31 o
  -6   8   9       1181.73       1175.37        12.88 o
  -5   8   9       1998.12       1901.61        16.95 o
  -4   8   9        572.39        525.08         7.39 o
  -3   8   9       3026.94       2956.41        22.88 o
  -2   8   9         14.39         14.90         2.05 o
  -1   8   9        101.40        110.05         3.18 o
   0   8   9        837.41        779.38         8.90 o
   1   8   9         68.50         57.55         2.65 o
   2   8   9          1.24          2.80         1.77 o
   3   8   9          0.94          4.84         1.79 o
   4   8   9         24.29         22.91         2.11 o
   5   8   9       4362.58       4056.25        27.89 o
   6   8   9        231.44        230.52         4.83 o
   7   8   9        150.77        114.39         3.46 o
   8   8   9        115.47        113.06         3.54 o
   9   8   9        446.04        433.76         6.59 o
  10   8   9        416.98        440.90         7.26 o
  11   8   9        109.04        117.12         3.29 o
  12   8   9          8.42          3.27         1.78 o
  13   8   9          7.43         22.90         2.08 o
  14   8   9          0.03          2.64         1.52 o
  15   8   9        299.69        290.40         5.33 o
  16   8   9         73.75         65.68         2.68 o
 -20   9   9        465.81        496.15         9.07 o
 -19   9   9         17.36         30.03         2.24 o
 -18   9   9        211.68        235.99         5.31 o
 -17   9   9         72.01         95.36         3.38 o
 -16   9   9        643.65        643.21         9.76 o
 -15   9   9         59.11         53.99         2.91 o
 -14   9   9        936.62        980.12        11.37 o
 -13   9   9         69.37         62.35         2.96 o
 -12   9   9          6.12         10.07         2.16 o
 -11   9   9        135.12        178.74         5.11 o
 -10   9   9        400.89        359.99         6.78 o
  -9   9   9       1649.64       1542.86        14.78 o
  -8   9   9        695.41        672.66         9.94 o
  -7   9   9        786.88        863.77        10.71 o
  -6   9   9       4116.62       4186.53        32.59 o
  -5   9   9       1018.74        971.92        12.00 o
  -4   9   9        631.32        620.92         8.85 o
  -3   9   9         96.17         96.62         3.63 o
  -2   9   9        809.32        865.44        11.56 o
  -1   9   9         44.25         39.14         2.65 o
   0   9   9          1.98          4.97         1.90 o
   1   9   9         59.13         51.37         2.58 o
   2   9   9         23.62         18.87         2.05 o
   3   9   9        566.02        522.85         7.55 o
   4   9   9         16.94         28.75         2.46 o
   5   9   9         57.67         56.91         2.86 o
   6   9   9        157.47        157.19         4.03 o
   7   9   9        761.48        755.18         8.60 o
   8   9   9        319.62        319.89         5.75 o
   9   9   9        369.60        343.11         5.62 o
  10   9   9         16.61         29.29         2.28 o
  11   9   9        100.16        100.47         3.07 o
  12   9   9          2.21          0.00         1.75 o
  13   9   9          2.30          3.38         1.70 o
  14   9   9        400.94        400.94        10.70 o
  15   9   9         19.12         18.84         2.07 o
 -19  10   9        187.39        237.44         7.56 o
 -18  10   9        813.09        758.57        13.53 o
 -17  10   9         26.93         30.67         2.40 o
 -16  10   9        236.54        256.86         6.07 o
 -15  10   9         34.60         62.17         3.25 o
 -14  10   9        115.88        120.22         3.84 o
 -13  10   9        283.05        265.55         6.33 o
 -12  10   9          5.56          6.85         2.14 o
 -11  10   9        291.39        362.42         6.91 o
 -10  10   9        114.95        125.96         4.67 o
  -9  10   9        113.04        105.99         3.80 o
  -8  10   9       2963.77       2924.68        23.63 o
  -7  10   9         72.31        108.42         3.69 o
  -6  10   9       2923.48       2938.56        24.32 o
  -5  10   9         79.49         80.77         3.51 o
  -4  10   9        172.62        106.51         3.98 o
  -3  10   9         77.66         54.11         3.21 o
  -2  10   9          3.91          8.38         2.22 o
  -1  10   9       1178.93       1150.30        13.91 o
   0  10   9        342.90        351.72         6.70 o
   1  10   9         64.57         64.11         2.96 o
   2  10   9        978.01        969.82        10.28 o
   3  10   9         55.93         45.38         2.64 o
   4  10   9         31.36         16.30         2.21 o
   5  10   9         44.98         60.23         2.87 o
   6  10   9        380.81        360.47         6.61 o
   7  10   9        133.13        117.62         3.38 o
   8  10   9         16.72          6.34         1.74 o
   9  10   9        375.97        428.21         6.86 o
  10  10   9         15.77          8.11         1.67 o
  11  10   9         49.28         39.38         2.25 o
  12  10   9         89.77         77.50         2.60 o
  13  10   9        528.37        628.12        20.06 o
  14  10   9        630.35        633.54        10.02 o
 -17  11   9         21.43         16.96         2.31 o
 -16  11   9          2.97          0.31         2.05 o
 -15  11   9          2.63          2.97         2.02 o
 -14  11   9        514.39        600.05        10.47 o
 -13  11   9        334.06        271.27         6.49 o
 -12  11   9        425.13        409.10         7.01 o
 -11  11   9          0.31          1.04         2.29 o
 -10  11   9       1383.15       1360.09        15.85 o
  -9  11   9        285.37        268.82         5.53 o
  -8  11   9         48.24         51.23         3.06 o
  -7  11   9        852.92        817.64        10.90 o
  -6  11   9        155.76        169.71         4.98 o
  -5  11   9       2703.47       2681.23        29.22 o
  -4  11   9         32.24         45.23         3.35 o
  -3  11   9         17.96         16.71         2.92 o
  -2  11   9          2.24          3.68         2.72 o
  -1  11   9          0.18          4.67         2.39 o
   0  11   9        609.20        561.98         8.27 o
   1  11   9        831.59        724.18         9.94 o
   2  11   9         11.12         24.64         2.66 o
   3  11   9        588.27        589.58         9.34 o
   4  11   9         46.01         46.16         2.53 o
   5  11   9        113.25         97.76         3.49 o
   6  11   9        109.22        103.42         3.49 o
   7  11   9        214.91        174.75         5.45 o
   8  11   9          1.70          5.04         1.99 o
   9  11   9        260.73        231.12         5.42 o
  10  11   9        281.29        255.47         5.62 o
  11  11   9         32.69         53.77         4.88 o
  12  11   9          7.50          5.03         1.76 o
 -15  12   9        171.94        194.65         8.10 o
 -14  12   9         24.73         36.88         2.97 o
 -13  12   9         16.86         21.92         2.45 o
 -12  12   9        133.89        147.62         4.92 o
 -11  12   9        158.26        143.47         4.88 o
 -10  12   9         20.48         13.21         2.33 o
  -9  12   9        512.93        481.74         8.85 o
  -8  12   9       1302.86       1291.63        19.02 o
  -7  12   9          0.89          6.00         2.33 o
  -6  12   9        152.48        158.72         4.88 o
  -5  12   9         80.64         75.52         4.10 o
  -4  12   9         23.30         19.51         2.70 o
  -3  12   9         77.57         70.18         3.45 o
  -2  12   9          1.27          0.40         2.28 o
  -1  12   9         17.03         16.74         2.73 o
   0  12   9         11.31         18.36         2.65 o
   1  12   9        896.72        864.71        11.86 o
   2  12   9        274.46        252.39         5.86 o
   3  12   9        225.52        224.00         5.20 o
   4  12   9          6.85         11.74         2.50 o
   5  12   9         93.18         79.75         3.33 o
   6  12   9        110.39         73.05         3.11 o
   7  12   9          0.18          5.53         2.09 o
   8  12   9         72.61         79.02         3.65 o
   9  12   9         50.70         58.07         6.18 o
  10  12   9         83.41         63.76         5.93 o
 -12  13   9        237.27        257.29        10.69 o
 -11  13   9          0.74          0.53         2.01 o
 -10  13   9         55.10         61.32         3.10 o
  -9  13   9        442.61        520.89         9.67 o
  -8  13   9        382.22        432.77        10.08 o
  -7  13   9        531.74        526.65         8.56 o
  -6  13   9          3.42          3.00         2.09 o
  -5  13   9         35.99         38.50         3.09 o
  -4  13   9         40.80         27.90         2.58 o
  -3  13   9        405.12        474.09        10.19 o
  -2  13   9        704.93        629.06        13.49 o
  -1  13   9         41.45         52.68         3.04 o
   0  13   9         38.24         47.53         2.95 o
   1  13   9        196.83        165.01         5.04 o
   2  13   9         90.31        107.48         4.12 o
   3  13   9         90.45         55.46         3.22 o
   4  13   9        241.57        212.41         6.11 o
   5  13   9        293.11        273.32         8.23 o
   6  13   9        264.94        285.23         7.90 o
   7  13   9        310.12        339.34        15.39 o
   8  13   9        284.74        256.11        12.49 o
  -9  14   9          2.44         -0.43         3.23 o
  -8  14   9        306.90        281.61         8.54 o
  -7  14   9         69.57         58.61         6.24 o
  -6  14   9         48.22         60.32         3.67 o
  -5  14   9         24.65         29.14         2.91 o
  -4  14   9        175.59        161.84         8.58 o
  -3  14   9         23.82         37.66         2.77 o
  -2  14   9          2.21          1.98         2.04 o
  -1  14   9         77.13         71.08         4.26 o
   0  14   9         31.27         30.42         4.95 o
   1  14   9        214.52        213.99         7.74 o
   2  14   9         77.56         74.82         5.78 o
   3  14   9          8.06          9.82         3.28 o
   4  14   9          3.88          5.09         2.16 o
 -25   0  10          7.19          9.89         2.85 o
 -24   0  10        539.00        537.78        11.47 o
 -23   0  10         46.16         63.36         3.70 o
 -22   0  10         17.48         32.38         3.54 o
 -21   0  10       1048.37        971.34        17.55 o
 -20   0  10        112.36        120.19         6.66 o
 -19   0  10        570.50        508.99        10.31 o
 -18   0  10         67.18         64.34         4.26 o
 -17   0  10        807.91        961.33        15.62 o
 -16   0  10       4391.68       4352.64        42.64 o
 -15   0  10       1739.91       1845.06        21.20 o
 -14   0  10       7321.28       7266.07        68.49 o
 -13   0  10         31.67         30.70         4.57 o
 -12   0  10       1044.32       1055.48        15.26 o
 -11   0  10       1392.98       1157.52        15.31 o
 -10   0  10        283.57        363.96         8.23 o
  -9   0  10       1583.14       1675.16        20.15 o
  -8   0  10      15699.25      15490.87       231.81 o
  -7   0  10        727.31        684.35        15.65 o
  -6   0  10        678.31        734.67        20.05 o
  -5   0  10          0.05         14.10         3.36 o
  -4   0  10       2021.15       1956.68        26.33 o
  -3   0  10         55.38         30.29         3.28 o
  -2   0  10       7036.07       7294.61        80.32 o
  -1   0  10       1163.33       1053.12        15.72 o
   0   0  10       2775.05       2705.15        29.00 o
   1   0  10        103.31         52.56         3.47 o
   2   0  10      11685.27      12242.28       130.23 o
   3   0  10      11935.18      12342.29       107.28 o
   4   0  10        747.13        727.39        11.47 o
   5   0  10        797.52        692.07         9.64 o
   6   0  10         66.22         34.85         2.53 o
   7   0  10        231.54        235.23         5.33 o
   8   0  10       3780.67       3819.44        43.35 o
   9   0  10        597.17        598.03         9.31 o
  10   0  10        813.18        775.54        11.62 o
  11   0  10       2859.28       2775.08        28.84 o
  12   0  10       3293.32       3116.93        30.47 o
  13   0  10         49.79         50.37         3.59 o
  14   0  10        130.50        101.27         5.19 o
  15   0  10        888.99       1020.80        18.25 o
  16   0  10         70.14         85.85         5.60 o
  17   0  10         25.04         40.18         7.85 o
  18   0  10        448.56        456.05        13.85 o
  19   0  10         70.88         49.79         3.97 o
 -25   1  10        516.46        483.18        11.38 o
 -24   1  10        471.87        491.27        15.82 o
 -23   1  10          3.95          7.43         1.89 o
 -22   1  10        123.91        108.64         3.58 o
 -21   1  10        167.11        141.25         4.19 o
 -20   1  10        681.38        799.75         9.38 o
 -19   1  10         86.45         73.11         3.14 o
 -18   1  10       1915.51       1797.06        16.14 o
 -17   1  10       2471.96       2345.76        24.38 o
 -16   1  10        625.96        673.02         8.82 o
 -15   1  10         42.69         46.90         2.48 o
 -14   1  10         34.31         48.58         2.66 o
 -13   1  10        322.40        327.35         5.44 o
 -12   1  10         11.79         17.91         1.97 o
 -11   1  10        408.09        446.55         5.87 o
 -10   1  10          0.00          4.43         1.46 o
  -9   1  10         20.84         25.04         1.93 o
  -8   1  10        187.54        210.90         5.00 o
  -7   1  10         32.13         53.82         2.84 o
  -6   1  10       4348.70       4542.58        36.78 o
  -5   1  10       5643.68       5573.60        42.22 o
  -4   1  10       1453.91       1322.84        11.87 o
  -3   1  10        196.24        151.38         3.30 o
  -2   1  10       2229.78       2318.08        18.98 o
  -1   1  10       9361.62       9961.44        64.32 o
   0   1  10       2856.21       2926.17        23.13 o
   1   1  10         35.45         18.32         1.96 o
   2   1  10       2735.73       2769.30        22.84 o
   3   1  10          6.90         12.02         1.71 o
   4   1  10         98.51         71.76         2.49 o
   5   1  10       1713.36       1715.78        14.01 o
   6   1  10        227.12        248.79         3.96 o
   7   1  10       3391.70       3544.56        21.53 o
   8   1  10       1445.82       1517.28        11.19 o
   9   1  10          4.95         11.41         1.64 o
  10   1  10        704.50        743.64         7.55 o
  11   1  10       1123.91       1088.48        10.15 o
  12   1  10        156.54        162.14         4.09 o
  13   1  10         14.65         19.60         2.37 o
  14   1  10        185.81        193.65         4.83 o
  15   1  10          0.01          6.61         1.95 o
  16   1  10         57.99         50.05         3.28 o
  17   1  10          1.24          1.80         2.30 o
  18   1  10        264.69        247.09         6.45 o
  19   1  10        465.16        483.26         8.87 o
 -24   2  10         66.21         84.83         3.93 o
 -23   2  10          6.56          9.63         2.00 o
 -22   2  10         86.64        103.50         3.99 o
 -21   2  10         10.00         17.16         2.12 o
 -20   2  10         90.50        106.18         3.79 o
 -19   2  10          7.19          4.36         1.95 o
 -18   2  10        796.96        799.02         9.73 o
 -17   2  10          3.34          6.99         1.97 o
 -16   2  10        459.21        413.29         6.26 o
 -15   2  10         91.60         73.82         2.98 o
 -14   2  10        399.29        497.37         6.61 o
 -13   2  10       1405.00       1376.87        12.34 o
 -12   2  10        204.04        214.56         4.18 o
 -11   2  10       2539.71       2657.07        19.43 o
 -10   2  10         60.53         55.32         2.21 o
  -9   2  10       1355.97       1381.73        13.75 o
  -8   2  10        982.54       1053.58        11.23 o
  -7   2  10       2252.92       2476.29        21.89 o
  -6   2  10        489.05        484.39         6.86 o
  -5   2  10        548.31        661.31         7.70 o
  -4   2  10       3446.48       3503.00        23.81 o
  -3   2  10        503.50        576.77         6.58 o
  -2   2  10        134.56        197.56         3.86 o
  -1   2  10       4128.15       4117.93        29.06 o
   0   2  10        431.77        376.04         6.06 o
   1   2  10        393.60        429.83         5.81 o
   2   2  10       1130.19       1138.25        10.63 o
   3   2  10       2666.84       2591.26        19.28 o
   4   2  10        578.78        693.23         7.65 o
   5   2  10       1027.22       1043.49        10.34 o
   6   2  10        208.26        200.35         3.86 o
   7   2  10          3.85          7.09         1.68 o
   8   2  10        623.40        640.04         7.18 o
   9   2  10        536.81        542.50         6.66 o
  10   2  10         84.08        107.60         3.13 o
  11   2  10         99.17        105.62         3.10 o
  12   2  10         51.11         67.52         2.75 o
  13   2  10       1055.29       1009.96        10.90 o
  14   2  10        730.38        768.11        10.00 o
  15   2  10        400.42        384.91         6.61 o
  16   2  10          5.10          6.07         1.99 o
  17   2  10          6.07          4.30         2.20 o
  18   2  10         26.11         25.50         2.75 o
  19   2  10        937.78        936.64        17.26 o
 -24   3  10        480.75        510.97        14.76 o
 -23   3  10        244.23        257.12         7.63 o
 -22   3  10        130.94        160.62         3.97 o
 -21   3  10         59.11         60.45         3.16 o
 -20   3  10        480.97        452.46         7.32 o
 -19   3  10          0.05          2.80         2.02 o
 -18   3  10         60.65         57.11         3.02 o
 -17   3  10        123.67        144.17         4.13 o
 -16   3  10          3.59          7.37         1.87 o
 -15   3  10       2881.49       2700.09        20.85 o
 -14   3  10       1466.01       1492.38        13.85 o
 -13   3  10         27.36         22.17         1.95 o
 -12   3  10         28.11         32.79         2.07 o
 -11   3  10        649.39        655.68         7.29 o
 -10   3  10        673.87        685.97         8.79 o
  -9   3  10          0.49          7.27         1.53 o
  -8   3  10        202.96        222.74         4.10 o
  -7   3  10       1213.11       1175.85        12.13 o
  -6   3  10        120.93        136.06         3.86 o
  -5   3  10        584.67        577.90         7.60 o
  -4   3  10        208.74        223.33         4.94 o
  -3   3  10        756.45        689.13         8.55 o
  -2   3  10        421.56        429.35         6.14 o
  -1   3  10       9809.50      10083.77        70.37 o
   0   3  10          6.68         10.81         1.87 o
   1   3  10       1941.20       1808.88        17.09 o
   2   3  10          3.62         23.36         1.84 o
   3   3  10        259.10        288.63         4.49 o
   4   3  10        633.07        643.33         7.85 o
   5   3  10        234.89        236.78         4.22 o
   6   3  10        949.03       1019.84         9.49 o
   7   3  10       6703.49       6576.59        41.35 o
   8   3  10        101.17        102.12         3.10 o
   9   3  10        861.68        873.41         8.99 o
  10   3  10         56.41         50.04         2.47 o
  11   3  10         28.87         23.55         2.08 o
  12   3  10        764.02        793.80         9.05 o
  13   3  10        906.11        905.49        10.13 o
  14   3  10        257.32        260.62         6.70 o
  15   3  10        178.80        161.23         4.20 o
  16   3  10         53.69         42.94         2.68 o
  17   3  10          1.86          2.26         1.95 o
  18   3  10        141.48        147.45         5.32 o
 -24   4  10        132.17        119.56         5.44 o
 -23   4  10        171.16        188.64         5.55 o
 -22   4  10         15.79         25.57         2.26 o
 -21   4  10        183.02        166.98         4.56 o
 -20   4  10          8.35          5.52         2.13 o
 -19   4  10          7.73          7.38         2.14 o
 -18   4  10        694.06        750.88        10.03 o
 -17   4  10        473.67        440.84         6.38 o
 -16   4  10       1268.87       1248.09        12.23 o
 -15   4  10          0.56          2.68         1.98 o
 -14   4  10        192.81        187.53         4.09 o
 -13   4  10        563.12        524.19         6.55 o
 -12   4  10        793.70        784.04         8.29 o
 -11   4  10        616.26        677.71         7.73 o
 -10   4  10         40.10         61.62         2.51 o
  -9   4  10       3153.35       3213.84        21.66 o
  -8   4  10       2850.90       2883.76        20.02 o
  -7   4  10        986.74        970.63         8.78 o
  -6   4  10        748.84        695.89         7.71 o
  -5   4  10        429.18        399.83         5.55 o
  -4   4  10       2212.16       2117.17        17.02 o
  -3   4  10       2517.68       2502.14        22.08 o
  -2   4  10        470.06        453.88         5.80 o
  -1   4  10       4887.57       4915.31        32.66 o
   0   4  10       3079.59       3074.44        23.07 o
   1   4  10       1006.97        970.55        10.09 o
   2   4  10         44.78         36.70         1.98 o
   3   4  10        992.34        991.25         9.17 o
   4   4  10         57.81         84.31         2.83 o
   5   4  10       1111.16       1101.81        10.31 o
   6   4  10       7440.65       7500.40        46.60 o
   7   4  10        128.33        138.05         3.57 o
   8   4  10        185.22        163.37         3.83 o
   9   4  10        174.01        185.24         4.21 o
  10   4  10          0.93          7.92         1.86 o
  11   4  10        170.47        181.11         4.08 o
  12   4  10         14.44         17.54         2.10 o
  13   4  10        228.98        206.89         4.33 o
  14   4  10        227.74        213.92         4.72 o
  15   4  10        210.08        205.78         5.00 o
  16   4  10         77.37         81.25         3.25 o
  17   4  10         27.45         18.58         2.05 o
  18   4  10        265.85        258.28         6.44 o
 -23   5  10        108.11        110.45         4.43 o
 -22   5  10        311.48        302.34         7.35 o
 -21   5  10         51.41         62.86         3.17 o
 -20   5  10        221.21        228.14         5.10 o
 -19   5  10        139.42        137.64         4.26 o
 -18   5  10        104.82        109.82         3.51 o
 -17   5  10       1670.44       1607.79        15.93 o
 -16   5  10        196.68        199.70         4.70 o
 -15   5  10       1007.37        935.84        10.88 o
 -14   5  10         73.53         41.85         2.62 o
 -13   5  10         67.56         73.59         2.60 o
 -12   5  10        432.35        433.10         6.11 o
 -11   5  10         18.15         19.26         1.95 o
 -10   5  10         20.84         17.82         1.78 o
  -9   5  10       1206.03       1137.34        10.52 o
  -8   5  10       1862.52       1758.64        13.77 o
  -7   5  10        446.74        425.73         5.50 o
  -6   5  10         47.01         44.67         2.05 o
  -5   5  10        588.79        630.02         6.98 o
  -4   5  10        720.86        728.20         7.97 o
  -3   5  10       2281.56       2164.26        15.71 o
  -2   5  10       5780.77       5958.48        35.91 o
  -1   5  10         46.20         61.48         2.43 o
   0   5  10        471.92        427.60         5.43 o
   1   5  10        596.95        606.32         6.56 o
   2   5  10       1967.87       1958.24        14.92 o
   3   5  10          7.41          8.25         1.65 o
   4   5  10         65.15         77.83         2.66 o
   5   5  10       1965.27       2002.79        15.18 o
   6   5  10       5005.17       5006.58        34.30 o
   7   5  10        330.63        335.15         6.40 o
   8   5  10       2954.57       2961.03        25.48 o
   9   5  10        207.62        220.51         5.34 o
  10   5  10         13.98         21.61         2.36 o
  11   5  10        707.08        713.50         9.71 o
  12   5  10         63.84         49.18         2.64 o
  13   5  10        872.99        836.71        10.12 o
  14   5  10         68.79         72.78         3.01 o
  15   5  10        109.05        119.09         3.49 o
  16   5  10        579.53        573.30         8.92 o
  17   5  10        308.01        290.63         6.18 o
  18   5  10         76.13         89.30         8.24 o
 -23   6  10          6.54          4.99         1.68 o
 -22   6  10         30.59         32.11         2.53 o
 -21   6  10        297.43        263.01         5.19 o
 -20   6  10        636.28        597.66         9.18 o
 -19   6  10         59.67         64.52         3.30 o
 -18   6  10         23.94         16.50         2.27 o
 -17   6  10        186.50        158.54         3.94 o
 -16   6  10          3.93          5.79         1.91 o
 -15   6  10          3.00         14.29         2.16 o
 -14   6  10          0.63         10.56         2.14 o
 -13   6  10         93.30         97.89         3.53 o
 -12   6  10       1935.35       1868.56        17.30 o
 -11   6  10        421.54        388.37         6.16 o
 -10   6  10       3476.86       3399.45        26.38 o
  -9   6  10       1369.89       1449.73        13.41 o
  -8   6  10        324.26        265.86         4.61 o
  -7   6  10        326.14        352.15         5.73 o
  -6   6  10        659.31        681.47         8.34 o
  -5   6  10         69.10         55.33         2.54 o
  -4   6  10          2.07          8.47         1.66 o
  -3   6  10        489.53        495.85         6.03 o
  -2   6  10       1484.84       1349.86        12.05 o
  -1   6  10        224.86        251.04         4.48 o
   0   6  10        613.85        640.08         7.47 o
   1   6  10         21.09         24.31         1.80 o
   2   6  10         52.78         56.50         2.47 o
   3   6  10        393.22        315.08         5.23 o
   4   6  10        973.04        955.63         9.38 o
   5   6  10        422.27        480.64         6.53 o
   6   6  10        503.02        516.16         7.16 o
   7   6  10       2041.96       2030.11        17.09 o
   8   6  10       1340.88       1310.65        13.24 o
   9   6  10       2229.98       2257.13        20.26 o
  10   6  10       2000.54       2080.03        18.70 o
  11   6  10        506.98        506.25         7.03 o
  12   6  10        186.11        196.98         5.00 o
  13   6  10         64.29         73.46         3.10 o
  14   6  10          0.18          2.42         2.03 o
  15   6  10         60.13         85.42         2.96 o
  16   6  10         73.48         60.65         2.48 o
  17   6  10         15.44         10.72         2.15 o
 -22   7  10        109.78        102.04         4.55 o
 -21   7  10          3.44          4.10         1.81 o
 -20   7  10        125.72        127.70         3.97 o
 -19   7  10         52.39         54.34         2.76 o
 -18   7  10         15.78         16.71         2.28 o
 -17   7  10        150.90        124.48         3.53 o
 -16   7  10        132.22        158.95         3.90 o
 -15   7  10         47.76         45.33         2.60 o
 -14   7  10         23.88         34.49         2.30 o
 -13   7  10         72.11         78.87         3.38 o
 -12   7  10       1190.00       1115.54        12.52 o
 -11   7  10       1083.40        987.40        12.24 o
 -10   7  10          7.86         25.93         2.62 o
  -9   7  10        108.96        120.82         3.85 o
  -8   7  10        978.36        990.52        10.56 o
  -7   7  10        125.98        114.20         3.76 o
  -6   7  10        431.48        409.49         6.62 o
  -5   7  10       2313.51       2415.40        20.46 o
  -4   7  10        932.38        949.65        10.64 o
  -3   7  10        441.30        438.32         6.50 o
  -2   7  10        208.20        192.90         4.24 o
  -1   7  10        514.02        541.92         7.29 o
   0   7  10          9.80         18.87         2.01 o
   1   7  10        555.33        497.38         6.89 o
   2   7  10        768.84        736.18         8.27 o
   3   7  10         68.79         59.98         2.57 o
   4   7  10          0.42          4.72         1.85 o
   5   7  10          8.66          7.38         1.88 o
   6   7  10        402.80        372.60         6.44 o
   7   7  10       1726.22       1744.64        15.88 o
   8   7  10         46.13         36.55         2.49 o
   9   7  10        269.82        329.53         5.61 o
  10   7  10       1711.92       1713.42        15.44 o
  11   7  10        466.93        456.33         6.60 o
  12   7  10         43.35         46.92         2.57 o
  13   7  10        304.19        339.04         5.75 o
  14   7  10       1145.91       1222.74        20.03 o
  15   7  10        732.92        721.23        13.75 o
  16   7  10        221.49        241.42         6.88 o
 -21   8  10        461.90        417.80         9.38 o
 -20   8  10          1.41          1.47         1.78 o
 -19   8  10        386.49        382.15         7.33 o
 -18   8  10        124.18        119.30         4.75 o
 -17   8  10        206.78        202.79         5.09 o
 -16   8  10         17.48         21.33         2.23 o
 -15   8  10        335.72        359.86         6.48 o
 -14   8  10         35.16         58.79         2.82 o
 -13   8  10       1531.35       1473.95        14.53 o
 -12   8  10        242.75        240.43         5.93 o
 -11   8  10       1402.40       1454.26        15.50 o
 -10   8  10        236.24        263.99         5.73 o
  -9   8  10        251.38        254.36         5.68 o
  -8   8  10          2.96          2.42         2.08 o
  -7   8  10         17.46         17.18         2.26 o
  -6   8  10       2624.07       2531.94        22.13 o
  -5   8  10       1627.93       1516.22        15.66 o
  -4   8  10        883.74        931.95        11.44 o
  -3   8  10          0.18          3.50         2.19 o
  -2   8  10        268.27        297.15         5.32 o
  -1   8  10         59.67         51.73         2.61 o
   0   8  10        114.55        140.91         4.14 o
   1   8  10         53.90         60.89         2.90 o
   2   8  10        212.95        206.29         4.63 o
   3   8  10       1280.14       1292.28        12.59 o
   4   8  10       1791.92       1759.46        15.20 o
   5   8  10         37.20         39.14         2.41 o
   6   8  10       2909.82       2911.48        21.84 o
   7   8  10        334.52        315.88         5.29 o
   8   8  10         13.08          9.26         1.81 o
   9   8  10          0.52          2.27         1.70 o
  10   8  10        167.42        149.40         3.72 o
  11   8  10         73.20         59.21         2.78 o
  12   8  10          5.73          6.22         1.87 o
  13   8  10        326.03        381.11         8.43 o
  14   8  10        175.38        172.83         4.78 o
  15   8  10         46.28         54.49         3.04 o
 -20   9  10         31.18         46.35         2.83 o
 -19   9  10        145.19        137.70         8.34 o
 -18   9  10         67.31         83.27         3.40 o
 -17   9  10         33.57         36.16         2.52 o
 -16   9  10        149.44        175.69         4.99 o
 -15   9  10          5.17          7.52         2.07 o
 -14   9  10         62.73         71.46         3.11 o
 -13   9  10         53.10         54.80         2.75 o
 -12   9  10        144.33        152.87         4.13 o
 -11   9  10         23.03         21.50         2.57 o
 -10   9  10          3.02          7.51         2.59 o
  -9   9  10        246.63        234.88         5.93 o
  -8   9  10         90.33         77.59         3.68 o
  -7   9  10          0.05          5.74         2.56 o
  -6   9  10        262.43        266.28         5.97 o
  -5   9  10        133.24        150.21         4.95 o
  -4   9  10          4.83          8.85         2.31 o
  -3   9  10        264.74        286.87         6.07 o
  -2   9  10       4263.10       4329.13        43.91 o
  -1   9  10         70.59         73.17         3.51 o
   0   9  10          0.28          3.09         1.91 o
   1   9  10        469.34        469.48         6.92 o
   2   9  10        997.36       1019.48        10.71 o
   3   9  10        210.30        177.27         4.09 o
   4   9  10         45.94         45.49         2.76 o
   5   9  10        157.07        118.02         3.80 o
   6   9  10       1161.58       1230.18        12.37 o
   7   9  10          0.29          2.65         1.86 o
   8   9  10        143.72        166.99         4.34 o
   9   9  10        414.98        421.56         6.51 o
  10   9  10        359.44        351.44         5.91 o
  11   9  10         23.91         18.64         2.15 o
  12   9  10        110.97        125.33         3.35 o
  13   9  10        444.15        469.57         9.21 o
  14   9  10        806.39        696.29        12.35 o
 -19  10  10          2.93          1.29         2.80 o
 -18  10  10          0.05          0.64         1.71 o
 -17  10  10         48.55         45.42         2.83 o
 -16  10  10        161.83        164.46         5.98 o
 -15  10  10        180.41        220.45         5.26 o
 -14  10  10        370.44        343.94         9.21 o
 -13  10  10          0.00          3.83         2.30 o
 -12  10  10         91.45        101.28         3.52 o
 -11  10  10         78.33         76.12         3.36 o
 -10  10  10        389.62        333.51         6.56 o
  -9  10  10        243.69        222.18         5.23 o
  -8  10  10        244.47        232.79         5.30 o
  -7  10  10        169.47        182.35         4.88 o
  -6  10  10        341.54        299.88         6.59 o
  -5  10  10       1524.79       1533.20        17.49 o
  -4  10  10        169.04        166.37         4.97 o
  -3  10  10         64.55         42.82         2.86 o
  -2  10  10         13.32         16.60         2.59 o
  -1  10  10        487.87        474.33         7.71 o
   0  10  10         95.18        102.56         3.78 o
   1  10  10        229.02        218.78         5.02 o
   2  10  10        644.24        730.26         9.19 o
   3  10  10          3.16          2.40         2.07 o
   4  10  10        178.70        148.39         4.17 o
   5  10  10          9.75         15.85         2.12 o
   6  10  10        993.94        983.14        11.05 o
   7  10  10          0.26          3.22         1.99 o
   8  10  10        927.12        877.14        10.07 o
   9  10  10          4.79          2.52         1.78 o
  10  10  10          1.58          9.24         1.83 o
  11  10  10         43.75         26.81         2.36 o
  12  10  10         78.91         79.60         3.58 o
  13  10  10        221.90        180.50         4.75 o
 -17  11  10         34.15         38.93         2.64 o
 -16  11  10          3.03          4.96         1.92 o
 -15  11  10         24.29         31.06         2.50 o
 -14  11  10          3.69          2.57         2.04 o
 -13  11  10        142.68        186.97         6.00 o
 -12  11  10        185.52        186.15         4.96 o
 -11  11  10         10.24          8.27         2.14 o
 -10  11  10         66.48         60.50         3.19 o
  -9  11  10         15.03         16.03         2.51 o
  -8  11  10        816.77        848.15        12.48 o
  -7  11  10         27.86         30.61         2.59 o
  -6  11  10       1053.45       1094.11        13.35 o
  -5  11  10         20.57         26.39         2.89 o
  -4  11  10         69.71         60.42         3.66 o
  -3  11  10          8.89         10.44         2.62 o
  -2  11  10        344.15        380.86         8.26 o
  -1  11  10        181.83        218.89         6.22 o
   0  11  10         25.78         24.79         2.55 o
   1  11  10          0.14          3.38         1.96 o
   2  11  10         85.64         80.71         3.55 o
   3  11  10         34.28         29.64         2.76 o
   4  11  10        348.62        311.71         6.27 o
   5  11  10         31.19         18.76         2.36 o
   6  11  10        544.03        515.06         8.25 o
   7  11  10         39.36         34.64         2.52 o
   8  11  10        277.69        273.84         5.57 o
   9  11  10        228.54        223.40         5.75 o
  10  11  10          2.44          4.23         2.00 o
  11  11  10         89.15         74.62         4.55 o
 -15  12  10        330.75        316.18        14.53 o
 -14  12  10         16.62         24.86         2.08 o
 -13  12  10          7.99         10.51         2.12 o
 -12  12  10         31.93         36.93         2.53 o
 -11  12  10         82.31         74.63         3.06 o
 -10  12  10          3.19          3.89         2.03 o
  -9  12  10        223.20        268.64         6.04 o
  -8  12  10        431.27        411.25         7.42 o
  -7  12  10         15.99         16.70         2.29 o
  -6  12  10        100.31        109.55         4.10 o
  -5  12  10         43.23         65.14         3.77 o
  -4  12  10        316.58        301.41         7.81 o
  -3  12  10        752.63        692.06        11.90 o
  -2  12  10         39.03         49.15         3.31 o
  -1  12  10        153.12        172.21         6.36 o
   0  12  10         34.88         39.04         3.53 o
   1  12  10       1944.19       1911.67        22.45 o
   2  12  10       1308.80       1434.68        18.75 o
   3  12  10        177.50        171.57         4.73 o
   4  12  10        152.34        169.96         5.78 o
   5  12  10          2.84          1.81         1.99 o
   6  12  10        309.55        333.27         7.32 o
   7  12  10          8.76         16.55         2.44 o
   8  12  10          0.15          0.65         1.97 o
   9  12  10         82.93         75.22         4.11 o
 -12  13  10        211.67        170.64        17.71 o
 -11  13  10         33.21         51.44         3.94 o
 -10  13  10         25.05         15.15         2.23 o
  -9  13  10        309.21        333.28         9.14 o
  -8  13  10        120.79        133.47         4.46 o
  -7  13  10          0.40          1.84         1.72 o
  -6  13  10        204.46        218.16         5.27 o
  -5  13  10         38.23         42.43         2.97 o
  -4  13  10         57.81         62.38         2.82 o
  -3  13  10          0.27          4.26         2.17 o
  -2  13  10        443.03        453.57         9.35 o
  -1  13  10        379.21        442.85         8.98 o
   0  13  10        189.27        214.45         5.90 o
   1  13  10          0.11          1.89         2.00 o
   2  13  10         40.07         65.97         4.06 o
   3  13  10        250.08        285.81         7.47 o
   4  13  10        191.99        170.54         6.02 o
   5  13  10          2.49         12.35         2.57 o
   6  13  10          1.19          3.67         2.55 o
  -8  14  10        257.50        202.18        10.98 o
  -7  14  10          4.25          8.81         3.28 o
  -6  14  10        418.59        410.38        18.62 o
  -5  14  10         52.06         64.57         4.69 o
  -4  14  10        529.43        531.75        15.52 o
  -3  14  10        433.32        356.14        24.61 o
  -2  14  10        144.41        196.63         8.21 o
  -1  14  10         63.06         75.30         3.81 o
   0  14  10          3.06          0.99         2.08 o
   1  14  10         54.93         50.03         3.52 o
   2  14  10          5.58          5.88         1.87 o
 -24   1  11        200.57        238.71         6.17 o
 -23   1  11        186.89        204.95         4.54 o
 -22   1  11         80.66         50.43         2.73 o
 -21   1  11         10.36         13.10         2.09 o
 -20   1  11        362.26        422.35         6.72 o
 -19   1  11        350.69        285.58         5.63 o
 -18   1  11         11.09         12.87         2.16 o
 -17   1  11       1312.42       1241.03        12.16 o
 -16   1  11        138.67        141.49         3.89 o
 -15   1  11        489.24        400.39         6.22 o
 -14   1  11        520.41        443.07         6.27 o
 -13   1  11         25.80         25.23         2.18 o
 -12   1  11        433.90        450.70         6.39 o
 -11   1  11         72.59         93.46         2.80 o
 -10   1  11        478.15        492.03         6.61 o
  -9   1  11       3314.21       3283.37        23.39 o
  -8   1  11          9.98         14.23         1.70 o
  -7   1  11        593.06        558.72         6.93 o
  -6   1  11          3.81         17.42         1.76 o
  -5   1  11         29.35         36.70         2.15 o
  -4   1  11         18.65         34.37         2.16 o
  -3   1  11       6326.88       6508.77        42.32 o
  -2   1  11       1115.88       1156.01        10.56 o
  -1   1  11       2949.53       2948.08        20.81 o
   0   1  11       8977.10       9315.85        55.24 o
   1   1  11       1405.77       1676.01        13.55 o
   2   1  11        453.30        384.40         5.47 o
   3   1  11        460.46        479.22         5.99 o
   4   1  11        506.63        500.07         7.15 o
   5   1  11          7.72         12.98         1.76 o
   6   1  11         46.57         56.35         2.49 o
   7   1  11       4465.41       4419.80        27.66 o
   8   1  11        158.08        152.81         3.42 o
   9   1  11        153.28        177.46         3.82 o
  10   1  11       1174.33       1193.67        10.76 o
  11   1  11        508.66        527.42         8.27 o
  12   1  11       2567.70       2562.00        21.48 o
  13   1  11         11.33         12.07         2.11 o
  14   1  11         33.54         42.85         2.88 o
  15   1  11          1.35         -1.24         2.08 o
  16   1  11        565.42        556.58         9.78 o
  17   1  11          0.05          1.91         1.91 o
  18   1  11          3.28          6.07         1.81 o
 -24   2  11        423.08        397.22         9.71 o
 -23   2  11        709.38        768.31        12.40 o
 -22   2  11          1.35          3.58         2.10 o
 -21   2  11        699.47        662.57         8.97 o
 -20   2  11        153.66        155.52         4.46 o
 -19   2  11        314.53        280.43         5.54 o
 -18   2  11          6.72         19.99         2.20 o
 -17   2  11         54.32         65.91         3.02 o
 -16   2  11          0.24          2.32         2.15 o
 -15   2  11         60.29         63.77         2.74 o
 -14   2  11        415.02        453.14         6.37 o
 -13   2  11         83.50        100.07         3.34 o
 -12   2  11       3285.73       3222.38        24.12 o
 -11   2  11       1063.04        960.62        11.56 o
 -10   2  11        499.82        492.57         6.61 o
  -9   2  11       1467.66       1486.22        12.57 o
  -8   2  11       3438.28       3261.19        28.65 o
  -7   2  11        473.10        486.19         5.88 o
  -6   2  11        701.15        736.37         8.13 o
  -5   2  11          0.98          4.60         1.30 o
  -4   2  11        388.92        418.36         5.10 o
  -3   2  11        305.97        348.95         4.83 o
  -2   2  11         77.83         86.55         2.55 o
  -1   2  11       4948.42       4692.84        29.42 o
   0   2  11       2297.87       2253.84        15.75 o
   1   2  11          0.14          4.49         1.48 o
   2   2  11         45.92         49.91         2.17 o
   3   2  11         53.83         90.41         2.92 o
   4   2  11          1.85          9.18         1.70 o
   5   2  11       1967.30       2036.55        17.00 o
   6   2  11       8863.14       8714.46        55.18 o
   7   2  11        260.41        304.04         5.04 o
   8   2  11        495.86        422.86         5.88 o
   9   2  11        236.21        254.58         4.80 o
  10   2  11          1.77         11.05         1.81 o
  11   2  11        127.41        144.65         3.74 o
  12   2  11        161.94        153.12         3.96 o
  13   2  11        328.16        343.14         6.06 o
  14   2  11        249.72        254.83         5.37 o
  15   2  11         10.39          4.21         1.98 o
  16   2  11          2.33          6.41         2.02 o
  17   2  11         73.06         60.38         3.15 o
  18   2  11        148.10        147.17         6.13 o
 -24   3  11          4.05          9.27         1.82 o
 -23   3  11          8.74          8.27         2.05 o
 -22   3  11       1313.21       1255.33        19.42 o
 -21   3  11        190.26        218.06         5.52 o
 -20   3  11        121.37        142.89         4.13 o
 -19   3  11         70.06         86.85         3.27 o
 -18   3  11        365.85        388.47         6.62 o
 -17   3  11        259.85        257.14         5.62 o
 -16   3  11          3.26          5.47         1.84 o
 -15   3  11        221.19        212.47         4.47 o
 -14   3  11       1985.09       2035.81        17.03 o
 -13   3  11         62.62         71.26         2.95 o
 -12   3  11          4.36         10.89         1.86 o
 -11   3  11       1767.84       1689.81        14.52 o
 -10   3  11        653.48        626.25         7.71 o
  -9   3  11       1119.01       1124.06        11.20 o
  -8   3  11         87.00         85.82         2.64 o
  -7   3  11        781.99        769.37         7.36 o
  -6   3  11       4525.35       4675.71        28.38 o
  -5   3  11        865.65        839.87         8.14 o
  -4   3  11         60.62         59.38         2.15 o
  -3   3  11        388.25        445.89         5.51 o
  -2   3  11        284.86        267.74         4.07 o
  -1   3  11        120.94        145.62         3.04 o
   0   3  11        106.27        109.16         3.04 o
   1   3  11        812.52        752.16         9.71 o
   2   3  11       1155.06       1173.27        10.91 o
   3   3  11        822.81        845.09         9.23 o
   4   3  11        355.07        359.92         5.74 o
   5   3  11        751.98        746.63         8.44 o
   6   3  11         54.56         62.61         2.73 o
   7   3  11        723.50        727.89         9.01 o
   8   3  11        143.93        132.20         3.53 o
   9   3  11          0.63          5.21         1.76 o
  10   3  11        165.87        225.97         4.27 o
  11   3  11        116.12         89.83         2.95 o
  12   3  11         87.37         65.99         2.76 o
  13   3  11        928.31        936.40        12.19 o
  14   3  11         16.99         16.10         2.03 o
  15   3  11        104.83        124.29         4.84 o
  16   3  11         20.04         34.99         2.43 o
  17   3  11        314.23        329.29        10.03 o
  18   3  11         26.73         18.30         4.41 o
 -23   4  11         16.10         12.83         2.43 o
 -22   4  11        413.07        442.89         7.44 o
 -21   4  11        114.75        100.05         3.72 o
 -20   4  11         31.81         28.86         2.40 o
 -19   4  11         56.02         64.62         3.06 o
 -18   4  11       1923.03       1921.55        18.15 o
 -17   4  11         19.98         21.20         2.28 o
 -16   4  11        423.90        460.74         6.74 o
 -15   4  11         25.87         42.71         2.52 o
 -14   4  11          4.90          5.09         2.06 o
 -13   4  11        229.57        192.94         4.26 o
 -12   4  11        841.06        801.28         8.82 o
 -11   4  11       1025.56       1011.84        10.32 o
 -10   4  11        362.56        351.62         5.30 o
  -9   4  11        622.25        567.51         6.74 o
  -8   4  11        640.60        636.71         7.11 o
  -7   4  11        917.76        904.75         9.35 o
  -6   4  11       1091.22       1020.60         9.69 o
  -5   4  11       1397.38       1548.16        13.00 o
  -4   4  11        299.88        356.60         5.07 o
  -3   4  11       2250.63       2160.86        18.19 o
  -2   4  11        105.52        112.57         3.32 o
  -1   4  11        185.35        209.22         3.96 o
   0   4  11        544.59        555.24         6.97 o
   1   4  11          0.02          4.83         1.79 o
   2   4  11        217.38        251.73         4.89 o
   3   4  11        123.37        131.65         3.51 o
   4   4  11       1538.35       1404.29        12.68 o
   5   4  11        852.95        977.21        10.12 o
   6   4  11         66.90         72.49         2.91 o
   7   4  11        254.60        266.23         4.98 o
   8   4  11       1438.93       1322.32        12.87 o
   9   4  11       1108.97       1154.26        11.74 o
  10   4  11        997.18        984.73        10.27 o
  11   4  11          0.17          2.02         1.77 o
  12   4  11       1115.17       1259.69        11.72 o
  13   4  11        128.38        145.45         3.61 o
  14   4  11       1600.24       1553.75        16.23 o
  15   4  11        628.57        604.44         8.50 o
  16   4  11        198.05        182.30         5.60 o
  17   4  11        158.42        155.73         7.37 o
 -23   5  11         17.19         28.16         3.08 o
 -22   5  11        213.33        225.17         7.01 o
 -21   5  11       1086.11       1225.76        15.52 o
 -20   5  11        364.86        351.62         6.56 o
 -19   5  11         33.11         22.10         2.38 o
 -18   5  11        366.08        363.21         6.42 o
 -17   5  11        225.21        207.78         6.33 o
 -16   5  11         21.94         35.58         2.56 o
 -15   5  11        109.54         97.04         3.64 o
 -14   5  11       1863.93       1720.85        14.93 o
 -13   5  11       1523.33       1577.09        13.99 o
 -12   5  11       3539.25       3403.14        23.98 o
 -11   5  11         77.04        102.94         3.26 o
 -10   5  11       2222.75       2039.85        15.56 o
  -9   5  11        684.05        664.45         7.67 o
  -8   5  11         66.95         54.59         2.29 o
  -7   5  11        165.09        165.16         3.60 o
  -6   5  11         98.51         88.73         2.78 o
  -5   5  11        935.90        937.86         9.04 o
  -4   5  11          1.71          7.20         1.70 o
  -3   5  11       1850.88       1883.89        14.94 o
  -2   5  11       1392.02       1404.20        12.79 o
  -1   5  11        244.92        203.56         4.25 o
   0   5  11       1012.48       1013.87        10.26 o
   1   5  11       1058.91       1012.38        10.01 o
   2   5  11         52.99         46.53         2.44 o
   3   5  11        268.14        300.24         6.36 o
   4   5  11       1091.89       1092.02        11.03 o
   5   5  11       1237.85       1207.11        11.39 o
   6   5  11        483.14        484.49         6.95 o
   7   5  11       1658.19       1648.09        14.70 o
   8   5  11       1827.29       1815.27        17.63 o
   9   5  11        103.71        107.82         3.48 o
  10   5  11        349.83        303.14         5.88 o
  11   5  11         20.62         25.12         2.31 o
  12   5  11         22.92         37.65         2.36 o
  13   5  11        132.96        138.30         3.72 o
  14   5  11         52.17         67.58         2.75 o
  15   5  11        275.83        325.30         6.02 o
  16   5  11          3.17          3.33         1.55 o
  17   5  11         22.04         27.88         4.84 o
 -22   6  11         15.29         14.30         2.26 o
 -21   6  11        288.79        302.25         6.99 o
 -20   6  11         62.74         70.63         3.16 o
 -19   6  11        101.38         93.01         3.73 o
 -18   6  11         46.31         51.22         2.76 o
 -17   6  11         41.34         42.21         2.69 o
 -16   6  11        173.95        187.91         4.92 o
 -15   6  11        567.87        565.26         9.27 o
 -14   6  11          4.64          4.49         2.24 o
 -13   6  11          0.15          5.01         2.22 o
 -12   6  11        286.86        295.38         5.70 o
 -11   6  11       1591.94       1559.87        15.61 o
 -10   6  11       2073.55       2033.83        19.07 o
  -9   6  11        436.62        432.95         6.52 o
  -8   6  11         94.41         99.20         3.23 o
  -7   6  11         18.38         19.26         2.01 o
  -6   6  11          3.44          4.68         1.95 o
  -5   6  11       1602.41       1595.65        14.16 o
  -4   6  11        217.20        238.17         4.57 o
  -3   6  11         20.98         30.44         2.02 o
  -2   6  11       1394.92       1383.48        15.13 o
  -1   6  11       1027.60       1049.10        10.34 o
   0   6  11       1580.80       1533.63        14.38 o
   1   6  11        664.94        636.23         8.99 o
   2   6  11       1315.88       1277.74        12.78 o
   3   6  11        166.86        161.96         4.37 o
   4   6  11        453.83        460.01         6.56 o
   5   6  11          7.85          7.51         1.83 o
   6   6  11        383.30        397.61         6.40 o
   7   6  11       1298.82       1312.91        14.11 o
   8   6  11         16.44         27.95         2.74 o
   9   6  11        104.57        111.97         3.57 o
  10   6  11         36.12         39.20         2.54 o
  11   6  11         88.24        108.77         3.42 o
  12   6  11        355.75        390.89         6.37 o
  13   6  11         43.34         47.15         2.29 o
  14   6  11        923.74       1005.81        15.87 o
  15   6  11       1278.64       1335.73        24.45 o
  16   6  11          0.22          0.97         1.75 o
 -21   7  11        282.22        276.34         5.97 o
 -20   7  11          1.78          0.82         1.92 o
 -19   7  11         33.61         26.50         2.09 o
 -18   7  11        108.76         90.64         3.76 o
 -17   7  11         44.53         64.73         2.85 o
 -16   7  11       1584.02       1478.53        15.64 o
 -15   7  11          8.29          7.72         2.17 o
 -14   7  11        131.74        124.41         4.41 o
 -13   7  11       1348.89       1411.40        15.42 o
 -12   7  11        209.16        197.50         5.14 o
 -11   7  11        165.62        160.37         4.97 o
 -10   7  11       1365.83       1364.49        14.55 o
  -9   7  11         19.78         32.01         2.62 o
  -8   7  11       1116.65       1130.47        13.47 o
  -7   7  11         71.27         74.32         3.15 o
  -6   7  11        557.19        646.17         9.70 o
  -5   7  11       2126.87       2151.14        20.52 o
  -4   7  11        497.22        538.85         7.95 o
  -3   7  11          7.98         14.27         2.00 o
  -2   7  11        432.19        417.01         6.62 o
  -1   7  11        184.13        212.36         4.45 o
   0   7  11         79.28         73.31         2.96 o
   1   7  11       2482.29       2466.88        23.64 o
   2   7  11        803.99        799.07         9.73 o
   3   7  11        163.50        164.59         4.13 o
   4   7  11       2050.15       2012.79        16.41 o
   5   7  11        166.53        173.95         4.42 o
   6   7  11        205.52        201.22         4.79 o
   7   7  11        219.44        227.66         5.15 o
   8   7  11        462.72        435.62         6.72 o
   9   7  11        618.66        652.67         8.12 o
  10   7  11          9.13          7.99         1.86 o
  11   7  11       1460.22       1528.01        15.54 o
  12   7  11         37.26         58.62         2.37 o
  13   7  11         55.91         54.23         2.25 o
  14   7  11         10.25          6.26         1.84 o
  15   7  11        101.88        100.43         5.36 o
 -20   8  11        101.91         85.27         4.11 o
 -19   8  11         71.33         88.16         4.61 o
 -18   8  11         49.98         43.57         2.65 o
 -17   8  11        100.57         87.41         3.51 o
 -16   8  11        161.55        186.20         4.88 o
 -15   8  11         11.60          8.68         2.05 o
 -14   8  11        419.04        382.36         6.77 o
 -13   8  11          0.60          9.35         2.25 o
 -12   8  11       1137.48       1092.73        14.62 o
 -11   8  11        455.31        442.82         8.62 o
 -10   8  11          2.71          5.95         2.33 o
  -9   8  11       2041.38       1975.89        18.92 o
  -8   8  11        406.69        346.48         6.55 o
  -7   8  11        229.82        200.79         5.04 o
  -6   8  11         15.74         19.97         2.50 o
  -5   8  11         44.24         57.70         3.17 o
  -4   8  11        627.47        667.55         9.64 o
  -3   8  11         45.49         58.62         3.08 o
  -2   8  11        970.11       1005.17        12.41 o
  -1   8  11        301.64        296.50         6.35 o
   0   8  11         12.94         14.33         2.13 o
   1   8  11         68.83         79.89         3.32 o
   2   8  11       3709.83       3726.04        30.37 o
   3   8  11       1609.57       1646.76        15.42 o
   4   8  11         48.31         38.79         2.52 o
   5   8  11         41.63         31.50         2.29 o
   6   8  11        121.36        145.09         3.87 o
   7   8  11        135.39        145.37         4.20 o
   8   8  11        196.67        141.37         3.65 o
   9   8  11        482.52        479.40         7.11 o
  10   8  11          7.72          7.31         1.81 o
  11   8  11        158.29        146.36         3.84 o
  12   8  11         47.51         42.26         2.21 o
  13   8  11        650.82        693.97        12.65 o
  14   8  11        700.81        722.84        26.61 o
 -19   9  11         43.89         43.17         2.28 o
 -18   9  11         28.97         40.43         3.58 o
 -17   9  11          1.17          2.60         2.46 o
 -16   9  11          5.78          0.98         2.05 o
 -15   9  11        105.87        105.28         3.56 o
 -14   9  11        131.37        141.45         3.96 o
 -13   9  11          4.39         10.24         2.24 o
 -12   9  11         19.61         18.58         2.11 o
 -11   9  11          5.26          5.65         2.35 o
 -10   9  11         11.32         15.46         2.69 o
  -9   9  11       1596.22       1661.72        19.27 o
  -8   9  11          5.54         18.79         2.77 o
  -7   9  11        330.59        319.28         6.63 o
  -6   9  11        371.09        399.05         7.41 o
  -5   9  11        867.35        808.23        10.90 o
  -4   9  11          4.98          5.32         2.44 o
  -3   9  11       1239.47       1233.56        16.41 o
  -2   9  11        194.56        210.54         6.44 o
  -1   9  11        526.48        553.26         8.15 o
   0   9  11         66.41         85.56         3.04 o
   1   9  11        346.33        301.87         5.92 o
   2   9  11        309.98        287.97         5.56 o
   3   9  11        398.89        458.07         7.53 o
   4   9  11        993.02        912.04        10.74 o
   5   9  11        522.27        556.39         9.16 o
   6   9  11        988.37        919.20        10.84 o
   7   9  11        204.90        233.06         4.78 o
   8   9  11        204.79        172.82         4.23 o
   9   9  11          8.29          7.79         1.80 o
  10   9  11        328.59        291.52         5.56 o
  11   9  11        175.22        157.02         4.51 o
  12   9  11         33.84         57.47         3.11 o
  13   9  11        123.93        119.23         6.13 o
 -18  10  11         63.80         49.04         4.10 o
 -17  10  11         14.34         16.53         2.32 o
 -16  10  11        187.59        286.31         9.09 o
 -15  10  11          2.50          1.47         2.10 o
 -14  10  11        309.37        296.84         6.24 o
 -13  10  11         19.81         34.29         2.61 o
 -12  10  11         65.28         46.49         2.73 o
 -11  10  11       1272.91       1363.40        15.71 o
 -10  10  11         41.59         52.54         2.99 o
  -9  10  11        279.99        280.59         6.09 o
  -8  10  11        324.69        278.20         5.94 o
  -7  10  11          6.64          7.77         2.34 o
  -6  10  11        152.78        163.17         4.94 o
  -5  10  11       1203.43       1257.84        16.06 o
  -4  10  11          5.44          2.41         2.46 o
  -3  10  11         95.58         94.65         4.21 o
  -2  10  11        205.94        261.34         6.53 o
  -1  10  11        139.35        140.69         4.43 o
   0  10  11         14.99         22.95         2.67 o
   1  10  11         60.53         61.58         3.09 o
   2  10  11         22.97         19.75         2.19 o
   3  10  11         54.21         86.52         3.22 o
   4  10  11         93.45         88.00         3.52 o
   5  10  11        458.54        526.19         8.17 o
   6  10  11        115.21         94.85         3.68 o
   7  10  11        163.19        175.12         4.60 o
   8  10  11        147.26        142.96         3.61 o
   9  10  11         28.72         31.96         2.19 o
  10  10  11        229.55        199.52         8.19 o
  11  10  11          2.40          7.10         2.75 o
  12  10  11        103.82         71.91         6.03 o
 -16  11  11        302.87        323.62         7.03 o
 -15  11  11          0.37          2.18         2.29 o
 -14  11  11        154.66        156.67         5.64 o
 -13  11  11        296.32        335.78         6.88 o
 -12  11  11        118.12        144.59         4.04 o
 -11  11  11          3.71          4.76         1.88 o
 -10  11  11       1010.81       1064.38        13.61 o
  -9  11  11        562.68        607.29         9.47 o
  -8  11  11          3.53          6.90         2.10 o
  -7  11  11        137.63        158.52         4.62 o
  -6  11  11        244.46        263.45         6.05 o
  -5  11  11        796.33        734.91        12.23 o
  -4  11  11          4.59          2.15         2.49 o
  -3  11  11        676.31        793.16        15.77 o
  -2  11  11        244.30        260.09         8.41 o
  -1  11  11         12.35          8.00         2.69 o
   0  11  11        863.24        936.41        16.46 o
   1  11  11        603.28        568.45        12.17 o
   2  11  11         39.48         84.10         3.77 o
   3  11  11         57.79         43.81         2.83 o
   4  11  11        205.85        212.00         5.30 o
   5  11  11        184.36        168.38         4.71 o
   6  11  11         16.59          7.38         1.90 o
   7  11  11         74.30         71.62         2.70 o
   8  11  11        151.86        140.46         5.58 o
   9  11  11        117.29        106.20         5.04 o
  10  11  11         75.99         95.84         4.47 o
 -14  12  11          7.53         13.14         2.23 o
 -13  12  11         26.75         28.61         3.01 o
 -12  12  11          5.93         16.94         2.53 o
 -11  12  11          1.11          1.29         1.87 o
 -10  12  11        179.06        190.11         5.09 o
  -9  12  11         96.82        103.63         3.95 o
  -8  12  11        435.50        396.25        10.11 o
  -7  12  11         79.29         90.51         3.32 o
  -6  12  11        360.41        338.04         6.33 o
  -5  12  11         53.90         45.03         2.78 o
  -4  12  11          0.98          0.80         2.13 o
  -3  12  11        627.83        721.62        11.71 o
  -2  12  11         75.51        104.66         4.21 o
  -1  12  11         23.59         26.75         3.11 o
   0  12  11         33.00         42.24         3.54 o
   1  12  11          2.54          9.90         2.21 o
   2  12  11         73.95         53.42         3.12 o
   3  12  11        885.75        919.14        14.51 o
   4  12  11        172.81        154.72         4.90 o
   5  12  11          2.80          5.47         2.35 o
   6  12  11        134.91        186.07         8.63 o
   7  12  11        741.49        660.41        18.64 o
   8  12  11          0.17         -0.43         2.91 o
 -10  13  11        203.62        160.33         7.27 o
  -9  13  11         49.45         48.51         2.83 o
  -8  13  11         19.47         17.72         2.32 o
  -7  13  11         20.28         12.11         2.09 o
  -6  13  11        861.34        889.04        15.57 o
  -5  13  11          0.08          2.00         2.23 o
  -4  13  11        101.79        113.01         3.82 o
  -3  13  11        533.04        500.31         9.97 o
  -2  13  11         66.31         59.49         4.29 o
  -1  13  11        152.05        139.29         4.79 o
   0  13  11         21.04         23.31         3.03 o
   1  13  11         65.81         64.41         3.54 o
   2  13  11        896.28        931.19        24.75 o
   3  13  11          7.00         11.38         2.15 o
   4  13  11        253.75        265.22        13.78 o
  -4  14  11        164.46        190.12        10.12 o
 -24   0  12         89.57         94.16         4.61 o
 -23   0  12        119.36        116.21         4.43 o
 -22   0  12         10.29          7.55         2.67 o
 -21   0  12          0.09          4.10         2.80 o
 -20   0  12        253.15        259.36         6.90 o
 -19   0  12        698.35        570.18        15.56 o
 -18   0  12        203.68        147.59         6.51 o
 -17   0  12       1985.53       1815.31        22.96 o
 -16   0  12         44.38         48.71         4.12 o
 -15   0  12        900.16        822.87        15.67 o
 -14   0  12       1070.78       1191.42        17.02 o
 -13   0  12         16.61         20.86         3.43 o
 -12   0  12       5202.72       5115.83        48.50 o
 -11   0  12        444.32        511.82         9.73 o
 -10   0  12       1288.41       1225.30        18.11 o
  -9   0  12       1121.10       1065.64        15.41 o
  -8   0  12        190.53        195.57         6.01 o
  -7   0  12        318.06        321.52         7.09 o
  -6   0  12        567.64        672.49        10.70 o
  -5   0  12       1411.77       1442.61        16.74 o
  -4   0  12       1093.09       1109.54        14.48 o
  -3   0  12       3193.86       3249.83        30.05 o
  -2   0  12        171.31        148.78         5.28 o
  -1   0  12         56.01         82.19         3.78 o
   0   0  12        153.09        132.00         4.57 o
   1   0  12       1124.84       1164.75        16.87 o
   2   0  12       1470.60       1562.19        19.77 o
   3   0  12         78.69         58.50         3.76 o
   4   0  12        348.87        347.62         8.94 o
   5   0  12        180.97        151.61         5.97 o
   6   0  12        207.78        248.59         6.88 o
   7   0  12       1403.69       1493.69        18.91 o
   8   0  12       1106.13       1048.79        14.01 o
   9   0  12       1655.11       1742.25        20.79 o
  10   0  12        747.74        763.06        14.05 o
  11   0  12          1.68          4.74         2.83 o
  12   0  12        221.69        219.58         6.49 o
  13   0  12        101.40        139.03         6.06 o
  14   0  12          5.95          9.12         2.69 o
  15   0  12        161.48         96.38         4.85 o
  16   0  12         74.11         69.35         5.24 o
  17   0  12        273.97        304.58         9.18 o
 -24   1  12          1.77          1.73         1.44 o
 -23   1  12        120.95         95.84         3.21 o
 -22   1  12         24.63         37.82         2.44 o
 -21   1  12         90.22         72.28         3.11 o
 -20   1  12          0.15          2.35         1.89 o
 -19   1  12          0.26          3.23         2.15 o
 -18   1  12         33.95         42.60         2.91 o
 -17   1  12         90.83         76.59         3.47 o
 -16   1  12        869.57        996.68        10.95 o
 -15   1  12       6105.61       6370.94        47.58 o
 -14   1  12        151.95        165.40         4.56 o
 -13   1  12         29.70         34.04         2.46 o
 -12   1  12       2705.09       2521.04        18.69 o
 -11   1  12       1630.65       1651.17        14.47 o
 -10   1  12        241.43        232.41         4.49 o
  -9   1  12         13.45         26.48         2.51 o
  -8   1  12       1545.77       1514.23        13.17 o
  -7   1  12        131.63        140.59         3.31 o
  -6   1  12        412.13        447.99         5.42 o
  -5   1  12         10.10         20.58         1.68 o
  -4   1  12       1023.10       1199.88        11.45 o
  -3   1  12       4434.23       4381.51        26.74 o
  -2   1  12        523.23        575.90         6.66 o
  -1   1  12        396.25        410.81         4.88 o
   0   1  12       1372.22       1544.06        12.33 o
   1   1  12        947.83        927.31         9.01 o
   2   1  12          0.07          8.19         1.81 o
   3   1  12       2349.61       2529.38        19.90 o
   4   1  12        117.55        146.81         3.82 o
   5   1  12         12.35         15.80         1.95 o
   6   1  12       1679.83       1772.21        15.18 o
   7   1  12         90.56        105.05         3.11 o
   8   1  12        154.74        145.01         3.74 o
   9   1  12        164.86        183.95         4.81 o
  10   1  12       5249.42       5608.87        39.70 o
  11   1  12       1010.57        992.84        11.03 o
  12   1  12         63.84         76.81         3.16 o
  13   1  12        107.78         74.10         3.18 o
  14   1  12         24.28         17.23         2.07 o
  15   1  12          0.87          4.03         1.81 o
  16   1  12        528.67        535.74         9.65 o
  17   1  12          2.34          2.96         1.94 o
 -24   2  12          0.23          1.81         2.48 o
 -23   2  12         48.30         23.15         2.18 o
 -22   2  12          0.82          6.58         2.15 o
 -21   2  12        371.74        416.44         6.82 o
 -20   2  12         60.14         86.84         3.54 o
 -19   2  12         70.87         80.86         3.60 o
 -18   2  12        850.29        855.48        10.62 o
 -17   2  12        420.17        375.18         7.25 o
 -16   2  12        372.09        373.42         6.23 o
 -15   2  12         46.58         52.23         2.82 o
 -14   2  12        729.48        673.21         9.11 o
 -13   2  12        129.94         96.54         3.59 o
 -12   2  12       4346.98       4366.30        34.03 o
 -11   2  12       1624.74       1576.01        15.67 o
 -10   2  12          0.14          9.11         1.93 o
  -9   2  12       1749.10       1675.98        14.07 o
  -8   2  12        889.49        877.89         9.34 o
  -7   2  12       5410.78       5382.39        31.12 o
  -6   2  12        999.29        936.80         9.44 o
  -5   2  12       1658.57       1638.63        13.52 o
  -4   2  12         30.35         56.98         2.54 o
  -3   2  12        833.61        840.62         8.72 o
  -2   2  12         25.51         29.58         1.97 o
  -1   2  12        523.46        481.46         5.77 o
   0   2  12          3.09          7.93         1.62 o
   1   2  12        438.68        443.30         6.38 o
   2   2  12       4017.62       4005.65        29.35 o
   3   2  12         60.73         56.92         2.69 o
   4   2  12        849.25        964.61        10.16 o
   5   2  12        104.51        113.21         3.50 o
   6   2  12         20.61         33.70         2.31 o
   7   2  12        659.56        633.21         7.54 o
   8   2  12       4301.26       4118.17        26.68 o
   9   2  12         59.82         77.96         2.94 o
  10   2  12         82.81         92.43         3.07 o
  11   2  12        352.52        403.94         6.58 o
  12   2  12        855.18        826.68        11.60 o
  13   2  12        232.05        279.88         5.92 o
  14   2  12         17.37         16.79         2.16 o
  15   2  12         19.68         32.11         2.27 o
  16   2  12        143.64        139.91         6.19 o
  17   2  12         78.50         83.92         5.35 o
 -23   3  12          1.61          4.93         1.90 o
 -22   3  12        150.46        161.39         4.24 o
 -21   3  12          0.02          3.38         1.74 o
 -20   3  12        469.69        499.12         7.46 o
 -19   3  12         22.58         34.62         2.47 o
 -18   3  12          3.74          3.34         1.96 o
 -17   3  12         28.70         38.12         2.85 o
 -16   3  12       1792.09       1621.69        15.50 o
 -15   3  12       1012.81        957.23        11.00 o
 -14   3  12        449.00        427.24         7.15 o
 -13   3  12        233.57        206.23         4.74 o
 -12   3  12        234.39        233.02         5.96 o
 -11   3  12        147.89        167.06         4.05 o
 -10   3  12        698.60        689.02         8.16 o
  -9   3  12       2794.06       2717.86        20.61 o
  -8   3  12        115.72        109.88         2.93 o
  -7   3  12          4.40          7.21         1.63 o
  -6   3  12       1400.57       1287.64        11.26 o
  -5   3  12       1743.74       1914.28        14.04 o
  -4   3  12       1378.39       1350.52        10.85 o
  -3   3  12        289.32        300.05         4.41 o
  -2   3  12          2.31          3.26         1.45 o
  -1   3  12          0.43          7.61         1.73 o
   0   3  12        332.78        334.95         5.80 o
   1   3  12       6292.82       6601.42        54.47 o
   2   3  12        317.18        314.74         5.86 o
   3   3  12        334.17        338.59         5.68 o
   4   3  12       1688.14       1742.10        14.91 o
   5   3  12       1742.09       1753.40        15.05 o
   6   3  12         30.54         43.36         2.58 o
   7   3  12        173.24        155.23         3.84 o
   8   3  12         30.51         23.64         2.11 o
   9   3  12         47.20         45.75         2.36 o
  10   3  12        250.37        248.95         4.51 o
  11   3  12        780.61        759.28         8.76 o
  12   3  12         78.61         95.99         3.43 o
  13   3  12         67.74         74.18         3.20 o
  14   3  12         54.45         61.88         2.70 o
  15   3  12          3.55          1.63         1.69 o
  16   3  12        423.01        367.57        11.07 o
 -23   4  12        353.09        454.24         9.19 o
 -22   4  12        297.68        293.64         7.51 o
 -21   4  12         14.47         26.43         2.43 o
 -20   4  12        876.84        944.83        13.96 o
 -19   4  12        203.71        213.73         4.70 o
 -18   4  12        226.02        229.41         4.89 o
 -17   4  12         34.92         36.97         2.49 o
 -16   4  12       2630.53       2569.71        21.67 o
 -15   4  12       1185.58       1280.72        13.43 o
 -14   4  12         95.07         97.98         3.78 o
 -13   4  12         74.11         81.93         3.33 o
 -12   4  12        707.30        773.44         9.53 o
 -11   4  12        159.80        209.47         4.22 o
 -10   4  12        166.25        147.34         3.59 o
  -9   4  12        736.14        794.67         8.25 o
  -8   4  12       1637.94       1644.04        18.87 o
  -7   4  12       8750.10       8771.70        56.80 o
  -6   4  12        206.53        214.73         4.26 o
  -5   4  12        997.42        993.48         9.53 o
  -4   4  12         12.29         15.69         1.74 o
  -3   4  12         27.01         31.10         2.01 o
  -2   4  12        733.53        696.58         8.53 o
  -1   4  12        135.47        139.43         3.42 o
   0   4  12        778.31        755.21         8.42 o
   1   4  12       1677.20       1768.60        19.90 o
   2   4  12       3431.45       3556.23        30.14 o
   3   4  12        503.43        462.57         7.44 o
   4   4  12        284.00        273.36         5.06 o
   5   4  12        588.81        596.17         7.86 o
   6   4  12       1491.20       1544.99        13.53 o
   7   4  12        133.83        144.86         3.82 o
   8   4  12        146.65        145.66         3.77 o
   9   4  12       2807.52       2715.13        21.49 o
  10   4  12         40.27         42.50         2.40 o
  11   4  12         72.39         81.46         2.82 o
  12   4  12        377.62        397.65         5.92 o
  13   4  12        205.22        231.23         4.96 o
  14   4  12         76.15         57.88         2.87 o
  15   4  12        118.81        145.75         4.81 o
  16   4  12        159.20        150.26         9.23 o
 -22   5  12        389.85        412.05        10.27 o
 -21   5  12        199.66        220.41         5.41 o
 -20   5  12         47.41         34.83         2.47 o
 -19   5  12        386.22        359.25         6.39 o
 -18   5  12          1.26          3.09         2.10 o
 -17   5  12       2414.29       2427.13        21.23 o
 -16   5  12       2275.75       2104.31        19.06 o
 -15   5  12       2232.64       2294.25        21.69 o
 -14   5  12         10.72         17.54         2.35 o
 -13   5  12        529.78        494.49         6.96 o
 -12   5  12          0.10          6.97         2.08 o
 -11   5  12       3100.08       3099.81        23.95 o
 -10   5  12        931.71        925.26         9.87 o
  -9   5  12       1065.37       1075.86        10.56 o
  -8   5  12          2.89          3.59         1.80 o
  -7   5  12       3113.27       3055.74        24.19 o
  -6   5  12        779.71        734.82         9.03 o
  -5   5  12       1641.50       1585.03        13.18 o
  -4   5  12       4064.18       4133.91        28.44 o
  -3   5  12       1897.52       1790.29        15.27 o
  -2   5  12       2117.24       2123.89        17.20 o
  -1   5  12        648.66        622.33         8.80 o
   0   5  12        543.61        542.40         7.61 o
   1   5  12        523.98        546.61         6.92 o
   2   5  12       1131.98       1034.66        10.19 o
   3   5  12       1678.46       1757.38        15.55 o
   4   5  12        866.57        849.51        10.02 o
   5   5  12        196.50        194.59         4.33 o
   6   5  12       1019.54       1053.04        11.14 o
   7   5  12        300.06        326.65         5.47 o
   8   5  12         10.57          8.19         1.92 o
   9   5  12        351.89        331.40         6.15 o
  10   5  12        146.26        155.38         4.00 o
  11   5  12         41.95         45.06         2.52 o
  12   5  12        131.03        129.07         3.65 o
  13   5  12        971.44       1030.02        13.29 o
  14   5  12         31.61         25.72         1.99 o
  15   5  12          7.55         10.63         1.48 o
  16   5  12        276.28        188.72        11.20 o
 -22   6  12          0.04          3.15         1.68 o
 -21   6  12         61.19         61.37         3.63 o
 -20   6  12        592.41        524.22         7.75 o
 -19   6  12        297.43        411.13         7.14 o
 -18   6  12        284.01        250.69         5.21 o
 -17   6  12        236.47        211.35         5.32 o
 -16   6  12       5114.51       5091.55        41.14 o
 -15   6  12       2566.82       2444.23        23.07 o
 -14   6  12        102.42         67.34         3.52 o
 -13   6  12        183.88        155.13         4.34 o
 -12   6  12        939.38        921.88        11.12 o
 -11   6  12          1.64          4.67         2.30 o
 -10   6  12         26.53         44.00         2.86 o
  -9   6  12         44.99         66.60         2.91 o
  -8   6  12        463.58        435.12         6.40 o
  -7   6  12        441.53        387.60         6.09 o
  -6   6  12         27.46         49.08         2.50 o
  -5   6  12        197.33        174.11         4.43 o
  -4   6  12        815.64        860.06         9.39 o
  -3   6  12        310.38        329.70         5.62 o
  -2   6  12         98.72         55.63         2.66 o
  -1   6  12       1860.95       1969.29        18.13 o
   0   6  12         37.63         46.59         2.57 o
   1   6  12         49.41         29.32         2.53 o
   2   6  12       9781.49       9486.82        75.56 o
   3   6  12        482.87        548.85         8.01 o
   4   6  12        178.36        181.69         4.25 o
   5   6  12         92.79         80.93         3.12 o
   6   6  12       1166.94       1248.11        12.83 o
   7   6  12        663.44        598.30         7.75 o
   8   6  12        868.95       1018.98        12.17 o
   9   6  12        139.76        117.13         3.85 o
  10   6  12         61.36         59.06         2.68 o
  11   6  12        251.46        251.59         4.84 o
  12   6  12          9.38          4.16         1.55 o
  13   6  12         34.49         43.23         2.53 o
  14   6  12         99.03        105.35         3.32 o
  15   6  12        249.09        262.63         7.38 o
 -21   7  12         95.71        118.46         6.24 o
 -20   7  12          0.68          1.26         1.73 o
 -19   7  12        130.91        139.03         3.87 o
 -18   7  12        116.18        107.32         4.08 o
 -17   7  12         32.53         33.31         2.31 o
 -16   7  12        101.48        139.46         3.84 o
 -15   7  12        305.30        337.16         7.10 o
 -14   7  12         64.33         60.07         3.15 o
 -13   7  12         61.45         82.00         3.63 o
 -12   7  12       1666.49       1684.02        17.93 o
 -11   7  12         31.47         21.45         2.74 o
 -10   7  12        834.67        882.54        11.14 o
  -9   7  12         93.87        114.00         3.66 o
  -8   7  12         42.74         42.80         2.82 o
  -7   7  12       2385.66       2396.97        22.13 o
  -6   7  12        513.18        471.43         7.75 o
  -5   7  12       1471.04       1394.39        14.41 o
  -4   7  12        127.70        127.63         4.11 o
  -3   7  12        578.52        597.33         8.42 o
  -2   7  12        396.20        387.86         6.80 o
  -1   7  12        144.59        156.73         4.35 o
   0   7  12        851.05        878.83        10.63 o
   1   7  12         73.70         79.57         3.18 o
   2   7  12        204.08        204.00         4.87 o
   3   7  12         40.95         34.28         2.59 o
   4   7  12        195.79        220.65         4.88 o
   5   7  12         69.60         90.95         3.49 o
   6   7  12        111.16         96.46         3.32 o
   7   7  12       1916.28       2115.32        24.71 o
   8   7  12          0.08          2.64         1.78 o
   9   7  12        119.11        115.45         3.40 o
  10   7  12         86.16         94.53         2.94 o
  11   7  12        498.02        546.35         8.90 o
  12   7  12         96.18         92.05         3.04 o
  13   7  12          7.42          8.12         2.34 o
  14   7  12          4.42          9.64         1.53 o
 -20   8  12        122.50        123.66         5.37 o
 -19   8  12        268.02        263.76         7.08 o
 -18   8  12          0.64          3.08         1.60 o
 -17   8  12        244.70        206.50         5.26 o
 -16   8  12         16.03         15.11         2.15 o
 -15   8  12         27.44         13.91         2.42 o
 -14   8  12        788.02        836.13        11.35 o
 -13   8  12         40.14         36.57         2.58 o
 -12   8  12        257.26        258.15         5.70 o
 -11   8  12       1564.80       1651.00        17.08 o
 -10   8  12        166.68        143.80         4.61 o
  -9   8  12       1914.60       1967.91        20.96 o
  -8   8  12         78.46         88.87         4.06 o
  -7   8  12       4839.15       4823.63        41.47 o
  -6   8  12       1868.98       1841.57        18.23 o
  -5   8  12        799.25        792.08        10.40 o
  -4   8  12        789.16        758.37        10.02 o
  -3   8  12        258.06        280.07         5.77 o
  -2   8  12       1227.61       1262.10        13.21 o
  -1   8  12       1049.47       1053.00        14.80 o
   0   8  12          0.71          1.04         2.23 o
   1   8  12        297.32        350.17         6.53 o
   2   8  12        123.95        125.02         3.89 o
   3   8  12       1448.70       1492.14        15.48 o
   4   8  12         10.54         14.83         2.07 o
   5   8  12        286.46        266.57         5.30 o
   6   8  12         10.50          8.91         1.82 o
   7   8  12         22.94         32.27         2.28 o
   8   8  12          1.54          1.40         1.69 o
   9   8  12         14.67         19.95         1.85 o
  10   8  12         15.52         18.20         1.98 o
  11   8  12          0.23          2.65         1.76 o
  12   8  12        981.03       1127.32        19.80 o
  13   8  12          4.99          3.85         1.52 o
 -19   9  12         16.16         12.16         2.58 o
 -18   9  12          0.37          1.29         1.66 o
 -17   9  12        192.23        210.31         6.61 o
 -16   9  12          2.68          6.33         1.88 o
 -15   9  12        649.51        691.62        12.38 o
 -14   9  12        423.02        413.73         7.57 o
 -13   9  12        468.72        504.32        10.01 o
 -12   9  12        378.48        334.20         6.17 o
 -11   9  12         17.91         23.51         2.49 o
 -10   9  12         10.51         25.10         2.66 o
  -9   9  12         67.08         73.75         3.53 o
  -8   9  12          2.24          3.81         2.26 o
  -7   9  12        194.50        162.35         5.04 o
  -6   9  12        876.15        912.77        12.80 o
  -5   9  12        788.73        786.08        12.00 o
  -4   9  12         77.02         84.02         4.02 o
  -3   9  12       3181.74       3201.11        36.65 o
  -2   9  12         40.00         34.86         3.18 o
  -1   9  12        304.35        317.52         6.78 o
   0   9  12          0.53          3.29         2.08 o
   1   9  12       2003.71       2015.89        21.48 o
   2   9  12         65.22         79.92         3.32 o
   3   9  12          3.36          5.67         2.00 o
   4   9  12        491.26        526.40         7.29 o
   5   9  12          0.05          3.34         1.88 o
   6   9  12          5.88         18.50         2.07 o
   7   9  12         32.86         18.28         1.86 o
   8   9  12          9.75          5.81         1.50 o
   9   9  12          0.25          2.79         1.55 o
  10   9  12          0.49          4.66         1.61 o
  11   9  12          1.09          2.53         2.02 o
  12   9  12          0.56         -0.97         3.01 o
 -17  10  12         88.28         53.32         2.66 o
 -16  10  12         36.90         38.53         3.08 o
 -15  10  12        220.15        235.87         5.09 o
 -14  10  12        109.46        102.34         4.20 o
 -13  10  12          1.86          3.87         2.04 o
 -12  10  12        523.83        573.92         8.84 o
 -11  10  12        127.12        138.75         4.18 o
 -10  10  12        205.95        207.45         5.60 o
  -9  10  12        358.52        360.52         6.80 o
  -8  10  12         49.22         58.44         3.10 o
  -7  10  12       1550.56       1528.77        17.84 o
  -6  10  12        111.82         98.03         4.43 o
  -5  10  12        150.60        170.88         5.09 o
  -4  10  12        124.00        118.48         4.03 o
  -3  10  12        996.04       1007.03        14.94 o
  -2  10  12        165.68        195.50         5.72 o
  -1  10  12        106.70        132.08         5.45 o
   0  10  12          2.75          7.98         2.39 o
   1  10  12         80.61         68.60         3.49 o
   2  10  12         13.13         13.05         2.33 o
   3  10  12         75.18         70.63         3.15 o
   4  10  12        194.49        186.51         4.57 o
   5  10  12         48.87         53.95         2.74 o
   6  10  12        276.96        271.66         6.21 o
   7  10  12          1.19          3.02         1.62 o
   8  10  12        186.17        206.26         6.20 o
   9  10  12        229.80        253.56         6.39 o
  10  10  12        185.33        172.50         5.53 o
 -15  11  12         13.14          8.14         2.13 o
 -14  11  12         36.86         53.66         2.55 o
 -13  11  12        111.12        162.63         5.24 o
 -12  11  12         56.81         48.02         2.90 o
 -11  11  12        169.78        150.30         4.41 o
 -10  11  12         64.52         64.04         3.15 o
  -9  11  12        293.47        279.07         6.60 o
  -8  11  12        707.06        739.08        12.62 o
  -7  11  12         88.16         87.06         3.32 o
  -6  11  12        302.00        302.75         5.80 o
  -5  11  12          0.53          3.95         2.01 o
  -4  11  12          3.17          4.62         2.35 o
  -3  11  12        177.03        160.66         5.83 o
  -2  11  12        794.83        842.77        12.10 o
  -1  11  12         33.76         34.04         2.84 o
   0  11  12        167.48        122.84         4.90 o
   1  11  12         26.22         25.74         2.69 o
   2  11  12        297.71        297.57         6.44 o
   3  11  12        348.62        317.02         6.73 o
   4  11  12         17.76          5.99         2.00 o
   5  11  12        409.99        482.09        11.75 o
   6  11  12        136.19        185.50         6.04 o
   7  11  12        252.46        195.01         7.43 o
   8  11  12          1.37          4.98         2.40 o
 -13  12  12         84.37         60.50         4.19 o
 -12  12  12        520.48        474.23        10.26 o
 -11  12  12          0.88          1.57         2.04 o
 -10  12  12         47.96         60.48         3.53 o
  -9  12  12        111.00        112.30         4.59 o
  -8  12  12        350.94        383.24         7.56 o
  -7  12  12        156.32        165.76         5.12 o
  -6  12  12          0.67          6.52         2.07 o
  -5  12  12         21.68         17.38         2.17 o
  -4  12  12        150.23        105.61         3.75 o
[truncated: 118,098 more chars]
