# Supplementary material for: London Dispersion versus Intramolecular Hydrogen Bond in Bis‐Pyridines: How Accurate Is DFT for Competing Noncovalent Interactions in the Condensed Phase?
Source: Chemistry. 2025 Oct 23;31(66):e02745. doi: 10.1002/chem.202502745 (PMC12648470; doi:10.1002/chem.202502745)
Supplement: Supplementary file 1 — Supporting Information [file CHEM-31-e02745-s002.zip › Crystal_structures/11b/c200123_1_2.res]

TITL c200123_1_2_a.res in P2(1)/c
    c200123_1_2.res
    created by SHELXL-2018/3 at 14:23:34 on 30-Jan-2023
REM Old TITL c200123_1_2 in P2(1)/c
REM SHELXT solution in P2(1)/c
REM R1 0.181, Rweak 0.011, Alpha 0.037, Orientation as input
REM Formula found by SHELXT: C51 B2 N2 F18
CELL 1.54184 20.3501 12.7777 16.8838 90 103.741 90
ZERR 4 0.0001 0.0001 0.0001 0 0.001 0
LATT 1
SYMM -X,0.5+Y,0.5-Z
SFAC C H B F N
UNIT 176 100 4 96 8
DFIX 0.93 N1B H1B
RIGU C13 F7 F8 F9 C16 F7A F9A F8A
SADI F7 C16 F9A C16 F7A C16 F8 C16 F8A C16 F9 C16
SADI F7 F8 F8 F9 F9 F7 F7A F8A F8A F9A F9A F7A
SIMU F7 F8 F9 C16 F7A F9A F8A
SADI F1 F2 F2 F3 F3 F1 F1A F2A F2A F3A F3A F1A
SADI F1 C8 F1A C8A F3A C8A F2 C8 F2A C8A F3 C8
RIGU C5 F1 F2 F3 C8 C8A F3A F1A F2A
SADI C8 C5 C8A C5
SIMU C5 F1 F2 F3 C8 C8A F3A F1A F2A
ISOR 0.01 0.01 F1 F2 F3 C8 C8A F3A F1A F2A F7 F8 F9 C16 F7A F9A F8A

L.S. 9
PLAN  20
SIZE 0.19 0.25 0.32
TEMP -173
CONF
BOND $H
list 4
MORE -1
fmap 2
acta
REM <olex2.extras>
REM <HklSrc "%.\\c200123_1_2.hkl">
REM </olex2.extras>

WGHT    0.036300    3.451900
FVAR       0.30478   0.73389   0.61736
PART 1
F1    4    1.027063    0.130410    0.350286    31.00000    0.04116    0.07765 =
         0.06116    0.02130    0.01609    0.04231
F2    4    0.942086    0.051187    0.369484    31.00000    0.05738    0.02134 =
         0.14788    0.02676   -0.03425   -0.00613
F3    4    0.993448    0.166315    0.454591    31.00000    0.08705    0.07345 =
         0.02221    0.00647    0.00481    0.05832
PART 0
F4    4    0.905635    0.437543    0.110866    11.00000    0.04955    0.02800 =
         0.03893   -0.00060    0.02096   -0.01147
F5    4    0.925845    0.275289    0.091907    11.00000    0.06872    0.04213 =
         0.04470    0.00034    0.03960    0.01717
F6    4    0.823653    0.331154    0.070971    11.00000    0.04573    0.04387 =
         0.02237   -0.00431    0.00678   -0.01208
PART 1
F7    4    0.915032    0.746546    0.319635    21.00000    0.01953    0.05216 =
         0.12676    0.05343   -0.00113   -0.00810
F8    4    0.848377    0.874913    0.302170    21.00000    0.05718    0.02136 =
         0.09174   -0.01166    0.03769   -0.01683
F9    4    0.853051    0.780444    0.202523    21.00000    0.08805    0.09244 =
         0.03108   -0.01101    0.02711   -0.06309
PART 0
F10   4    0.605485    0.818081    0.271745    11.00000    0.03541    0.02961 =
         0.05149    0.00768    0.00633    0.01556
F11   4    0.569272    0.663045    0.281661    11.00000    0.01876    0.03531 =
         0.05963   -0.00735    0.00285    0.00426
F12   4    0.614299    0.750109    0.389719    11.00000    0.03709    0.09115 =
         0.02430   -0.00754    0.00618    0.03253
F13   4    0.978028    0.594048    0.570055    11.00000    0.03013    0.04257 =
         0.05304    0.01196   -0.00362   -0.01981
F14   4    1.007432    0.442494    0.615488    11.00000    0.01747    0.04077 =
         0.07515   -0.00300   -0.00141    0.00146
F15   4    0.971757    0.552302    0.690728    11.00000    0.03477    0.10714 =
         0.03161   -0.03289    0.00735   -0.03117
F16   4    0.677597    0.366724    0.617205    11.00000    0.03056    0.04365 =
         0.03368   -0.00453    0.01650   -0.01462
F17   4    0.763074    0.360243    0.721122    11.00000    0.03553    0.07301 =
         0.03391    0.02978    0.01886    0.01845
F18   4    0.717126    0.506943    0.679511    11.00000    0.03172    0.03866 =
         0.04444   -0.01125    0.01963    0.00242
F19   4    0.519197    0.372345    0.155788    11.00000    0.02835    0.04747 =
         0.03947   -0.00140   -0.00650    0.01619
F20   4    0.597590    0.344294    0.093110    11.00000    0.03204    0.04598 =
         0.02055    0.00971   -0.00101   -0.01381
F21   4    0.533446    0.217811    0.112638    11.00000    0.02816    0.03662 =
         0.02382   -0.00090   -0.00418   -0.01288
F22   4    0.702914   -0.000645    0.374122    11.00000    0.04027    0.02198 =
         0.04511    0.00699    0.01675    0.01140
F23   4    0.596127    0.017028    0.362583    11.00000    0.03139    0.02419 =
         0.04903    0.00815    0.00326   -0.01130
F24   4    0.666723    0.080993    0.466184    11.00000    0.05340    0.02505 =
         0.02332    0.00484    0.01236   -0.00421
C1    1    0.836857    0.356461    0.324321    11.00000    0.01298    0.01545 =
         0.01962   -0.00185    0.00223   -0.00150
C2    1    0.840801    0.373133    0.243770    11.00000    0.01644    0.01649 =
         0.02162   -0.00112    0.00449   -0.00013
AFIX  43
H2    2    0.812285    0.424344    0.212170    11.00000   -1.20000
AFIX   0
C3    1    0.885154    0.317179    0.208202    11.00000    0.01876    0.01894 =
         0.02495   -0.00529    0.00771   -0.00366
C4    1    0.927382    0.241455    0.251787    11.00000    0.01661    0.02236 =
         0.03201   -0.01007    0.00484    0.00115
AFIX  43
H4    2    0.957863    0.203517    0.227833    11.00000   -1.20000
AFIX   0
C5    1    0.923770    0.222770    0.331452    11.00000    0.01952    0.02211 =
         0.02854   -0.00536   -0.00239    0.00508
C6    1    0.879639    0.278561    0.367064    11.00000    0.01928    0.01939 =
         0.02057   -0.00165    0.00007    0.00156
AFIX  43
H6    2    0.878398    0.263568    0.421800    11.00000   -1.20000
AFIX   0
C7    1    0.886005    0.339524    0.121380    11.00000    0.03273    0.02160 =
         0.03147   -0.00526    0.01731   -0.00212
PART 1
C8    1    0.972250    0.143299    0.377164    31.00000    0.02364    0.02260 =
         0.03721   -0.00188    0.00359    0.00662
PART 0
C9    1    0.762908    0.533259    0.332172    11.00000    0.01717    0.01722 =
         0.01273   -0.00134    0.00251   -0.00015
C10   1    0.700510    0.579994    0.331584    11.00000    0.01688    0.01888 =
         0.01679   -0.00121    0.00458   -0.00028
AFIX  43
H10   2    0.665765    0.538319    0.344363    11.00000   -1.20000
AFIX   0
C11   1    0.687533    0.685460    0.312926    11.00000    0.02017    0.02013 =
         0.01595   -0.00286    0.00191    0.00293
C12   1    0.737314    0.750089    0.295868    11.00000    0.02625    0.01539 =
         0.01898   -0.00040    0.00160    0.00145
AFIX  43
H12   2    0.728807    0.822107    0.283626    11.00000   -1.20000
AFIX   0
C13   1    0.799854    0.705951    0.297309    11.00000    0.02188    0.01954 =
         0.01807    0.00139    0.00256   -0.00298
C14   1    0.812305    0.599981    0.314350    11.00000    0.01637    0.01898 =
         0.01719   -0.00023    0.00381    0.00037
AFIX  43
H14   2    0.855493    0.572123    0.313885    11.00000   -1.20000
AFIX   0
C15   1    0.619511    0.728999    0.313999    11.00000    0.02441    0.02624 =
         0.02092   -0.00358    0.00146    0.00699
C16   1    0.855126    0.774043    0.280363    11.00000    0.02830    0.02264 =
         0.03043    0.00368    0.00541   -0.00491
C17   1    0.803796    0.422966    0.462264    11.00000    0.01617    0.01309 =
         0.01817    0.00058    0.00340    0.00048
C18   1    0.761106    0.408213    0.515418    11.00000    0.01541    0.01538 =
         0.01982    0.00071    0.00332   -0.00102
AFIX  43
H18   2    0.716116    0.384648    0.493973    11.00000   -1.20000
AFIX   0
C19   1    0.782879    0.427187    0.598932    11.00000    0.02018    0.01618 =
         0.01939    0.00206    0.00699    0.00163
C20   1    0.847949    0.462424    0.633022    11.00000    0.02142    0.01871 =
         0.01691   -0.00082    0.00338    0.00087
AFIX  43
H20   2    0.862724    0.475042    0.689936    11.00000   -1.20000
AFIX   0
C21   1    0.890723    0.478625    0.581307    11.00000    0.01682    0.01782 =
         0.02096   -0.00118    0.00270   -0.00106
C22   1    0.869161    0.458969    0.498041    11.00000    0.01576    0.01715 =
         0.01908   -0.00013    0.00514   -0.00087
AFIX  43
H22   2    0.899805    0.470351    0.464334    11.00000   -1.20000
AFIX   0
C23   1    0.735775    0.413616    0.653976    11.00000    0.02183    0.02774 =
         0.02043    0.00219    0.00721    0.00120
C24   1    0.961545    0.516983    0.614899    11.00000    0.01956    0.03004 =
         0.02135   -0.00335    0.00200   -0.00455
C25   1    0.713444    0.335350    0.332750    11.00000    0.01372    0.01619 =
         0.01741   -0.00115    0.00485    0.00039
C26   1    0.665387    0.351805    0.259169    11.00000    0.01564    0.01731 =
         0.01791    0.00078    0.00459    0.00009
AFIX  43
H26   2    0.667235    0.414877    0.229986    11.00000   -1.20000
AFIX   0
C27   1    0.615100    0.279180    0.227324    11.00000    0.01403    0.02146 =
         0.01702   -0.00120    0.00374    0.00056
C28   1    0.609887    0.186151    0.267841    11.00000    0.01469    0.01924 =
         0.02116   -0.00319    0.00527   -0.00265
AFIX  43
H28   2    0.575328    0.136765    0.246463    11.00000   -1.20000
AFIX   0
C29   1    0.657024    0.167854    0.340784    11.00000    0.01740    0.01567 =
         0.02013   -0.00032    0.00676    0.00050
C30   1    0.707758    0.240387    0.372279    11.00000    0.01531    0.01773 =
         0.01721   -0.00040    0.00340    0.00133
AFIX  43
H30   2    0.739429    0.224984    0.422029    11.00000   -1.20000
AFIX   0
C31   1    0.566575    0.302798    0.147754    11.00000    0.01783    0.02726 =
         0.02288    0.00167    0.00036   -0.00313
C32   1    0.655622    0.066768    0.385055    11.00000    0.02278    0.01803 =
         0.02522   -0.00032    0.00567   -0.00150
B1    3    0.779055    0.412127    0.362808    11.00000    0.01292    0.01516 =
         0.01646    0.00031    0.00305   -0.00050

N1B   5    0.720485    0.743558    0.549610    11.00000    0.02726    0.02176 =
         0.02212   -0.00143    0.00170    0.00365
H1B   2    0.682780    0.708319    0.556924    11.00000   -1.20000
N2B   5    0.599481    0.682082    0.570832    11.00000    0.02807    0.02896 =
         0.02966   -0.00015    0.00410    0.00858
C1B   1    0.769075    0.693735    0.522420    11.00000    0.02924    0.02269 =
         0.02432   -0.00278    0.00003    0.00690
AFIX  43
H1BA  2    0.765436    0.620588    0.512247    11.00000   -1.20000
AFIX   0
C2B   1    0.823828    0.747542    0.509243    11.00000    0.02705    0.02948 =
         0.02642   -0.00142    0.00160    0.00719
AFIX  43
H2B   2    0.858394    0.712379    0.490504    11.00000   -1.20000
AFIX   0
C3B   1    0.827600    0.854609    0.523914    11.00000    0.02851    0.03009 =
         0.03191    0.00206    0.00064    0.00112
AFIX  43
H3B   2    0.864651    0.893882    0.514500    11.00000   -1.20000
AFIX   0
C4B   1    0.776893    0.903927    0.552427    11.00000    0.03364    0.02164 =
         0.02776   -0.00092   -0.00121    0.00322
AFIX  43
H4B   2    0.779432    0.977071    0.562793    11.00000   -1.20000
AFIX   0
C5B   1    0.722922    0.847223    0.565744    11.00000    0.03210    0.02169 =
         0.01610   -0.00020   -0.00182    0.00674
C6B   1    0.667361    0.894480    0.599138    11.00000    0.04070    0.02146 =
         0.01939   -0.00013    0.00672    0.00764
AFIX  23
H6BA  2    0.673914    0.971288    0.601650    11.00000   -1.20000
H6BB  2    0.672954    0.869399    0.655830    11.00000   -1.20000
AFIX   0
C7B   1    0.593749    0.872297    0.552512    11.00000    0.03572    0.02898 =
         0.02292    0.00345    0.00766    0.01476
AFIX  23
H7BA  2    0.564950    0.929947    0.564210    11.00000   -1.20000
H7BB  2    0.591822    0.874429    0.493389    11.00000   -1.20000
AFIX   0
C8B   1    0.563163    0.770163    0.570769    11.00000    0.02987    0.03253 =
         0.01683   -0.00136    0.00280    0.01063
C9B   1    0.498484    0.766442    0.584631    11.00000    0.03110    0.03975 =
         0.02537   -0.00343    0.00605    0.01281
AFIX  43
H9B   2    0.473587    0.829225    0.585166    11.00000   -1.20000
AFIX   0
C10B  1    0.470549    0.671422    0.597602    11.00000    0.02740    0.04770 =
         0.03037   -0.00828    0.00564    0.00372
AFIX  43
H10B  2    0.426451    0.668225    0.607213    11.00000   -1.20000
AFIX   0
C11B  1    0.507531    0.581007    0.596432    11.00000    0.02972    0.03743 =
         0.03526   -0.00475    0.00201   -0.00040
AFIX  43
H11B  2    0.489449    0.514478    0.604773    11.00000   -1.20000
AFIX   0
C12B  1    0.571707    0.590198    0.582750    11.00000    0.02795    0.03031 =
         0.04150   -0.00193    0.00279    0.00559
AFIX  43
H12B  2    0.597309    0.528243    0.581768    11.00000   -1.20000
AFIX   0

PART 2
F7A   4    0.896742    0.716783    0.241872   -21.00000    0.05346    0.04699 =
         0.09101   -0.00340    0.05078   -0.02038
F9A   4    0.834968    0.846348    0.230348   -21.00000    0.05195    0.06517 =
         0.11975    0.07009    0.01906    0.00332
F8A   4    0.895582    0.806536    0.343999   -21.00000    0.07197    0.11423 =
         0.05266   -0.02319    0.01352   -0.06871
C8A   1    0.959175    0.131397    0.383923   -31.00000    0.01984    0.04383 =
         0.03618   -0.00145   -0.00028    0.01778
F3A   4    1.010502    0.166915    0.441085   -31.00000    0.05652    0.05641 =
         0.11898    0.02579   -0.05928   -0.01648
F1A   4    0.985633    0.065429    0.341963   -31.00000    0.14457    0.08584 =
         0.05453    0.01467    0.03586    0.09194
F2A   4    0.925723    0.076394    0.426822   -31.00000    0.06482    0.04428 =
         0.07983    0.03733    0.02181    0.02600
HKLF 4


REM  c200123_1_2_a.res in P2(1)/c
REM wR2 = 0.0934, GooF = S = 1.025, Restrained GooF = 1.070 for all data
REM R1 = 0.0390 for 8758 Fo > 4sig(Fo) and 0.0407 for all 9238 data
REM 708 parameters refined using 467 restraints

END  
     
WGHT      0.0363      3.4521 

REM Highest difference peak  0.471,  deepest hole -0.347,  1-sigma level  0.047
Q1    1   0.9559  0.1185  0.4574  11.00000  0.05    0.47
Q2    1   0.6135  0.8192  0.3262  11.00000  0.05    0.44
Q3    1   0.6031  0.6766  0.3937  11.00000  0.05    0.43
Q4    1   1.0302  0.1666  0.3927  11.00000  0.05    0.42
Q5    1   0.7070  0.3125  0.6371  11.00000  0.05    0.41
Q6    1   0.8686  0.8425  0.3320  11.00000  0.05    0.34
Q7    1   0.9620  0.6176  0.6080  11.00000  0.05    0.32
Q8    1   0.9220  0.4976  0.5949  11.00000  0.05    0.32
Q9    1   0.9844  0.4849  0.6898  11.00000  0.05    0.32
Q10   1   0.7427  0.3775  0.3481  11.00000  0.05    0.29
Q11   1   0.7920  0.4170  0.4149  11.00000  0.05    0.29
Q12   1   0.7604  0.4209  0.6233  11.00000  0.05    0.28
Q13   1   0.7701  0.4774  0.3452  11.00000  0.05    0.27
Q14   1   0.8367  0.8605  0.2675  11.00000  0.05    0.26
Q15   1   0.8237  0.7369  0.2856  11.00000  0.05    0.26
Q16   1   0.5946  0.2885  0.1883  11.00000  0.05    0.25
Q17   1   0.8813  0.3243  0.1668  11.00000  0.05    0.25
Q18   1   0.8108  0.6628  0.3192  11.00000  0.05    0.24
Q19   1   0.6358  0.3153  0.2446  11.00000  0.05    0.24
Q20   1   0.6569  0.7063  0.3127  11.00000  0.05    0.24

  REM The information below was added by Olex2.
  REM
  REM R1 = 0.0390 for 8758 Fo > 4sig(Fo) and 0.0407 for all 153275 data
  REM 708 parameters refined using n/a restraints
  REM Highest difference peak 0.47, deepest hole -0.35
  REM Mean Shift 0, Max Shift -0.001.

  REM +++ Tabular Listing of Refinement Information +++
  REM R1_all = 0.0407
  REM R1_gt = 0.0390
  REM wR_ref = 0.0934
  REM GOOF = 1.025
  REM Shift_max = -0.001
  REM Shift_mean = 0
  REM Reflections_all = 153275
  REM Reflections_gt = 8758
  REM Parameters = 708
  REM Hole = -0.35
  REM Peak = 0.47
  REM Flack = n/a

  
