# Supplementary material for: London Dispersion versus Intramolecular Hydrogen Bond in Bis‐Pyridines: How Accurate Is DFT for Competing Noncovalent Interactions in the Condensed Phase?
Source: Chemistry. 2025 Oct 23;31(66):e02745. doi: 10.1002/chem.202502745 (PMC12648470; doi:10.1002/chem.202502745)
Supplement: Supplementary file 1 — Supporting Information [file CHEM-31-e02745-s002.zip › Crystal_structures/12b/12b_crystal_structure.xyz]

122
c020620_1_1
F       6.668365   14.833569    1.886917
F       7.804514   15.532454    0.224410
F       8.253661   16.220683    2.192765
F      12.203440   12.250698   -0.687872
F      12.599008   14.256022   -0.022869
F      13.286221   12.586441    1.134717
F       9.889291   15.543326    6.260108
F      11.875039   15.008399    6.733935
F      10.422585   15.178010    8.272227
F      11.157528   10.628956    9.891136
F      10.856583    8.967638    8.602919
F       9.181234    9.920069    9.504506
F      14.338637    9.473209    3.784857
F      13.853060    8.123932    5.362799
F      14.460522    7.361335    3.454000
F      10.788041    5.407981    1.128629
F       8.821414    5.868975    1.798239
F       9.675976    6.945353    0.185911
F       5.131300    9.890713    7.399432
F       5.888260    7.946493    6.997501
F       3.932458    8.473374    6.348786
F       3.622873    9.500390    1.590940
F       4.629735   11.331320    1.135210
F       5.464074    9.452552    0.541281
C       9.516336   11.947573    2.796566
C       8.613367   12.998074    2.576269
H       7.796198   13.010468    3.060543
C       8.873651   14.019436    1.674846
C      10.060099   14.054228    0.959828
H      10.240852   14.757527    0.347177
C      10.972864   13.037215    1.163508
C      10.699731   12.000848    2.049795
H      11.338241   11.304899    2.152326
C       7.898717   15.133868    1.487290
C      12.257790   13.029387    0.401272
C       9.736153   11.425475    5.394387
C       9.954290   12.789322    5.618303
H       9.858102   13.394746    4.892493
C      10.307230   13.289239    6.868022
C      10.445228   12.454014    7.964240
H      10.664820   12.800064    8.821357
C      10.251950   11.096691    7.767141
C       9.922601   10.596338    6.510019
H       9.820380    9.657737    6.404132
C      10.584069   14.747894    7.030077
C      10.343675   10.152306    8.921601
C      10.158684    9.486909    3.584138
C      11.491454    9.367529    3.996269
H      11.856094   10.030621    4.570488
C      12.298486    8.309852    3.592529
C      11.812819    7.310886    2.771065
H      12.359376    6.578580    2.511447
C      10.497948    7.414828    2.338533
C       9.693164    8.477288    2.735857
H       8.797856    8.518386    2.420712
C      13.729318    8.307242    4.035919
C       9.950433    6.422386    1.364062
C       7.680990   10.371713    4.006963
C       7.057708    9.898107    5.166687
H       7.547487    9.897824    5.980715
C       5.747455    9.427327    5.173926
C       4.985572    9.428632    4.017986
H       4.088019    9.117570    4.021786
C       5.575437    9.899411    2.853655
C       6.885739   10.356491    2.847897
H       7.258320   10.669858    2.032109
C       5.168936    8.935021    6.464775
C       4.822043   10.080982    1.528421
B       9.262759   10.812484    3.947077
N       7.573861    4.091539    3.825165
H       8.235010    4.520786    4.326961
N       9.785443    4.862617    5.086400
C       6.348733    6.192759    3.670184
H       6.030546    6.269779    4.593900
H       5.696168    6.602543    3.064673
H       7.209802    6.652274    3.581884
C       6.516319    4.746281    3.318762
C       5.632888    4.063271    2.509144
H       4.876878    4.507238    2.143178
C       5.857762    2.726606    2.234719
H       5.253637    2.247259    1.679963
C       6.958098    2.090564    2.766293
H       7.116109    1.172991    2.577125
C       7.829503    2.790753    3.574267
C       9.066881    2.196245    4.181522
H       9.120922    1.242531    3.921543
H       8.985684    2.233820    5.167427
C      10.376418    2.895782    3.767088
H      11.109274    2.230385    3.787604
H      10.284214    3.209410    2.832678
C      10.768565    4.068924    4.631164
C      12.094667    4.309424    4.946720
H      12.782348    3.750077    4.604840
C      12.399497    5.376016    5.766703
H      13.302888    5.560305    5.995506
C      11.385244    6.172318    6.251553
H      11.582676    6.903407    6.825048
C      10.077930    5.898114    5.896183
C       8.923184    6.712247    6.385804
H       8.658073    7.352724    5.692948
H       9.185595    7.197356    7.195834
H       8.169144    6.120348    6.589221
F      11.801636   15.060587    7.258764
F       9.848443   15.262816    8.036959
F      10.189295   15.454172    5.960676
C       4.739856    9.774377    1.637006
F       5.483716    9.680874    0.531410
F       4.019367   10.883373    1.493871
F       3.894226    8.754537    1.643587
F      10.824332   10.642003   10.021109
F       9.106560    9.691747    9.226462
F      11.023169    9.058967    8.611145
F       9.463642   15.449823    7.156760
F      11.300372   15.017097    8.114285
F      11.235380   15.275863    6.021550
F       9.871251    6.925783    0.133264
F       8.702456    6.047285    1.635361
F      10.634007    5.312303    1.270119
C       4.690632    9.800472    1.651813
F       3.551379   10.431077    1.836079
F       4.454472    8.532738    1.365543
F       5.289180   10.363667    0.618607
