# Supplementary material for: London Dispersion versus Intramolecular Hydrogen Bond in Bis‐Pyridines: How Accurate Is DFT for Competing Noncovalent Interactions in the Condensed Phase?
Source: Chemistry. 2025 Oct 23;31(66):e02745. doi: 10.1002/chem.202502745 (PMC12648470; doi:10.1002/chem.202502745)
Supplement: Supplementary file 1 — Supporting Information [file CHEM-31-e02745-s002.zip › Crystal_structures/12b/c020620_1_1.cif]

data_c020620_1_1
_audit_creation_date               2020-06-04
_audit_creation_method
;
Olex2 1.3
(compiled 2020.02.04 svn.rd84adfe8 for OlexSys, GUI svn.r6032)
;
_shelx_SHELXL_version_number       '2018/3'
loop_
  _audit_author_name
  _audit_author_email
  _audit_author_address
 'Savoy, A.' asavoy@org.chem.ethz.ch LOC-Chen

_audit_contact_author_address      ?
_audit_contact_author_email        ?
_audit_contact_author_name         ''
_audit_contact_author_phone        ?
_publ_contact_author_id_orcid      ?
_publ_section_acknowledgements
;
X-Ray services provided by SMoCC - The Small Molecule Crystallography
Center of ETH Zurich. 
;
_publ_section_references
;
Dolomanov, O.V., Bourhis, L.J., Gildea, R.J, Howard, J.A.K. & Puschmann, H.
 (2009), J. Appl. Cryst. 42, 339-341.

Sheldrick, G.M. (2015). Acta Cryst. A71, 3-8.

Sheldrick, G.M. (2015). Acta Cryst. C71, 3-8.
;
_chemical_name_common              ?
_chemical_name_systematic          ?
_chemical_formula_moiety           'C32 H12 B F24, C14 H17 N2'
_chemical_formula_sum              'C46 H29 B F24 N2'
_chemical_formula_weight           1076.47
_chemical_melting_point            ?
loop_
  _atom_type_symbol
  _atom_type_description
  _atom_type_scat_dispersion_real
  _atom_type_scat_dispersion_imag
  _atom_type_scat_source
 'C' 'C' 0.0033 0.0016 'International Tables Vol C Tables 4.2.6.8 and 6.1.1.4'
 'H' 'H' 0.0000 0.0000 'International Tables Vol C Tables 4.2.6.8 and 6.1.1.4'
 'B' 'B' 0.0013 0.0007 'International Tables Vol C Tables 4.2.6.8 and 6.1.1.4'
 'F' 'F' 0.0171 0.0103 'International Tables Vol C Tables 4.2.6.8 and 6.1.1.4'
 'N' 'N' 0.0061 0.0033 'International Tables Vol C Tables 4.2.6.8 and 6.1.1.4'

_shelx_space_group_comment
;
The symmetry employed for this shelxl refinement is uniquely defined
by the following loop, which should always be used as a source of
symmetry information in preference to the above space-group names.
They are only intended as comments.
;
_space_group_crystal_system        'monoclinic'
_space_group_IT_number             14
_space_group_name_H-M_alt          'P 1 21/c 1'
_space_group_name_Hall             '-P 2ybc'
loop_
  _space_group_symop_operation_xyz
 'x, y, z'
 '-x, y+1/2, -z+1/2'
 '-x, -y, -z'
 'x, -y-1/2, z-1/2'

_cell_length_a                     12.7494(14)
_cell_length_b                     21.745(2)
_cell_length_c                     16.4749(17)
_cell_angle_alpha                  90
_cell_angle_beta                   93.000(3)
_cell_angle_gamma                  90
_cell_volume                       4561.1(8)
_cell_formula_units_Z              4
_cell_measurement_reflns_used      9884
_cell_measurement_temperature      100.0(1)
_cell_measurement_theta_max        28.28
_cell_measurement_theta_min        2.28
_shelx_estimated_absorpt_T_max     0.987
_shelx_estimated_absorpt_T_min     0.964
_exptl_absorpt_coefficient_mu      0.160
_exptl_absorpt_correction_T_max    0.7457
_exptl_absorpt_correction_T_min    0.7131
_exptl_absorpt_correction_type     multi-scan
_exptl_absorpt_process_details
;
SADABS-2014/5 (Bruker,2014/5) was used for absorption correction.
wR2(int) was 0.0450 before and 0.0402 after correction.
The Ratio of minimum to maximum transmission is 0.9563.
The \l/2 correction factor is 0.00150.
;
_exptl_absorpt_special_details     ?
_exptl_crystal_colour              'clear colourless'
_exptl_crystal_colour_lustre       clear
_exptl_crystal_colour_primary      colourless
_exptl_crystal_density_diffrn      1.568
_exptl_crystal_density_meas        ?
_exptl_crystal_density_method      ?
_exptl_crystal_description         plate
_exptl_crystal_F_000               2160
_exptl_crystal_size_max            0.23
_exptl_crystal_size_mid            0.19
_exptl_crystal_size_min            0.08
_exptl_transmission_factor_max     ?
_exptl_transmission_factor_min     ?
_diffrn_reflns_av_R_equivalents    0.0370
_diffrn_reflns_av_unetI/netI       0.0210
_diffrn_reflns_Laue_measured_fraction_full  1.000
_diffrn_reflns_Laue_measured_fraction_max  0.998
_diffrn_reflns_limit_h_max         17
_diffrn_reflns_limit_h_min         -17
_diffrn_reflns_limit_k_max         29
_diffrn_reflns_limit_k_min         -28
_diffrn_reflns_limit_l_max         21
_diffrn_reflns_limit_l_min         -21
_diffrn_reflns_number              85974
_diffrn_reflns_point_group_measured_fraction_full  1.000
_diffrn_reflns_point_group_measured_fraction_max  0.998
_diffrn_reflns_theta_full          25.242
_diffrn_reflns_theta_max           28.343
_diffrn_reflns_theta_min           1.552
_diffrn_ambient_temperature        100.0(1)
_diffrn_detector                   'Bruker APEX2 area detector'
_diffrn_detector_area_resol_mean   8.33
_diffrn_detector_type              'CCD area detector'
_diffrn_measured_fraction_theta_full  1.000
_diffrn_measured_fraction_theta_max  0.998
_diffrn_measurement_device         'kappa-stage diffractometer'
_diffrn_measurement_device_type    'Bruker APEX-II Duo (Mo)'
_diffrn_measurement_method         '\w and \f scans'
_diffrn_radiation_monochromator    'focusing graphite'
_diffrn_radiation_probe            x-ray
_diffrn_radiation_type             MoK\a
_diffrn_radiation_wavelength       0.71073
_diffrn_radiation_xray_symbol      K-L~3~
_diffrn_source                     'sealed tube'
_diffrn_source_current             30.0
_diffrn_source_power               1.5
_diffrn_source_voltage             50.0
_diffrn_standards_number           0
_reflns_Friedel_coverage           0.000
_reflns_Friedel_fraction_full      .
_reflns_Friedel_fraction_max       .
_reflns_number_gt                  8972
_reflns_number_total               11357
_reflns_special_details
;
 Reflections were merged by SHELXL according to the crystal
 class for the calculation of statistics and refinement.
 
 _reflns_Friedel_fraction is defined as the number of unique
 Friedel pairs measured divided by the number that would be
 possible theoretically, ignoring centric projections and
 systematic absences.
;
_reflns_threshold_expression       'I > 2\s(I)'
_computing_cell_refinement         'SAINT v8.34A (Bruker, 2013)'
_computing_data_collection         'Bruker APEX2'
_computing_data_reduction          'SAINT v8.34A (Bruker, 2013)'
_computing_molecular_graphics      'Olex2 (Dolomanov et al., 2009)'
_computing_publication_material    'Olex2 (Dolomanov et al., 2009)'
_computing_structure_refinement    'XL (Sheldrick, 2008)'
_computing_structure_solution      'XS (Sheldrick, 2008)'
_refine_diff_density_max           0.347
_refine_diff_density_min           -0.266
_refine_diff_density_rms           0.043
_refine_ls_extinction_coef         .
_refine_ls_extinction_method       none
_refine_ls_goodness_of_fit_ref     1.023
_refine_ls_hydrogen_treatment      mixed
_refine_ls_matrix_type             full
_refine_ls_number_parameters       847
_refine_ls_number_reflns           11357
_refine_ls_number_restraints       575
_refine_ls_R_factor_all            0.0543
_refine_ls_R_factor_gt             0.0388
_refine_ls_restrained_S_all        1.016
_refine_ls_shift/su_max            0.001
_refine_ls_shift/su_mean           0.000
_refine_ls_structure_factor_coef   Fsqd
_refine_ls_weighting_details      
 'w=1/[\s^2^(Fo^2^)+(0.0409P)^2^+2.2474P] where P=(Fo^2^+2Fc^2^)/3'
_refine_ls_weighting_scheme        calc
_refine_ls_wR_factor_gt            0.0910
_refine_ls_wR_factor_ref           0.0988
_refine_special_details            'Disorder in the BARF anion.'
_olex2_refinement_description
;
1. Fixed Uiso
 At 1.2 times of:
  All C(H) groups, All C(H,H) groups, All N(H) groups
 At 1.5 times of:
  All C(H,H,H) groups
2. Restrained distances
 N1B-H1B
 0.93 with sigma of 0.01
 F22-C32 \\sim F24B-C32B \\sim F23B-C32B \\sim F23-C32 \\sim F22A-C32A \\sim
F24-C32 \\sim F22B-C32B ~
 F24A-C32A \\sim F23A-C32A
 with sigma of 0.02
 F16-F17 \\sim F17-F18 \\sim F18-F16 \\sim F16A-F17A \\sim F17A-F18A \\sim
F18A-F16A
 with sigma of 0.02
 F22-F23 \\sim F23-F24 \\sim F24-F22 \\sim F22A-F23A \\sim F23A-F24A \\sim
F24A-F22A \\sim F22B-F23B ~
 F23B-F24B \\sim F24B-F22B
 with sigma of 0.02
 C32A-C29 \\sim C32-C29 \\sim C32B-C29
 with sigma of 0.02
 F7-F8 \\sim F8-F9 \\sim F9-F7 \\sim F7A-F8A \\sim F8A-F9A \\sim F9A-F7A \\sim
F7B-F8B \\sim F8B-F9B \\sim F9B-
 F7B
 with sigma of 0.02
 F16A-C24 \\sim F17-C24 \\sim F16-C24 \\sim F18A-C24 \\sim F18-C24 \\sim
F17A-C24
 with sigma of 0.02
 F9A-C15 \\sim F9-C15 \\sim F7-C15 \\sim F7A-C15 \\sim F9B-C15 \\sim F8A-C15
\\sim F8-C15 \\sim F8B-C15 ~
 F7B-C15
 with sigma of 0.02
 F10-F11 \\sim F11-F12 \\sim F12-F10 \\sim F10A-F11A \\sim F11A-F12A \\sim
F12A-F10A
 with sigma of 0.02
 F12A-C16 \\sim F11-C16 \\sim F10-C16 \\sim F11A-C16 \\sim F12-C16 \\sim
F10A-C16
 with sigma of 0.02
3. Uiso/Uaniso restraints and constraints
Uanis(F22) \\sim Ueq, Uanis(F23) \\sim Ueq, Uanis(F24) \\sim Ueq, Uanis(C32)
\\sim Ueq, Uanis(C32A) \\sim Ueq, Uanis(F24A) \\sim Ueq, Uanis(F23A) \\sim Ueq,
Uanis(F22A) \\sim Ueq, Uanis(C32B) \\sim Ueq, Uanis(F23B) \\sim Ueq,
Uanis(F22B) \\sim Ueq, Uanis(F24B) \\sim Ueq, Uanis(C29) \\sim Ueq: with sigma
of 0.02 and sigma for terminal atoms of 0.04
4. Rigid body (RIGU) restrains
 F22, F23, F24, C32, C32A, F24A, F23A, F22A, C32B, F23B, F22B, F24B, C29
 with sigma for 1-2 distances of 0.004 and sigma for 1-3 distances of 0.004
 F16, F17, F18, C24, F16A, F18A, F17A, C21
 with sigma for 1-2 distances of 0.004 and sigma for 1-3 distances of 0.004
 F7, F8, F9, C15, F9A, F7A, F8A, F8B, F7B, F9B, C11
 with sigma for 1-2 distances of 0.004 and sigma for 1-3 distances of 0.004
 F10, F11, F12, C16, F12A, F11A, F10A, C13
 with sigma for 1-2 distances of 0.004 and sigma for 1-3 distances of 0.004
5. Others
 1*[Sof(F7)+Sof(F8)+Sof(F9)+Sof(F22)+Sof(F23)+Sof(F24)+Sof(C32)]+1*[Sof(F9A)+
 Sof(F7A)+Sof(F8A)+Sof(C32A)+Sof(F24A)+Sof(F23A)+Sof(F22A)]+1*[Sof(F8B)+
 Sof(F7B)+Sof(F9B)+Sof(C32B)+Sof(F23B)+Sof(F22B)+Sof(F24B)]=1 with esd of 0.001
 Sof(F12A)=Sof(F11A)=Sof(F10A)=Sof(F16A)=Sof(F18A)=Sof(F17A)=1-FVAR(1)
 Sof(F10)=Sof(F11)=Sof(F12)=Sof(F16)=Sof(F17)=Sof(F18)=FVAR(1)
 Sof(F7)=Sof(F8)=Sof(F9)=Sof(F22)=Sof(F23)=Sof(F24)=Sof(C32)=FVAR(2)
 Sof(F9A)=Sof(F7A)=Sof(F8A)=Sof(C32A)=Sof(F24A)=Sof(F23A)=Sof(F22A)=FVAR(3)
 Sof(F8B)=Sof(F7B)=Sof(F9B)=Sof(C32B)=Sof(F23B)=Sof(F22B)=Sof(F24B)=FVAR(4)
6.a Secondary CH2 refined with riding coordinates:
 C7B(H7BA,H7BB), C8B(H8BA,H8BB)
6.b Aromatic/amide H refined with riding coordinates:
 C2(H2), C4(H4), C6(H6), C10(H10), C12(H12), C14(H14), C18(H18), C20(H20),
 C22(H22), C26(H26), C28(H28), C30(H30), C3B(H3B), C4B(H4B), C5B(H5B),
 C10B(H10B), C11B(H11B), C12B(H12B)
6.c Idealised Me refined as rotating group:
 C1B(H1BA,H1BB,H1BC), C14B(H14A,H14B,H14C)
;
_atom_sites_solution_hydrogens     mixed
_atom_sites_solution_primary       dual
_atom_sites_solution_secondary     ?
loop_
  _atom_site_label
  _atom_site_type_symbol
  _atom_site_fract_x
  _atom_site_fract_y
  _atom_site_fract_z
  _atom_site_U_iso_or_equiv
  _atom_site_adp_type
  _atom_site_occupancy
  _atom_site_site_symmetry_order
  _atom_site_calc_flag
  _atom_site_refinement_flags_posn
  _atom_site_refinement_flags_adp
  _atom_site_refinement_flags_occupancy
  _atom_site_disorder_assembly
  _atom_site_disorder_group
 F1 F 0.53079(9) 0.68216(6) 0.11469(8) 0.0571(3) Uani 1 1 d . . . . .
 F2 F 0.61307(12) 0.71430(7) 0.01364(8) 0.0805(5) Uani 1 1 d . . . . .
 F3 F 0.65639(12) 0.74595(5) 0.13328(11) 0.0797(5) Uani 1 1 d . . . . .
 F4 F 0.95435(9) 0.56338(5) -0.04181(6) 0.0446(3) Uani 1 1 d . . . . .
 F5 F 0.98811(9) 0.65560(4) -0.00139(6) 0.0435(3) Uani 1 1 d . . . . .
 F6 F 1.04677(8) 0.57882(5) 0.06897(6) 0.0433(3) Uani 1 1 d . . . . .
 F7 F 0.8014(6) 0.7148(4) 0.3805(4) 0.0405(17) Uani 0.543(11) 1 d D . P A 1
 F8 F 0.9591(4) 0.6902(4) 0.4093(5) 0.054(2) Uani 0.543(11) 1 d D . P A 1
 F9 F 0.8515(7) 0.6980(4) 0.5028(3) 0.061(2) Uani 0.543(11) 1 d D . P A 1
 F10 F 0.9158(5) 0.4888(4) 0.6012(5) 0.0370(12) Uani 0.59(2) 1 d D . P B 1
 F11 F 0.8869(6) 0.4124(3) 0.5229(4) 0.0372(13) Uani 0.59(2) 1 d D . P B 1
 F12 F 0.7592(5) 0.4562(6) 0.5777(7) 0.058(2) Uani 0.59(2) 1 d D . P B 1
 F13 F 1.14021(7) 0.43565(5) 0.23005(7) 0.0425(2) Uani 1 1 d . . . . .
 F14 F 1.10861(7) 0.37360(5) 0.32596(5) 0.0357(2) Uani 1 1 d . . . . .
 F15 F 1.14841(7) 0.33853(5) 0.20994(7) 0.0485(3) Uani 1 1 d . . . . .
 F16 F 0.8508(4) 0.2487(3) 0.0686(4) 0.0347(11) Uani 0.59(2) 1 d D . P B 1
 F17 F 0.6993(6) 0.2699(4) 0.1093(6) 0.0482(12) Uani 0.59(2) 1 d D . P B 1
 F18 F 0.7597(7) 0.3194(2) 0.0113(4) 0.0448(13) Uani 0.59(2) 1 d D . P B 1
 F19 F 0.43289(9) 0.45485(5) 0.44975(6) 0.0448(3) Uani 1 1 d . . . . .
 F20 F 0.49061(8) 0.36544(5) 0.42532(7) 0.0458(3) Uani 1 1 d . . . . .
 F21 F 0.33454(8) 0.38967(6) 0.38589(7) 0.0516(3) Uani 1 1 d . . . . .
 F22 F 0.2907(3) 0.4369(5) 0.0967(3) 0.070(2) Uani 0.543(11) 1 d D U P A 1
 F23 F 0.3678(5) 0.5211(2) 0.0690(3) 0.0689(12) Uani 0.543(11) 1 d D U P A 1
 F24 F 0.4308(7) 0.4347(4) 0.0329(5) 0.071(3) Uani 0.543(11) 1 d D U P A 1
 C1 C 0.75791(10) 0.54944(6) 0.16998(7) 0.0169(2) Uani 1 1 d . . . . .
 C2 C 0.68618(11) 0.59775(6) 0.15659(8) 0.0216(3) Uani 1 1 d . . . . .
 H2 H 0.624076 0.598320 0.186025 0.026 Uiso 1 1 calc R U . . .
 C3 C 0.70289(12) 0.64472(7) 0.10180(9) 0.0265(3) Uani 1 1 d . . . . .
 C4 C 0.79301(13) 0.64632(6) 0.05834(8) 0.0267(3) Uani 1 1 d . . . . .
 H4 H 0.804669 0.678663 0.021102 0.032 Uiso 1 1 calc R U . . .
 C5 C 0.86544(11) 0.59955(6) 0.07072(8) 0.0228(3) Uani 1 1 d . . . . .
 C6 C 0.84766(10) 0.55189(6) 0.12459(8) 0.0190(3) Uani 1 1 d . . . . .
 H6 H 0.898163 0.519885 0.130822 0.023 Uiso 1 1 calc R U . . .
 C7 C 0.62565(16) 0.69597(8) 0.09040(11) 0.0435(4) Uani 1 1 d . . . . .
 C8 C 0.96309(13) 0.59919(7) 0.02439(9) 0.0315(3) Uani 1 1 d . . . . .
 C9 C 0.78583(9) 0.52543(6) 0.32788(7) 0.0147(2) Uani 1 1 d . . . . .
 C10 C 0.80386(9) 0.58815(6) 0.34149(8) 0.0163(2) Uani 1 1 d . . . . .
 H10 H 0.793332 0.615992 0.297374 0.020 Uiso 1 1 calc R U . . .
 C11 C 0.83668(10) 0.61114(6) 0.41745(8) 0.0178(2) Uani 1 1 d . . . . .
 C12 C 0.85201(10) 0.57273(6) 0.48408(8) 0.0192(3) Uani 1 1 d . . . . .
 H12 H 0.872757 0.588644 0.536177 0.023 Uiso 1 1 calc R U . . .
 C13 C 0.83604(10) 0.51031(6) 0.47210(8) 0.0175(2) Uani 1 1 d . . . . .
 C14 C 0.80504(9) 0.48730(6) 0.39569(7) 0.0159(2) Uani 1 1 d . . . . .
 H14 H 0.796587 0.444136 0.389254 0.019 Uiso 1 1 calc R U . . .
 C15 C 0.85906(12) 0.67822(7) 0.42730(9) 0.0261(3) Uani 1 1 d D . . . .
 C16 C 0.84798(11) 0.46688(7) 0.54227(8) 0.0233(3) Uani 1 1 d D . . . .
 C17 C 0.81153(9) 0.43628(6) 0.21785(7) 0.0151(2) Uani 1 1 d . . . . .
 C18 C 0.91776(10) 0.43079(6) 0.24290(7) 0.0173(2) Uani 1 1 d . . . . .
 H18 H 0.948721 0.461284 0.277802 0.021 Uiso 1 1 calc R U . . .
 C19 C 0.97940(10) 0.38215(6) 0.21836(8) 0.0189(3) Uani 1 1 d . . . . .
 C20 C 0.93793(10) 0.33621(6) 0.16843(8) 0.0194(3) Uani 1 1 d . . . . .
 H20 H 0.979732 0.302533 0.152650 0.023 Uiso 1 1 calc R U . . .
 C21 C 0.83302(10) 0.34099(6) 0.14214(8) 0.0184(2) Uani 1 1 d . . . . .
 C22 C 0.77153(10) 0.38985(6) 0.16629(7) 0.0172(2) Uani 1 1 d . . . . .
 H22 H 0.700011 0.391740 0.147135 0.021 Uiso 1 1 calc R U . . .
 C23 C 1.09345(11) 0.38203(7) 0.24531(9) 0.0264(3) Uani 1 1 d . . . . .
 C24 C 0.78607(11) 0.29535(6) 0.08291(9) 0.0244(3) Uani 1 1 d D . . . .
 C25 C 0.61893(9) 0.47697(6) 0.24355(8) 0.0160(2) Uani 1 1 d . . . . .
 C26 C 0.57481(9) 0.45519(6) 0.31404(8) 0.0168(2) Uani 1 1 d . . . . .
 H26 H 0.616572 0.455177 0.363518 0.020 Uiso 1 1 calc R U . . .
 C27 C 0.47207(10) 0.43354(6) 0.31448(8) 0.0202(3) Uani 1 1 d . . . . .
 C28 C 0.40756(10) 0.43360(7) 0.24422(9) 0.0256(3) Uani 1 1 d . . . . .
 H28 H 0.337176 0.419295 0.244451 0.031 Uiso 1 1 calc R U . . .
 C29 C 0.44904(11) 0.45525(7) 0.17345(9) 0.0271(3) Uani 1 1 d D U . . .
 C30 C 0.55179(10) 0.47627(7) 0.17310(8) 0.0218(3) Uani 1 1 d . . . . .
 H30 H 0.577660 0.490681 0.123515 0.026 Uiso 1 1 calc R U . . .
 C31 C 0.43200(11) 0.41090(7) 0.39294(9) 0.0252(3) Uani 1 1 d . . . . .
 C32 C 0.3845(6) 0.4636(4) 0.0929(5) 0.0424(17) Uani 0.543(11) 1 d D U P A 1
 B1 B 0.74275(10) 0.49724(6) 0.23991(8) 0.0146(3) Uani 1 1 d . . . . .
 N1B N 0.60978(10) 0.18816(6) 0.23250(8) 0.0278(3) Uani 1 1 d D . . . .
 H1B H 0.6637(11) 0.2079(8) 0.2630(10) 0.033 Uiso 1 1 d D U . . .
 N2B N 0.78843(10) 0.22362(5) 0.30916(7) 0.0264(3) Uani 1 1 d . . . . .
 C1B C 0.51305(14) 0.28479(8) 0.22308(12) 0.0401(4) Uani 1 1 d . . . . .
 H1BA H 0.491890 0.288332 0.279225 0.060 Uiso 1 1 calc R U . . .
 H1BB H 0.459377 0.303635 0.186276 0.060 Uiso 1 1 calc R U . . .
 H1BC H 0.580225 0.305922 0.217713 0.060 Uiso 1 1 calc R U . . .
 C2B C 0.52475(12) 0.21827(7) 0.20172(10) 0.0322(3) Uani 1 1 d . . . . .
 C3B C 0.45213(13) 0.18686(8) 0.15251(11) 0.0388(4) Uani 1 1 d . . . . .
 H3B H 0.391328 0.207277 0.130266 0.047 Uiso 1 1 calc R U . . .
 C4B C 0.46864(14) 0.12539(9) 0.13583(11) 0.0428(4) Uani 1 1 d . . . . .
 H4B H 0.418975 0.103346 0.102111 0.051 Uiso 1 1 calc R U . . .
 C5B C 0.55713(13) 0.09614(8) 0.16814(11) 0.0371(4) Uani 1 1 d . . . . .
 H5B H 0.568746 0.053943 0.156642 0.045 Uiso 1 1 calc R U . . .
 C6B C 0.62880(13) 0.12834(7) 0.21725(10) 0.0307(3) Uani 1 1 d . . . . .
 C7B C 0.72835(14) 0.10100(7) 0.25416(11) 0.0360(4) Uani 1 1 d . . . . .
 H7BA H 0.731520 0.057141 0.238358 0.043 Uiso 1 1 calc R U . . .
 H7BB H 0.726034 0.102728 0.314085 0.043 Uiso 1 1 calc R U . . .
 C8B C 0.82936(13) 0.13317(7) 0.22897(10) 0.0336(3) Uani 1 1 d . . . . .
 H8BA H 0.886926 0.102570 0.230217 0.040 Uiso 1 1 calc R U . . .
 H8BB H 0.818287 0.147593 0.172175 0.040 Uiso 1 1 calc R U . . .
 C9B C 0.86367(13) 0.18712(7) 0.28149(9) 0.0280(3) Uani 1 1 d . . . . .
 C10B C 0.96898(13) 0.19818(7) 0.30067(9) 0.0319(3) Uani 1 1 d . . . . .
 H10B H 1.021513 0.172457 0.279890 0.038 Uiso 1 1 calc R U . . .
 C11B C 0.99626(13) 0.24723(8) 0.35051(10) 0.0340(3) Uani 1 1 d . . . . .
 H11B H 1.068058 0.255705 0.364417 0.041 Uiso 1 1 calc R U . . .
 C12B C 0.91870(13) 0.28385(7) 0.37998(9) 0.0314(3) Uani 1 1 d . . . . .
 H12B H 0.936543 0.317471 0.414838 0.038 Uiso 1 1 calc R U . . .
 C13B C 0.81470(12) 0.27124(7) 0.35838(8) 0.0266(3) Uani 1 1 d . . . . .
 C14B C 0.72614(14) 0.30868(7) 0.38814(10) 0.0325(3) Uani 1 1 d . . . . .
 H14A H 0.702498 0.338134 0.346027 0.049 Uiso 1 1 calc R U . . .
 H14B H 0.750052 0.330989 0.437375 0.049 Uiso 1 1 calc R U . . .
 H14C H 0.667833 0.281460 0.400504 0.049 Uiso 1 1 calc R U . . .
 F9A F 0.9555(6) 0.6926(6) 0.4412(9) 0.065(4) Uani 0.378(12) 1 d D . P A 2
 F7A F 0.8055(11) 0.7019(5) 0.4885(6) 0.071(4) Uani 0.378(12) 1 d D . P A 2
 F8A F 0.8237(10) 0.7107(5) 0.3623(6) 0.040(2) Uani 0.378(12) 1 d D . P A 2
 C32A C 0.3785(8) 0.4495(5) 0.0995(7) 0.034(2) Uani 0.378(12) 1 d D U P A 2
 F24A F 0.4323(7) 0.4452(5) 0.0323(6) 0.0375(18) Uani 0.378(12) 1 d D U P A 2
 F23A F 0.3214(10) 0.5005(5) 0.0908(6) 0.074(4) Uani 0.378(12) 1 d D U P A 2
 F22A F 0.3122(7) 0.4026(5) 0.0999(4) 0.055(2) Uani 0.378(12) 1 d D U P A 2
 F12A F 0.8902(14) 0.4894(6) 0.6091(7) 0.059(3) Uani 0.41(2) 1 d D . P B 2
 F11A F 0.7522(7) 0.4457(7) 0.5608(10) 0.044(2) Uani 0.41(2) 1 d D . P B 2
 F10A F 0.9000(8) 0.4166(5) 0.5234(6) 0.0380(18) Uani 0.41(2) 1 d D . P B 2
 F8B F 0.7717(10) 0.7105(10) 0.435(2) 0.063(8) Uani 0.079(5) 1 d D . P A 3
 F7B F 0.9197(18) 0.6906(9) 0.4932(10) 0.039(5) Uani 0.079(5) 1 d D . P A 3
 F9B F 0.906(3) 0.7025(9) 0.3660(9) 0.058(7) Uani 0.079(5) 1 d D . P A 3
 F16A F 0.7748(10) 0.3185(5) 0.0081(5) 0.050(2) Uani 0.41(2) 1 d D . P B 2
 F18A F 0.6893(9) 0.2781(7) 0.0994(9) 0.071(3) Uani 0.41(2) 1 d D . P B 2
 F17A F 0.8393(10) 0.2443(5) 0.0772(8) 0.065(3) Uani 0.41(2) 1 d D . P B 2
 C32B C 0.3747(15) 0.4507(11) 0.1004(11) 0.034(5) Uani 0.079(5) 1 d D U P A 3
 F23B F 0.2861(18) 0.4797(15) 0.1116(15) 0.045(6) Uani 0.079(5) 1 d D U P A 3
 F22B F 0.355(3) 0.3924(9) 0.083(2) 0.091(10) Uani 0.079(5) 1 d D U P A 3
 F24B F 0.4174(17) 0.4766(18) 0.0376(13) 0.066(8) Uani 0.079(5) 1 d D U P A 3

loop_
  _atom_site_aniso_label
  _atom_site_aniso_U_11
  _atom_site_aniso_U_22
  _atom_site_aniso_U_33
  _atom_site_aniso_U_23
  _atom_site_aniso_U_13
  _atom_site_aniso_U_12
 F1 0.0475(6) 0.0549(7) 0.0699(8) 0.0266(6) 0.0127(6) 0.0262(5)
 F2 0.0954(10) 0.0903(10) 0.0576(8) 0.0497(7) 0.0219(7) 0.0545(9)
 F3 0.0898(10) 0.0284(6) 0.1214(13) -0.0106(7) 0.0114(9) 0.0192(6)
 F4 0.0665(7) 0.0374(5) 0.0323(5) -0.0122(4) 0.0263(5) -0.0108(5)
 F5 0.0635(7) 0.0296(5) 0.0404(5) 0.0012(4) 0.0302(5) -0.0145(5)
 F6 0.0321(5) 0.0514(6) 0.0482(6) 0.0042(5) 0.0186(4) -0.0061(4)
 F7 0.045(2) 0.0186(14) 0.055(4) -0.008(2) -0.023(3) 0.0051(15)
 F8 0.0288(17) 0.0243(15) 0.109(6) 0.000(3) 0.007(3) -0.0140(15)
 F9 0.127(6) 0.0244(18) 0.0292(13) -0.0125(10) -0.003(2) -0.011(4)
 F10 0.051(2) 0.0361(17) 0.0216(19) 0.0032(14) -0.0186(13) -0.0039(13)
 F11 0.070(3) 0.0210(15) 0.0192(19) -0.0010(12) -0.0089(17) 0.0047(16)
 F12 0.0305(17) 0.097(5) 0.049(4) 0.048(3) 0.0160(18) 0.0127(19)
 F13 0.0166(4) 0.0522(6) 0.0587(7) 0.0095(5) 0.0017(4) -0.0053(4)
 F14 0.0293(5) 0.0521(6) 0.0247(4) -0.0018(4) -0.0092(3) 0.0020(4)
 F15 0.0256(5) 0.0672(7) 0.0518(6) -0.0301(5) -0.0072(4) 0.0231(5)
 F16 0.0283(17) 0.0313(18) 0.0444(18) -0.0250(13) 0.0025(13) 0.0040(11)
 F17 0.049(2) 0.0458(19) 0.053(2) -0.0228(17) 0.0277(17) -0.0315(16)
 F18 0.070(3) 0.026(2) 0.035(2) -0.0091(14) -0.0260(19) 0.0047(19)
 F19 0.0703(7) 0.0342(5) 0.0320(5) -0.0039(4) 0.0233(5) -0.0094(5)
 F20 0.0435(6) 0.0443(6) 0.0515(6) 0.0237(5) 0.0200(5) 0.0139(5)
 F21 0.0264(5) 0.0776(8) 0.0515(6) 0.0121(6) 0.0082(4) -0.0231(5)
 F22 0.0270(18) 0.149(6) 0.0322(14) 0.002(3) -0.0094(12) -0.038(3)
 F23 0.059(3) 0.098(3) 0.0469(19) 0.0205(18) -0.0252(17) 0.009(2)
 F24 0.053(3) 0.136(6) 0.025(3) -0.031(3) -0.002(2) -0.016(3)
 C1 0.0202(6) 0.0180(6) 0.0125(5) -0.0021(5) -0.0001(4) -0.0027(5)
 C2 0.0253(7) 0.0225(7) 0.0171(6) 0.0002(5) 0.0012(5) 0.0019(5)
 C3 0.0376(8) 0.0212(7) 0.0207(7) 0.0012(5) 0.0003(6) 0.0035(6)
 C4 0.0442(9) 0.0197(7) 0.0164(6) 0.0022(5) 0.0033(6) -0.0044(6)
 C5 0.0316(7) 0.0217(7) 0.0155(6) -0.0030(5) 0.0050(5) -0.0067(5)
 C6 0.0228(6) 0.0184(6) 0.0161(6) -0.0013(5) 0.0027(5) -0.0026(5)
 C7 0.0564(11) 0.0335(9) 0.0416(10) 0.0150(8) 0.0113(8) 0.0152(8)
 C8 0.0448(9) 0.0251(7) 0.0262(7) -0.0005(6) 0.0163(7) -0.0084(7)
 C9 0.0114(5) 0.0175(6) 0.0155(5) -0.0014(5) 0.0023(4) -0.0019(4)
 C10 0.0145(5) 0.0171(6) 0.0174(6) 0.0003(5) 0.0014(4) -0.0014(4)
 C11 0.0165(6) 0.0168(6) 0.0200(6) -0.0033(5) 0.0010(5) -0.0027(5)
 C12 0.0179(6) 0.0225(6) 0.0171(6) -0.0044(5) -0.0004(5) -0.0023(5)
 C13 0.0155(6) 0.0209(6) 0.0162(6) 0.0012(5) 0.0017(4) -0.0010(5)
 C14 0.0137(5) 0.0160(6) 0.0180(6) -0.0017(5) 0.0013(4) -0.0016(4)
 C15 0.0318(7) 0.0200(7) 0.0259(7) -0.0037(5) -0.0048(6) -0.0041(6)
 C16 0.0252(7) 0.0266(7) 0.0181(6) 0.0012(5) -0.0007(5) -0.0011(5)
 C17 0.0157(6) 0.0165(6) 0.0134(5) 0.0015(4) 0.0038(4) -0.0017(5)
 C18 0.0175(6) 0.0204(6) 0.0142(6) -0.0011(5) 0.0014(4) -0.0013(5)
 C19 0.0170(6) 0.0250(7) 0.0149(6) 0.0014(5) 0.0024(5) 0.0025(5)
 C20 0.0224(6) 0.0209(6) 0.0153(6) 0.0009(5) 0.0053(5) 0.0031(5)
 C21 0.0221(6) 0.0184(6) 0.0151(6) -0.0013(5) 0.0048(5) -0.0027(5)
 C22 0.0159(6) 0.0197(6) 0.0161(6) -0.0002(5) 0.0022(4) -0.0027(5)
 C23 0.0194(6) 0.0352(8) 0.0246(7) -0.0054(6) 0.0003(5) 0.0062(6)
 C24 0.0256(7) 0.0224(7) 0.0258(7) -0.0077(5) 0.0064(5) -0.0022(5)
 C25 0.0147(5) 0.0151(6) 0.0183(6) -0.0035(5) 0.0006(4) 0.0009(4)
 C26 0.0147(6) 0.0150(6) 0.0206(6) -0.0019(5) 0.0009(5) 0.0004(4)
 C27 0.0171(6) 0.0168(6) 0.0273(7) -0.0037(5) 0.0049(5) -0.0003(5)
 C28 0.0143(6) 0.0303(7) 0.0322(7) -0.0102(6) 0.0023(5) -0.0042(5)
 C29 0.0175(6) 0.0396(8) 0.0239(7) -0.0098(6) -0.0022(5) -0.0010(6)
 C30 0.0180(6) 0.0297(7) 0.0179(6) -0.0042(5) 0.0011(5) 0.0006(5)
 C31 0.0187(6) 0.0242(7) 0.0331(8) 0.0010(6) 0.0065(5) -0.0024(5)
 C32 0.021(2) 0.081(4) 0.025(2) -0.006(2) -0.0036(17) -0.017(3)
 B1 0.0145(6) 0.0156(6) 0.0138(6) -0.0011(5) 0.0006(5) -0.0011(5)
 N1B 0.0331(7) 0.0212(6) 0.0298(7) -0.0036(5) 0.0078(5) -0.0050(5)
 N2B 0.0365(7) 0.0201(6) 0.0228(6) -0.0005(5) 0.0023(5) 0.0002(5)
 C1B 0.0379(9) 0.0273(8) 0.0556(11) -0.0013(8) 0.0086(8) 0.0020(7)
 C2B 0.0310(8) 0.0294(8) 0.0374(8) -0.0017(6) 0.0125(6) -0.0040(6)
 C3B 0.0298(8) 0.0434(10) 0.0441(10) -0.0044(8) 0.0098(7) -0.0057(7)
 C4B 0.0355(9) 0.0483(10) 0.0459(10) -0.0174(8) 0.0142(8) -0.0178(8)
 C5B 0.0399(9) 0.0275(8) 0.0457(10) -0.0129(7) 0.0193(8) -0.0120(7)
 C6B 0.0396(8) 0.0213(7) 0.0326(8) -0.0044(6) 0.0156(7) -0.0072(6)
 C7B 0.0517(10) 0.0172(7) 0.0397(9) -0.0039(6) 0.0083(7) 0.0005(7)
 C8B 0.0393(9) 0.0262(8) 0.0357(8) -0.0082(6) 0.0046(7) 0.0050(6)
 C9B 0.0396(8) 0.0224(7) 0.0218(7) 0.0020(5) 0.0014(6) 0.0032(6)
 C10B 0.0374(8) 0.0304(8) 0.0276(8) 0.0039(6) -0.0001(6) 0.0070(6)
 C11B 0.0368(8) 0.0335(8) 0.0307(8) 0.0051(7) -0.0073(6) 0.0002(7)
 C12B 0.0449(9) 0.0261(7) 0.0224(7) 0.0014(6) -0.0045(6) -0.0031(7)
 C13B 0.0413(8) 0.0201(7) 0.0185(6) 0.0024(5) 0.0018(6) -0.0008(6)
 C14B 0.0455(9) 0.0237(7) 0.0287(8) -0.0052(6) 0.0048(7) -0.0007(7)
 F9A 0.044(4) 0.025(2) 0.122(10) -0.002(6) -0.047(4) -0.012(3)
 F7A 0.135(9) 0.022(2) 0.060(6) -0.017(5) 0.053(6) -0.006(6)
 F8A 0.074(6) 0.011(2) 0.033(3) -0.001(2) -0.017(3) 0.001(3)
 C32A 0.020(4) 0.049(4) 0.032(4) -0.004(3) -0.001(3) -0.004(3)
 F24A 0.024(3) 0.067(4) 0.021(3) 0.005(3) -0.002(2) -0.013(2)
 F23A 0.072(7) 0.090(5) 0.055(6) -0.017(4) -0.039(4) 0.046(5)
 F22A 0.039(3) 0.096(5) 0.030(2) -0.010(3) -0.005(2) -0.039(3)
 F12A 0.124(7) 0.034(3) 0.0172(19) 0.0042(15) -0.017(4) -0.026(5)
 F11A 0.031(2) 0.056(3) 0.045(5) 0.035(3) 0.010(2) -0.0003(17)
 F10A 0.030(2) 0.038(3) 0.046(4) 0.016(2) 0.0049(18) 0.019(2)
 F8B 0.042(7) 0.047(10) 0.10(2) -0.043(15) -0.013(9) 0.012(7)
 F7B 0.051(10) 0.028(8) 0.036(7) -0.014(7) -0.016(7) -0.009(8)
 F9B 0.099(19) 0.040(9) 0.035(7) 0.000(6) 0.016(9) -0.030(12)
 F16A 0.065(4) 0.065(4) 0.019(2) -0.008(2) 0.002(2) -0.028(3)
 F18A 0.041(3) 0.086(7) 0.088(7) -0.069(5) 0.034(3) -0.040(3)
 F17A 0.088(6) 0.029(3) 0.075(5) -0.020(3) -0.026(4) 0.020(3)
 C32B 0.026(9) 0.056(11) 0.018(9) -0.010(9) -0.002(6) -0.004(8)
 F23B 0.023(8) 0.091(15) 0.020(9) 0.005(9) -0.009(5) 0.008(10)
 F22B 0.11(2) 0.064(10) 0.09(2) -0.021(9) -0.064(15) -0.011(9)
 F24B 0.040(9) 0.14(2) 0.014(8) 0.018(13) -0.009(6) -0.009(14)

_geom_special_details
;
 All esds (except the esd in the dihedral angle between two l.s. planes)
 are estimated using the full covariance matrix.  The cell esds are taken
 into account individually in the estimation of esds in distances, angles
 and torsion angles; correlations between esds in cell parameters are only
 used when they are defined by crystal symmetry.  An approximate (isotropic)
 treatment of cell esds is used for estimating esds involving l.s. planes.
;
loop_
  _geom_bond_atom_site_label_1
  _geom_bond_atom_site_label_2
  _geom_bond_distance
  _geom_bond_site_symmetry_2
  _geom_bond_publ_flag
 F1 C7 1.328(2) . ?
 F2 C7 1.328(2) . ?
 F3 C7 1.344(2) . ?
 F4 C8 1.3401(18) . ?
 F5 C8 1.3420(17) . ?
 F6 C8 1.339(2) . ?
 F7 C15 1.307(6) . ?
 F8 C15 1.350(5) . ?
 F9 C15 1.324(5) . ?
 F10 C16 1.353(5) . ?
 F11 C16 1.330(5) . ?
 F12 C16 1.322(6) . ?
 F13 C23 1.3394(19) . ?
 F14 C23 1.3452(17) . ?
 F15 C23 1.3296(17) . ?
 F16 C24 1.337(5) . ?
 F17 C24 1.330(5) . ?
 F18 C24 1.319(5) . ?
 F19 C31 1.3373(18) . ?
 F20 C31 1.3336(17) . ?
 F21 C31 1.3249(16) . ?
 F22 C32 1.335(7) . ?
 F23 C32 1.324(8) . ?
 F24 C32 1.334(8) . ?
 C1 C2 1.4027(18) . ?
 C1 C6 1.4004(18) . ?
 C1 B1 1.6358(18) . ?
 C2 H2 0.9500 . ?
 C2 C3 1.3867(19) . ?
 C3 C4 1.386(2) . ?
 C3 C7 1.493(2) . ?
 C4 H4 0.9500 . ?
 C4 C5 1.382(2) . ?
 C5 C6 1.3908(18) . ?
 C5 C8 1.494(2) . ?
 C6 H6 0.9500 . ?
 C9 C10 1.3992(17) . ?
 C9 C14 1.4026(17) . ?
 C9 B1 1.6415(18) . ?
 C10 H10 0.9500 . ?
 C10 C11 1.3915(18) . ?
 C11 C12 1.3850(19) . ?
 C11 C15 1.4933(18) . ?
 C12 H12 0.9500 . ?
 C12 C13 1.3853(18) . ?
 C13 C14 1.3925(17) . ?
 C13 C16 1.4943(18) . ?
 C14 H14 0.9500 . ?
 C15 F9A 1.278(8) . ?
 C15 F7A 1.349(7) . ?
 C15 F8A 1.342(7) . ?
 C15 F8B 1.329(10) . ?
 C15 F7B 1.326(10) . ?
 C15 F9B 1.315(10) . ?
 C16 F12A 1.297(8) . ?
 C16 F11A 1.355(8) . ?
 C16 F10A 1.324(7) . ?
 C17 C18 1.4001(17) . ?
 C17 C22 1.3985(17) . ?
 C17 B1 1.6406(18) . ?
 C18 H18 0.9500 . ?
 C18 C19 1.3904(18) . ?
 C19 C20 1.3814(19) . ?
 C19 C23 1.4979(18) . ?
 C20 H20 0.9500 . ?
 C20 C21 1.3880(19) . ?
 C21 C22 1.3908(18) . ?
 C21 C24 1.4949(18) . ?
 C22 H22 0.9500 . ?
 C24 F16A 1.332(7) . ?
 C24 F18A 1.331(8) . ?
 C24 F17A 1.307(8) . ?
 C25 C26 1.3993(18) . ?
 C25 C30 1.4057(18) . ?
 C25 B1 1.6432(18) . ?
 C26 H26 0.9500 . ?
 C26 C27 1.3923(17) . ?
 C27 C28 1.384(2) . ?
 C27 C31 1.498(2) . ?
 C28 H28 0.9500 . ?
 C28 C29 1.387(2) . ?
 C29 C30 1.3877(19) . ?
 C29 C32 1.535(7) . ?
 C29 C32A 1.481(10) . ?
 C29 C32B 1.495(15) . ?
 C30 H30 0.9500 . ?
 N1B H1B 0.935(9) . ?
 N1B C2B 1.343(2) . ?
 N1B C6B 1.3493(19) . ?
 N2B C9B 1.3431(19) . ?
 N2B C13B 1.3467(18) . ?
 C1B H1BA 0.9800 . ?
 C1B H1BB 0.9800 . ?
 C1B H1BC 0.9800 . ?
 C1B C2B 1.498(2) . ?
 C2B C3B 1.379(2) . ?
 C3B H3B 0.9500 . ?
 C3B C4B 1.383(3) . ?
 C4B H4B 0.9500 . ?
 C4B C5B 1.378(3) . ?
 C5B H5B 0.9500 . ?
 C5B C6B 1.379(2) . ?
 C6B C7B 1.501(2) . ?
 C7B H7BA 0.9900 . ?
 C7B H7BB 0.9900 . ?
 C7B C8B 1.541(2) . ?
 C8B H8BA 0.9900 . ?
 C8B H8BB 0.9900 . ?
 C8B C9B 1.509(2) . ?
 C9B C10B 1.384(2) . ?
 C10B H10B 0.9500 . ?
 C10B C11B 1.380(2) . ?
 C11B H11B 0.9500 . ?
 C11B C12B 1.378(2) . ?
 C12B H12B 0.9500 . ?
 C12B C13B 1.382(2) . ?
 C13B C14B 1.495(2) . ?
 C14B H14A 0.9800 . ?
 C14B H14B 0.9800 . ?
 C14B H14C 0.9800 . ?
 C32A F24A 1.337(10) . ?
 C32A F23A 1.329(9) . ?
 C32A F22A 1.325(9) . ?
 C32B F23B 1.316(14) . ?
 C32B F22B 1.319(14) . ?
 C32B F24B 1.321(14) . ?

loop_
  _geom_angle_atom_site_label_1
  _geom_angle_atom_site_label_2
  _geom_angle_atom_site_label_3
  _geom_angle
  _geom_angle_site_symmetry_1
  _geom_angle_site_symmetry_3
  _geom_angle_publ_flag
 C2 C1 B1 122.04(11) . . ?
 C6 C1 C2 115.57(12) . . ?
 C6 C1 B1 122.17(11) . . ?
 C1 C2 H2 118.9 . . ?
 C3 C2 C1 122.20(13) . . ?
 C3 C2 H2 118.9 . . ?
 C2 C3 C7 120.59(14) . . ?
 C4 C3 C2 120.98(13) . . ?
 C4 C3 C7 118.40(14) . . ?
 C3 C4 H4 121.0 . . ?
 C5 C4 C3 118.10(13) . . ?
 C5 C4 H4 121.0 . . ?
 C4 C5 C6 120.85(13) . . ?
 C4 C5 C8 119.79(13) . . ?
 C6 C5 C8 119.35(13) . . ?
 C1 C6 H6 118.9 . . ?
 C5 C6 C1 122.29(13) . . ?
 C5 C6 H6 118.9 . . ?
 F1 C7 F3 105.64(16) . . ?
 F1 C7 C3 113.49(14) . . ?
 F2 C7 F1 106.76(17) . . ?
 F2 C7 F3 105.97(16) . . ?
 F2 C7 C3 112.96(15) . . ?
 F3 C7 C3 111.44(16) . . ?
 F4 C8 F5 106.53(12) . . ?
 F4 C8 C5 112.51(13) . . ?
 F5 C8 C5 112.04(13) . . ?
 F6 C8 F4 106.51(13) . . ?
 F6 C8 F5 106.28(13) . . ?
 F6 C8 C5 112.52(12) . . ?
 C10 C9 C14 115.35(11) . . ?
 C10 C9 B1 123.37(11) . . ?
 C14 C9 B1 121.26(11) . . ?
 C9 C10 H10 118.9 . . ?
 C11 C10 C9 122.24(12) . . ?
 C11 C10 H10 118.9 . . ?
 C10 C11 C15 119.69(12) . . ?
 C12 C11 C10 121.30(12) . . ?
 C12 C11 C15 118.99(12) . . ?
 C11 C12 H12 121.2 . . ?
 C11 C12 C13 117.67(12) . . ?
 C13 C12 H12 121.2 . . ?
 C12 C13 C14 120.90(12) . . ?
 C12 C13 C16 120.05(12) . . ?
 C14 C13 C16 119.01(12) . . ?
 C9 C14 H14 118.8 . . ?
 C13 C14 C9 122.49(12) . . ?
 C13 C14 H14 118.8 . . ?
 F7 C15 F8 105.2(5) . . ?
 F7 C15 F9 106.9(4) . . ?
 F7 C15 C11 115.6(4) . . ?
 F8 C15 C11 110.0(4) . . ?
 F9 C15 F8 105.0(4) . . ?
 F9 C15 C11 113.3(4) . . ?
 F9A C15 C11 115.8(6) . . ?
 F9A C15 F7A 107.0(6) . . ?
 F9A C15 F8A 107.1(7) . . ?
 F7A C15 C11 110.6(5) . . ?
 F8A C15 C11 111.9(5) . . ?
 F8A C15 F7A 103.5(5) . . ?
 F8B C15 C11 111.7(9) . . ?
 F7B C15 C11 112.7(8) . . ?
 F7B C15 F8B 105.4(9) . . ?
 F9B C15 C11 113.7(7) . . ?
 F9B C15 F8B 106.6(10) . . ?
 F9B C15 F7B 106.0(9) . . ?
 F10 C16 C13 111.6(4) . . ?
 F11 C16 F10 104.7(4) . . ?
 F11 C16 C13 113.6(3) . . ?
 F12 C16 F10 106.0(5) . . ?
 F12 C16 F11 106.7(5) . . ?
 F12 C16 C13 113.5(5) . . ?
 F12A C16 C13 116.1(6) . . ?
 F12A C16 F11A 106.0(7) . . ?
 F12A C16 F10A 108.7(7) . . ?
 F11A C16 C13 109.5(7) . . ?
 F10A C16 C13 111.8(5) . . ?
 F10A C16 F11A 103.9(7) . . ?
 C18 C17 B1 121.58(11) . . ?
 C22 C17 C18 115.71(11) . . ?
 C22 C17 B1 122.39(11) . . ?
 C17 C18 H18 118.9 . . ?
 C19 C18 C17 122.14(12) . . ?
 C19 C18 H18 118.9 . . ?
 C18 C19 C23 118.02(12) . . ?
 C20 C19 C18 121.24(12) . . ?
 C20 C19 C23 120.71(12) . . ?
 C19 C20 H20 121.2 . . ?
 C19 C20 C21 117.66(12) . . ?
 C21 C20 H20 121.2 . . ?
 C20 C21 C22 121.09(12) . . ?
 C20 C21 C24 120.03(12) . . ?
 C22 C21 C24 118.78(12) . . ?
 C17 C22 H22 118.9 . . ?
 C21 C22 C17 122.15(12) . . ?
 C21 C22 H22 118.9 . . ?
 F13 C23 F14 105.17(12) . . ?
 F13 C23 C19 112.19(12) . . ?
 F14 C23 C19 112.34(11) . . ?
 F15 C23 F13 106.68(12) . . ?
 F15 C23 F14 106.51(12) . . ?
 F15 C23 C19 113.39(12) . . ?
 F16 C24 C21 112.9(3) . . ?
 F17 C24 F16 105.9(5) . . ?
 F17 C24 C21 112.0(5) . . ?
 F18 C24 F16 105.9(4) . . ?
 F18 C24 F17 106.3(5) . . ?
 F18 C24 C21 113.3(3) . . ?
 F16A C24 C21 111.9(5) . . ?
 F18A C24 C21 113.4(7) . . ?
 F18A C24 F16A 103.8(7) . . ?
 F17A C24 C21 114.8(6) . . ?
 F17A C24 F16A 106.6(6) . . ?
 F17A C24 F18A 105.4(7) . . ?
 C26 C25 C30 115.33(11) . . ?
 C26 C25 B1 123.35(11) . . ?
 C30 C25 B1 121.16(11) . . ?
 C25 C26 H26 118.7 . . ?
 C27 C26 C25 122.54(12) . . ?
 C27 C26 H26 118.7 . . ?
 C26 C27 C31 118.63(12) . . ?
 C28 C27 C26 120.87(13) . . ?
 C28 C27 C31 120.49(12) . . ?
 C27 C28 H28 121.1 . . ?
 C27 C28 C29 117.84(12) . . ?
 C29 C28 H28 121.1 . . ?
 C28 C29 C30 121.11(13) . . ?
 C28 C29 C32 123.8(3) . . ?
 C28 C29 C32A 114.9(5) . . ?
 C28 C29 C32B 113.6(9) . . ?
 C30 C29 C32 114.9(3) . . ?
 C30 C29 C32A 123.9(5) . . ?
 C30 C29 C32B 125.3(9) . . ?
 C25 C30 H30 118.9 . . ?
 C29 C30 C25 122.29(13) . . ?
 C29 C30 H30 118.9 . . ?
 F19 C31 C27 112.23(12) . . ?
 F20 C31 F19 105.41(13) . . ?
 F20 C31 C27 112.31(11) . . ?
 F21 C31 F19 106.50(12) . . ?
 F21 C31 F20 106.26(12) . . ?
 F21 C31 C27 113.55(12) . . ?
 F22 C32 C29 110.4(5) . . ?
 F23 C32 F22 107.1(6) . . ?
 F23 C32 F24 107.2(7) . . ?
 F23 C32 C29 116.0(6) . . ?
 F24 C32 F22 105.1(6) . . ?
 F24 C32 C29 110.3(7) . . ?
 C1 B1 C9 108.44(10) . . ?
 C1 B1 C17 108.69(10) . . ?
 C1 B1 C25 111.16(10) . . ?
 C9 B1 C25 110.22(10) . . ?
 C17 B1 C9 109.83(10) . . ?
 C17 B1 C25 108.48(10) . . ?
 C2B N1B H1B 122.4(11) . . ?
 C2B N1B C6B 123.30(14) . . ?
 C6B N1B H1B 114.1(11) . . ?
 C9B N2B C13B 119.95(14) . . ?
 H1BA C1B H1BB 109.5 . . ?
 H1BA C1B H1BC 109.5 . . ?
 H1BB C1B H1BC 109.5 . . ?
 C2B C1B H1BA 109.5 . . ?
 C2B C1B H1BB 109.5 . . ?
 C2B C1B H1BC 109.5 . . ?
 N1B C2B C1B 118.06(15) . . ?
 N1B C2B C3B 118.98(15) . . ?
 C3B C2B C1B 122.96(16) . . ?
 C2B C3B H3B 120.3 . . ?
 C2B C3B C4B 119.40(17) . . ?
 C4B C3B H3B 120.3 . . ?
 C3B C4B H4B 120.0 . . ?
 C5B C4B C3B 119.97(16) . . ?
 C5B C4B H4B 120.0 . . ?
 C4B C5B H5B 120.1 . . ?
 C4B C5B C6B 119.75(16) . . ?
 C6B C5B H5B 120.1 . . ?
 N1B C6B C5B 118.60(16) . . ?
 N1B C6B C7B 117.56(14) . . ?
 C5B C6B C7B 123.83(14) . . ?
 C6B C7B H7BA 108.7 . . ?
 C6B C7B H7BB 108.7 . . ?
 C6B C7B C8B 114.32(13) . . ?
 H7BA C7B H7BB 107.6 . . ?
 C8B C7B H7BA 108.7 . . ?
 C8B C7B H7BB 108.7 . . ?
 C7B C8B H8BA 108.6 . . ?
 C7B C8B H8BB 108.6 . . ?
 H8BA C8B H8BB 107.5 . . ?
 C9B C8B C7B 114.81(13) . . ?
 C9B C8B H8BA 108.6 . . ?
 C9B C8B H8BB 108.6 . . ?
 N2B C9B C8B 117.61(14) . . ?
 N2B C9B C10B 121.42(14) . . ?
 C10B C9B C8B 120.97(14) . . ?
 C9B C10B H10B 120.6 . . ?
 C11B C10B C9B 118.78(15) . . ?
 C11B C10B H10B 120.6 . . ?
 C10B C11B H11B 120.2 . . ?
 C12B C11B C10B 119.57(15) . . ?
 C12B C11B H11B 120.2 . . ?
 C11B C12B H12B 120.3 . . ?
 C11B C12B C13B 119.43(15) . . ?
 C13B C12B H12B 120.3 . . ?
 N2B C13B C12B 120.83(14) . . ?
 N2B C13B C14B 116.60(14) . . ?
 C12B C13B C14B 122.57(14) . . ?
 C13B C14B H14A 109.5 . . ?
 C13B C14B H14B 109.5 . . ?
 C13B C14B H14C 109.5 . . ?
 H14A C14B H14B 109.5 . . ?
 H14A C14B H14C 109.5 . . ?
 H14B C14B H14C 109.5 . . ?
 F24A C32A C29 111.8(9) . . ?
 F23A C32A C29 108.9(7) . . ?
 F23A C32A F24A 105.7(9) . . ?
 F22A C32A C29 114.9(7) . . ?
 F22A C32A F24A 107.8(8) . . ?
 F22A C32A F23A 107.3(8) . . ?
 F23B C32B C29 111.6(18) . . ?
 F23B C32B F22B 109.6(14) . . ?
 F23B C32B F24B 107.3(13) . . ?
 F22B C32B C29 110.0(18) . . ?
 F22B C32B F24B 108.8(14) . . ?
 F24B C32B C29 109.4(17) . . ?

loop_
  _geom_torsion_atom_site_label_1
  _geom_torsion_atom_site_label_2
  _geom_torsion_atom_site_label_3
  _geom_torsion_atom_site_label_4
  _geom_torsion
  _geom_torsion_site_symmetry_1
  _geom_torsion_site_symmetry_2
  _geom_torsion_site_symmetry_3
  _geom_torsion_site_symmetry_4
  _geom_torsion_publ_flag
 C1 C2 C3 C4 -0.9(2) . . . . ?
 C1 C2 C3 C7 -178.84(15) . . . . ?
 C2 C1 C6 C5 0.97(19) . . . . ?
 C2 C1 B1 C9 -81.18(14) . . . . ?
 C2 C1 B1 C17 159.46(11) . . . . ?
 C2 C1 B1 C25 40.13(16) . . . . ?
 C2 C3 C4 C5 0.4(2) . . . . ?
 C2 C3 C7 F1 -20.6(2) . . . . ?
 C2 C3 C7 F2 -142.35(17) . . . . ?
 C2 C3 C7 F3 98.48(19) . . . . ?
 C3 C4 C5 C6 0.7(2) . . . . ?
 C3 C4 C5 C8 179.33(13) . . . . ?
 C4 C3 C7 F1 161.41(15) . . . . ?
 C4 C3 C7 F2 39.7(2) . . . . ?
 C4 C3 C7 F3 -79.48(19) . . . . ?
 C4 C5 C6 C1 -1.5(2) . . . . ?
 C4 C5 C8 F4 -96.52(16) . . . . ?
 C4 C5 C8 F5 23.5(2) . . . . ?
 C4 C5 C8 F6 143.16(14) . . . . ?
 C6 C1 C2 C3 0.22(19) . . . . ?
 C6 C1 B1 C9 93.13(13) . . . . ?
 C6 C1 B1 C17 -26.23(16) . . . . ?
 C6 C1 B1 C25 -145.56(12) . . . . ?
 C6 C5 C8 F4 82.11(17) . . . . ?
 C6 C5 C8 F5 -157.90(13) . . . . ?
 C6 C5 C8 F6 -38.21(18) . . . . ?
 C7 C3 C4 C5 178.40(15) . . . . ?
 C8 C5 C6 C1 179.91(13) . . . . ?
 C9 C10 C11 C12 -0.79(19) . . . . ?
 C9 C10 C11 C15 177.36(12) . . . . ?
 C10 C9 C14 C13 2.35(17) . . . . ?
 C10 C9 B1 C1 15.92(15) . . . . ?
 C10 C9 B1 C17 134.56(12) . . . . ?
 C10 C9 B1 C25 -105.97(13) . . . . ?
 C10 C11 C12 C13 1.57(19) . . . . ?
 C10 C11 C15 F7 32.7(4) . . . . ?
 C10 C11 C15 F8 -86.2(4) . . . . ?
 C10 C11 C15 F9 156.6(4) . . . . ?
 C10 C11 C15 F9A -110.6(8) . . . . ?
 C10 C11 C15 F7A 127.5(7) . . . . ?
 C10 C11 C15 F8A 12.6(6) . . . . ?
 C10 C11 C15 F8B 81.7(17) . . . . ?
 C10 C11 C15 F7B -159.8(13) . . . . ?
 C10 C11 C15 F9B -39.1(17) . . . . ?
 C11 C12 C13 C14 -0.38(19) . . . . ?
 C11 C12 C13 C16 -178.00(12) . . . . ?
 C12 C11 C15 F7 -149.1(4) . . . . ?
 C12 C11 C15 F8 92.0(4) . . . . ?
 C12 C11 C15 F9 -25.2(5) . . . . ?
 C12 C11 C15 F9A 67.6(8) . . . . ?
 C12 C11 C15 F7A -54.3(7) . . . . ?
 C12 C11 C15 F8A -169.2(6) . . . . ?
 C12 C11 C15 F8B -100.1(17) . . . . ?
 C12 C11 C15 F7B 18.4(13) . . . . ?
 C12 C11 C15 F9B 139.1(17) . . . . ?
 C12 C13 C14 C9 -1.65(19) . . . . ?
 C12 C13 C16 F10 -27.2(4) . . . . ?
 C12 C13 C16 F11 -145.4(4) . . . . ?
 C12 C13 C16 F12 92.4(6) . . . . ?
 C12 C13 C16 F12A -11.1(9) . . . . ?
 C12 C13 C16 F11A 108.7(7) . . . . ?
 C12 C13 C16 F10A -136.7(6) . . . . ?
 C14 C9 C10 C11 -1.15(17) . . . . ?
 C14 C9 B1 C1 -165.45(11) . . . . ?
 C14 C9 B1 C17 -46.81(14) . . . . ?
 C14 C9 B1 C25 72.67(14) . . . . ?
 C14 C13 C16 F10 155.1(4) . . . . ?
 C14 C13 C16 F11 37.0(4) . . . . ?
 C14 C13 C16 F12 -85.2(6) . . . . ?
 C14 C13 C16 F12A 171.2(9) . . . . ?
 C14 C13 C16 F11A -68.9(7) . . . . ?
 C14 C13 C16 F10A 45.7(6) . . . . ?
 C15 C11 C12 C13 -176.60(12) . . . . ?
 C16 C13 C14 C9 175.99(11) . . . . ?
 C17 C18 C19 C20 -0.78(19) . . . . ?
 C17 C18 C19 C23 177.15(12) . . . . ?
 C18 C17 C22 C21 0.66(18) . . . . ?
 C18 C17 B1 C1 86.52(13) . . . . ?
 C18 C17 B1 C9 -31.97(15) . . . . ?
 C18 C17 B1 C25 -152.50(11) . . . . ?
 C18 C19 C20 C21 1.37(19) . . . . ?
 C18 C19 C23 F13 -50.39(17) . . . . ?
 C18 C19 C23 F14 67.84(17) . . . . ?
 C18 C19 C23 F15 -171.33(13) . . . . ?
 C19 C20 C21 C22 -0.97(19) . . . . ?
 C19 C20 C21 C24 175.24(12) . . . . ?
 C20 C19 C23 F13 127.55(14) . . . . ?
 C20 C19 C23 F14 -114.22(14) . . . . ?
 C20 C19 C23 F15 6.61(19) . . . . ?
 C20 C21 C22 C17 -0.05(19) . . . . ?
 C20 C21 C24 F16 7.7(4) . . . . ?
 C20 C21 C24 F17 127.1(4) . . . . ?
 C20 C21 C24 F18 -112.7(4) . . . . ?
 C20 C21 C24 F16A -103.4(6) . . . . ?
 C20 C21 C24 F18A 139.6(8) . . . . ?
 C20 C21 C24 F17A 18.3(8) . . . . ?
 C22 C17 C18 C19 -0.25(18) . . . . ?
 C22 C17 B1 C1 -86.73(13) . . . . ?
 C22 C17 B1 C9 154.79(11) . . . . ?
 C22 C17 B1 C25 34.26(15) . . . . ?
 C22 C21 C24 F16 -176.1(3) . . . . ?
 C22 C21 C24 F17 -56.6(4) . . . . ?
 C22 C21 C24 F18 63.6(4) . . . . ?
 C22 C21 C24 F16A 72.9(6) . . . . ?
 C22 C21 C24 F18A -44.1(8) . . . . ?
 C22 C21 C24 F17A -165.4(8) . . . . ?
 C23 C19 C20 C21 -176.50(12) . . . . ?
 C24 C21 C22 C17 -176.31(12) . . . . ?
 C25 C26 C27 C28 -1.1(2) . . . . ?
 C25 C26 C27 C31 179.75(12) . . . . ?
 C26 C25 C30 C29 -0.2(2) . . . . ?
 C26 C25 B1 C1 -152.09(11) . . . . ?
 C26 C25 B1 C9 -31.82(16) . . . . ?
 C26 C25 B1 C17 88.47(14) . . . . ?
 C26 C27 C28 C29 0.7(2) . . . . ?
 C26 C27 C31 F19 61.08(17) . . . . ?
 C26 C27 C31 F20 -57.47(17) . . . . ?
 C26 C27 C31 F21 -178.06(12) . . . . ?
 C27 C28 C29 C30 -0.1(2) . . . . ?
 C27 C28 C29 C32 -174.3(4) . . . . ?
 C27 C28 C29 C32A 175.5(4) . . . . ?
 C27 C28 C29 C32B 177.4(10) . . . . ?
 C28 C27 C31 F19 -118.07(15) . . . . ?
 C28 C27 C31 F20 123.38(15) . . . . ?
 C28 C27 C31 F21 2.79(19) . . . . ?
 C28 C29 C30 C25 -0.1(2) . . . . ?
 C28 C29 C32 F22 -11.5(8) . . . . ?
 C28 C29 C32 F23 110.6(6) . . . . ?
 C28 C29 C32 F24 -127.3(6) . . . . ?
 C28 C29 C32A F24A -153.1(8) . . . . ?
 C28 C29 C32A F23A 90.5(9) . . . . ?
 C28 C29 C32A F22A -29.8(10) . . . . ?
 C28 C29 C32B F23B 57(2) . . . . ?
 C28 C29 C32B F22B -65(2) . . . . ?
 C28 C29 C32B F24B 175.2(18) . . . . ?
 C30 C25 C26 C27 0.80(18) . . . . ?
 C30 C25 B1 C1 32.72(16) . . . . ?
 C30 C25 B1 C9 152.98(12) . . . . ?
 C30 C25 B1 C17 -86.73(14) . . . . ?
 C30 C29 C32 F22 174.0(6) . . . . ?
 C30 C29 C32 F23 -63.8(7) . . . . ?
 C30 C29 C32 F24 58.2(8) . . . . ?
 C30 C29 C32A F24A 22.3(11) . . . . ?
 C30 C29 C32A F23A -94.1(10) . . . . ?
 C30 C29 C32A F22A 145.6(7) . . . . ?
 C30 C29 C32B F23B -126.1(19) . . . . ?
 C30 C29 C32B F22B 112.0(19) . . . . ?
 C30 C29 C32B F24B -7(2) . . . . ?
 C31 C27 C28 C29 179.85(13) . . . . ?
 C32 C29 C30 C25 174.5(4) . . . . ?
 B1 C1 C2 C3 174.88(12) . . . . ?
 B1 C1 C6 C5 -173.68(12) . . . . ?
 B1 C9 C10 C11 177.56(11) . . . . ?
 B1 C9 C14 C13 -176.38(11) . . . . ?
 B1 C17 C18 C19 -173.92(11) . . . . ?
 B1 C17 C22 C21 174.27(11) . . . . ?
 B1 C25 C26 C27 -174.65(12) . . . . ?
 B1 C25 C30 C29 175.37(13) . . . . ?
 N1B C2B C3B C4B -0.2(2) . . . . ?
 N1B C6B C7B C8B -58.91(19) . . . . ?
 N2B C9B C10B C11B 1.2(2) . . . . ?
 C1B C2B C3B C4B -179.86(16) . . . . ?
 C2B N1B C6B C5B -0.5(2) . . . . ?
 C2B N1B C6B C7B 178.58(14) . . . . ?
 C2B C3B C4B C5B -0.2(3) . . . . ?
 C3B C4B C5B C6B 0.2(3) . . . . ?
 C4B C5B C6B N1B 0.2(2) . . . . ?
 C4B C5B C6B C7B -178.92(15) . . . . ?
 C5B C6B C7B C8B 120.17(16) . . . . ?
 C6B N1B C2B C1B -179.75(14) . . . . ?
 C6B N1B C2B C3B 0.6(2) . . . . ?
 C6B C7B C8B C9B 87.58(18) . . . . ?
 C7B C8B C9B N2B -37.4(2) . . . . ?
 C7B C8B C9B C10B 142.27(15) . . . . ?
 C8B C9B C10B C11B -178.45(14) . . . . ?
 C9B N2B C13B C12B 1.1(2) . . . . ?
 C9B N2B C13B C14B -178.54(13) . . . . ?
 C9B C10B C11B C12B 0.1(2) . . . . ?
 C10B C11B C12B C13B -0.7(2) . . . . ?
 C11B C12B C13B N2B 0.2(2) . . . . ?
 C11B C12B C13B C14B 179.74(14) . . . . ?
 C13B N2B C9B C8B 177.88(13) . . . . ?
 C13B N2B C9B C10B -1.7(2) . . . . ?
 C32A C29 C30 C25 -175.3(5) . . . . ?
 C32B C29 C30 C25 -177.3(11) . . . . ?

_shelx_res_file
;
TITL c020620_1_1_a.res in P2(1)/c
    c020620_1_1.res
    created by SHELXL-2018/3 at 12:29:52 on 04-Jun-2020
REM Old TITL c020620_1_1 in P2(1)/c
REM SHELXT solution in P2(1)/c: R1 0.253, Rweak 0.015, Alpha 0.035
REM <I/s> 0.457 for 266 systematic absences, Orientation as input
REM Formula found by SHELXT: C47 B2 N3 F21
CELL 0.71073 12.7494 21.7449 16.4749 90 93 90
ZERR 4 0.0014 0.0022 0.0017 0 0.003 0
LATT 1
SYMM -X,0.5+Y,0.5-Z
SFAC C H B F N
UNIT 184 116 4 95.99 8
DFIX 0.93 0.01 N1B H1B
RIGU F22 F23 F24 C32 C32A F24A F23A F22A C32B F23B F22B F24B C29
RIGU F16 F17 F18 C24 F16A F18A F17A C21
SADI F22 C32 F24B C32B F23B C32B F23 C32 F22A C32A F24 C32 F22B C32B F24A =
 C32A F23A C32A
SADI F16 F17 F17 F18 F18 F16 F16A F17A F17A F18A F18A F16A
SADI F22 F23 F23 F24 F24 F22 F22A F23A F23A F24A F24A F22A F22B F23B F23B =
 F24B F24B F22B
RIGU F7 F8 F9 C15 F9A F7A F8A F8B F7B F9B C11
SADI C32A C29 C32 C29 C32B C29
SADI F7 F8 F8 F9 F9 F7 F7A F8A F8A F9A F9A F7A F7B F8B F8B F9B F9B F7B
SADI F16A C24 F17 C24 F16 C24 F18A C24 F18 C24 F17A C24
RIGU F10 F11 F12 C16 F12A F11A F10A C13
SADI F9A C15 F9 C15 F7 C15 F7A C15 F9B C15 F8A C15 F8 C15 F8B C15 F7B C15
SADI F10 F11 F11 F12 F12 F10 F10A F11A F11A F12A F12A F10A
SADI F12A C16 F11 C16 F10 C16 F11A C16 F12 C16 F10A C16
ISOR 0.02 0.04 F22 F23 F24 C32 C32A F24A F23A F22A C32B F23B F22B F24B C29
SUMP 1 0.001 1 3 1 4 1 5

L.S. 9 0 0
PLAN  20
SIZE 0.08 0.19 0.23
TEMP -173.15(10)
CONF
BOND
list 4
MORE -1
BOND $H
fmap 2 53
acta
REM <olex2.extras>
REM <HklSrc "%.\\c020620_1_1.hkl">
REM </olex2.extras>

WGHT    0.040900    2.247400
FVAR       0.25764   0.58660   0.54338   0.37796   0.07861
F1    4    0.530795    0.682162    0.114686    11.00000    0.04754    0.05486 =
         0.06989    0.02661    0.01267    0.02624
F2    4    0.613072    0.714302    0.013643    11.00000    0.09539    0.09034 =
         0.05756    0.04970    0.02193    0.05450
F3    4    0.656385    0.745953    0.133281    11.00000    0.08979    0.02836 =
         0.12142   -0.01064    0.01139    0.01919
F4    4    0.954347    0.563378   -0.041812    11.00000    0.06648    0.03740 =
         0.03230   -0.01221    0.02631   -0.01083
F5    4    0.988110    0.655596   -0.001394    11.00000    0.06348    0.02960 =
         0.04039    0.00122    0.03018   -0.01446
F6    4    1.046765    0.578820    0.068970    11.00000    0.03206    0.05143 =
         0.04817    0.00421    0.01864   -0.00606
PART 1
F7    4    0.801388    0.714802    0.380540    31.00000    0.04473    0.01864 =
         0.05535   -0.00756   -0.02310    0.00512
F8    4    0.959072    0.690191    0.409300    31.00000    0.02884    0.02431 =
         0.10890   -0.00013    0.00691   -0.01402
F9    4    0.851547    0.697956    0.502797    31.00000    0.12741    0.02441 =
         0.02922   -0.01255   -0.00342   -0.01064
F10   4    0.915805    0.488800    0.601228    21.00000    0.05127    0.03606 =
         0.02159    0.00317   -0.01855   -0.00390
F11   4    0.886931    0.412386    0.522864    21.00000    0.07024    0.02096 =
         0.01918   -0.00095   -0.00894    0.00469
F12   4    0.759152    0.456152    0.577719    21.00000    0.03048    0.09733 =
         0.04912    0.04788    0.01600    0.01274
PART 0
F13   4    1.140208    0.435653    0.230054    11.00000    0.01658    0.05220 =
         0.05867    0.00945    0.00168   -0.00532
F14   4    1.108605    0.373600    0.325958    11.00000    0.02926    0.05210 =
         0.02472   -0.00181   -0.00917    0.00203
F15   4    1.148406    0.338533    0.209943    11.00000    0.02557    0.06723 =
         0.05183   -0.03008   -0.00716    0.02312
PART 1
F16   4    0.850839    0.248693    0.068616    21.00000    0.02831    0.03128 =
         0.04443   -0.02498    0.00251    0.00395
F17   4    0.699257    0.269911    0.109259    21.00000    0.04889    0.04576 =
         0.05260   -0.02278    0.02775   -0.03154
F18   4    0.759747    0.319429    0.011260    21.00000    0.07043    0.02597 =
         0.03489   -0.00909   -0.02605    0.00470
PART 0
F19   4    0.432885    0.454852    0.449748    11.00000    0.07034    0.03418 =
         0.03202   -0.00391    0.02329   -0.00943
F20   4    0.490610    0.365444    0.425323    11.00000    0.04351    0.04426 =
         0.05150    0.02374    0.01997    0.01391
F21   4    0.334544    0.389667    0.385888    11.00000    0.02635    0.07763 =
         0.05151    0.01209    0.00816   -0.02312
PART 1
F22   4    0.290699    0.436851    0.096686    31.00000    0.02703    0.14949 =
         0.03217    0.00217   -0.00940   -0.03775
F23   4    0.367832    0.521077    0.069036    31.00000    0.05864    0.09829 =
         0.04689    0.02046   -0.02518    0.00929
F24   4    0.430758    0.434701    0.032894    31.00000    0.05299    0.13631 =
         0.02470   -0.03110   -0.00202   -0.01595
PART 0
C1    1    0.757906    0.549437    0.169983    11.00000    0.02017    0.01798 =
         0.01253   -0.00207   -0.00009   -0.00268
C2    1    0.686180    0.597753    0.156585    11.00000    0.02526    0.02247 =
         0.01708    0.00017    0.00118    0.00185
AFIX  43
H2    2    0.624076    0.598320    0.186025    11.00000   -1.20000
AFIX   0
C3    1    0.702895    0.644718    0.101803    11.00000    0.03762    0.02117 =
         0.02069    0.00120    0.00028    0.00345
C4    1    0.793014    0.646324    0.058342    11.00000    0.04420    0.01972 =
         0.01642    0.00215    0.00332   -0.00443
AFIX  43
H4    2    0.804669    0.678663    0.021102    11.00000   -1.20000
AFIX   0
C5    1    0.865437    0.599548    0.070715    11.00000    0.03162    0.02170 =
         0.01553   -0.00303    0.00505   -0.00668
C6    1    0.847660    0.551888    0.124594    11.00000    0.02275    0.01839 =
         0.01615   -0.00127    0.00274   -0.00259
AFIX  43
H6    2    0.898163    0.519885    0.130822    11.00000   -1.20000
AFIX   0
C7    1    0.625648    0.695966    0.090402    11.00000    0.05638    0.03346 =
         0.04163    0.01501    0.01127    0.01518
C8    1    0.963088    0.599190    0.024395    11.00000    0.04478    0.02508 =
         0.02624   -0.00052    0.01635   -0.00836
C9    1    0.785833    0.525434    0.327875    11.00000    0.01135    0.01750 =
         0.01549   -0.00135    0.00226   -0.00195
C10   1    0.803860    0.588154    0.341492    11.00000    0.01453    0.01711 =
         0.01738    0.00034    0.00136   -0.00144
AFIX  43
H10   2    0.793332    0.615992    0.297374    11.00000   -1.20000
AFIX   0
C11   1    0.836684    0.611144    0.417452    11.00000    0.01655    0.01684 =
         0.02000   -0.00331    0.00099   -0.00274
C12   1    0.852015    0.572735    0.484081    11.00000    0.01788    0.02246 =
         0.01706   -0.00445   -0.00036   -0.00234
AFIX  43
H12   2    0.872757    0.588644    0.536177    11.00000   -1.20000
AFIX   0
C13   1    0.836043    0.510306    0.472097    11.00000    0.01552    0.02094 =
         0.01624    0.00123    0.00168   -0.00099
C14   1    0.805044    0.487296    0.395692    11.00000    0.01371    0.01599 =
         0.01795   -0.00174    0.00135   -0.00159
AFIX  43
H14   2    0.796587    0.444136    0.389254    11.00000   -1.20000
AFIX   0
C15   1    0.859061    0.678215    0.427303    11.00000    0.03180    0.01998 =
         0.02594   -0.00365   -0.00482   -0.00407
C16   1    0.847984    0.466881    0.542270    11.00000    0.02520    0.02656 =
         0.01806    0.00123   -0.00069   -0.00109
C17   1    0.811534    0.436283    0.217847    11.00000    0.01569    0.01645 =
         0.01338    0.00149    0.00376   -0.00175
C18   1    0.917758    0.430787    0.242899    11.00000    0.01750    0.02040 =
         0.01419   -0.00111    0.00142   -0.00127
AFIX  43
H18   2    0.948721    0.461284    0.277802    11.00000   -1.20000
AFIX   0
C19   1    0.979404    0.382146    0.218359    11.00000    0.01699    0.02502 =
         0.01491    0.00141    0.00238    0.00248
C20   1    0.937925    0.336211    0.168433    11.00000    0.02241    0.02085 =
         0.01526    0.00091    0.00531    0.00309
AFIX  43
H20   2    0.979732    0.302533    0.152650    11.00000   -1.20000
AFIX   0
C21   1    0.833023    0.340990    0.142141    11.00000    0.02212    0.01844 =
         0.01512   -0.00135    0.00477   -0.00272
C22   1    0.771527    0.389848    0.166289    11.00000    0.01594    0.01968 =
         0.01613   -0.00024    0.00219   -0.00269
AFIX  43
H22   2    0.700011    0.391740    0.147135    11.00000   -1.20000
AFIX   0
C23   1    1.093445    0.382031    0.245309    11.00000    0.01936    0.03516 =
         0.02463   -0.00537    0.00028    0.00616
C24   1    0.786070    0.295346    0.082908    11.00000    0.02558    0.02237 =
         0.02583   -0.00774    0.00642   -0.00220
C25   1    0.618926    0.476972    0.243547    11.00000    0.01466    0.01510 =
         0.01829   -0.00345    0.00056    0.00088
C26   1    0.574808    0.455191    0.314042    11.00000    0.01474    0.01502 =
         0.02059   -0.00194    0.00088    0.00044
AFIX  43
H26   2    0.616572    0.455177    0.363518    11.00000   -1.20000
AFIX   0
C27   1    0.472072    0.433537    0.314481    11.00000    0.01707    0.01676 =
         0.02727   -0.00372    0.00490   -0.00034
C28   1    0.407562    0.433605    0.244217    11.00000    0.01428    0.03034 =
         0.03219   -0.01024    0.00227   -0.00420
AFIX  43
H28   2    0.337176    0.419295    0.244451    11.00000   -1.20000
AFIX   0
C29   1    0.449041    0.455250    0.173451    11.00000    0.01747    0.03957 =
         0.02387   -0.00984   -0.00217   -0.00101
C30   1    0.551790    0.476267    0.173098    11.00000    0.01800    0.02970 =
         0.01786   -0.00421    0.00112    0.00062
AFIX  43
H30   2    0.577660    0.490681    0.123515    11.00000   -1.20000
AFIX   0
C31   1    0.431999    0.410903    0.392941    11.00000    0.01872    0.02422 =
         0.03308    0.00097    0.00650   -0.00239
PART 1
C32   1    0.384536    0.463596    0.092899    31.00000    0.02088    0.08061 =
         0.02527   -0.00597   -0.00360   -0.01746
PART 0
B1    3    0.742754    0.497243    0.239905    11.00000    0.01449    0.01557 =
         0.01384   -0.00107    0.00063   -0.00105

N1B   5    0.609783    0.188160    0.232500    11.00000    0.03314    0.02117 =
         0.02979   -0.00363    0.00776   -0.00496
H1B   2    0.663743    0.207913    0.263018    11.00000   -1.20000
N2B   5    0.788430    0.223625    0.309159    11.00000    0.03647    0.02015 =
         0.02276   -0.00055    0.00234    0.00025
C1B   1    0.513049    0.284790    0.223080    11.00000    0.03795    0.02732 =
         0.05555   -0.00132    0.00860    0.00199
AFIX 137
H1BA  2    0.491890    0.288332    0.279225    11.00000   -1.50000
H1BB  2    0.459377    0.303635    0.186276    11.00000   -1.50000
H1BC  2    0.580225    0.305922    0.217713    11.00000   -1.50000
AFIX   0
C2B   1    0.524751    0.218266    0.201721    11.00000    0.03096    0.02943 =
         0.03738   -0.00174    0.01250   -0.00403
C3B   1    0.452132    0.186865    0.152507    11.00000    0.02980    0.04335 =
         0.04412   -0.00441    0.00979   -0.00573
AFIX  43
H3B   2    0.391328    0.207277    0.130266    11.00000   -1.20000
AFIX   0
C4B   1    0.468638    0.125391    0.135831    11.00000    0.03552    0.04833 =
         0.04585   -0.01738    0.01419   -0.01785
AFIX  43
H4B   2    0.418975    0.103346    0.102111    11.00000   -1.20000
AFIX   0
C5B   1    0.557133    0.096136    0.168141    11.00000    0.03991    0.02746 =
         0.04575   -0.01293    0.01926   -0.01203
AFIX  43
H5B   2    0.568746    0.053943    0.156642    11.00000   -1.20000
AFIX   0
C6B   1    0.628804    0.128338    0.217246    11.00000    0.03964    0.02126 =
         0.03258   -0.00438    0.01564   -0.00716
C7B   1    0.728353    0.101002    0.254158    11.00000    0.05166    0.01719 =
         0.03970   -0.00394    0.00828    0.00052
AFIX  23
H7BA  2    0.731520    0.057141    0.238358    11.00000   -1.20000
H7BB  2    0.726034    0.102728    0.314085    11.00000   -1.20000
AFIX   0
C8B   1    0.829364    0.133168    0.228972    11.00000    0.03927    0.02622 =
         0.03570   -0.00822    0.00458    0.00504
AFIX  23
H8BA  2    0.886926    0.102570    0.230217    11.00000   -1.20000
H8BB  2    0.818287    0.147593    0.172175    11.00000   -1.20000
AFIX   0
C9B   1    0.863669    0.187119    0.281486    11.00000    0.03962    0.02244 =
         0.02180    0.00199    0.00140    0.00322
C10B  1    0.968983    0.198177    0.300667    11.00000    0.03743    0.03042 =
         0.02756    0.00392   -0.00009    0.00701
AFIX  43
H10B  2    1.021513    0.172457    0.279890    11.00000   -1.20000
AFIX   0
C11B  1    0.996257    0.247231    0.350507    11.00000    0.03682    0.03348 =
         0.03071    0.00513   -0.00734    0.00021
AFIX  43
H11B  2    1.068058    0.255705    0.364417    11.00000   -1.20000
AFIX   0
C12B  1    0.918701    0.283847    0.379977    11.00000    0.04486    0.02611 =
         0.02243    0.00139   -0.00445   -0.00311
AFIX  43
H12B  2    0.936543    0.317471    0.414838    11.00000   -1.20000
AFIX   0
C13B  1    0.814699    0.271243    0.358385    11.00000    0.04127    0.02014 =
         0.01846    0.00237    0.00182   -0.00079
C14B  1    0.726142    0.308682    0.388136    11.00000    0.04546    0.02366 =
         0.02868   -0.00523    0.00476   -0.00070
AFIX 137
H14A  2    0.702498    0.338134    0.346027    11.00000   -1.50000
H14B  2    0.750052    0.330989    0.437375    11.00000   -1.50000
H14C  2    0.667833    0.281460    0.400504    11.00000   -1.50000
AFIX   0

PART 2
F9A   4    0.955549    0.692604    0.441211    41.00000    0.04387    0.02531 =
         0.12170   -0.00236   -0.04748   -0.01200
F7A   4    0.805489    0.701893    0.488508    41.00000    0.13493    0.02227 =
         0.06027   -0.01711    0.05326   -0.00643
F8A   4    0.823667    0.710732    0.362257    41.00000    0.07361    0.01137 =
         0.03275   -0.00078   -0.01737    0.00069
C32A  1    0.378478    0.449501    0.099507    41.00000    0.02010    0.04918 =
         0.03201   -0.00445   -0.00078   -0.00374
F24A  4    0.432314    0.445197    0.032251    41.00000    0.02376    0.06713 =
         0.02135    0.00465   -0.00202   -0.01307
F23A  4    0.321447    0.500478    0.090835    41.00000    0.07230    0.09029 =
         0.05544   -0.01659   -0.03912    0.04616
F22A  4    0.312169    0.402614    0.099886    41.00000    0.03873    0.09581 =
         0.02984   -0.01030   -0.00466   -0.03931
F12A  4    0.890155    0.489423    0.609144   -21.00000    0.12396    0.03442 =
         0.01717    0.00423   -0.01680   -0.02563
F11A  4    0.752186    0.445664    0.560836   -21.00000    0.03107    0.05649 =
         0.04530    0.03527    0.01047   -0.00028
F10A  4    0.900046    0.416617    0.523376   -21.00000    0.03014    0.03841 =
         0.04569    0.01552    0.00487    0.01851
PART 3
F8B   4    0.771686    0.710470    0.435454    51.00000    0.04166    0.04731 =
         0.09908   -0.04284   -0.01279    0.01227
F7B   4    0.919669    0.690563    0.493175    51.00000    0.05066    0.02756 =
         0.03595   -0.01442   -0.01569   -0.00883
F9B   4    0.906434    0.702543    0.365957    51.00000    0.09937    0.04013 =
         0.03477    0.00006    0.01588   -0.02975
PART 2
F16A  4    0.774797    0.318475    0.008119   -21.00000    0.06520    0.06501 =
         0.01877   -0.00824    0.00208   -0.02773
F18A  4    0.689279    0.278118    0.099376   -21.00000    0.04106    0.08584 =
         0.08822   -0.06892    0.03449   -0.04045
F17A  4    0.839254    0.244297    0.077186   -21.00000    0.08848    0.02913 =
         0.07513   -0.01984   -0.02614    0.02019
PART 3
C32B  1    0.374704    0.450690    0.100435    51.00000    0.02590    0.05592 =
         0.01839   -0.00980   -0.00210   -0.00370
F23B  4    0.286083    0.479743    0.111602    51.00000    0.02260    0.09137 =
         0.02038    0.00510   -0.00891    0.00843
F22B  4    0.354960    0.392450    0.083272    51.00000    0.10777    0.06399 =
         0.09378   -0.02143   -0.06372   -0.01056
F24B  4    0.417384    0.476554    0.037551    51.00000    0.03955    0.14343 =
         0.01358    0.01795   -0.00854   -0.00861
HKLF 4


REM  c020620_1_1_a.res in P2(1)/c
REM wR2 = 0.0988, GooF = S = 1.023, Restrained GooF = 1.016 for all data
REM R1 = 0.0388 for 8972 Fo > 4sig(Fo) and 0.0543 for all 11357 data
REM 847 parameters refined using 575 restraints

END

WGHT      0.0409      2.2481

REM Highest difference peak  0.347,  deepest hole -0.266,  1-sigma level  0.043
Q1    1   1.0332  0.3793  0.2303  11.00000  0.05    0.35
Q2    1   0.8434  0.6390  0.4239  11.00000  0.05    0.33
Q3    1   0.7628  0.5133  0.2831  11.00000  0.05    0.32
Q4    1   0.7455  0.5225  0.1987  11.00000  0.05    0.31
Q5    1   0.8448  0.4862  0.5009  11.00000  0.05    0.31
Q6    1   0.4575  0.4229  0.3505  11.00000  0.05    0.30
Q7    1   0.8102  0.3190  0.1182  11.00000  0.05    0.30
Q8    1   0.8798  0.3390  0.1592  11.00000  0.05    0.30
Q9    1   0.5983  0.7222  0.1514  11.00000  0.05    0.29
Q10   1   0.6810  0.4863  0.2392  11.00000  0.05    0.28
Q11   1   0.8192  0.4997  0.4380  11.00000  0.05    0.28
Q12   1   0.9040  0.5997  0.0441  11.00000  0.05    0.28
Q13   1   0.7769  0.4601  0.2316  11.00000  0.05    0.27
Q14   1   0.8377  0.5394  0.4803  11.00000  0.05    0.27
Q15   1   0.7600  0.2387  0.1234  11.00000  0.05    0.27
Q16   1   0.8378  0.2792  0.0224  11.00000  0.05    0.27
Q17   1   0.6835  0.6187  0.1174  11.00000  0.05    0.27
Q18   1   0.4388  0.4367  0.2810  11.00000  0.05    0.27
Q19   1   0.5812  0.4788  0.2126  11.00000  0.05    0.27
Q20   1   0.5092  0.4029  0.4548  11.00000  0.05    0.27
;
_shelx_res_checksum                27934
_shelx_hkl_file
;
  -1   0   0  377.36    6.80
  -1   0   0  378.36    6.80
   1   0   0  345.27    6.70
  -2   0   0    0.10    0.60
  -2   0   0   -0.10    0.50
  -2   0   0   -0.60    0.60
   2   0   0    0.00    0.60
   2   0   0   -0.30    0.50
   2   0   0    0.10    0.40
  -3   0   0 4138.89   72.69
  -3   0   0 3889.31   72.59
  -3   0   0 3971.20   72.89
   3   0   0 3763.72   72.99
   3   0   0 4064.39   72.89
  -4   0   0  278.97    5.90
  -4   0   0  273.07    5.70
  -4   0   0  276.17    5.80
   4   0   0  269.47    5.80
   4   0   0  279.87    5.50
   4   0   0  270.47    5.80
  -5   0   0  450.55    9.30
  -5   0   0  464.95    9.10
  -5   0   0  447.06    9.30
   5   0   0  457.45    9.30
   5   0   0  460.35    8.80
   5   0   0  449.26    9.20
  -6   0   0  322.97    6.60
  -6   0   0  296.37    6.70
  -6   0   0  299.27    6.80
   6   0   0  303.17    6.20
   6   0   0  302.97    6.70
   6   0   0  295.87    6.70
  -7   0   0  157.88    4.10
  -7   0   0  155.18    4.40
  -7   0   0  153.38    4.40
   7   0   0  157.28    4.30
   7   0   0  156.28    4.40
   7   0   0  155.88    3.80
  -8   0   0   66.59    2.80
  -8   0   0   61.89    2.90
  -8   0   0   62.29    2.60
   8   0   0   60.99    2.80
   8   0   0   53.89    2.70
   8   0   0   62.99    2.20
   8   0   0   60.29    2.00
  -9   0   0    5.50    1.60
  -9   0   0    3.60    1.50
  -9   0   0    4.80    1.30
   9   0   0    4.10    1.40
   9   0   0    3.70    1.00
   9   0   0    4.40    1.50
   9   0   0    5.10    1.00
 -10   0   0  110.09    3.90
 -10   0   0  118.19    4.40
 -10   0   0  114.69    4.30
  10   0   0  111.99    3.00
  10   0   0  113.79    3.30
  10   0   0  111.39    4.10
  10   0   0  115.99    4.30
 -11   0   0   40.50    3.00
 -11   0   0   37.70    3.00
 -11   0   0   35.10    2.70
  11   0   0   33.20    2.70
  11   0   0   40.10    2.90
  11   0   0   35.30    2.10
  11   0   0   37.20    1.90
 -12   0   0   32.20    3.00
 -12   0   0   23.70    2.30
 -12   0   0   29.20    2.80
  12   0   0   26.60    2.70
  12   0   0   26.60    2.10
  12   0   0   26.30    2.90
 -13   0   0   80.19    4.40
 -13   0   0   82.09    4.50
 -13   0   0   85.89    4.00
  13   0   0   78.09    4.20
  13   0   0   82.59    4.20
 -14   0   0    4.90    2.30
 -14   0   0    2.50    1.90
  14   0   0    3.70    2.30
  14   0   0    4.20    2.20
 -15   0   0    6.40    2.40
 -15   0   0    5.80    2.60
  15   0   0    5.50    2.40
  15   0   0    5.10    2.20
 -16   0   0    0.30    2.30
 -16   0   0    1.20    2.50
  16   0   0   -2.10    2.40
  16  -1   0    5.50    2.70
 -16   1   0    2.90    2.60
 -16   1   0    2.80    2.50
  15  -1   0   -0.20    2.20
  15  -1   0    3.20    2.30
 -15   1   0   -0.50    2.00
 -15   1   0    0.00    2.30
  14  -1   0    3.90    2.30
  14  -1   0    2.90    1.90
 -14   1   0    1.70    2.00
 -14   1   0    3.50    2.30
 -14   1   0    3.50    2.30
  13  -1   0    1.20    2.00
  13  -1   0    2.80    2.20
 -13   1   0    2.00    1.70
 -13   1   0    0.80    1.90
 -13   1   0    1.80    2.10
  12  -1   0   -1.00    1.70
  12  -1   0    0.00    1.90
  12  -1   0   -1.00    1.00
  12  -1   0   -1.90    0.90
 -12   1   0    0.50    1.80
 -12   1   0    0.30    1.90
 -12   1   0    1.50    1.60
  11  -1   0   -1.10    0.90
  11  -1   0    0.10    1.80
  11  -1   0    0.20    1.50
  11  -1   0    0.60    1.00
 -11   1   0   -1.40    1.30
 -11   1   0    0.60    1.70
 -11   1   0    1.30    1.90
  10  -1   0   23.20    2.30
  10  -1   0   30.70    1.70
  10  -1   0   23.60    1.70
  10  -1   0   35.20    2.70
 -10   1   0   31.40    2.60
 -10   1   0   25.10    2.00
 -10   1   0   33.90    2.70
   9  -1   0   53.39    2.00
   9  -1   0   55.29    2.90
   9  -1   0   50.99    2.90
  -9   1   0   52.69    2.80
  -9   1   0   53.09    2.60
  -9   1   0   54.49    2.90
   8  -1   0    7.50    0.90
   8  -1   0    6.50    1.50
   8  -1   0    6.70    1.40
  -8   1   0    7.50    1.60
  -8   1   0    8.40    1.60
  -8   1   0    7.00    1.20
   7  -1   0  177.48    4.70
   7  -1   0  185.58    4.80
   7  -1   0  187.28    4.10
  -7   1   0  178.48    4.60
  -7   1   0  182.58    4.80
  -7   1   0  185.48    4.90
   6  -1   0  208.28    5.00
   6  -1   0  201.78    5.00
   6  -1   0  203.28    4.30
  -6   1   0  212.38    5.10
  -6   1   0  198.28    4.80
  -6   1   0  203.28    5.10
   5  -1   0  360.56    7.60
   5  -1   0  360.56    7.50
   5  -1   0  358.56    7.00
  -5   1   0  363.16    7.40
  -5   1   0  356.46    7.60
   4  -1   0   93.59    2.60
   4  -1   0   96.69    2.70
   4  -1   0   94.89    2.20
  -4   1   0   98.49    2.70
  -4   1   0   93.19    2.70
  -4   1   0   94.99    2.60
   3  -1   0 1678.83   30.20
   3  -1   0 1495.35   30.10
   3  -1   0 1704.73   29.90
   3  -1   0 1682.13   30.10
  -3   1   0 1477.25   30.10
  -3   1   0 1708.93   30.10
  -3   1   0 1730.33   30.20
   2  -1   0  414.36    7.70
   2  -1   0  415.56    8.00
   2  -1   0  402.86    8.00
  -2   1   0  418.76    7.90
  -2   1   0  428.36    8.00
  -2   1   0  432.46    8.00
   1  -1   0   18.80    0.70
   1  -1   0   21.10    0.60
   1  -1   0   20.80    0.70
  -1   1   0   21.30    0.60
  -1   1   0   20.50    0.70
  -1   1   0   21.30    0.70
  -1  -1   0   20.70    0.70
  -1  -1   0   21.00    0.60
  -1  -1   0   21.50    0.70
   1   1   0   21.30    0.70
   1   1   0   21.80    0.60
   1   1   0   21.30    0.60
   1   1   0   21.70    0.60
  -2  -1   0  447.06    7.90
  -2  -1   0  413.36    8.00
  -2  -1   0  427.06    8.00
   2   1   0  415.56    7.80
   2   1   0  417.66    8.00
   2   1   0  413.16    8.00
  -3  -1   0 1701.13   31.70
  -3  -1   0 1695.13   31.70
   3   1   0 1713.13   31.40
   3   1   0 1796.82   31.70
   3   1   0 1721.83   31.60
  -4  -1   0   98.99    2.70
  -4  -1   0   94.09    2.60
   4   1   0   96.89    2.50
   4   1   0   94.99    2.20
   4   1   0   94.49    2.60
   4   1   0   98.49    2.70
  -5  -1   0  358.36    7.50
  -5  -1   0  364.86    7.50
   5   1   0  356.56    7.40
   5   1   0  344.87    7.50
   5   1   0  350.66    7.20
   5   1   0  355.26    6.90
  -6  -1   0  208.58    5.10
  -6  -1   0  208.68    4.90
  -6  -1   0  210.38    5.20
   6   1   0  203.38    5.00
   6   1   0  208.48    4.70
   6   1   0  209.98    4.40
  -7  -1   0  183.98    4.90
  -7  -1   0  186.38    4.90
  -7  -1   0  185.48    4.60
   7   1   0  188.98    4.40
   7   1   0  189.88    4.80
   7   1   0  183.98    4.00
   7   1   0  184.58    4.80
  -8  -1   0    7.50    1.50
  -8  -1   0    7.10    1.20
  -8  -1   0    7.70    1.60
   8   1   0    8.40    1.60
   8   1   0    6.40    1.40
   8   1   0    7.50    1.10
   8   1   0    7.70    0.90
  -9  -1   0   51.89    2.60
  -9  -1   0   54.79    3.00
  -9  -1   0   52.29    2.90
   9   1   0   56.69    2.30
   9   1   0   54.69    1.90
   9   1   0   50.19    2.90
   9   1   0   55.79    2.90
 -10  -1   0   23.00    2.40
 -10  -1   0   28.10    2.10
 -10  -1   0   25.80    2.30
  10   1   0   27.50    1.60
  10   1   0   23.30    2.30
  10   1   0   26.10    2.00
  10   1   0   28.00    2.50
 -11  -1   0    1.90    1.80
 -11  -1   0    1.10    1.50
 -11  -1   0    0.90    1.40
  11   1   0    2.80    1.80
  11   1   0   -0.50    1.70
  11   1   0    0.10    1.10
  11   1   0    0.90    0.90
 -12  -1   0   -0.60    1.70
 -12  -1   0   -1.10    1.90
 -12  -1   0   -1.80    1.40
  12   1   0   -1.30    1.90
  12   1   0   -0.40    1.20
  12   1   0    2.40    1.80
 -13  -1   0    2.00    2.20
 -13  -1   0    1.40    2.00
  13   1   0    1.90    2.20
  13   1   0   -0.90    1.90
  13   1   0    2.40    1.50
 -14  -1   0    3.50    2.20
 -14  -1   0    3.00    2.40
  14   1   0    2.60    2.00
  14   1   0    5.20    2.40
 -15  -1   0   -1.90    2.20
 -15  -1   0    2.20    2.30
  15   1   0    1.60    2.20
  15   1   0    0.40    2.00
 -16  -1   0    1.30    2.50
 -16  -1   0    1.40    2.40
  16   1   0    3.50    2.30
  16   1   0    0.90    2.40
  16  -2   0   10.40    2.90
 -16   2   0   14.30    3.10
 -16   2   0    6.90    2.50
  15  -2   0   11.70    2.70
 -15   2   0   15.40    3.00
 -15   2   0   14.60    2.90
  14  -2   0   -1.50    2.00
  14  -2   0   -1.10    2.00
 -14   2   0    2.80    2.30
 -14   2   0    3.30    2.10
 -14   2   0    2.20    1.70
  13  -2   0    1.60    2.10
  13  -2   0    1.60    2.10
 -13   2   0    1.90    1.70
 -13   2   0    1.30    2.10
 -13   2   0    3.00    1.80
  12  -2   0   16.20    1.50
  12  -2   0   15.30    2.40
  12  -2   0   12.40    2.40
 -12   2   0   19.30    2.20
 -12   2   0   16.10    2.30
 -12   2   0    9.80    2.40
  11  -2   0    1.20    1.10
  11  -2   0    2.60    0.90
  11  -2   0    0.40    1.70
  11  -2   0    1.00    1.60
 -11   2   0   -2.10    1.30
 -11   2   0   -1.10    1.70
 -11   2   0   -0.50    1.50
  10  -2   0   84.59    3.70
  10  -2   0   80.69    3.70
  10  -2   0   81.39    2.40
 -10   2   0   80.99    3.70
 -10   2   0   86.99    3.40
 -10   2   0   83.09    3.80
   9  -2   0   29.20    2.20
   9  -2   0   28.20    2.40
   9  -2   0   25.50    1.40
  -9   2   0   26.40    2.00
  -9   2   0   23.00    2.20
  -9   2   0   24.90    2.20
   8  -2   0   60.99    2.80
   8  -2   0   57.79    1.80
   8  -2   0   60.09    2.80
  -8   2   0   54.89    2.50
  -8   2   0   57.39    2.80
  -8   2   0   56.49    2.70
   7  -2   0  194.28    5.00
   7  -2   0  182.88    5.00
   7  -2   0  202.48    4.10
  -7   2   0  188.28    5.00
  -7   2   0  185.88    5.00
  -7   2   0  195.38    4.80
   6  -2   0 1290.57   23.20
   6  -2   0 1236.38   24.00
   6  -2   0 1232.08   23.90
  -6   2   0 1256.37   24.00
  -6   2   0 1293.27   23.80
  -6   2   0 1258.27   24.00
   5  -2   0    0.60    0.90
   5  -2   0    0.60    0.50
   5  -2   0   -0.60    1.00
  -5   2   0   -0.70    0.80
  -5   2   0    1.60    0.90
  -5   2   0    1.70    0.90
   4  -2   0  284.87    5.30
   4  -2   0  275.17    5.90
   4  -2   0  278.37    6.00
  -4   2   0  289.67    5.90
  -4   2   0  288.57    6.00
  -4   2   0  272.77    6.00
   3  -2   0   65.59    1.30
   3  -2   0   62.09    1.90
   3  -2   0   61.79    1.90
  -3   2   0   61.89    2.00
  -3   2   0   63.99    1.90
  -3   2   0   64.89    2.00
   2  -2   0    0.90    0.60
   2  -2   0    0.40    0.60
  -2   2   0    0.50    0.60
  -2   2   0    0.00    0.50
  -2   2   0    0.70    0.60
   1  -2   0  201.28    3.90
  -1   2   0  198.78    3.80
  -1   2   0  200.98    3.90
  -1   2   0  200.48    3.90
   0  -2   0  124.89    2.40
   0  -2   0  122.09    2.40
   0   2   0  123.69    2.40
   0   2   0  124.69    2.40
  -1  -2   0  197.88    3.90
  -1  -2   0  196.88    3.90
   1   2   0  196.68    3.80
   1   2   0  198.48    3.90
   1   2   0  203.88    3.90
  -2  -2   0    0.30    0.60
  -2  -2   0   -0.50    0.60
   2   2   0   -0.10    0.60
   2   2   0    0.60    0.50
   2   2   0   -0.20    0.60
   2   2   0    0.30    0.50
  -3  -2   0   62.79    2.00
  -3  -2   0   65.99    1.90
   3   2   0   66.69    1.60
   3   2   0   67.19    1.90
   3   2   0   63.19    1.90
  -4  -2   0  290.67    6.00
  -4  -2   0  289.07    6.00
   4   2   0  281.57    6.00
   4   2   0  279.17    5.90
   4   2   0  293.07    5.60
   4   2   0  283.77    6.00
  -5  -2   0   -0.80    0.80
  -5  -2   0   -0.60    1.00
   5   2   0    0.40    1.00
   5   2   0   -0.10    0.60
   5   2   0    0.90    1.00
   5   2   0    1.30    0.80
  -6  -2   0 1262.67   24.10
  -6  -2   0 1272.67   24.20
   6   2   0 1285.47   23.40
   6   2   0 1265.97   24.20
   6   2   0 1270.17   24.10
   6   2   0 1278.07   23.90
  -7  -2   0  195.28    5.10
  -7  -2   0  203.98    5.10
   7   2   0  201.68    5.00
   7   2   0  197.28    4.20
   7   2   0  200.88    4.80
   7   2   0  186.08    5.10
  -8  -2   0   56.89    2.80
  -8  -2   0   56.79    2.60
  -8  -2   0   55.19    2.50
   8   2   0   55.79    1.80
   8   2   0   56.69    2.40
   8   2   0   54.79    2.80
   8   2   0   60.59    2.70
  -9  -2   0   27.10    2.30
  -9  -2   0   29.20    2.10
  -9  -2   0   31.80    2.40
   9   2   0   25.60    2.20
   9   2   0   28.50    2.20
   9   2   0   25.80    2.00
   9   2   0   26.60    1.40
 -10  -2   0   86.69    3.40
 -10  -2   0   77.29    3.50
 -10  -2   0   76.59    3.60
  10   2   0   78.19    3.50
  10   2   0   85.09    2.40
  10   2   0   83.59    3.00
  10   2   0   79.59    3.50
 -11  -2   0    1.20    1.50
 -11  -2   0    0.60    1.80
 -11  -2   0    0.80    1.30
  11   2   0    2.10    1.80
  11   2   0    3.50    1.30
  11   2   0    1.30    0.80
  11   2   0   -1.10    1.70
 -12  -2   0   13.30    2.20
 -12  -2   0   15.60    2.50
 -12  -2   0   14.40    2.30
  12   2   0   17.50    1.80
  12   2   0   12.70    2.30
  12   2   0   15.90    2.40
 -13  -2   0    2.90    2.00
 -13  -2   0    2.50    2.10
  13   2   0    1.80    2.00
  13   2   0   -0.20    1.30
  13   2   0    2.70    2.00
 -14  -2   0   -0.40    2.20
 -14  -2   0    0.40    2.00
  14   2   0    1.70    2.20
  14   2   0   -2.80    1.90
 -15  -2   0    9.10    2.90
 -15  -2   0   11.10    2.60
  15   2   0   16.30    3.00
  15   2   0    8.80    2.30
 -16  -2   0   10.60    2.90
  16   2   0   14.10    3.00
  16   2   0   10.10    2.60
  16  -3   0    3.60    2.60
 -16   3   0    9.30    2.80
 -16   3   0    1.80    2.60
  15  -3   0   40.50    3.80
 -15   3   0   38.30    3.10
 -15   3   0   37.10    3.50
 -15   3   0   37.40    3.80
  14  -3   0    0.30    2.20
 -14   3   0    2.90    1.80
 -14   3   0    4.40    2.20
 -14   3   0    0.00    2.10
  13  -3   0   -2.00    1.90
  13  -3   0   -1.40    1.70
 -13   3   0    4.50    2.10
 -13   3   0    1.10    1.60
 -13   3   0    0.50    1.70
  12  -3   0  113.79    3.50
  12  -3   0  130.09    5.00
  12  -3   0  115.49    4.80
 -12   3   0  108.49    4.70
 -12   3   0  117.89    4.50
 -12   3   0  116.29    4.80
  11  -3   0   11.60    2.10
  11  -3   0   19.00    2.50
 -11   3   0   14.00    2.30
 -11   3   0   13.90    1.90
 -11   3   0   17.80    2.40
  10  -3   0   85.09    3.80
  10  -3   0   83.19    3.70
  10  -3   0   85.69    2.30
 -10   3   0   85.49    3.70
 -10   3   0   86.59    3.50
 -10   3   0   87.69    3.70
   9  -3   0    3.70    1.50
   9  -3   0    3.90    1.50
   9  -3   0    3.50    0.70
  -9   3   0    1.80    1.60
  -9   3   0    3.30    1.20
  -9   3   0    3.30    1.30
   8  -3   0   53.69    2.70
   8  -3   0   57.09    2.80
   8  -3   0   51.79    1.50
  -8   3   0   49.10    2.70
  -8   3   0   49.50    2.40
  -8   3   0   46.50    2.50
   7  -3   0  390.16    7.30
   7  -3   0  395.16    8.50
   7  -3   0  371.86    8.30
  -7   3   0  378.76    8.50
  -7   3   0  377.06    8.50
  -7   3   0  385.06    8.20
   6  -3   0 1091.19   20.80
   6  -3   0 1082.99   19.80
   6  -3   0 1086.69   20.70
  -6   3   0 1062.49   20.80
  -6   3   0 1093.79   20.60
  -6   3   0 1069.09   20.80
   5  -3   0   56.49    2.30
   5  -3   0   54.09    2.30
   5  -3   0   54.19    1.30
  -5   3   0   57.09    2.10
  -5   3   0   55.79    2.30
  -5   3   0   51.99    2.30
   4  -3   0  265.07    5.50
   4  -3   0  252.57    5.50
  -4   3   0  252.77    5.40
  -4   3   0  250.37    5.60
  -4   3   0  255.17    5.60
   3  -3   0   82.49    2.30
   3  -3   0   78.49    2.30
  -3   3   0   79.39    2.20
  -3   3   0   81.39    2.30
  -3   3   0   81.69    2.30
   2  -3   0   68.79    1.90
  -2   3   0   68.49    1.90
  -2   3   0   75.29    1.80
  -2   3   0   69.79    2.00
   1  -3   0 2134.19   39.50
  -1   3   0 2106.89   39.80
  -1   3   0 2176.98   39.20
   0  -3   0   -0.70    0.40
   0  -3   0    0.50    0.40
   0   3   0   -0.40    0.40
   0   3   0   -0.60    0.40
  -1  -3   0 2146.09   38.60
  -1  -3   0 2061.79   38.60
   1   3   0 2134.29   39.10
   1   3   0 2077.09   38.70
  -2  -3   0   71.49    1.90
  -2  -3   0   70.59    1.90
   2   3   0   74.89    1.90
   2   3   0   72.39    1.90
   2   3   0   73.79    1.90
   2   3   0   70.69    1.80
  -3  -3   0   82.69    2.30
  -3  -3   0   77.09    2.20
   3   3   0   82.09    2.20
   3   3   0   81.69    2.00
   3   3   0   82.79    2.30
  -4  -3   0  259.87    5.60
  -4  -3   0  256.67    5.60
   4   3   0  255.27    5.60
   4   3   0  262.57    5.10
   4   3   0  253.37    5.60
   4   3   0  264.87    5.50
  -5  -3   0   55.49    2.20
  -5  -3   0   56.09    2.30
   5   3   0   53.69    1.70
   5   3   0   53.69    2.20
   5   3   0   48.40    2.10
   5   3   0   51.79    2.10
  -6  -3   0 1086.69   21.00
  -6  -3   0 1104.99   20.90
   6   3   0 1082.09   21.00
   6   3   0 1073.19   20.80
   6   3   0 1105.99   20.20
   6   3   0 1101.79   20.80
  -7  -3   0  392.26    8.70
  -7  -3   0  401.26    8.60
   7   3   0  396.56    7.80
   7   3   0  400.06    8.40
   7   3   0  400.96    8.60
   7   3   0  384.96    8.60
  -8  -3   0   53.79    2.60
  -8  -3   0   54.59    2.80
   8   3   0   51.59    2.40
   8   3   0   53.99    2.60
   8   3   0   46.70    2.70
   8   3   0   54.39    1.80
  -9  -3   0    2.70    1.20
  -9  -3   0    3.30    1.40
  -9  -3   0    0.70    1.30
   9   3   0    4.80    1.20
   9   3   0    3.00    1.40
   9   3   0    2.40    1.30
   9   3   0    3.90    0.80
 -10  -3   0   86.99    3.90
 -10  -3   0   88.19    3.80
 -10  -3   0   88.79    3.40
  10   3   0   86.59    2.50
  10   3   0   94.99    3.40
  10   3   0   83.89    3.50
  10   3   0   89.69    3.90
 -11  -3   0   13.70    2.00
 -11  -3   0   12.50    1.90
 -11  -3   0   13.70    2.30
  11   3   0   13.30    2.20
  11   3   0   15.30    1.80
  11   3   0   17.40    2.40
  11   3   0   17.00    1.20
 -12  -3   0  122.79    4.90
 -12  -3   0  122.99    5.00
  12   3   0  119.49    4.70
  12   3   0  131.69    5.10
  12   3   0  115.49    4.10
 -13  -3   0   -0.90    1.80
 -13  -3   0   -0.10    2.00
  13   3   0   -2.30    1.90
  13   3   0   -1.40    1.40
  13   3   0    1.00    1.90
 -14  -3   0   -2.60    1.80
 -14  -3   0    3.20    2.40
  14   3   0   -1.60    2.10
  14   3   0    0.80    2.00
 -15  -3   0   42.30    3.70
 -15  -3   0   36.90    3.60
  15   3   0   37.20    3.40
  15   3   0   37.30    3.70
 -16  -3   0   -0.50    2.40
  16   3   0    0.30    2.20
  16   3   0    4.70    2.60
  16  -4   0   10.50    2.80
 -16   4   0   13.80    2.50
 -16   4   0   10.40    2.90
 -16   4   0    8.50    2.90
  15  -4   0   12.30    2.80
 -15   4   0   11.90    2.80
 -15   4   0   12.20    2.70
 -15   4   0   16.20    2.50
  14  -4   0    5.80    2.20
 -14   4   0    8.20    2.10
 -14   4   0    8.00    2.50
 -14   4   0    7.30    2.40
  13  -4   0    7.60    2.20
 -13   4   0   10.20    2.00
 -13   4   0    6.80    2.10
 -13   4   0    6.60    2.30
  12  -4   0    0.00    1.60
  12  -4   0    0.50    1.90
 -12   4   0    1.50    2.00
 -12   4   0    0.30    1.90
 -12   4   0    0.00    1.60
  11  -4   0   26.40    2.70
  11  -4   0   20.10    2.50
 -11   4   0   17.20    2.30
 -11   4   0   26.90    2.40
 -11   4   0   19.50    2.60
  10  -4   0    0.00    1.40
  10  -4   0   -0.90    1.60
 -10   4   0    0.00    1.30
 -10   4   0   -0.80    1.40
 -10   4   0    1.00    1.70
   9  -4   0   12.70    1.80
   9  -4   0    7.60    1.60
  -9   4   0   13.30    1.90
  -9   4   0   11.90    1.90
  -9   4   0   13.90    1.60
   8  -4   0   14.00    1.60
   8  -4   0   13.30    1.70
  -8   4   0   12.10    1.60
  -8   4   0   14.80    1.80
  -8   4   0   14.60    1.50
   7  -4   0   38.70    2.30
   7  -4   0   35.70    2.30
  -7   4   0   34.90    2.20
  -7   4   0   38.00    2.10
  -7   4   0   37.20    2.40
   6  -4   0   79.49    2.90
   6  -4   0   78.09    2.90
  -6   4   0   85.79    2.80
  -6   4   0   80.59    3.00
  -6   4   0   78.39    3.00
   5  -4   0  651.83   12.50
   5  -4   0  637.74   12.50
  -5   4   0  643.04   12.30
  -5   4   0  613.34   12.50
  -5   4   0  604.74   12.50
   4  -4   0   46.80    2.00
   4  -4   0   48.20    2.00
  -4   4   0   48.00    2.00
  -4   4   0   46.00    1.80
  -4   4   0   52.19    1.90
   3  -4   0    0.20    0.80
  -3   4   0    0.70    0.90
  -3   4   0    1.00    0.90
  -3   4   0    0.20    0.70
   2  -4   0  448.16    8.70
  -2   4   0  446.86    8.70
  -2   4   0  459.65    8.50
  -2   4   0  441.66    8.70
   1  -4   0  542.45   10.20
  -1   4   0  550.24   10.20
  -1   4   0  526.55   10.20
   0  -4   0    6.50    0.70
   0  -4   0    6.50    0.60
   0   4   0    5.50    0.60
   0   4   0    4.80    0.60
  -1  -4   0  522.65   10.00
  -1  -4   0  533.55   10.00
   1   4   0  534.75   10.00
   1   4   0  535.35   10.00
  -2  -4   0  447.26    8.80
  -2  -4   0  452.95    8.80
   2   4   0  466.95    8.80
   2   4   0  470.95    8.80
   2   4   0  461.15    8.90
  -3  -4   0    0.80    0.70
  -3  -4   0    1.20    0.80
   3   4   0    0.30    0.80
   3   4   0    1.60    0.70
   3   4   0   -0.60    0.60
   3   4   0   -1.20    0.70
  -4  -4   0   48.90    1.90
  -4  -4   0   46.30    1.90
   4   4   0   44.40    1.90
   4   4   0   45.80    1.80
   4   4   0   47.70    1.50
   4   4   0   46.20    1.90
  -5  -4   0  649.04   13.00
  -5  -4   0  683.73   13.00
   5   4   0  653.83   12.40
   5   4   0  670.23   13.00
   5   4   0  641.84   13.00
   5   4   0  652.73   12.90
  -6  -4   0   78.59    2.70
  -6  -4   0   81.49    2.90
   6   4   0   82.59    2.90
   6   4   0   82.99    2.80
   6   4   0   84.19    2.30
   6   4   0   76.49    2.90
  -7  -4   0   34.10    2.10
  -7  -4   0   38.90    2.20
   7   4   0   34.20    2.20
   7   4   0   36.60    1.50
   7   4   0   37.90    2.20
   7   4   0   38.90    2.20
  -8  -4   0   17.90    1.90
  -8  -4   0   15.50    1.70
   8   4   0   15.50    1.10
   8   4   0   16.00    1.80
   8   4   0   14.10    1.50
   8   4   0   16.80    1.70
  -9  -4   0    9.20    1.70
  -9  -4   0    8.70    1.60
   9   4   0   13.30    1.60
   9   4   0   11.00    1.60
   9   4   0   13.70    1.10
   9   4   0   10.50    1.60
 -10  -4   0   -0.70    1.20
 -10  -4   0    2.20    1.60
 -10  -4   0    4.50    1.60
  10   4   0    1.40    1.40
  10   4   0   -0.10    1.30
  10   4   0   -0.20    1.30
  10   4   0   -0.50    0.80
 -11  -4   0   23.30    2.50
 -11  -4   0   24.20    2.60
  11   4   0   18.50    2.00
  11   4   0   22.60    2.60
  11   4   0   21.00    2.30
  11   4   0   21.60    1.40
 -12  -4   0    3.00    1.80
 -12  -4   0    0.30    1.90
  12   4   0    1.00    1.90
  12   4   0    0.30    1.40
  12   4   0   -0.20    1.80
 -13  -4   0    8.60    2.40
 -13  -4   0   10.40    2.30
  13   4   0    7.30    2.20
  13   4   0    9.60    1.80
  13   4   0   11.30    2.20
 -14  -4   0    7.60    2.50
 -14  -4   0   11.60    2.30
  14   4   0    8.50    2.40
  14   4   0   12.40    2.00
  14   4   0    9.40    2.60
 -15  -4   0   12.20    2.80
  15   4   0   12.80    2.80
  15   4   0   12.30    2.60
 -16  -4   0    8.50    2.70
  16   4   0    9.00    2.60
  16   4   0   11.10    2.90
  16  -5   0   -0.40    2.30
 -16   5   0   -0.50    1.90
 -16   5   0   -2.50    2.30
 -16   5   0    0.30    2.70
  15  -5   0    3.80    2.40
 -15   5   0   -0.30    1.90
 -15   5   0   -6.00    2.10
 -15   5   0    2.20    2.40
  14  -5   0   -0.50    2.10
 -14   5   0    3.80    2.30
 -14   5   0    0.20    1.80
 -14   5   0    0.10    2.00
  13  -5   0   17.30    2.60
 -13   5   0   19.60    2.80
 -13   5   0   25.60    2.90
 -13   5   0   24.00    2.50
  12  -5   0    4.20    2.10
 -12   5   0   -0.30    1.70
 -12   5   0    3.30    1.70
 -12   5   0    5.70    2.20
  11  -5   0   53.89    3.30
 -11   5   0   53.79    3.20
 -11   5   0   54.39    3.60
 -11   5   0   50.79    3.20
  10  -5   0   16.60    2.20
  10  -5   0   12.40    2.00
 -10   5   0   14.40    2.20
 -10   5   0   13.50    1.80
 -10   5   0   15.10    2.10
   9  -5   0    3.10    1.50
   9  -5   0   -0.80    1.20
  -9   5   0    2.10    1.40
  -9   5   0    1.00    1.20
  -9   5   0    4.70    1.70
   8  -5   0  135.69    4.20
   8  -5   0  131.89    4.20
  -8   5   0  127.69    3.90
  -8   5   0  123.89    4.10
  -8   5   0  133.49    4.20
   7  -5   0   26.70    2.00
   7  -5   0   29.90    2.20
  -7   5   0   28.90    2.00
  -7   5   0   26.60    2.10
  -7   5   0   27.30    2.00
   6  -5   0   83.19    3.00
   6  -5   0   90.29    3.10
  -6   5   0   85.69    2.80
  -6   5   0   85.19    3.10
  -6   5   0   79.99    2.90
   5  -5   0    4.40    1.20
   5  -5   0    3.40    1.10
  -5   5   0    4.50    1.20
  -5   5   0    4.20    1.20
  -5   5   0    3.70    1.00
   4  -5   0  106.39    3.00
  -4   5   0   97.09    2.90
  -4   5   0   99.89    2.90
  -4   5   0  102.39    2.70
   3  -5   0    7.00    1.00
  -3   5   0    8.90    1.00
  -3   5   0   10.10    1.10
  -3   5   0    9.70    0.90
   2  -5   0  984.70   18.40
  -2   5   0  989.40   18.50
  -2   5   0  991.50   18.40
   1  -5   0   21.10    1.10
   1  -5   0   24.10    1.20
  -1   5   0   22.20    1.20
  -1   5   0   21.60    1.20
   0  -5   0    0.30    0.60
   0  -5   0    0.20    0.60
   0   5   0    0.90    0.60
   0   5   0    0.60    0.60
  -1  -5   0   21.10    1.10
  -1  -5   0   24.20    1.10
   1   5   0   22.20    1.10
   1   5   0   21.60    1.10
  -2  -5   0 1030.40   19.20
  -2  -5   0 1004.80   19.20
   2   5   0 1059.49   19.20
   2   5   0 1042.90   19.20
  -3  -5   0    7.30    1.00
  -3  -5   0    9.90    1.00
   3   5   0   11.40    1.00
   3   5   0    9.40    1.00
   3   5   0   11.50    1.00
  -4  -5   0  100.79    2.80
  -4  -5   0  103.89    2.90
   4   5   0  102.29    2.60
   4   5   0  106.19    2.70
   4   5   0  103.79    2.90
   4   5   0   98.79    2.80
   4   5   0   98.69    3.00
  -5  -5   0    2.80    1.00
  -5  -5   0    3.50    1.10
   5   5   0    3.50    1.10
   5   5   0    4.10    1.10
   5   5   0    3.50    1.10
   5   5   0    3.90    0.80
  -6  -5   0   85.79    2.90
  -6  -5   0   84.19    2.90
   6   5   0   90.79    3.10
   6   5   0   88.39    3.00
   6   5   0   89.09    2.40
   6   5   0   86.39    2.90
  -7  -5   0   28.90    2.10
  -7  -5   0   28.90    2.20
   7   5   0   29.60    1.40
   7   5   0   30.20    2.20
   7   5   0   29.70    2.10
   7   5   0   30.20    2.10
  -8  -5   0  128.09    4.00
  -8  -5   0  131.19    4.10
   8   5   0  130.59    3.20
   8   5   0  132.19    4.20
   8   5   0  131.19    4.00
   8   5   0  134.89    4.10
  -9  -5   0    3.20    1.50
  -9  -5   0    2.30    1.30
   9   5   0    2.50    0.80
   9   5   0    0.70    1.50
   9   5   0    2.80    1.40
   9   5   0    1.90    1.30
 -10  -5   0   17.90    2.10
 -10  -5   0   17.20    2.20
  10   5   0   17.10    1.20
  10   5   0   16.50    2.00
  10   5   0   15.60    1.90
  10   5   0   18.50    2.20
 -11  -5   0   56.99    3.40
 -11  -5   0   56.59    3.50
  11   5   0   55.59    3.40
  11   5   0   51.49    3.50
  11   5   0   54.89    2.00
  11   5   0   53.09    3.10
 -12  -5   0    4.00    1.90
 -12  -5   0    3.80    2.10
  12   5   0    3.90    1.60
  12   5   0    2.00    1.80
  12   5   0    6.60    2.20
 -13  -5   0   24.40    2.80
 -13  -5   0   21.90    2.80
  13   5   0   23.40    2.90
  13   5   0   20.60    2.30
  13   5   0   19.10    2.50
 -14  -5   0    4.10    2.20
 -14  -5   0    0.60    1.90
  14   5   0    2.40    2.00
  14   5   0    0.60    1.60
  14   5   0   -0.30    2.00
 -15  -5   0    1.10    2.30
  15   5   0    1.40    2.30
  15   5   0    3.10    2.10
 -16  -5   0    0.50    2.50
  16   5   0    3.20    2.60
  16   5   0    1.00    2.20
  16  -6   0    2.40    2.60
 -16   6   0    0.40    2.50
 -16   6   0   -0.80    2.00
 -16   6   0    1.40    2.50
  15  -6   0    0.90    2.20
 -15   6   0    0.90    1.90
 -15   6   0   -3.30    2.20
 -15   6   0    2.20    2.60
  14  -6   0    2.60    2.20
 -14   6   0    1.50    2.20
 -14   6   0    3.50    1.80
 -14   6   0   -2.20    2.20
  13  -6   0   22.30    2.80
 -13   6   0   16.50    2.30
 -13   6   0   12.60    2.50
 -13   6   0   16.70    2.70
  12  -6   0    4.70    2.20
 -12   6   0    3.20    1.70
 -12   6   0    3.60    2.10
 -12   6   0    3.00    2.00
  11  -6   0   25.70    2.60
 -11   6   0   27.20    2.40
 -11   6   0   24.10    2.70
 -11   6   0   27.60    2.60
  10  -6   0    6.00    1.80
 -10   6   0    2.20    1.50
 -10   6   0    2.10    1.70
 -10   6   0    1.10    1.80
   9  -6   0   47.90    2.90
  -9   6   0   51.89    2.80
  -9   6   0   55.79    3.10
  -9   6   0   51.19    3.10
   8  -6   0  149.29    4.60
  -8   6   0  163.18    4.80
  -8   6   0  160.18    4.80
  -8   6   0  158.88    4.40
   7  -6   0   45.40    2.50
  -7   6   0   43.70    2.20
  -7   6   0   44.30    2.40
  -7   6   0   46.10    2.60
   6  -6   0    4.70    1.20
  -6   6   0    4.80    1.10
  -6   6   0    3.50    1.30
  -6   6   0    1.70    1.20
   5  -6   0  112.39    3.40
  -5   6   0  112.89    3.40
  -5   6   0  109.19    3.10
  -5   6   0  118.39    3.40
   4  -6   0   90.39    2.70
  -4   6   0   94.89    2.90
  -4   6   0   92.99    2.00
  -4   6   0   91.79    2.60
  -4   6   0   99.79    2.90
   3  -6   0  121.69    3.10
  -3   6   0  118.49    3.10
  -3   6   0  120.19    2.80
  -3   6   0  117.39    3.10
   2  -6   0    0.10    0.70
  -2   6   0    0.30    0.70
  -2   6   0    0.00    0.70
   1  -6   0    0.80    0.70
  -1   6   0    1.10    0.70
  -1   6   0    0.40    0.70
   0  -6   0  726.33   13.40
   0  -6   0  715.93   13.50
   0   6   0  717.03   13.50
   0   6   0  713.73   13.40
  -1  -6   0    0.50    0.60
  -1  -6   0    0.30    0.60
   1   6   0    0.50    0.60
   1   6   0    0.50    0.60
  -2  -6   0    1.20    0.70
  -2  -6   0    0.10    0.70
   2   6   0    0.30    0.70
   2   6   0    1.00    0.70
  -3  -6   0  119.59    2.90
  -3  -6   0  107.39    3.00
   3   6   0  120.69    3.10
   3   6   0  118.99    2.90
   3   6   0  119.19    3.00
  -4  -6   0   90.29    2.60
  -4  -6   0   88.49    2.70
   4   6   0   92.69    2.70
   4   6   0   92.09    3.00
   4   6   0   93.29    2.70
   4   6   0   92.49    2.60
  -5  -6   0  116.19    3.30
  -5  -6   0  114.29    3.20
   5   6   0  113.09    3.20
   5   6   0  117.89    3.30
   5   6   0  112.39    3.60
  -6  -6   0    3.50    1.20
  -6  -6   0    1.80    1.10
   6   6   0    4.10    0.90
   6   6   0    3.30    1.20
   6   6   0    4.10    1.10
   6   6   0    4.00    1.30
  -7  -6   0   47.40    2.50
  -7  -6   0   45.20    2.30
   7   6   0   48.60    2.40
   7   6   0   49.30    2.60
   7   6   0   44.60    2.40
   7   6   0   46.50    1.80
  -8  -6   0  164.98    4.60
  -8  -6   0  156.88    4.70
   8   6   0  161.48    4.70
   8   6   0  166.18    3.80
   8   6   0  160.68    4.60
   8   6   0  155.88    4.60
  -9  -6   0   50.19    2.80
  -9  -6   0   58.29    3.00
   9   6   0   52.09    3.00
   9   6   0   51.09    2.80
   9   6   0   56.49    2.90
   9   6   0   50.19    2.00
 -10  -6   0    2.70    1.60
 -10  -6   0    1.60    1.50
  10   6   0    4.40    1.70
  10   6   0    0.70    1.50
  10   6   0    5.20    1.70
 -11  -6   0   27.80    2.70
 -11  -6   0   28.50    2.60
  11   6   0   21.20    2.30
  11   6   0   18.70    2.20
  11   6   0   26.30    2.70
 -12  -6   0    6.40    2.00
 -12  -6   0    4.50    2.10
  12   6   0    4.40    1.90
  12   6   0    2.90    1.70
  12   6   0    3.60    2.10
 -13  -6   0   13.30    2.40
 -13  -6   0   20.50    2.70
  13   6   0   21.90    2.40
  13   6   0   15.00    2.40
  13   6   0   17.50    2.40
 -14  -6   0    2.90    2.30
  14   6   0    0.60    1.70
  14   6   0    0.30    2.10
  14   6   0    1.70    2.00
 -15  -6   0    0.60    2.30
  15   6   0    2.30    2.20
  15   6   0   -1.60    2.40
  15   6   0   -0.20    2.50
 -16  -6   0   -4.90    2.30
  16   6   0    1.30    2.20
  16   6   0   -2.50    2.40
  16  -7   0   -2.90    2.60
 -16   7   0    1.10    2.40
 -16   7   0    2.10    2.70
 -16   7   0   -0.40    2.00
  15  -7   0   17.90    3.10
 -15   7   0   15.90    2.40
 -15   7   0   13.40    2.80
 -15   7   0   14.00    2.90
  14  -7   0   17.70    2.70
 -14   7   0   16.90    2.90
 -14   7   0   20.20    2.40
 -14   7   0   21.70    3.10
  13  -7   0   35.20    3.30
 -13   7   0   32.30    2.70
 -13   7   0   37.90    3.40
 -13   7   0   29.10    3.10
  12  -7   0    3.60    2.00
 -12   7   0    3.70    1.70
 -12   7   0    2.90    1.80
 -12   7   0    2.20    2.10
  11  -7   0   25.40    2.70
 -11   7   0   24.50    2.70
 -11   7   0   25.50    2.80
 -11   7   0   23.00    2.20
  10  -7   0    3.00    1.60
 -10   7   0    0.30    1.70
 -10   7   0   -1.20    1.70
 -10   7   0    0.20    1.30
   9  -7   0   91.79    3.80
  -9   7   0   97.09    3.70
  -9   7   0   94.69    3.50
  -9   7   0   92.89    3.70
   8  -7   0  158.08    4.80
  -8   7   0  153.78    4.70
  -8   7   0  167.98    4.50
  -8   7   0  170.48    5.00
   7  -7   0   74.19    3.00
  -7   7   0   73.09    3.10
  -7   7   0   80.69    2.80
  -7   7   0   75.89    3.10
   6  -7   0  104.89    3.40
  -6   7   0  105.69    3.50
  -6   7   0  105.99    3.10
  -6   7   0  107.79    3.50
   5  -7   0  275.37    6.50
  -5   7   0  309.37    6.60
  -5   7   0  288.87    6.60
  -5   7   0  292.37    6.20
   4  -7   0  496.15   10.60
  -4   7   0  543.45    9.90
  -4   7   0  523.55   10.30
  -4   7   0  539.95   10.70
  -4   7   0  543.15   10.70
   3  -7   0   25.50    1.50
  -3   7   0   28.70    1.70
  -3   7   0   27.70    1.70
   2  -7   0  181.58    4.00
   2  -7   0  174.18    4.00
  -2   7   0  179.38    4.00
  -2   7   0  167.48    4.00
   1  -7   0   75.99    2.10
   1  -7   0   73.69    2.10
  -1   7   0   73.39    2.10
  -1   7   0   73.89    2.20
   0  -7   0   -1.20    0.60
   0  -7   0    0.70    0.70
   0   7   0    0.40    0.70
   0   7   0    0.30    0.60
  -1  -7   0   75.99    2.10
  -1  -7   0   75.99    2.10
   1   7   0   74.79    2.10
   1   7   0   76.19    2.10
  -2  -7   0  177.28    3.90
  -2  -7   0  177.38    4.00
   2   7   0  174.48    3.90
   2   7   0  179.18    4.00
  -3  -7   0   26.60    1.40
  -3  -7   0   26.30    1.50
   3   7   0   28.20    1.50
   3   7   0   28.40    1.50
   3   7   0   27.00    1.70
  -4  -7   0  534.05   10.70
  -4  -7   0  542.75   10.70
   4   7   0  542.95   10.70
   4   7   0  536.75   10.70
   4   7   0  543.75   11.10
   4   7   0  531.35   10.60
  -5  -7   0  288.57    6.40
  -5  -7   0  292.27    6.50
   5   7   0  293.77    6.50
   5   7   0  293.87    6.40
   5   7   0  280.07    6.80
   5   7   0  287.07    6.30
  -6  -7   0  111.99    3.30
  -6  -7   0  109.89    3.40
   6   7   0  103.89    3.40
   6   7   0  106.29    3.20
   6   7   0  105.59    3.60
  -7  -7   0   81.49    3.00
  -7  -7   0   88.89    3.20
   7   7   0   72.49    2.90
   7   7   0   80.89    3.30
   7   7   0   82.49    3.10
  -8  -7   0  157.58    4.50
  -8  -7   0  155.38    4.60
   8   7   0  158.18    4.80
   8   7   0  157.28    4.50
   8   7   0  157.78    4.70
  -9  -7   0  104.49    3.90
  -9  -7   0   92.99    3.60
   9   7   0   89.69    3.70
   9   7   0   95.79    3.90
   9   7   0  101.09    3.90
 -10  -7   0   -1.00    1.60
 -10  -7   0   -0.30    1.50
  10   7   0    0.80    1.60
  10   7   0    0.20    1.50
  10   7   0    0.00    1.50
 -11  -7   0   23.10    2.40
 -11  -7   0   30.30    2.50
  11   7   0   26.40    2.60
  11   7   0   19.60    2.30
  11   7   0   30.90    2.60
 -12  -7   0    1.60    1.80
 -12  -7   0    2.30    2.00
  12   7   0    2.40    1.70
  12   7   0    0.80    1.70
  12   7   0   -0.40    1.90
 -13  -7   0   36.60    3.70
 -13  -7   0   32.50    3.30
  13   7   0   39.60    3.00
  13   7   0   34.10    3.00
  13   7   0   31.80    3.20
 -14  -7   0   17.20    2.70
  14   7   0   18.00    2.50
  14   7   0   14.30    2.60
  14   7   0   20.20    2.70
 -15  -7   0   18.30    3.00
  15   7   0   16.00    2.50
  15   7   0   17.00    2.80
  15   7   0   12.10    2.80
 -16  -7   0    1.10    2.50
  16   7   0   -1.60    2.30
  16   7   0    4.50    2.20
  16  -8   0   -5.30    2.40
 -16   8   0   -0.50    2.60
 -16   8   0   -3.70    2.30
 -16   8   0   -0.80    2.10
  15  -8   0   20.20    3.20
 -15   8   0   19.40    3.20
 -15   8   0   15.70    2.60
 -15   8   0   15.90    3.00
  14  -8   0    2.60    2.30
 -14   8   0    5.00    2.20
 -14   8   0    4.40    2.00
 -14   8   0    3.80    2.30
  13  -8   0    2.70    2.10
 -13   8   0    1.90    2.10
 -13   8   0    4.70    1.90
 -13   8   0    2.10    2.10
  12  -8   0   67.79    4.10
 -12   8   0   72.69    4.30
 -12   8   0   65.39    3.60
 -12   8   0   67.79    4.10
  11  -8   0  130.19    5.00
 -11   8   0  123.59    4.40
 -11   8   0  132.39    5.10
 -11   8   0  129.79    5.10
  10  -8   0  189.48    5.70
 -10   8   0  193.18    6.00
 -10   8   0  184.38    5.30
 -10   8   0  184.58    5.80
   9  -8   0   43.60    3.00
  -9   8   0   46.80    2.70
  -9   8   0   48.10    3.10
  -9   8   0   50.39    3.10
   8  -8   0   25.70    2.10
  -8   8   0   21.40    2.10
  -8   8   0   24.90    1.80
  -8   8   0   29.30    2.40
   7  -8   0  173.98    4.80
  -7   8   0  176.88    4.50
  -7   8   0  171.98    4.90
  -7   8   0  177.98    5.00
   6  -8   0  754.12   14.90
  -6   8   0  708.83   14.80
  -6   8   0  761.42   15.00
  -6   8   0  746.63   14.50
   5  -8   0  233.98    5.60
  -5   8   0  226.78    5.20
  -5   8   0  238.98    4.50
  -5   8   0  230.78    5.70
  -5   8   0  241.68    5.60
   4  -8   0   39.20    2.00
  -4   8   0   41.30    1.40
  -4   8   0   42.40    2.20
  -4   8   0   37.60    2.10
   3  -8   0  245.98    5.40
  -3   8   0  238.48    5.50
  -3   8   0  242.58    5.40
   2  -8   0  495.45    9.90
   2  -8   0  503.55    9.90
  -2   8   0  509.25    9.90
  -2   8   0  499.55    9.90
   1  -8   0    1.90    0.80
   1  -8   0    1.80    0.80
  -1   8   0    2.10    0.80
  -1   8   0    0.80    0.80
   0  -8   0 1415.06   26.40
   0  -8   0 1463.55   26.40
   0   8   0 1437.96   26.50
   0   8   0 1402.16   26.40
  -1  -8   0    1.60    0.70
  -1  -8   0    0.30    0.70
   1   8   0    1.40    0.70
   1   8   0    1.80    0.80
  -2  -8   0  518.15    9.80
  -2  -8   0  499.05    9.80
   2   8   0  501.25    9.70
   2   8   0  484.95    9.80
  -3  -8   0  247.78    5.40
  -3  -8   0  245.58    5.30
   3   8   0  247.68    5.30
   3   8   0  244.08    5.60
   3   8   0  244.88    5.40
  -4  -8   0   41.80    1.90
  -4  -8   0   42.20    2.00
   4   8   0   39.30    2.00
   4   8   0   39.20    2.00
   4   8   0   39.40    2.40
   4   8   0   42.20    2.00
  -5  -8   0  238.08    5.50
  -5  -8   0  235.88    5.50
   5   8   0  232.98    5.40
   5   8   0  239.18    5.40
   5   8   0  238.58    5.50
   5   8   0  226.18    5.90
  -6  -8   0  739.13   14.90
  -6  -8   0  764.02   14.80
   6   8   0  770.02   14.80
   6   8   0  735.63   15.20
   6   8   0  733.33   14.90
  -7  -8   0  181.08    4.70
  -7  -8   0  177.38    4.90
   7   8   0  181.28    4.90
   7   8   0  185.88    4.80
   7   8   0  174.98    5.10
  -8  -8   0   26.90    2.10
  -8  -8   0   20.40    2.00
   8   8   0   19.10    1.90
   8   8   0   22.20    1.90
   8   8   0   24.00    2.20
  -9  -8   0   53.09    3.10
  -9  -8   0   47.00    2.70
   9   8   0   49.30    3.10
   9   8   0   48.60    3.00
   9   8   0   52.29    2.90
 -10  -8   0  192.38    5.60
 -10  -8   0  198.38    5.90
  10   8   0  185.48    5.90
  10   8   0  193.88    5.90
  10   8   0  195.58    5.60
 -11  -8   0  125.79    4.70
 -11  -8   0  128.99    4.80
  11   8   0  130.29    4.60
  11   8   0  124.79    4.70
  11   8   0  118.69    4.70
 -12  -8   0   65.69    3.70
 -12  -8   0   62.09    3.90
  12   8   0   69.79    3.80
  12   8   0   72.99    4.20
  12   8   0   68.89    3.90
 -13  -8   0    2.50    2.10
  13   8   0    0.50    1.70
  13   8   0    2.60    2.20
  13   8   0    0.40    1.90
 -14  -8   0    1.60    2.20
  14   8   0    4.40    2.00
  14   8   0    4.50    2.10
  14   8   0    8.80    2.50
 -15  -8   0   21.90    3.20
  15   8   0   22.90    2.90
  15   8   0   19.30    2.70
  15   8   0   19.90    3.10
 -16  -8   0    5.20    2.60
  16   8   0   -0.50    2.40
  16   8   0   -1.40    2.10
  16  -9   0    1.10    2.60
 -16   9   0   -0.40    2.60
 -16   9   0    4.20    2.70
 -16   9   0    0.50    2.00
  15  -9   0    8.30    2.90
 -15   9   0    8.10    2.20
 -15   9   0    7.20    2.70
 -15   9   0   10.40    2.60
  14  -9   0    2.00    2.40
 -14   9   0    4.70    2.40
 -14   9   0    6.50    2.00
 -14   9   0    5.50    2.30
  13  -9   0    8.80    2.40
 -13   9   0    4.20    2.30
 -13   9   0   12.10    2.70
 -13   9   0   12.90    2.10
  12  -9   0   12.10    2.40
 -12   9   0   10.10    2.30
 -12   9   0   14.40    2.00
 -12   9   0    8.60    2.30
  11  -9   0   14.80    2.30
 -11   9   0   22.40    2.80
 -11   9   0   23.30    2.70
 -11   9   0   22.30    2.20
  10  -9   0    2.40    1.70
 -10   9   0    4.80    1.80
 -10   9   0    2.50    1.50
 -10   9   0    5.10    1.90
   9  -9   0   11.90    1.90
  -9   9   0   14.90    2.10
  -9   9   0   14.90    2.20
  -9   9   0   14.80    1.70
   8  -9   0  238.08    6.30
  -8   9   0  237.38    6.40
  -8   9   0  235.88    5.80
  -8   9   0  240.28    6.30
   7  -9   0  196.48    5.20
  -7   9   0  182.98    5.20
  -7   9   0  186.98    5.30
  -7   9   0  188.88    4.70
   6  -9   0   -0.90    1.00
  -6   9   0    0.30    0.90
  -6   9   0   -1.40    1.20
  -6   9   0    1.80    1.20
   5  -9   0  225.68    5.50
  -5   9   0  223.48    5.60
  -5   9   0  227.88    5.50
  -5   9   0  231.98    4.50
  -5   9   0  218.68    5.00
   4  -9   0  409.46    9.00
  -4   9   0  431.76    9.20
  -4   9   0  453.65    9.10
  -4   9   0  446.66    8.50
   3  -9   0  214.18    4.90
   3  -9   0  202.98    4.80
  -3   9   0  207.98    5.00
  -3   9   0  211.18    4.90
   2  -9   0    2.60    0.90
  -2   9   0    3.30    1.00
  -2   9   0    3.20    1.00
   1  -9   0   89.79    2.50
   1  -9   0   86.39    2.50
  -1   9   0   83.59    2.50
  -1   9   0   88.39    2.50
   0  -9   0    1.90    0.80
   0  -9   0    1.50    0.80
   0   9   0    2.00    0.80
   0   9   0    2.30    0.80
  -1  -9   0   86.39    2.40
  -1  -9   0   80.99    2.40
   1   9   0   86.09    2.40
   1   9   0   87.39    2.50
  -2  -9   0    3.10    0.90
  -2  -9   0    3.10    0.90
   2   9   0    4.40    0.90
   2   9   0    4.30    1.00
  -3  -9   0  206.08    4.80
  -3  -9   0  208.08    4.70
   3   9   0  204.78    4.70
   3   9   0  206.28    4.80
  -4  -9   0  432.36    8.90
  -4  -9   0  435.56    9.00
   4   9   0  442.66    9.60
   4   9   0  427.46    9.00
   4   9   0  442.56    8.90
   4   9   0  433.66    9.10
  -5  -9   0  229.88    5.30
  -5  -9   0  229.28    5.50
   5   9   0  229.98    5.40
   5   9   0  224.78    5.90
   5   9   0  229.28    5.30
   5   9   0  225.48    5.40
  -6  -9   0    1.20    1.00
  -6  -9   0    0.20    1.10
   6   9   0    1.40    1.10
   6   9   0    1.00    1.00
   6   9   0    0.50    1.00
   6   9   0   -1.00    1.30
  -7  -9   0  189.88    5.20
  -7  -9   0  192.78    5.10
   7   9   0  192.48    5.60
   7   9   0  200.38    5.10
   7   9   0  195.78    5.20
  -8  -9   0  243.38    6.00
  -8  -9   0  233.58    6.20
   8   9   0  235.38    6.20
   8   9   0  234.28    6.00
   8   9   0  240.38    6.50
  -9  -9   0   14.90    1.90
  -9  -9   0   13.90    2.00
   9   9   0   12.30    2.00
   9   9   0   11.10    1.70
   9   9   0   13.30    2.00
 -10  -9   0    4.70    1.70
 -10  -9   0    4.40    1.90
  10   9   0    7.40    1.80
  10   9   0    4.20    1.80
  10   9   0    3.30    1.80
 -11  -9   0   23.20    2.40
 -11  -9   0   16.10    2.30
  11   9   0   15.10    2.30
  11   9   0   15.80    2.40
  11   9   0   15.80    2.20
 -12  -9   0    8.70    2.10
  12   9   0   11.70    2.20
  12   9   0   10.20    2.20
  12   9   0   11.60    2.10
 -13  -9   0   15.60    2.60
  13   9   0   10.50    2.30
  13   9   0   14.10    2.70
  13   9   0   12.60    2.20
 -14  -9   0    3.50    2.40
  14   9   0    1.60    2.00
  14   9   0    3.90    2.30
  14   9   0    6.80    2.30
 -15  -9   0   12.00    2.80
  15   9   0   10.10    2.40
  15   9   0   10.40    2.40
  15   9   0   11.60    2.80
 -16  -9   0    4.00    2.50
  16   9   0    0.80    2.30
  16   9   0    1.60    2.40
  15 -10   0   -1.70    2.40
 -15  10   0    1.40    2.00
 -15  10   0    0.90    2.40
 -15  10   0    2.80    2.60
  14 -10   0   58.99    4.40
 -14  10   0   56.29    4.40
 -14  10   0   46.90    3.70
 -14  10   0   56.69    4.30
  13 -10   0   25.20    2.90
 -13  10   0   34.10    3.40
 -13  10   0   27.00    3.00
 -13  10   0   26.40    2.50
  12 -10   0   44.30    3.40
 -12  10   0   42.50    3.20
 -12  10   0   37.00    3.20
 -12  10   0   44.00    3.60
  11 -10   0   -1.30    1.70
 -11  10   0   -1.20    1.40
 -11  10   0    2.00    2.00
 -11  10   0   -1.90    1.90
  10 -10   0   21.10    2.50
 -10  10   0   18.60    2.40
 -10  10   0   15.90    2.40
 -10  10   0   23.60    2.10
   9 -10   0   19.40    2.20
  -9  10   0   11.50    2.00
  -9  10   0   18.20    2.20
  -9  10   0   22.60    1.90
   8 -10   0   17.50    2.00
  -8  10   0   19.30    2.20
  -8  10   0   18.40    2.10
  -8  10   0   21.20    1.70
   7 -10   0  175.38    5.00
  -7  10   0  173.38    5.00
  -7  10   0  173.28    4.40
  -7  10   0  180.28    5.20
   6 -10   0   24.10    1.80
  -6  10   0   22.80    0.90
  -6  10   0   28.00    2.10
  -6  10   0   21.80    1.60
  -6  10   0   22.40    2.00
   5 -10   0   79.29    2.90
  -5  10   0   79.49    2.10
  -5  10   0   76.79    3.00
  -5  10   0   86.29    3.00
   4 -10   0   12.30    1.30
  -4  10   0   13.70    1.50
  -4  10   0   13.10    1.00
  -4  10   0   13.30    1.40
   3 -10   0   22.60    1.50
   3 -10   0   22.30    1.60
  -3  10   0   24.20    1.80
  -3  10   0   23.70    1.80
  -3  10   0   21.50    1.50
   2 -10   0   50.19    2.10
   2 -10   0   49.40    2.00
  -2  10   0   48.60    2.10
  -2  10   0   50.59    2.00
   1 -10   0   23.80    1.60
   1 -10   0   20.30    1.40
  -1  10   0   19.70    1.40
  -1  10   0   20.90    1.50
   0 -10   0  266.57    5.80
   0 -10   0  271.87    5.70
   0  10   0  270.77    5.70
   0  10   0  263.77    5.80
  -1 -10   0   21.90    1.60
  -1 -10   0   20.70    1.40
   1  10   0   21.20    1.60
   1  10   0   20.20    1.40
  -2 -10   0   50.39    2.00
  -2 -10   0   50.69    2.00
   2  10   0   47.90    2.10
   2  10   0   51.99    2.00
  -3 -10   0   19.80    1.40
  -3 -10   0   22.60    1.60
   3  10   0   19.50    1.40
   3  10   0   22.90    1.60
  -4 -10   0   13.70    1.30
  -4 -10   0   13.00    1.40
   4  10   0   16.30    1.50
   4  10   0    9.70    1.60
   4  10   0   13.80    1.30
   4  10   0   13.00    1.40
  -5 -10   0   73.49    2.60
  -5 -10   0   77.49    2.80
   5  10   0   72.39    2.60
   5  10   0   76.89    2.90
   5  10   0   75.69    3.30
   5  10   0   76.89    2.80
  -6 -10   0   22.80    1.70
  -6 -10   0   24.60    1.90
   6  10   0   27.30    1.90
   6  10   0   19.30    2.00
   6  10   0   23.10    1.80
   6  10   0   23.60    1.70
  -7 -10   0  177.38    5.00
  -7 -10   0  189.28    4.90
   7  10   0  187.48    5.10
   7  10   0  181.38    4.80
   7  10   0  184.68    5.60
  -8 -10   0   16.00    1.80
  -8 -10   0   17.20    2.00
   8  10   0   19.20    1.90
   8  10   0   17.20    2.20
   8  10   0   18.70    2.10
  -9 -10   0   19.50    2.00
  -9 -10   0   16.60    2.00
   9  10   0   16.80    2.30
   9  10   0   13.30    2.00
   9  10   0   21.10    2.00
 -10 -10   0   21.60    2.50
 -10 -10   0   22.30    2.30
  10  10   0   21.00    2.20
  10  10   0   23.10    2.50
  10  10   0   21.00    2.50
 -11 -10   0    0.50    1.80
  11  10   0   -0.80    1.80
  11  10   0    0.10    1.90
  11  10   0    4.20    1.80
 -12 -10   0   51.09    3.70
  12  10   0   44.30    3.40
  12  10   0   45.70    3.70
  12  10   0   46.40    3.50
 -13 -10   0   26.50    3.00
  13  10   0   26.00    2.80
  13  10   0   22.90    3.00
  13  10   0   30.10    3.00
 -14 -10   0   53.19    4.00
  14  10   0   36.90    3.60
  14  10   0   51.89    4.10
  14  10   0   48.50    3.70
 -15 -10   0    1.30    2.30
  15  10   0    0.40    2.10
  15  10   0    2.90    2.40
  15  10   0    1.30    2.10
 -15  11   0   26.30    2.80
 -15  11   0   32.00    3.60
 -15  11   0   32.90    3.80
  14 -11   0   -1.00    2.20
 -14  11   0    0.70    2.20
 -14  11   0    2.30    2.50
 -14  11   0    1.30    1.80
  13 -11   0   13.00    2.50
 -13  11   0   13.10    2.80
 -13  11   0   14.40    2.80
 -13  11   0   15.60    2.20
  12 -11   0   11.10    2.40
 -12  11   0   12.60    2.00
 -12  11   0   10.40    2.30
 -12  11   0    5.90    2.40
  11 -11   0   35.60    3.10
 -11  11   0   31.10    2.40
 -11  11   0   27.80    2.80
 -11  11   0   33.60    3.20
  10 -11   0   35.90    3.00
 -10  11   0   37.90    3.10
 -10  11   0   27.70    2.60
 -10  11   0   32.20    2.30
   9 -11   0  138.49    4.80
  -9  11   0  140.49    4.90
  -9  11   0  135.89    4.20
  -9  11   0  142.49    5.10
   8 -11   0   13.10    1.90
  -8  11   0   14.10    1.40
  -8  11   0   11.40    1.90
  -8  11   0   10.30    1.90
   7 -11   0    1.40    1.40
  -7  11   0    1.10    1.00
  -7  11   0    1.90    1.40
  -7  11   0    0.80    1.30
   6 -11   0   29.60    2.10
  -6  11   0   24.50    2.00
  -6  11   0   29.20    2.20
  -6  11   0   26.90    1.10
   5 -11   0   51.59    2.50
  -5  11   0   51.29    1.80
  -5  11   0   52.29    2.60
  -5  11   0   53.49    2.50
   4 -11   0   12.50    1.40
   4 -11   0   12.10    1.40
  -4  11   0   11.60    1.10
  -4  11   0   11.20    1.40
  -4  11   0    9.60    1.30
   3 -11   0    7.00    1.10
   3 -11   0    7.70    1.20
  -3  11   0    6.30    1.20
  -3  11   0    7.20    1.30
  -3  11   0    7.30    1.10
   2 -11   0  360.06    7.60
   2 -11   0  369.06    7.80
  -2  11   0  379.56    7.90
  -2  11   0  358.96    7.60
   1 -11   0   22.30    1.70
   1 -11   0   20.40    1.60
  -1  11   0   21.40    1.50
  -1  11   0   19.20    1.40
   0 -11   0    2.30    0.90
   0 -11   0    1.00    0.90
   0  11   0    2.30    1.00
   0  11   0    2.40    0.90
  -1 -11   0   22.90    1.60
  -1 -11   0   20.40    1.50
   1  11   0   22.50    1.70
   1  11   0   21.50    1.50
  -2 -11   0  366.06    7.60
  -2 -11   0  366.96    7.50
   2  11   0  356.36    7.60
   2  11   0  365.86    7.50
  -3 -11   0    8.50    1.10
  -3 -11   0    9.60    1.20
   3  11   0    5.80    1.10
   3  11   0    7.50    1.50
   3  11   0    5.50    1.10
  -4 -11   0   13.30    1.30
  -4 -11   0   11.60    1.40
   4  11   0   10.50    1.30
   4  11   0   13.10    1.30
   4  11   0   15.10    1.60
   4  11   0   14.90    1.80
  -5 -11   0   49.80    2.40
  -5 -11   0   56.39    2.30
   5  11   0   55.49    2.30
   5  11   0   51.99    2.40
   5  11   0   50.99    3.00
   5  11   0   49.30    2.50
  -6 -11   0   23.30    1.90
  -6 -11   0   27.40    2.00
   6  11   0   31.60    2.20
   6  11   0   24.80    1.80
   6  11   0   26.80    2.10
   6  11   0   25.20    2.40
  -7 -11   0   -0.20    1.20
  -7 -11   0    2.00    1.30
   7  11   0   -0.20    1.60
   7  11   0    1.00    1.30
   7  11   0    0.70    1.10
   7  11   0    2.50    1.20
  -8 -11   0   13.70    1.80
  -8 -11   0   14.40    1.80
   8  11   0   11.00    1.70
   8  11   0   13.40    1.90
   8  11   0   12.00    2.10
  -9 -11   0  132.39    4.40
  -9 -11   0  133.49    4.70
   9  11   0  140.99    5.20
   9  11   0  136.49    4.40
   9  11   0  135.29    4.70
 -10 -11   0   33.50    2.70
 -10 -11   0   35.60    2.80
  10  11   0   33.80    3.00
  10  11   0   38.40    2.70
  10  11   0   35.90    2.90
 -11 -11   0   31.00    2.80
  11  11   0   31.50    2.60
  11  11   0   26.70    2.80
  11  11   0   28.40    2.80
 -12 -11   0   11.40    2.50
  12  11   0   16.50    2.60
  12  11   0    9.00    2.10
  12  11   0   13.90    2.40
 -13 -11   0   10.20    2.50
  13  11   0   13.30    2.40
  13  11   0   16.50    2.60
  13  11   0   16.50    2.70
 -14 -11   0    3.10    2.20
  14  11   0    2.30    2.40
  14  11   0    1.60    2.00
  14  11   0    0.90    2.10
 -15 -11   0   29.60    3.40
  15  11   0   30.70    3.50
  15  11   0   37.90    3.30
  15  11   0   32.20    3.40
 -15  12   0   25.60    2.60
 -15  12   0   31.80    3.90
 -15  12   0   23.90    3.40
 -14  12   0    4.40    2.50
 -14  12   0    3.20    2.40
 -14  12   0    2.60    1.70
  13 -12   0    1.20    2.10
 -13  12   0   -0.80    1.60
 -13  12   0    2.00    2.30
 -13  12   0   -0.90    2.00
  12 -12   0    2.90    2.10
 -12  12   0    3.50    2.40
 -12  12   0    2.90    1.50
 -12  12   0    3.10    2.20
  11 -12   0    0.90    1.90
 -11  12   0    3.50    1.90
 -11  12   0    3.00    2.20
 -11  12   0    1.90    1.40
  10 -12   0   28.10    2.70
 -10  12   0   20.40    1.90
 -10  12   0   19.80    2.40
 -10  12   0   21.60    2.50
   9 -12   0   12.70    2.10
  -9  12   0   14.60    1.70
  -9  12   0   12.60    2.10
  -9  12   0   13.00    2.10
   8 -12   0    9.60    1.70
  -8  12   0   13.20    2.00
  -8  12   0   12.50    2.00
   7 -12   0  132.79    4.30
  -7  12   0  126.59    4.30
  -7  12   0  132.29    4.50
   6 -12   0   74.39    3.10
  -6  12   0   77.99    3.10
  -6  12   0   72.69    2.00
  -6  12   0   72.19    3.30
   5 -12   0  109.49    3.50
   5 -12   0  110.99    3.60
  -5  12   0  107.69    3.70
  -5  12   0  110.59    3.60
  -5  12   0  110.49    2.90
   4 -12   0   31.60    2.10
   4 -12   0   35.40    2.10
  -4  12   0   28.40    2.00
  -4  12   0   33.10    2.20
  -4  12   0   30.60    1.70
   3 -12   0   73.69    2.70
  -3  12   0   68.19    2.60
  -3  12   0   77.19    2.80
  -3  12   0   73.49    2.50
   2 -12   0    5.40    1.20
   2 -12   0    8.50    1.20
  -2  12   0    5.80    1.20
  -2  12   0    5.90    1.10
  -2  12   0    5.70    1.10
   1 -12   0  784.42   15.20
   1 -12   0  804.62   15.40
  -1  12   0  787.02   15.40
  -1  12   0  784.12   15.20
   0 -12   0   87.89    2.80
   0 -12   0   92.29    2.70
   0  12   0   90.19    2.80
   0  12   0   86.79    2.70
  -1 -12   0  768.52   15.10
  -1 -12   0  803.82   15.30
   1  12   0  785.72   15.30
   1  12   0  779.82   15.10
  -2 -12   0    6.70    1.10
  -2 -12   0    4.60    1.10
   2  12   0    5.90    1.00
   2  12   0    6.70    1.20
   2  12   0    7.60    1.50
  -3 -12   0   69.29    2.40
  -3 -12   0   70.19    2.60
   3  12   0   73.39    3.20
   3  12   0   73.09    2.60
   3  12   0   69.99    2.40
  -4 -12   0   31.70    1.80
  -4 -12   0   30.80    2.00
   4  12   0   33.00    1.90
   4  12   0   30.80    2.00
   4  12   0   29.70    2.40
   4  12   0   33.00    2.20
  -5 -12   0  114.09    3.60
  -5 -12   0  110.39    3.30
   5  12   0  109.29    4.10
   5  12   0  102.39    3.40
   5  12   0  113.99    3.30
   5  12   0  110.19    3.60
  -6 -12   0   73.99    2.80
  -6 -12   0   73.69    3.10
   6  12   0   74.89    3.00
   6  12   0   75.39    3.60
   6  12   0   72.39    2.80
   6  12   0   72.09    3.00
  -7 -12   0  137.29    4.10
  -7 -12   0  136.69    4.40
   7  12   0  135.99    5.00
   7  12   0  139.69    4.20
   7  12   0  130.39    4.30
   7  12   0  143.49    4.10
  -8 -12   0   13.70    1.90
  -8 -12   0   16.10    1.90
   8  12   0   15.10    1.80
   8  12   0   11.80    2.30
   8  12   0   19.40    2.20
  -9 -12   0   12.10    1.90
  -9 -12   0   10.50    2.00
   9  12   0    9.00    2.10
   9  12   0   11.30    2.10
   9  12   0   10.30    1.80
 -10 -12   0   22.60    2.50
  10  12   0   21.80    2.30
  10  12   0   22.90    2.60
  10  12   0   25.10    2.80
 -11 -12   0    1.80    1.90
  11  12   0    0.40    1.70
  11  12   0   -2.30    1.90
  11  12   0   -0.50    1.80
 -12 -12   0    4.50    2.10
  12  12   0    2.80    1.90
  12  12   0    7.10    2.30
  12  12   0    1.20    2.00
 -13 -12   0   -0.10    2.10
  13  12   0    1.30    2.00
  13  12   0    1.30    2.10
  13  12   0   -3.40    1.80
 -14 -12   0    4.70    2.30
  14  12   0    4.20    2.30
  14  12   0    5.70    2.20
  14  12   0    8.00    2.70
 -15 -12   0   33.40    3.60
  15  12   0   24.20    3.40
  15  12   0   29.80    3.50
  15  12   0   31.30    3.20
 -15  13   0    7.40    2.00
 -15  13   0   11.10    2.90
 -15  13   0    9.20    3.10
 -14  13   0    5.10    1.80
 -14  13   0    3.50    2.80
 -14  13   0    3.10    2.40
 -13  13   0   15.00    2.90
 -13  13   0   15.00    2.00
 -13  13   0   13.30    2.60
  12 -13   0   -0.70    2.00
 -12  13   0   -2.40    2.00
 -12  13   0    1.30    1.50
 -12  13   0    0.90    2.30
  11 -13   0    0.40    1.90
 -11  13   0    1.00    1.30
 -11  13   0    3.90    2.20
 -11  13   0    3.10    2.10
  10 -13   0   30.40    2.90
 -10  13   0   28.10    2.90
 -10  13   0   26.70    2.70
   9 -13   0   17.90    2.20
  -9  13   0   20.50    2.60
  -9  13   0   22.10    2.50
   8 -13   0   35.70    2.70
  -8  13   0   33.40    2.70
  -8  13   0   28.30    2.40
   7 -13   0  147.49    4.60
  -7  13   0  149.09    3.10
  -7  13   0  156.08    5.00
  -7  13   0  146.39    4.70
   6 -13   0   28.50    2.20
   6 -13   0   29.20    2.20
  -6  13   0   29.30    2.20
  -6  13   0   27.40    2.20
  -6  13   0   27.30    1.50
   5 -13   0   36.60    2.30
   5 -13   0   39.20    2.40
  -5  13   0   38.30    2.50
  -5  13   0   36.40    1.80
  -5  13   0   37.40    2.30
   4 -13   0  102.99    3.20
   4 -13   0   95.89    3.30
  -4  13   0   98.99    3.50
  -4  13   0   96.59    3.00
  -4  13   0  104.59    3.40
   3 -13   0  171.88    4.50
   3 -13   0  163.38    4.30
  -3  13   0  162.88    4.60
  -3  13   0  171.08    4.40
  -3  13   0  165.78    4.30
   2 -13   0   31.70    2.00
   2 -13   0   33.60    1.90
  -2  13   0   30.80    2.00
  -2  13   0   31.50    2.10
  -2  13   0   34.00    1.90
   1 -13   0  160.08    4.20
   1 -13   0  155.58    4.00
  -1  13   0  161.88    4.20
  -1  13   0  162.38    4.50
  -1  13   0  167.58    4.10
   0 -13   0    1.30    1.00
   0 -13   0    1.50    0.90
   0  13   0    0.10    1.10
   0  13   0    1.00    0.90
   0  13   0    0.30    1.00
  -1 -13   0  153.08    4.00
  -1 -13   0  160.08    3.90
   1  13   0  149.49    3.80
   1  13   0  153.78    4.00
   1  13   0  158.88    4.60
  -2 -13   0   31.00    1.90
  -2 -13   0   30.00    1.70
   2  13   0   31.00    1.70
   2  13   0   33.60    2.50
   2  13   0   30.50    1.80
  -3 -13   0  168.78    4.30
  -3 -13   0  160.48    4.10
   3  13   0  163.88    4.30
   3  13   0  166.98    5.00
   3  13   0  166.58    4.20
  -4 -13   0   99.39    3.00
  -4 -13   0   97.49    3.20
   4  13   0   95.19    3.20
   4  13   0   96.99    3.10
   4  13   0   98.69    3.60
   4  13   0   99.79    3.90
  -5 -13   0   39.30    2.10
  -5 -13   0   42.20    2.40
   5  13   0   32.10    2.30
   5  13   0   38.10    2.90
   5  13   0   38.80    2.10
   5  13   0   39.60    2.30
  -6 -13   0   29.60    2.10
  -6 -13   0   30.20    2.30
   6  13   0   26.80    1.90
   6  13   0   31.00    2.40
   6  13   0   27.60    2.10
   6  13   0   20.20    2.30
  -7 -13   0  154.18    4.70
  -7 -13   0  148.29    4.40
   7  13   0  149.29    4.50
   7  13   0  157.98    4.70
   7  13   0  154.48    5.40
   7  13   0  157.58    4.60
  -8 -13   0   33.20    2.40
  -8 -13   0   33.70    2.50
   8  13   0   29.50    2.90
   8  13   0   33.30    2.30
   8  13   0   31.70    2.50
  -9 -13   0   19.20    2.20
   9  13   0   15.90    2.00
   9  13   0   17.00    2.30
   9  13   0   18.20    2.60
 -10 -13   0   30.10    2.80
  10  13   0   28.00    2.50
  10  13   0   29.90    3.10
  10  13   0   33.30    2.90
 -11 -13   0   -1.40    1.70
  11  13   0   -0.10    1.90
  11  13   0    0.10    2.00
  11  13   0    1.30    1.80
 -12 -13   0   -1.20    1.90
  12  13   0    1.90    2.00
  12  13   0   -1.40    1.70
  12  13   0    0.10    1.90
 -13 -13   0   14.60    2.60
  13  13   0   17.80    2.50
  13  13   0   14.70    2.80
  13  13   0    9.80    2.40
 -14 -13   0    3.40    2.20
  14  13   0    5.80    2.40
  14  13   0    5.30    2.30
  14  13   0    0.30    2.30
 -15 -13   0    6.90    2.70
  15  13   0    4.20    2.70
  15  13   0    8.60    2.70
  15  13   0    6.40    2.30
 -14  14   0    3.30    2.50
 -14  14   0    3.00    2.50
 -13  14   0   13.40    2.70
 -13  14   0   14.60    3.00
 -12  14   0    0.00    2.20
 -12  14   0   -2.60    2.00
  11 -14   0   12.50    2.30
 -11  14   0   13.70    2.70
 -11  14   0   13.50    2.40
  10 -14   0  146.99    5.30
 -10  14   0  144.69    5.60
 -10  14   0  136.59    5.30
   9 -14   0   83.89    3.90
  -9  14   0   85.89    4.30
  -9  14   0   87.49    4.00
   8 -14   0   59.79    3.40
  -8  14   0   53.49    3.30
  -8  14   0   54.59    3.50
   7 -14   0  148.19    4.70
   7 -14   0  147.09    4.80
  -7  14   0  137.49    4.70
  -7  14   0  149.88    5.00
  -7  14   0  144.49    3.20
   6 -14   0    6.60    1.50
   6 -14   0    6.40    1.60
  -6  14   0    8.60    1.60
  -6  14   0    7.30    1.00
  -6  14   0    6.60    1.60
   5 -14   0    3.90    1.40
   5 -14   0    6.50    1.40
  -5  14   0    6.50    1.10
  -5  14   0    6.30    1.50
  -5  14   0    6.40    1.60
   4 -14   0   12.10    1.60
  -4  14   0   15.60    1.50
  -4  14   0   12.90    1.70
  -4  14   0   11.70    1.50
   3 -14   0  100.99    3.20
   3 -14   0   97.19    3.40
  -3  14   0  103.69    3.40
  -3  14   0  112.79    3.30
  -3  14   0  106.09    3.50
   2 -14   0    6.00    1.10
   2 -14   0    6.00    1.20
  -2  14   0    7.20    1.30
  -2  14   0    5.40    1.30
  -2  14   0    7.90    1.20
   1 -14   0   72.19    2.70
   1 -14   0   74.99    2.60
  -1  14   0   71.79    3.00
  -1  14   0   70.79    2.70
  -1  14   0   74.59    2.60
   0 -14   0   -0.60    0.90
   0 -14   0   -0.30    0.80
   0  14   0    0.50    1.20
   0  14   0    1.90    1.10
   0  14   0    0.90    0.90
  -1 -14   0   68.19    2.60
  -1 -14   0   69.79    2.40
   1  14   0   67.19    2.40
   1  14   0   71.29    3.20
   1  14   0   71.99    2.70
  -2 -14   0    5.40    1.10
  -2 -14   0    7.20    1.20
   2  14   0    3.30    1.40
   2  14   0    5.80    1.20
   2  14   0    5.90    1.10
  -3 -14   0  101.29    3.30
  -3 -14   0  104.19    3.10
   3  14   0  103.19    3.40
   3  14   0  109.49    3.20
   3  14   0  116.59    4.20
  -4 -14   0   14.50    1.60
  -4 -14   0   16.00    1.40
   4  14   0   16.00    1.60
   4  14   0   14.10    1.90
   4  14   0   15.10    1.50
   4  14   0   16.30    2.10
  -5 -14   0    4.10    1.30
  -5 -14   0    5.80    1.20
   5  14   0    6.40    1.70
   5  14   0    4.90    1.50
   5  14   0    4.60    1.30
   5  14   0    3.80    1.20
  -6 -14   0    7.20    1.50
  -6 -14   0    7.10    1.40
   6  14   0    5.30    1.50
   6  14   0    7.80    1.50
   6  14   0    8.60    1.40
   6  14   0    5.80    1.70
  -7 -14   0  162.68    5.10
  -7 -14   0  150.78    4.70
   7  14   0  147.39    5.50
   7  14   0  145.09    4.60
   7  14   0  145.29    4.70
   7  14   0  147.39    4.40
  -8 -14   0   54.29    3.30
   8  14   0   60.99    3.00
   8  14   0   54.19    3.00
   8  14   0   57.39    3.30
   8  14   0   65.49    4.00
  -9 -14   0   88.39    3.90
   9  14   0   86.39    3.70
   9  14   0   87.59    4.60
   9  14   0   86.39    4.00
 -10 -14   0  144.59    5.20
  10  14   0  140.19    5.90
  10  14   0  148.69    5.30
  10  14   0  152.28    4.90
 -11 -14   0    9.60    2.20
  11  14   0   12.40    2.20
  11  14   0   17.30    2.60
  11  14   0   15.70    2.80
 -12 -14   0    2.90    2.00
  12  14   0   -0.30    2.00
  12  14   0   -0.20    1.80
  12  14   0    1.80    2.10
 -13 -14   0   14.90    2.80
  13  14   0   10.00    2.40
  13  14   0   10.90    2.50
  13  14   0   13.80    2.80
 -14 -14   0    3.40    2.40
  14  14   0   -0.10    2.20
  14  14   0    2.30    2.20
  14  14   0    2.00    2.20
 -14  15   0    1.60    2.70
 -14  15   0   -2.10    2.30
 -13  15   0    5.30    2.60
 -13  15   0    4.80    2.40
 -12  15   0    0.90    2.10
 -12  15   0   -2.20    2.20
 -11  15   0    3.30    2.30
 -11  15   0    4.60    2.20
  10 -15   0   24.10    3.80
 -10  15   0   17.60    2.60
 -10  15   0   16.50    2.40
   9 -15   0   10.80    2.10
  -9  15   0    7.00    2.20
  -9  15   0    7.70    2.00
   8 -15   0  158.88    5.30
   8 -15   0  160.28    5.20
  -8  15   0  157.68    5.50
  -8  15   0  156.88    5.30
   7 -15   0   38.30    2.80
   7 -15   0   46.40    3.00
  -7  15   0   37.80    2.80
  -7  15   0   37.50    2.80
  -7  15   0   38.60    2.20
   6 -15   0   73.19    3.30
   6 -15   0   72.59    3.30
  -6  15   0   69.49    2.40
  -6  15   0   73.09    3.50
  -6  15   0   68.79    3.20
   5 -15   0   18.30    1.80
   5 -15   0   19.20    2.00
  -5  15   0   18.60    1.60
  -5  15   0   22.00    2.00
  -5  15   0   22.00    2.10
   4 -15   0   82.49    3.00
   4 -15   0   76.29    3.10
  -4  15   0   78.39    3.00
  -4  15   0   81.89    3.30
  -4  15   0   81.89    3.10
   3 -15   0  674.93   13.60
   3 -15   0  670.93   13.80
  -3  15   0  668.03   13.90
  -3  15   0  673.83   13.60
  -3  15   0  683.03   13.70
   2 -15   0   -0.20    1.00
   2 -15   0    0.60    1.10
  -2  15   0    0.30    1.00
  -2  15   0    0.70    1.10
  -2  15   0   -0.30    1.20
   1 -15   0    7.70    1.30
   1 -15   0   10.20    1.30
  -1  15   0   10.60    1.60
  -1  15   0    8.10    1.20
  -1  15   0    9.00    1.40
   0 -15   0    0.00    1.00
   0 -15   0   -1.10    0.90
   0  15   0   -1.30    0.90
   0  15   0    1.10    1.10
   0  15   0    1.80    1.40
  -1 -15   0    9.30    1.30
  -1 -15   0    7.80    1.20
   1  15   0    9.20    1.40
   1  15   0    7.90    1.20
   1  15   0    7.80    1.70
  -2 -15   0   -1.80    0.90
  -2 -15   0   -0.10    0.90
   2  15   0   -0.90    1.00
   2  15   0    1.90    1.50
   2  15   0    0.40    1.00
  -3 -15   0  650.43   13.10
  -3 -15   0  646.24   13.30
   3  15   0  649.34   13.40
   3  15   0  678.03   13.10
   3  15   0  665.83   14.30
  -4 -15   0   76.89    2.80
  -4 -15   0   78.19    3.00
   4  15   0   75.79    3.40
   4  15   0   85.69    3.90
   4  15   0   75.99    2.80
   4  15   0   80.39    3.10
  -5 -15   0   19.10    1.90
  -5 -15   0   21.00    1.70
   5  15   0   21.00    1.70
   5  15   0   18.80    2.50
   5  15   0   20.30    2.10
   5  15   0   22.10    2.00
  -6 -15   0   78.19    3.40
   6  15   0   73.49    4.10
   6  15   0   76.89    3.40
   6  15   0   70.09    3.00
   6  15   0   79.09    3.30
  -7 -15   0   43.90    2.80
   7  15   0   44.80    2.90
   7  15   0   43.30    3.00
   7  15   0   41.50    2.60
   7  15   0   39.90    3.30
  -8 -15   0  156.88    5.20
   8  15   0  161.88    6.00
   8  15   0  159.18    5.20
   8  15   0  164.48    4.90
   8  15   0  164.18    5.00
  -9 -15   0    9.60    2.00
   9  15   0    7.10    1.90
   9  15   0    8.40    2.40
   9  15   0    9.00    1.80
 -10 -15   0   21.00    2.50
  10  15   0   21.30    3.00
  10  15   0   22.60    2.70
  10  15   0   20.70    2.30
 -11 -15   0    1.50    1.90
  11  15   0    2.60    2.30
  11  15   0    5.40    2.10
  11  15   0    5.00    1.90
 -12 -15   0   -1.40    1.90
  12  15   0    0.40    2.10
  12  15   0    3.20    2.20
  12  15   0   -1.00    1.80
 -13 -15   0    9.50    2.50
  13  15   0    4.70    2.40
  13  15   0    3.80    2.40
  13  15   0    6.00    2.20
 -14 -15   0    1.00    2.20
  14  15   0    1.50    2.10
  14  15   0    3.80    2.40
  14  15   0   -2.40    2.10
  14 -16   0   11.90    3.20
 -14  16   0   21.60    3.30
 -14  16   0   11.10    3.00
 -13  16   0   -0.50    2.20
 -13  16   0    1.90    2.50
  12 -16   0    7.50    2.40
 -12  16   0    6.60    2.40
 -12  16   0    4.20    2.20
  11 -16   0    3.80    2.30
 -11  16   0    1.20    2.20
 -11  16   0    4.60    2.20
  10 -16   0   53.79    3.80
 -10  16   0   50.99    3.70
 -10  16   0   53.09    4.00
   9 -16   0   18.30    2.50
  -9  16   0   17.90    2.50
  -9  16   0   17.10    2.40
   8 -16   0   92.49    4.30
   8 -16   0   86.19    4.20
  -8  16   0   83.59    3.90
  -8  16   0   89.09    4.30
   7 -16   0    1.90    1.70
   7 -16   0    6.20    1.60
  -7  16   0    3.90    1.70
  -7  16   0    4.90    1.80
   6 -16   0    3.90    1.40
   6 -16   0    2.10    1.60
  -6  16   0    0.00    1.40
  -6  16   0    0.90    1.00
  -6  16   0    0.10    1.50
   5 -16   0   27.70    2.30
  -5  16   0   26.30    2.30
  -5  16   0   23.60    2.10
  -5  16   0   27.00    1.90
   4 -16   0   13.90    1.60
   4 -16   0   18.80    1.90
  -4  16   0   18.20    1.90
  -4  16   0   17.10    1.70
  -4  16   0   20.30    1.90
   3 -16   0   -0.10    1.10
   3 -16   0   -0.10    1.20
  -3  16   0    0.40    1.20
  -3  16   0   -1.30    1.20
  -3  16   0    1.10    1.10
   2 -16   0   44.60    2.40
   2 -16   0   42.80    2.20
  -2  16   0   47.20    2.50
  -2  16   0   46.20    2.30
  -2  16   0   42.70    2.70
   1 -16   0   13.50    1.60
   1 -16   0   16.50    1.50
  -1  16   0   15.20    1.50
  -1  16   0   16.20    1.70
  -1  16   0   12.70    1.70
   0 -16   0  150.28    4.30
   0 -16   0  157.18    4.20
   0  16   0  155.68    4.90
   0  16   0  163.18    4.50
   0  16   0  168.08    4.30
  -1 -16   0   13.90    1.60
  -1 -16   0   16.90    1.50
   1  16   0   15.40    1.40
   1  16   0   16.30    1.70
   1  16   0   16.30    2.00
  -2 -16   0   43.40    2.10
  -2 -16   0   44.70    2.40
   2  16   0   40.50    2.20
   2  16   0   41.60    2.40
   2  16   0   44.30    3.00
  -3 -16   0   -0.80    1.10
  -3 -16   0   -1.10    0.90
   3  16   0    2.70    1.50
   3  16   0   -1.60    1.10
   3  16   0    0.70    1.10
  -4 -16   0   19.60    2.00
  -4 -16   0   19.40    1.90
   4  16   0   16.30    2.20
   4  16   0   18.10    1.60
   4  16   0   17.30    1.80
   4  16   0   17.10    2.10
  -5 -16   0   24.90    2.10
   5  16   0   24.20    1.90
   5  16   0   26.20    2.20
   5  16   0   19.60    2.40
   5  16   0   26.90    2.40
  -6 -16   0    1.60    1.50
   6  16   0    3.80    1.50
   6  16   0   -1.30    1.90
   6  16   0    1.30    1.30
   6  16   0    0.50    1.40
  -7 -16   0    4.40    1.60
   7  16   0    3.90    1.50
   7  16   0    7.20    2.30
   7  16   0    6.80    1.80
   7  16   0    5.30    1.70
  -8 -16   0   91.99    4.10
   8  16   0   84.99    4.70
   8  16   0   84.49    3.90
   8  16   0   81.39    3.50
   8  16   0   92.39    3.90
  -9 -16   0   15.00    2.20
   9  16   0   12.50    2.60
   9  16   0   16.30    2.10
   9  16   0   23.10    2.50
 -10 -16   0   48.50    3.50
  10  16   0   47.30    3.30
  10  16   0   57.29    4.50
  10  16   0   54.79    3.80
 -11 -16   0    3.10    2.00
  11  16   0    2.00    1.80
  11  16   0    2.10    2.30
  11  16   0    6.50    2.20
 -12 -16   0    5.10    2.20
  12  16   0    6.00    2.00
  12  16   0    2.70    2.30
  12  16   0    5.50    2.50
 -13 -16   0   -1.20    2.10
  13  16   0    0.50    2.00
  13  16   0   -2.00    2.20
  13  16   0   -2.30    2.10
 -14 -16   0   13.40    2.80
  14  16   0   10.90    2.90
  14  16   0   18.50    2.80
  14  16   0   16.10    3.00
  13 -17   0   -2.60    2.60
 -13  17   0    3.60    2.70
 -13  17   0   -0.10    2.30
  12 -17   0   15.10    2.80
 -12  17   0   17.40    2.70
 -12  17   0   13.00    2.90
  11 -17   0   -2.90    2.00
 -11  17   0    0.10    2.20
 -11  17   0    1.40    2.00
  10 -17   0    4.50    2.20
 -10  17   0    0.60    2.10
 -10  17   0    2.50    2.00
   9 -17   0    0.20    1.90
  -9  17   0    1.30    2.00
  -9  17   0    0.30    1.80
   8 -17   0   45.50    3.30
  -8  17   0   41.90    3.20
  -8  17   0   43.80    3.40
   7 -17   0   23.40    2.50
  -7  17   0   19.50    2.50
  -7  17   0   22.50    2.30
   6 -17   0   52.39    3.10
  -6  17   0   48.40    2.40
  -6  17   0   43.90    3.40
  -6  17   0   53.49    3.00
   5 -17   0   72.69    3.40
   5 -17   0   70.49    3.10
  -5  17   0   67.19    2.90
  -5  17   0   68.09    3.50
  -5  17   0   64.09    3.20
   4 -17   0   -0.70    1.20
   4 -17   0    1.90    1.40
  -4  17   0    0.10    1.30
  -4  17   0   -1.40    1.20
  -4  17   0    0.20    1.50
   3 -17   0    4.70    1.30
   3 -17   0    3.00    1.40
  -3  17   0    3.10    1.50
  -3  17   0    4.30    1.50
  -3  17   0    3.30    1.30
   2 -17   0    9.10    1.30
   2 -17   0    7.10    1.50
  -2  17   0    5.50    1.60
  -2  17   0    5.90    1.30
  -2  17   0    7.10    1.50
   1 -17   0   16.00    1.60
   1 -17   0   16.00    1.70
  -1  17   0   15.00    1.50
  -1  17   0   13.90    1.90
  -1  17   0   13.40    1.70
   0 -17   0    0.60    1.00
   0 -17   0    1.90    1.20
   0  17   0    1.20    1.20
   0  17   0    1.50    1.10
   0  17   0    3.80    1.60
  -1 -17   0   16.50    1.50
  -1 -17   0   13.40    1.60
   1  17   0   14.40    1.70
   1  17   0   15.60    1.50
   1  17   0   18.00    2.20
  -2 -17   0    5.00    1.30
   2  17   0    6.00    1.30
   2  17   0    4.70    1.40
   2  17   0    7.30    1.80
  -3 -17   0    5.90    1.40
   3  17   0    4.90    1.40
   3  17   0    0.40    1.70
   3  17   0    5.80    1.30
  -4 -17   0   -1.00    1.30
   4  17   0    1.30    1.30
   4  17   0   -2.00    1.10
   4  17   0    1.10    1.60
   4  17   0    0.60    1.80
  -5 -17   0   66.29    3.20
   5  17   0   63.69    4.10
   5  17   0   69.19    2.80
   5  17   0   61.49    3.40
   5  17   0   66.69    3.20
  -6 -17   0   50.59    3.00
   6  17   0   50.29    2.70
   6  17   0   43.50    3.50
   6  17   0   52.19    3.20
   6  17   0   43.80    2.90
  -7 -17   0   23.80    2.40
   7  17   0   22.90    2.40
   7  17   0   21.50    3.00
   7  17   0   20.90    2.30
   7  17   0   24.00    2.10
  -8 -17   0   45.00    3.30
   8  17   0   47.30    3.20
   8  17   0   38.40    2.90
   8  17   0   44.90    3.00
   8  17   0   48.30    3.90
  -9 -17   0   -2.30    1.60
   9  17   0    1.70    2.20
   9  17   0    0.00    1.50
   9  17   0   -3.30    1.60
 -10 -17   0    5.40    2.00
  10  17   0    4.30    2.50
  10  17   0    1.10    1.60
  10  17   0    3.00    2.00
 -11 -17   0   -1.10    1.80
  11  17   0   -0.10    1.70
  11  17   0   -1.40    1.90
  11  17   0   -3.60    2.20
 -12 -17   0   15.60    2.70
  12  17   0   15.50    2.90
  12  17   0   13.50    2.70
  12  17   0   19.00    2.50
 -13 -17   0   -0.70    2.10
  13  17   0    1.00    2.40
  13  17   0    1.70    2.00
  13  17   0    3.00    2.30
  13 -18   0   -0.10    2.60
 -13  18   0    5.70    2.80
 -13  18   0   -1.00    2.40
  12 -18   0   61.89    4.70
 -12  18   0   51.99    4.00
 -12  18   0   59.99    4.50
  11 -18   0    3.20    2.30
 -11  18   0    3.00    2.20
 -11  18   0    1.00    2.30
  10 -18   0    5.70    2.40
 -10  18   0    5.80    2.10
 -10  18   0    6.10    2.50
   9 -18   0   -0.30    1.90
  -9  18   0   -1.90    1.80
  -9  18   0    2.20    1.90
   8 -18   0    0.00    1.80
  -8  18   0    4.40    1.90
  -8  18   0    3.70    2.00
   7 -18   0   -1.30    1.70
  -7  18   0    1.10    1.70
  -7  18   0    0.70    1.90
   6 -18   0   -1.40    1.60
  -6  18   0   -1.40    1.10
  -6  18   0    1.10    1.70
  -6  18   0   -2.70    1.40
   5 -18   0    5.00    1.70
  -5  18   0    7.30    1.50
  -5  18   0   10.40    1.80
  -5  18   0    6.10    1.80
   4 -18   0   30.60    2.40
  -4  18   0   34.80    2.50
  -4  18   0   31.70    2.40
  -4  18   0   33.50    2.60
   3 -18   0   24.10    2.20
  -3  18   0   22.70    2.10
  -3  18   0   17.50    2.00
  -3  18   0   19.20    1.80
   2 -18   0   44.90    2.60
  -2  18   0   43.80    2.80
  -2  18   0   43.20    2.40
  -2  18   0   42.00    3.00
   1 -18   0    2.60    1.30
  -1  18   0    0.90    1.60
  -1  18   0    3.80    1.20
  -1  18   0    3.70    1.50
   0 -18   0   -0.20    1.20
   0  18   0    0.80    1.60
   0  18   0    0.40    1.10
   0  18   0    0.80    1.20
  -1 -18   0    5.80    1.50
   1  18   0    4.00    1.20
   1  18   0    2.30    1.80
   1  18   0    4.20    1.50
  -2 -18   0   45.50    2.60
   2  18   0   43.50    2.30
   2  18   0   35.70    2.90
   2  18   0   40.70    2.50
  -3 -18   0   18.00    1.90
   3  18   0   16.60    2.40
   3  18   0   21.00    1.90
   3  18   0   19.60    1.80
  -4 -18   0   33.40    2.60
   4  18   0   28.10    2.90
   4  18   0   28.80    2.40
   4  18   0   31.90    2.20
   4  18   0   39.00    3.20
  -5 -18   0    9.80    1.80
   5  18   0   10.30    1.50
   5  18   0    7.90    1.90
   5  18   0    8.40    1.70
   5  18   0    4.20    2.10
  -6 -18   0    0.60    1.50
   6  18   0   -0.30    1.60
   6  18   0    1.30    2.20
   6  18   0    0.10    1.50
   6  18   0    1.30    1.30
  -7 -18   0    2.10    1.70
   7  18   0    2.10    1.70
   7  18   0    0.00    1.40
   7  18   0   -0.70    1.60
   7  18   0    0.60    2.20
  -8 -18   0    2.40    1.80
   8  18   0   -0.40    1.70
   8  18   0   -1.10    2.20
   8  18   0    1.30    1.70
   8  18   0   -0.10    1.50
  -9 -18   0   -0.90    1.70
   9  18   0   -1.30    1.50
   9  18   0    0.80    1.80
   9  18   0    1.30    2.30
   9  18   0   -0.10    1.50
 -10 -18   0    3.50    2.00
  10  18   0    7.30    2.20
  10  18   0    8.00    1.90
  10  18   0    8.50    2.90
 -11 -18   0    6.60    2.20
  11  18   0    0.30    2.10
  11  18   0    3.00    2.50
  11  18   0    2.70    1.80
 -12 -18   0   62.09    4.40
  12  18   0   67.69    4.10
  12  18   0   73.39    5.10
  12  18   0   61.39    4.30
 -13 -18   0    0.90    2.30
  13  18   0    2.00    2.50
  13  18   0    1.50    2.10
  13  18   0    4.10    2.40
  12 -19   0   15.70    3.10
 -12  19   0   13.00    3.00
 -12  19   0   14.00    2.80
  11 -19   0   10.30    2.70
 -11  19   0    9.50    2.80
 -11  19   0   12.10    2.50
  10 -19   0    2.70    2.20
 -10  19   0    0.80    2.20
 -10  19   0    5.30    2.20
   9 -19   0   88.59    4.60
  -9  19   0   81.99    4.60
  -9  19   0   80.39    4.30
   8 -19   0   92.89    4.40
  -8  19   0   79.99    4.50
  -8  19   0   85.49    4.10
   7 -19   0   28.10    2.70
  -7  19   0   27.50    2.60
  -7  19   0   29.20    2.90
   6 -19   0   92.09    4.10
  -6  19   0   93.99    4.00
  -6  19   0   92.69    3.30
  -6  19   0   89.99    4.20
   5 -19   0   50.09    3.10
  -5  19   0   46.00    2.80
  -5  19   0   44.50    2.90
  -5  19   0   47.00    3.20
   4 -19   0    4.20    1.70
  -4  19   0    6.90    1.80
  -4  19   0   10.00    1.80
  -4  19   0    3.60    1.50
   3 -19   0   23.00    2.20
  -3  19   0   19.80    2.10
  -3  19   0   20.00    2.10
  -3  19   0   22.80    2.00
   2 -19   0   28.40    2.30
  -2  19   0   30.50    2.60
  -2  19   0   26.90    2.30
  -2  19   0   27.20    2.00
   1 -19   0   61.69    3.00
  -1  19   0   62.09    3.20
  -1  19   0   55.59    3.60
  -1  19   0   60.69    2.70
   0 -19   0   -1.10    1.30
   0  19   0    0.30    1.30
   0  19   0   -1.50    1.10
   0  19   0   -1.70    1.70
  -1 -19   0   54.19    2.80
   1  19   0   54.99    3.80
   1  19   0   61.19    3.10
   1  19   0   54.39    2.60
  -2 -19   0   29.70    2.30
   2  19   0   29.60    2.30
   2  19   0   30.80    2.20
   2  19   0   25.20    2.70
  -3 -19   0   22.50    2.10
   3  19   0   20.70    2.70
   3  19   0   18.70    2.10
   3  19   0   22.90    1.80
  -4 -19   0    7.90    1.70
   4  19   0    7.00    1.70
   4  19   0    8.00    2.20
   4  19   0    4.70    1.90
   4  19   0    4.50    1.40
  -5 -19   0   47.10    3.00
   5  19   0   43.40    3.30
   5  19   0   43.00    3.70
   5  19   0   37.80    2.80
   5  19   0   42.70    2.60
  -6 -19   0   96.19    4.10
   6  19   0   98.09    4.30
   6  19   0   91.59    3.50
   6  19   0   96.59    4.10
   6  19   0   93.49    5.00
  -7 -19   0   34.50    2.80
   7  19   0   26.30    3.20
   7  19   0   33.90    2.80
   7  19   0   31.80    2.40
   7  19   0   37.60    3.10
  -8 -19   0   85.69    4.00
   8  19   0   89.49    3.60
   8  19   0   87.89    5.00
   8  19   0   79.99    4.20
   8  19   0   80.49    4.10
  -9 -19   0   81.59    4.20
   9  19   0   86.09    5.40
   9  19   0   72.09    4.10
   9  19   0   85.09    3.80
   9  19   0   84.49    4.10
 -10 -19   0    0.10    1.90
  10  19   0    5.20    2.10
  10  19   0    1.70    2.50
  10  19   0    2.30    1.70
 -11 -19   0    8.20    2.50
  11  19   0    9.80    2.10
  11  19   0   10.60    2.80
  11  19   0    9.60    2.40
 -12 -19   0   13.00    2.60
  12  19   0    8.60    2.80
  12  19   0    6.70    2.50
  12  19   0    9.40    2.20
  12 -20   0   12.90    3.10
 -12  20   0   12.40    2.90
 -12  20   0   14.70    3.20
  11 -20   0    5.50    2.60
 -11  20   0    1.40    2.30
 -11  20   0    7.60    2.70
  10 -20   0   31.00    3.30
 -10  20   0   26.40    3.20
 -10  20   0   35.10    3.20
   9 -20   0    9.10    2.50
  -9  20   0    2.60    2.30
  -9  20   0    6.50    2.10
   8 -20   0    1.30    2.00
  -8  20   0   -0.50    2.10
  -8  20   0    1.80    1.80
   7 -20   0  146.59    5.30
  -7  20   0  144.89    5.40
  -7  20   0  139.09    4.90
   6 -20   0    1.10    1.80
  -6  20   0   -0.70    1.50
  -6  20   0    2.20    1.80
  -6  20   0   -2.30    1.50
   5 -20   0   22.50    2.50
  -5  20   0   24.00    2.20
  -5  20   0   19.50    2.10
  -5  20   0   19.50    2.40
   4 -20   0   17.60    2.20
  -4  20   0   16.00    2.10
  -4  20   0   17.00    2.00
  -4  20   0   20.60    2.20
   3 -20   0   42.00    3.00
  -3  20   0   32.50    2.60
  -3  20   0   42.80    3.20
  -3  20   0   42.70    2.70
   2 -20   0   32.80    2.50
  -2  20   0   33.30    2.40
  -2  20   0   34.40    2.80
  -2  20   0   31.60    2.50
   1 -20   0    2.30    1.40
  -1  20   0    2.60    1.30
  -1  20   0    5.20    1.90
  -1  20   0    3.40    1.60
   0 -20   0   62.69    3.20
   0  20   0   60.59    3.10
   0  20   0   49.99    3.80
   0  20   0   58.29    2.70
  -1 -20   0    4.00    1.50
   1  20   0    5.00    1.30
   1  20   0    4.50    1.60
   1  20   0    1.70    2.00
  -2 -20   0   36.20    2.70
   2  20   0   32.60    2.50
   2  20   0   27.80    2.90
   2  20   0   30.20    2.10
  -3 -20   0   43.10    2.90
   3  20   0   44.00    3.60
   3  20   0   42.50    2.50
   3  20   0   41.40    2.80
  -4 -20   0   16.50    2.00
   4  20   0   16.20    2.10
   4  20   0   20.60    2.60
   4  20   0   17.80    1.80
   4  20   0   13.20    2.70
  -5 -20   0   18.30    2.20
   5  20   0   18.20    2.50
   5  20   0   20.90    2.30
   5  20   0   24.50    3.10
   5  20   0   18.50    1.80
  -6 -20   0   -0.60    1.60
   6  20   0    1.10    1.70
   6  20   0    0.10    1.60
   6  20   0    0.30    1.40
   6  20   0    5.50    2.40
  -7 -20   0  146.39    5.10
   7  20   0  151.18    5.30
   7  20   0  141.59    4.60
   7  20   0  159.18    6.50
   7  20   0  139.89    5.40
  -8 -20   0    2.10    1.80
   8  20   0    3.00    2.00
   8  20   0    3.20    2.50
   8  20   0    3.30    1.80
   8  20   0    1.80    1.60
  -9 -20   0    4.00    2.00
   9  20   0    4.90    1.70
   9  20   0    7.40    2.70
   9  20   0    6.20    2.00
   9  20   0    3.40    2.00
 -10 -20   0   30.80    3.00
  10  20   0   31.70    2.70
  10  20   0   28.80    3.10
  10  20   0   26.70    3.70
 -11 -20   0    2.50    2.20
  11  20   0    3.80    2.30
  11  20   0    6.20    2.80
  11  20   0    3.90    1.80
 -12 -20   0   12.70    2.60
  12  20   0   17.10    2.40
  12  20   0   12.40    3.20
  12  20   0   14.40    2.80
  11 -21   0    6.20    2.80
 -11  21   0    5.20    2.80
 -11  21   0    3.80    2.30
  10 -21   0    2.70    2.50
 -10  21   0   -0.90    2.30
 -10  21   0    0.30    2.00
   9 -21   0    1.30    2.20
  -9  21   0    1.40    2.20
  -9  21   0    6.20    2.10
   8 -21   0   27.00    3.00
  -8  21   0   24.80    2.60
  -8  21   0   28.50    3.10
   7 -21   0    7.20    2.20
  -7  21   0    9.90    2.10
  -7  21   0    8.80    2.30
   6 -21   0    4.20    2.00
  -6  21   0    4.00    1.70
  -6  21   0    3.60    1.90
   5 -21   0   50.99    3.30
  -5  21   0   40.70    3.20
  -5  21   0   47.20    3.10
  -5  21   0   47.00    3.00
   4 -21   0    8.50    2.00
  -4  21   0    9.30    1.80
  -4  21   0    4.30    1.80
  -4  21   0    5.20    1.90
   3 -21   0    6.50    1.80
  -3  21   0    8.20    1.70
  -3  21   0    6.10    1.90
  -3  21   0    6.60    1.90
   2 -21   0    1.50    1.50
  -2  21   0    0.90    1.80
  -2  21   0    0.60    1.40
  -2  21   0   -1.70    1.60
   1 -21   0   47.00    3.00
  -1  21   0   53.79    3.20
  -1  21   0   47.90    2.70
  -1  21   0   47.10    3.70
   0 -21   0   -0.50    1.40
   0  21   0    1.30    1.30
   0  21   0    1.70    1.50
   0  21   0    1.30    1.90
  -1 -21   0   53.29    3.00
   1  21   0   41.10    3.00
   1  21   0   46.00    3.60
   1  21   0   43.00    2.60
  -2 -21   0   -0.60    1.40
   2  21   0   -1.00    1.20
   2  21   0    1.10    2.10
   2  21   0    0.30    1.50
  -3 -21   0   12.80    1.90
   3  21   0    7.40    1.70
   3  21   0    7.50    2.40
   3  21   0    5.30    1.50
  -4 -21   0    9.70    1.90
   4  21   0    5.20    2.50
   4  21   0    8.10    1.80
   4  21   0    9.00    1.50
   4  21   0    9.90    2.30
  -5 -21   0   47.50    3.00
   5  21   0   41.50    3.60
   5  21   0   47.60    2.70
   5  21   0   44.20    3.60
   5  21   0   53.69    3.40
  -6 -21   0    4.70    1.80
   6  21   0    3.30    1.90
   6  21   0    4.20    2.30
   6  21   0    2.50    1.50
   6  21   0    2.80    1.80
  -7 -21   0   10.70    2.20
   7  21   0   10.10    2.20
   7  21   0    8.20    2.10
   7  21   0   10.30    1.80
   7  21   0    6.90    2.50
  -8 -21   0   32.90    3.00
   8  21   0   27.70    2.30
   8  21   0   31.10    3.00
   8  21   0   29.50    3.70
   8  21   0   27.20    2.90
  -9 -21   0    0.20    1.90
   9  21   0    2.40    2.10
   9  21   0    5.70    2.80
   9  21   0    3.80    1.70
   9  21   0    2.20    1.90
 -10 -21   0    1.50    2.00
  10  21   0   -1.30    2.50
  10  21   0   -1.90    1.70
  10  21   0    0.00    2.00
 -11 -21   0    3.50    2.30
  11  21   0    1.40    2.30
  11  21   0    3.70    1.80
  11  21   0    6.10    2.90
  11 -22   0    7.10    2.80
 -11  22   0    1.10    2.60
 -11  22   0    1.40    2.30
  10 -22   0   -0.20    2.30
 -10  22   0   -0.20    2.10
 -10  22   0    3.70    2.40
   9 -22   0    0.70    2.20
  -9  22   0    3.30    2.40
  -9  22   0    6.20    2.20
   8 -22   0    1.50    2.10
  -8  22   0   -0.50    1.80
  -8  22   0    4.20    2.40
   7 -22   0   28.30    2.90
  -7  22   0   22.00    2.80
  -7  22   0   25.00    2.50
   6 -22   0   50.59    3.60
  -6  22   0   51.59    3.40
  -6  22   0   51.49    3.70
   5 -22   0   17.20    2.40
  -5  22   0   16.80    2.10
  -5  22   0   14.40    2.30
  -5  22   0   18.60    2.10
   4 -22   0   12.70    2.20
  -4  22   0    8.20    1.90
  -4  22   0    9.20    1.80
  -4  22   0   10.70    2.10
   3 -22   0   11.10    2.10
  -3  22   0   11.90    2.30
  -3  22   0   12.00    1.80
  -3  22   0   16.20    2.30
   2 -22   0    5.50    1.80
  -2  22   0    4.60    1.50
  -2  22   0    2.90    2.00
  -2  22   0    4.90    1.90
   1 -22   0  126.29    4.50
  -1  22   0  131.39    5.30
  -1  22   0  116.69    4.00
  -1  22   0  118.19    4.50
   0 -22   0    0.10    1.50
   0  22   0    0.00    2.10
   0  22   0    2.10    1.30
   0  22   0    1.30    1.70
  -1 -22   0  119.29    4.50
   1  22   0  124.39    3.90
   1  22   0  118.79    4.50
   1  22   0  127.29    5.30
  -2 -22   0    1.90    1.60
   2  22   0    5.60    2.30
   2  22   0    5.60    1.80
   2  22   0    6.00    1.40
  -3 -22   0   14.60    2.00
   3  22   0   10.90    1.60
   3  22   0   12.80    2.10
   3  22   0   10.50    2.60
  -4 -22   0    9.10    1.90
   4  22   0    6.80    1.90
   4  22   0    7.10    2.70
   4  22   0    6.80    1.60
   4  22   0    7.80    2.20
  -5 -22   0   19.20    2.40
   5  22   0   20.10    2.70
   5  22   0   14.50    2.80
   5  22   0   17.30    1.90
   5  22   0   16.00    2.30
  -6 -22   0   45.90    3.40
   6  22   0   58.79    4.70
   6  22   0   47.60    3.50
   6  22   0   43.30    3.60
   6  22   0   51.89    2.90
  -7 -22   0   29.00    2.80
   7  22   0   22.30    3.50
   7  22   0   27.30    2.20
   7  22   0   24.60    2.90
   7  22   0   27.80    2.80
  -8 -22   0   -1.20    1.80
   8  22   0   -0.30    1.70
   8  22   0   -1.00    1.80
   8  22   0    3.10    2.50
   8  22   0    1.50    1.50
  -9 -22   0    5.70    2.60
   9  22   0    5.40    2.10
   9  22   0    4.70    2.80
   9  22   0    8.50    1.90
   9  22   0    6.60    2.20
  10  22   0   -0.10    1.60
  10  22   0   -2.80    2.50
  10  22   0    3.30    2.10
  11  22   0    2.10    2.20
  11  22   0    1.10    2.60
  11  22   0    2.60    1.90
  10 -23   0    2.40    2.50
 -10  23   0   -1.00    2.40
 -10  23   0    3.40    2.30
   9 -23   0   28.30    3.20
  -9  23   0   25.20    2.90
  -9  23   0   19.20    3.10
   8 -23   0   13.50    2.70
  -8  23   0   14.70    2.40
  -8  23   0    8.60    2.60
   7 -23   0   36.50    3.40
  -7  23   0   40.50    3.50
  -7  23   0   37.40    2.90
   6 -23   0    1.00    1.90
  -6  23   0    0.20    2.00
  -6  23   0    1.40    1.70
   5 -23   0    3.50    2.10
  -5  23   0    3.90    2.10
  -5  23   0    4.50    1.80
  -5  23   0    9.20    1.90
   4 -23   0    7.60    2.00
  -4  23   0    4.20    1.70
  -4  23   0    6.70    2.10
  -4  23   0    5.00    2.00
   3 -23   0   28.80    2.70
  -3  23   0   27.90    2.30
  -3  23   0   32.10    2.90
  -3  23   0   33.20    2.90
   2 -23   0    7.90    1.90
  -2  23   0    5.70    1.90
  -2  23   0    3.80    1.50
  -2  23   0    5.70    2.20
   1 -23   0    6.40    1.80
  -1  23   0    6.30    2.30
  -1  23   0    7.90    1.90
  -1  23   0    7.00    1.60
   0 -23   0   -0.20    1.60
   0  23   0    0.20    1.70
   0  23   0    0.90    1.30
   0  23   0    0.80    2.10
  -1 -23   0    5.80    1.80
   1  23   0    7.30    2.40
   1  23   0    5.50    1.80
   1  23   0    7.70    1.50
  -2 -23   0    5.20    1.80
   2  23   0    4.10    1.80
   2  23   0   10.40    2.50
   2  23   0    5.60    1.40
  -3 -23   0   29.50    2.60
   3  23   0   32.60    2.40
   3  23   0   29.20    2.60
   3  23   0   26.00    3.20
  -4 -23   0    6.00    1.90
   4  23   0    7.40    1.50
   4  23   0    9.90    2.80
   4  23   0    7.30    2.30
   4  23   0    7.20    1.90
  -5 -23   0    7.20    2.00
   5  23   0    6.20    2.10
   5  23   0    6.30    1.50
   5  23   0    4.20    2.60
   5  23   0    7.50    1.90
  -6 -23   0    1.00    1.80
   6  23   0    0.70    2.50
   6  23   0    1.10    1.90
   6  23   0    1.40    1.80
   6  23   0   -0.40    1.40
   7  23   0   37.60    3.40
   7  23   0   39.50    2.80
   7  23   0   38.90    4.20
   7  23   0   38.20    3.20
   8  23   0    9.40    2.40
   8  23   0   14.20    2.60
   8  23   0   10.20    3.20
   8  23   0   17.00    2.00
   9  23   0   26.70    4.00
   9  23   0   19.70    2.80
   9  23   0   26.60    3.80
   9  23   0   25.00    2.30
  10  23   0    4.00    1.80
  10  23   0    1.40    2.30
  10  23   0    5.00    2.90
   9 -24   0   10.00    2.80
  -9  24   0    8.40    2.30
  -9  24   0    7.00    2.70
   8 -24   0    4.50    2.50
  -8  24   0    2.50    1.90
  -8  24   0    1.10    2.20
   7 -24   0   -3.60    2.00
  -7  24   0    1.40    1.80
  -7  24   0   -0.40    2.00
   6 -24   0   -0.40    2.00
  -6  24   0    0.10    2.00
  -6  24   0    0.40    1.70
   5 -24   0    3.20    1.90
  -5  24   0    4.60    1.70
  -5  24   0   -0.80    1.90
   4 -24   0    8.10    2.10
  -4  24   0    7.00    1.80
  -4  24   0    9.30    2.20
  -4  24   0    7.00    2.10
   3 -24   0   -1.70    1.70
  -3  24   0   -0.80    1.40
  -3  24   0    2.80    1.90
  -3  24   0   -1.40    1.90
   2 -24   0   17.80    2.30
  -2  24   0   14.10    2.50
  -2  24   0   12.70    2.20
  -2  24   0   19.10    2.00
   1 -24   0    0.70    1.70
  -1  24   0   -0.20    1.30
  -1  24   0    1.10    2.10
  -1  24   0    1.80    1.80
   0 -24   0   21.60    2.50
   0  24   0   25.30    2.10
   0  24   0   24.90    3.10
   0  24   0   20.00    2.40
  -1 -24   0    1.90    1.70
   1  24   0    1.60    2.30
   1  24   0    0.10    1.70
   1  24   0   -0.70    1.30
  -2 -24   0   16.10    2.30
   2  24   0   11.30    2.70
   2  24   0   14.10    1.80
   2  24   0   13.60    2.20
  -3 -24   0    0.00    1.70
   3  24   0    1.70    1.30
   3  24   0   -1.60    2.20
   3  24   0    0.90    1.70
   4  24   0    4.80    2.70
   4  24   0    9.10    2.40
   4  24   0    6.50    1.60
   4  24   0    8.70    2.00
   5  24   0    2.00    1.80
   5  24   0   -2.00    1.30
   5  24   0    1.50    2.00
   5  24   0   -0.10    2.40
   6  24   0    2.00    1.40
   6  24   0    2.30    2.00
   6  24   0   -1.50    2.50
   6  24   0   -0.80    1.90
   7  24   0    0.30    2.50
   7  24   0   -1.00    1.90
   7  24   0   -0.20    1.50
   7  24   0   -0.60    1.90
   8  24   0   -0.70    2.70
   8  24   0    1.60    2.10
   8  24   0   -0.30    2.10
   8  24   0    3.20    1.60
   9  24   0    9.90    1.90
   9  24   0    5.10    2.40
   9  24   0    6.80    3.20
   8 -25   0    5.30    2.50
  -8  25   0    1.20    2.30
  -8  25   0    2.90    2.10
   7 -25   0    2.50    2.20
  -7  25   0   -0.10    2.20
  -7  25   0    0.10    1.90
   6 -25   0   -1.20    2.10
  -6  25   0    1.30    1.80
  -6  25   0    1.90    2.00
   5 -25   0    3.70    2.10
  -5  25   0    3.40    2.10
  -5  25   0    2.90    1.70
   4 -25   0    2.40    2.00
  -4  25   0    7.40    1.80
  -4  25   0    7.10    2.20
  -4  25   0    7.50    2.10
   3 -25   0   17.10    2.50
  -3  25   0   17.30    2.60
  -3  25   0   17.60    2.60
  -3  25   0   15.40    2.00
   2 -25   0    2.10    1.80
  -2  25   0    3.20    1.50
  -2  25   0    2.20    1.80
  -2  25   0    4.10    2.20
   1 -25   0   11.80    2.20
  -1  25   0    7.90    1.70
  -1  25   0    6.80    2.50
  -1  25   0    5.60    2.00
   0 -25   0   -2.10    1.90
   0  25   0   -1.30    1.70
   0  25   0   -1.30    1.30
   0  25   0   -3.90    2.10
   1  25   0    7.50    1.60
   1  25   0    7.50    2.70
   1  25   0    8.20    2.10
   2  25   0    6.30    2.60
   2  25   0    1.80    1.40
   2  25   0    1.30    1.90
   3  25   0   15.10    3.00
   3  25   0   15.90    1.80
   3  25   0   16.20    2.30
   4  25   0    5.20    2.40
   4  25   0    8.10    2.80
   4  25   0    7.50    2.10
   4  25   0    7.90    1.50
   5  25   0    1.00    1.90
   5  25   0    2.60    2.20
   5  25   0    1.40    1.40
   5  25   0    0.60    2.60
   6  25   0   -1.90    2.00
   6  25   0    2.20    2.60
   6  25   0    0.10    1.40
   6  25   0    1.40    1.90
   7  25   0    1.50    1.50
   7  25   0    1.40    2.00
   7  25   0   -1.70    1.90
   7  25   0    2.30    2.80
   8  25   0   -1.80    2.60
   8  25   0   -3.80    1.90
   8  25   0   -0.70    1.40
   8  25   0    0.10    2.10
   7 -26   0   12.00    2.70
  -7  26   0    7.30    2.20
  -7  26   0   10.00    2.70
   6 -26   0    5.60    2.40
  -6  26   0    4.70    2.30
  -6  26   0    7.10    2.00
   5 -26   0    6.20    2.30
  -5  26   0    3.20    1.80
  -5  26   0    1.70    2.10
   4 -26   0    0.10    2.00
  -4  26   0   -2.70    1.80
  -4  26   0    6.50    2.20
  -4  26   0    0.10    1.60
   3 -26   0   14.70    4.00
  -3  26   0   17.80    2.10
  -3  26   0   15.20    2.50
  -3  26   0   17.20    2.60
  -2  26   0   -0.60    1.40
  -2  26   0   -2.60    2.00
  -2  26   0    2.30    1.90
  -1  26   0   14.80    1.90
  -1  26   0   17.20    2.60
  -1  26   0   11.20    2.70
   0  26   0    8.70    2.20
   0  26   0    7.30    2.60
   0  26   0    6.00    1.60
   1  26   0   15.30    2.40
   1  26   0   12.60    1.80
   1  26   0   13.60    2.90
   2  26   0   -2.00    2.50
   2  26   0    0.00    1.30
   2  26   0   -0.40    1.80
   3  26   0   12.90    2.30
   3  26   0   19.20    3.40
   3  26   0   12.60    1.70
   3  26   0   15.90    2.90
   4  26   0    4.60    1.50
   4  26   0   -1.20    2.10
   4  26   0    1.50    2.60
   4  26   0    1.50    2.00
   5  26   0    3.50    2.10
   5  26   0    1.60    1.40
   5  26   0    3.50    2.70
   5  26   0    3.10    2.20
   6  26   0    2.70    2.80
   6  26   0    6.00    2.30
   6  26   0    7.40    2.50
   6  26   0    9.80    1.70
   7  26   0    5.70    3.10
   7  26   0    4.90    2.40
   7  26   0    5.70    2.30
  -6  27   0    1.40    2.20
  -6  27   0   -2.10    1.70
  -5  27   0   -0.10    1.70
  -5  27   0    3.00    2.20
  -4  27   0    7.30    1.80
  -4  27   0   10.70    2.50
  -3  27   0   -2.10    1.90
  -3  27   0    1.20    2.20
  -3  27   0    2.50    1.60
  -2  27   0   -0.60    1.80
  -2  27   0   -1.70    1.40
  -2  27   0    2.20    2.30
  -1  27   0    8.10    2.50
  -1  27   0    7.10    1.70
  -1  27   0    7.20    2.30
   0  27   0    4.50    2.60
   0  27   0    2.00    1.90
   0  27   0   -1.10    1.30
   1  27   0    7.40    1.60
   1  27   0    8.30    2.20
   1  27   0    6.60    2.70
   2  27   0    1.20    1.30
   2  27   0    1.60    2.50
   2  27   0   -0.20    1.80
   3  27   0    3.40    2.00
   3  27   0    1.80    1.30
   3  27   0   -1.60    2.60
   3  27   0   -1.20    2.20
   4  27   0    8.90    2.30
   4  27   0    4.30    2.80
   4  27   0    6.40    2.50
   5  27   0   -0.40    2.60
   5  27   0   -0.40    2.00
   5  27   0    0.30    2.20
   6  27   0    2.70    2.80
   6  27   0   -0.80    2.10
   6  27   0    3.00    2.40
  -4  28   0    5.10    1.80
  -4  28   0    4.80    2.40
  -3  28   0    4.90    2.20
  -3  28   0    6.60    2.40
  -3  28   0    8.00    1.80
  -2  28   0   -1.90    2.00
  -2  28   0    3.80    1.60
  -2  28   0    0.10    2.30
  -1  28   0    1.10    1.40
  -1  28   0    1.30    2.00
  -1  28   0    3.30    2.50
   0  28   0    0.50    2.00
   0  28   0   -2.80    2.40
   0  28   0    1.10    1.50
   1  28   0    1.50    2.00
   1  28   0    1.50    2.60
   2  28   0    1.30    2.00
   2  28   0    1.80    2.70
   3  28   0    2.50    2.40
   3  28   0    2.10    2.70
   3  28   0    4.10    2.20
   4  28   0    3.90    3.00
   4  28   0    6.80    2.40
   4  28   0    3.00    2.40
  -1  29   0    6.80    2.60
  -1  29   0    5.50    2.30
   0  29   0   -1.00    2.50
   0  29   0   -0.30    2.10
   1  29   0    6.40    2.40
   1  29   0    9.30    2.90
   0  29  -1    4.70    2.80
   0  29  -1    2.10    2.20
   4  28  -1   10.30    2.80
   4  28  -1   13.20    1.90
   4  28  -1    9.60    2.40
   4  28  -1    8.10    3.20
   3  28  -1   38.30    3.40
   3  28  -1   35.40    2.50
   3  28  -1   27.70    3.80
   3  28  -1   27.40    3.60
   2  28  -1    5.30    2.20
   2  28  -1    2.20    1.60
   2  28  -1    0.20    2.60
   1  28  -1   -0.50    1.50
   1  28  -1   -4.00    2.40
   1  28  -1   -1.10    2.00
   0  28  -1   -0.80    1.50
   0  28  -1   -0.90    2.50
   0  28  -1   -3.10    1.90
  -1  28  -1    0.20    2.40
  -1  28  -1    2.10    1.60
  -1  28  -1    0.40    2.00
  -2  28  -1    4.40    2.50
  -2  28  -1    9.70    2.00
  -2  28  -1    8.40    2.50
  -3  28  -1   -0.20    1.70
  -3  28  -1   -3.80    1.90
  -3  28  -1    0.60    2.20
  -4  28  -1    3.00    2.20
  -4  28  -1   -1.10    1.70
   6  27  -1    4.60    2.90
   6  27  -1   -1.20    2.10
   6  27  -1   -1.10    1.50
   6  27  -1   -1.50    2.10
   5  27  -1    3.30    2.20
   5  27  -1    4.20    1.60
   5  27  -1    2.90    2.20
   5  27  -1    3.80    2.90
   4  27  -1    3.00    2.10
   4  27  -1    1.10    1.50
   4  27  -1    2.40    2.20
   4  27  -1    0.30    2.70
   3  27  -1    0.60    1.50
   3  27  -1   -1.70    2.50
   3  27  -1    0.30    1.80
   2  27  -1    4.70    2.60
   2  27  -1    5.40    2.10
   2  27  -1    6.00    1.70
   1  27  -1    1.60    2.00
   1  27  -1   -1.10    2.40
   1  27  -1    3.60    1.60
   0  27  -1   -0.50    1.50
   0  27  -1    0.80    2.50
   0  27  -1   -2.60    1.80
  -1  27  -1    6.60    2.30
  -1  27  -1    2.90    1.60
  -1  27  -1    3.80    2.40
  -2  27  -1   -1.00    2.20
  -2  27  -1    2.90    1.70
  -2  27  -1    2.30    2.10
   2 -27   1   -0.70    3.50
  -3  27  -1   -0.20    1.60
  -3  27  -1    0.80    2.10
  -3  27  -1    3.40    2.20
   3 -27   1    1.50    2.10
  -4  27  -1   18.60    2.40
  -4  27  -1   13.00    2.70
   4 -27   1   18.30    2.80
  -5  27  -1   10.20    2.20
  -5  27  -1    5.50    2.40
   5 -27   1    7.10    2.50
  -6  27  -1   21.90    3.10
  -6  27  -1   26.40    2.90
   6 -27   1   26.90    3.40
   7  26  -1   42.00    3.60
   7  26  -1   48.00    4.70
   7  26  -1   45.30    3.90
   7  26  -1   50.69    3.20
   6  26  -1    1.80    1.60
   6  26  -1    0.40    2.00
   6  26  -1    1.40    2.10
   6  26  -1    4.60    2.90
   5  26  -1    2.90    2.20
   5  26  -1    1.40    2.00
   5  26  -1    1.40    2.60
   5  26  -1    1.50    1.60
   4  26  -1    3.90    2.60
   4  26  -1    0.90    2.20
   4  26  -1    2.00    1.50
   4  26  -1    1.30    2.00
   3  26  -1    0.00    1.40
   3  26  -1   -1.10    1.80
   3  26  -1   -1.90    2.40
   2  26  -1    2.20    2.00
   2  26  -1    2.80    2.50
   2  26  -1    1.80    1.50
   1  26  -1    1.80    2.40
   1  26  -1    2.30    1.50
   1  26  -1    0.70    1.80
  -1 -26   1   -2.00    1.90
   0  26  -1    0.80    1.50
   0  26  -1    3.80    2.00
   0  26  -1    0.00    2.30
   0 -26   1    1.00    1.90
  -1  26  -1   -0.50    2.00
  -1  26  -1    2.60    1.60
  -1  26  -1   -0.70    2.20
   1 -26   1   -1.50    1.90
  -2  26  -1   -1.20    1.80
  -2  26  -1    3.10    2.40
  -2  26  -1    0.50    1.60
   2 -26   1    0.20    1.90
  -3  26  -1    6.50    2.30
  -3  26  -1    5.70    1.90
  -3  26  -1    4.70    2.10
   3 -26   1    6.80    2.10
  -4  26  -1   -2.00    2.00
  -4  26  -1    2.70    1.80
  -4  26  -1   -1.80    1.90
   4 -26   1    4.30    2.10
  -5  26  -1    1.50    1.80
  -5  26  -1    2.50    2.20
   5 -26   1    1.40    2.20
  -6  26  -1    5.30    2.10
  -6  26  -1   -3.50    2.20
   6 -26   1   -3.10    2.00
  -7  26  -1    1.60    2.10
  -7  26  -1   -0.70    2.30
   7 -26   1   -1.00    2.40
   8  25  -1    0.40    2.10
   8  25  -1   -0.50    1.70
   8  25  -1   -6.90    2.50
   8  25  -1    0.70    2.20
   7  25  -1    2.20    1.70
   7  25  -1   -0.10    2.10
   7  25  -1    4.00    2.80
   7  25  -1    2.90    2.10
   6  25  -1    3.10    2.10
   6  25  -1    1.10    1.50
   6  25  -1    1.10    2.70
   6  25  -1    2.70    2.10
   5  25  -1    1.50    2.10
   5  25  -1    4.70    1.60
   5  25  -1    1.50    2.00
   5  25  -1   -2.60    2.30
   4  25  -1    7.30    2.30
   4  25  -1   10.70    2.80
   4  25  -1    5.10    1.60
   4  25  -1    9.00    2.20
  -4 -25   1    4.50    2.00
   3  25  -1    8.30    1.70
   3  25  -1    7.80    2.10
   3  25  -1   10.90    2.80
  -3 -25   1    9.10    2.20
   2  25  -1   16.80    3.00
   2  25  -1   13.50    2.40
   2  25  -1   14.70    1.90
  -2 -25   1   15.60    2.40
   1  25  -1   -1.20    1.40
   1  25  -1    1.00    1.80
   1  25  -1   -0.80    2.30
  -1 -25   1   -0.70    1.70
   0  25  -1   11.40    2.70
   0  25  -1   10.80    2.20
   0  25  -1   13.00    1.90
   0 -25   1   14.10    2.30
  -1  25  -1    1.50    1.60
  -1  25  -1   -2.20    2.10
  -1  25  -1   -0.40    1.80
   1 -25   1    0.80    1.90
  -2  25  -1    3.40    1.60
  -2  25  -1   -0.20    2.10
  -2  25  -1    2.00    1.90
   2 -25   1    5.40    2.00
  -3  25  -1    0.40    1.60
  -3  25  -1    0.70    1.90
  -3  25  -1    1.80    2.00
   3 -25   1    0.70    1.80
  -4  25  -1    3.30    2.20
  -4  25  -1    2.60    1.90
  -4  25  -1    4.00    1.80
   4 -25   1    2.90    2.00
  -5  25  -1   22.40    2.50
  -5  25  -1   18.70    2.90
   5 -25   1   23.50    2.90
  -6  25  -1   -0.20    1.80
  -6  25  -1    2.30    2.30
   6 -25   1   -0.60    2.10
  -7  25  -1   12.30    2.80
  -7  25  -1   11.60    2.40
   7 -25   1   13.60    2.80
  -8  25  -1    9.40    2.40
  -8  25  -1    8.70    2.80
   8 -25   1    5.10    2.60
   9  24  -1    0.50    2.10
   9  24  -1   -1.80    2.70
   9  24  -1   -1.10    1.60
   8  24  -1    2.10    1.60
   8  24  -1    0.40    2.00
   8  24  -1    0.60    2.00
   8  24  -1   -1.50    2.50
   7  24  -1    5.30    2.20
   7  24  -1    5.80    2.90
   7  24  -1   -2.10    1.90
   7  24  -1    1.70    1.60
  -7 -24   1    2.40    2.00
   6  24  -1   -1.40    2.40
   6  24  -1    0.90    1.50
   6  24  -1   -1.00    1.80
   6  24  -1   -0.20    1.80
  -6 -24   1    0.40    1.80
   5  24  -1    1.70    2.00
   5  24  -1    1.10    2.40
   5  24  -1   -1.00    1.40
   5  24  -1   -0.40    1.90
  -5 -24   1    2.70    1.80
   4  24  -1    4.50    2.20
   4  24  -1    1.80    2.50
   4  24  -1    2.10    1.50
   4  24  -1    1.20    1.80
  -4 -24   1   -0.10    1.70
   3  24  -1   -0.70    1.40
   3  24  -1   -2.40    1.60
   3  24  -1    2.90    2.50
  -3 -24   1    5.00    1.80
   2  24  -1    0.20    2.20
   2  24  -1   -0.90    1.40
   2  24  -1    1.70    1.80
  -2 -24   1    2.50    1.70
   1  24  -1   27.50    2.70
   1  24  -1   29.60    2.30
   1  24  -1   36.30    3.60
  -1 -24   1   35.70    3.00
   0  24  -1   74.99    3.90
   0  24  -1   67.39    4.60
   0  24  -1   81.29    3.50
   0 -24   1   74.19    4.10
  -1  24  -1    3.50    1.80
  -1  24  -1    1.50    1.50
  -1  24  -1    3.90    2.20
   1 -24   1   -2.40    1.70
  -2  24  -1   66.99    3.80
  -2  24  -1   58.79    4.10
  -2  24  -1   63.99    3.40
   2 -24   1   55.99    3.60
  -3  24  -1   32.80    3.00
  -3  24  -1   35.80    3.20
  -3  24  -1   35.30    2.70
   3 -24   1   39.40    3.10
  -4  24  -1    5.20    1.80
  -4  24  -1    5.80    2.10
  -4  24  -1    6.40    2.20
   4 -24   1    5.70    2.10
  -5  24  -1    1.50    1.70
  -5  24  -1    2.80    2.10
   5 -24   1   -0.30    2.00
  -6  24  -1   -1.20    1.70
  -6  24  -1    1.10    2.20
   6 -24   1   -2.10    2.00
  -7  24  -1   -0.10    2.10
  -7  24  -1    0.70    1.80
   7 -24   1    0.70    2.20
  -8  24  -1    1.90    2.40
  -8  24  -1   -0.10    1.90
   8 -24   1    1.30    2.30
  -9  24  -1   -0.70    2.40
  -9  24  -1   -3.50    2.00
   9 -24   1    2.50    2.50
  10  23  -1   18.70    3.60
  10  23  -1   13.90    2.70
  10  23  -1   22.10    2.50
   9  23  -1   28.10    3.10
   9  23  -1   22.90    3.70
   9  23  -1   26.70    2.50
  -9 -23   1   23.80    3.00
   8  23  -1    7.70    2.30
   8  23  -1    9.50    2.00
   8  23  -1   11.30    2.30
   8  23  -1    9.60    2.90
  -8 -23   1    9.90    2.30
   7  23  -1   -0.90    1.50
   7  23  -1   -0.20    1.90
   7  23  -1    0.10    2.50
   7  23  -1    0.80    1.90
  -7 -23   1    0.90    1.90
   6  23  -1   20.80    2.70
   6  23  -1   22.20    2.70
   6  23  -1   23.60    2.20
   6  23  -1   23.60    3.40
  -6 -23   1   20.50    2.60
   5  23  -1    5.60    1.70
   5  23  -1    8.90    2.10
   5  23  -1    7.50    2.10
   5  23  -1    6.80    2.80
  -5 -23   1    4.20    1.90
   4  23  -1    2.60    1.50
   4  23  -1    1.60    1.70
   4  23  -1    2.40    2.40
  -4 -23   1    2.30    1.80
   3  23  -1    0.10    1.40
   3  23  -1    1.50    2.30
   3  23  -1   -1.80    1.60
  -3 -23   1    1.80    1.70
   2  23  -1   30.90    3.30
   2  23  -1   34.40    2.80
   2  23  -1   29.50    2.30
  -2 -23   1   32.80    2.80
   1  23  -1   10.70    2.10
   1  23  -1   10.20    1.80
   1  23  -1    5.10    2.40
  -1 -23   1    8.90    2.00
   0  23  -1   55.69    3.50
   0  23  -1   61.79    3.10
   0  23  -1   51.79    3.90
   0 -23   1   58.49    3.50
  -1  23  -1   15.10    2.60
  -1  23  -1    7.80    2.00
  -1  23  -1   13.20    1.90
   1 -23   1    7.70    2.00
  -2  23  -1    6.70    2.00
  -2  23  -1    9.50    1.80
  -2  23  -1    6.30    2.20
   2 -23   1    8.00    2.00
  -3  23  -1   -0.40    1.80
  -3  23  -1    3.10    1.60
  -3  23  -1   -1.30    1.80
   3 -23   1    0.80    1.80
  -4  23  -1    6.60    1.80
  -4  23  -1    7.10    2.10
  -4  23  -1    5.20    2.00
   4 -23   1    7.80    2.10
  -5  23  -1    2.30    1.70
  -5  23  -1    2.00    1.90
  -5  23  -1    2.40    1.70
   5 -23   1    4.10    2.10
  -6  23  -1    1.30    1.80
  -6  23  -1    2.80    2.10
   6 -23   1    3.80    2.10
  -7  23  -1   -1.10    1.80
  -7  23  -1    2.00    2.10
   7 -23   1    4.90    2.20
  -8  23  -1   10.10    2.70
  -8  23  -1    5.60    2.20
   8 -23   1   10.10    2.60
  -9  23  -1    1.80    2.10
  -9  23  -1   -0.70    2.40
   9 -23   1   -1.30    2.30
 -10  23  -1    2.50    2.30
 -10  23  -1    2.50    2.60
  10 -23   1    2.20    2.50
  11  22  -1    1.50    1.90
  11  22  -1    0.00    2.40
  11  22  -1   -0.10    2.70
 -11 -22   1   -1.90    2.10
  10  22  -1    0.10    1.70
  10  22  -1    1.80    2.10
  10  22  -1    1.20    2.70
 -10 -22   1    3.90    2.20
   9  22  -1    3.20    1.80
   9  22  -1    1.20    2.10
   9  22  -1   -2.10    2.40
  -9 -22   1    1.10    2.10
   8  22  -1    1.90    1.60
   8  22  -1    1.80    1.90
   8  22  -1    2.20    1.90
   8  22  -1    2.40    2.50
  -8 -22   1    4.90    2.20
   7  22  -1   20.30    2.60
   7  22  -1   14.00    3.20
   7  22  -1   20.80    2.60
   7  22  -1   21.60    2.20
  -7 -22   1   21.10    2.60
   6  22  -1    0.20    2.50
   6  22  -1    3.00    1.60
   6  22  -1    1.50    1.80
   6  22  -1    1.10    1.80
  -6 -22   1   -0.80    1.80
   5  22  -1   12.50    2.30
   5  22  -1   13.00    1.90
   5  22  -1   12.90    2.20
   5  22  -1   12.10    2.90
  -5 -22   1    9.00    2.00
   4  22  -1   10.70    2.70
   4  22  -1   11.40    2.10
   4  22  -1    9.10    1.70
  -4 -22   1   12.70    2.10
   3  22  -1    9.70    2.50
   3  22  -1    8.60    1.60
   3  22  -1    8.00    1.90
  -3 -22   1    8.90    1.90
   2  22  -1   33.60    2.50
   2  22  -1   38.20    2.90
   2  22  -1   32.00    3.20
  -2 -22   1   27.80    2.50
   1  22  -1   85.39    4.80
   1  22  -1   84.59    3.50
   1  22  -1   87.39    3.90
  -1 -22   1   81.59    3.90
   0  22  -1   32.50    2.70
   0  22  -1   40.00    2.80
   0  22  -1   40.40    3.40
   0 -22   1   41.10    3.00
  -1  22  -1   18.50    2.60
  -1  22  -1   22.30    2.10
  -1  22  -1   18.00    2.20
   1 -22   1   20.90    2.30
  -2  22  -1   18.90    2.50
  -2  22  -1   26.30    2.70
  -2  22  -1   27.40    2.30
   2 -22   1   22.30    2.40
  -3  22  -1   31.30    2.50
  -3  22  -1   42.00    3.10
  -3  22  -1   35.70    3.00
   3 -22   1   39.90    3.10
  -4  22  -1    5.30    1.70
  -4  22  -1    5.40    1.90
  -4  22  -1    2.60    1.90
   4 -22   1    6.20    2.00
  -5  22  -1   48.30    3.60
  -5  22  -1   41.00    3.00
  -5  22  -1   41.30    3.10
   5 -22   1   40.40    3.20
  -6  22  -1   14.50    2.50
  -6  22  -1   18.70    2.40
   6 -22   1   21.80    2.70
  -7  22  -1    4.60    2.20
  -7  22  -1    2.50    1.80
   7 -22   1    3.00    2.20
  -8  22  -1    1.70    2.30
  -8  22  -1    1.40    2.00
   8 -22   1    1.30    2.10
  -9  22  -1    1.00    2.10
  -9  22  -1    2.30    2.40
   9 -22   1   -4.40    2.10
 -10  22  -1    8.30    2.70
 -10  22  -1   14.00    2.60
  10 -22   1    8.20    2.70
 -11  22  -1    6.00    2.60
 -11  22  -1   11.90    3.10
  11  21  -1    2.60    2.30
  11  21  -1   -3.60    2.60
  11  21  -1   -1.60    1.80
 -11 -21   1    4.80    2.30
  10  21  -1    0.70    1.80
  10  21  -1   -2.50    2.00
  10  21  -1    0.30    2.50
 -10 -21   1   -2.80    1.90
   9  21  -1   -1.30    2.00
   9  21  -1   -0.10    1.60
   9  21  -1    4.20    2.70
  -9 -21   1    5.20    2.10
   8  21  -1    8.60    2.80
   8  21  -1    8.70    2.10
   8  21  -1    6.50    2.10
   8  21  -1    9.00    1.90
  -8 -21   1    6.40    2.10
   7  21  -1   -0.60    1.50
   7  21  -1    1.10    2.30
   7  21  -1    1.70    1.80
   7  21  -1    4.30    1.90
  -7 -21   1    0.00    1.80
   6  21  -1   81.19    5.00
   6  21  -1   71.89    3.40
   6  21  -1   72.19    4.00
   6  21  -1   68.59    3.80
  -6 -21   1   80.09    4.00
   5  21  -1   -1.50    1.40
   5  21  -1   -1.80    2.30
   5  21  -1    3.70    1.80
   5  21  -1    2.70    1.90
  -5 -21   1    0.20    1.60
   4  21  -1   21.80    2.10
   4  21  -1   20.70    2.30
   4  21  -1   19.50    3.00
  -4 -21   1   24.10    2.40
   3  21  -1    7.60    1.60
   3  21  -1    6.80    1.80
   3  21  -1    6.40    2.40
  -3 -21   1    9.40    1.90
   2  21  -1   18.20    2.20
   2  21  -1   20.80    2.80
   2  21  -1   17.60    1.90
  -2 -21   1   20.20    2.20
   1  21  -1    0.60    2.00
   1  21  -1    1.60    1.60
   1  21  -1    1.50    1.40
  -1 -21   1    5.00    1.70
   0  21  -1    2.60    1.60
   0  21  -1    4.70    1.50
   0  21  -1    6.10    2.00
  -1  21  -1    1.80    1.60
  -1  21  -1    2.70    2.00
  -1  21  -1    3.20    1.50
   1 -21   1    2.70    1.60
  -2  21  -1   68.89    3.60
  -2  21  -1   77.79    4.00
  -2  21  -1   74.49    3.40
   2 -21   1   74.29    3.60
  -3  21  -1   18.20    2.20
  -3  21  -1   17.10    2.00
  -3  21  -1   24.90    2.50
   3 -21   1   19.40    2.30
  -4  21  -1    6.40    1.90
  -4  21  -1    3.30    1.70
  -4  21  -1    5.50    1.90
   4 -21   1    4.80    1.90
  -5  21  -1    3.30    1.90
  -5  21  -1    5.10    1.80
  -5  21  -1    7.50    1.80
   5 -21   1    6.20    2.00
  -6  21  -1   -2.40    1.90
  -6  21  -1    0.80    1.70
   6 -21   1    1.00    1.90
  -7  21  -1    7.00    2.30
  -7  21  -1    4.50    1.90
   7 -21   1    5.30    2.20
  -8  21  -1    7.60    2.40
  -8  21  -1   11.60    2.30
   8 -21   1    8.10    2.30
  -9  21  -1   11.50    2.40
  -9  21  -1    9.10    2.60
   9 -21   1   11.60    2.70
 -10  21  -1    9.70    2.70
 -10  21  -1    8.70    2.50
  10 -21   1   12.50    2.80
 -11  21  -1    2.70    2.40
 -11  21  -1    6.80    2.80
  11 -21   1    4.40    2.60
  12  20  -1    8.20    2.50
  12  20  -1    6.30    2.30
  12  20  -1    6.70    2.90
 -12 -20   1   11.80    2.70
  11  20  -1   10.80    3.10
  11  20  -1    5.60    2.10
  11  20  -1   12.50    2.60
 -11 -20   1   12.70    2.60
  10  20  -1   11.70    2.50
  10  20  -1   10.00    3.00
  10  20  -1   10.80    2.10
 -10 -20   1    9.30    2.30
   9  20  -1    2.30    1.70
   9  20  -1    0.20    2.00
   9  20  -1    3.00    1.70
   9  20  -1    2.10    2.30
  -9 -20   1    4.30    2.10
   8  20  -1    0.70    1.70
   8  20  -1   -0.60    2.20
   8  20  -1   -0.50    1.60
   8  20  -1   -1.20    1.50
  -8 -20   1   -1.90    1.70
   7  20  -1    2.90    1.90
   7  20  -1    3.90    2.40
   7  20  -1    4.90    1.90
   7  20  -1    3.10    1.60
  -7 -20   1    4.90    1.90
   6  20  -1    2.00    2.30
   6  20  -1   -0.90    1.40
   6  20  -1   -1.60    1.60
   6  20  -1    0.40    1.60
  -6 -20   1    0.20    1.70
   5  20  -1   35.90    2.80
   5  20  -1   41.50    3.60
   5  20  -1   36.30    2.50
   5  20  -1   40.10    3.20
  -5 -20   1   38.10    2.90
   4  20  -1   76.09    4.50
   4  20  -1   72.49    3.30
   4  20  -1   70.69    3.50
  -4 -20   1   75.89    3.60
   3  20  -1   50.89    3.00
   3  20  -1   41.40    3.40
   3  20  -1   48.20    2.70
  -3 -20   1   53.29    3.10
   2  20  -1    5.90    1.60
   2  20  -1    4.80    2.10
   2  20  -1    5.10    1.50
  -2 -20   1    3.60    1.60
   1  20  -1  103.29    3.60
   1  20  -1   99.19    3.90
   1  20  -1  103.29    4.70
  -1 -20   1   94.19    3.90
   0  20  -1  322.87    8.10
   0  20  -1  327.87    8.70
   0  20  -1  327.57    7.70
   0 -20   1  326.37    8.10
  -1  20  -1    1.70    1.40
  -1  20  -1    4.60    1.60
  -1  20  -1    2.80    1.80
   1 -20   1    2.00    1.50
  -2  20  -1   -1.50    1.60
  -2  20  -1    2.50    1.60
  -2  20  -1    0.10    1.30
   2 -20   1   -1.00    1.50
  -3  20  -1   13.20    2.10
  -3  20  -1    8.00    1.70
  -3  20  -1    9.60    2.00
   3 -20   1   10.00    1.90
  -4  20  -1    2.80    1.60
  -4  20  -1    1.40    1.70
  -4  20  -1    3.20    1.60
   4 -20   1    1.00    1.70
  -5  20  -1  138.89    4.90
  -5  20  -1  144.79    5.30
  -5  20  -1  157.18    4.80
   5 -20   1  145.39    5.10
  -6  20  -1   29.30    2.40
  -6  20  -1   24.40    2.50
  -6  20  -1   24.60    2.70
   6 -20   1   27.80    2.80
  -7  20  -1   11.40    2.20
  -7  20  -1    8.80    2.40
   7 -20   1   10.80    2.30
  -8  20  -1    0.50    1.80
  -8  20  -1    4.90    2.10
   8 -20   1   -1.20    1.90
  -9  20  -1    1.00    2.00
  -9  20  -1    3.70    2.30
   9 -20   1   -1.60    2.10
 -10  20  -1    4.50    2.20
 -10  20  -1    4.00    2.40
  10 -20   1    9.90    2.70
 -11  20  -1    4.20    2.60
 -11  20  -1   -3.50    2.20
  11 -20   1   -0.80    2.30
 -12  20  -1    0.40    2.70
 -12  20  -1    0.80    2.40
  12 -20   1   -0.30    2.60
  12  19  -1    4.50    2.70
  12  19  -1    4.40    2.40
  12  19  -1    7.40    2.20
 -12 -19   1    5.60    2.20
  11  19  -1   -0.30    1.80
  11  19  -1   -1.20    1.90
  11  19  -1    2.50    2.50
 -11 -19   1   -0.50    2.10
  10  19  -1    2.10    2.40
  10  19  -1    0.30    2.00
  10  19  -1   -1.00    1.70
 -10 -19   1    1.60    2.00
   9  19  -1    0.00    1.60
   9  19  -1   -0.70    1.90
   9  19  -1   -0.20    2.20
   9  19  -1    2.00    1.70
  -9 -19   1    4.00    2.00
   8  19  -1   -2.50    2.20
   8  19  -1   -2.40    1.40
   8  19  -1   -0.50    1.50
   8  19  -1    0.00    1.80
  -8 -19   1   -2.50    1.70
   7  19  -1   34.70    3.60
   7  19  -1   41.40    2.90
   7  19  -1   33.90    2.90
   7  19  -1   35.80    2.90
  -7 -19   1   39.10    3.00
   6  19  -1   -0.10    1.40
   6  19  -1   -1.40    2.00
   6  19  -1    1.10    1.60
   6  19  -1   -0.60    1.60
  -6 -19   1   -2.40    1.50
   5  19  -1   22.90    2.30
   5  19  -1   22.20    2.50
   5  19  -1   24.30    3.00
   5  19  -1   29.50    2.20
  -5 -19   1   24.30    2.40
   4  19  -1    0.80    2.00
   4  19  -1   -1.30    1.30
   4  19  -1   -0.90    1.40
  -4 -19   1    1.80    1.50
   3  19  -1    0.50    1.90
   3  19  -1    6.10    1.50
   3  19  -1    3.50    1.50
  -3 -19   1    3.90    1.50
   2  19  -1   21.10    2.70
   2  19  -1   25.00    2.00
   2  19  -1   25.10    2.20
  -2 -19   1   26.00    2.20
   1  19  -1    5.60    1.40
   1  19  -1    1.30    1.80
   1  19  -1    4.00    1.60
  -1 -19   1    6.80    1.60
   0  19  -1   85.49    3.50
   0  19  -1   83.89    3.30
   0  19  -1   84.19    4.10
   0 -19   1   84.09    3.50
  -1  19  -1  135.19    4.60
  -1  19  -1  144.19    4.40
  -1  19  -1  149.19    5.10
   1 -19   1  148.09    4.70
  -2  19  -1  130.39    4.60
  -2  19  -1  128.29    4.10
  -2  19  -1  123.89    4.60
   2 -19   1  119.99    4.30
  -3  19  -1    4.80    1.70
  -3  19  -1    5.10    1.60
  -3  19  -1    3.70    1.70
   3 -19   1    6.50    1.80
  -4  19  -1    3.50    1.70
  -4  19  -1    4.20    1.60
  -4  19  -1    5.50    1.70
   4 -19   1    4.90    1.80
  -5  19  -1   15.60    2.20
  -5  19  -1   18.40    2.10
  -5  19  -1   19.30    2.00
   5 -19   1   14.10    2.10
  -6  19  -1   81.79    3.70
  -6  19  -1   79.49    3.20
  -6  19  -1   79.29    4.10
   6 -19   1   82.69    4.00
  -7  19  -1    2.30    1.90
  -7  19  -1    0.10    1.70
   7 -19   1    1.60    1.90
  -8  19  -1   50.89    3.70
  -8  19  -1   44.00    3.50
   8 -19   1   43.50    3.40
  -9  19  -1    4.30    2.10
  -9  19  -1    1.70    2.30
   9 -19   1    3.70    2.30
 -10  19  -1    2.10    2.30
 -10  19  -1   -2.40    2.00
  10 -19   1    1.60    2.30
 -11  19  -1   44.60    3.70
 -11  19  -1   46.90    4.00
  11 -19   1   42.60    3.80
 -12  19  -1   11.10    3.00
 -12  19  -1   14.00    2.80
  12 -19   1   12.60    3.10
  13  18  -1    5.50    2.30
  13  18  -1    2.90    2.60
  13  18  -1    6.30    2.60
 -13 -18   1    3.90    2.50
  12  18  -1   23.10    2.80
  12  18  -1   19.60    3.30
  12  18  -1   15.60    2.80
 -12 -18   1   17.70    2.80
  11  18  -1    1.80    2.20
  11  18  -1    1.90    2.40
  11  18  -1    2.50    1.80
 -11 -18   1    1.40    2.10
  10  18  -1   69.29    4.10
  10  18  -1   81.19    3.90
  10  18  -1   72.39    5.00
 -10 -18   1   68.69    4.10
   9  18  -1   77.99    4.00
   9  18  -1   63.09    3.50
   9  18  -1   72.49    4.80
   9  18  -1   69.19    3.60
  -9 -18   1   61.39    4.00
   8  18  -1   14.50    2.00
   8  18  -1   12.70    2.10
   8  18  -1    9.60    2.10
   8  18  -1   12.70    2.70
  -8 -18   1    9.40    2.10
   7  18  -1    1.60    2.20
   7  18  -1    0.50    1.60
   7  18  -1    2.30    1.60
   7  18  -1    0.20    1.50
  -7 -18   1    0.10    1.60
   6  18  -1   33.60    3.20
   6  18  -1   38.80    3.00
   6  18  -1   43.70    2.70
   6  18  -1   41.00    3.00
  -6 -18   1   40.40    3.10
   5  18  -1   12.20    2.00
   5  18  -1   12.90    2.50
   5  18  -1   14.00    1.80
   5  18  -1   11.80    1.90
  -5 -18   1   11.10    1.90
   4  18  -1   55.59    3.80
   4  18  -1   52.19    2.70
   4  18  -1   49.20    2.90
  -4 -18   1   46.80    3.00
   3  18  -1    4.60    1.40
   3  18  -1    2.60    2.00
   3  18  -1    5.70    1.50
  -3 -18   1    3.20    1.50
   2  18  -1   28.20    2.20
   2  18  -1   27.30    2.00
   2  18  -1   24.20    2.60
  -2 -18   1   26.20    2.10
   1  18  -1  103.69    4.00
   1  18  -1  107.29    4.40
   1  18  -1  109.09    3.60
  -1 -18   1  112.99    3.90
   0  18  -1   34.00    2.50
   0  18  -1   34.10    2.40
   0  18  -1   38.40    3.00
   0 -18   1   38.20    2.60
   0 -18   1   36.70    2.60
  -1  18  -1   -0.40    1.50
  -1  18  -1   -0.30    1.40
  -1  18  -1    0.90    1.20
   1 -18   1    1.20    1.30
   1 -18   1    0.50    1.20
  -2  18  -1   75.69    3.40
  -2  18  -1   65.89    3.50
  -2  18  -1   70.39    3.10
   2 -18   1   76.19    3.30
   2 -18   1   71.49    2.90
  -3  18  -1    6.20    1.60
  -3  18  -1    5.40    1.60
  -3  18  -1    6.60    1.50
   3 -18   1    4.90    1.60
   3 -18   1    5.50    1.50
  -4  18  -1    2.30    1.60
  -4  18  -1    1.10    1.40
  -4  18  -1    2.10    1.50
   4 -18   1    2.10    1.60
   4 -18   1   -0.40    1.50
  -5  18  -1    4.70    1.80
  -5  18  -1    4.80    1.50
  -5  18  -1    4.40    1.70
   5 -18   1    4.00    1.70
  -6  18  -1   11.20    1.50
  -6  18  -1   11.40    1.90
  -6  18  -1    5.50    1.90
   6 -18   1   11.40    2.10
  -7  18  -1    6.20    1.90
  -7  18  -1    5.00    2.00
   7 -18   1    4.90    2.00
  -8  18  -1   18.70    2.60
  -8  18  -1   16.00    2.30
   8 -18   1   17.40    2.50
  -9  18  -1   57.59    3.90
  -9  18  -1   58.49    4.20
   9 -18   1   62.19    4.10
 -10  18  -1    3.80    2.10
 -10  18  -1    8.40    2.50
  10 -18   1    2.60    2.20
 -11  18  -1    3.80    2.20
 -11  18  -1    0.30    2.30
  11 -18   1    3.40    2.40
 -12  18  -1   11.10    2.60
 -12  18  -1   12.30    3.00
  12 -18   1    4.50    2.60
 -13  18  -1    2.90    2.80
 -13  18  -1    6.60    2.60
  13 -18   1    3.70    2.90
  13  17  -1   20.30    2.80
  13  17  -1   23.10    3.20
  13  17  -1   21.80    3.40
 -13 -17   1   17.90    2.90
  12  17  -1    6.90    2.20
  12  17  -1    5.00    2.40
  12  17  -1    2.60    2.40
 -12 -17   1    2.80    2.10
  11  17  -1   16.80    2.40
  11  17  -1   16.10    3.00
  11  17  -1   16.30    2.70
 -11 -17   1   16.50    2.60
  10  17  -1    3.30    1.80
  10  17  -1    2.50    2.10
  10  17  -1    0.10    2.20
 -10 -17   1    1.30    1.80
   9  17  -1    4.70    1.70
   9  17  -1    6.60    1.70
   9  17  -1    1.40    1.90
   9  17  -1    2.60    2.40
  -9 -17   1    6.70    2.00
   8  17  -1   38.50    2.90
   8  17  -1   42.90    3.20
   8  17  -1   45.10    3.00
   8  17  -1   44.70    3.90
  -8 -17   1   45.80    3.20
   7  17  -1   36.50    2.80
   7  17  -1   22.40    2.90
   7  17  -1   29.40    2.30
   7  17  -1   30.40    2.50
  -7 -17   1   35.30    2.80
   6  17  -1   14.60    2.10
   6  17  -1   15.40    1.80
   6  17  -1   17.70    2.10
   6  17  -1   11.00    2.30
  -6 -17   1   15.10    2.00
   5  17  -1   56.99    3.30
   5  17  -1   50.99    3.00
   5  17  -1   48.40    3.80
   5  17  -1   60.39    2.90
  -5 -17   1   56.49    3.00
   4  17  -1   -0.40    1.30
   4  17  -1    2.70    1.70
   4  17  -1   -0.60    1.20
  -4 -17   1    0.80    1.30
   3  17  -1   -2.90    1.50
   3  17  -1   -0.60    1.30
   3  17  -1    0.30    1.20
  -3 -17   1    0.80    1.10
  -3 -17   1   -0.80    1.30
   2  17  -1    0.00    1.30
   2  17  -1   -0.10    1.60
   2  17  -1    0.20    1.10
  -2 -17   1    1.50    1.30
  -2 -17   1    1.50    1.10
   1  17  -1   17.80    1.70
   1  17  -1   21.80    1.90
  -1 -17   1   22.90    2.00
  -1 -17   1   20.80    1.70
   0  17  -1    7.90    1.40
   0  17  -1    8.80    1.50
   0 -17   1    9.90    1.60
   0 -17   1    8.20    1.40
  -1  17  -1   14.60    2.00
  -1  17  -1   18.20    1.70
  -1  17  -1   15.00    1.80
   1 -17   1   19.70    1.70
   1 -17   1   14.50    1.70
  -2  17  -1    3.60    1.30
  -2  17  -1    3.50    1.50
  -2  17  -1    2.50    1.50
   2 -17   1    2.60    1.30
   2 -17   1    3.60    1.40
  -3  17  -1   70.19    3.10
  -3  17  -1   67.49    3.10
  -3  17  -1   68.89    3.40
   3 -17   1   71.79    3.10
   3 -17   1   67.59    3.10
  -4  17  -1   -0.70    1.40
  -4  17  -1    0.30    1.30
  -4  17  -1    1.00    1.30
   4 -17   1    1.10    1.30
   4 -17   1    0.20    1.40
  -5  17  -1   14.60    2.20
  -5  17  -1   16.30    2.00
  -5  17  -1   15.00    1.70
   5 -17   1   15.60    1.90
   5 -17   1   18.60    2.20
  -6  17  -1   44.50    2.90
  -6  17  -1   37.60    2.30
  -6  17  -1   34.00    2.70
   6 -17   1   44.60    3.20
  -7  17  -1    9.60    2.00
  -7  17  -1    7.00    2.10
   7 -17   1   12.00    2.00
   7 -17   1    8.30    2.00
  -8  17  -1   16.00    2.30
  -8  17  -1   12.30    2.40
   8 -17   1   14.20    2.50
  -9  17  -1   29.10    2.80
  -9  17  -1   33.10    3.20
   9 -17   1   36.90    3.30
 -10  17  -1    3.20    2.00
 -10  17  -1    1.40    2.10
  10 -17   1    3.50    2.10
 -11  17  -1   30.60    3.20
 -11  17  -1   29.50    3.40
  11 -17   1   32.70    3.40
 -12  17  -1    9.20    2.60
 -12  17  -1   10.60    2.80
  12 -17   1    8.90    2.80
 -13  17  -1    7.80    2.60
 -13  17  -1    1.60    2.70
  13 -17   1    8.60    2.90
  14  16  -1   -1.50    2.30
  14  16  -1    4.20    2.60
  14  16  -1   -0.20    2.20
 -14 -16   1    3.90    2.50
  13  16  -1    3.10    2.20
  13  16  -1    3.70    2.40
  13  16  -1    4.80    2.30
 -13 -16   1    4.60    2.40
  12  16  -1    1.60    2.20
  12  16  -1   -5.50    1.90
  12  16  -1   -3.20    1.80
 -12 -16   1    1.00    1.90
  11  16  -1    5.90    2.00
  11  16  -1    1.50    2.00
  11  16  -1    1.90    2.30
 -11 -16   1    2.40    2.00
  10  16  -1    0.40    2.10
  10  16  -1   -1.00    1.90
  10  16  -1    2.20    1.70
 -10 -16   1   -0.50    1.70
   9  16  -1   24.80    3.10
   9  16  -1   29.50    2.50
   9  16  -1   23.80    2.60
  -9 -16   1   27.70    2.70
   8  16  -1   84.69    4.70
   8  16  -1   81.49    3.60
   8  16  -1   81.59    3.90
   8  16  -1   83.09    3.60
  -8 -16   1   87.49    4.00
   7  16  -1   39.10    2.80
   7  16  -1   38.40    3.40
   7  16  -1   38.80    2.90
   7  16  -1   38.10    2.70
  -7 -16   1   34.90    2.70
   6  16  -1   25.20    2.30
   6  16  -1   35.40    3.20
   6  16  -1   28.30    2.40
   6  16  -1   27.20    2.10
  -6 -16   1   24.30    2.30
   5  16  -1    7.40    1.50
   5  16  -1    8.60    2.20
   5  16  -1    8.80    1.70
   5  16  -1    6.50    1.60
  -5 -16   1   10.60    1.50
  -5 -16   1    8.90    1.70
   4  16  -1    8.20    1.80
   4  16  -1   10.50    1.60
   4  16  -1    8.50    1.50
  -4 -16   1   12.40    1.70
  -4 -16   1   10.50    1.50
   3  16  -1    9.20    1.40
   3  16  -1    8.20    1.50
  -3 -16   1    6.50    1.50
  -3 -16   1    8.50    1.30
   2  16  -1    8.00    1.30
   2  16  -1    5.80    1.40
  -2 -16   1    8.00    1.30
  -2 -16   1    8.00    1.50
   1  16  -1   18.90    1.60
   1  16  -1   16.70    1.70
  -1 -16   1   19.50    1.80
  -1 -16   1   19.60    1.70
   0  16  -1   18.70    1.70
   0  16  -1   18.10    1.80
   0 -16   1   18.20    1.60
   0 -16   1   19.10    1.70
  -1  16  -1   77.89    2.90
  -1  16  -1   79.99    3.20
   1 -16   1   77.09    3.10
   1 -16   1   77.49    2.90
  -2  16  -1   31.50    2.20
  -2  16  -1   27.20    2.10
   2 -16   1   28.10    2.10
   2 -16   1   34.20    2.40
  -3  16  -1   58.19    2.70
  -3  16  -1   53.39    2.80
  -3  16  -1   52.69    2.80
   3 -16   1   51.89    2.70
   3 -16   1   56.39    2.70
  -4  16  -1  103.69    3.50
  -4  16  -1  102.89    3.90
  -4  16  -1  102.19    3.70
   4 -16   1  103.09    3.70
   4 -16   1  109.59    3.90
  -5  16  -1   12.40    1.90
  -5  16  -1   11.90    1.50
  -5  16  -1   12.10    1.80
   5 -16   1   13.70    1.90
  -6  16  -1   11.50    1.90
  -6  16  -1   10.40    1.30
  -6  16  -1    9.90    2.10
   6 -16   1    7.10    1.60
   6 -16   1   11.50    2.00
  -7  16  -1   47.90    3.40
  -7  16  -1   44.10    3.30
   7 -16   1   46.00    3.30
   7 -16   1   43.70    3.00
  -8  16  -1   15.80    2.50
  -8  16  -1   14.70    2.30
   8 -16   1   14.80    2.40
   8 -16   1   15.60    2.20
  -9  16  -1   97.19    4.30
  -9  16  -1   76.29    4.40
   9 -16   1   79.69    4.20
   9 -16   1   91.29    4.40
 -10  16  -1    2.60    2.00
 -10  16  -1   -1.60    2.00
  10 -16   1    1.20    1.80
 -11  16  -1    6.90    2.20
 -11  16  -1    7.20    2.60
  11 -16   1    7.70    2.50
 -12  16  -1   11.90    2.60
 -12  16  -1   11.30    2.90
  12 -16   1   10.50    2.80
 -13  16  -1    1.90    2.50
 -13  16  -1    8.90    2.60
  13 -16   1    4.00    2.80
 -14  16  -1    0.70    2.30
 -14  16  -1    1.10    2.70
  14 -16   1    0.80    2.80
  14  15  -1    3.40    2.40
  14  15  -1    1.30    2.20
  14  15  -1   -2.00    2.30
 -14 -15   1    4.10    2.40
  13  15  -1    3.90    2.20
  13  15  -1   -1.20    2.10
  13  15  -1    3.30    2.30
 -13 -15   1    0.40    2.30
  12  15  -1   25.50    3.10
  12  15  -1   25.90    2.80
  12  15  -1   30.20    3.40
 -12 -15   1   28.50    3.10
  11  15  -1    9.90    2.10
  11  15  -1   14.40    2.60
  11  15  -1   13.90    2.70
 -11 -15   1   12.30    2.30
  10  15  -1    2.70    2.20
  10  15  -1    3.70    1.70
  10  15  -1   -0.80    1.80
 -10 -15   1    2.90    2.00
   9  15  -1   19.50    2.70
   9  15  -1   18.50    2.20
   9  15  -1   13.40    2.30
  -9 -15   1   18.20    2.30
   8  15  -1   12.80    2.10
   8  15  -1   12.00    1.80
   8  15  -1    8.40    2.20
   8  15  -1   11.30    1.90
  -8 -15   1    9.80    2.00
   7  15  -1    4.10    1.50
   7  15  -1    6.10    2.10
   7  15  -1    4.90    1.80
   7  15  -1    6.00    1.60
  -7 -15   1    4.20    1.60
   6  15  -1    5.70    2.00
   6  15  -1    9.30    1.60
   6  15  -1    6.50    1.60
   6  15  -1    9.30    1.60
  -6 -15   1    5.10    1.40
  -6 -15   1   10.20    1.70
   5  15  -1    2.80    1.40
   5  15  -1    1.80    1.20
   5  15  -1    1.10    1.70
   5  15  -1    4.60    1.50
  -5 -15   1    3.20    1.40
  -5 -15   1    1.20    1.20
   4  15  -1    0.20    1.10
   4  15  -1    2.80    1.30
  -4 -15   1    2.10    1.10
  -4 -15   1    0.50    1.20
   3  15  -1  159.08    4.30
   3  15  -1  152.48    4.50
  -3 -15   1  148.79    4.40
  -3 -15   1  157.68    4.30
   2  15  -1    3.80    1.10
   2  15  -1    3.20    1.20
  -2 -15   1    1.80    1.20
  -2 -15   1    2.50    1.10
   1  15  -1    4.10    1.20
   1  15  -1    3.00    1.10
  -1 -15   1    4.20    1.10
  -1 -15   1    3.20    1.20
   0  15  -1   93.59    3.20
   0  15  -1   92.69    3.10
   0 -15   1   94.99    3.10
   0 -15   1   90.89    3.20
  -1  15  -1   59.89    2.70
  -1  15  -1   59.69    2.50
   1 -15   1   64.79    2.50
   1 -15   1   57.79    2.70
  -2  15  -1    5.50    1.40
  -2  15  -1    4.20    1.20
   2 -15   1    6.40    1.30
   2 -15   1    4.40    1.30
  -3  15  -1   67.79    2.90
  -3  15  -1   65.79    3.00
   3 -15   1   69.79    2.80
   3 -15   1   67.69    2.90
  -4  15  -1   20.00    1.90
  -4  15  -1   25.60    2.10
  -4  15  -1   21.70    1.70
   4 -15   1   21.70    1.90
   4 -15   1   22.50    2.00
  -5  15  -1  168.28    5.10
  -5  15  -1  167.78    4.30
  -5  15  -1  161.18    4.90
   5 -15   1  160.08    4.70
   5 -15   1  161.28    4.90
  -6  15  -1   45.80    3.10
  -6  15  -1   49.40    2.10
  -6  15  -1   46.10    2.90
   6 -15   1   44.80    3.00
   6 -15   1   43.40    2.90
  -7  15  -1    2.70    1.70
  -7  15  -1    2.20    1.60
  -7  15  -1    0.50    0.80
   7 -15   1    0.90    1.60
   7 -15   1    1.90    1.60
  -8  15  -1   52.39    3.60
  -8  15  -1   52.99    3.40
   8 -15   1   59.69    3.40
   8 -15   1   56.19    3.40
  -9  15  -1    7.60    2.00
  -9  15  -1    2.40    1.80
   9 -15   1    1.70    1.90
   9 -15   1    3.10    1.80
 -10  15  -1    2.10    2.10
 -10  15  -1    4.60    2.00
  10 -15   1    3.40    1.90
  10 -15   1    1.30    1.80
 -11  15  -1   11.70    2.40
 -11  15  -1   22.10    3.10
  11 -15   1   18.10    2.80
  11 -15   1   21.60    3.00
 -12  15  -1   28.80    3.20
 -12  15  -1   31.80    3.50
  12 -15   1   22.50    3.10
 -13  15  -1    3.90    2.30
 -13  15  -1    8.90    2.80
  13 -15   1    5.40    2.70
 -14  15  -1    3.70    2.60
 -14  15  -1    2.00    2.70
  14 -15   1    3.40    2.80
  14  14  -1    7.00    2.50
  14  14  -1   -3.30    2.10
  14  14  -1    2.10    2.30
 -14 -14   1    5.20    2.30
  13  14  -1   16.30    2.80
  13  14  -1   18.30    3.00
  13  14  -1   19.00    2.70
 -13 -14   1   13.50    2.70
  12  14  -1    2.80    2.00
  12  14  -1    3.60    2.20
  12  14  -1    5.60    2.30
 -12 -14   1    3.70    2.20
  11  14  -1   40.80    3.30
  11  14  -1   35.00    2.90
  11  14  -1   33.70    3.40
 -11 -14   1   45.10    3.50
  10  14  -1  134.69    5.60
  10  14  -1  132.69    5.30
  10  14  -1  148.69    5.00
 -10 -14   1  130.59    5.10
   9  14  -1  111.99    4.60
   9  14  -1  117.99    4.40
   9  14  -1  116.09    5.20
  -9 -14   1  124.19    4.60
   8  14  -1   35.40    2.40
   8  14  -1   35.70    2.50
   8  14  -1   36.80    2.70
   8  14  -1   31.50    2.90
  -8 -14   1   39.20    2.80
  -8 -14   1   39.30    3.20
   7  14  -1    0.60    1.70
   7  14  -1   -0.50    1.40
   7  14  -1    0.80    1.40
   7  14  -1    0.90    1.30
  -7 -14   1    0.30    1.40
  -7 -14   1    0.20    1.30
   6  14  -1   29.70    2.30
   6  14  -1   34.50    2.50
   6  14  -1   34.70    2.40
   6  14  -1   32.00    2.70
  -6 -14   1   32.10    2.30
  -6 -14   1   30.80    2.30
   5  14  -1   67.29    3.00
   5  14  -1   67.69    3.60
   5  14  -1   65.39    3.00
   5  14  -1   67.39    2.80
  -5 -14   1   64.69    2.80
  -5 -14   1   70.69    3.00
   4  14  -1   40.90    2.20
   4  14  -1   39.20    2.30
  -4 -14   1   37.20    2.10
  -4 -14   1   35.20    2.40
   3  14  -1   33.00    2.10
   3  14  -1   35.60    2.10
  -3 -14   1   35.40    2.10
  -3 -14   1   34.50    2.00
   2  14  -1  261.57    6.00
   2  14  -1  267.77    6.30
  -2 -14   1  261.47    6.20
  -2 -14   1  261.77    6.00
   1  14  -1   41.50    2.20
   1  14  -1   41.80    2.10
  -1 -14   1   42.50    2.00
  -1 -14   1   39.30    2.20
   0  14  -1    7.80    1.20
   0  14  -1    5.40    1.20
   0 -14   1    5.60    1.10
   0 -14   1    5.80    1.20
  -1  14  -1    0.80    1.10
  -1  14  -1    0.30    1.00
   1 -14   1   -0.60    1.00
   1 -14   1    0.70    0.90
  -2  14  -1  154.08    4.30
  -2  14  -1  149.09    4.20
   2 -14   1  148.59    4.20
   2 -14   1  152.48    4.20
  -3  14  -1   61.79    2.80
  -3  14  -1   61.49    2.70
   3 -14   1   60.99    2.60
   3 -14   1   66.19    2.80
  -4  14  -1   -0.30    1.20
  -4  14  -1   -0.80    1.20
   4 -14   1    0.50    1.20
  -5  14  -1    3.30    1.00
  -5  14  -1    0.80    1.30
  -5  14  -1    1.90    1.40
   5 -14   1    3.30    1.30
   5 -14   1    1.60    1.30
  -6  14  -1    9.60    1.90
  -6  14  -1   11.60    1.80
  -6  14  -1   10.90    1.10
   6 -14   1   12.60    1.90
   6 -14   1    7.00    1.70
  -7  14  -1   42.00    2.90
  -7  14  -1   44.80    3.20
  -7  14  -1   44.70    1.60
   7 -14   1   45.60    3.00
   7 -14   1   36.00    2.80
  -8  14  -1   40.10    3.10
  -8  14  -1   42.80    3.20
   8 -14   1   38.90    2.80
   8 -14   1   40.00    3.00
  -9  14  -1   89.09    4.40
  -9  14  -1   88.69    4.10
   9 -14   1   91.99    4.20
   9 -14   1   92.69    4.30
 -10  14  -1   35.80    3.20
 -10  14  -1   29.70    2.80
  10 -14   1   39.70    3.20
 -11  14  -1   31.80    3.10
 -11  14  -1   30.00    3.20
  11 -14   1   31.50    3.00
 -12  14  -1    4.80    1.70
 -12  14  -1    2.20    2.30
 -12  14  -1    4.90    2.40
  12 -14   1    3.50    2.10
 -13  14  -1   62.59    4.40
 -13  14  -1   60.19    3.50
 -13  14  -1   68.69    4.80
 -14  14  -1   24.50    2.50
 -14  14  -1   26.20    3.70
 -14  14  -1   17.20    3.20
  15  13  -1   20.80    3.20
  15  13  -1   17.20    3.00
  15  13  -1   14.70    2.90
 -15 -13   1   21.60    3.20
  14  13  -1   10.00    2.50
  14  13  -1   10.30    2.50
  14  13  -1   10.70    2.80
 -14 -13   1    8.00    2.70
  13  13  -1    9.90    2.60
  13  13  -1   14.30    2.50
  13  13  -1   12.30    2.70
 -13 -13   1   17.40    2.90
  12  13  -1   38.40    3.10
  12  13  -1   38.40    3.50
  12  13  -1   37.00    3.30
 -12 -13   1   31.20    3.10
  11  13  -1    8.30    2.30
  11  13  -1    7.70    2.20
  11  13  -1    9.10    2.00
 -11 -13   1    6.40    2.00
  10  13  -1   12.40    2.10
  10  13  -1   14.30    2.30
  10  13  -1   10.00    2.30
 -10 -13   1   17.10    2.40
   9  13  -1   11.70    2.40
   9  13  -1   13.10    2.00
   9  13  -1   15.50    2.30
  -9 -13   1   11.80    2.00
  -9 -13   1   16.00    2.30
   8  13  -1    7.40    1.70
   8  13  -1    3.30    1.80
   8  13  -1    7.30    1.70
  -8 -13   1    7.30    1.60
  -8 -13   1    7.30    1.70
   7  13  -1   89.89    3.60
   7  13  -1   92.39    4.20
   7  13  -1   87.99    3.30
   7  13  -1   92.09    3.50
  -7 -13   1   86.09    3.60
  -7 -13   1   87.99    3.40
   6  13  -1   15.10    1.70
   6  13  -1    8.80    1.90
   6  13  -1   14.70    1.70
   6  13  -1   12.70    1.60
  -6 -13   1    8.60    1.60
  -6 -13   1   13.20    1.60
   5  13  -1   79.29    3.00
   5  13  -1   82.79    3.10
   5  13  -1   80.59    3.20
  -5 -13   1   80.59    3.00
  -5 -13   1   81.59    3.20
   4  13  -1   11.90    1.40
   4  13  -1   12.20    1.50
  -4 -13   1   11.90    1.50
  -4 -13   1   12.40    1.40
   3  13  -1  258.67    6.00
   3  13  -1  245.38    5.80
  -3 -13   1  242.28    5.70
  -3 -13   1  250.37    5.90
   2  13  -1   26.00    1.90
   2  13  -1   26.10    1.80
  -2 -13   1   24.90    1.70
  -2 -13   1   24.60    1.80
   1  13  -1    6.30    1.10
   1  13  -1    5.50    1.20
  -1 -13   1    5.80    1.20
  -1 -13   1    5.40    1.10
   0  13  -1  293.57    6.80
   0  13  -1  306.07    6.60
   0 -13   1  295.77    6.60
   0 -13   1  298.57    6.70
  -1  13  -1   81.89    2.90
  -1  13  -1   83.49    2.80
   1 -13   1   85.89    2.90
   1 -13   1   83.99    2.80
  -2  13  -1   16.80    1.60
  -2  13  -1   15.10    1.50
   2 -13   1   17.60    1.50
   2 -13   1   15.70    1.60
  -3  13  -1  154.78    4.30
  -3  13  -1  163.38    4.60
   3 -13   1  171.48    4.50
   3 -13   1  163.88    4.40
  -4  13  -1  254.57    6.20
  -4  13  -1  237.38    5.90
   4 -13   1  240.28    5.90
   4 -13   1  231.68    5.90
  -5  13  -1   74.09    3.30
  -5  13  -1   78.29    2.50
  -5  13  -1   76.39    3.20
   5 -13   1   74.99    3.10
   5 -13   1   79.19    3.10
  -6  13  -1   49.60    2.80
  -6  13  -1   50.79    3.00
  -6  13  -1   52.99    1.90
   6 -13   1   45.50    2.70
   6 -13   1   52.79    2.90
  -7  13  -1   -0.90    1.50
  -7  13  -1    1.50    1.50
  -7  13  -1   -0.60    0.60
   7 -13   1   -1.40    1.40
   7 -13   1   -1.20    1.40
  -8  13  -1   48.20    3.10
  -8  13  -1   35.20    2.80
   8 -13   1   41.30    3.00
  -9  13  -1  115.89    4.80
  -9  13  -1  109.99    4.50
   9 -13   1  110.89    4.50
 -10  13  -1   72.79    4.30
 -10  13  -1   73.79    3.30
 -10  13  -1   79.19    4.10
  10 -13   1   87.19    4.10
 -11  13  -1   10.60    1.80
 -11  13  -1    8.90    2.40
 -11  13  -1    9.50    2.30
  11 -13   1   10.90    2.40
 -12  13  -1   31.20    2.50
 -12  13  -1   38.10    3.60
 -12  13  -1   29.80    3.10
  12 -13   1   28.80    3.10
 -13  13  -1    0.50    2.40
 -13  13  -1    0.50    2.20
 -13  13  -1    0.10    1.60
  13 -13   1   -1.50    2.10
 -14  13  -1    0.10    1.70
 -14  13  -1   -5.10    2.20
 -14  13  -1   -0.90    2.40
 -15  13  -1   35.40    3.00
 -15  13  -1   41.60    4.10
 -15  13  -1   34.00    3.90
  15  12  -1    4.40    2.70
  15  12  -1    2.20    2.20
  15  12  -1    6.80    2.50
 -15 -12   1    2.90    2.50
  14  12  -1    8.60    2.40
  14  12  -1   11.90    2.60
  14  12  -1   10.20    2.60
 -14 -12   1    6.20    2.50
  13  12  -1   -1.00    2.00
  13  12  -1   -0.10    1.90
  13  12  -1   -1.80    1.90
 -13 -12   1    4.50    2.30
  12  12  -1    7.80    2.20
  12  12  -1    8.80    2.30
  12  12  -1   15.60    2.60
 -12 -12   1    9.10    2.40
  11  12  -1   10.00    2.20
  11  12  -1   10.40    2.30
  11  12  -1    7.80    2.00
 -11 -12   1    7.30    2.00
  10  12  -1   19.50    2.50
  10  12  -1   19.60    2.30
  10  12  -1   21.80    2.60
 -10 -12   1   21.50    2.80
 -10 -12   1   20.10    2.50
   9  12  -1   93.79    3.80
   9  12  -1   95.99    4.40
   9  12  -1   85.29    4.00
  -9 -12   1   85.89    3.90
  -9 -12   1   89.79    3.70
   8  12  -1   31.40    2.50
   8  12  -1   27.50    2.60
   8  12  -1   35.30    2.50
  -8 -12   1   28.10    2.40
  -8 -12   1   32.10    2.40
   7  12  -1   22.70    1.90
   7  12  -1   24.10    2.60
   7  12  -1   25.00    1.90
   7  12  -1   17.50    1.90
  -7 -12   1   23.60    2.00
  -7 -12   1   17.40    2.00
   6  12  -1   96.19    3.30
   6  12  -1   94.69    4.00
   6  12  -1   96.09    3.30
   6  12  -1   97.79    3.50
  -6 -12   1  101.19    3.30
  -6 -12   1   98.59    3.60
   5  12  -1   92.49    3.10
   5  12  -1   88.59    3.30
   5  12  -1   85.49    3.20
  -5 -12   1   89.79    3.20
  -5 -12   1   89.09    3.00
   4  12  -1   22.20    1.70
   4  12  -1   24.20    1.70
  -4 -12   1   22.90    1.80
  -4 -12   1   23.70    1.70
   3  12  -1   65.59    2.60
   3  12  -1   71.29    2.60
  -3 -12   1   70.79    2.60
  -3 -12   1   66.29    2.50
   2  12  -1  101.39    3.00
   2  12  -1   95.49    3.00
  -2 -12   1   88.99    2.90
  -2 -12   1   97.29    3.00
   1  12  -1  136.89    3.80
   1  12  -1  144.09    3.70
  -1 -12   1  138.39    3.80
  -1 -12   1  141.99    3.70
   0  12  -1  683.33   13.50
   0  12  -1  670.73   13.40
   0 -12   1  678.13   13.40
   0 -12   1  689.53   13.50
  -1  12  -1  317.97    7.10
  -1  12  -1  327.87    7.00
   1 -12   1  325.97    7.10
   1 -12   1  322.57    7.00
  -2  12  -1  245.18    5.90
  -2  12  -1  251.17    5.80
   2 -12   1  244.88    5.80
   2 -12   1  255.57    5.80
  -3  12  -1  195.38    5.10
  -3  12  -1  211.98    5.10
   3 -12   1  199.58    5.10
  -4  12  -1  159.28    4.40
  -4  12  -1  157.48    4.50
   4 -12   1  153.98    4.40
   4 -12   1  154.18    4.30
  -5  12  -1   12.80    1.60
  -5  12  -1   12.30    1.60
   5 -12   1   17.90    1.70
   5 -12   1   12.10    1.50
  -6  12  -1  209.28    5.80
  -6  12  -1  208.78    4.50
  -6  12  -1  199.18    5.60
   6 -12   1  223.48    5.70
   6 -12   1  212.98    5.60
  -7  12  -1   51.49    2.90
  -7  12  -1   52.89    1.40
  -7  12  -1   50.69    3.00
   7 -12   1   54.89    2.90
  -8  12  -1    1.60    1.70
  -8  12  -1    0.60    1.10
  -8  12  -1   -1.80    1.40
   8 -12   1    0.30    1.50
  -9  12  -1   10.70    2.10
  -9  12  -1   11.00    2.20
  -9  12  -1   12.90    1.60
   9 -12   1   15.50    2.20
 -10  12  -1   18.00    2.50
 -10  12  -1   11.40    2.40
 -10  12  -1   13.20    1.80
  10 -12   1   13.00    2.20
 -11  12  -1   57.69    3.20
 -11  12  -1   52.39    3.80
 -11  12  -1   54.69    3.70
  11 -12   1   53.69    3.70
 -12  12  -1    1.10    1.90
 -12  12  -1   -1.70    2.10
 -12  12  -1    1.30    1.60
  12 -12   1    0.00    2.10
 -13  12  -1   -0.20    1.60
 -13  12  -1    4.00    2.30
 -13  12  -1   -0.20    2.00
  13 -12   1   -0.10    2.20
 -14  12  -1   11.50    2.70
 -14  12  -1   18.30    2.30
 -14  12  -1   20.50    3.20
  14 -12   1   14.50    3.00
 -15  12  -1   14.60    2.40
 -15  12  -1   16.20    3.00
 -15  12  -1   14.50    3.00
  15  11  -1    4.60    2.50
  15  11  -1    6.80    2.40
  15  11  -1    6.50    2.50
 -15 -11   1    4.90    2.40
  14  11  -1    0.30    2.30
  14  11  -1    0.10    2.20
  14  11  -1   -0.30    2.00
 -14 -11   1    5.70    2.50
  13  11  -1   -0.70    1.90
  13  11  -1    4.10    2.10
  13  11  -1    1.50    2.10
 -13 -11   1   -0.50    2.00
  12  11  -1    0.70    1.80
  12  11  -1    4.10    2.00
  12  11  -1    2.50    2.10
 -12 -11   1    5.30    2.20
  11  11  -1   35.70    3.10
  11  11  -1   39.60    3.10
  11  11  -1   32.40    2.70
 -11 -11   1   35.00    3.00
  10  11  -1    6.60    2.00
  10  11  -1    5.40    1.70
  10  11  -1    6.00    2.10
 -10 -11   1    3.10    1.80
 -10 -11   1    5.20    1.80
   9  11  -1   30.20    2.60
   9  11  -1   32.50    2.50
   9  11  -1   33.70    3.00
  -9 -11   1   38.20    2.60
  -9 -11   1   28.60    2.50
   8  11  -1   79.59    3.50
   8  11  -1   75.89    3.30
   8  11  -1   74.49    3.70
  -8 -11   1   75.29    3.40
  -8 -11   1   72.79    3.20
   7  11  -1   85.09    3.90
   7  11  -1   86.39    3.00
   7  11  -1   85.19    3.30
   7  11  -1   81.09    3.40
  -7 -11   1   94.79    3.50
  -7 -11   1   84.89    3.30
   6  11  -1    4.30    1.20
   6  11  -1    2.80    1.10
   6  11  -1    1.80    1.40
   6  11  -1    2.90    1.30
  -6 -11   1    2.90    1.30
  -6 -11   1    4.10    1.20
   5  11  -1   30.50    2.00
   5  11  -1   33.10    2.10
   5  11  -1   32.90    2.20
  -5 -11   1   35.00    2.20
  -5 -11   1   31.80    2.10
   4  11  -1  382.66    8.30
   4  11  -1  386.76    8.20
  -4 -11   1  386.26    8.20
  -4 -11   1  381.26    8.30
   3  11  -1   29.50    1.80
   3  11  -1   30.70    2.00
  -3 -11   1   29.50    1.70
  -3 -11   1   27.30    1.90
   2  11  -1    3.50    1.00
   2  11  -1    3.20    1.00
  -2 -11   1    3.10    1.00
  -2 -11   1    1.90    1.00
   1  11  -1  171.28    4.20
   1  11  -1  166.98    4.10
  -1 -11   1  169.08    4.30
  -1 -11   1  168.58    4.10
   0  11  -1    7.60    1.10
   0  11  -1    8.30    1.20
   0 -11   1   11.60    1.30
   0 -11   1   11.70    1.20
  -1  11  -1  125.99    3.30
  -1  11  -1  115.89    3.40
   1 -11   1  112.79    3.30
   1 -11   1  112.09    3.30
  -2  11  -1   85.99    2.90
  -2  11  -1   87.49    2.90
   2 -11   1   83.59    2.80
   2 -11   1   84.29    2.80
  -3  11  -1   36.00    2.10
  -3  11  -1   35.70    2.20
   3 -11   1   39.70    2.10
   3 -11   1   38.40    2.00
  -4  11  -1   35.10    2.20
  -4  11  -1   32.90    2.10
   4 -11   1   39.00    2.20
   4 -11   1   37.50    2.20
  -5  11  -1    4.50    1.20
  -5  11  -1    3.90    1.30
   5 -11   1    3.70    1.10
   5 -11   1    5.70    1.30
  -6  11  -1   -0.60    1.20
  -6  11  -1    1.10    1.30
  -6  11  -1    1.60    0.60
   6 -11   1   -0.70    1.20
  -7  11  -1   45.60    2.40
  -7  11  -1   45.40    2.90
  -7  11  -1   53.09    2.90
   7 -11   1   52.59    2.80
  -8  11  -1    2.60    1.50
  -8  11  -1    5.30    1.80
  -8  11  -1    5.00    1.30
   8 -11   1    5.00    1.60
  -9  11  -1   26.40    2.50
  -9  11  -1   35.90    2.80
  -9  11  -1   36.50    2.50
   9 -11   1   32.10    2.70
 -10  11  -1   55.99    3.10
 -10  11  -1   56.89    3.70
 -10  11  -1   55.19    3.60
  10 -11   1   52.49    3.60
 -11  11  -1    3.60    1.90
 -11  11  -1    4.70    2.10
 -11  11  -1    5.10    1.70
  11 -11   1    9.10    2.20
 -12  11  -1   11.80    2.50
 -12  11  -1    7.70    2.30
 -12  11  -1    7.40    1.90
  12 -11   1   10.50    2.50
 -13  11  -1    0.60    2.10
 -13  11  -1   -1.70    1.70
 -13  11  -1    0.30    2.30
  13 -11   1    1.30    2.20
 -14  11  -1    5.80    2.40
 -14  11  -1    5.90    2.10
 -14  11  -1   10.60    2.80
  14 -11   1    4.70    2.50
 -15  11  -1    3.80    2.10
 -15  11  -1    3.60    2.60
 -15  11  -1    3.60    2.50
  15 -11   1   -0.40    2.50
  15  10  -1    5.50    2.20
  15  10  -1    2.90    2.20
  15  10  -1    6.60    2.60
 -15 -10   1    3.00    2.50
  14  10  -1   17.90    2.60
  14  10  -1   17.00    2.90
  14  10  -1   11.60    2.50
 -14 -10   1   14.20    2.70
  13  10  -1    1.90    2.10
  13  10  -1    2.50    2.00
  13  10  -1    0.90    1.80
 -13 -10   1    1.40    2.10
  12  10  -1   -0.30    1.80
  12  10  -1    1.10    1.90
  12  10  -1    1.30    1.90
 -12 -10   1    0.70    2.00
  11  10  -1   32.60    3.00
  11  10  -1   31.10    3.00
  11  10  -1   38.00    2.90
 -11 -10   1   36.20    2.90
 -11 -10   1   39.30    3.10
  10  10  -1   32.00    2.60
  10  10  -1   36.90    3.00
  10  10  -1   35.60    3.00
 -10 -10   1   28.60    2.70
 -10 -10   1   28.10    2.60
   9  10  -1    6.40    1.60
   9  10  -1    6.00    1.90
   9  10  -1    5.20    1.80
  -9 -10   1    7.10    1.90
  -9 -10   1    6.60    1.70
   8  10  -1   10.50    1.90
   8  10  -1    7.90    1.60
   8  10  -1    9.30    1.70
  -8 -10   1   10.30    1.60
  -8 -10   1    9.70    1.80
   7  10  -1   14.50    1.60
   7  10  -1   12.90    1.70
   7  10  -1   16.40    2.00
  -7 -10   1   13.50    1.80
  -7 -10   1   11.60    1.60
   6  10  -1  153.28    4.10
   6  10  -1  169.78    4.40
   6  10  -1  155.98    4.40
  -6 -10   1  153.18    4.50
  -6 -10   1  150.98    4.30
   5  10  -1   15.40    1.50
   5  10  -1   16.70    1.50
   5  10  -1   14.40    1.60
  -5 -10   1   17.10    1.50
  -5 -10   1   16.10    1.60
   4  10  -1   18.00    1.50
   4  10  -1   19.50    1.50
   4  10  -1   21.10    1.70
  -4 -10   1   18.80    1.60
  -4 -10   1   21.40    1.60
   3  10  -1   97.29    2.90
   3  10  -1   93.79    3.00
  -3 -10   1   94.09    2.90
  -3 -10   1   99.39    3.00
   2  10  -1   29.40    1.70
   2  10  -1   27.50    1.80
  -2 -10   1   27.10    1.70
  -2 -10   1   25.60    1.70
   1  10  -1   39.90    1.90
   1  10  -1   41.20    1.90
  -1 -10   1   34.70    1.90
  -1 -10   1   35.70    1.80
   0  10  -1    1.30    1.00
   0  10  -1    1.60    0.90
   0 -10   1    2.40    0.90
   0 -10   1    2.50    1.00
  -1  10  -1   42.30    2.00
  -1  10  -1   43.40    2.00
   1 -10   1   42.80    2.00
   1 -10   1   43.20    2.00
  -2  10  -1  773.42   15.00
  -2  10  -1  747.83   14.90
   2 -10   1  775.12   14.90
  -3  10  -1  198.98    4.80
  -3  10  -1  191.88    4.80
   3 -10   1  192.98    4.80
   3 -10   1  207.78    4.90
  -4  10  -1    5.10    1.20
  -4  10  -1    2.30    1.10
   4 -10   1    4.70    1.20
   4 -10   1    4.40    1.20
  -5  10  -1  100.19    3.40
  -5  10  -1   97.79    3.40
   5 -10   1   98.79    3.30
  -6  10  -1   27.10    1.10
  -6  10  -1   30.50    2.30
  -6  10  -1   25.10    2.10
  -6  10  -1   27.20    1.80
   6 -10   1   26.00    2.00
  -7  10  -1    3.40    1.10
  -7  10  -1    2.20    1.50
  -7  10  -1    1.90    1.30
   7 -10   1    1.50    1.40
  -8  10  -1   72.49    3.00
  -8  10  -1   75.19    3.30
  -8  10  -1   80.59    3.60
   8 -10   1   72.89    3.40
  -9  10  -1   48.40    2.90
  -9  10  -1   49.30    3.40
  -9  10  -1   55.49    3.30
   9 -10   1   47.30    2.90
 -10  10  -1    0.10    1.80
 -10  10  -1    2.00    1.50
 -10  10  -1   -0.10    1.80
  10 -10   1   -2.20    1.70
 -11  10  -1   13.60    2.50
 -11  10  -1   12.20    2.30
 -11  10  -1   11.40    1.90
  11 -10   1   12.00    2.30
 -12  10  -1   24.40    2.90
 -12  10  -1   27.40    3.10
 -12  10  -1   20.00    2.30
  12 -10   1   24.20    2.80
 -13  10  -1   31.20    3.40
 -13  10  -1   32.40    3.20
 -13  10  -1   31.90    2.80
  13 -10   1   33.20    3.40
 -14  10  -1   36.20    3.80
 -14  10  -1   41.00    3.80
 -14  10  -1   41.10    3.20
  14 -10   1   39.30    3.60
 -15  10  -1   20.50    2.70
 -15  10  -1   20.20    3.30
 -15  10  -1   13.10    2.80
  15 -10   1   18.70    3.20
  16   9  -1   11.10    2.60
  16   9  -1    1.60    2.40
 -16  -9   1    7.30    2.60
  15   9  -1   -2.30    2.00
  15   9  -1    2.80    2.30
  15   9  -1   -1.70    1.90
 -15  -9   1    0.40    2.20
  14   9  -1    2.00    1.90
  14   9  -1    0.50    1.90
  14   9  -1    1.40    2.20
 -14  -9   1   -2.60    1.90
  13   9  -1   10.60    2.40
  13   9  -1    9.90    2.20
  13   9  -1    8.10    2.40
 -13  -9   1    9.90    2.40
  12   9  -1    5.80    2.10
  12   9  -1    3.70    1.90
  12   9  -1    4.90    2.00
 -12  -9   1    3.20    2.00
 -12  -9   1    0.20    1.70
  11   9  -1   95.29    4.30
  11   9  -1   87.99    4.00
  11   9  -1   83.99    4.00
 -11  -9   1   92.29    4.10
 -11  -9   1   83.09    4.20
  10   9  -1    7.40    1.90
  10   9  -1   10.20    1.90
  10   9  -1    9.00    2.00
 -10  -9   1    6.50    1.90
 -10  -9   1   10.00    1.80
   9   9  -1    5.40    1.70
   9   9  -1    3.60    1.50
   9   9  -1    4.20    1.70
  -9  -9   1    5.60    1.60
  -9  -9   1    4.70    1.70
   8   9  -1   12.20    2.00
   8   9  -1   13.80    1.70
   8   9  -1   16.30    1.90
  -8  -9   1   15.40    1.80
  -8  -9   1   14.40    1.80
   7   9  -1    6.10    1.50
   7   9  -1    4.60    1.40
   7   9  -1    5.20    1.30
  -7  -9   1    6.40    1.40
  -7  -9   1    5.60    1.40
   6   9  -1   55.09    2.40
   6   9  -1   51.29    2.40
   6   9  -1   51.79    2.10
  -6  -9   1   53.89    2.60
  -6  -9   1   51.19    2.50
   5   9  -1   -0.90    1.00
   5   9  -1    0.20    1.10
   5   9  -1    0.30    0.90
  -5  -9   1    0.70    1.00
  -5  -9   1   -0.40    1.00
   4   9  -1  104.59    3.10
   4   9  -1  106.29    3.10
   4   9  -1  107.49    3.20
  -4  -9   1  104.69    3.30
  -4  -9   1  105.69    3.20
   3   9  -1  512.85   10.10
   3   9  -1  512.75   10.20
  -3  -9   1  495.95   10.20
  -3  -9   1  498.65   10.10
   2   9  -1   18.10    1.30
   2   9  -1   17.10    1.40
  -2  -9   1   17.80    1.30
  -2  -9   1   15.80    1.30
   1   9  -1  719.53   13.80
   1   9  -1  701.33   13.80
  -1  -9   1  728.93   13.80
  -1  -9   1  718.03   13.80
   0   9  -1  806.82   15.10
   0   9  -1  777.32   15.00
   0  -9   1  774.22   15.10
   0  -9   1  790.12   15.10
  -1   9  -1  178.98    4.20
  -1   9  -1  175.18    4.20
   1  -9   1  173.98    4.20
   1  -9   1  180.98    4.20
  -2   9  -1  124.99    3.50
  -2   9  -1  126.09    3.40
   2  -9   1  129.19    3.40
  -3   9  -1  274.87    6.20
  -3   9  -1  277.77    6.10
   3  -9   1  262.27    6.10
   3  -9   1  275.67    6.10
  -4   9  -1  197.58    5.00
  -4   9  -1  200.08    5.00
   4  -9   1  200.48    4.90
   4  -9   1  199.78    4.90
  -5   9  -1   64.59    2.30
  -5   9  -1   64.89    2.70
  -5   9  -1   67.99    2.80
   5  -9   1   63.69    2.70
  -6   9  -1   52.79    2.60
  -6   9  -1   50.09    2.60
  -6   9  -1   45.90    2.20
   6  -9   1   42.20    2.50
  -7   9  -1   36.20    2.50
  -7   9  -1   38.30    2.30
  -7   9  -1   42.40    2.70
   7  -9   1   43.10    2.60
  -8   9  -1  298.87    7.40
  -8   9  -1  282.07    7.30
  -8   9  -1  286.27    6.80
   8  -9   1  295.97    7.30
  -9   9  -1  116.09    4.40
  -9   9  -1  108.29    4.10
  -9   9  -1  109.99    3.80
   9  -9   1  107.09    4.30
 -10   9  -1    5.40    1.80
 -10   9  -1    6.30    1.60
 -10   9  -1    6.10    2.00
  10  -9   1    2.10    1.90
 -11   9  -1    7.50    1.80
 -11   9  -1    3.70    2.00
 -11   9  -1    7.60    2.30
  11  -9   1    8.80    2.20
 -12   9  -1   81.89    4.30
 -12   9  -1   91.19    4.10
  12  -9   1   87.99    4.50
 -13   9  -1   -0.90    1.60
 -13   9  -1    1.70    2.10
 -13   9  -1    1.80    1.90
  13  -9   1    0.10    2.10
 -14   9  -1    1.00    1.90
 -14   9  -1    2.00    2.30
 -14   9  -1    4.10    2.40
  14  -9   1   -1.80    2.30
 -15   9  -1    3.40    2.50
 -15   9  -1    1.80    2.50
 -15   9  -1    2.50    2.00
  15  -9   1    0.90    2.50
 -16   9  -1   12.40    3.00
 -16   9  -1   11.70    3.20
 -16   9  -1   13.30    2.60
  16  -9   1   11.90    3.20
  16   8  -1    5.30    2.30
  16   8  -1    5.50    2.60
 -16  -8   1    7.50    2.80
  15   8  -1    1.90    2.10
  15   8  -1    0.30    1.90
  15   8  -1    0.10    2.20
 -15  -8   1    2.20    2.30
  14   8  -1    1.10    2.10
  14   8  -1    0.50    2.20
  14   8  -1    1.90    1.90
 -14  -8   1    0.20    2.10
  13   8  -1    3.00    1.80
  13   8  -1    5.80    2.30
  13   8  -1    4.20    2.00
 -13  -8   1    1.40    1.90
 -13  -8   1    2.60    2.10
  12   8  -1   15.50    2.30
  12   8  -1   14.80    2.50
  12   8  -1   14.60    2.30
 -12  -8   1   13.80    2.60
 -12  -8   1   20.80    2.60
  11   8  -1   16.00    2.40
  11   8  -1   15.90    2.20
  11   8  -1   13.00    2.10
 -11  -8   1   14.40    2.30
 -11  -8   1   14.90    2.20
  10   8  -1   83.59    3.70
  10   8  -1   86.89    4.00
  10   8  -1   81.19    3.80
 -10  -8   1   91.59    3.80
 -10  -8   1   88.79    4.00
   9   8  -1   12.90    1.90
   9   8  -1   10.40    1.90
   9   8  -1   10.20    1.90
  -9  -8   1   10.60    1.80
  -9  -8   1   13.40    1.90
   8   8  -1   59.59    2.90
   8   8  -1   67.09    3.20
   8   8  -1   62.79    2.90
  -8  -8   1   61.89    2.90
  -8  -8   1   63.19    3.00
   7   8  -1    6.20    1.50
   7   8  -1    7.00    1.50
   7   8  -1    6.40    1.30
  -7  -8   1    8.20    1.50
  -7  -8   1    7.90    1.30
   6   8  -1   49.80    2.50
   6   8  -1   52.69    2.40
   6   8  -1   50.09    2.00
  -6  -8   1   46.50    2.30
  -6  -8   1   47.70    2.50
   5   8  -1   55.79    2.30
   5   8  -1   57.39    2.20
   5   8  -1   54.99    2.40
  -5  -8   1   56.09    2.30
  -5  -8   1   57.29    2.40
   4   8  -1    3.20    1.10
   4   8  -1    3.00    1.00
   4   8  -1    3.60    1.10
  -4  -8   1    1.70    1.10
  -4  -8   1    3.60    1.10
   3   8  -1  172.78    4.10
   3   8  -1  168.58    4.10
  -3  -8   1  170.68    4.20
  -3  -8   1  170.08    4.10
   2   8  -1    6.30    1.00
   2   8  -1    7.90    1.00
  -2  -8   1    7.10    1.00
  -2  -8   1    7.00    1.00
   1   8  -1  448.96    8.90
   1   8  -1  449.76    8.90
  -1  -8   1  451.25    8.90
  -1  -8   1  441.26    8.90
   0   8  -1  417.96    8.40
   0   8  -1  423.46    8.50
   0  -8   1  426.36    8.50
   0  -8   1  433.66    8.50
  -1   8  -1  138.49    3.30
  -1   8  -1  126.69    3.30
   1  -8   1  136.09    3.30
   1  -8   1  132.19    3.30
  -2   8  -1  424.66    8.60
  -2   8  -1  416.06    8.60
   2  -8   1  425.96    8.60
   2  -8   1  426.36    8.60
  -3   8  -1  808.92   15.70
  -3   8  -1  848.22   15.80
   3  -8   1  834.92   15.70
   3  -8   1  763.32   15.70
  -4   8  -1  144.79    4.00
  -4   8  -1  139.39    3.60
  -4   8  -1  146.69    3.90
   4  -8   1  145.19    3.90
  -5   8  -1  314.27    7.00
  -5   8  -1  304.57    7.00
  -5   8  -1  305.17    6.60
   5  -8   1  298.27    6.80
  -6   8  -1   60.39    2.60
  -6   8  -1   60.59    2.70
  -6   8  -1   60.49    2.40
   6  -8   1   57.39    2.60
  -7   8  -1  282.27    6.70
  -7   8  -1  275.07    6.80
  -7   8  -1  268.77    6.30
   7  -8   1  259.27    6.60
  -8   8  -1    1.20    1.10
  -8   8  -1    0.60    1.30
  -8   8  -1   -0.60    1.40
   8  -8   1   -0.80    1.20
  -9   8  -1   72.89    3.20
  -9   8  -1   73.19    3.60
  -9   8  -1   74.89    3.40
   9  -8   1   67.89    3.50
 -10   8  -1    1.30    1.40
 -10   8  -1   -2.00    1.50
 -10   8  -1    0.60    1.80
  10  -8   1    1.20    1.80
 -11   8  -1   10.50    2.10
 -11   8  -1   10.30    2.30
 -11   8  -1   13.40    2.00
  11  -8   1   12.60    2.30
 -12   8  -1   47.10    3.60
 -12   8  -1   41.40    3.20
 -12   8  -1   37.70    3.30
  12  -8   1   47.70    3.60
 -13   8  -1    5.00    2.30
 -13   8  -1    6.40    2.40
 -13   8  -1    9.90    2.10
  13  -8   1    9.00    2.40
 -14   8  -1    0.20    2.30
 -14   8  -1    1.20    2.00
 -14   8  -1    0.90    1.80
  14  -8   1    0.20    2.30
 -15   8  -1   16.80    2.90
 -15   8  -1   14.70    2.70
 -15   8  -1   17.40    2.60
  15  -8   1   14.30    3.00
 -16   8  -1   10.80    2.50
 -16   8  -1   15.10    3.10
 -16   8  -1   16.20    3.20
  16  -8   1   19.70    3.50
  16   7  -1    2.10    2.50
  16   7  -1    6.00    2.50
 -16  -7   1    2.90    2.60
  15   7  -1    6.70    2.30
  15   7  -1    5.80    2.30
  15   7  -1    4.60    2.00
 -15  -7   1    5.70    2.40
  14   7  -1   13.30    2.20
  14   7  -1    9.80    2.40
  14   7  -1    7.20    2.50
 -14  -7   1    9.30    2.60
  13   7  -1   17.70    2.80
  13   7  -1   13.10    2.20
  13   7  -1   21.60    2.70
 -13  -7   1   11.40    2.50
 -13  -7   1   13.40    2.50
  12   7  -1   65.79    3.60
  12   7  -1   72.19    3.90
  12   7  -1   57.79    4.00
 -12  -7   1   62.59    4.00
 -12  -7   1   60.19    3.70
  11   7  -1    9.10    2.00
  11   7  -1   12.70    2.00
  11   7  -1   14.70    2.30
 -11  -7   1    9.50    2.10
 -11  -7   1   13.30    2.20
  10   7  -1   38.90    2.80
  10   7  -1   37.80    2.90
  10   7  -1   41.60    3.00
 -10  -7   1   47.30    3.20
 -10  -7   1   37.60    2.80
   9   7  -1    8.80    1.60
   9   7  -1    4.50    1.60
   9   7  -1    7.50    1.70
  -9  -7   1    7.00    1.70
  -9  -7   1    8.80    1.70
   8   7  -1   72.39    3.10
   8   7  -1   72.49    3.20
   8   7  -1   73.19    3.20
  -8  -7   1   77.39    3.10
  -8  -7   1   72.79    3.10
   7   7  -1   32.50    2.10
   7   7  -1   37.50    2.30
   7   7  -1   30.40    2.30
  -7  -7   1   36.40    2.20
  -7  -7   1   32.70    2.20
   6   7  -1   10.50    1.40
   6   7  -1   16.10    1.60
  -6  -7   1   14.60    1.60
  -6  -7   1   15.30    1.50
   5   7  -1  245.58    5.80
   5   7  -1  247.28    5.70
   5   7  -1  250.77    5.40
  -5  -7   1  255.27    5.80
  -5  -7   1  250.97    5.80
   4   7  -1   83.59    2.70
   4   7  -1   88.39    2.50
   4   7  -1   80.59    2.70
  -4  -7   1   85.29    2.80
  -4  -7   1   83.39    2.70
   3   7  -1  103.19    2.90
   3   7  -1  107.29    2.90
  -3  -7   1  103.19    2.90
  -3  -7   1  103.79    2.90
   2   7  -1   69.29    2.20
   2   7  -1   68.29    2.10
  -2  -7   1   70.09    2.20
  -2  -7   1   70.89    2.20
   1   7  -1  298.37    6.10
   1   7  -1  296.67    6.00
  -1  -7   1  302.77    6.10
  -1  -7   1  281.47    6.10
   0   7  -1   33.20    1.50
   0   7  -1   28.80    1.50
   0  -7   1   29.50    1.40
   0  -7   1   30.20    1.50
  -1   7  -1   21.90    1.50
  -1   7  -1   20.90    1.40
   1  -7   1   21.40    1.40
   1  -7   1   23.00    1.40
  -2   7  -1  833.42   15.80
  -2   7  -1  816.52   15.80
   2  -7   1  825.02   15.80
   2  -7   1  847.12   15.80
  -3   7  -1   83.09    2.70
  -3   7  -1   84.79    2.70
   3  -7   1   82.79    2.60
   3  -7   1   83.99    2.60
  -4   7  -1   32.30    1.90
  -4   7  -1   35.80    2.10
  -4   7  -1   32.60    1.80
   4  -7   1   33.10    1.80
  -5   7  -1  574.44   11.80
  -5   7  -1  589.14   11.90
  -5   7  -1  569.74   11.50
   5  -7   1  594.34   11.80
  -6   7  -1   22.80    1.90
  -6   7  -1   21.20    1.80
  -6   7  -1   21.50    1.50
   6  -7   1   20.70    1.80
  -7   7  -1   72.39    2.80
  -7   7  -1   71.59    3.10
  -7   7  -1   76.09    3.00
   7  -7   1   72.89    3.10
  -8   7  -1   78.79    3.00
  -8   7  -1   69.49    3.30
  -8   7  -1   77.99    3.40
   8  -7   1   67.69    3.10
  -9   7  -1  231.28    5.90
  -9   7  -1  227.88    6.30
  -9   7  -1  221.08    6.30
   9  -7   1  220.88    6.20
 -10   7  -1   43.50    3.20
 -10   7  -1   32.40    2.70
 -10   7  -1   39.60    2.80
  10  -7   1   40.50    3.00
 -11   7  -1   39.90    3.00
 -11   7  -1   53.89    3.30
 -11   7  -1   47.50    3.40
  11  -7   1   53.19    3.60
 -12   7  -1    2.40    1.80
 -12   7  -1    0.70    2.00
 -12   7  -1    1.10    1.60
  12  -7   1    1.50    2.00
 -13   7  -1   10.20    2.60
 -13   7  -1    9.80    2.40
 -13   7  -1    9.40    2.00
  13  -7   1    7.30    2.20
 -14   7  -1    1.20    2.30
 -14   7  -1    2.40    2.20
 -14   7  -1    0.90    1.80
  14  -7   1    4.00    2.10
 -15   7  -1   -0.20    2.00
 -15   7  -1   -0.10    2.30
 -15   7  -1    2.20    2.30
  15  -7   1    8.40    2.90
 -16   7  -1   -4.10    2.50
 -16   7  -1    5.10    2.20
 -16   7  -1    2.80    2.60
  16  -7   1    4.50    2.80
  16   6  -1   41.60    3.70
  16   6  -1   39.10    4.00
 -16  -6   1   47.20    4.30
  15   6  -1    3.30    2.20
  15   6  -1    2.00    2.30
 -15  -6   1    5.20    2.50
  14   6  -1   -1.30    2.10
  14   6  -1    5.00    2.10
  14   6  -1    2.70    1.80
 -14  -6   1    3.20    2.30
 -14  -6   1    7.80    2.30
  13   6  -1   32.30    2.70
  13   6  -1   40.40    3.40
  13   6  -1   40.60    3.20
 -13  -6   1   32.50    3.20
 -13  -6   1   37.60    3.20
  12   6  -1    3.50    2.10
  12   6  -1    6.00    1.90
  12   6  -1    4.80    1.80
 -12  -6   1    8.80    2.10
 -12  -6   1    7.20    2.20
  11   6  -1  106.89    4.40
  11   6  -1  104.49    4.30
  11   6  -1  110.59    4.20
 -11  -6   1  114.09    4.40
 -11  -6   1  104.79    4.30
  10   6  -1  105.39    4.10
  10   6  -1  113.49    4.10
  10   6  -1  123.09    4.50
 -10  -6   1  106.59    4.40
 -10  -6   1  109.99    4.20
   9   6  -1  237.28    6.00
   9   6  -1  220.28    6.00
   9   6  -1  220.88    6.00
  -9  -6   1  232.08    6.20
  -9  -6   1  212.68    5.90
   8   6  -1  131.49    4.30
   8   6  -1  141.59    4.20
   8   6  -1  134.19    4.20
  -8  -6   1  134.29    4.20
  -8  -6   1  127.09    4.20
   7   6  -1  598.24   12.50
   7   6  -1  611.04   12.60
   7   6  -1  607.94   12.40
  -7  -6   1  607.54   12.60
  -7  -6   1  615.44   12.50
   6   6  -1    9.10    1.30
   6   6  -1    8.10    1.30
  -6  -6   1    8.70    1.30
  -6  -6   1    5.70    1.30
   5   6  -1    4.30    0.90
   5   6  -1    5.70    1.20
   5   6  -1    5.80    1.20
  -5  -6   1    5.20    1.30
  -5  -6   1    4.60    1.10
   4   6  -1   30.90    1.80
   4   6  -1   31.40    1.80
   4   6  -1   32.50    1.50
  -4  -6   1   31.60    1.80
  -4  -6   1   32.10    1.80
   3   6  -1  267.07    5.80
   3   6  -1  274.57    5.80
  -3  -6   1  274.87    5.80
  -3  -6   1  270.57    5.80
   2   6  -1  307.87    6.10
   2   6  -1  298.87    6.10
  -2  -6   1  303.67    6.10
  -2  -6   1  270.87    6.00
   1   6  -1 1372.66   25.50
   1   6  -1 1387.26   25.50
  -1  -6   1 1369.06   25.50
  -1  -6   1 1398.06   25.50
   0   6  -1    3.10    0.80
   0   6  -1    3.90    0.80
   0  -6   1    3.40    0.80
   0  -6   1    4.10    0.80
  -1   6  -1  758.82   14.70
  -1   6  -1  771.12   14.60
   1  -6   1  794.62   14.70
  -2   6  -1  124.89    3.10
  -2   6  -1  122.29    3.10
   2  -6   1  123.39    3.10
   2  -6   1  130.39    3.20
  -3   6  -1  139.69    3.60
  -3   6  -1  139.39    3.60
  -3   6  -1  145.09    3.40
   3  -6   1  148.29    3.50
  -4   6  -1   20.70    1.60
  -4   6  -1   16.90    1.50
  -4   6  -1   16.20    1.20
   4  -6   1   17.00    1.40
  -5   6  -1    1.70    1.20
  -5   6  -1    1.00    1.10
  -5   6  -1    0.80    0.90
   5  -6   1    0.90    1.00
  -6   6  -1   52.19    2.50
  -6   6  -1   51.19    2.30
  -6   6  -1   48.80    2.50
   6  -6   1   44.50    2.40
  -7   6  -1    2.50    1.20
  -7   6  -1    1.60    1.10
  -7   6  -1    1.20    1.20
   7  -6   1    1.80    1.20
  -8   6  -1  170.78    4.70
  -8   6  -1  167.48    5.00
  -8   6  -1  178.48    5.10
   8  -6   1  165.08    4.80
  -9   6  -1   10.40    1.60
  -9   6  -1    7.80    1.80
  -9   6  -1   11.20    2.00
   9  -6   1    9.40    1.80
 -10   6  -1   39.20    2.80
 -10   6  -1   37.20    2.90
 -10   6  -1   45.60    3.20
  10  -6   1   41.50    3.10
 -11   6  -1    0.00    1.80
 -11   6  -1   -1.80    1.40
 -11   6  -1   -1.90    1.80
  11  -6   1   -0.10    1.80
 -12   6  -1    5.60    1.80
 -12   6  -1    1.90    2.00
 -12   6  -1    2.50    2.10
  12  -6   1    4.20    1.80
 -13   6  -1   30.40    2.70
 -13   6  -1   35.90    3.30
 -13   6  -1   31.00    3.20
  13  -6   1   31.00    3.00
 -14   6  -1   11.20    2.20
 -14   6  -1    8.30    2.40
 -14   6  -1   14.60    2.80
  14  -6   1    9.40    2.70
 -15   6  -1    7.40    2.70
 -15   6  -1   12.70    2.90
 -15   6  -1    8.60    2.30
  15  -6   1    8.80    2.70
 -16   6  -1   12.90    3.10
 -16   6  -1   17.00    3.20
 -16   6  -1   20.50    2.80
  16  -6   1   18.90    3.20
  16   5  -1    4.10    2.60
  16   5  -1    1.50    2.30
 -16  -5   1   -0.10    2.50
  15   5  -1   16.20    3.00
  15   5  -1   13.00    2.60
 -15  -5   1   11.90    2.90
  14   5  -1    4.20    2.30
  14   5  -1    6.70    2.40
  14   5  -1    5.70    1.80
 -14  -5   1    6.20    2.30
 -14  -5   1    7.10    2.50
  13   5  -1    7.90    2.10
  13   5  -1   10.80    2.40
  13   5  -1    8.30    1.80
 -13  -5   1   10.00    2.30
 -13  -5   1    6.20    2.20
  12   5  -1    5.30    1.90
  12   5  -1    2.10    2.10
  12   5  -1    3.90    1.60
 -12  -5   1    4.10    2.00
 -12  -5   1    4.10    2.10
  11   5  -1   56.49    3.60
  11   5  -1   55.59    3.40
  11   5  -1   56.09    3.10
 -11  -5   1   52.49    3.40
 -11  -5   1   51.69    3.60
  10   5  -1   72.79    3.30
  10   5  -1   73.49    3.70
  10   5  -1   72.19    3.50
 -10  -5   1   79.29    3.70
 -10  -5   1   72.79    3.50
   9   5  -1  136.89    4.30
   9   5  -1  150.38    4.70
   9   5  -1  141.39    4.50
  -9  -5   1  146.79    4.70
  -9  -5   1  139.39    4.40
   8   5  -1  293.17    7.00
   8   5  -1  289.07    7.00
   8   5  -1  297.27    7.10
  -8  -5   1  294.27    7.10
  -8  -5   1  296.57    7.10
   7   5  -1   56.09    2.60
   7   5  -1   52.99    2.60
   7   5  -1   53.89    2.40
  -7  -5   1   51.89    2.50
  -7  -5   1   54.79    2.70
   6   5  -1  102.19    3.30
   6   5  -1   97.89    3.10
  -6  -5   1   97.39    3.30
  -6  -5   1   98.89    3.20
   5   5  -1  202.08    4.70
   5   5  -1  191.58    4.70
  -5  -5   1  197.08    4.80
  -5  -5   1  197.18    4.80
   4   5  -1   24.00    1.50
   4   5  -1   25.50    1.30
   4   5  -1   22.60    1.60
  -4  -5   1   26.10    1.60
  -4  -5   1   27.00    1.70
   3   5  -1  116.69    2.80
   3   5  -1  113.89    2.90
   3   5  -1  115.29    2.90
  -3  -5   1  112.79    3.00
  -3  -5   1  117.29    3.00
   2   5  -1  258.27    5.40
   2   5  -1  254.27    5.30
  -2  -5   1  260.67    5.40
  -2  -5   1  259.77    5.40
   1   5  -1 6073.79  113.99
   1   5  -1 6324.27  114.39
  -1  -5   1 6072.69  113.79
  -1  -5   1 6267.07  114.29
   0   5  -1    1.30    0.70
   0   5  -1    2.90    0.80
   0  -5   1    1.10    0.70
   0  -5   1    2.50    0.70
  -1   5  -1  451.35    8.70
  -1   5  -1  441.06    8.70
   1  -5   1  451.25    8.70
   1  -5   1  445.46    8.70
  -2   5  -1  121.09    2.80
  -2   5  -1  120.79    3.00
   2  -5   1  119.69    3.00
  -3   5  -1  172.38    4.10
  -3   5  -1  176.88    4.10
  -3   5  -1  176.58    3.90
   3  -5   1  179.08    4.10
  -4   5  -1   67.99    2.30
  -4   5  -1   71.89    2.40
  -4   5  -1   68.59    2.50
   4  -5   1   73.39    2.50
  -5   5  -1  108.59    3.30
  -5   5  -1  112.19    3.20
  -5   5  -1  108.09    3.40
   5  -5   1  107.09    3.30
  -6   5  -1   61.09    2.60
  -6   5  -1   62.29    2.70
  -6   5  -1   65.09    2.50
   6  -5   1   65.19    2.70
  -7   5  -1    2.50    1.30
  -7   5  -1    4.70    1.20
  -7   5  -1    5.10    1.20
   7  -5   1    4.00    1.30
  -8   5  -1   63.79    2.90
  -8   5  -1   67.89    2.80
  -8   5  -1   66.29    2.90
   8  -5   1   70.49    3.10
  -9   5  -1   85.09    3.50
  -9   5  -1   85.39    3.30
  -9   5  -1   89.39    3.50
   9  -5   1   81.79    3.60
 -10   5  -1    1.50    1.40
 -10   5  -1   -1.00    1.70
 -10   5  -1    0.80    1.70
  10  -5   1   -2.80    1.50
 -11   5  -1   -0.50    1.50
 -11   5  -1    0.90    1.70
 -11   5  -1   -0.80    1.80
  11  -5   1   -2.60    1.50
 -12   5  -1   59.49    3.80
 -12   5  -1   51.39    3.80
 -12   5  -1   51.99    3.40
  12  -5   1   51.19    3.70
 -13   5  -1    0.20    1.70
 -13   5  -1    1.60    2.20
 -13   5  -1   -0.10    2.00
  13  -5   1   -2.20    1.90
 -14   5  -1    7.70    2.50
 -14   5  -1    4.70    2.40
 -14   5  -1    5.40    2.10
  14  -5   1    7.30    2.30
 -15   5  -1   11.80    2.50
 -15   5  -1   11.10    2.80
 -15   5  -1   11.50    2.80
  15  -5   1    6.40    2.50
 -16   5  -1   -1.70    2.00
 -16   5  -1    2.00    2.60
 -16   5  -1    0.10    2.30
  16  -5   1   -1.60    2.30
  16   4  -1   -0.40    2.40
  16   4  -1    0.10    2.30
 -16  -4   1    0.70    2.50
  15   4  -1   25.90    3.00
  15   4  -1   25.40    3.20
 -15  -4   1   25.70    3.10
 -15  -4   1   26.00    3.20
  14   4  -1   22.60    2.80
  14   4  -1   24.80    2.90
  14   4  -1   29.00    2.50
 -14  -4   1   20.80    2.90
 -14  -4   1   21.20    2.90
  13   4  -1    4.60    1.90
  13   4  -1    2.30    1.60
  13   4  -1    6.00    2.20
 -13  -4   1    7.20    2.00
 -13  -4   1    4.70    2.10
  12   4  -1   18.20    2.60
  12   4  -1   21.90    2.60
  12   4  -1   21.80    2.10
 -12  -4   1   16.00    2.30
 -12  -4   1   21.10    2.60
  11   4  -1   20.90    2.50
  11   4  -1   18.30    2.30
  11   4  -1   23.40    2.10
 -11  -4   1   22.10    2.20
 -11  -4   1   18.00    2.50
 -11  -4   1   22.10    2.40
  10   4  -1   46.80    3.00
  10   4  -1   50.39    2.70
  10   4  -1   50.09    3.20
 -10  -4   1   54.99    3.10
 -10  -4   1   48.70    2.80
 -10  -4   1   53.19    3.30
   9   4  -1    6.00    1.30
   9   4  -1    5.20    1.50
   9   4  -1    7.00    1.50
   9   4  -1    7.20    0.70
  -9  -4   1    6.30    1.60
  -9  -4   1    5.60    1.50
   8   4  -1   45.80    2.40
   8   4  -1   44.20    2.50
   8   4  -1   47.90    1.50
   8   4  -1   48.00    2.50
  -8  -4   1   45.20    2.50
  -8  -4   1   45.00    2.60
   7   4  -1   80.19    2.90
   7   4  -1   79.79    3.00
   7   4  -1   86.29    3.00
   7   4  -1   78.29    2.00
  -7  -4   1   80.69    3.10
  -7  -4   1   71.49    3.00
   6   4  -1   -1.00    1.10
   6   4  -1   -0.50    1.10
  -6  -4   1    0.30    1.20
  -6  -4   1    0.50    1.10
   5   4  -1   55.19    2.20
   5   4  -1   53.89    2.20
  -5  -4   1   50.09    2.10
  -5  -4   1   52.39    2.20
   4   4  -1  340.87    7.10
   4   4  -1  343.77    7.10
  -4  -4   1  344.77    7.20
  -4  -4   1  343.07    7.10
   3   4  -1   13.50    1.10
   3   4  -1   10.50    0.80
   3   4  -1   11.00    1.00
  -3  -4   1   12.90    1.10
  -3  -4   1   11.80    1.10
   2   4  -1    0.80    0.80
   2   4  -1   -0.10    0.80
  -2  -4   1    1.60    0.80
  -2  -4   1    1.00    0.80
   1   4  -1 3999.80   73.19
   1   4  -1 4035.40   72.89
  -1  -4   1 3886.01   72.89
  -1  -4   1 3867.41   72.99
   0   4  -1 2002.10   37.30
   0   4  -1 1981.70   36.90
   0  -4   1 1998.50   36.60
   0  -4   1 1982.10   37.20
  -1   4  -1    9.40    0.90
  -1   4  -1   11.20    0.90
   1  -4   1    8.80    0.80
   1  -4   1   12.00    0.90
  -2   4  -1 4979.50   90.69
  -2   4  -1 4965.00   90.89
  -2   4  -1 4854.11   90.29
   2  -4   1 4871.01   91.29
  -3   4  -1   56.59    2.00
  -3   4  -1   55.49    2.10
   3  -4   1   63.99    2.00
  -4   4  -1  111.89    3.10
  -4   4  -1  112.49    3.00
  -4   4  -1  106.99    3.00
   4  -4   1  110.89    3.00
  -5   4  -1  667.83   12.90
  -5   4  -1  660.23   13.10
  -5   4  -1  665.83   13.10
   5  -4   1  651.43   13.10
  -6   4  -1    9.10    1.50
  -6   4  -1    5.70    1.30
  -6   4  -1    7.10    1.20
   6  -4   1    8.60    1.40
  -7   4  -1    7.70    1.40
  -7   4  -1    7.60    1.40
  -7   4  -1    6.80    1.30
   7  -4   1    7.10    1.40
  -8   4  -1    4.00    1.10
  -8   4  -1    2.50    1.30
  -8   4  -1    4.30    1.50
   8  -4   1    3.80    1.30
   8  -4   1    3.30    1.40
  -9   4  -1   23.10    2.20
  -9   4  -1   21.30    1.90
  -9   4  -1   25.00    2.30
   9  -4   1   19.90    2.00
 -10   4  -1  123.99    4.60
 -10   4  -1  132.79    4.80
 -10   4  -1  123.79    4.20
  10  -4   1  138.39    4.70
 -11   4  -1   -0.90    1.80
 -11   4  -1    1.50    1.50
 -11   4  -1    0.50    1.70
  11  -4   1    2.40    1.80
 -12   4  -1  103.39    4.30
 -12   4  -1  105.49    4.40
 -12   4  -1  102.79    4.50
  12  -4   1   99.39    4.60
 -13   4  -1    1.90    1.70
 -13   4  -1   -0.10    1.90
 -13   4  -1   -0.70    2.10
  13  -4   1    0.10    1.30
  13  -4   1   -3.70    1.90
 -14   4  -1    1.00    2.30
 -14   4  -1   -0.30    2.10
 -14   4  -1   -1.40    1.70
  14  -4   1    2.80    2.30
 -15   4  -1   -2.20    1.80
 -15   4  -1    0.70    2.10
 -15   4  -1    0.10    2.20
  15  -4   1    1.90    2.40
 -16   4  -1    6.30    2.80
 -16   4  -1    4.00    2.50
  16  -4   1    2.70    2.50
  16   3  -1   -1.10    2.10
  16   3  -1   -1.40    2.30
 -16  -3   1    0.70    2.40
  15   3  -1    4.60    2.50
  15   3  -1    0.30    2.10
 -15  -3   1    5.00    2.60
 -15  -3   1    0.10    2.20
  14   3  -1    3.00    2.10
  14   3  -1    0.30    2.10
 -14  -3   1    3.30    2.10
 -14  -3   1    5.30    2.00
  13   3  -1   51.99    3.00
  13   3  -1   44.30    3.40
  13   3  -1   50.29    3.90
 -13  -3   1   50.69    3.70
 -13  -3   1   53.79    4.00
  12   3  -1   23.30    2.10
  12   3  -1   17.80    2.30
  12   3  -1   16.80    2.50
 -12  -3   1   21.00    2.70
 -12  -3   1   27.50    2.50
 -12  -3   1   25.90    2.80
  11   3  -1    8.00    1.80
  11   3  -1    7.30    1.90
  11   3  -1    7.60    1.60
 -11  -3   1   15.10    2.30
 -11  -3   1    9.30    2.10
 -11  -3   1    5.70    1.60
  10   3  -1   48.00    3.00
  10   3  -1   50.29    3.20
  10   3  -1   48.90    2.60
  10   3  -1   45.50    1.50
 -10  -3   1   44.00    2.70
 -10  -3   1   43.40    3.00
 -10  -3   1   50.49    3.20
   9   3  -1   55.89    2.90
   9   3  -1   56.29    1.60
   9   3  -1   54.89    2.50
   9   3  -1   54.49    2.90
  -9  -3   1   48.80    2.90
  -9  -3   1   52.99    2.80
  -9  -3   1   64.19    2.80
   8   3  -1    6.40    0.70
   8   3  -1    5.00    1.50
   8   3  -1    5.30    1.20
   8   3  -1    3.10    1.30
  -8  -3   1    4.30    1.40
  -8  -3   1    4.10    1.50
   7   3  -1  194.38    5.10
   7   3  -1  191.28    5.00
   7   3  -1  199.18    4.00
   7   3  -1  198.48    4.80
  -7  -3   1  194.28    5.00
  -7  -3   1  188.88    5.10
   6   3  -1    7.30    1.30
   6   3  -1    7.80    1.30
   6   3  -1    9.20    0.70
  -6  -3   1    7.00    1.30
  -6  -3   1    8.70    1.40
   5   3  -1    0.00    0.50
   5   3  -1   -0.80    1.00
   5   3  -1   -0.10    0.90
  -5  -3   1   -0.30    0.90
  -5  -3   1   -1.00    0.90
   4   3  -1    4.10    0.90
   4   3  -1    0.40    0.80
  -4  -3   1    1.10    0.90
  -4  -3   1    0.20    0.90
   3   3  -1    1.10    0.80
   3   3  -1    0.10    0.80
   3   3  -1    0.70    0.50
  -3  -3   1   -0.30    0.80
  -3  -3   1   -1.00    0.80
   2   3  -1  137.09    3.10
   2   3  -1  133.39    3.10
  -2  -3   1  133.19    3.10
  -2  -3   1  137.59    3.10
   1   3  -1  447.96    8.50
   1   3  -1  455.85    8.50
  -1  -3   1  438.86    8.50
  -1  -3   1  446.16    8.50
   0   3  -1  361.76    6.80
   0   3  -1  353.16    6.80
   0  -3   1  351.76    6.80
   0  -3   1  361.56    6.80
  -1   3  -1  106.39    2.40
  -1   3  -1  107.09    2.50
  -1   3  -1  103.09    2.40
   1  -3   1  109.49    2.50
   1  -3   1  107.09    2.40
  -2   3  -1  660.83   12.50
  -2   3  -1  658.43   12.50
  -3   3  -1   14.00    1.10
  -3   3  -1   13.40    1.20
  -3   3  -1   16.00    1.10
   3  -3   1   16.10    1.20
  -4   3  -1  569.24   11.00
  -4   3  -1  559.44   11.10
  -4   3  -1  562.84   11.10
   4  -3   1  565.74   11.10
  -5   3  -1 1210.08   23.00
  -5   3  -1 1234.58   23.20
  -5   3  -1 1229.18   23.20
   5  -3   1 1211.58   23.10
   5  -3   1 1244.18   23.20
  -6   3  -1   33.70    2.20
  -6   3  -1   33.50    2.20
  -6   3  -1   36.90    2.00
   6  -3   1   33.50    2.20
   6  -3   1   35.70    1.30
   6  -3   1   37.20    2.00
   6  -3   1   34.40    2.00
  -7   3  -1  197.28    5.10
  -7   3  -1  186.68    4.80
  -7   3  -1  200.78    5.20
   7  -3   1  196.48    5.10
   7  -3   1  194.18    5.00
   7  -3   1  194.78    4.10
   7  -3   1  191.88    4.80
  -8   3  -1   -0.70    1.00
  -8   3  -1    3.20    1.40
  -8   3  -1   -1.00    1.20
   8  -3   1   -1.30    1.00
   8  -3   1    0.20    0.60
   8  -3   1    1.10    1.20
  -9   3  -1   18.10    2.10
  -9   3  -1   20.30    2.10
  -9   3  -1   16.40    1.70
   9  -3   1   15.40    1.20
   9  -3   1   14.50    2.00
   9  -3   1   12.30    1.70
 -10   3  -1    2.70    1.50
 -10   3  -1    4.40    1.40
 -10   3  -1    4.10    1.80
  10  -3   1    5.50    1.70
  10  -3   1    7.30    1.90
  10  -3   1    6.90    0.90
 -11   3  -1    2.20    1.40
 -11   3  -1    0.60    1.60
 -11   3  -1    5.80    1.90
  11  -3   1    3.30    1.80
 -12   3  -1    0.60    1.60
 -12   3  -1    2.30    1.90
 -12   3  -1   -1.60    1.90
  12  -3   1    1.90    1.30
  12  -3   1   -2.80    1.90
 -13   3  -1    8.60    2.20
 -13   3  -1   15.40    2.20
 -13   3  -1   11.40    2.50
  13  -3   1   15.70    2.70
 -14   3  -1    5.40    1.90
 -14   3  -1    8.60    2.30
 -14   3  -1    2.00    2.30
  14  -3   1    6.10    2.20
 -15   3  -1    4.00    2.30
 -15   3  -1    5.50    2.50
  15  -3   1   -1.40    2.30
 -16   3  -1   11.70    3.00
 -16   3  -1   11.10    2.90
  16  -3   1   11.50    2.90
  16   2  -1    8.90    2.70
  16   2  -1   13.80    3.10
 -16  -2   1    6.70    2.50
 -16  -2   1    8.80    2.90
  15   2  -1   -1.60    2.20
  15   2  -1    2.30    2.10
 -15  -2   1    1.70    2.20
 -15  -2   1   -3.00    2.20
  14   2  -1   -1.60    1.90
  14   2  -1    0.10    2.10
 -14  -2   1    2.10    2.10
 -14  -2   1   -2.50    2.00
  13   2  -1    1.00    1.90
  13   2  -1    0.70    1.30
  13   2  -1    1.60    2.10
 -13  -2   1    1.50    2.20
 -13  -2   1    2.90    2.00
  12   2  -1   33.60    2.90
  12   2  -1   33.50    2.40
  12   2  -1   35.10    3.00
 -12  -2   1   32.00    2.80
 -12  -2   1   38.50    3.00
 -12  -2   1   39.10    3.10
  11   2  -1   53.09    3.10
  11   2  -1   48.30    3.40
  11   2  -1   57.69    2.70
 -11  -2   1   57.59    3.50
 -11  -2   1   59.69    3.10
 -11  -2   1   52.49    3.50
  10   2  -1   27.80    2.30
  10   2  -1   26.60    2.10
  10   2  -1   30.60    2.50
  10   2  -1   28.70    1.30
 -10  -2   1   31.80    2.60
 -10  -2   1   30.70    2.20
 -10  -2   1   28.40    2.50
   9   2  -1   70.79    1.90
   9   2  -1   67.29    3.10
   9   2  -1   62.99    2.90
   9   2  -1   74.29    2.70
  -9  -2   1   71.39    3.30
  -9  -2   1   72.49    3.20
  -9  -2   1   70.69    2.90
   8   2  -1   64.29    3.00
   8   2  -1   68.59    1.80
   8   2  -1   68.79    3.00
   8   2  -1   68.89    2.50
  -8  -2   1   68.39    2.80
  -8  -2   1   62.49    3.00
  -8  -2   1   66.09    2.70
   7   2  -1  207.88    4.00
   7   2  -1  200.48    5.20
   7   2  -1  204.18    4.80
   7   2  -1  192.18    5.00
  -7  -2   1  201.98    5.20
  -7  -2   1  182.48    5.00
   6   2  -1    6.40    1.30
   6   2  -1    6.40    0.60
   6   2  -1    5.90    1.20
  -6  -2   1    5.80    1.20
  -6  -2   1    3.00    1.30
   5   2  -1  350.66    7.20
   5   2  -1  342.97    6.40
   5   2  -1  339.97    7.30
  -5  -2   1  337.47    7.30
  -5  -2   1  331.87    7.30
   4   2  -1  730.03   14.30
   4   2  -1  742.63   13.60
   4   2  -1  737.23   14.20
  -4  -2   1  773.02   14.30
  -4  -2   1  741.43   14.30
   3   2  -1   36.00    1.40
   3   2  -1   34.20    1.60
  -3  -2   1   34.80    0.90
  -3  -2   1   34.20    1.60
  -3  -2   1   32.10    1.60
   2   2  -1 1258.07   23.50
   2   2  -1 1281.47   23.50
   2   2  -1 1274.67   23.20
  -2  -2   1 1293.27   23.50
  -2  -2   1 1268.67   23.50
   1   2  -1   62.79    1.60
   1   2  -1   65.99    1.60
  -1  -2   1   68.39    1.60
  -1  -2   1   67.39    1.60
   0   2  -1   97.69    2.10
   0  -2   1   99.79    2.10
   0  -2   1   98.79    2.10
  -1   2  -1  151.68    3.30
  -1   2  -1  162.48    3.30
   1  -2   1  162.58    3.30
   1  -2   1  164.78    3.20
  -2   2  -1    3.00    0.60
  -2   2  -1    2.40    0.70
  -2   2  -1    3.50    0.80
   2  -2   1    5.00    0.70
   2  -2   1    3.20    0.80
  -3   2  -1   11.10    1.10
  -3   2  -1    9.80    0.90
  -3   2  -1   10.00    1.00
   3  -2   1    9.60    1.00
  -4   2  -1    4.30    0.90
  -4   2  -1    1.60    0.90
  -4   2  -1    3.70    0.80
   4  -2   1    4.20    1.00
   4  -2   1    4.60    0.60
   4  -2   1    4.90    1.00
   4  -2   1    3.10    0.80
  -5   2  -1  167.08    4.20
  -5   2  -1  173.18    4.10
  -5   2  -1  169.48    4.30
   5  -2   1  167.58    3.60
   5  -2   1  168.38    4.10
   5  -2   1  164.78    4.00
   5  -2   1  168.98    4.20
  -6   2  -1  128.99    3.80
  -6   2  -1  140.39    3.70
  -6   2  -1  145.79    3.90
   6  -2   1  127.19    3.70
   6  -2   1  130.59    3.80
   6  -2   1  122.19    3.00
  -7   2  -1   88.39    3.00
  -7   2  -1   92.09    3.30
  -7   2  -1   92.09    3.30
   7  -2   1   88.19    2.40
   7  -2   1   87.09    3.20
   7  -2   1   92.89    3.20
  -8   2  -1   25.40    2.10
  -8   2  -1   27.20    2.00
  -8   2  -1   23.60    1.90
   8  -2   1   25.20    2.10
   8  -2   1   26.90    1.40
   8  -2   1   25.50    2.10
  -9   2  -1   18.40    1.70
  -9   2  -1   15.90    1.90
  -9   2  -1   11.40    1.70
   9  -2   1   18.40    2.00
   9  -2   1   17.70    1.20
   9  -2   1   13.80    1.80
 -10   2  -1    8.30    1.80
 -10   2  -1    9.30    2.00
 -10   2  -1    6.40    1.50
  10  -2   1    7.40    1.80
  10  -2   1    8.50    1.10
  10  -2   1    8.90    1.90
 -11   2  -1    0.80    1.70
 -11   2  -1    6.40    1.70
 -11   2  -1    6.10    2.10
  11  -2   1    5.60    1.30
  11  -2   1    5.40    1.10
  11  -2   1    5.80    1.90
  11  -2   1    4.20    1.90
 -12   2  -1   83.69    4.30
 -12   2  -1   84.49    3.90
 -12   2  -1   79.89    4.10
  12  -2   1   82.79    3.10
  12  -2   1   86.89    4.40
  12  -2   1   78.09    4.10
 -13   2  -1    2.10    2.10
 -13   2  -1    5.40    1.80
 -13   2  -1    5.50    2.20
  13  -2   1    5.20    2.00
 -14   2  -1   33.20    3.40
 -14   2  -1   32.40    3.20
  14  -2   1   36.30    3.50
 -15   2  -1   -0.90    2.00
 -15   2  -1    4.50    2.60
  15  -2   1    3.20    2.40
 -16   2  -1    3.50    2.40
 -16   2  -1    0.80    2.60
  16  -2   1    3.00    2.60
  17   1  -1   10.30    2.80
  17   1  -1    4.40    2.60
 -17  -1   1   10.80    3.10
  16   1  -1    2.20    2.40
  16   1  -1   -5.00    2.10
 -16  -1   1    2.60    2.50
 -16  -1   1    2.80    2.30
  15   1  -1    3.90    2.20
  15   1  -1    1.70    2.20
 -15  -1   1    0.40    2.30
 -15  -1   1   -0.30    2.10
  14   1  -1    5.80    2.30
  14   1  -1    5.10    2.10
 -14  -1   1    6.90    2.40
 -14  -1   1    3.50    2.30
  13   1  -1    3.60    2.00
  13   1  -1    5.50    2.10
  13   1  -1    5.10    2.20
 -13  -1   1    4.60    2.00
 -13  -1   1   -0.50    2.00
 -13  -1   1    5.60    1.80
  12   1  -1  118.09    4.90
  12   1  -1  121.79    3.80
  12   1  -1  127.89    4.90
 -12  -1   1  107.99    4.30
 -12  -1   1  112.49    4.60
 -12  -1   1  124.69    5.00
  11   1  -1   45.50    3.20
  11   1  -1   44.20    2.90
  11   1  -1   43.70    1.60
  11   1  -1   49.40    2.40
 -11  -1   1   47.00    2.90
 -11  -1   1   45.20    3.30
 -11  -1   1   47.00    3.40
  10   1  -1    4.70    0.80
  10   1  -1    4.30    1.70
  10   1  -1    3.00    1.50
  10   1  -1    2.80    1.10
 -10  -1   1    4.90    1.40
 -10  -1   1    3.30    1.70
 -10  -1   1    1.00    1.40
   9   1  -1    4.30    1.60
   9   1  -1    2.40    1.40
   9   1  -1    4.20    1.10
   9   1  -1    4.00    0.70
  -9  -1   1    3.10    1.20
  -9  -1   1    5.10    1.50
  -9  -1   1    5.10    1.60
   8   1  -1    2.50    1.40
   8   1  -1    1.00    0.90
   8   1  -1    1.50    1.30
   8   1  -1    1.20    0.60
  -8  -1   1   -1.70    1.20
  -8  -1   1    0.70    1.30
  -8  -1   1    3.10    1.10
   7   1  -1   54.49    2.10
   7   1  -1   50.29    2.50
   7   1  -1   58.89    2.70
   7   1  -1   53.69    1.60
  -7  -1   1   50.69    2.70
  -7  -1   1   54.59    2.50
  -7  -1   1   55.99    2.40
   6   1  -1  494.15   10.50
   6   1  -1  523.15    9.70
   6   1  -1  521.95   10.20
   6   1  -1  518.05   10.60
  -6  -1   1  509.45   10.60
  -6  -1   1  517.65   10.40
  -6  -1   1  523.35   10.60
   5   1  -1    2.00    0.50
   5   1  -1    2.80    0.90
   5   1  -1    2.00    1.00
  -5  -1   1    0.80    0.90
  -5  -1   1    1.20    1.00
   4   1  -1  963.20   18.00
   4   1  -1  972.70   17.30
   4   1  -1  940.71   18.00
  -4  -1   1  943.51   18.00
  -4  -1   1  942.41   18.00
   3   1  -1 8224.58  146.69
   3   1  -1 8107.09  143.99
   3   1  -1 7914.71  146.29
  -3  -1   1 7567.34  146.79
  -3  -1   1 8030.70  146.69
   2   1  -1    7.00    0.70
   2   1  -1    6.70    0.70
  -2  -1   1    8.10    0.70
  -2  -1   1    7.30    0.70
   1   1  -1   11.80    0.60
   1   1  -1   11.60    0.60
  -1  -1   1   13.30    0.70
   0   1  -1    5.80    0.40
   0   1  -1    6.50    0.40
   0  -1   1    6.20    0.40
   0  -1   1    7.90    0.40
  -1   1  -1   25.70    1.00
  -1   1  -1   24.70    0.90
  -1   1  -1   27.10    0.90
   1  -1   1   26.20    0.90
   1  -1   1   26.60    0.90
  -2   1  -1  420.66    8.00
  -2   1  -1  428.16    8.10
  -2   1  -1  421.06    8.10
   2  -1   1  418.66    7.90
   2  -1   1  421.56    8.10
   2  -1   1  414.26    8.00
  -3   1  -1  389.26    7.60
  -3   1  -1  394.16    7.70
   3  -1   1  390.66    7.60
   3  -1   1  376.56    7.70
   3  -1   1  395.96    7.70
   3  -1   1  398.86    7.40
  -4   1  -1    1.20    0.80
  -4   1  -1    4.20    0.80
  -4   1  -1    2.50    0.90
   4  -1   1    2.00    0.90
   4  -1   1    2.80    0.60
   4  -1   1    3.10    0.90
  -5   1  -1  433.06    9.00
  -5   1  -1  443.56    9.00
  -5   1  -1  443.26    8.80
   5  -1   1  431.56    8.90
   5  -1   1  433.86    8.50
   5  -1   1  448.96    9.00
  -6   1  -1  495.85   10.50
  -6   1  -1  513.55   10.50
  -6   1  -1  512.95   10.30
   6  -1   1  515.25    9.90
   6  -1   1  507.35   10.40
   6  -1   1  514.55   10.50
  -7   1  -1  104.39    3.40
  -7   1  -1   99.99    3.30
  -7   1  -1  113.59    3.30
   7  -1   1  111.39    3.50
   7  -1   1  108.09    2.80
   7  -1   1  100.99    3.50
  -8   1  -1   46.40    2.60
  -8   1  -1   47.80    2.70
   8  -1   1   46.30    2.40
   8  -1   1   47.20    1.90
   8  -1   1   45.10    2.60
  -9   1  -1  136.09    4.40
  -9   1  -1  134.59    4.50
  -9   1  -1  139.69    4.20
   9  -1   1  137.09    4.40
   9  -1   1  135.19    3.50
   9  -1   1  136.89    4.50
 -10   1  -1   18.80    2.30
 -10   1  -1   15.70    2.10
 -10   1  -1   18.60    2.00
  10  -1   1   18.00    2.20
  10  -1   1   18.50    1.40
  10  -1   1   17.70    1.50
  10  -1   1   16.80    1.90
 -11   1  -1    8.70    1.90
 -11   1  -1   10.00    1.70
 -11   1  -1    9.20    1.80
  11  -1   1    7.30    1.20
  11  -1   1    8.80    1.90
  11  -1   1   11.90    1.40
  11  -1   1   10.50    2.10
 -12   1  -1   71.99    3.60
 -12   1  -1   72.09    3.90
 -12   1  -1   68.59    4.10
  12  -1   1   73.39    3.90
  12  -1   1   71.09    2.80
  12  -1   1   71.89    2.70
  12  -1   1   70.89    4.10
 -13   1  -1    7.80    2.30
 -13   1  -1   11.20    2.50
  13  -1   1    8.10    2.00
  13  -1   1    8.30    2.40
 -14   1  -1    0.30    2.10
 -14   1  -1    3.60    2.40
  14  -1   1    0.40    2.20
 -15   1  -1    9.00    2.50
 -15   1  -1    6.40    2.60
  15  -1   1   14.20    2.90
 -16   1  -1   17.50    2.80
 -16   1  -1   13.30    2.90
  16  -1   1   14.50    3.10
  17   0  -1    1.80    2.70
  17   0  -1    1.80    2.50
 -17   0   1    1.10    2.60
 -17   0   1    1.40    2.50
  16   0  -1   -0.10    2.30
  16   0  -1    1.40    2.30
 -16   0   1   -1.20    2.30
 -16   0   1    1.70    2.40
  15   0  -1    1.80    2.20
  15   0  -1   -1.50    2.10
 -15   0   1   -1.10    2.10
 -15   0   1   -1.30    2.00
  14   0  -1   -0.70    2.10
  14   0  -1    0.80    2.20
 -14   0   1   -0.60    2.20
 -14   0   1    0.30    1.60
 -14   0   1   -1.20    1.90
  13   0  -1   -2.20    1.90
  13   0  -1    1.00    2.10
 -13   0   1   -1.10    1.80
 -13   0   1   -0.30    1.60
 -13   0   1    3.20    2.20
  12   0  -1   -0.20    1.90
  12   0  -1   -0.40    1.10
  12   0  -1    2.60    1.90
 -12   0   1   -0.10    1.60
 -12   0   1   -1.40    1.40
 -12   0   1   -0.50    2.00
  11   0  -1   -0.30    1.00
  11   0  -1    1.40    0.80
  11   0  -1   -2.90    1.60
  11   0  -1   -1.20    1.60
 -11   0   1   -1.00    1.60
 -11   0   1    1.10    1.30
 -11   0   1    0.60    1.50
  10   0  -1    0.10    0.90
  10   0  -1   -0.10    0.70
  10   0  -1   -2.80    1.20
  10   0  -1    0.10    1.40
 -10   0   1   -0.30    1.50
 -10   0   1    0.90    1.30
 -10   0   1    1.80    1.50
   9   0  -1   -0.70    1.20
   9   0  -1   -1.10    0.80
   9   0  -1    1.10    0.70
   9   0  -1    0.10    1.30
  -9   0   1   -1.30    1.30
  -9   0   1   -0.90    1.00
  -9   0   1    2.20    1.40
   8   0  -1    0.30    0.70
   8   0  -1   -0.30    0.80
   8   0  -1    0.00    1.10
   8   0  -1    0.80    1.30
  -8   0   1   -1.00    1.10
  -8   0   1    0.50    1.10
  -8   0   1    1.10    1.40
   7   0  -1   -0.80    1.10
   7   0  -1    0.10    1.20
   7   0  -1    0.00    0.70
  -7   0   1   -0.50    1.10
  -7   0   1   -1.10    1.20
  -7   0   1   -0.90    0.90
   6   0  -1   -0.10    1.20
   6   0  -1    0.30    0.70
   6   0  -1   -1.20    1.10
  -6   0   1   -0.90    0.90
  -6   0   1   -0.80    1.00
  -6   0   1   -0.70    1.20
   5   0  -1   -1.60    0.90
   5   0  -1    0.10    1.00
  -5   0   1   -0.10    0.90
  -5   0   1   -0.80    0.80
  -5   0   1   -1.40    1.00
   4   0  -1   -0.60    0.90
   4   0  -1   -1.00    0.90
  -4   0   1    0.60    0.90
  -4   0   1    0.10    0.70
  -4   0   1   -0.10    0.90
   3   0  -1   -1.30    0.80
   3   0  -1   -0.80    0.80
  -3   0   1    0.40    0.80
  -3   0   1   -1.50    0.70
  -3   0   1   -1.10    0.70
   2   0  -1    0.10    0.60
   2   0  -1   -0.90    0.60
  -2   0   1    0.50    0.50
  -2   0   1    0.50    0.60
  -2   0   1    0.00    0.50
   1   0  -1   -0.40    0.20
   1   0  -1   -0.20    0.30
   1   0  -1   -0.40    0.30
  -1   0   1   -0.50    0.20
  -1   0   1   -0.50    0.30
  -1   0   1    0.30    0.30
  -1   0  -1   -0.60    0.30
  -1   0  -1   -0.60    0.20
  -1   0  -1    0.00    0.30
   1   0   1   -0.40    0.30
   1   0   1    0.40    0.30
  -2   0  -1   -0.10    0.60
  -2   0  -1   -0.50    0.50
  -2   0  -1   -0.20    0.60
   2   0   1    0.20    0.50
   2   0   1   -0.60    0.60
   2   0   1    0.30    0.50
  -3   0  -1    0.40    0.70
  -3   0  -1   -0.20    0.70
  -3   0  -1   -0.30    0.60
   3   0   1   -1.50    0.60
   3   0   1   -0.80    0.70
   3   0   1   -0.80    0.70
  -4   0  -1   -0.60    0.70
  -4   0  -1   -0.40    0.80
  -4   0  -1    0.80    0.90
   4   0   1   -0.80    0.60
   4   0   1   -0.60    0.80
   4   0   1   -1.10    0.80
  -5   0  -1   -0.90    0.90
  -5   0  -1    1.00    1.00
  -5   0  -1    0.50    0.80
   5   0   1    0.60    0.90
   5   0   1    0.50    0.70
   5   0   1    0.00    1.00
  -6   0  -1    0.10    1.10
  -6   0  -1    1.50    0.90
  -6   0  -1   -2.90    1.10
   6   0   1   -0.50    0.90
   6   0   1   -0.80    1.00
   6   0   1   -0.70    0.80
  -7   0  -1   -0.90    1.00
  -7   0  -1   -0.20    1.00
  -7   0  -1   -1.00    1.20
   7   0   1   -0.10    1.20
   7   0   1   -1.30    0.80
   7   0   1    0.00    1.20
   7   0   1    0.20    0.80
  -8   0  -1    1.10    1.20
  -8   0  -1   -0.10    1.00
  -8   0  -1   -1.00    1.00
   8   0   1    0.10    1.20
   8   0   1    1.00    1.10
   8   0   1   -1.60    0.80
   8   0   1   -0.50    0.80
  -9   0  -1    1.90    1.10
  -9   0  -1    2.00    1.40
  -9   0  -1    0.50    1.40
   9   0   1   -0.50    1.30
   9   0   1   -1.30    1.40
   9   0   1   -1.50    0.90
   9   0   1    1.20    0.90
 -10   0  -1    0.60    1.30
 -10   0  -1   -0.90    1.60
 -10   0  -1    0.80    1.30
  10   0   1   -0.70    1.00
  10   0   1   -0.20    1.60
  10   0   1    1.00    1.50
  10   0   1   -0.30    1.00
 -11   0  -1    1.50    1.40
 -11   0  -1    1.80    1.60
 -11   0  -1   -1.80    1.70
  11   0   1    1.60    1.20
  11   0   1    1.30    1.70
  11   0   1   -0.80    1.00
  11   0   1   -0.70    1.80
 -12   0  -1    4.20    1.80
 -12   0  -1    1.00    1.60
 -12   0  -1   -0.70    1.90
  12   0   1   -2.80    1.70
  12   0   1   -3.40    1.90
  12   0   1    1.40    1.20
  12   0   1    0.50    1.10
 -13   0  -1    0.20    1.80
 -13   0  -1    1.70    1.80
  13   0   1    0.50    1.90
  13   0   1   -1.20    2.00
 -14   0  -1   -0.70    1.90
 -14   0  -1    6.00    2.40
  14   0   1    1.00    2.10
  14   0   1    1.20    2.10
 -15   0  -1   -2.80    2.10
 -15   0  -1   -0.90    2.30
  15   0   1    2.10    2.40
 -16   0  -1   -2.00    3.40
 -16   0  -1   -1.60    2.30
  16   0   1    0.10    2.10
  17  -1  -1    8.30    2.90
 -17   1   1   12.20    3.00
 -17   1   1   10.80    3.10
  16  -1  -1   -5.00    2.00
  16  -1  -1    4.80    2.60
 -16   1   1    0.40    2.50
 -16   1   1   -0.10    2.40
  15  -1  -1   -0.60    1.90
  15  -1  -1    0.60    2.00
 -15   1   1   -3.00    2.10
 -15   1   1   -0.20    2.30
 -15   1   1    1.80    1.90
  14  -1  -1    3.10    2.30
  14  -1  -1    5.50    2.20
 -14   1   1    5.50    1.90
 -14   1   1    5.50    2.30
 -14   1   1    5.20    2.40
  13  -1  -1    6.00    2.10
  13  -1  -1    5.90    2.20
 -13   1   1    8.00    2.30
 -13   1   1    2.70    1.70
 -13   1   1    4.70    2.00
  12  -1  -1  114.79    4.80
  12  -1  -1  127.99    4.40
  12  -1  -1  124.09    5.00
 -12   1   1  111.19    4.80
 -12   1   1  119.09    5.00
 -12   1   1  115.79    4.40
  11  -1  -1   45.30    1.90
  11  -1  -1   46.90    3.30
  11  -1  -1   50.49    2.10
  11  -1  -1   48.80    3.30
 -11   1   1   45.00    3.40
 -11   1   1   47.00    2.90
 -11   1   1   43.80    3.30
  10  -1  -1    3.50    0.90
  10  -1  -1    4.30    1.50
  10  -1  -1    5.10    1.60
  10  -1  -1    4.50    1.00
 -10   1   1    5.90    1.80
 -10   1   1    2.70    1.70
 -10   1   1    5.30    1.40
   9  -1  -1    2.00    1.40
   9  -1  -1    3.60    1.30
   9  -1  -1    3.10    0.90
  -9   1   1    3.80    1.40
  -9   1   1    4.60    1.50
  -9   1   1    5.00    1.20
   8  -1  -1    1.50    0.80
   8  -1  -1   -0.40    1.30
   8  -1  -1    3.20    1.30
  -8   1   1    0.20    1.00
  -8   1   1    1.80    1.30
  -8   1   1    1.30    1.30
   7  -1  -1   48.40    2.50
   7  -1  -1   55.89    2.40
   7  -1  -1   53.29    1.80
  -7   1   1   56.79    2.70
  -7   1   1   52.99    2.60
  -7   1   1   48.40    2.30
   6  -1  -1  514.75   10.70
   6  -1  -1  537.35   10.00
   6  -1  -1  494.35   10.50
  -6   1   1  526.85   10.70
  -6   1   1  518.05   10.70
  -6   1   1  525.75   10.50
   5  -1  -1    2.40    1.10
   5  -1  -1    1.00    0.90
  -5   1   1    2.90    1.00
  -5   1   1    1.40    0.90
  -5   1   1    1.80    1.10
   4  -1  -1  983.10   18.30
   4  -1  -1  954.50   18.20
  -4   1   1  954.70   18.20
  -4   1   1  982.60   18.10
  -4   1   1  956.60   18.30
   3  -1  -1 7952.70  147.09
   3  -1  -1 8182.08  146.99
  -3   1   1 7917.81  147.19
  -3   1   1 7989.60  147.29
  -3   1   1 8023.50  147.09
   2  -1  -1    8.40    0.70
   2  -1  -1    8.80    0.80
  -2   1   1    6.50    0.60
  -2   1   1    9.30    0.80
  -2   1   1    8.80    0.80
   1  -1  -1   12.80    0.60
   1  -1  -1   12.00    0.50
  -1   1   1   11.70    0.60
  -1   1   1   12.90    0.40
  -1   1   1   13.20    0.60
   0   1   1    4.30    0.30
   0   1   1    5.70    0.40
   0   1   1    4.70    0.30
  -1  -1  -1   26.30    0.80
  -1  -1  -1   26.70    0.80
   1   1   1   26.40    0.80
   1   1   1   25.80    0.90
   1   1   1   26.20    0.80
   1   1   1   25.80    1.00
   1   1   1   27.30    0.80
  -2  -1  -1  426.96    8.00
  -2  -1  -1  412.86    8.00
   2   1   1  421.06    8.00
   2   1   1  420.16    8.00
   2   1   1  431.36    8.00
   2   1   1  427.66    8.10
  -3  -1  -1  411.66    7.80
  -3  -1  -1  402.26    7.80
   3   1   1  388.06    7.70
   3   1   1  397.76    7.60
   3   1   1  387.96    7.80
   3   1   1  402.86    7.80
  -4  -1  -1    2.90    0.90
  -4  -1  -1    3.30    1.00
   4   1   1    2.80    0.70
   4   1   1    3.40    0.80
   4   1   1    4.40    0.80
   4   1   1    4.50    1.00
  -5  -1  -1  440.36    9.10
  -5  -1  -1  450.95    9.00
   5   1   1  431.66    9.00
   5   1   1  444.96    8.80
   5   1   1  445.76    9.00
   5   1   1  444.36    8.60
  -6  -1  -1  509.45   10.20
  -6  -1  -1  519.45   10.50
  -6  -1  -1  492.05   10.40
   6   1   1  501.15    9.90
   6   1   1  526.45   10.40
   6   1   1  509.15   10.10
   6   1   1  503.85   10.50
  -7  -1  -1  104.39    3.40
  -7  -1  -1  110.39    3.40
  -7  -1  -1  106.39    3.20
   7   1   1   98.79    3.40
   7   1   1  116.89    3.50
   7   1   1  109.79    2.90
   7   1   1  106.49    3.10
  -8  -1  -1   45.70    2.30
  -8  -1  -1   47.00    2.60
  -8  -1  -1   47.20    2.50
   8   1   1   47.70    1.90
   8   1   1   43.50    2.50
   8   1   1   44.10    2.10
   8   1   1   43.10    2.50
  -9  -1  -1  133.69    4.30
  -9  -1  -1  134.29    4.00
  -9  -1  -1  134.49    4.40
   9   1   1  130.89    4.20
   9   1   1  132.19    3.50
   9   1   1  131.49    4.40
   9   1   1  133.69    3.70
 -10  -1  -1   14.20    2.00
 -10  -1  -1   16.30    2.10
 -10  -1  -1   18.50    1.90
  10   1   1   17.70    1.40
  10   1   1   15.40    2.10
  10   1   1   14.60    1.50
  10   1   1   14.90    1.90
 -11  -1  -1    8.10    1.60
 -11  -1  -1    8.20    2.00
 -11  -1  -1    9.40    2.20
  11   1   1    9.90    1.30
  11   1   1    5.10    1.80
  11   1   1    7.80    1.40
  11   1   1    5.40    2.00
 -12  -1  -1   72.69    3.60
 -12  -1  -1   63.89    3.70
  12   1   1   69.89    3.80
  12   1   1   66.59    2.60
  12   1   1   75.99    3.10
  12   1   1   65.09    4.00
 -13  -1  -1    5.70    2.10
 -13  -1  -1    7.10    2.40
  13   1   1   11.90    1.70
  13   1   1    7.30    2.40
  13   1   1    8.80    2.10
 -14  -1  -1    3.80    2.20
 -14  -1  -1    0.20    2.00
  14   1   1    4.30    2.10
  14   1   1    0.00    1.90
 -15  -1  -1    1.90    2.30
 -15  -1  -1    7.30    2.60
  15   1   1    6.90    2.50
 -16  -1  -1   13.80    3.10
  16   1   1    9.20    2.90
  16  -2  -1    8.80    3.00
 -16   2   1   12.80    2.40
 -16   2   1   12.90    3.10
 -16   2   1   11.50    2.80
  15  -2  -1    0.40    2.20
  15  -2  -1    1.10    2.20
 -15   2   1    3.10    1.90
 -15   2   1   -0.50    2.10
 -15   2   1    1.90    2.40
  14  -2  -1    0.00    1.90
  14  -2  -1    2.60    2.20
 -14   2   1   -1.80    2.10
 -14   2   1   -1.10    2.10
 -14   2   1    2.00    1.70
  13  -2  -1   -2.50    1.90
  13  -2  -1    3.30    2.10
 -13   2   1   -1.90    1.80
 -13   2   1   -1.60    1.80
 -13   2   1   -2.70    1.50
  12  -2  -1   38.30    3.10
  12  -2  -1   33.60    3.00
 -12   2   1   39.10    3.20
 -12   2   1   40.40    2.80
 -12   2   1   27.70    2.70
  11  -2  -1   54.29    2.00
  11  -2  -1   59.09    3.50
  11  -2  -1   51.59    2.10
  11  -2  -1   56.09    3.30
 -11   2   1   52.39    3.10
 -11   2   1   54.49    3.20
 -11   2   1   49.80    3.50
  10  -2  -1   26.80    1.50
  10  -2  -1   30.70    2.50
  10  -2  -1   24.60    2.30
 -10   2   1   30.60    2.70
 -10   2   1   32.50    2.70
 -10   2   1   25.70    2.00
   9  -2  -1   66.59    3.20
   9  -2  -1   71.09    2.10
   9  -2  -1   71.09    3.30
  -9   2   1   69.79    2.90
  -9   2   1   70.09    3.10
  -9   2   1   71.19    3.20
   8  -2  -1   68.09    2.00
   8  -2  -1   66.69    3.00
   8  -2  -1   69.39    2.80
  -8   2   1   67.09    2.70
  -8   2   1   72.39    3.10
  -8   2   1   65.49    3.00
   7  -2  -1  206.58    4.20
   7  -2  -1  198.58    5.20
   7  -2  -1  200.58    5.10
  -7   2   1  204.08    5.30
  -7   2   1  201.48    5.30
  -7   2   1  198.68    4.90
   6  -2  -1    6.40    1.40
   6  -2  -1    4.20    0.60
   6  -2  -1    4.60    1.10
  -6   2   1    4.40    1.10
  -6   2   1    5.90    1.30
  -6   2   1    4.30    1.30
   5  -2  -1  343.57    7.20
   5  -2  -1  331.47    7.20
   5  -2  -1  347.17    6.50
  -5   2   1  346.27    7.30
  -5   2   1  331.47    7.30
  -5   2   1  344.07    7.10
   4  -2  -1  729.63   14.00
   4  -2  -1  726.63   14.00
  -4   2   1  733.93   13.80
  -4   2   1  731.43   14.00
  -4   2   1  725.53   14.00
   3  -2  -1   34.40    1.50
   3  -2  -1   32.70    1.50
  -3   2   1   36.60    1.40
  -3   2   1   32.30    1.60
  -3   2   1   35.40    1.50
   2  -2  -1 1264.17   23.20
   2  -2  -1 1255.47   22.90
   2  -2  -1 1239.78   23.10
  -2   2   1 1303.87   23.20
  -2   2   1 1243.88   23.20
  -2   2   1 1259.87   23.20
   1  -2  -1   64.79    1.40
   1  -2  -1   62.59    1.40
   1  -2  -1   67.49    1.60
  -1   2   1   63.09    1.50
  -1   2   1   63.49    1.50
  -1   2   1   64.69    1.40
   0   2   1  100.79    2.20
  -1  -2  -1  155.08    3.10
  -1  -2  -1  154.98    3.10
   1   2   1  158.18    3.30
   1   2   1  158.08    3.00
   1   2   1  159.18    3.30
   1   2   1  164.38    3.30
   1   2   1  156.38    3.10
   1   2   1  158.78    3.10
  -2  -2  -1    5.20    0.60
  -2  -2  -1    3.70    0.70
   2   2   1    3.00    0.70
   2   2   1    4.60    0.80
   2   2   1    3.10    0.60
   2   2   1    4.50    0.70
  -3  -2  -1    9.70    0.90
  -3  -2  -1    9.70    0.90
   3   2   1   10.40    0.90
   3   2   1   10.20    1.00
   3   2   1   10.00    0.80
   3   2   1   10.90    1.00
  -4  -2  -1    4.40    0.90
  -4  -2  -1    4.70    0.90
   4   2   1    3.60    0.90
   4   2   1    4.50    0.80
   4   2   1    6.10    0.90
   4   2   1    3.80    0.80
  -5  -2  -1  166.58    4.20
  -5  -2  -1  177.08    4.20
   5   2   1  166.78    3.70
   5   2   1  161.28    4.10
   5   2   1  170.28    4.10
   5   2   1  171.48    4.00
  -6  -2  -1  141.79    3.80
  -6  -2  -1  134.19    3.90
   6   2   1  137.99    3.30
   6   2   1  140.29    3.70
   6   2   1  138.19    3.90
   6   2   1  144.69    3.80
  -7  -2  -1   87.99    3.10
  -7  -2  -1   82.49    2.80
  -7  -2  -1   87.79    3.20
   7   2   1   86.09    3.10
   7   2   1   90.39    2.90
   7   2   1   85.99    3.00
   7   2   1   88.69    2.50
  -8  -2  -1   30.60    2.20
  -8  -2  -1   34.00    2.30
  -8  -2  -1   25.70    1.80
   8   2   1   30.80    2.20
   8   2   1   21.30    1.80
   8   2   1   26.60    1.90
   8   2   1   26.70    1.60
  -9  -2  -1   14.50    1.90
  -9  -2  -1   17.30    1.70
  -9  -2  -1   15.30    1.80
   9   2   1   16.70    1.60
   9   2   1   17.30    1.90
   9   2   1   16.40    1.30
   9   2   1   12.20    1.80
 -10  -2  -1    4.60    1.30
 -10  -2  -1    7.30    1.70
 -10  -2  -1    6.20    1.80
  10   2   1    9.00    1.20
  10   2   1    7.90    1.70
  10   2   1    8.10    1.40
  10   2   1    6.50    1.60
 -11  -2  -1    6.20    1.60
 -11  -2  -1    4.50    1.80
 -11  -2  -1    6.60    2.00
  11   2   1    3.30    1.80
  11   2   1    5.30    1.10
  11   2   1    8.20    1.50
  11   2   1    5.20    1.90
 -12  -2  -1   89.99    4.20
 -12  -2  -1   89.19    4.40
  12   2   1   87.29    4.10
  12   2   1   81.19    3.40
  12   2   1   82.29    2.90
  12   2   1   93.89    4.40
 -13  -2  -1    6.40    2.00
 -13  -2  -1    4.70    2.20
  13   2   1    8.10    1.70
  13   2   1    3.80    2.20
  13   2   1    3.50    2.10
 -14  -2  -1   32.10    3.30
 -14  -2  -1   40.00    3.50
  14   2   1   32.20    3.20
  14   2   1   27.00    2.90
 -15  -2  -1    1.20    2.40
 -15  -2  -1    5.70    2.40
  15   2   1    2.70    2.10
  15   2   1    4.70    2.10
 -16  -2  -1    1.90    2.20
  16   2   1   -0.10    2.30
  16  -3  -1    1.80    2.40
 -16   3   1    2.00    2.00
 -16   3   1    0.50    2.40
 -16   3   1    3.10    2.60
  15  -3  -1    0.50    2.30
  15  -3  -1    4.00    2.20
 -15   3   1    1.20    1.80
 -15   3   1    3.40    2.50
 -15   3   1    4.60    2.40
  14  -3  -1    4.80    2.20
  14  -3  -1    4.40    2.30
 -14   3   1    3.70    1.80
 -14   3   1    7.10    2.50
 -14   3   1    6.10    2.40
  13  -3  -1   50.89    3.80
  13  -3  -1   53.39    3.90
 -13   3   1   46.00    3.50
 -13   3   1   44.90    3.50
 -13   3   1   52.19    3.40
  12  -3  -1   16.70    2.30
  12  -3  -1   16.00    2.30
 -12   3   1   24.30    2.80
 -12   3   1   26.40    2.50
 -12   3   1   26.70    2.80
  11  -3  -1    9.00    2.10
  11  -3  -1    9.80    1.90
 -11   3   1   11.70    2.20
 -11   3   1    9.50    1.70
 -11   3   1    8.50    2.00
  10  -3  -1   45.40    3.10
  10  -3  -1   47.50    1.60
  10  -3  -1   45.90    3.00
 -10   3   1   52.79    3.20
 -10   3   1   50.89    2.80
 -10   3   1   50.29    3.20
   9  -3  -1   57.99    1.70
   9  -3  -1   55.39    2.80
   9  -3  -1   54.19    3.00
  -9   3   1   52.39    3.00
  -9   3   1   54.89    2.70
  -9   3   1   57.89    2.90
   8  -3  -1    6.00    0.60
   8  -3  -1    5.20    1.40
   8  -3  -1    4.80    1.40
  -8   3   1    5.60    1.40
  -8   3   1    5.00    1.20
  -8   3   1    8.10    1.60
   7  -3  -1  194.98    5.00
   7  -3  -1  193.08    5.00
   7  -3  -1  195.68    3.90
  -7   3   1  186.18    5.10
  -7   3   1  185.38    5.10
  -7   3   1  195.68    4.80
   6  -3  -1    8.90    1.40
   6  -3  -1    9.00    1.30
   6  -3  -1    9.30    0.70
  -6   3   1    8.70    1.40
  -6   3   1    4.80    1.20
  -6   3   1    8.50    1.10
   5  -3  -1   -0.10    0.30
   5  -3  -1   -0.40    1.00
   5  -3  -1   -0.60    1.00
  -5   3   1   -0.50    1.00
  -5   3   1   -0.50    1.10
  -5   3   1   -0.60    0.80
   4  -3  -1    2.00    0.90
   4  -3  -1    2.10    0.90
  -4   3   1    1.90    0.90
  -4   3   1    2.90    0.70
  -4   3   1    1.20    0.90
   3  -3  -1    0.10    0.70
   3  -3  -1    1.10    0.80
  -3   3   1   -0.20    0.60
  -3   3   1   -0.70    0.80
  -3   3   1   -0.50    0.80
   2  -3  -1  138.49    2.70
   2  -3  -1  136.09    3.00
   2  -3  -1  138.19    3.00
  -2   3   1  135.89    3.00
  -2   3   1  133.99    3.00
  -2   3   1  135.39    2.70
  -2   3   1  133.09    2.80
   1  -3  -1  456.35    8.50
   1  -3  -1  453.55    8.50
  -1   3   1  464.35    8.60
  -1   3   1  451.25    8.60
  -1   3   1  462.05    8.50
   0  -3  -1  357.86    6.60
   0   3   1  357.76    6.60
   0   3   1  369.76    6.90
   0   3   1  363.06    6.70
   0   3   1  357.36    6.70
  -1  -3  -1  105.19    2.20
   1   3   1  106.39    2.10
   1   3   1  109.59    2.60
   1   3   1  105.79    2.20
   1   3   1  104.39    2.60
   1   3   1  104.09    2.20
  -2  -3  -1  656.23   12.30
  -2  -3  -1  652.63   12.30
   2   3   1  671.13   12.40
   2   3   1  671.33   12.30
   2   3   1  658.63   12.60
   2   3   1  655.13   12.30
   2   3   1  656.53   12.50
  -3  -3  -1   17.10    1.10
  -3  -3  -1   16.80    1.20
   3   3   1   17.40    1.20
   3   3   1   16.10    1.20
   3   3   1   13.40    1.00
   3   3   1   14.80    1.20
  -4  -3  -1  581.34   11.20
  -4  -3  -1  573.34   11.20
   4   3   1  575.24   11.30
   4   3   1  584.24   11.20
   4   3   1  564.74   11.10
   4   3   1  569.14   10.90
  -5  -3  -1 1259.57   23.70
  -5  -3  -1 1257.07   23.60
   5   3   1 1198.68   23.50
   5   3   1 1267.17   23.70
   5   3   1 1279.97   23.30
   5   3   1 1272.57   23.70
  -6  -3  -1   39.30    2.10
  -6  -3  -1   36.50    2.10
   6   3   1   35.40    2.10
   6   3   1   35.40    2.10
   6   3   1   35.20    1.70
   6   3   1   34.80    2.00
  -7  -3  -1  193.58    5.10
  -7  -3  -1  196.88    5.00
   7   3   1  202.48    4.90
   7   3   1  195.98    5.00
   7   3   1  197.38    4.40
   7   3   1  203.08    5.10
  -8  -3  -1   -1.00    1.20
  -8  -3  -1    0.60    1.20
   8   3   1    0.30    1.30
   8   3   1   -1.20    1.00
   8   3   1   -0.30    1.10
   8   3   1    1.70    0.80
  -9  -3  -1   19.00    2.00
  -9  -3  -1   15.20    1.90
  -9  -3  -1   16.30    1.60
   9   3   1   16.20    1.60
   9   3   1   13.10    1.90
   9   3   1   18.30    1.30
   9   3   1   13.90    1.70
 -10  -3  -1    5.10    1.50
 -10  -3  -1    6.40    1.80
 -10  -3  -1    3.90    1.60
  10   3   1    3.80    1.30
  10   3   1    8.00    1.90
  10   3   1    5.00    1.00
  10   3   1    6.50    1.70
 -11  -3  -1    0.60    1.70
 -11  -3  -1    2.50    1.50
  11   3   1    4.40    1.80
  11   3   1    4.20    1.10
  11   3   1    1.50    1.40
  11   3   1    2.00    1.80
 -12  -3  -1    1.00    1.70
 -12  -3  -1    5.50    2.10
  12   3   1    2.90    1.90
  12   3   1    1.20    1.40
  12   3   1    2.70    2.00
 -13  -3  -1    9.50    2.30
 -13  -3  -1   15.40    2.40
  13   3   1   15.60    2.00
  13   3   1   11.30    2.40
  13   3   1   11.00    2.20
 -14  -3  -1    6.60    2.30
 -14  -3  -1    3.50    2.30
  14   3   1    5.00    2.30
  14   3   1    5.40    2.10
 -15  -3  -1    3.60    2.50
  15   3   1   -1.50    2.00
  15   3   1   -0.70    2.30
 -16  -3  -1   11.60    3.00
  16   3   1    8.80    2.90
  16  -4  -1    3.50    2.60
 -16   4   1   -5.10    2.10
 -16   4   1   -0.40    2.00
 -16   4   1    0.10    2.40
  15  -4  -1   23.80    3.30
 -15   4   1   24.20    3.40
 -15   4   1   23.10    2.80
 -15   4   1   21.40    3.20
  14  -4  -1   22.70    2.80
  14  -4  -1   23.60    3.00
 -14   4   1   24.80    3.20
 -14   4   1   28.20    3.20
 -14   4   1   21.60    2.50
  13  -4  -1    7.00    2.40
  13  -4  -1    4.40    2.20
 -13   4   1    8.00    1.90
 -13   4   1    8.20    2.40
 -13   4   1    5.40    2.20
  12  -4  -1   21.70    2.70
  12  -4  -1   20.20    2.60
 -12   4   1   24.00    2.80
 -12   4   1   16.10    2.00
 -12   4   1   17.60    2.50
  11  -4  -1   21.30    2.50
  11  -4  -1   23.50    2.60
 -11   4   1   16.90    2.40
 -11   4   1   21.50    2.10
 -11   4   1   21.10    2.60
  10  -4  -1   46.90    2.90
  10  -4  -1   52.19    3.10
 -10   4   1   47.90    3.20
 -10   4   1   48.60    2.80
 -10   4   1   42.90    3.10
   9  -4  -1    2.70    1.60
   9  -4  -1    7.60    1.70
  -9   4   1    6.10    1.50
  -9   4   1    5.20    1.30
  -9   4   1    8.10    1.70
   8  -4  -1   46.60    2.40
   8  -4  -1   44.20    2.60
  -8   4   1   41.40    2.30
  -8   4   1   46.40    2.50
  -8   4   1   45.40    2.70
   7  -4  -1   72.69    3.00
   7  -4  -1   75.59    3.00
  -7   4   1   81.99    2.80
  -7   4   1   79.99    3.10
  -7   4   1   77.79    3.10
   6  -4  -1    0.80    1.10
   6  -4  -1   -0.30    1.10
  -6   4   1    2.40    1.10
  -6   4   1   -1.60    1.10
  -6   4   1    1.50    1.00
   5  -4  -1   50.79    2.20
   5  -4  -1   49.10    2.20
  -5   4   1   49.30    2.30
  -5   4   1   48.30    2.00
  -5   4   1   56.39    2.30
   4  -4  -1  345.57    7.10
   4  -4  -1  352.16    7.10
  -4   4   1  342.17    7.20
  -4   4   1  345.87    6.90
  -4   4   1  343.07    7.20
   3  -4  -1   10.80    1.00
   3  -4  -1   11.30    1.00
  -3   4   1   11.10    1.00
  -3   4   1    9.90    0.80
  -3   4   1   12.60    1.10
   2  -4  -1   -0.40    0.70
   2  -4  -1    0.90    0.70
  -2   4   1    0.60    0.50
  -2   4   1    0.50    0.70
  -2   4   1    1.10    0.70
   1  -4  -1 4088.49   74.19
  -1   4   1 4017.80   74.49
  -1   4   1 4051.09   74.19
  -1   4   1 4041.80   74.39
   0  -4  -1 1993.00   36.40
   0   4   1 1994.80   36.40
   0   4   1 1961.40   36.30
   0   4   1 2005.70   36.70
   0   4   1 1984.00   36.30
  -1  -4  -1    9.70    0.60
   1   4   1    9.60    0.60
   1   4   1    7.50    0.90
   1   4   1    9.80    0.60
   1   4   1    9.80    0.90
   1   4   1    9.40    0.60
  -2  -4  -1 4752.82   88.09
  -2  -4  -1 4741.83   88.39
   2   4   1 4859.91   88.49
   2   4   1 4882.01   90.09
   2   4   1 4876.11   88.39
   2   4   1 4794.32   89.29
   2   4   1 4810.72   89.29
  -3  -4  -1   61.79    1.90
  -3  -4  -1   58.29    1.80
   3   4   1   64.29    2.00
   3   4   1   59.89    1.80
   3   4   1   58.09    1.80
   3   4   1   59.09    1.90
   3   4   1   56.59    2.10
  -4  -4  -1  116.99    3.00
  -4  -4  -1  110.89    2.90
   4   4   1  106.09    2.80
   4   4   1  109.29    2.90
   4   4   1  107.69    3.10
   4   4   1  113.79    2.80
  -5  -4  -1  673.93   13.00
  -5  -4  -1  664.83   13.00
   5   4   1  655.23   13.00
   5   4   1  657.13   13.10
   5   4   1  659.53   12.90
   5   4   1  680.43   12.70
  -6  -4  -1    6.80    1.30
  -6  -4  -1    8.50    1.20
   6   4   1    6.80    1.00
   6   4   1    5.90    1.20
   6   4   1    6.70    1.30
   6   4   1    6.80    1.20
  -7  -4  -1    8.00    1.30
  -7  -4  -1    8.10    1.30
   7   4   1    7.80    1.30
   7   4   1    8.50    1.00
   7   4   1    7.20    1.40
   7   4   1    7.20    1.30
  -8  -4  -1    2.50    1.20
  -8  -4  -1    3.20    1.30
   8   4   1    2.40    1.30
   8   4   1    2.20    1.30
   8   4   1    3.00    1.20
   8   4   1    4.70    0.90
  -9  -4  -1   20.50    1.90
  -9  -4  -1   23.30    2.20
   9   4   1   18.50    2.00
   9   4   1   23.20    1.90
   9   4   1   23.20    2.10
   9   4   1   20.50    1.60
 -10  -4  -1  134.39    4.30
 -10  -4  -1  128.99    4.50
 -10  -4  -1  132.99    4.70
  10   4   1  132.29    4.70
  10   4   1  141.79    3.60
  10   4   1  127.39    4.40
  10   4   1  129.99    4.20
 -11  -4  -1    1.70    1.80
 -11  -4  -1    0.00    1.60
  11   4   1    0.70    1.40
  11   4   1    0.50    1.00
  11   4   1    0.10    1.80
  11   4   1   -1.10    1.50
 -12  -4  -1   98.29    4.60
 -12  -4  -1   94.49    4.30
  12   4   1   95.79    4.40
  12   4   1  111.89    4.70
  12   4   1  100.69    4.00
 -13  -4  -1   -1.40    1.80
 -13  -4  -1    3.30    2.10
  13   4   1    0.60    1.80
  13   4   1   -0.80    1.90
  13   4   1    1.60    1.50
 -14  -4  -1    3.40    2.30
 -14  -4  -1    1.40    2.20
  14   4   1   -0.60    1.60
  14   4   1    0.40    1.90
  14   4   1    0.60    2.30
 -15  -4  -1   -1.10    2.20
  15   4   1    0.20    2.00
  15   4   1    2.60    2.40
 -16  -4  -1    1.00    2.50
  16   4   1    5.70    2.70
  16   4   1    1.70    2.20
  16  -5  -1    3.90    2.60
 -16   5   1    1.20    2.50
 -16   5   1   -0.30    2.30
 -16   5   1   -3.00    1.70
  15  -5  -1    7.70    2.40
 -15   5   1   13.20    2.90
 -15   5   1    6.80    2.60
 -15   5   1   13.80    2.40
  14  -5  -1    6.40    2.40
 -14   5   1    6.20    2.40
 -14   5   1    2.20    2.10
 -14   5   1    4.70    1.90
  13  -5  -1   10.90    2.50
  13  -5  -1    8.20    2.40
 -13   5   1   10.70    2.60
 -13   5   1    9.00    2.00
 -13   5   1   10.30    2.40
  12  -5  -1    5.00    1.80
  12  -5  -1    5.40    2.10
 -12   5   1    6.30    2.10
 -12   5   1    5.20    2.10
 -12   5   1    6.60    1.80
  11  -5  -1   52.09    3.40
  11  -5  -1   50.59    3.50
 -11   5   1   56.79    3.60
 -11   5   1   48.50    3.10
 -11   5   1   55.69    3.60
  10  -5  -1   69.59    3.60
  10  -5  -1   80.89    3.70
 -10   5   1   73.29    3.70
 -10   5   1   65.59    3.40
 -10   5   1   79.89    3.30
   9  -5  -1  138.39    4.50
   9  -5  -1  136.89    4.50
  -9   5   1  139.29    4.50
  -9   5   1  142.59    4.20
  -9   5   1  137.89    4.50
   8  -5  -1  305.67    7.20
   8  -5  -1  291.47    7.20
  -8   5   1  308.97    7.30
  -8   5   1  289.47    7.20
  -8   5   1  303.17    6.90
   7  -5  -1   53.29    2.60
   7  -5  -1   53.59    2.40
  -7   5   1   48.50    2.30
  -7   5   1   52.99    2.60
  -7   5   1   55.39    2.70
   6  -5  -1   94.19    3.20
   6  -5  -1  100.69    3.10
  -6   5   1   99.99    3.20
  -6   5   1   97.79    3.20
  -6   5   1   99.99    3.00
   5  -5  -1  202.08    4.70
   5  -5  -1  206.88    4.80
  -5   5   1  193.48    4.90
  -5   5   1  196.38    4.80
  -5   5   1  194.08    4.50
   4  -5  -1   24.40    1.50
   4  -5  -1   22.80    1.40
  -4   5   1   22.20    1.30
  -4   5   1   24.20    1.60
  -4   5   1   26.70    1.50
   3  -5  -1  108.99    2.90
   3  -5  -1  116.69    2.90
  -3   5   1  117.09    2.60
  -3   5   1  114.39    2.90
  -3   5   1  113.29    2.40
  -3   5   1  115.99    2.90
   2  -5  -1  253.97    5.30
  -2   5   1  264.27    5.10
  -2   5   1  261.57    5.30
  -2   5   1  261.57    5.30
   1  -5  -1 6270.47  115.99
  -1   5   1 6365.06  115.99
  -1   5   1 6362.36  116.29
  -1   5   1 6353.16  116.19
   0  -5  -1    2.10    0.50
   0   5   1    1.20    0.50
   0   5   1    1.60    0.80
  -1  -5  -1  441.56    8.50
   1   5   1  449.16    8.50
   1   5   1  449.36    8.50
   1   5   1  454.05    8.40
   1   5   1  449.46    8.90
  -2  -5  -1  122.59    2.80
  -2  -5  -1  123.49    2.80
   2   5   1  127.89    3.30
   2   5   1  131.89    3.20
   2   5   1  123.19    2.80
   2   5   1  123.19    3.10
   2   5   1  125.09    2.80
  -3  -5  -1  175.98    3.90
  -3  -5  -1  173.08    3.90
   3   5   1  180.78    3.90
   3   5   1  177.28    3.80
   3   5   1  177.78    4.30
   3   5   1  175.58    4.00
   3   5   1  181.88    4.10
  -4  -5  -1   66.19    2.10
  -4  -5  -1   64.89    2.30
   4   5   1   71.39    2.20
   4   5   1   73.49    2.30
   4   5   1   67.99    2.20
   4   5   1   66.39    2.50
   4   5   1   67.69    2.30
  -5  -5  -1  107.89    3.20
  -5  -5  -1  106.49    3.10
   5   5   1  107.99    3.00
   5   5   1  107.99    3.40
   5   5   1  107.79    2.90
   5   5   1  112.49    3.20
  -6  -5  -1   65.49    2.60
  -6  -5  -1   64.39    2.40
   6   5   1   63.09    2.60
   6   5   1   61.49    2.50
   6   5   1   63.09    2.20
   6   5   1   63.69    2.70
  -7  -5  -1    5.80    1.40
  -7  -5  -1    5.50    1.20
   7   5   1    5.10    1.00
   7   5   1    5.70    1.30
   7   5   1    5.70    1.30
   7   5   1    3.40    1.20
  -8  -5  -1   70.29    2.90
  -8  -5  -1   63.39    3.00
   8   5   1   69.09    2.90
   8   5   1   66.49    3.00
   8   5   1   73.69    3.00
   8   5   1   69.09    2.30
  -9  -5  -1   90.69    3.60
  -9  -5  -1   88.89    3.40
   9   5   1   83.39    3.40
   9   5   1   87.79    2.70
   9   5   1   82.69    3.40
   9   5   1   91.99    3.50
 -10  -5  -1    0.20    1.40
 -10  -5  -1    2.00    1.50
  10   5   1   -0.10    1.40
  10   5   1   -0.90    1.30
  10   5   1    0.90    1.00
  10   5   1   -0.80    1.40
 -11  -5  -1    0.70    1.60
 -11  -5  -1   -1.20    1.80
  11   5   1    1.20    1.40
  11   5   1    0.50    1.00
  11   5   1   -1.40    1.70
  11   5   1    0.70    1.70
 -12  -5  -1   50.59    3.60
 -12  -5  -1   44.20    3.30
  12   5   1   51.29    3.40
  12   5   1   53.99    3.20
  12   5   1   56.69    3.70
 -13  -5  -1    0.90    1.80
 -13  -5  -1    0.00    2.00
  13   5   1   -2.60    1.80
  13   5   1   -1.70    1.80
  13   5   1   -1.10    1.50
 -14  -5  -1    7.80    2.50
  14   5   1    4.30    2.20
  14   5   1    8.70    2.00
  14   5   1   10.70    2.60
 -15  -5  -1   18.60    3.10
  15   5   1    6.30    2.60
  15   5   1   10.30    2.50
 -16  -5  -1   -1.10    2.30
  16   5   1   -2.40    2.30
  16   5   1    0.20    2.10
  16  -6  -1   40.40    3.90
 -16   6   1   41.60    3.40
 -16   6   1   40.40    4.00
 -16   6   1   44.10    4.00
  15  -6  -1    7.30    2.60
 -15   6   1    1.20    2.40
 -15   6   1    1.70    1.80
 -15   6   1    1.10    2.30
  14  -6  -1    6.90    2.40
 -14   6   1    0.60    2.20
 -14   6   1    3.10    1.90
 -14   6   1    4.20    2.40
  13  -6  -1   33.50    3.20
 -13   6   1   32.00    3.00
 -13   6   1   41.70    3.00
 -13   6   1   41.80    3.50
  12  -6  -1    5.60    2.10
  12  -6  -1    5.30    2.10
 -12   6   1    8.90    2.40
 -12   6   1    4.70    1.70
 -12   6   1    5.60    2.20
  11  -6  -1  113.49    4.60
  11  -6  -1  115.99    4.60
 -11   6   1  105.59    4.60
 -11   6   1  117.79    4.80
 -11   6   1  115.99    4.20
  10  -6  -1  123.89    4.50
  10  -6  -1  106.19    4.30
 -10   6   1  112.49    4.30
 -10   6   1  116.09    4.50
 -10   6   1  114.79    4.00
   9  -6  -1  201.38    5.80
   9  -6  -1  230.18    6.10
  -9   6   1  220.88    5.60
  -9   6   1  225.18    6.10
  -9   6   1  224.48    6.20
   8  -6  -1  126.79    4.10
   8  -6  -1  130.79    4.20
  -8   6   1  134.59    3.90
  -8   6   1  139.19    4.40
  -8   6   1  142.99    4.40
   7  -6  -1  604.34   12.40
   7  -6  -1  600.24   12.40
  -7   6   1  593.04   12.50
  -7   6   1  603.94   12.00
  -7   6   1  592.14   12.40
   6  -6  -1    7.70    1.30
   6  -6  -1   11.40    1.40
  -6   6   1    9.50    1.10
  -6   6   1    9.60    1.40
  -6   6   1    8.80    1.40
   5  -6  -1    3.50    1.20
   5  -6  -1    4.70    1.10
  -5   6   1    4.50    0.90
  -5   6   1    3.90    1.20
  -5   6   1    3.20    1.20
   4  -6  -1   31.90    1.70
   4  -6  -1   32.10    1.80
  -4   6   1   32.00    1.80
  -4   6   1   31.90    0.90
  -4   6   1   32.90    1.80
  -4   6   1   33.40    1.50
   3  -6  -1  275.07    5.70
  -3   6   1  275.57    5.30
  -3   6   1  269.27    5.80
  -3   6   1  274.97    5.80
   2  -6  -1  310.97    6.20
  -2   6   1  305.07    6.20
  -2   6   1  306.97    6.20
  -2   6   1  310.27    6.10
  -1   6   1 1389.66   25.30
  -1   6   1 1370.56   25.50
  -1   6   1 1376.66   25.30
   0  -6  -1    3.60    1.00
   0  -6  -1    3.20    0.60
   0   6   1    2.50    0.90
   0   6   1    2.30    0.60
   0   6   1    4.30    0.60
   0   6   1    3.20    0.60
  -1  -6  -1  740.23   14.10
   1   6   1  752.72   14.10
   1   6   1  739.93   14.60
   1   6   1  787.32   14.20
   1   6   1  776.72   14.10
  -2  -6  -1  131.79    3.00
  -2  -6  -1  130.99    2.90
   2   6   1  129.59    3.50
   2   6   1  130.69    3.40
   2   6   1  133.39    3.00
   2   6   1  133.29    2.90
  -3  -6  -1  147.49    3.40
  -3  -6  -1  142.19    3.30
   3   6   1  143.29    3.40
   3   6   1  141.09    3.30
   3   6   1  146.09    3.50
   3   6   1  144.89    3.90
   3   6   1  147.79    3.70
  -4  -6  -1   15.80    1.20
  -4  -6  -1   15.70    1.30
   4   6   1   17.80    1.30
   4   6   1   18.90    1.30
   4   6   1   14.90    1.50
   4   6   1   16.90    1.30
   4   6   1   19.40    1.60
  -5  -6  -1    1.70    1.00
  -5  -6  -1    1.00    1.00
   5   6   1    1.00    1.10
   5   6   1    2.10    1.10
   5   6   1    1.30    0.90
   5   6   1    1.70    1.00
  -6  -6  -1   51.29    2.30
  -6  -6  -1   54.49    2.20
   6   6   1   48.60    2.30
   6   6   1   46.10    2.60
   6   6   1   46.80    2.10
   6   6   1   47.60    2.00
  -7  -6  -1    1.60    1.20
  -7  -6  -1    1.50    1.10
   7   6   1   -0.10    0.80
   7   6   1    0.00    1.10
   7   6   1    1.40    1.20
   7   6   1    1.40    1.20
  -8  -6  -1  171.48    4.60
  -8  -6  -1  165.38    4.80
   8   6   1  163.78    4.90
   8   6   1  163.48    4.00
   8   6   1  167.78    4.60
   8   6   1  167.28    4.80
  -9  -6  -1   12.50    1.60
  -9  -6  -1   10.90    1.80
   9   6   1   12.00    1.80
   9   6   1    9.90    1.20
   9   6   1    7.50    1.60
   9   6   1    9.20    1.80
 -10  -6  -1   34.90    2.70
 -10  -6  -1   38.40    2.90
  10   6   1   43.80    2.10
  10   6   1   46.00    2.90
  10   6   1   41.50    3.10
  10   6   1   40.70    2.80
 -11  -6  -1    0.20    1.70
 -11  -6  -1    0.10    1.60
  11   6   1   -0.30    1.50
  11   6   1    0.70    1.60
  11   6   1    1.30    1.80
  11   6   1    0.00    1.00
 -12  -6  -1    3.60    2.00
 -12  -6  -1    2.40    1.70
  12   6   1    3.50    1.70
  12   6   1    3.10    2.00
  12   6   1    3.70    1.80
 -13  -6  -1   31.70    3.10
  13   6   1   28.20    2.80
  13   6   1   29.40    3.10
  13   6   1   33.00    2.80
 -14  -6  -1    9.70    2.50
  14   6   1    9.70    2.40
  14   6   1    7.00    2.10
  14   6   1   13.70    2.70
 -15  -6  -1   11.80    2.70
  15   6   1    8.60    2.50
  15   6   1   11.20    2.50
  15   6   1    8.80    2.70
 -16  -6  -1   13.30    2.90
  16   6   1   19.60    2.90
  16   6   1   18.20    3.00
  16  -7  -1    4.20    2.60
 -16   7   1    2.10    2.60
 -16   7   1    3.30    2.10
 -16   7   1    2.40    2.60
  15  -7  -1    2.50    2.20
 -15   7   1    4.20    2.00
 -15   7   1    4.60    2.50
 -15   7   1    9.80    2.80
  14  -7  -1   11.30    2.60
 -14   7   1   15.40    2.90
 -14   7   1   12.80    2.70
 -14   7   1   11.90    2.20
  13  -7  -1   11.80    2.40
 -13   7   1   15.30    2.70
 -13   7   1   10.50    2.50
 -13   7   1   12.30    2.00
  12  -7  -1   67.59    3.90
 -12   7   1   60.79    4.00
 -12   7   1   64.79    4.10
 -12   7   1   65.39    3.50
  11  -7  -1    9.30    2.00
 -11   7   1    8.90    1.70
 -11   7   1    8.70    2.20
 -11   7   1   11.40    2.30
  10  -7  -1   35.50    2.70
  10  -7  -1   40.80    3.00
 -10   7   1   38.60    3.00
 -10   7   1   39.20    2.70
 -10   7   1   44.40    3.20
   9  -7  -1    7.90    1.70
   9  -7  -1    5.20    1.60
  -9   7   1    9.10    1.90
  -9   7   1    7.90    1.40
  -9   7   1    8.70    1.80
   8  -7  -1   76.19    3.20
   8  -7  -1   79.29    3.20
  -8   7   1   77.49    2.90
  -8   7   1   68.99    3.20
  -8   7   1   68.99    3.10
   7  -7  -1   30.40    2.20
   7  -7  -1   33.10    2.20
  -7   7   1   31.50    2.30
  -7   7   1   32.50    2.00
  -7   7   1   36.40    2.40
   6  -7  -1   13.50    1.50
   6  -7  -1   10.70    1.50
  -6   7   1   15.80    1.60
  -6   7   1   13.10    1.20
  -6   7   1   15.80    1.60
   5  -7  -1  238.78    5.60
  -5   7   1  239.58    5.60
  -5   7   1  244.58    5.20
  -5   7   1  236.18    5.70
   4  -7  -1   85.49    2.60
  -4   7   1   88.09    2.80
  -4   7   1   86.29    2.00
  -4   7   1   81.99    2.30
  -4   7   1   89.29    2.70
   3  -7  -1  102.29    2.70
  -3   7   1  103.89    2.50
  -3   7   1  102.79    2.90
  -3   7   1  100.89    2.80
   2  -7  -1   69.59    2.00
  -2   7   1   71.09    2.20
  -2   7   1   68.79    2.00
  -2   7   1   76.29    2.10
   1  -7  -1  295.87    6.00
   1  -7  -1  303.77    6.10
  -1   7   1  302.67    6.30
  -1   7   1  313.27    6.10
  -1   7   1  307.37    6.00
   0  -7  -1   29.20    1.20
   0  -7  -1   28.50    1.20
   0   7   1   28.20    1.20
   0   7   1   29.90    1.30
   0   7   1   29.90    1.60
  -1  -7  -1   20.60    1.40
  -1  -7  -1   19.90    1.10
   1   7   1   21.00    1.00
   1   7   1   20.80    1.10
   1   7   1   20.30    1.60
  -2  -7  -1  817.62   15.50
  -2  -7  -1  831.82   15.50
   2   7   1  831.92   15.40
   2   7   1  830.82   16.00
   2   7   1  825.02   15.60
   2   7   1  837.52   16.10
  -3  -7  -1   83.89    2.40
  -3  -7  -1   84.79    2.30
   3   7   1   82.79    2.40
   3   7   1   85.39    2.90
   3   7   1   81.39    2.70
   3   7   1   79.09    2.20
  -4  -7  -1   34.80    1.80
  -4  -7  -1   33.50    1.70
   4   7   1   36.30    2.30
   4   7   1   36.10    2.00
   4   7   1   35.70    1.90
   4   7   1   35.90    1.70
   4   7   1   34.90    1.80
  -5  -7  -1  591.84   11.70
  -5  -7  -1  606.54   11.80
   5   7   1  581.94   11.60
   5   7   1  586.24   12.20
   5   7   1  579.14   11.80
   5   7   1  582.64   11.60
   5   7   1  600.44   11.80
  -6  -7  -1   23.20    1.70
  -6  -7  -1   24.50    1.80
   6   7   1   20.60    1.50
   6   7   1   25.60    1.70
   6   7   1   20.20    1.80
   6   7   1   23.80    1.70
  -7  -7  -1   74.59    2.80
  -7  -7  -1   74.49    2.90
   7   7   1   75.19    3.00
   7   7   1   79.89    2.90
   7   7   1   71.49    3.20
   7   7   1   79.09    2.60
  -8  -7  -1   76.09    3.00
  -8  -7  -1   69.79    3.10
   8   7   1   73.09    2.90
   8   7   1   73.19    2.50
   8   7   1   69.19    3.10
   8   7   1   71.39    3.30
  -9  -7  -1  229.98    6.10
  -9  -7  -1  218.08    5.90
   9   7   1  229.08    5.30
   9   7   1  227.28    6.20
   9   7   1  223.08    6.20
   9   7   1  232.28    6.00
 -10  -7  -1   36.30    2.60
 -10  -7  -1   33.80    2.70
  10   7   1   31.90    2.70
  10   7   1   33.80    2.50
  10   7   1   34.80    2.00
  10   7   1   33.50    2.70
 -11  -7  -1   45.50    3.10
 -11  -7  -1   45.20    3.30
  11   7   1   49.40    3.20
  11   7   1   51.89    3.50
  11   7   1   49.99    3.30
  11   7   1   47.70    2.20
 -12  -7  -1   -0.90    1.60
 -12  -7  -1   -1.20    1.80
  12   7   1   -2.90    1.80
  12   7   1    1.70    1.70
  12   7   1   -1.60    1.70
 -13  -7  -1   11.20    2.40
  13   7   1    6.90    2.10
  13   7   1    9.60    2.10
  13   7   1    7.30    2.40
 -14  -7  -1    4.80    2.30
  14   7   1    1.70    2.00
  14   7   1    4.80    2.00
  14   7   1    1.70    2.20
 -15  -7  -1    3.40    2.30
  15   7   1    0.30    1.90
  15   7   1    3.20    2.10
  15   7   1    3.60    2.30
 -16  -7  -1    3.30    2.50
  16   7   1   -1.30    2.40
  16   7   1    5.20    2.30
  16  -8  -1    1.00    2.70
 -16   8   1    3.80    2.80
 -16   8   1    3.20    2.60
 -16   8   1    4.30    2.20
  15  -8  -1   -0.60    2.40
 -15   8   1    1.00    2.30
 -15   8   1    2.30    2.50
 -15   8   1    0.00    1.90
  14  -8  -1    0.90    2.20
 -14   8   1    1.90    1.80
 -14   8   1    0.90    2.20
 -14   8   1   -1.20    2.20
  13  -8  -1   -0.80    1.80
 -13   8   1    1.50    2.20
 -13   8   1    5.00    1.80
 -13   8   1    2.50    2.20
  12  -8  -1   16.00    2.50
 -12   8   1   13.20    2.40
 -12   8   1   14.80    2.00
 -12   8   1   16.10    2.60
  11  -8  -1   10.90    2.10
 -11   8   1   12.70    1.80
 -11   8   1   14.40    2.40
 -11   8   1   15.10    2.40
  10  -8  -1   86.49    3.90
 -10   8   1   84.69    3.80
 -10   8   1   87.89    3.50
 -10   8   1   84.79    4.10
   9  -8  -1   14.40    1.90
  -9   8   1   14.20    1.60
  -9   8   1   14.40    2.20
  -9   8   1   10.20    1.90
   8  -8  -1   61.19    2.80
  -8   8   1   68.29    3.30
  -8   8   1   64.79    2.60
  -8   8   1   68.59    3.20
   7  -8  -1    4.50    1.30
  -7   8   1    3.70    1.30
  -7   8   1    6.50    1.10
  -7   8   1    6.40    1.50
   6  -8  -1   46.00    2.30
  -6   8   1   47.90    2.40
  -6   8   1   46.00    2.50
  -6   8   1   47.70    2.00
   5  -8  -1   60.59    2.40
  -5   8   1   59.59    2.00
  -5   8   1   58.09    2.40
  -5   8   1   56.49    1.40
  -5   8   1   54.59    2.50
   4  -8  -1    2.80    1.00
  -4   8   1    1.70    1.10
  -4   8   1    5.40    1.20
  -4   8   1    3.60    0.70
   3  -8  -1  165.38    3.90
  -3   8   1  155.78    4.00
  -3   8   1  160.88    3.90
  -3   8   1  169.88    3.70
   2  -8  -1    7.60    0.90
  -2   8   1    7.70    1.00
  -2   8   1    8.60    1.00
  -2   8   1    7.70    0.90
   1  -8  -1  453.55    8.70
   1  -8  -1  452.85    8.60
  -1   8   1  442.36    8.60
  -1   8   1  430.06    8.90
  -1   8   1  442.56    8.70
   0  -8  -1  425.06    8.20
   0  -8  -1  426.66    8.20
   0   8   1  420.86    8.20
   0   8   1  430.56    8.30
   0   8   1  411.66    8.70
  -1  -8  -1  134.49    3.20
  -1  -8  -1  131.09    3.00
   1   8   1  125.59    3.50
   1   8   1  128.29    3.00
   1   8   1  134.29    3.00
  -2  -8  -1  413.36    8.10
  -2  -8  -1  406.96    8.00
   2   8   1  409.26    8.10
   2   8   1  405.46    8.70
   2   8   1  406.76    8.00
  -3  -8  -1  860.31   16.00
  -3  -8  -1  829.82   15.80
   3   8   1  834.22   16.00
   3   8   1  849.22   16.30
   3   8   1  834.42   16.50
   3   8   1  829.02   15.80
  -4  -8  -1  151.88    3.80
  -4  -8  -1  149.59    3.60
   4   8   1  149.59    3.60
   4   8   1  144.39    3.70
   4   8   1  148.29    4.00
   4   8   1  140.29    4.30
  -5  -8  -1  300.17    6.60
  -5  -8  -1  309.17    6.80
   5   8   1  307.87    7.30
   5   8   1  308.17    6.60
   5   8   1  306.87    6.80
   5   8   1  312.57    6.90
  -6  -8  -1   58.89    2.40
  -6  -8  -1   61.79    2.60
   6   8   1   65.79    2.50
   6   8   1   61.79    2.60
   6   8   1   60.99    3.00
   6   8   1   64.99    2.40
  -7  -8  -1  285.47    6.40
  -7  -8  -1  277.47    6.50
   7   8   1  275.27    6.40
   7   8   1  263.97    6.50
   7   8   1  268.67    6.10
   7   8   1  267.37    6.90
  -8  -8  -1    0.80    1.20
  -8  -8  -1    1.80    1.30
   8   8   1    0.80    1.40
   8   8   1   -1.60    1.20
   8   8   1   -0.60    1.00
   8   8   1   -0.20    1.30
  -9  -8  -1   74.29    3.40
  -9  -8  -1   74.89    3.20
   9   8   1   70.89    3.20
   9   8   1   69.59    3.40
   9   8   1   73.89    3.60
   9   8   1   73.39    2.70
 -10  -8  -1    1.00    1.40
 -10  -8  -1    0.60    1.70
  10   8   1    1.30    1.60
  10   8   1    2.30    1.70
  10   8   1    1.60    1.70
 -11  -8  -1   16.80    2.20
 -11  -8  -1   16.00    2.40
  11   8   1   13.60    2.10
  11   8   1   12.50    2.30
  11   8   1    9.70    2.00
 -12  -8  -1   40.00    3.20
  12   8   1   46.30    3.40
  12   8   1   45.50    3.40
  12   8   1   32.90    3.00
 -13  -8  -1    6.90    2.20
  13   8   1    6.50    2.10
  13   8   1    9.30    2.10
  13   8   1    5.50    2.10
 -14  -8  -1    3.20    2.20
  14   8   1    3.50    2.00
  14   8   1    2.30    2.30
  14   8   1    2.20    2.00
 -15  -8  -1   13.00    2.80
  15   8   1   20.80    2.70
  15   8   1   17.80    2.70
  15   8   1   12.50    2.70
 -16  -8  -1   16.30    3.10
  16   8   1   14.00    2.70
  16   8   1   19.50    3.30
 -16   9   1    7.00    3.00
 -16   9   1    5.60    2.10
 -16   9   1    4.60    2.60
  15  -9  -1   -0.70    2.30
 -15   9   1   -0.20    1.80
 -15   9   1   -1.20    2.50
 -15   9   1   -0.90    2.30
  14  -9  -1    0.20    2.20
 -14   9   1   -3.20    2.10
 -14   9   1   -1.00    1.70
 -14   9   1    2.40    2.30
  13  -9  -1    7.50    2.40
 -13   9   1   11.10    2.60
 -13   9   1    8.30    1.90
 -13   9   1    9.80    2.50
  12  -9  -1    4.10    2.00
 -12   9   1    2.80    1.60
 -12   9   1    4.10    2.10
 -12   9   1    3.90    2.10
  11  -9  -1   94.29    4.30
 -11   9   1   90.89    4.40
 -11   9   1   90.99    4.50
 -11   9   1   99.39    3.80
  10  -9  -1    7.90    1.80
 -10   9   1    4.90    2.00
 -10   9   1    9.50    2.10
 -10   9   1    7.50    1.50
   9  -9  -1    2.50    1.60
  -9   9   1    4.00    1.80
  -9   9   1    2.70    1.30
  -9   9   1    4.20    1.70
   8  -9  -1   17.10    1.90
  -8   9   1   16.00    1.50
  -8   9   1   11.40    1.90
  -8   9   1   14.20    1.80
   7  -9  -1    4.10    1.30
  -7   9   1    6.80    1.10
  -7   9   1    4.90    1.40
  -7   9   1    4.40    1.40
   6  -9  -1   49.99    2.40
  -6   9   1   51.59    2.50
  -6   9   1   50.69    2.00
  -6   9   1   49.10    2.50
   5  -9  -1    0.20    0.90
  -5   9   1   -0.60    0.50
  -5   9   1    1.10    1.10
  -5   9   1    0.80    1.10
   4  -9  -1  104.29    3.10
  -4   9   1  109.79    3.20
  -4   9   1  111.49    3.30
  -4   9   1  110.99    2.70
   3  -9  -1  514.55   10.20
  -3   9   1  507.85   10.00
  -3   9   1  512.65   10.30
  -3   9   1  515.35   10.20
   2  -9  -1   14.80    1.20
  -2   9   1   16.00    1.30
  -2   9   1   18.20    1.30
  -2   9   1   19.30    1.40
   1  -9  -1  753.82   14.00
   1  -9  -1  745.43   13.90
  -1   9   1  728.73   13.90
  -1   9   1  725.73   14.10
  -1   9   1  726.33   14.30
   0  -9  -1  797.02   14.80
   0  -9  -1  766.82   14.70
   0   9   1  783.52   14.80
   0   9   1  775.72   15.20
   0   9   1  790.42   14.70
  -1  -9  -1  174.28    3.90
  -1  -9  -1  173.18    3.80
   1   9   1  173.88    3.90
   1   9   1  173.58    4.50
   1   9   1  173.98    3.80
  -2  -9  -1  132.99    3.20
  -2  -9  -1  125.19    3.10
   2   9   1  130.09    3.10
   2   9   1  136.19    3.90
   2   9   1  128.59    3.20
  -3  -9  -1  273.47    5.70
  -3  -9  -1  282.47    5.90
   3   9   1  268.67    6.50
   3   9   1  273.27    5.70
   3   9   1  276.27    6.40
   3   9   1  268.87    5.90
  -4  -9  -1  197.18    4.70
  -4  -9  -1  196.28    4.50
   4   9   1  190.58    4.90
   4   9   1  198.78    4.50
   4   9   1  201.18    5.30
   4   9   1  189.78    4.60
  -5  -9  -1   66.89    2.50
  -5  -9  -1   67.69    2.40
   5   9   1   62.09    2.50
   5   9   1   60.89    3.00
   5   9   1   66.39    2.60
   5   9   1   64.49    2.30
  -6  -9  -1   47.80    2.20
  -6  -9  -1   45.10    2.40
   6   9   1   46.90    2.30
   6   9   1   47.30    2.80
   6   9   1   45.70    2.30
   6   9   1   44.20    2.20
  -7  -9  -1   36.30    2.20
  -7  -9  -1   38.50    2.40
   7   9   1   39.60    2.20
   7   9   1   42.80    2.40
   7   9   1   37.40    2.80
  -8  -9  -1  296.67    7.00
  -8  -9  -1  301.47    7.20
   8   9   1  284.37    7.10
   8   9   1  289.07    7.50
   8   9   1  286.47    6.90
  -9  -9  -1  111.19    3.90
  -9  -9  -1  108.69    4.10
   9   9   1  118.49    4.00
   9   9   1  115.99    4.40
   9   9   1  113.59    4.20
 -10  -9  -1    7.40    1.70
 -10  -9  -1    4.30    1.80
  10   9   1    5.70    2.00
  10   9   1    5.90    1.90
  10   9   1    4.60    1.70
 -11  -9  -1    9.90    2.10
  11   9   1    8.10    2.00
  11   9   1    8.10    1.90
  11   9   1    6.40    2.10
 -12  -9  -1   98.19    4.50
  12   9   1   91.99    4.20
  12   9   1   84.79    4.50
  12   9   1   97.69    4.40
 -13  -9  -1   -1.20    2.00
  13   9   1    1.70    1.80
  13   9   1   -1.60    2.00
  13   9   1    1.80    1.90
 -14  -9  -1    1.60    2.30
  14   9   1    2.30    2.00
  14   9   1    2.10    2.30
  14   9   1    0.60    2.00
 -15  -9  -1   -1.00    2.20
  15   9   1   -2.80    2.10
  15   9   1    0.20    2.00
  15   9   1   -0.90    2.00
 -16  -9  -1   21.90    3.50
  16   9   1   12.70    4.10
  16   9   1   11.60    2.60
  16   9   1   10.50    3.00
 -15  10   1    3.00    1.90
 -15  10   1    7.20    2.70
 -15  10   1   11.40    3.00
  14 -10  -1   14.90    2.80
 -14  10   1   14.20    2.30
 -14  10   1   17.80    3.10
 -14  10   1   12.30    2.70
  13 -10  -1    1.50    2.20
 -13  10   1    0.10    2.00
 -13  10   1    2.10    1.70
 -13  10   1    2.60    2.00
  12 -10  -1    1.20    2.00
 -12  10   1    1.30    2.10
 -12  10   1    1.80    1.60
 -12  10   1    1.80    1.90
  11 -10  -1   34.10    2.90
 -11  10   1   32.20    3.10
 -11  10   1   29.90    2.90
 -11  10   1   34.70    2.40
  10 -10  -1   33.40    2.80
 -10  10   1   33.30    2.50
 -10  10   1   31.90    2.70
 -10  10   1   30.20    2.80
   9 -10  -1    5.90    1.70
  -9  10   1   11.80    2.00
  -9  10   1    4.80    1.30
  -9  10   1    8.60    1.80
   8 -10  -1    7.70    1.60
  -8  10   1    9.70    1.80
  -8  10   1    8.90    1.30
  -8  10   1    7.60    1.70
   7 -10  -1   12.50    1.60
  -7  10   1   12.40    1.70
  -7  10   1   14.00    1.80
  -7  10   1   10.10    1.20
   6 -10  -1  160.68    4.40
  -6  10   1  157.68    4.60
  -6  10   1  155.18    4.50
   5 -10  -1   14.20    1.50
  -5  10   1   16.90    1.50
  -5  10   1   14.20    1.50
  -5  10   1   14.20    1.10
   4 -10  -1   17.60    1.50
  -4  10   1   20.10    1.50
  -4  10   1   21.20    1.40
  -4  10   1   18.80    1.60
   3 -10  -1   92.99    2.80
  -3  10   1   98.89    2.80
  -3  10   1  100.69    2.90
  -3  10   1   93.39    3.00
   2 -10  -1   29.80    1.60
   2 -10  -1   31.70    1.70
  -2  10   1   27.20    1.80
  -2  10   1   27.20    1.60
  -2  10   1   26.30    1.70
   1 -10  -1   37.00    1.70
   1 -10  -1   37.00    1.60
  -1  10   1   43.70    1.90
  -1  10   1   36.60    1.60
  -1  10   1   37.70    2.10
   0 -10  -1    1.40    0.80
   0 -10  -1    2.80    0.80
   0  10   1    2.20    1.10
   0  10   1    2.40    0.90
  -1 -10  -1   39.20    1.70
  -1 -10  -1   38.00    1.60
   1  10   1   41.90    2.40
   1  10   1   40.00    1.60
   1  10   1   42.90    1.80
  -2 -10  -1  766.52   14.40
  -2 -10  -1  733.13   14.30
   2  10   1  756.92   14.50
   2  10   1  764.02   14.30
   2  10   1  745.03   15.10
  -3 -10  -1  200.78    4.60
  -3 -10  -1  198.88    4.40
   3  10   1  199.88    5.30
   3  10   1  201.58    4.70
   3  10   1  200.98    5.20
   3  10   1  191.08    4.40
  -4 -10  -1    2.90    0.90
  -4 -10  -1    4.20    1.10
   4  10   1    4.50    1.10
   4  10   1    3.30    1.30
   4  10   1    3.00    0.90
   4  10   1    4.10    1.30
  -5 -10  -1   91.49    3.10
  -5 -10  -1   99.99    2.90
   5  10   1  101.09    3.30
   5  10   1  103.99    3.80
   5  10   1   94.59    3.10
   5  10   1  103.49    3.00
  -6 -10  -1   25.00    1.90
  -6 -10  -1   25.90    2.00
   6  10   1   29.10    2.00
   6  10   1   26.30    2.20
   6  10   1   26.90    2.10
   6  10   1   28.30    1.90
  -7 -10  -1    4.40    1.30
  -7 -10  -1    3.40    1.20
   7  10   1    5.30    1.70
   7  10   1    4.30    1.30
   7  10   1    2.70    1.20
  -8 -10  -1   78.79    3.30
  -8 -10  -1   81.99    3.10
   8  10   1   73.69    3.00
   8  10   1   72.99    3.40
   8  10   1   73.19    3.70
  -9 -10  -1   49.30    3.10
  -9 -10  -1   43.00    2.60
   9  10   1   45.70    3.00
   9  10   1   58.59    3.00
   9  10   1   50.49    3.40
 -10 -10  -1    0.10    1.50
 -10 -10  -1    1.60    1.70
  10  10   1    2.40    1.60
  10  10   1   -0.40    1.70
  10  10   1   -2.20    1.60
 -11 -10  -1   13.30    2.20
  11  10   1   13.80    2.20
  11  10   1   13.00    2.10
  11  10   1   14.30    2.30
 -12 -10  -1   17.90    2.50
  12  10   1   25.10    2.60
  12  10   1   17.70    2.50
  12  10   1   23.80    2.70
 -13 -10  -1   35.30    3.40
  13  10   1   33.90    3.20
  13  10   1   37.10    3.10
  13  10   1   32.90    3.40
 -14 -10  -1   44.60    3.90
  14  10   1   37.70    3.60
  14  10   1   41.50    3.40
  14  10   1   37.40    3.40
 -15 -10  -1   24.70    3.30
  15  10   1   18.80    2.90
  15  10   1   19.10    3.10
  15  10   1   19.80    2.80
 -15  11   1    1.60    1.90
 -15  11   1    3.40    2.40
 -15  11   1    6.00    2.80
 -14  11   1    1.70    1.70
 -14  11   1    0.30    2.30
 -14  11   1    2.80    2.40
  13 -11  -1   -0.40    2.10
 -13  11   1   -2.60    1.50
 -13  11   1    2.20    2.40
 -13  11   1    3.00    2.10
  12 -11  -1    0.90    1.90
 -12  11   1    4.00    2.10
 -12  11   1    5.80    2.40
 -12  11   1    2.80    1.60
  11 -11  -1   37.00    3.10
 -11  11   1   34.40    3.10
 -11  11   1   40.00    3.20
 -11  11   1   38.10    2.70
  10 -11  -1    5.00    1.90
 -10  11   1    5.40    1.90
 -10  11   1    3.10    2.00
 -10  11   1    5.40    1.40
   9 -11  -1   32.90    2.60
  -9  11   1   30.70    2.50
  -9  11   1   28.60    2.60
  -9  11   1   30.50    2.20
   8 -11  -1   74.59    3.30
  -8  11   1   73.99    2.70
  -8  11   1   78.49    3.60
  -8  11   1   71.79    3.30
   7 -11  -1   87.79    3.30
  -7  11   1   80.89    3.50
  -7  11   1   86.49    3.40
   6 -11  -1    1.60    1.10
  -6  11   1    1.50    1.30
  -6  11   1    3.10    1.30
  -6  11   1    3.60    0.60
   5 -11  -1   28.90    2.00
  -5  11   1   29.40    2.00
  -5  11   1   30.50    1.40
  -5  11   1   33.30    2.20
   4 -11  -1  388.56    8.20
  -4  11   1  382.76    7.80
  -4  11   1  391.06    8.30
  -4  11   1  387.26    8.40
   3 -11  -1   29.10    1.70
   3 -11  -1   31.20    1.80
  -3  11   1   30.00    1.80
  -3  11   1   29.90    1.90
  -3  11   1   32.30    1.90
   2 -11  -1    1.10    0.90
   2 -11  -1    3.60    0.90
  -2  11   1    1.70    0.90
  -2  11   1    2.10    1.00
  -2  11   1    2.30    1.00
   1 -11  -1  171.88    4.10
   1 -11  -1  169.38    3.90
  -1  11   1  168.68    4.10
  -1  11   1  169.58    4.00
  -1  11   1  170.58    4.40
   0 -11  -1    8.70    1.00
   0 -11  -1    9.80    1.10
   0  11   1   10.80    1.00
   0  11   1    9.00    1.40
   0  11   1    9.00    1.10
  -1 -11  -1  122.79    3.00
  -1 -11  -1  105.59    3.00
   1  11   1  113.39    2.90
   1  11   1  117.89    3.70
   1  11   1  117.59    3.10
  -2 -11  -1   83.59    2.50
  -2 -11  -1   82.59    2.40
   2  11   1   82.29    2.40
   2  11   1   83.89    3.30
   2  11   1   82.39    2.60
  -3 -11  -1   34.50    1.80
  -3 -11  -1   38.50    1.70
   3  11   1   33.70    2.30
   3  11   1   31.60    2.50
   3  11   1   37.70    1.90
   3  11   1   36.70    1.70
  -4 -11  -1   35.90    2.00
  -4 -11  -1   35.30    1.70
   4  11   1   39.30    2.70
   4  11   1   34.50    1.70
   4  11   1   35.60    2.20
   4  11   1   36.50    1.90
  -5 -11  -1    4.10    1.10
  -5 -11  -1    6.70    1.10
   5  11   1    3.60    1.10
   5  11   1    5.40    1.60
   5  11   1    2.50    1.20
   5  11   1    4.20    1.00
  -6 -11  -1   -1.60    1.10
  -6 -11  -1    0.00    1.00
   6  11   1    0.20    1.10
   6  11   1   -3.00    1.30
   6  11   1    0.20    1.00
   6  11   1    0.90    1.20
  -7 -11  -1   52.69    2.50
  -7 -11  -1   51.19    2.60
   7  11   1   47.40    3.20
   7  11   1   47.50    2.40
   7  11   1   48.10    2.60
  -8 -11  -1    7.60    1.60
  -8 -11  -1    7.20    1.50
   8  11   1    1.40    1.30
   8  11   1    8.80    1.90
   8  11   1    5.20    1.60
  -9 -11  -1   30.80    2.50
  -9 -11  -1   32.70    2.40
   9  11   1   24.80    2.70
   9  11   1   31.00    2.50
   9  11   1   35.10    2.60
 -10 -11  -1   51.59    3.30
  10  11   1   48.80    3.10
  10  11   1   52.69    3.70
  10  11   1   46.50    3.20
 -11 -11  -1    4.00    2.00
  11  11   1    4.00    1.80
  11  11   1    3.30    2.00
  11  11   1    4.00    2.00
 -12 -11  -1   11.90    2.40
  12  11   1   11.50    2.20
  12  11   1    9.80    2.30
  12  11   1   11.20    2.30
 -13 -11  -1    2.40    2.10
  13  11   1    0.80    2.00
  13  11   1    2.40    2.30
  13  11   1   -0.80    1.80
 -14 -11  -1    8.40    2.50
  14  11   1    8.70    2.20
  14  11   1    5.80    2.40
  14  11   1    5.30    2.30
 -15 -11  -1    2.10    2.30
  15  11   1    1.20    2.30
  15  11   1    3.70    2.50
  15  11   1    4.20    2.20
 -15  12   1    3.40    1.80
 -15  12   1    2.50    2.50
 -15  12   1    3.30    2.70
 -14  12   1   10.60    2.90
 -14  12   1    6.60    2.50
 -14  12   1    8.10    1.80
 -13  12   1    4.90    2.30
 -13  12   1   -0.60    1.40
 -13  12   1    5.40    2.50
  12 -12  -1   10.60    2.40
 -12  12   1   11.10    2.60
 -12  12   1    7.90    1.70
 -12  12   1    8.60    2.30
  11 -12  -1    7.70    2.20
 -11  12   1    9.40    1.60
 -11  12   1   11.10    2.30
 -11  12   1    8.80    2.30
  10 -12  -1   23.60    2.50
 -10  12   1   18.80    2.40
 -10  12   1   18.90    1.80
 -10  12   1   15.60    2.40
   9 -12  -1   94.39    4.00
  -9  12   1   92.79    4.00
  -9  12   1   88.69    3.90
   8 -12  -1   39.00    2.70
  -8  12   1   33.40    2.50
  -8  12   1   38.20    2.80
   7 -12  -1   21.50    2.00
  -7  12   1   21.30    2.00
  -7  12   1   21.20    2.10
   6 -12  -1   96.09    3.40
  -6  12   1   92.19    3.40
  -6  12   1   99.39    2.40
  -6  12   1   97.19    3.60
   5 -12  -1   90.59    3.10
  -5  12   1   94.99    3.20
  -5  12   1   87.59    3.30
  -5  12   1   87.99    2.50
   4 -12  -1   26.70    1.90
   4 -12  -1   24.90    1.80
  -4  12   1   22.80    1.70
  -4  12   1   21.40    1.70
  -4  12   1   24.50    1.70
   3 -12  -1   67.29    2.50
  -3  12   1   70.69    2.50
  -3  12   1   68.49    2.60
  -3  12   1   71.09    2.50
   2 -12  -1  102.09    3.00
   2 -12  -1   97.99    2.80
  -2  12   1   97.29    3.20
  -2  12   1   98.79    3.10
  -2  12   1  102.99    2.90
   1 -12  -1  143.69    3.50
   1 -12  -1  137.49    3.60
  -1  12   1  137.29    3.50
  -1  12   1  138.69    4.00
  -1  12   1  148.19    3.70
   0 -12  -1  662.43   13.10
   0 -12  -1  684.33   13.20
   0  12   1  685.53   13.10
   0  12   1  695.83   13.80
   0  12   1  672.43   13.30
  -1 -12  -1  319.37    6.70
  -1 -12  -1  331.67    6.90
   1  12   1  320.67    6.90
   1  12   1  321.17    7.50
   1  12   1  323.37    6.60
  -2 -12  -1  250.27    5.40
  -2 -12  -1  248.28    5.50
   2  12   1  251.67    5.40
   2  12   1  250.47    6.30
   2  12   1  244.78    5.60
  -3 -12  -1  206.68    4.90
  -3 -12  -1  206.48    4.70
   3  12   1  203.88    5.50
   3  12   1  210.48    4.70
   3  12   1  203.38    4.90
   3  12   1  212.08    5.70
  -4 -12  -1  152.18    3.80
  -4 -12  -1  155.78    4.10
   4  12   1  155.18    3.90
   4  12   1  149.39    4.50
   4  12   1  154.78    4.10
   4  12   1  156.28    4.90
  -5 -12  -1   14.90    1.50
  -5 -12  -1   15.30    1.40
   5  12   1   13.50    1.70
   5  12   1   14.90    1.50
   5  12   1   12.10    1.30
   5  12   1   11.70    1.80
  -6 -12  -1  212.28    5.50
  -6 -12  -1  219.48    5.20
   6  12   1  210.28    5.60
   6  12   1  209.98    5.40
   6  12   1  202.28    6.10
   6  12   1  213.68    5.20
  -7 -12  -1   53.19    2.80
  -7 -12  -1   54.49    2.60
   7  12   1   53.79    2.60
   7  12   1   55.49    2.80
   7  12   1   50.09    3.40
   7  12   1   55.99    2.90
  -8 -12  -1    0.00    1.40
  -8 -12  -1   -1.30    1.20
   8  12   1   -3.60    1.70
   8  12   1   -0.90    1.20
   8  12   1    0.40    1.40
  -9 -12  -1   11.70    1.90
   9  12   1   10.30    1.70
   9  12   1   12.30    2.00
   9  12   1   10.40    2.40
 -10 -12  -1   14.60    2.10
  10  12   1   14.70    2.00
  10  12   1   17.00    2.40
  10  12   1    9.40    2.30
 -11 -12  -1   56.99    3.60
  11  12   1   54.79    3.60
  11  12   1   43.00    3.50
  11  12   1   54.09    3.30
 -12 -12  -1   -1.70    1.80
  12  12   1    4.20    1.90
  12  12   1   -2.80    1.80
  12  12   1    0.00    1.90
 -13 -12  -1    0.90    2.10
  13  12   1    1.40    2.10
  13  12   1    0.40    2.10
  13  12   1   -0.30    1.80
 -14 -12  -1   19.40    2.90
  14  12   1   16.30    2.90
  14  12   1   14.50    2.40
  14  12   1   23.20    3.10
 -15 -12  -1   13.70    2.90
  15  12   1   17.00    2.60
  15  12   1   18.90    3.10
  15  12   1   17.30    3.20
 -15  13   1   18.00    3.40
 -15  13   1   18.90    2.20
 -15  13   1   18.60    3.10
 -14  13   1   10.10    2.80
 -14  13   1    7.30    2.60
 -14  13   1    9.00    1.80
 -13  13   1   13.80    2.60
 -13  13   1   10.60    2.70
 -13  13   1   11.70    1.80
 -12  13   1   41.50    3.40
 -12  13   1   42.80    3.80
 -12  13   1   40.80    2.70
  11 -13  -1    9.40    2.20
 -11  13   1    6.10    2.30
 -11  13   1   10.00    2.40
  10 -13  -1   15.80    2.20
 -10  13   1   11.00    2.20
 -10  13   1   14.20    2.50
   9 -13  -1   15.10    2.10
  -9  13   1   10.30    2.00
  -9  13   1   12.60    2.30
   8 -13  -1    6.80    1.70
  -8  13   1    6.10    1.80
  -8  13   1    7.70    1.90
   7 -13  -1   82.39    3.40
  -7  13   1   88.29    3.80
  -7  13   1   90.19    3.50
   6 -13  -1   15.10    1.70
  -6  13   1    9.90    1.70
  -6  13   1   12.70    1.00
  -6  13   1   12.60    1.70
   5 -13  -1   90.49    3.10
  -5  13   1   82.29    3.10
  -5  13   1   84.89    3.40
  -5  13   1   80.99    2.50
   4 -13  -1   14.80    1.40
   4 -13  -1   14.00    1.50
  -4  13   1   15.20    1.50
  -4  13   1   11.60    1.30
  -4  13   1   14.30    1.60
   3 -13  -1  247.48    5.80
   3 -13  -1  241.28    5.70
  -3  13   1  255.57    5.80
  -3  13   1  241.68    5.90
  -3  13   1  253.57    5.70
   2 -13  -1   24.60    1.80
   2 -13  -1   23.60    1.60
  -2  13   1   23.60    1.70
  -2  13   1   24.80    1.90
  -2  13   1   23.10    1.70
   1 -13  -1    7.60    1.00
   1 -13  -1    5.40    1.10
  -1  13   1    5.70    1.00
  -1  13   1    3.50    1.00
  -1  13   1    5.80    1.40
   0 -13  -1  293.57    6.20
   0 -13  -1  293.77    6.40
   0  13   1  302.27    6.50
   0  13   1  296.47    7.00
   0  13   1  290.57    6.20
  -1 -13  -1   80.19    2.60
  -1 -13  -1   82.49    2.70
   1  13   1   91.49    3.40
   1  13   1   81.79    2.70
   1  13   1   80.39    2.40
  -2 -13  -1   17.10    1.30
  -2 -13  -1   15.30    1.30
   2  13   1   17.70    1.30
   2  13   1   15.10    1.40
   2  13   1   13.40    1.70
  -3 -13  -1  166.78    4.00
  -3 -13  -1  159.98    4.20
   3  13   1  153.18    4.10
   3  13   1  159.28    3.90
   3  13   1  170.78    5.10
  -4 -13  -1  231.68    5.60
  -4 -13  -1  230.28    5.30
   4  13   1  237.28    5.30
   4  13   1  239.18    6.50
   4  13   1  237.68    6.10
   4  13   1  232.78    5.60
  -5 -13  -1   76.49    2.70
  -5 -13  -1   78.09    3.00
   5  13   1   82.79    3.80
   5  13   1   79.29    2.90
   5  13   1   79.79    2.70
   5  13   1   75.39    3.30
  -6 -13  -1   49.50    2.30
  -6 -13  -1   49.40    2.60
   6  13   1   49.20    2.40
   6  13   1   50.79    2.60
   6  13   1   53.19    2.80
   6  13   1   51.79    3.40
  -7 -13  -1    0.50    1.10
  -7 -13  -1    0.20    1.30
   7  13   1   -1.40    1.20
   7  13   1   -1.00    1.70
   7  13   1    1.10    1.30
   7  13   1    0.80    1.30
  -8 -13  -1   46.10    2.80
   8  13   1   44.90    3.10
   8  13   1   48.30    2.70
   8  13   1   45.20    3.40
  -9 -13  -1  113.49    4.40
   9  13   1  103.79    3.90
   9  13   1  112.09    4.30
   9  13   1  114.29    5.00
 -10 -13  -1   76.59    4.00
  10  13   1   80.49    4.50
  10  13   1   78.89    3.90
  10  13   1   74.69    3.40
 -11 -13  -1    6.70    2.10
  11  13   1    6.10    2.20
  11  13   1   11.90    2.10
  11  13   1    7.90    2.20
 -12 -13  -1   37.20    3.20
  12  13   1   38.30    3.00
  12  13   1   36.80    3.50
  12  13   1   33.90    3.20
 -13 -13  -1    1.80    2.10
  13  13   1   -0.20    2.10
  13  13   1   -2.00    1.90
  13  13   1    1.60    1.90
 -14 -13  -1   -0.50    2.10
  14  13   1   -3.70    1.70
  14  13   1    0.00    2.30
  14  13   1    2.50    2.30
 -15 -13  -1   32.10    3.60
  15  13   1   33.20    3.60
  15  13   1   32.20    3.20
  15  13   1   36.10    3.80
 -14  14   1    1.30    2.40
 -14  14   1    1.00    2.60
 -13  14   1   12.60    2.80
 -13  14   1   14.40    2.80
 -12  14   1    6.30    2.50
 -12  14   1    4.00    2.20
 -11  14   1   40.90    3.50
 -11  14   1   39.30    3.30
  10 -14  -1  140.59    5.30
 -10  14   1  141.79    5.30
 -10  14   1  143.49    5.50
   9 -14  -1  127.49    4.50
  -9  14   1  113.69    4.60
  -9  14   1  114.69    4.80
   8 -14  -1   38.50    2.80
  -8  14   1   35.20    2.80
  -8  14   1   28.90    2.50
   7 -14  -1    0.80    1.30
  -7  14   1    0.20    1.40
  -7  14   1   -0.10    1.50
  -7  14   1    0.40    0.70
   6 -14  -1   30.60    2.40
  -6  14   1   33.20    1.70
  -6  14   1   36.60    2.50
  -6  14   1   33.20    2.50
   5 -14  -1   64.69    2.90
   5 -14  -1   63.69    2.70
  -5  14   1   68.59    2.40
  -5  14   1   66.09    2.90
  -5  14   1   69.99    3.20
   4 -14  -1   38.80    2.30
  -4  14   1   40.80    2.10
  -4  14   1   37.50    2.10
  -4  14   1   38.00    2.40
   3 -14  -1   31.00    2.00
   3 -14  -1   30.70    1.90
  -3  14   1   30.00    2.10
  -3  14   1   32.10    2.20
  -3  14   1   32.20    2.00
   2 -14  -1  260.97    6.00
   2 -14  -1  262.17    5.90
  -2  14   1  260.27    6.20
  -2  14   1  261.67    6.30
  -2  14   1  261.67    5.90
   1 -14  -1   42.00    2.10
   1 -14  -1   40.00    1.80
  -1  14   1   42.10    2.60
  -1  14   1   43.90    2.10
  -1  14   1   45.60    1.90
   0 -14  -1    5.50    1.10
   0 -14  -1    6.80    1.00
   0  14   1    5.30    1.00
   0  14   1    5.70    1.10
   0  14   1    2.60    1.40
  -1 -14  -1    1.00    0.90
  -1 -14  -1    0.30    1.20
   1  14   1    0.40    0.80
   1  14   1   -0.60    0.90
   1  14   1    1.10    1.30
  -2 -14  -1  151.18    4.70
  -2 -14  -1  152.78    4.00
   2  14   1  149.59    4.80
   2  14   1  152.18    4.00
   2  14   1  149.29    3.70
  -3 -14  -1   62.89    2.30
  -3 -14  -1   64.29    2.50
   3  14   1   65.69    3.40
   3  14   1   63.99    2.30
   3  14   1   58.99    2.50
  -4 -14  -1   -0.60    0.80
  -4 -14  -1    1.40    1.10
   4  14   1    0.60    1.30
   4  14   1   -0.70    0.90
   4  14   1    0.40    1.60
   4  14   1    0.40    1.10
  -5 -14  -1    1.80    1.00
  -5 -14  -1    3.00    1.20
   5  14   1    1.70    1.20
   5  14   1    0.40    1.70
   5  14   1    2.30    1.10
   5  14   1   -0.30    1.30
  -6 -14  -1   11.60    2.10
  -6 -14  -1   12.50    1.60
   6  14   1    9.60    1.40
   6  14   1   12.10    2.10
   6  14   1    8.20    1.70
   6  14   1   13.50    1.70
  -7 -14  -1   39.90    2.80
   7  14   1   44.80    2.80
   7  14   1   41.40    3.30
   7  14   1   39.20    2.80
   7  14   1   40.60    2.50
  -8 -14  -1   42.80    2.80
   8  14   1   35.00    2.70
   8  14   1   43.30    3.30
   8  14   1   38.50    2.60
  -9 -14  -1   91.79    4.00
   9  14   1   98.89    4.90
   9  14   1  102.19    3.80
   9  14   1   98.09    4.20
 -10 -14  -1   32.90    2.80
  10  14   1   33.00    2.90
  10  14   1   33.40    3.40
  10  14   1   33.50    2.60
 -11 -14  -1   36.50    3.20
  11  14   1   33.90    2.70
  11  14   1   35.30    3.40
  11  14   1   32.90    3.00
 -12 -14  -1    5.50    2.10
  12  14   1    6.30    2.30
  12  14   1    6.70    2.20
  12  14   1    5.20    2.00
 -13 -14  -1   67.69    4.30
  13  14   1   61.99    3.80
  13  14   1   73.39    4.80
  13  14   1   64.99    4.30
 -14 -14  -1   27.80    3.40
  14  14   1   20.70    3.30
  14  14   1   19.70    2.60
  14  14   1   28.70    3.50
 -14  15   1    5.10    2.50
 -14  15   1    4.00    2.70
 -13  15   1    1.90    2.50
 -13  15   1   -0.80    2.20
 -12  15   1   29.40    3.50
 -12  15   1   21.30    2.80
 -11  15   1   14.10    2.40
 -11  15   1   15.00    2.70
 -10  15   1    2.70    1.80
 -10  15   1    3.60    2.10
  -9  15   1   16.40    2.30
  -9  15   1   14.80    2.40
   8 -15  -1   11.50    1.90
  -8  15   1    9.60    1.90
  -8  15   1    7.30    2.00
   7 -15  -1    6.20    1.50
   7 -15  -1    5.40    1.70
  -7  15   1    4.00    1.80
  -7  15   1    6.00    1.70
   6 -15  -1    9.20    1.60
   6 -15  -1    7.00    1.60
  -6  15   1    8.90    1.10
  -6  15   1    8.00    1.80
  -6  15   1    7.30    1.60
   5 -15  -1    4.20    1.20
   5 -15  -1    1.90    1.30
  -5  15   1    4.40    1.40
  -5  15   1    2.30    1.10
  -5  15   1    3.70    1.50
   4 -15  -1    2.50    1.20
   4 -15  -1    4.20    1.10
  -4  15   1    1.60    1.10
  -4  15   1    2.70    1.20
  -4  15   1    2.30    1.40
   3 -15  -1  157.18    4.20
   3 -15  -1  161.78    4.40
  -3  15   1  150.08    4.40
  -3  15   1  156.58    4.20
  -3  15   1  156.68    4.40
   2 -15  -1    4.40    1.20
   2 -15  -1    2.30    1.00
  -2  15   1    3.30    1.30
  -2  15   1    2.50    1.00
  -2  15   1    1.50    1.10
   1 -15  -1    3.50    1.10
   1 -15  -1    2.60    1.00
  -1  15   1    5.20    1.40
  -1  15   1    4.10    1.00
  -1  15   1    4.80    1.20
   0 -15  -1   94.39    3.10
   0 -15  -1   98.49    2.90
   0  15   1   98.99    3.20
   0  15   1   98.39    2.90
   0  15   1   95.99    3.70
  -1 -15  -1   64.49    2.50
   1  15   1   57.39    2.20
   1  15   1   59.59    3.20
   1  15   1   59.49    2.50
  -2 -15  -1    8.30    1.20
   2  15   1    5.60    1.00
   2  15   1    4.20    1.70
   2  15   1    6.70    1.30
  -3 -15  -1   73.99    3.40
  -3 -15  -1   68.89    2.70
   3  15   1   68.29    2.40
   3  15   1   68.89    2.70
   3  15   1   66.29    3.60
  -4 -15  -1   23.20    1.60
  -4 -15  -1   22.10    1.80
   4  15   1   24.40    1.80
   4  15   1   19.10    2.10
   4  15   1   28.60    2.70
   4  15   1   24.30    1.90
  -5 -15  -1  164.58    4.60
   5  15   1  162.68    5.00
   5  15   1  169.58    4.30
   5  15   1  163.68    4.70
   5  15   1  162.28    5.60
  -6 -15  -1   45.50    2.70
   6  15   1   51.59    3.00
   6  15   1   47.40    2.70
   6  15   1   46.10    2.40
   6  15   1   46.60    3.60
  -7 -15  -1    0.80    1.50
   7  15   1    3.00    1.60
   7  15   1    1.90    1.30
   7  15   1    3.60    1.60
   7  15   1    1.20    2.10
  -8 -15  -1   49.10    3.10
   8  15   1   54.19    2.80
   8  15   1   61.59    3.40
   8  15   1   56.79    4.10
   8  15   1   56.19    3.30
  -9 -15  -1    5.00    1.80
   9  15   1    3.60    2.20
   9  15   1    2.80    1.50
   9  15   1    2.80    1.80
 -10 -15  -1    4.10    1.90
  10  15   1    2.40    1.80
  10  15   1    4.10    2.30
  10  15   1    2.90    1.70
 -11 -15  -1   16.10    2.40
  11  15   1   20.00    3.10
  11  15   1   17.50    2.50
  11  15   1   19.90    2.30
 -12 -15  -1   25.80    3.00
  12  15   1   30.50    3.40
  12  15   1   28.10    3.00
  12  15   1   32.30    2.80
 -13 -15  -1    5.10    2.30
  13  15   1    3.80    2.00
  13  15   1    7.20    2.50
  13  15   1    7.90    2.60
 -14 -15  -1    3.00    2.30
  14  15   1    4.30    2.50
  14  15   1   -0.30    1.90
  14  15   1    1.50    2.40
 -14  16   1    1.40    2.50
 -14  16   1    2.10    2.60
 -13  16   1    7.00    2.80
 -13  16   1    2.10    2.40
 -12  16   1   -0.20    2.00
 -12  16   1    2.50    2.50
 -11  16   1   -0.60    2.10
 -11  16   1    3.00    2.00
 -10  16   1    1.10    1.90
 -10  16   1    0.80    2.00
  -9  16   1   24.60    2.70
  -9  16   1   25.20    2.60
   8 -16  -1   78.99    3.80
  -8  16   1   81.09    4.10
  -8  16   1   81.39    3.70
   7 -16  -1   37.50    2.80
  -7  16   1   38.90    2.90
  -7  16   1   40.50    3.00
   6 -16  -1   27.50    2.40
   6 -16  -1   26.60    2.40
  -6  16   1   27.70    2.50
  -6  16   1   26.50    2.20
  -6  16   1   23.40    1.80
   5 -16  -1    7.30    1.60
  -5  16   1    8.00    1.30
  -5  16   1    7.60    1.50
  -5  16   1    4.90    1.60
   4 -16  -1   11.80    1.50
   4 -16  -1   12.60    1.70
  -4  16   1    8.50    1.40
  -4  16   1   12.40    1.60
  -4  16   1   12.10    1.80
   3 -16  -1    5.80    1.20
   3 -16  -1    6.10    1.30
  -3  16   1    5.60    1.40
  -3  16   1    4.40    1.20
  -3  16   1    7.90    1.50
   2 -16  -1    9.30    1.40
   2 -16  -1    8.60    1.20
  -2  16   1    6.20    1.20
  -2  16   1    7.00    1.40
  -2  16   1    4.80    1.50
   1 -16  -1   21.80    1.70
   1 -16  -1   22.60    1.50
  -1  16   1   18.20    2.00
  -1  16   1   17.10    1.70
  -1  16   1   20.60    1.50
   0 -16  -1   19.00    1.60
   0 -16  -1   18.40    1.60
   0  16   1   18.90    1.40
   0  16   1   19.30    2.10
   0  16   1   20.10    1.70
  -1 -16  -1   75.29    2.80
   1  16   1   73.79    3.50
   1  16   1   73.09    2.80
   1  16   1   78.39    2.50
  -2 -16  -1   30.30    2.00
   2  16   1   26.80    2.50
   2  16   1   29.70    1.80
   2  16   1   29.10    2.10
  -3 -16  -1   57.09    2.50
   3  16   1   53.59    3.50
   3  16   1   51.99    2.20
   3  16   1   51.89    2.60
  -4 -16  -1   98.39    3.40
   4  16   1  103.89    4.50
   4  16   1   97.69    3.50
   4  16   1   99.39    3.10
   4  16   1   95.79    4.10
  -5 -16  -1   15.40    1.80
   5  16   1   12.40    1.70
   5  16   1   14.40    2.00
   5  16   1   13.20    2.40
   5  16   1   14.50    1.50
  -6 -16  -1   10.20    1.70
   6  16   1    6.90    1.70
   6  16   1    9.90    1.50
   6  16   1   10.00    1.90
   6  16   1    6.80    2.30
  -7 -16  -1   48.30    2.90
   7  16   1   37.00    3.20
   7  16   1   43.60    3.10
   7  16   1   47.30    2.50
   7  16   1   43.20    3.00
  -8 -16  -1   12.70    2.00
   8  16   1   18.80    2.20
   8  16   1   16.70    2.20
   8  16   1   15.30    1.80
   8  16   1   17.50    2.70
  -9 -16  -1   96.09    4.10
   9  16   1   95.29    4.30
   9  16   1   88.09    5.00
   9  16   1   94.99    3.70
 -10 -16  -1    4.00    1.90
  10  16   1    2.00    1.60
  10  16   1    1.90    2.20
  10  16   1    1.70    1.90
 -11 -16  -1    4.10    2.00
  11  16   1    4.20    2.10
  11  16   1    4.60    2.40
  11  16   1    7.70    1.90
 -12 -16  -1    8.30    2.30
  12  16   1   10.50    2.50
  12  16   1   12.50    2.20
  12  16   1   10.10    2.70
 -13 -16  -1    3.80    2.30
  13  16   1    9.40    2.20
  13  16   1    3.10    2.40
  13  16   1    0.60    2.20
 -14 -16  -1   -3.60    2.00
  14  16   1   -2.20    2.30
  14  16   1    0.40    1.90
  14  16   1    1.70    2.60
 -13  17   1   18.40    3.00
 -13  17   1   18.00    3.30
 -12  17   1    4.30    2.50
 -12  17   1    5.90    2.30
  11 -17  -1   16.60    2.80
 -11  17   1   15.60    2.50
 -11  17   1   16.50    2.90
  10 -17  -1    1.30    2.00
 -10  17   1    1.30    2.10
 -10  17   1    1.10    1.90
   9 -17  -1    9.20    2.20
  -9  17   1    4.40    2.20
  -9  17   1    3.10    1.90
   8 -17  -1   43.80    3.20
  -8  17   1   37.00    2.80
  -8  17   1   40.20    3.20
   7 -17  -1   33.10    2.80
  -7  17   1   29.00    2.50
  -7  17   1   36.00    2.90
   6 -17  -1   14.20    2.00
  -6  17   1   16.70    2.00
  -6  17   1   14.40    1.50
  -6  17   1   13.60    2.00
   5 -17  -1   54.49    3.00
  -5  17   1   56.19    2.70
  -5  17   1   58.89    3.20
  -5  17   1   55.39    2.80
   4 -17  -1    2.30    1.40
  -4  17   1    1.30    1.30
  -4  17   1    1.60    1.30
  -4  17   1    0.20    1.20
   3 -17  -1    0.30    1.20
  -3  17   1    0.10    1.40
  -3  17   1   -0.30    1.10
  -3  17   1    1.30    1.30
   2 -17  -1    0.40    1.20
  -2  17   1    1.10    1.10
  -2  17   1    1.90    1.30
  -2  17   1   -1.50    1.30
   1 -17  -1   22.30    1.80
  -1  17   1   16.90    2.10
  -1  17   1   22.50    1.90
  -1  17   1   20.30    1.60
   0 -17  -1   10.30    1.40
   0  17   1   10.00    1.50
   0  17   1    9.20    1.20
   0  17   1    7.30    1.80
  -1 -17  -1   16.10    1.60
   1  17   1   22.30    2.40
   1  17   1   14.80    1.60
   1  17   1   16.60    1.40
  -2 -17  -1    2.30    1.20
   2  17   1    3.30    1.80
   2  17   1    4.10    1.30
   2  17   1    0.80    1.00
  -3 -17  -1   70.79    2.90
   3  17   1   67.79    2.60
   3  17   1   68.19    3.90
   3  17   1   71.69    3.00
  -4 -17  -1   -0.20    1.20
   4  17   1    0.70    1.30
   4  17   1   -0.90    1.50
   4  17   1    0.70    1.10
   4  17   1    3.00    1.80
  -5 -17  -1   16.30    1.90
   5  17   1   13.80    1.50
   5  17   1   15.40    1.80
   5  17   1   16.10    2.20
   5  17   1   14.30    2.60
  -6 -17  -1   40.70    2.80
   6  17   1   38.50    3.50
   6  17   1   42.50    3.20
   6  17   1   39.10    2.40
   6  17   1   43.40    2.70
  -7 -17  -1   10.40    1.90
   7  17   1    9.20    2.30
   7  17   1   10.00    1.60
   7  17   1   10.40    2.00
   7  17   1    8.40    1.80
  -8 -17  -1   14.70    2.20
   8  17   1   13.30    2.80
   8  17   1   17.00    2.20
   8  17   1   15.20    1.90
   8  17   1   12.30    2.10
  -9 -17  -1   32.10    2.80
   9  17   1   25.40    3.20
   9  17   1   34.30    2.90
   9  17   1   26.20    2.30
 -10 -17  -1    4.70    2.00
  10  17   1    3.20    2.00
  10  17   1    4.00    1.70
  10  17   1    5.00    2.50
 -11 -17  -1   30.00    3.00
  11  17   1   29.30    3.40
  11  17   1   28.60    2.60
  11  17   1   30.70    3.10
 -12 -17  -1    9.50    2.40
  12  17   1   11.00    2.10
  12  17   1   12.20    2.80
  12  17   1   11.20    2.50
 -13 -17  -1    7.80    2.50
  13  17   1   11.80    2.20
  13  17   1   12.70    2.90
  13  17   1   11.50    2.70
  13 -18  -1   10.00    3.00
 -13  18   1    7.20    2.90
 -13  18   1    9.10    2.80
  12 -18  -1   17.10    3.10
 -12  18   1   15.70    2.80
 -12  18   1   18.00    3.20
  11 -18  -1    3.60    2.30
 -11  18   1    3.20    2.10
 -11  18   1    4.40    2.40
  10 -18  -1   81.89    4.50
 -10  18   1   72.99    4.00
 -10  18   1   77.89    4.60
   9 -18  -1   56.59    3.90
  -9  18   1   65.09    3.70
  -9  18   1   69.09    4.20
   8 -18  -1   17.20    2.40
  -8  18   1   11.40    2.30
  -8  18   1   15.30    2.30
   7 -18  -1   -0.60    1.70
  -7  18   1    2.10    1.80
  -7  18   1    1.90    1.60
   6 -18  -1   38.30    2.90
  -6  18   1   34.50    2.80
  -6  18   1   37.90    2.30
  -6  18   1   40.60    2.80
   5 -18  -1   10.40    1.90
  -5  18   1   15.50    1.70
  -5  18   1   12.80    2.00
  -5  18   1   11.60    1.70
   4 -18  -1   47.90    2.80
  -4  18   1   46.30    2.60
  -4  18   1   51.19    2.90
  -4  18   1   49.00    3.00
   3 -18  -1    3.20    1.40
  -3  18   1    4.60    1.60
  -3  18   1    3.30    1.30
  -3  18   1    4.20    1.50
   2 -18  -1   28.50    2.10
  -2  18   1   25.60    2.20
  -2  18   1   25.90    1.90
  -2  18   1   27.00    2.40
   1 -18  -1  114.09    3.70
  -1  18   1  110.19    3.90
  -1  18   1  105.99    4.30
  -1  18   1  116.79    3.40
   0 -18  -1   34.50    2.30
   0  18   1   37.60    2.40
   0  18   1   35.50    2.10
   0  18   1   33.20    2.70
  -1 -18  -1    2.20    1.30
   1  18   1   -0.10    1.20
   1  18   1    0.80    1.00
   1  18   1    2.70    1.70
  -2 -18  -1   70.29    3.00
   2  18   1   82.89    4.10
   2  18   1   75.89    3.10
   2  18   1   72.89    2.70
  -3 -18  -1    5.50    1.40
   3  18   1    4.60    1.50
   3  18   1    5.20    2.10
   3  18   1    6.20    1.20
  -4 -18  -1    1.80    1.40
   4  18   1    0.60    1.80
   4  18   1    1.50    1.10
   4  18   1    0.40    1.30
   4  18   1   -1.30    1.60
  -5 -18  -1    2.50    1.50
   5  18   1    2.90    1.80
   5  18   1    2.70    2.10
   5  18   1    2.90    1.20
   5  18   1    6.10    1.60
  -6 -18  -1   11.90    1.90
   6  18   1   11.70    1.60
   6  18   1    9.70    1.80
   6  18   1   11.20    2.60
   6  18   1   11.00    2.10
  -7 -18  -1    5.60    1.70
   7  18   1    5.00    1.40
   7  18   1    4.20    1.70
   7  18   1    3.80    2.20
   7  18   1    4.00    1.90
  -8 -18  -1   18.60    2.30
   8  18   1   21.60    2.60
   8  18   1   24.80    3.40
   8  18   1   21.50    2.00
   8  18   1   23.10    2.50
  -9 -18  -1   55.79    3.40
   9  18   1   48.60    3.00
   9  18   1   53.29    4.30
   9  18   1   47.10    3.60
 -10 -18  -1    0.40    1.80
  10  18   1    4.20    1.70
  10  18   1    0.80    2.40
  10  18   1    1.80    2.00
 -11 -18  -1    2.50    2.00
  11  18   1    0.30    2.50
  11  18   1    0.90    2.00
  11  18   1    1.90    1.70
 -12 -18  -1   13.70    2.60
  12  18   1   11.90    2.20
  12  18   1    6.00    2.70
  12  18   1   13.00    2.60
 -13 -18  -1    1.50    2.20
  13  18   1    2.70    2.40
  13  18   1    4.10    2.70
  13  18   1    2.90    1.90
  12 -19  -1   -0.10    2.30
 -12  19   1    5.60    2.70
 -12  19   1    2.70    2.30
  11 -19  -1   -0.80    2.20
 -11  19   1    1.70    2.30
 -11  19   1    1.70    2.10
  10 -19  -1    1.90    2.20
 -10  19   1    0.20    1.90
 -10  19   1   -1.50    2.10
   9 -19  -1   -1.20    1.90
  -9  19   1    2.90    2.20
  -9  19   1    1.10    1.90
   8 -19  -1    0.80    1.80
  -8  19   1    1.10    1.70
  -8  19   1    0.20    1.90
   7 -19  -1   39.50    3.10
  -7  19   1   41.50    3.20
  -7  19   1   41.40    3.00
   6 -19  -1   -0.80    1.50
  -6  19   1   -1.20    1.40
  -6  19   1    1.00    1.70
  -6  19   1    0.60    1.20
   5 -19  -1   28.60    2.50
  -5  19   1   25.60    2.10
  -5  19   1   24.50    2.50
  -5  19   1   22.90    2.10
   4 -19  -1   -2.30    1.30
  -4  19   1   -0.30    1.40
  -4  19   1    1.80    1.30
  -4  19   1    1.30    1.40
   3 -19  -1    1.50    1.50
  -3  19   1    0.60    1.60
  -3  19   1    5.30    1.60
  -3  19   1    2.80    1.30
   2 -19  -1   22.90    2.10
  -2  19   1   22.30    1.80
  -2  19   1   25.30    2.50
  -2  19   1   24.40    2.20
   1 -19  -1    4.50    1.40
  -1  19   1    7.00    1.50
  -1  19   1    5.80    1.90
  -1  19   1    4.80    1.20
   0 -19  -1   81.29    3.30
   0  19   1   85.19    3.30
   0  19   1   84.09    2.90
   0  19   1   83.89    4.20
  -1 -19  -1  146.59    4.50
   1  19   1  151.88    5.30
   1  19   1  140.99    3.90
   1  19   1  144.09    4.50
  -2 -19  -1  124.39    4.00
   2  19   1  128.99    5.10
   2  19   1  120.19    4.10
   2  19   1  120.89    3.60
  -3 -19  -1    5.00    1.50
   3  19   1    9.80    2.20
   3  19   1    6.50    1.30
   3  19   1    3.70    1.40
  -4 -19  -1    8.40    1.60
   4  19   1    6.80    1.30
   4  19   1    2.80    1.50
   4  19   1    7.20    2.30
   4  19   1    3.50    1.90
  -5 -19  -1   15.40    2.00
   5  19   1   16.60    2.00
   5  19   1   15.70    2.40
   5  19   1   14.50    2.50
   5  19   1   13.60    1.60
  -6 -19  -1   76.29    3.60
   6  19   1   88.79    3.20
   6  19   1   82.99    4.20
   6  19   1   79.29    3.70
   6  19   1   83.49    4.80
  -7 -19  -1   -0.20    1.60
   7  19   1   -0.80    2.10
   7  19   1    1.40    1.80
   7  19   1    0.10    1.60
   7  19   1    0.10    1.30
  -8 -19  -1   43.30    3.20
   8  19   1   57.69    4.60
   8  19   1   42.90    2.80
   8  19   1   41.40    3.10
   8  19   1   48.60    3.50
  -9 -19  -1    4.90    1.90
   9  19   1    2.60    1.80
   9  19   1    3.20    2.00
   9  19   1    2.40    1.60
   9  19   1    5.00    2.70
 -10 -19  -1   -0.20    1.70
  10  19   1    1.60    1.60
  10  19   1   -3.10    1.80
  10  19   1    1.60    2.50
 -11 -19  -1   43.70    3.50
  11  19   1   47.40    3.60
  11  19   1   35.60    3.80
  11  19   1   47.30    3.30
 -12 -19  -1   12.10    2.60
  12  19   1    7.70    2.00
  12  19   1   11.40    2.70
  12  19   1    5.10    2.60
  12 -20  -1    7.10    2.80
 -12  20   1    6.60    2.80
 -12  20   1   10.40    2.70
  11 -20  -1   13.60    2.90
 -11  20   1    9.00    2.40
 -11  20   1    8.80    2.60
  10 -20  -1   11.50    2.60
 -10  20   1   10.10    2.30
 -10  20   1    8.40    2.50
   9 -20  -1    2.20    2.10
  -9  20   1    4.20    1.90
  -9  20   1    0.90    2.20
   8 -20  -1    2.70    2.00
  -8  20   1    0.50    2.00
  -8  20   1    0.40    1.70
   7 -20  -1    2.80    1.80
  -7  20   1    3.10    1.70
  -7  20   1    0.80    1.90
   6 -20  -1    0.00    1.70
  -6  20   1    0.70    1.50
  -6  20   1    2.20    1.70
   5 -20  -1   36.10    2.80
  -5  20   1   35.90    2.70
  -5  20   1   34.00    2.80
  -5  20   1   35.20    2.40
   4 -20  -1   78.09    3.60
  -4  20   1   77.09    3.30
  -4  20   1   78.99    3.70
  -4  20   1   80.69    3.60
   3 -20  -1   50.09    2.90
  -3  20   1   50.69    3.20
  -3  20   1   48.00    3.20
  -3  20   1   51.59    2.70
   2 -20  -1    4.90    1.60
  -2  20   1    6.60    1.70
  -2  20   1    3.70    1.30
  -2  20   1    5.80    1.90
   1 -20  -1   99.09    3.70
  -1  20   1  111.19    4.60
  -1  20   1  101.99    3.40
  -1  20   1  103.69    4.00
   0 -20  -1  327.87    7.90
   0  20   1  333.87    8.70
   0  20   1  329.77    7.90
   0  20   1  327.67    7.30
  -1 -20  -1    0.70    1.40
   1  20   1    0.60    1.40
   1  20   1   -1.10    2.00
   1  20   1    1.30    1.10
  -2 -20  -1    0.70    1.30
   2  20   1   -0.10    1.40
   2  20   1    0.30    1.10
   2  20   1   -0.90    1.90
  -3 -20  -1    9.00    1.70
   3  20   1    7.60    2.40
   3  20   1    6.60    1.60
   3  20   1    9.40    1.40
  -4 -20  -1    0.70    1.50
   4  20   1    2.20    1.20
   4  20   1    4.80    2.00
   4  20   1   -2.60    2.10
   4  20   1    0.90    1.50
  -5 -20  -1  149.69    4.80
   5  20   1  147.79    4.90
   5  20   1  157.68    6.20
   5  20   1  139.29    5.40
   5  20   1  148.09    4.20
  -6 -20  -1   25.80    2.40
   6  20   1   26.00    3.20
   6  20   1   22.80    2.50
   6  20   1   26.70    2.00
   6  20   1   31.90    3.10
  -7 -20  -1   11.90    2.10
   7  20   1   11.30    1.70
   7  20   1    9.60    2.80
   7  20   1    9.80    2.20
   7  20   1    8.20    2.00
  -8 -20  -1    1.70    1.80
   8  20   1    1.10    2.50
   8  20   1    1.10    1.90
   8  20   1    3.30    1.40
   8  20   1    2.90    1.90
  -9 -20  -1    4.30    1.90
   9  20   1    0.50    1.80
   9  20   1    3.30    2.70
   9  20   1    2.40    1.50
   9  20   1    3.60    2.00
 -10 -20  -1    4.40    2.10
  10  20   1    2.50    2.10
  10  20   1    4.70    2.80
  10  20   1    5.90    1.80
  11  20   1    1.10    2.10
  11  20   1    3.40    1.80
  11  20   1   -1.80    2.50
  12  20   1    0.90    2.70
  12  20   1    3.00    2.40
  12  20   1   -1.60    1.80
  11 -21  -1    0.80    2.50
 -11  21   1   -1.40    2.30
 -11  21   1    3.00    2.20
  10 -21  -1   -2.60    2.20
 -10  21   1   -2.70    2.20
 -10  21   1   -3.50    1.90
   9 -21  -1   -0.60    2.10
  -9  21   1    4.30    2.30
  -9  21   1   -1.90    1.80
   8 -21  -1   10.40    2.40
  -8  21   1    4.80    1.90
  -8  21   1    3.90    2.20
   7 -21  -1    0.10    1.90
  -7  21   1   -1.40    1.60
  -7  21   1    0.10    1.90
   6 -21  -1   75.19    3.90
  -6  21   1   77.29    4.10
  -6  21   1   81.09    3.70
   5 -21  -1   -0.40    1.60
  -5  21   1    0.50    1.40
  -5  21   1    0.10    1.50
  -5  21   1   -2.40    1.60
   4 -21  -1   24.70    2.50
  -4  21   1   20.60    2.30
  -4  21   1   22.50    2.00
  -4  21   1   19.60    2.30
   3 -21  -1    6.40    1.70
  -3  21   1    5.10    1.80
  -3  21   1    9.20    2.00
  -3  21   1    7.10    1.50
   2 -21  -1   19.00    2.10
  -2  21   1   12.40    2.10
  -2  21   1   17.10    2.40
  -2  21   1   18.10    1.80
   1 -21  -1    0.80    1.40
  -1  21   1    1.10    2.00
  -1  21   1    0.40    1.20
  -1  21   1    1.50    1.40
   0 -21  -1    5.00    1.60
   0  21   1    4.90    1.60
   0  21   1    3.90    1.20
   0  21   1    7.00    2.10
  -1 -21  -1    0.90    1.50
   1  21   1    2.30    1.60
   1  21   1    0.70    1.10
   1  21   1    2.40    2.20
  -2 -21  -1   70.59    3.30
   2  21   1   77.09    3.50
   2  21   1   75.29    2.90
   2  21   1   70.29    4.50
  -3 -21  -1   20.90    2.10
   3  21   1   18.80    2.80
   3  21   1   18.50    2.80
   3  21   1   18.80    2.20
   3  21   1   21.30    1.70
  -4 -21  -1    8.40    1.80
   4  21   1    8.40    1.40
   4  21   1    4.90    1.80
   4  21   1    8.10    2.20
   4  21   1    8.10    2.50
  -5 -21  -1    6.80    1.80
   5  21   1    4.90    1.80
   5  21   1    7.50    1.40
   5  21   1   10.20    2.30
   5  21   1    4.60    2.40
  -6 -21  -1    0.60    1.60
   6  21   1    0.10    1.70
   6  21   1   -1.60    1.70
   6  21   1    2.10    1.30
   6  21   1    0.90    2.50
  -7 -21  -1    7.40    2.00
   7  21   1    4.40    2.10
   7  21   1    3.20    1.90
   7  21   1    3.90    2.80
   7  21   1    3.00    1.40
  -8 -21  -1    9.70    2.60
   8  21   1    7.10    2.20
   8  21   1    8.80    1.60
   8  21   1    8.90    2.20
   8  21   1   12.50    3.00
   9  21   1   10.10    2.30
   9  21   1    9.80    3.10
   9  21   1   12.60    1.90
   9  21   1    8.10    2.30
  10  21   1   10.90    3.20
  10  21   1   14.90    2.60
  10  21   1   13.50    2.00
  11  21   1    4.50    2.90
  11  21   1    4.10    2.20
  11  21   1    3.10    1.80
  11 -22  -1    2.20    2.50
 -11  22   1   -1.10    2.50
 -11  22   1   -2.60    2.10
  10 -22  -1    4.60    2.50
 -10  22   1    0.10    2.40
 -10  22   1   -1.70    2.00
   9 -22  -1    0.10    2.10
  -9  22   1    1.80    1.90
  -9  22   1   -1.60    2.10
   8 -22  -1    4.40    2.20
  -8  22   1    2.50    2.10
  -8  22   1    1.80    1.80
   7 -22  -1   23.10    2.80
  -7  22   1   15.80    2.60
  -7  22   1   15.20    2.10
   6 -22  -1    1.60    1.80
  -6  22   1    2.50    1.60
  -6  22   1    1.90    1.90
   5 -22  -1   14.00    2.30
  -5  22   1   11.40    1.90
  -5  22   1   10.70    1.90
  -5  22   1   12.00    2.20
   4 -22  -1   16.00    2.20
  -4  22   1   14.10    1.80
  -4  22   1   16.00    2.20
  -4  22   1   15.10    2.30
   3 -22  -1    9.60    1.90
  -3  22   1    8.50    1.60
  -3  22   1    8.40    2.10
  -3  22   1    9.30    1.90
   2 -22  -1   34.90    2.70
  -2  22   1   33.30    2.70
  -2  22   1   30.40    2.30
  -2  22   1   39.80    3.20
   1 -22  -1   84.99    3.60
  -1  22   1   91.79    4.60
  -1  22   1   81.89    3.80
  -1  22   1   87.89    3.20
   0 -22  -1   38.00    2.70
   0  22   1   30.40    2.50
   0  22   1   31.40    3.20
   0  22   1   36.10    2.30
  -1 -22  -1   20.10    2.20
   1  22   1   23.50    3.00
   1  22   1   19.80    1.70
   1  22   1   19.20    2.20
  -2 -22  -1   22.70    2.20
   2  22   1   23.60    3.00
   2  22   1   23.20    1.80
   2  22   1   26.90    2.40
  -3 -22  -1   38.20    2.80
   3  22   1   38.40    2.90
   3  22   1   39.40    3.60
   3  22   1   34.00    2.20
   3  22   1   40.00    3.50
  -4 -22  -1    4.60    1.70
   4  22   1   -0.20    2.00
   4  22   1    3.50    1.70
   4  22   1    4.00    2.70
   4  22   1    6.60    1.40
  -5 -22  -1   47.30    3.60
   5  22   1   42.40    4.00
   5  22   1   41.60    3.20
   5  22   1   43.10    2.50
   5  22   1   40.10    3.40
   6  22   1   20.10    2.80
   6  22   1   19.40    3.00
   6  22   1   22.50    1.90
   6  22   1   20.30    2.40
   7  22   1    1.70    2.00
   7  22   1    5.30    1.90
   7  22   1    2.00    2.60
   7  22   1    3.00    1.40
   8  22   1    2.70    2.00
   8  22   1   -0.10    2.40
   8  22   1    2.90    2.00
   8  22   1    2.30    1.40
   9  22   1    1.50    2.70
   9  22   1    2.30    1.50
   9  22   1    2.50    2.00
   9  22   1   -1.00    2.00
  10  22   1   10.00    2.50
  10  22   1   11.40    1.90
  10  22   1   11.10    3.20
  11  22   1    6.40    2.50
  11  22   1   14.60    3.40
  11  22   1   11.20    2.00
  10 -23  -1   20.50    3.20
 -10  23   1   17.30    3.10
 -10  23   1   20.70    2.80
   9 -23  -1   29.20    3.30
  -9  23   1   25.70    2.80
  -9  23   1   25.30    3.30
   8 -23  -1    7.80    2.40
  -8  23   1    6.70    2.00
  -8  23   1    7.90    2.40
   7 -23  -1    0.30    2.00
  -7  23   1    0.10    2.00
  -7  23   1   -0.10    1.70
   6 -23  -1   30.60    2.90
  -6  23   1   21.30    2.70
  -6  23   1   24.50    2.40
   5 -23  -1   11.50    2.20
  -5  23   1    6.20    1.80
  -5  23   1    7.00    2.10
  -5  23   1    5.60    1.60
   4 -23  -1    0.10    1.60
  -4  23   1   -0.40    1.60
  -4  23   1    2.50    1.50
  -4  23   1    1.40    1.80
   3 -23  -1    1.00    1.70
  -3  23   1    1.10    1.80
  -3  23   1    0.50    1.30
  -3  23   1    0.20    1.70
   2 -23  -1   34.70    2.70
  -2  23   1   29.10    2.90
  -2  23   1   30.50    2.60
  -2  23   1   32.10    2.20
   1 -23  -1    6.10    1.80
  -1  23   1    6.50    1.80
  -1  23   1    8.30    1.50
  -1  23   1    5.50    2.20
   0 -23  -1   58.59    3.30
   0  23   1   60.49    4.20
   0  23   1   56.19    2.70
   0  23   1   58.49    3.50
  -1 -23  -1   10.20    2.00
   1  23   1    9.90    2.00
   1  23   1   10.20    2.60
   1  23   1    9.50    1.50
  -2 -23  -1    7.90    2.10
   2  23   1   12.60    2.00
   2  23   1    8.50    2.60
   2  23   1    9.00    1.40
   3  23   1    6.40    2.50
   3  23   1    3.90    1.30
   3  23   1    0.40    2.10
   3  23   1    0.20    1.60
   4  23   1    6.70    2.70
   4  23   1    8.70    1.40
   4  23   1    6.10    1.80
   4  23   1    8.90    2.50
   5  23   1    3.90    2.10
   5  23   1   -1.50    1.70
   5  23   1   -3.70    2.30
   5  23   1    2.00    1.30
   6  23   1   -0.10    2.60
   6  23   1    4.00    1.90
   6  23   1    1.90    2.10
   6  23   1    3.20    1.30
   7  23   1    3.90    1.40
   7  23   1    2.50    2.70
   7  23   1    1.80    1.90
   7  23   1    1.30    2.10
   8  23   1   11.70    1.70
   8  23   1   13.60    3.30
   8  23   1    9.30    2.30
   8  23   1   10.00    2.40
   9  23   1    4.00    1.50
   9  23   1    1.60    2.60
   9  23   1    1.80    2.10
   9  23   1    0.60    2.00
  10  23   1    0.00    2.80
  10  23   1    0.30    1.50
  10  23   1    3.90    2.30
   9 -24  -1    1.30    2.40
  -9  24   1   -0.10    2.20
  -9  24   1   -0.60    1.90
   8 -24  -1    0.50    2.20
  -8  24   1    5.00    1.90
  -8  24   1   -1.30    2.10
   7 -24  -1   -0.10    2.00
  -7  24   1    5.70    1.90
  -7  24   1   -0.10    2.00
   6 -24  -1   -0.10    1.90
  -6  24   1    2.00    1.70
  -6  24   1   -0.80    1.90
   5 -24  -1    2.10    1.90
  -5  24   1   -2.70    1.80
  -5  24   1    0.30    1.50
   4 -24  -1    0.60    1.70
  -4  24   1   -0.10    1.80
  -4  24   1    0.10    1.40
  -4  24   1    1.90    1.70
   3 -24  -1   -0.90    1.60
  -3  24   1    1.30    1.40
  -3  24   1    2.90    1.80
  -3  24   1    3.20    2.00
   2 -24  -1   -0.50    1.60
  -2  24   1    0.70    2.00
  -2  24   1    0.90    1.70
  -2  24   1   -1.00    1.30
   1 -24  -1   31.40    3.70
  -1  24   1   26.90    3.10
  -1  24   1   33.50    2.30
  -1  24   1   29.90    2.70
   0  24   1   75.29    2.90
   0  24   1   72.89    4.70
   0  24   1   73.89    3.90
   1  24   1    0.60    2.30
   1  24   1    0.90    1.20
   1  24   1    1.20    1.70
   2  24   1   56.29    3.50
   2  24   1   59.49    2.60
   2  24   1   69.89    4.70
   3  24   1   33.10    3.70
   3  24   1   31.30    3.50
   3  24   1   37.60    2.20
   3  24   1   35.20    2.80
   4  24   1    3.70    1.30
   4  24   1    6.70    2.30
   4  24   1    6.60    1.90
   4  24   1    6.80    2.60
   5  24   1    0.70    1.80
   5  24   1    4.40    2.60
   5  24   1    2.10    1.30
   5  24   1    3.60    2.10
   6  24   1    1.90    1.90
   6  24   1    0.10    1.20
   6  24   1   -1.10    2.00
   6  24   1    2.90    2.60
   7  24   1    4.60    2.20
   7  24   1   -1.00    1.90
   7  24   1    1.70    1.30
   7  24   1    2.40    2.60
   8  24   1    2.20    2.20
   8  24   1   -0.40    2.50
   8  24   1    1.60    2.00
   8  24   1    0.70    1.40
   9  24   1   -0.10    2.10
   9  24   1    0.00    2.60
   9  24   1    0.00    2.00
   8 -25  -1    3.50    2.30
  -8  25   1   -1.20    2.20
  -8  25   1    0.50    1.90
   7 -25  -1    3.70    2.30
  -7  25   1    2.30    2.20
  -7  25   1    2.00    1.70
   6 -25  -1    0.30    2.00
  -6  25   1    3.70    2.20
  -6  25   1    0.70    1.70
   5 -25  -1    3.70    2.40
  -5  25   1    3.50    2.10
  -5  25   1    1.40    1.60
  -4  25   1    8.10    2.20
  -4  25   1    7.80    2.20
  -4  25   1    6.00    1.60
  -3  25   1   10.10    2.20
  -3  25   1    9.50    1.70
  -3  25   1    8.20    2.20
  -2  25   1   15.00    1.80
  -2  25   1   14.60    2.60
  -2  25   1   13.20    2.30
  -1  25   1    1.80    1.80
  -1  25   1   -2.10    2.00
  -1  25   1   -0.40    1.20
   0  25   1   11.70    1.50
   0  25   1   11.10    2.60
   0  25   1   12.80    2.20
   1  25   1    3.60    2.50
   1  25   1    0.20    1.70
   1  25   1    1.30    1.20
   2  25   1    0.30    1.10
   2  25   1    1.10    1.80
   2  25   1   -0.30    2.30
   3  25   1    0.50    2.20
   3  25   1   -3.20    2.40
   3  25   1    0.20    1.60
   3  25   1   -0.50    1.10
   4  25   1    1.30    2.10
   4  25   1    1.50    2.50
   4  25   1    1.70    1.20
   4  25   1    1.90    1.80
   5  25   1   19.10    3.40
   5  25   1   21.60    2.60
   5  25   1   20.90    3.00
   5  25   1   23.90    2.20
   6  25   1    1.50    2.20
   6  25   1    2.00    2.60
   6  25   1    0.70    1.90
   7  25   1   11.50    2.70
   7  25   1    9.90    3.20
   7  25   1   14.40    2.50
   8  25   1    6.40    2.40
   8  25   1    9.30    2.50
   8  25   1   10.10    3.30
  -7  26   1   40.10    3.60
  -7  26   1   44.40    3.20
  -6  26   1   -1.50    1.60
  -6  26   1    3.20    2.20
  -5  26   1    1.20    2.10
  -5  26   1    3.30    1.70
  -4  26   1    5.40    2.10
  -4  26   1    2.70    1.50
  -4  26   1    0.10    1.90
  -3  26   1    2.70    1.40
  -3  26   1    2.20    2.00
  -3  26   1   -0.10    1.90
  -2  26   1    3.30    1.90
  -2  26   1   -1.20    2.10
  -2  26   1    2.10    1.30
  -1  26   1    3.00    2.30
  -1  26   1   -1.70    1.70
  -1  26   1    1.10    1.30
   0  26   1   -0.60    1.20
   0  26   1    1.80    1.90
   0  26   1   -1.60    2.20
   1  26   1    4.40    1.90
   1  26   1   -0.50    1.10
   1  26   1    3.50    2.40
   2  26   1   -1.80    2.40
   2  26   1   -0.90    1.70
   3  26   1    8.40    2.60
   3  26   1    5.20    2.80
   3  26   1    7.80    2.10
   4  26   1    1.60    2.70
   4  26   1   -2.10    1.80
   4  26   1    2.60    2.30
   5  26   1    0.90    2.70
   5  26   1    3.70    2.40
   5  26   1    0.80    1.90
   6  26   1    5.80    3.00
   6  26   1    3.30    2.40
   6  26   1    3.80    2.10
   7  26   1   -3.30    2.00
   7  26   1    0.40    2.00
   7  26   1    1.80    2.70
  -6  27   1    3.50    2.30
  -6  27   1   -1.70    1.60
  -5  27   1    2.30    2.20
  -5  27   1    3.90    1.70
  -4  27   1    2.30    2.10
  -4  27   1    2.90    1.50
  -3  27   1   -3.60    1.80
  -3  27   1    0.70    2.00
  -3  27   1    0.20    1.30
  -2  27   1    2.80    1.40
  -2  27   1    2.80    2.00
  -2  27   1    8.00    2.40
  -1  27   1    0.60    1.80
  -1  27   1    6.30    2.50
  -1  27   1    0.90    2.00
   0  27   1   -2.20    2.20
   0  27   1   -1.20    1.80
   1  27   1    8.50    2.70
   1  27   1    4.60    2.10
   2  27   1    1.70    2.50
   2  27   1    2.80    2.50
   2  27   1    0.80    1.80
   3  27   1    1.80    1.90
   3  27   1    7.90    2.90
   3  27   1    2.20    2.40
   4  27   1   14.60    3.20
   4  27   1   16.60    3.00
   4  27   1   20.20    2.70
   5  27   1    7.40    2.70
   5  27   1    9.90    2.30
   5  27   1   13.50    3.30
   6  27   1   24.50    3.40
   6  27   1   21.30    2.90
   6  27   1   21.50    3.80
  -4  28   1   11.70    2.60
  -4  28   1   11.70    2.50
  -3  28   1   35.70    3.30
  -3  28   1   37.20    3.40
  -2  28   1    6.50    2.40
  -2  28   1    0.50    2.00
  -1  28   1    0.90    2.00
  -1  28   1    0.60    2.30
   0  28   1   -1.20    2.40
   0  28   1    1.70    2.00
   1  28   1   -1.80    1.90
   1  28   1   -0.70    2.40
   2  28   1   10.70    2.30
   2  28   1    4.90    2.60
   2  28   1    7.60    2.90
   3  28   1    1.80    2.50
   3  28   1    0.10    2.00
   3  28   1   -4.80    2.40
   4  28   1    2.50    2.20
   4  28   1    0.70    2.80
   4  28   1    0.10    2.30
   0  29   1    4.30    2.30
   0  29   1    3.80    2.70
   4  28  -2    8.80    2.50
   4  28  -2   10.80    2.00
   4  28  -2    7.00    2.60
   4  28  -2   14.20    3.40
   3  28  -2   10.40    3.10
   3  28  -2   11.10    2.00
   3  28  -2    9.60    2.50
   2  28  -2   -1.60    1.90
   2  28  -2   -2.60    2.50
   2  28  -2   -2.20    1.50
   1  28  -2    1.10    2.10
   1  28  -2    6.90    2.80
   1  28  -2    2.20    1.70
   0  28  -2    1.80    2.60
   0  28  -2    0.70    2.10
   0  28  -2    2.90    1.80
  -1  28  -2    1.40    2.50
  -1  28  -2    1.70    2.20
  -1  28  -2    4.00    1.80
   1 -28   2    0.40    3.10
  -2  28  -2   16.10    2.30
  -2  28  -2   21.50    3.10
  -2  28  -2   19.20    3.10
   2 -28   2   17.60    3.00
  -3  28  -2   25.10    2.70
  -3  28  -2   19.80    2.90
  -3  28  -2   26.10    3.20
   3 -28   2   25.40    3.30
  -4  28  -2   17.20    3.00
  -4  28  -2   12.90    2.30
   4 -28   2   15.70    3.00
   6  27  -2    0.40    2.10
   6  27  -2   -0.40    1.70
   6  27  -2   -1.60    2.00
   6  27  -2   -0.20    2.80
   5  27  -2   23.30    2.40
   5  27  -2   27.20    3.00
   5  27  -2   19.90    3.10
   5  27  -2   18.80    3.50
   4  27  -2    9.70    2.60
   4  27  -2    7.60    2.80
   4  27  -2    4.40    2.20
   4  27  -2    6.90    1.90
   3  27  -2   13.60    2.50
   3  27  -2   20.40    3.40
   3  27  -2   19.60    2.30
   2  27  -2   35.60    3.30
   2  27  -2   33.50    3.70
   2  27  -2   30.80    2.60
  -2 -27   2   32.20    3.50
   1  27  -2   -1.70    1.60
   1  27  -2    2.50    2.10
   1  27  -2    2.60    2.40
  -1 -27   2   -0.40    1.90
   0  27  -2    0.80    2.40
   0  27  -2    1.50    1.70
   0  27  -2    4.20    2.10
   0 -27   2    2.70    2.10
  -1  27  -2    2.90    2.30
  -1  27  -2    0.50    1.70
  -1  27  -2    1.30    2.20
   1 -27   2   -1.10    2.10
  -2  27  -2    2.00    1.80
  -2  27  -2    0.90    2.40
  -2  27  -2    2.30    2.10
   2 -27   2    3.10    2.20
  -3  27  -2   22.20    2.60
  -3  27  -2   22.70    3.10
  -3  27  -2   20.70    2.80
   3 -27   2   25.90    3.10
  -4  27  -2    4.40    2.00
  -4  27  -2    3.80    2.20
   4 -27   2    4.10    2.30
  -5  27  -2   44.00    4.00
  -5  27  -2   51.39    3.60
   5 -27   2   56.79    4.30
  -6  27  -2   14.00    2.90
   7  26  -2   11.40    2.20
   7  26  -2   16.80    2.80
   7  26  -2    9.30    3.10
   7  26  -2   14.80    2.70
   6  26  -2    1.50    1.80
   6  26  -2   -1.10    2.00
   6  26  -2   -1.40    2.50
   6  26  -2   -2.50    1.90
   5  26  -2    2.30    2.80
   5  26  -2    2.70    2.20
   5  26  -2    7.50    2.30
   5  26  -2    7.50    1.80
  -5 -26   2    2.30    2.20
   4  26  -2    1.90    2.70
   4  26  -2   -2.10    1.50
   4  26  -2   -0.60    1.90
  -4 -26   2   -3.50    1.80
   3  26  -2    9.60    3.00
   3  26  -2    8.60    2.00
   3  26  -2    7.40    2.20
  -3 -26   2    8.00    2.20
   2  26  -2    2.40    2.00
   2  26  -2   -5.00    2.30
   2  26  -2    3.60    1.70
  -2 -26   2    2.50    2.00
   1  26  -2   -3.80    2.30
   1  26  -2    1.00    1.90
   1  26  -2    1.60    1.60
  -1 -26   2    0.50    1.90
   0  26  -2    1.40    1.90
   0  26  -2    2.50    1.70
   0  26  -2   -1.20    2.30
   0 -26   2    0.50    2.00
  -1  26  -2   12.70    2.10
  -1  26  -2   11.40    2.50
  -1  26  -2    9.20    2.60
   1 -26   2   11.20    2.50
  -2  26  -2   -0.20    2.20
  -2  26  -2    1.70    2.10
  -2  26  -2   -1.00    1.70
   2 -26   2   -2.90    1.80
  -3  26  -2    8.70    2.10
  -3  26  -2   13.80    2.60
  -3  26  -2   10.70    2.50
   3 -26   2    8.00    2.40
  -4  26  -2    1.60    1.90
  -4  26  -2   -1.30    2.00
  -4  26  -2   -2.80    1.90
   4 -26   2    1.30    2.00
  -5  26  -2   -1.40    2.10
  -5  26  -2    1.10    1.90
   5 -26   2   -3.30    2.10
  -6  26  -2   37.40    3.60
  -6  26  -2   41.50    3.40
   6 -26   2   38.10    3.80
  -7  26  -2    7.50    2.30
  -7  26  -2    7.80    2.80
   7 -26   2   10.60    2.90
   8  25  -2    4.20    2.90
   8  25  -2    0.10    2.10
   8  25  -2    3.20    1.90
  -8 -25   2    8.50    3.40
   7  25  -2   12.10    2.50
   7  25  -2   16.90    3.20
   7  25  -2   15.10    2.60
   7  25  -2   14.00    2.10
  -7 -25   2   14.10    2.60
   6  25  -2   10.20    3.00
   6  25  -2    8.80    1.90
   6  25  -2    6.30    2.20
   6  25  -2    6.30    2.20
  -6 -25   2    4.50    2.30
   5  25  -2    4.40    2.20
   5  25  -2   -0.50    2.50
   5  25  -2    3.90    1.70
   5  25  -2    6.70    2.20
  -5 -25   2    4.80    2.10
   4  25  -2    2.70    2.00
   4  25  -2    5.40    1.80
   4  25  -2    4.10    2.60
  -4 -25   2    4.60    2.00
   3  25  -2    5.50    1.80
   3  25  -2    8.50    2.10
   3  25  -2    6.20    2.70
  -3 -25   2   10.10    2.20
   2  25  -2   12.00    2.30
   2  25  -2   11.20    1.90
   2  25  -2   13.20    3.00
  -2 -25   2    7.20    2.10
   1  25  -2   14.50    2.40
   1  25  -2   14.40    2.00
   1  25  -2    9.50    2.70
  -1 -25   2   14.50    2.40
   0  25  -2    1.30    1.60
   0  25  -2    3.50    2.40
   0  25  -2    5.90    2.10
   0 -25   2    0.40    1.80
  -1  25  -2   20.40    3.00
  -1  25  -2   17.80    2.30
  -1  25  -2   19.30    2.70
   1 -25   2   23.50    2.80
  -2  25  -2   57.89    3.80
  -2  25  -2   60.59    3.50
  -2  25  -2   63.19    4.30
   2 -25   2   56.89    3.90
  -3  25  -2    4.50    1.90
  -3  25  -2    3.10    2.00
  -3  25  -2    6.80    2.20
   3 -25   2    5.20    2.20
  -4  25  -2    9.30    2.40
  -4  25  -2    8.00    2.20
  -4  25  -2   10.00    2.10
   4 -25   2    8.00    2.40
  -5  25  -2    1.90    1.90
  -5  25  -2    2.00    2.30
   5 -25   2    0.70    2.20
  -6  25  -2    5.20    2.20
  -6  25  -2    6.40    2.60
   6 -25   2    1.80    2.10
  -7  25  -2   -1.40    1.90
  -7  25  -2    0.50    2.30
   7 -25   2    0.00    2.30
  -8  25  -2    3.30    2.20
  -8  25  -2   -2.10    2.40
   8 -25   2    0.10    2.40
   9  24  -2    5.20    2.90
   9  24  -2    6.50    2.10
   9  24  -2    4.20    2.40
  -9 -24   2    4.40    2.40
   8  24  -2    2.30    2.70
   8  24  -2    3.40    1.80
   8  24  -2    3.80    2.20
  -8 -24   2    0.60    2.10
   7  24  -2    6.60    1.90
   7  24  -2    1.80    2.10
   7  24  -2    4.20    2.10
   7  24  -2    3.30    2.60
  -7 -24   2    4.70    2.10
   6  24  -2   20.10    2.30
   6  24  -2   22.50    3.50
   6  24  -2   18.10    2.60
   6  24  -2   15.80    2.60
  -6 -24   2   22.60    2.80
   5  24  -2   12.90    2.00
   5  24  -2   15.20    3.10
   5  24  -2    7.90    2.30
   5  24  -2   10.20    2.30
  -5 -24   2   11.70    2.40
   4  24  -2   30.70    2.90
   4  24  -2   24.70    2.40
   4  24  -2   29.40    3.70
  -4 -24   2   28.30    2.90
   3  24  -2   22.60    2.30
   3  24  -2   23.10    2.70
   3  24  -2   21.90    3.30
  -3 -24   2   19.90    2.50
   2  24  -2   38.00    2.70
   2  24  -2   36.10    3.60
   2  24  -2   36.20    3.00
  -2 -24   2   39.00    3.20
   1  24  -2   23.80    2.60
   1  24  -2   23.10    2.30
   1  24  -2   23.30    3.20
  -1 -24   2   17.80    2.40
   0  24  -2    6.10    2.40
   0  24  -2    5.10    1.70
   0  24  -2    5.20    1.90
   0 -24   2    6.70    2.20
  -1  24  -2    5.50    2.30
  -1  24  -2    1.70    1.60
  -1  24  -2    7.70    2.00
   1 -24   2    0.30    1.90
  -2  24  -2    3.80    1.70
  -2  24  -2    3.60    2.00
  -2  24  -2    4.90    2.20
   2 -24   2    4.60    2.00
  -3  24  -2   20.30    2.70
  -3  24  -2   16.50    2.20
  -3  24  -2   10.90    2.40
   3 -24   2   18.60    2.60
  -4  24  -2   10.30    2.40
  -4  24  -2    9.50    2.10
  -4  24  -2   14.50    2.30
   4 -24   2   12.00    2.40
  -5  24  -2   -0.20    1.80
  -5  24  -2   -0.20    2.10
   5 -24   2    1.80    2.10
  -6  24  -2    4.10    2.00
  -6  24  -2    2.00    2.10
   6 -24   2    4.90    2.30
  -7  24  -2    3.10    2.40
  -7  24  -2   -1.00    1.90
   7 -24   2    1.50    2.30
  -8  24  -2    4.00    2.20
  -8  24  -2    8.40    2.70
   8 -24   2    4.10    2.60
  -9  24  -2    3.80    2.30
  -9  24  -2    4.80    2.70
   9 -24   2    1.90    2.60
  10  23  -2    0.30    1.80
  10  23  -2    1.50    2.80
  10  23  -2    0.00    2.30
 -10 -23   2    2.40    2.20
   9  23  -2    1.10    2.20
   9  23  -2    7.40    2.10
   9  23  -2    2.00    2.70
  -9 -23   2    1.50    2.20
   8  23  -2    0.40    2.00
   8  23  -2   -1.30    1.70
   8  23  -2   -2.30    2.50
   8  23  -2   -0.20    1.90
  -8 -23   2   -0.80    2.00
   7  23  -2    1.50    2.60
   7  23  -2   -0.80    1.70
   7  23  -2   -1.70    1.70
   7  23  -2   -0.20    1.90
  -7 -23   2   -1.70    1.80
   6  23  -2    0.80    1.90
   6  23  -2    0.40    2.50
   6  23  -2    0.70    1.80
   6  23  -2    0.30    1.60
  -6 -23   2    4.70    2.10
   5  23  -2    1.20    1.60
   5  23  -2    3.40    2.00
   5  23  -2   -0.20    2.30
   5  23  -2    3.30    2.00
  -5 -23   2    1.70    1.80
   4  23  -2    3.80    1.70
   4  23  -2    1.50    2.20
   4  23  -2    4.10    1.90
  -4 -23   2    6.70    2.00
   3  23  -2   57.09    3.30
   3  23  -2   57.99    4.40
   3  23  -2   56.59    3.50
  -3 -23   2   62.29    3.70
   2  23  -2   14.50    2.70
   2  23  -2   13.10    2.20
   2  23  -2   14.70    2.00
  -2 -23   2   12.10    2.20
   1  23  -2   39.40    3.00
   1  23  -2   39.90    2.80
   1  23  -2   35.30    3.40
  -1 -23   2   44.90    3.40
   0  23  -2   94.89    4.80
   0  23  -2   83.59    3.80
   0  23  -2   84.69    4.30
   0 -23   2   77.29    4.00
  -1  23  -2    9.50    1.90
  -1  23  -2    7.70    2.10
  -1  23  -2    8.50    2.30
   1 -23   2   14.30    2.40
  -2  23  -2   99.59    4.10
  -2  23  -2  108.69    4.90
  -2  23  -2  112.19    4.70
   2 -23   2  103.79    4.50
  -3  23  -2  148.49    5.50
  -3  23  -2  150.08    5.10
  -3  23  -2  146.49    5.60
   3 -23   2  155.38    5.60
  -4  23  -2   12.60    2.40
  -4  23  -2   20.70    2.50
  -4  23  -2   16.60    2.30
   4 -23   2   13.60    2.30
  -5  23  -2   20.20    2.50
  -5  23  -2   15.50    2.70
  -5  23  -2   26.90    2.60
   5 -23   2   19.50    2.70
  -6  23  -2   24.00    2.70
  -6  23  -2   23.30    3.00
   6 -23   2   27.70    3.10
  -7  23  -2    1.30    2.10
  -7  23  -2    2.90    2.00
   7 -23   2    0.80    2.20
  -8  23  -2   16.40    2.90
  -8  23  -2   16.10    2.70
   8 -23   2   19.20    3.00
  -9  23  -2    8.10    2.40
  -9  23  -2   10.60    2.70
   9 -23   2    4.40    2.60
 -10  23  -2    0.50    2.50
 -10  23  -2   -3.50    2.20
  10 -23   2   -1.20    2.40
  11  22  -2    2.20    2.90
  11  22  -2    0.00    1.90
  11  22  -2    0.30    2.20
 -11 -22   2   -1.50    2.20
  10  22  -2    1.90    2.60
  10  22  -2    9.30    2.10
  10  22  -2    5.60    2.40
 -10 -22   2    2.60    2.20
   9  22  -2    2.50    2.60
   9  22  -2    4.50    2.30
   9  22  -2    0.50    1.80
  -9 -22   2   -0.60    2.10
   8  22  -2    3.30    2.70
   8  22  -2    4.20    2.20
   8  22  -2    0.90    1.80
   8  22  -2    4.40    1.90
  -8 -22   2    3.00    2.10
   7  22  -2   -1.90    1.70
   7  22  -2   -1.20    1.60
   7  22  -2    2.50    2.00
   7  22  -2    0.70    2.50
  -7 -22   2   -0.30    1.80
   6  22  -2    3.00    2.00
   6  22  -2    3.50    1.80
   6  22  -2    2.90    2.50
   6  22  -2    3.00    1.70
  -6 -22   2    4.10    2.00
   5  22  -2   16.40    2.90
   5  22  -2   22.10    2.70
   5  22  -2   22.70    2.60
   5  22  -2   22.30    2.20
  -5 -22   2   22.80    2.60
   4  22  -2    8.80    1.80
   4  22  -2    5.80    2.60
   4  22  -2   10.40    2.10
  -4 -22   2    4.80    1.90
   3  22  -2    0.70    1.50
   3  22  -2   -0.20    1.60
   3  22  -2   -0.60    2.00
  -3 -22   2   -0.10    1.60
   2  22  -2   21.90    2.10
   2  22  -2   21.20    2.80
   2  22  -2   24.40    2.50
  -2 -22   2   25.60    2.60
   1  22  -2    2.90    1.70
   1  22  -2    0.00    2.00
   1  22  -2    2.20    1.50
  -1 -22   2    2.90    1.70
   0  22  -2    7.90    2.30
   0  22  -2   11.10    1.90
   0  22  -2   11.60    2.20
   0 -22   2   10.50    2.10
  -1  22  -2    5.90    1.70
  -1  22  -2    2.40    2.00
  -1  22  -2    3.60    1.70
   1 -22   2    3.50    1.80
  -2  22  -2   11.30    2.30
  -2  22  -2   11.90    2.20
  -2  22  -2   10.90    1.90
   2 -22   2    6.50    2.00
  -3  22  -2   -1.50    1.80
  -3  22  -2    0.50    1.90
  -3  22  -2    0.30    1.60
   3 -22   2    0.40    1.80
  -4  22  -2    1.40    2.00
  -4  22  -2    2.20    1.80
  -4  22  -2   -1.30    1.60
   4 -22   2    0.70    1.90
  -5  22  -2    1.90    2.00
  -5  22  -2    2.70    1.80
  -5  22  -2    1.80    1.70
   5 -22   2    1.40    2.00
  -6  22  -2   24.20    3.00
  -6  22  -2   28.40    2.70
   6 -22   2   32.40    3.20
  -7  22  -2   21.60    2.60
  -7  22  -2   13.30    2.80
   7 -22   2   18.10    2.80
  -8  22  -2   11.70    2.50
  -8  22  -2    7.50    2.30
   8 -22   2    0.60    2.30
  -9  22  -2    4.00    2.30
  -9  22  -2    1.80    2.50
   9 -22   2   -3.60    2.20
 -10  22  -2   21.90    3.30
 -10  22  -2   14.50    2.80
  10 -22   2   13.80    3.10
  11  21  -2    0.10    2.00
  11  21  -2    0.40    2.50
  11  21  -2   -0.60    2.30
 -11 -21   2    2.30    2.20
  10  21  -2    4.80    2.80
  10  21  -2    4.90    2.00
  10  21  -2    3.00    2.10
 -10 -21   2    3.70    2.20
   9  21  -2    6.00    1.90
   9  21  -2    2.50    2.10
   9  21  -2    4.90    2.60
  -9 -21   2    5.60    2.20
   8  21  -2   10.80    2.00
   8  21  -2   11.60    3.00
   8  21  -2   11.40    2.40
   8  21  -2   10.20    2.10
  -8 -21   2   12.30    2.40
   7  21  -2   12.30    2.30
   7  21  -2   10.90    2.10
   7  21  -2   12.00    2.80
   7  21  -2   10.30    2.00
  -7 -21   2   12.10    2.30
   6  21  -2   52.19    3.20
   6  21  -2   45.50    3.40
   6  21  -2   54.99    3.50
   6  21  -2   55.29    4.40
  -6 -21   2   48.50    3.50
   5  21  -2   17.60    2.10
   5  21  -2   15.40    2.30
   5  21  -2   10.50    2.60
   5  21  -2   15.20    2.40
  -5 -21   2   12.80    2.20
   4  21  -2   17.40    2.30
   4  21  -2   18.40    2.10
   4  21  -2   15.40    2.70
  -4 -21   2   19.30    2.40
   3  21  -2   38.50    2.70
   3  21  -2   42.50    3.70
   3  21  -2   44.50    3.20
  -3 -21   2   42.30    3.00
   2  21  -2   13.40    1.90
   2  21  -2   10.50    2.40
   2  21  -2   10.50    1.90
  -2 -21   2    9.40    2.00
   1  21  -2   -1.80    1.80
   1  21  -2    0.30    1.60
   1  21  -2    0.50    1.40
  -1 -21   2    1.90    1.60
   0  21  -2   12.50    2.10
   0  21  -2   13.90    1.90
   0  21  -2   11.80    2.20
   0 -21   2   12.40    2.10
  -1  21  -2   60.49    3.70
  -1  21  -2   60.99    3.40
  -1  21  -2   51.39    3.10
   1 -21   2   60.69    3.40
  -2  21  -2   59.89    3.60
  -2  21  -2   57.99    3.20
  -2  21  -2   60.49    3.80
   2 -21   2   59.79    3.40
  -3  21  -2   78.89    4.00
  -3  21  -2   79.39    4.00
  -3  21  -2   75.19    3.50
   3 -21   2   77.39    3.80
  -4  21  -2   18.50    2.40
  -4  21  -2   19.30    2.30
  -4  21  -2   24.30    2.40
   4 -21   2   18.10    2.40
  -5  21  -2   35.80    2.80
  -5  21  -2   36.90    2.90
  -5  21  -2   35.20    3.10
   5 -21   2   31.80    3.00
  -6  21  -2    3.50    1.80
  -6  21  -2    2.50    1.90
   6 -21   2    7.50    2.20
  -7  21  -2    0.40    1.90
  -7  21  -2    0.20    2.10
   7 -21   2    0.40    2.10
  -8  21  -2    1.60    2.10
  -8  21  -2   -1.20    1.90
   8 -21   2   -1.80    2.00
  -9  21  -2    8.30    2.40
  -9  21  -2   13.30    2.90
   9 -21   2    7.90    2.60
 -10  21  -2    2.90    2.50
 -10  21  -2    1.60    2.20
  10 -21   2    0.00    2.30
 -11  21  -2    1.40    2.40
 -11  21  -2    0.90    2.60
  11 -21   2    0.90    2.60
  12  20  -2   -0.50    2.20
  12  20  -2    2.10    2.00
  12  20  -2   -1.80    2.40
 -12 -20   2    1.70    2.30
  11  20  -2    6.90    2.80
  11  20  -2    6.00    2.50
  11  20  -2    6.60    2.20
 -11 -20   2    9.90    2.50
  10  20  -2    5.10    2.00
  10  20  -2   -0.20    2.40
  10  20  -2    3.70    2.10
 -10 -20   2    4.20    2.20
   9  20  -2   -1.40    1.90
   9  20  -2    1.40    2.50
   9  20  -2    1.40    1.80
  -9 -20   2    0.70    1.90
   8  20  -2   -1.00    1.80
   8  20  -2    1.30    1.70
   8  20  -2   -0.70    1.60
   8  20  -2    2.40    2.30
  -8 -20   2    0.20    1.90
   7  20  -2   20.60    2.50
   7  20  -2   15.10    2.90
   7  20  -2   23.70    2.40
   7  20  -2   25.20    2.60
  -7 -20   2   20.40    2.60
   6  20  -2   -0.70    1.60
   6  20  -2   -0.10    2.10
   6  20  -2    0.70    1.50
   6  20  -2    0.40    1.60
  -6 -20   2    1.70    1.70
   5  20  -2   64.59    3.80
   5  20  -2   78.99    3.80
   5  20  -2   68.69    4.50
   5  20  -2   69.59    3.30
  -5 -20   2   65.09    3.70
   4  20  -2   -3.90    2.00
   4  20  -2    1.50    1.50
   4  20  -2   -1.00    1.50
  -4 -20   2   -1.60    1.50
   3  20  -2    2.70    2.10
   3  20  -2    2.20    1.40
   3  20  -2    3.20    1.60
  -3 -20   2    2.30    1.60
   2  20  -2    1.30    1.40
   2  20  -2    1.30    1.50
   2  20  -2   -0.80    1.90
  -2 -20   2   -0.10    1.50
   1  20  -2   64.99    3.10
   1  20  -2   63.69    3.40
  -1 -20   2   65.09    3.40
   0  20  -2   93.39    4.00
   0  20  -2   90.29    3.60
   0 -20   2   93.09    3.90
  -1  20  -2  181.98    5.50
  -1  20  -2  172.68    5.10
   1 -20   2  172.68    5.40
  -2  20  -2   70.89    3.40
  -2  20  -2   73.49    3.70
  -2  20  -2   77.49    3.80
   2 -20   2   75.09    3.60
  -3  20  -2   56.09    3.20
  -3  20  -2   58.09    3.60
  -3  20  -2   57.89    3.50
   3 -20   2   52.79    3.30
  -4  20  -2   58.79    3.30
  -4  20  -2   63.49    3.70
  -4  20  -2   56.39    3.20
   4 -20   2   57.99    3.50
  -5  20  -2    2.90    1.80
  -5  20  -2    3.40    1.60
  -5  20  -2    4.20    1.80
   5 -20   2    2.60    1.90
  -6  20  -2   25.70    2.20
  -6  20  -2   17.80    2.60
  -6  20  -2   25.80    2.60
   6 -20   2   19.30    2.60
  -7  20  -2    4.50    2.20
  -7  20  -2    6.50    2.00
   7 -20   2    7.10    2.30
  -8  20  -2    2.00    2.20
  -8  20  -2    2.80    2.00
   8 -20   2    3.80    2.20
  -9  20  -2    3.00    2.10
  -9  20  -2    4.50    2.30
   9 -20   2    5.10    2.40
 -10  20  -2   60.39    4.20
 -10  20  -2   42.20    3.80
  10 -20   2   55.39    4.10
 -11  20  -2   -4.20    2.30
 -11  20  -2   -2.90    2.30
  11 -20   2    2.20    2.60
 -12  20  -2   42.40    4.20
 -12  20  -2   39.40    3.90
  12 -20   2   40.30    4.20
  12  19  -2    1.90    2.30
  12  19  -2    1.10    2.00
  12  19  -2    2.60    2.60
 -12 -19   2    3.70    2.30
  11  19  -2    3.00    2.20
  11  19  -2    1.20    2.50
  11  19  -2    1.70    2.00
 -11 -19   2    3.40    2.20
  10  19  -2   10.60    2.50
  10  19  -2   13.50    3.00
  10  19  -2   13.10    2.30
 -10 -19   2    8.30    2.20
   9  19  -2    1.90    1.70
   9  19  -2    5.20    2.60
   9  19  -2    5.80    2.20
  -9 -19   2    4.80    2.00
   8  19  -2    7.60    1.80
   8  19  -2    9.20    1.90
   8  19  -2    7.70    2.00
   8  19  -2    6.40    2.40
  -8 -19   2    3.30    2.00
   7  19  -2    6.00    1.90
   7  19  -2    2.90    2.20
   7  19  -2    4.60    1.70
   7  19  -2    3.70    1.70
  -7 -19   2    3.80    1.90
   6  19  -2    7.00    1.90
   6  19  -2    7.20    2.40
   6  19  -2    6.80    1.70
   6  19  -2    6.40    1.80
  -6 -19   2    7.70    2.00
   5  19  -2    0.60    1.40
   5  19  -2    0.00    1.60
   5  19  -2    1.80    2.10
   5  19  -2   -0.40    1.60
  -5 -19   2   -1.50    1.50
   4  19  -2    0.00    1.60
   4  19  -2    0.40    1.40
   4  19  -2    0.40    1.80
  -4 -19   2   -0.90    1.50
   3  19  -2  125.79    4.40
   3  19  -2  125.39    4.20
  -3 -19   2  129.29    4.40
   2  19  -2   11.30    1.70
   2  19  -2   11.70    1.90
  -2 -19   2   14.00    2.00
   1  19  -2    5.50    1.50
   1  19  -2    2.50    1.60
  -1 -19   2    2.80    1.60
   0  19  -2  107.69    4.10
   0  19  -2  108.69    3.90
   0 -19   2  104.59    4.00
  -1  19  -2    2.20    1.50
  -1  19  -2    1.40    1.40
   1 -19   2    0.80    1.40
  -2  19  -2   38.80    2.80
  -2  19  -2   39.90    3.00
   2 -19   2   35.00    2.60
  -3  19  -2    8.60    1.70
  -3  19  -2   10.10    2.00
   3 -19   2   13.90    2.00
  -4  19  -2    0.50    1.50
  -4  19  -2   -3.60    1.50
  -4  19  -2    0.00    1.50
   4 -19   2    0.70    1.70
  -5  19  -2   56.29    3.60
  -5  19  -2   58.99    3.40
  -5  19  -2   55.79    3.00
   5 -19   2   48.90    3.40
  -6  19  -2   10.90    2.20
  -6  19  -2   14.40    1.70
  -6  19  -2   11.70    2.10
   6 -19   2   10.50    2.10
  -7  19  -2   96.59    4.70
  -7  19  -2   93.09    4.30
   7 -19   2   90.79    4.40
  -8  19  -2    5.50    2.20
  -8  19  -2    2.70    1.90
   8 -19   2    0.00    2.10
  -9  19  -2    2.20    2.00
  -9  19  -2    4.70    2.30
   9 -19   2    0.70    2.20
 -10  19  -2   19.20    3.00
 -10  19  -2   18.60    2.80
  10 -19   2   16.00    2.90
 -11  19  -2   11.60    2.90
 -11  19  -2   20.40    3.00
  11 -19   2   15.10    3.10
 -12  19  -2    3.10    2.40
 -12  19  -2    5.20    2.90
  12 -19   2    4.00    2.80
  13  18  -2   -0.60    2.30
  13  18  -2   -2.50    2.00
  13  18  -2   -0.60    2.40
 -13 -18   2    5.20    2.40
  12  18  -2    0.20    2.00
  12  18  -2   -1.30    2.10
  12  18  -2   -0.10    2.30
 -12 -18   2   -0.40    2.10
  11  18  -2    4.80    2.50
  11  18  -2    8.20    2.50
  11  18  -2    3.20    2.00
 -11 -18   2    3.40    2.20
  10  18  -2    1.70    2.00
  10  18  -2    1.10    1.80
  10  18  -2   -0.50    2.30
 -10 -18   2    0.00    1.90
   9  18  -2   11.60    2.40
   9  18  -2   10.00    2.70
   9  18  -2    9.00    2.00
  -9 -18   2   11.10    2.30
   8  18  -2    7.70    2.00
   8  18  -2    5.90    2.40
   8  18  -2    5.30    1.80
   8  18  -2    8.00    1.80
  -8 -18   2    5.10    2.00
   7  18  -2   -1.60    1.60
   7  18  -2   -1.50    1.50
   7  18  -2   -2.60    1.40
   7  18  -2    0.20    2.00
  -7 -18   2    0.30    1.70
   6  18  -2    5.00    2.10
   6  18  -2    8.00    1.80
   6  18  -2    5.10    1.80
   6  18  -2   10.00    1.80
  -6 -18   2    9.00    2.00
   5  18  -2   -1.40    1.40
   5  18  -2    0.90    1.40
   5  18  -2   -0.80    1.40
   5  18  -2    0.70    1.80
  -5 -18   2    2.80    1.50
   4  18  -2   98.09    3.70
   4  18  -2   98.19    4.00
  -4 -18   2  107.79    4.10
   3  18  -2  170.18    4.90
   3  18  -2  178.68    5.20
  -3 -18   2  168.08    5.20
   2  18  -2   -0.10    1.30
   2  18  -2    0.80    1.50
  -2 -18   2    0.00    1.40
  -2 -18   2   -0.70    1.20
   1  18  -2   15.90    2.00
   1  18  -2   17.30    1.80
  -1 -18   2   17.90    2.00
  -1 -18   2   15.70    1.80
   0  18  -2   97.29    3.50
   0  18  -2  101.79    3.80
   0 -18   2   97.39    3.80
   0 -18   2  101.79    3.60
  -1  18  -2   64.59    3.30
  -1  18  -2   69.09    3.10
   1 -18   2   63.19    3.20
   1 -18   2   69.49    3.10
  -2  18  -2   21.30    2.00
  -2  18  -2   17.20    2.00
   2 -18   2   18.30    2.00
   2 -18   2   18.90    1.90
  -3  18  -2   34.50    2.50
  -3  18  -2   33.60    2.60
   3 -18   2   31.90    2.50
   3 -18   2   36.60    2.50
  -4  18  -2   15.60    2.00
  -4  18  -2   18.70    2.10
   4 -18   2   21.30    2.30
   4 -18   2   20.80    2.20
  -5  18  -2  192.98    5.60
  -5  18  -2  185.78    5.90
  -5  18  -2  182.58    5.10
   5 -18   2  180.38    5.50
   5 -18   2  184.28    5.80
  -6  18  -2   10.10    2.10
  -6  18  -2   10.90    1.50
  -6  18  -2    9.40    2.00
   6 -18   2    9.10    2.00
  -7  18  -2    1.90    1.80
  -7  18  -2    2.10    1.90
   7 -18   2    5.50    2.00
  -8  18  -2    3.30    2.20
  -8  18  -2   -0.10    1.80
   8 -18   2    3.70    2.10
  -9  18  -2   11.60    2.40
  -9  18  -2   12.90    2.60
   9 -18   2   10.30    2.40
 -10  18  -2    4.10    2.20
 -10  18  -2    0.40    2.30
  10 -18   2    7.30    2.60
 -11  18  -2    3.70    2.30
 -11  18  -2   13.30    3.00
  11 -18   2    6.50    2.70
 -12  18  -2   14.60    2.90
 -12  18  -2   12.50    3.00
  12 -18   2   15.10    3.20
 -13  18  -2    5.20    2.70
 -13  18  -2    9.20    3.20
  13 -18   2    8.90    3.10
  13  17  -2    0.50    2.10
  13  17  -2    1.40    2.50
  13  17  -2   -1.20    2.30
 -13 -17   2   -1.60    2.10
  12  17  -2    3.60    2.40
  12  17  -2    5.10    2.10
  12  17  -2    6.60    2.50
 -12 -17   2    5.70    2.30
  11  17  -2    0.60    2.30
  11  17  -2   -3.10    1.70
  11  17  -2    1.10    2.00
 -11 -17   2   -0.60    1.90
  10  17  -2    5.60    2.30
  10  17  -2    3.00    2.40
  10  17  -2    6.40    2.00
 -10 -17   2    3.00    2.00
   9  17  -2   -0.20    1.70
   9  17  -2   -0.30    2.20
   9  17  -2    0.10    1.40
   9  17  -2    2.10    1.90
  -9 -17   2   -0.60    1.80
   8  17  -2   37.30    2.80
   8  17  -2   41.00    3.60
   8  17  -2   40.40    3.00
   8  17  -2   31.70    2.80
  -8 -17   2   43.70    3.20
   7  17  -2    9.40    2.30
   7  17  -2   16.20    2.00
   7  17  -2   17.60    2.10
   7  17  -2   15.20    2.20
  -7 -17   2   15.70    2.20
   6  17  -2   66.59    4.10
   6  17  -2   64.79    3.30
   6  17  -2   65.29    3.40
   6  17  -2   64.19    3.30
  -6 -17   2   62.19    3.50
   5  17  -2  119.39    4.50
   5  17  -2  123.99    4.10
  -5 -17   2  123.19    4.30
   4  17  -2   39.90    2.70
   4  17  -2   35.60    2.60
  -4 -17   2   39.10    2.50
  -4 -17   2   37.00    2.70
   3  17  -2   -0.70    1.30
   3  17  -2    1.10    1.30
  -3 -17   2    1.60    1.30
  -3 -17   2    0.10    1.30
   2  17  -2    8.30    1.50
   2  17  -2    6.70    1.60
  -2 -17   2    7.00    1.40
  -2 -17   2   10.50    1.60
   1  17  -2   20.60    2.10
   1  17  -2   24.40    2.00
  -1 -17   2   23.10    2.10
  -1 -17   2   25.40    1.90
   0  17  -2   10.10    1.60
   0  17  -2   10.90    1.70
   0 -17   2   10.20    1.60
   0 -17   2    9.00    1.50
  -1  17  -2   21.60    1.90
  -1  17  -2   31.80    2.30
   1 -17   2   27.50    2.10
   1 -17   2   26.40    2.20
  -2  17  -2   11.30    1.80
  -2  17  -2   12.20    1.70
   2 -17   2   13.70    1.70
   2 -17   2   13.20    1.80
  -3  17  -2    0.60    1.40
  -3  17  -2   -0.20    1.50
   3 -17   2    2.00    1.30
   3 -17   2    2.90    1.50
  -4  17  -2   17.80    2.00
  -4  17  -2   20.10    2.30
   4 -17   2   20.10    2.10
   4 -17   2   20.80    2.20
  -5  17  -2   59.09    3.50
  -5  17  -2   61.09    2.80
  -5  17  -2   57.59    3.40
   5 -17   2   60.89    3.20
   5 -17   2   61.19    3.40
  -6  17  -2   24.70    1.80
  -6  17  -2   22.60    2.40
  -6  17  -2   23.00    2.50
   6 -17   2   21.10    2.40
  -7  17  -2    8.40    2.00
  -7  17  -2    5.60    2.10
   7 -17   2   11.90    2.10
   7 -17   2   10.90    2.10
  -8  17  -2    1.50    2.00
  -8  17  -2    2.10    1.90
   8 -17   2    3.60    1.80
   8 -17   2    3.80    2.10
  -9  17  -2    8.20    2.20
  -9  17  -2   10.20    2.40
   9 -17   2   13.20    2.70
   9 -17   2   12.20    2.50
 -10  17  -2   27.40    3.20
 -10  17  -2   27.40    3.00
  10 -17   2   26.60    3.10
 -11  17  -2   23.40    3.10
 -11  17  -2   25.50    3.10
  11 -17   2   27.70    3.20
 -12  17  -2   -2.30    2.40
 -12  17  -2    3.80    2.30
  12 -17   2   -2.80    2.30
 -13  17  -2   -1.80    2.30
 -13  17  -2    1.50    2.40
  13 -17   2   -3.00    2.50
  14  16  -2   20.60    3.20
  14  16  -2   17.50    3.00
  14  16  -2   18.90    3.20
 -14 -16   2   18.90    3.10
  13  16  -2    5.20    2.50
  13  16  -2    2.30    2.30
  13  16  -2    2.60    2.20
 -13 -16   2    6.70    2.40
  12  16  -2    5.10    2.10
  12  16  -2    7.50    2.40
  12  16  -2    4.80    2.40
 -12 -16   2   -0.10    2.00
  11  16  -2   27.80    3.10
  11  16  -2   33.00    3.40
  11  16  -2   30.80    2.90
 -11 -16   2   32.60    3.20
  10  16  -2    5.70    1.90
  10  16  -2    2.60    2.00
  10  16  -2    1.20    2.20
 -10 -16   2    3.20    2.00
   9  16  -2    1.80    1.90
   9  16  -2    5.20    1.80
   9  16  -2    9.40    2.40
  -9 -16   2    7.70    2.10
   8  16  -2   -0.70    1.70
   8  16  -2    0.60    1.60
   8  16  -2    1.80    2.10
   8  16  -2    0.80    1.30
  -8 -16   2    0.60    1.80
   7  16  -2    0.80    1.50
   7  16  -2   -0.90    1.30
   7  16  -2    1.40    1.70
   7  16  -2   -0.80    1.80
  -7 -16   2    0.90    1.60
   6  16  -2   41.40    2.70
   6  16  -2   44.00    2.80
   6  16  -2   41.00    2.90
  -6 -16   2   46.60    3.00
  -6 -16   2   38.90    2.70
   5  16  -2   30.30    2.20
   5  16  -2   24.50    2.30
  -5 -16   2   29.00    2.40
  -5 -16   2   29.70    2.20
   4  16  -2  209.58    5.70
   4  16  -2  213.88    5.50
  -4 -16   2  195.48    5.60
  -4 -16   2  207.48    5.40
   3  16  -2    7.30    1.50
   3  16  -2    9.50    1.50
  -3 -16   2    6.80    1.50
  -3 -16   2    8.10    1.50
   2  16  -2   65.39    3.00
   2  16  -2   61.49    2.80
  -2 -16   2   64.89    2.80
  -2 -16   2   69.29    2.90
   1  16  -2  126.29    4.10
   1  16  -2  132.09    3.90
  -1 -16   2  126.09    4.10
  -1 -16   2  132.49    4.00
   0  16  -2   26.40    2.10
   0  16  -2   30.70    2.20
   0 -16   2   25.90    2.00
   0 -16   2   29.10    2.00
  -1  16  -2    3.00    1.30
  -1  16  -2    4.10    1.30
   1 -16   2    5.20    1.40
   1 -16   2    4.60    1.40
  -2  16  -2    0.70    1.20
  -2  16  -2    0.50    1.30
   2 -16   2    1.00    1.30
   2 -16   2   -0.40    1.20
  -3  16  -2  110.39    3.80
  -3  16  -2  111.79    4.00
   3 -16   2  114.99    4.00
   3 -16   2  115.69    3.80
  -4  16  -2   19.40    2.00
  -4  16  -2   19.20    2.10
   4 -16   2   15.90    1.90
   4 -16   2   18.30    2.10
  -5  16  -2   87.39    3.60
  -5  16  -2   88.39    3.90
   5 -16   2   82.49    3.70
  -6  16  -2   87.19    3.80
  -6  16  -2   84.69    2.90
  -6  16  -2   80.59    3.70
   6 -16   2   79.59    3.60
   6 -16   2   78.09    3.70
  -7  16  -2   83.69    2.90
  -7  16  -2   86.39    4.20
  -7  16  -2   84.69    4.00
   7 -16   2   83.59    3.80
   7 -16   2   84.29    4.00
  -8  16  -2  200.98    6.20
  -8  16  -2  202.48    6.60
   8 -16   2  209.48    6.30
   8 -16   2  207.98    6.50
  -9  16  -2   25.20    2.70
  -9  16  -2   23.20    2.90
   9 -16   2   24.10    2.70
   9 -16   2   23.20    2.80
 -10  16  -2   85.69    4.60
 -10  16  -2   73.49    4.30
  10 -16   2   72.79    4.20
  10 -16   2   80.09    4.20
 -11  16  -2    3.10    2.00
 -11  16  -2    0.80    2.20
  11 -16   2    0.10    2.30
 -12  16  -2    0.10    2.30
 -12  16  -2    0.80    2.10
  12 -16   2    7.90    2.60
 -13  16  -2    7.70    2.50
 -13  16  -2    3.90    2.80
  13 -16   2    6.00    2.80
 -14  16  -2    1.00    2.50
 -14  16  -2    3.10    2.90
  14 -16   2    0.30    2.80
  14  15  -2    9.50    2.50
  14  15  -2    0.30    2.30
  14  15  -2    2.40    2.30
 -14 -15   2    0.10    2.20
  13  15  -2    8.60    2.50
  13  15  -2    3.00    2.40
  13  15  -2    2.10    2.20
 -13 -15   2    1.60    2.30
  12  15  -2   52.09    3.90
  12  15  -2   58.69    4.10
  12  15  -2   50.89    4.10
 -12 -15   2   41.00    3.50
  11  15  -2    2.50    2.10
  11  15  -2    2.90    2.30
  11  15  -2    2.70    1.90
 -11 -15   2    5.40    2.10
  10  15  -2   35.70    3.10
  10  15  -2   32.40    2.70
  10  15  -2   32.00    3.40
 -10 -15   2   31.50    2.90
   9  15  -2    0.70    1.60
   9  15  -2   -0.40    1.70
   9  15  -2    0.80    1.90
  -9 -15   2    0.40    1.80
   8  15  -2   26.40    3.10
   8  15  -2   31.80    2.50
   8  15  -2   28.20    2.20
   8  15  -2   29.50    2.60
  -8 -15   2   35.60    2.90
   7  15  -2    4.30    2.10
   7  15  -2    8.20    1.70
   7  15  -2    6.90    1.80
   7  15  -2    6.80    1.60
  -7 -15   2   10.30    1.90
  -7 -15   2    4.70    1.60
   6  15  -2   53.49    2.90
   6  15  -2   50.79    2.70
   6  15  -2   58.59    3.10
  -6 -15   2   58.09    3.10
  -6 -15   2   54.59    2.90
   5  15  -2   40.10    2.60
   5  15  -2   35.10    2.60
   5  15  -2   41.70    2.60
  -5 -15   2   42.40    2.60
  -5 -15   2   39.30    2.50
   4  15  -2   -1.30    1.20
   4  15  -2    2.30    1.30
  -4 -15   2   -0.60    1.10
  -4 -15   2    1.40    1.20
   3  15  -2   44.20    2.50
   3  15  -2   46.40    2.40
  -3 -15   2   39.80    2.30
  -3 -15   2   42.70    2.50
   2  15  -2    2.50    1.20
   2  15  -2    4.50    1.30
  -2 -15   2    2.40    1.20
  -2 -15   2    3.10    1.20
   1  15  -2   36.30    2.30
   1  15  -2   37.20    2.40
  -1 -15   2   40.00    2.40
  -1 -15   2   39.70    2.20
   0  15  -2   48.30    2.60
   0  15  -2   48.80    2.40
   0 -15   2   44.30    2.40
   0 -15   2   46.10    2.50
  -1  15  -2    2.70    1.30
  -1  15  -2    0.00    1.10
   1 -15   2    0.90    1.10
   1 -15   2   -0.10    1.10
  -2  15  -2    3.30    1.20
  -2  15  -2    6.70    1.40
   2 -15   2    4.20    1.30
   2 -15   2    3.60    1.30
  -3  15  -2  128.19    4.10
  -3  15  -2  140.79    4.40
   3 -15   2  139.59    4.30
   3 -15   2  136.69    4.10
  -4  15  -2   69.49    3.10
  -4  15  -2   65.59    3.20
   4 -15   2   63.19    2.90
   4 -15   2   63.39    3.10
  -5  15  -2    2.50    1.60
  -5  15  -2    3.70    1.50
   5 -15   2    0.90    1.30
   5 -15   2    4.30    1.60
  -6  15  -2    2.20    1.60
  -6  15  -2   -1.30    1.50
   6 -15   2    3.70    1.60
   6 -15   2    1.40    1.50
  -7  15  -2    8.60    2.10
  -7  15  -2    5.60    1.00
  -7  15  -2    6.60    1.90
   7 -15   2    3.50    1.90
   7 -15   2    6.10    1.80
  -8  15  -2   31.50    3.00
  -8  15  -2   41.20    3.10
   8 -15   2   28.80    2.60
   8 -15   2   34.40    3.00
  -9  15  -2   45.40    3.50
  -9  15  -2   46.90    3.50
   9 -15   2   47.80    3.50
   9 -15   2   53.19    3.70
 -10  15  -2    4.60    2.00
 -10  15  -2    4.70    2.00
  10 -15   2    4.80    2.20
  10 -15   2    5.60    2.20
 -11  15  -2   -0.80    2.30
 -11  15  -2    3.70    2.10
  11 -15   2    1.70    2.30
  11 -15   2    1.10    2.10
 -12  15  -2    0.70    2.50
 -12  15  -2    4.70    2.20
  12 -15   2    0.80    2.20
  12 -15   2    5.10    2.50
 -13  15  -2    1.60    2.50
 -13  15  -2    3.70    2.50
  13 -15   2   -0.80    2.50
 -14  15  -2    5.70    2.70
 -14  15  -2    2.90    2.80
  14 -15   2    9.90    3.10
  14  14  -2    6.00    2.40
  14  14  -2    1.20    2.30
  14  14  -2    2.70    2.30
 -14 -14   2    0.90    2.30
  13  14  -2   -0.10    2.00
  13  14  -2    1.10    2.10
  13  14  -2   -1.80    2.00
 -13 -14   2    1.60    2.20
  12  14  -2   26.70    3.10
  12  14  -2   29.20    3.20
  12  14  -2   32.20    3.00
 -12 -14   2   25.30    3.00
  11  14  -2   20.70    2.70
  11  14  -2   22.20    3.00
  11  14  -2   20.30    2.50
 -11 -14   2   17.20    2.50
  10  14  -2   50.99    3.30
  10  14  -2   57.79    3.80
  10  14  -2   55.29    4.10
 -10 -14   2   63.19    3.80
   9  14  -2   16.20    2.30
   9  14  -2   18.50    2.70
   9  14  -2   19.60    2.20
  -9 -14   2   18.70    2.30
   8  14  -2    6.20    1.70
   8  14  -2    6.70    2.00
   8  14  -2    6.10    1.40
   8  14  -2    7.40    1.80
  -8 -14   2    5.30    1.60
  -8 -14   2    5.70    1.80
   7  14  -2   10.90    1.60
   7  14  -2   11.70    1.80
   7  14  -2   10.70    1.90
  -7 -14   2   10.80    1.90
  -7 -14   2   11.70    1.80
   6  14  -2    4.40    1.60
   6  14  -2    2.10    1.30
   6  14  -2    4.10    1.30
  -6 -14   2    3.20    1.40
  -6 -14   2    5.00    1.60
   5  14  -2    2.50    1.20
   5  14  -2   -0.60    1.20
   5  14  -2   -0.10    1.20
  -5 -14   2    1.20    1.30
  -5 -14   2    1.20    1.20
   4  14  -2    7.40    1.40
   4  14  -2    9.30    1.50
  -4 -14   2    7.50    1.50
  -4 -14   2    8.80    1.40
   3  14  -2  190.38    4.80
   3  14  -2  184.88    5.00
  -3 -14   2  184.68    5.00
  -3 -14   2  174.28    4.80
   2  14  -2   52.29    2.50
   2  14  -2   53.49    2.60
  -2 -14   2   59.39    2.50
  -2 -14   2   55.29    2.50
   1  14  -2  141.09    4.10
   1  14  -2  148.59    4.20
  -1 -14   2  139.19    4.10
  -1 -14   2  151.38    4.00
   0  14  -2    0.00    1.10
   0  14  -2   -0.20    1.00
   0 -14   2   -1.10    1.00
   0 -14   2    0.30    1.10
  -1  14  -2   80.39    3.00
  -1  14  -2   78.69    3.10
   1 -14   2   81.19    2.90
   1 -14   2   81.29    3.00
  -2  14  -2    2.70    1.20
  -2  14  -2    0.30    1.10
   2 -14   2    1.20    1.10
   2 -14   2    0.40    1.10
  -3  14  -2  186.18    5.00
  -3  14  -2  176.68    5.00
   3 -14   2  179.38    4.90
   3 -14   2  181.58    4.90
  -4  14  -2    1.00    1.40
  -4  14  -2    2.00    1.30
   4 -14   2    1.00    1.30
  -5  14  -2   19.00    2.10
  -5  14  -2   17.10    1.90
   5 -14   2   17.80    1.90
   5 -14   2   21.10    2.00
  -6  14  -2   65.59    3.40
  -6  14  -2   56.59    3.20
   6 -14   2   59.29    3.20
   6 -14   2   61.19    3.20
  -7  14  -2   26.00    1.50
  -7  14  -2   22.10    2.40
  -7  14  -2   23.80    2.60
   7 -14   2   24.00    2.30
   7 -14   2   22.20    2.40
  -8  14  -2   -2.20    1.70
  -8  14  -2   -0.50    1.50
   8 -14   2   -0.70    1.50
   8 -14   2   -1.40    1.70
  -9  14  -2   15.20    2.50
  -9  14  -2   11.90    2.20
   9 -14   2   16.90    2.50
   9 -14   2   13.70    2.20
 -10  14  -2   -0.10    1.90
 -10  14  -2    0.30    2.00
  10 -14   2    1.40    1.80
  10 -14   2   -0.60    2.00
 -11  14  -2   30.40    3.20
 -11  14  -2   33.90    3.30
 -11  14  -2   35.20    2.60
  11 -14   2   35.40    3.20
  11 -14   2   36.20    3.20
 -12  14  -2    8.70    2.50
 -12  14  -2    7.90    1.90
 -12  14  -2    7.90    2.40
  12 -14   2    6.10    2.40
  12 -14   2    4.30    2.40
 -13  14  -2   -1.90    1.60
 -13  14  -2    0.50    2.40
 -13  14  -2    3.80    2.50
  13 -14   2    1.30    2.20
  13 -14   2    3.40    2.40
 -14  14  -2    3.60    1.90
 -14  14  -2    3.50    2.60
 -14  14  -2    3.80    2.60
  14 -14   2    3.50    2.60
  15  13  -2    0.80    2.20
  15  13  -2   -0.10    2.20
  15  13  -2   -0.90    2.30
 -15 -13   2   -0.90    2.20
  14  13  -2    0.40    2.40
  14  13  -2    6.40    2.30
  14  13  -2    6.70    2.30
 -14 -13   2    4.60    2.50
  13  13  -2   10.70    2.50
  13  13  -2    8.10    2.40
  13  13  -2    9.70    2.60
 -13 -13   2   11.00    2.60
  12  13  -2    3.70    2.30
  12  13  -2    4.80    2.00
  12  13  -2    4.50    2.20
 -12 -13   2    9.90    2.30
  11  13  -2    3.80    1.90
  11  13  -2    2.60    2.00
  11  13  -2    3.90    2.20
 -11 -13   2    3.30    2.00
  10  13  -2   12.30    2.30
  10  13  -2   13.20    2.10
  10  13  -2   14.50    2.60
 -10 -13   2   15.30    2.30
   9  13  -2   49.70    3.70
   9  13  -2   45.30    3.10
   9  13  -2   49.30    3.30
  -9 -13   2   45.10    3.20
  -9 -13   2   49.10    3.00
   8  13  -2    4.10    1.80
   8  13  -2    3.00    1.30
   8  13  -2    2.60    1.60
   8  13  -2    4.40    1.90
  -8 -13   2    6.30    1.80
  -8 -13   2    5.50    1.60
   7  13  -2   63.09    2.80
   7  13  -2   64.29    3.20
   7  13  -2   70.99    3.30
  -7 -13   2   68.59    3.30
  -7 -13   2   65.79    3.10
   6  13  -2    1.60    1.10
   6  13  -2    0.40    1.30
   6  13  -2   -0.30    1.30
  -6 -13   2    1.70    1.30
  -6 -13   2    0.40    1.20
   5  13  -2   32.70    2.40
   5  13  -2   36.10    2.30
   5  13  -2   32.90    2.20
  -5 -13   2   43.20    2.50
  -5 -13   2   33.20    2.30
   4  13  -2  109.89    3.60
   4  13  -2  112.49    3.70
  -4 -13   2  115.49    3.60
  -4 -13   2  120.49    3.80
   3  13  -2  185.38    4.90
   3  13  -2  196.98    4.80
  -3 -13   2  179.78    4.70
  -3 -13   2  186.78    5.00
   2  13  -2   22.00    1.70
   2  13  -2   26.60    2.00
  -2 -13   2   25.80    1.80
  -2 -13   2   27.50    2.10
   1  13  -2  266.77    6.10
   1  13  -2  246.38    6.10
  -1 -13   2  259.57    6.10
  -1 -13   2  278.37    6.20
   0  13  -2   13.70    1.50
   0  13  -2   12.20    1.40
   0 -13   2   13.70    1.50
   0 -13   2   11.30    1.40
  -1  13  -2    1.90    1.10
  -1  13  -2    0.90    1.00
   1 -13   2   -0.30    0.90
   1 -13   2    0.80    1.10
  -2  13  -2    3.20    1.10
  -2  13  -2    2.80    1.20
   2 -13   2    1.80    1.10
   2 -13   2    1.70    1.20
  -3  13  -2  245.78    6.00
  -3  13  -2  245.48    6.10
   3 -13   2  241.38    5.90
   3 -13   2  247.88    6.00
  -4  13  -2    2.30    1.30
  -4  13  -2    1.60    1.20
   4 -13   2    1.40    1.20
   4 -13   2    0.30    1.10
  -5  13  -2   17.10    1.90
  -5  13  -2   18.20    1.90
   5 -13   2   20.50    1.90
   5 -13   2   15.00    1.80
  -6  13  -2  207.48    5.70
  -6  13  -2  202.98    5.80
   6 -13   2  194.58    5.60
   6 -13   2  212.28    5.80
  -7  13  -2    6.20    1.80
  -7  13  -2    6.50    1.70
  -7  13  -2    5.60    0.80
   7 -13   2    7.40    1.80
   7 -13   2    5.70    1.60
  -8  13  -2   34.80    2.80
  -8  13  -2   29.60    2.60
   8 -13   2   37.00    2.90
   8 -13   2   31.50    2.70
  -9  13  -2    2.50    2.00
  -9  13  -2    1.00    1.30
  -9  13  -2    3.60    1.90
   9 -13   2    3.00    1.70
   9 -13   2    3.00    2.00
 -10  13  -2    0.20    2.00
 -10  13  -2    3.20    1.90
 -10  13  -2    2.30    1.50
  10 -13   2    1.30    2.00
  10 -13   2    0.30    1.80
 -11  13  -2    8.50    2.40
 -11  13  -2    8.70    2.40
 -11  13  -2    7.90    1.80
  11 -13   2    8.20    2.00
 -12  13  -2    4.60    2.30
 -12  13  -2    1.70    1.60
 -12  13  -2    0.70    2.30
  12 -13   2    2.20    2.20
 -13  13  -2   13.30    3.00
 -13  13  -2   13.30    2.20
 -13  13  -2   16.80    2.90
  13 -13   2   13.90    2.80
 -14  13  -2   17.00    3.20
 -14  13  -2   12.20    2.70
 -14  13  -2   16.30    2.50
  14 -13   2   11.30    2.90
 -15  13  -2   37.90    3.20
 -15  13  -2   35.00    4.10
 -15  13  -2   28.10    3.60
  15  12  -2   26.80    3.30
  15  12  -2   22.50    3.40
  15  12  -2   23.50    3.20
 -15 -12   2   21.70    3.30
  14  12  -2    4.20    2.40
  14  12  -2    5.10    2.30
  14  12  -2    8.30    2.40
 -14 -12   2    6.30    2.50
  13  12  -2    2.80    2.10
  13  12  -2    3.40    2.10
  13  12  -2   -2.50    1.90
 -13 -12   2    1.20    2.10
  12  12  -2   17.50    2.70
  12  12  -2   18.10    2.50
  12  12  -2   16.30    2.60
 -12 -12   2   27.10    3.00
  11  12  -2   14.00    2.20
  11  12  -2   17.50    2.70
  11  12  -2   17.70    2.60
 -11 -12   2   17.10    2.60
  10  12  -2   33.10    2.90
  10  12  -2   40.50    3.00
  10  12  -2   33.70    3.00
 -10 -12   2   41.90    3.00
 -10 -12   2   42.20    3.20
   9  12  -2   96.29    4.10
   9  12  -2   93.69    3.90
   9  12  -2   92.49    4.40
  -9 -12   2   85.79    4.00
  -9 -12   2   90.19    3.80
   8  12  -2    9.50    1.70
   8  12  -2    8.60    1.80
   8  12  -2    9.50    2.10
  -8 -12   2   14.40    1.90
  -8 -12   2   13.70    2.00
   7  12  -2    9.70    1.60
   7  12  -2    9.80    1.80
   7  12  -2   12.90    1.40
  -7 -12   2   12.30    1.90
  -7 -12   2   13.00    1.70
   6  12  -2   37.40    2.40
   6  12  -2   35.40    2.50
   6  12  -2   36.20    2.10
  -6 -12   2   36.30    2.30
  -6 -12   2   35.70    2.50
   5  12  -2   36.30    2.10
   5  12  -2   33.50    2.20
   5  12  -2   33.30    2.30
  -5 -12   2   35.10    2.30
  -5 -12   2   31.60    2.10
   4  12  -2   10.90    1.50
   4  12  -2   10.00    1.40
  -4 -12   2    8.70    1.50
  -4 -12   2    8.60    1.30
   3  12  -2  120.19    3.70
   3  12  -2  128.19    3.60
  -3 -12   2  133.29    3.80
  -3 -12   2  122.79    3.60
   2  12  -2  115.89    3.50
   2  12  -2  115.69    3.40
  -2 -12   2  118.09    3.50
  -2 -12   2  120.89    3.50
   1  12  -2  152.38    4.20
   1  12  -2  147.49    4.00
  -1 -12   2  153.78    4.10
  -1 -12   2  157.98    4.10
   0  12  -2  181.08    4.70
   0  12  -2  178.98    4.50
   0 -12   2  177.98    4.60
   0 -12   2  185.88    4.60
  -1  12  -2  257.17    6.10
  -1  12  -2  261.87    6.00
   1 -12   2  269.57    6.10
   1 -12   2  256.07    6.00
  -2  12  -2   77.89    2.90
  -2  12  -2   78.99    2.80
   2 -12   2   82.69    2.90
   2 -12   2   82.99    2.90
  -3  12  -2  108.89    3.60
  -3  12  -2  109.39    3.50
   3 -12   2  113.39    3.60
  -4  12  -2    2.90    1.30
  -4  12  -2    1.20    1.20
   4 -12   2    2.70    1.20
   4 -12   2    1.80    1.20
  -5  12  -2    0.90    1.30
  -5  12  -2    1.20    1.40
   5 -12   2    0.30    1.10
   5 -12   2   -0.80    1.20
  -6  12  -2   -1.40    1.30
  -6  12  -2    0.90    1.40
   6 -12   2    0.30    1.20
   6 -12   2    0.30    1.20
  -7  12  -2    5.60    1.70
  -7  12  -2    1.70    1.60
   7 -12   2    3.40    1.40
   7 -12   2    4.70    1.40
  -8  12  -2   11.10    1.90
  -8  12  -2    8.00    1.50
  -8  12  -2   10.80    1.90
   8 -12   2    9.90    1.90
   8 -12   2    8.50    1.90
  -9  12  -2    2.60    1.40
  -9  12  -2    0.40    1.80
  -9  12  -2    0.90    1.80
   9 -12   2    0.50    1.60
 -10  12  -2   12.10    2.40
 -10  12  -2    9.20    1.70
 -10  12  -2   11.00    2.30
  10 -12   2   11.80    2.10
 -11  12  -2    2.90    2.20
 -11  12  -2    6.40    1.70
 -11  12  -2    3.30    2.10
  11 -12   2    5.00    2.10
 -12  12  -2   -1.50    1.50
 -12  12  -2    0.80    2.10
 -12  12  -2   -3.40    2.00
  12 -12   2    1.90    2.00
 -13  12  -2    0.20    2.10
 -13  12  -2    2.70    2.40
 -13  12  -2    0.60    1.70
  13 -12   2    4.10    2.30
 -14  12  -2    6.70    2.80
 -14  12  -2    1.00    1.90
 -14  12  -2    2.40    2.40
  14 -12   2   -1.00    2.30
 -15  12  -2   17.90    2.70
 -15  12  -2   19.00    3.50
 -15  12  -2   18.90    3.20
  15 -12   2   16.20    3.10
  15  11  -2    1.10    2.00
  15  11  -2    3.00    2.40
  15  11  -2    1.20    2.40
 -15 -11   2    1.70    2.40
  14  11  -2    0.60    2.30
  14  11  -2    2.40    2.10
  14  11  -2    1.90    2.20
 -14 -11   2    0.10    2.20
  13  11  -2    6.20    2.10
  13  11  -2    6.00    2.20
  13  11  -2    2.00    2.30
 -13 -11   2    6.50    2.50
  12  11  -2   12.50    2.30
  12  11  -2   14.20    2.40
  12  11  -2   14.70    2.50
 -12 -11   2   10.10    2.40
  11  11  -2    1.70    1.90
  11  11  -2    0.40    1.90
  11  11  -2    0.20    1.70
 -11 -11   2   -1.10    1.80
 -11 -11   2    0.70    1.80
  10  11  -2    1.90    1.90
  10  11  -2    2.20    1.80
  10  11  -2    0.30    1.70
 -10 -11   2    3.80    1.80
 -10 -11   2    3.60    1.70
   9  11  -2   45.90    3.00
   9  11  -2   46.50    3.40
   9  11  -2   45.50    3.20
  -9 -11   2   37.80    2.80
  -9 -11   2   41.40    3.10
   8  11  -2  167.48    5.40
   8  11  -2  163.28    4.90
   8  11  -2  153.98    5.00
  -8 -11   2  158.98    5.00
  -8 -11   2  168.98    4.90
   7  11  -2   32.20    2.30
   7  11  -2   25.80    2.10
   7  11  -2   29.80    1.90
  -7 -11   2   33.30    2.50
  -7 -11   2   29.80    2.20
   6  11  -2    5.70    1.50
   6  11  -2    4.70    1.10
   6  11  -2    5.10    1.40
  -6 -11   2    3.80    1.20
  -6 -11   2    3.60    1.40
   5  11  -2  213.18    5.50
   5  11  -2  210.38    5.10
   5  11  -2  220.98    5.40
  -5 -11   2  213.28    5.50
  -5 -11   2  208.58    5.30
   4  11  -2  749.23   14.60
   4  11  -2  714.53   14.40
  -4 -11   2  732.33   14.60
  -4 -11   2  709.63   14.40
   3  11  -2  123.29    3.60
   3  11  -2  122.29    3.60
  -3 -11   2  124.39    3.60
  -3 -11   2  118.79    3.50
   2  11  -2  103.89    3.30
   2  11  -2  103.29    3.10
  -2 -11   2  104.79    3.10
  -2 -11   2  101.29    3.20
   1  11  -2  484.05   10.40
   1  11  -2  514.95   10.40
  -1 -11   2  510.65   10.40
  -1 -11   2  532.85   10.40
   0  11  -2   84.79    2.90
   0  11  -2   87.09    2.80
   0 -11   2   84.79    2.80
   0 -11   2   79.09    2.70
  -1  11  -2   44.60    2.20
  -1  11  -2   45.40    2.10
   1 -11   2   43.40    2.10
   1 -11   2   41.80    2.10
  -2  11  -2    2.20    1.10
  -2  11  -2    3.60    1.20
   2 -11   2    3.70    1.10
   2 -11   2    3.40    1.10
  -3  11  -2   23.40    1.80
  -3  11  -2   24.20    1.80
   3 -11   2   19.90    1.60
   3 -11   2   22.10    1.70
  -4  11  -2   47.50    2.60
  -4  11  -2   49.50    2.50
   4 -11   2   47.90    2.50
   4 -11   2   49.10    2.50
  -5  11  -2   -0.20    1.20
  -5  11  -2    1.50    1.20
   5 -11   2   -0.70    1.00
   5 -11   2   -0.80    1.10
  -6  11  -2    0.70    1.20
  -6  11  -2    0.50    1.00
  -6  11  -2   -0.40    1.40
   6 -11   2    1.60    1.40
   6 -11   2    1.30    1.30
  -7  11  -2   74.09    2.90
  -7  11  -2   72.09    3.30
  -7  11  -2   68.19    3.40
   7 -11   2   69.59    3.30
   7 -11   2   65.39    3.20
  -8  11  -2   86.89    3.90
  -8  11  -2   86.59    3.40
  -8  11  -2   96.89    4.10
[truncated: 2,193,925 more chars]
