# Supplementary material for: London Dispersion versus Intramolecular Hydrogen Bond in Bis‐Pyridines: How Accurate Is DFT for Competing Noncovalent Interactions in the Condensed Phase?
Source: Chemistry. 2025 Oct 23;31(66):e02745. doi: 10.1002/chem.202502745 (PMC12648470; doi:10.1002/chem.202502745)
Supplement: Supplementary file 1 — Supporting Information [file CHEM-31-e02745-s002.zip › Crystal_structures/12b/c020620_1_1.fcf]

#
# h,k,l, Fc-squared, Fo-squared, sigma(Fo-squared), status flag
#
data_c020620_1_1
_shelx_title ' c020620_1_1_a.res in P2(1)/c'
_shelx_refln_list_code          4
_shelx_F_calc_maximum      375.19
_exptl_crystal_F_000      2159.91
_reflns_d_resolution_high  0.7485

loop_
 _space_group_symop_operation_xyz
 'x, y, z'
 '-x, y+1/2, -z+1/2'
 '-x, -y, -z'
 'x, -y-1/2, z-1/2'

_cell_length_a    12.7494
_cell_length_b    21.7449
_cell_length_c    16.4749
_cell_angle_alpha  90.000
_cell_angle_beta   93.000
_cell_angle_gamma  90.000

_shelx_F_squared_multiplier     1.000

loop_
 _refln_index_h
 _refln_index_k
 _refln_index_l
 _refln_F_squared_calc
 _refln_F_squared_meas
 _refln_F_squared_sigma
 _refln_observed_status
   1   0   0       7525.38       5535.27       152.75 o
   2   0   0          0.45         -1.81         3.17 o
   3   0   0      59398.87      59807.61       830.70 o
   4   0   0       4239.93       4139.66        35.34 o
   5   0   0       6227.29       6857.22        56.34 o
   6   0   0       4688.74       4577.01        45.60 o
   7   0   0       2221.78       2350.73        25.92 o
   8   0   0        729.06        925.23        15.09 o
   9   0   0         55.57         67.98         7.20 o
  10   0   0       1689.26       1709.09        21.57 o
  11   0   0        460.91        555.73        14.24 o
  12   0   0        389.63        410.40        15.79 o
  13   0   0       1263.97       1234.78        28.63 o
  14   0   0         49.46         56.70        16.23 o
  15   0   0         71.03         85.64        17.98 o
  16   0   0         64.22         -3.18        20.84 o
   1   1   0        313.18        317.60         2.71 o
   2   1   0       6557.48       6339.25        40.45 o
   3   1   0      25974.51      25283.03       277.86 o
   4   1   0       1363.99       1442.65        11.07 o
   5   1   0       5311.89       5382.39        33.44 o
   6   1   0       2949.32       3109.48        21.13 o
   7   1   0       2912.78       2783.02        19.26 o
   8   1   0        106.34        111.68         5.27 o
   9   1   0        805.83        810.03        10.75 o
  10   1   0        366.27        415.25        13.38 o
  11   1   0          3.16          6.29         5.27 o
  12   1   0          0.20         -6.03         6.03 o
  13   1   0         34.15         23.20         9.18 o
  14   1   0         61.00         49.10        10.94 o
  15   1   0          4.78          8.50        11.60 o
  16   1   0         23.65         38.81        14.10 o
   0   2   0       1687.13       1865.77        18.08 o
   1   2   0       3091.74       3005.19        19.47 o
   2   2   0          4.95          4.00         2.58 o
   3   2   0        993.51        971.40         8.27 o
   4   2   0       4434.51       4280.53        25.53 o
   5   2   0          2.19          5.33         3.48 o
   6   2   0      18822.04      19092.13       103.91 o
   7   2   0       2893.09       2940.61        26.18 o
   8   2   0        806.99        861.26        10.22 o
   9   2   0        340.48        406.02         8.27 o
  10   2   0       1287.65       1239.95        13.52 o
  11   2   0         17.51         12.78         5.22 o
  12   2   0        216.40        234.08         9.36 o
  13   2   0         35.21         27.38         8.84 o
  14   2   0         11.92          7.13        10.15 o
  15   2   0        165.14        191.09        16.06 o
  16   2   0        133.70        169.83        17.27 o
   1   3   0      31580.82      31937.58       222.43 o
   2   3   0       1118.05       1080.79        10.05 o
   3   3   0       1406.96       1220.34        10.64 o
   4   3   0       3796.93       3876.81        25.00 o
   5   3   0        798.72        814.94         8.73 o
   6   3   0      15586.69      16375.08        89.91 o
   7   3   0       5598.30       5871.38        37.56 o
   8   3   0        772.50        785.12        12.25 o
   9   3   0         56.80         49.34         4.82 o
  10   3   0       1366.37       1312.40        13.90 o
  11   3   0        238.67        231.13         9.30 o
  12   3   0       1921.83       1793.13        25.40 o
  13   3   0          0.79         -2.64         8.41 o
  14   3   0         35.38         12.68        10.91 o
  15   3   0        624.49        578.42        18.92 o
  16   3   0         60.85         46.62        17.97 o
   0   4   0        113.20         88.38         5.87 o
   1   4   0       8003.84       8061.67        57.42 o
   2   4   0       6556.99       6857.67        45.58 o
   3   4   0         14.82          5.66         3.54 o
   4   4   0        771.16        713.76         8.43 o
   5   4   0       9290.06       9729.95        75.71 o
   6   4   0       1022.25       1221.57        12.74 o
   7   4   0        548.51        555.30         9.56 o
   8   4   0        221.51        226.59         7.16 o
   9   4   0        179.35        180.74         8.66 o
  10   4   0          9.74          5.36         5.66 o
  11   4   0        337.32        331.44        11.91 o
  12   4   0         38.09          9.61         8.33 o
  13   4   0        138.38        136.53        10.77 o
  14   4   0        122.43        140.63        11.60 o
  15   4   0        177.93        197.48        15.41 o
  16   4   0        125.64        160.61        15.63 o
   1   5   0        345.05        335.93         6.04 o
   2   5   0      15597.09      15284.02       155.46 o
   3   5   0        109.79        145.96         6.10 o
   4   5   0       1325.36       1535.98        12.85 o
   5   5   0         43.97         57.13         4.82 o
   6   5   0       1350.31       1301.81        13.16 o
   7   5   0        396.13        435.31         9.02 o
   8   5   0       2010.14       1972.83        18.09 o
   9   5   0         45.18         31.08         5.76 o
  10   5   0        245.12        243.37         8.61 o
  11   5   0        788.09        817.47        14.67 o
  12   5   0         77.75         53.40         9.46 o
  13   5   0        348.06        329.99        13.33 o
  14   5   0          8.85         17.07         9.83 o
  15   5   0         12.63          9.70        14.03 o
  16   5   0          0.15          2.37        13.18 o
   0   6   0      11177.88      10821.04       101.31 o
   1   6   0          1.52          8.65         3.63 o
   2   6   0          1.78          6.46         3.99 o
   3   6   0       1974.76       1782.53        15.04 o
   4   6   0       1378.51       1395.44        11.94 o
   5   6   0       1781.98       1718.76        16.64 o
   6   6   0         50.54         55.53         5.44 o
   7   6   0        650.26        694.51        11.10 o
   8   6   0       2431.19       2412.77        21.58 o
   9   6   0        826.10        788.87        13.21 o
  10   6   0         47.13         43.09         8.20 o
  11   6   0        373.97        381.40        13.70 o
  12   6   0         64.85         60.42         9.81 o
  13   6   0        273.39        268.35        15.71 o
  14   6   0         30.16         20.82        10.82 o
  15   6   0          6.55          3.37        12.03 o
  16   6   0          2.90         -6.74        13.28 o
   1   7   0       1227.78       1130.14        11.25 o
   2   7   0       2658.40       2658.25        21.17 o
   3   7   0        534.85        411.02         8.26 o
   4   7   0       8261.91       8054.01        48.13 o
   5   7   0       3907.39       4375.53        30.98 o
   6   7   0       1708.90       1611.46        16.91 o
   7   7   0       1192.58       1191.01        23.51 o
   8   7   0       2584.33       2405.55        23.45 o
   9   7   0       1433.01       1440.74        18.97 o
  10   7   0          4.32          3.38         7.74 o
  11   7   0        404.33        386.00        13.83 o
  12   7   0         49.24         31.95         9.24 o
  13   7   0        494.46        519.49        15.84 o
  14   7   0        272.90        278.22        14.26 o
  15   7   0        245.32        237.63        14.70 o
  16   7   0          5.24          8.70        13.40 o
   0   8   0      22055.19      21543.38       199.04 o
   1   8   0         15.52         21.75         4.04 o
   2   8   0       7291.34       7555.89        52.39 o
   3   8   0       3577.60       3686.57        28.82 o
   4   8   0        726.29        612.22         9.26 o
   5   8   0       3827.70       3542.28        24.52 o
   6   8   0      11054.89      11243.91        78.66 o
   7   8   0       2569.74       2682.69        24.28 o
   8   8   0        356.91        359.64        14.10 o
   9   8   0        803.80        735.79        14.83 o
  10   8   0       2886.24       2874.45        28.79 o
  11   8   0       2069.70       1914.30        23.97 o
  12   8   0        996.93       1025.05        19.77 o
  13   8   0         31.83         32.17        10.62 o
  14   8   0         47.20         66.56        11.63 o
  15   8   0        280.40        294.36        15.77 o
  16   8   0          0.20        -13.29        13.29 o
   1   9   0       1386.19       1297.90        13.11 o
   2   9   0         41.79         53.08         5.35 o
   3   9   0       2993.51       3128.63        25.68 o
   4   9   0       6603.24       6567.09        43.75 o
   5   9   0       3256.39       3421.90        24.16 o
   6   9   0          0.47          5.07         5.06 o
   7   9   0       2852.51       2891.78        25.93 o
   8   9   0       3561.58       3579.67        31.02 o
   9   9   0        195.83        205.22         9.67 o
  10   9   0         79.45         65.96         8.81 o
  11   9   0        317.49        288.61        19.39 o
  12   9   0        145.31        170.62        11.66 o
  13   9   0        138.24        179.56        14.21 o
  14   9   0         54.49         65.41        11.95 o
  15   9   0        143.36        149.25        13.68 o
  16   9   0         50.37         24.44        13.72 o
   0  10   0       3990.72       4042.45        43.31 o
   1  10   0        264.08        316.90         7.88 o
   2  10   0        708.95        753.78        10.84 o
   3  10   0        372.99        331.24         7.83 o
   4  10   0        184.27        201.17         6.37 o
   5  10   0       1054.61       1168.75        13.06 o
   6  10   0        390.60        354.19         8.19 o
   7  10   0       2699.35       2714.03        25.76 o
   8  10   0        239.21        278.78         9.94 o
   9  10   0        257.63        277.12        14.56 o
  10  10   0        342.22        319.81        11.87 o
  11  10   0         14.70          1.99         9.37 o
  12  10   0        663.16        668.94        18.36 o
  13  10   0        414.40        411.61        15.56 o
  14  10   0        724.30        770.78        30.19 o
  15  10   0         19.70         17.22        12.06 o
   1  11   0        294.02        320.52         8.27 o
   2  11   0       4970.93       5503.64        40.66 o
   3  11   0         86.63        111.32         5.59 o
   4  11   0        125.14        185.07         6.32 o
   5  11   0        724.27        789.48        11.31 o
   6  11   0        349.29        406.02        10.14 o
   7  11   0          8.70         16.72         5.95 o
   8  11   0        174.01        194.09         8.99 o
   9  11   0       2183.24       2065.19        23.50 o
  10  11   0        496.32        520.26        13.84 o
  11  11   0        500.65        463.68        14.82 o
  12  11   0        184.00        178.77        13.48 o
  13  11   0        217.52        216.30        13.53 o
  14  11   0         12.28         20.71        11.42 o
  15  11   0        400.40        477.90        19.13 o
   0  12   0       1327.01       1346.05        20.70 o
   1  12   0      11451.76      11860.39        81.22 o
   2  12   0         92.41         95.71         5.49 o
   3  12   0       1288.83       1083.58        13.15 o
   4  12   0        428.52        477.56         9.13 o
   5  12   0       1546.83       1658.41        15.78 o
   6  12   0        994.41       1111.83        13.70 o
   7  12   0       2004.39       2038.86        21.77 o
   8  12   0        200.52        215.15        13.07 o
   9  12   0        191.66        182.36         9.90 o
  10  12   0        311.29        341.16        12.86 o
  11  12   0         28.33         16.13         9.57 o
  12  12   0         42.89         51.59        10.67 o
  13  12   0          1.38         -0.66        10.47 o
  14  12   0         59.71         68.27        12.73 o
  15  12   0        355.31        430.81        21.09 o
   1  13   0       2361.63       2382.55        21.41 o
   2  13   0        590.76        477.33         9.14 o
   3  13   0       2500.95       2502.77        20.87 o
   4  13   0       1417.49       1487.59        14.90 o
   5  13   0        657.87        573.23        10.29 o
   6  13   0        437.78        422.75         9.43 o
   7  13   0       2345.02       2285.17        21.10 o
   8  13   0        453.27        489.65        13.48 o
   9  13   0        273.02        280.82        13.17 o
  10  13   0        420.30        444.52        16.01 o
  11  13   0         17.33         14.13         9.56 o
  12  13   0          0.22         -2.64         9.97 o
  13  13   0        182.19        220.69        14.20 o
  14  13   0         47.30         57.76        12.88 o
  15  13   0         79.41        115.95        14.54 o
   0  14   0         15.19          6.07         6.39 o
   1  14   0       1061.16       1073.24        12.68 o
   2  14   0        114.39         93.88         5.71 o
   3  14   0       1553.23       1588.04        22.72 o
   4  14   0        203.75        219.88         7.66 o
   5  14   0         73.56         83.47         6.13 o
   6  14   0         92.69        108.75         6.53 o
   7  14   0       2341.66       2221.36        20.64 o
   8  14   0        912.40        865.87        19.41 o
   9  14   0       1168.18       1304.07        22.95 o
  10  14   0       2227.68       2189.55        30.37 o
  11  14   0        202.23        204.90        13.82 o
  12  14   0         31.21          3.76        12.33 o
  13  14   0        189.12        195.10        16.47 o
  14  14   0          8.91         34.13        14.28 o
   1  15   0        125.86        132.40         6.36 o
   2  15   0          1.47         -0.49         4.95 o
   3  15   0      10127.51      10034.39        64.63 o
   4  15   0       1141.63       1193.92        14.08 o
   5  15   0        327.37        305.36         8.65 o
   6  15   0       1067.26       1102.52        15.28 o
   7  15   0        544.49        620.47        13.96 o
   8  15   0       2453.18       2413.11        26.44 o
   9  15   0        134.24        131.24        11.58 o
  10  15   0        341.91        307.21        15.16 o
  11  15   0         56.92         56.23        12.89 o
  12  15   0          0.19         -1.12        12.50 o
  13  15   0         86.84         87.75        14.81 o
  14  15   0          5.22          7.39        13.99 o
   0  16   0       2387.40       2398.12        41.14 o
   1  16   0        234.26        232.29         7.62 o
   2  16   0        664.69        659.75        11.36 o
   3  16   0          1.56         -1.52         5.36 o
   4  16   0        297.87        269.49         8.39 o
   5  16   0        395.13        382.52        10.82 o
   6  16   0         22.73         19.92         6.66 o
   7  16   0         64.55         74.72         8.60 o
   8  16   0       1385.85       1315.66        20.34 o
   9  16   0        322.18        264.75        14.04 o
  10  16   0        733.33        782.08        21.37 o
  11  16   0         44.99         49.55        12.07 o
  12  16   0         95.05         80.84        12.92 o
  13  16   0          3.78         -9.78        13.33 o
  14  16   0        174.54        234.93        21.52 o
   1  17   0        223.82        230.09         7.90 o
   2  17   0         80.23        100.47         7.13 o
   3  17   0         69.31         63.54         7.07 o
   4  17   0          6.98         -1.52         6.34 o
   5  17   0        925.64       1014.40        15.39 o
   6  17   0        673.44        740.66        17.86 o
   7  17   0        377.10        339.16        12.81 o
   8  17   0        687.80        666.83        17.27 o
   9  17   0          2.32         -6.88        10.00 o
  10  17   0         20.43         44.42        11.44 o
  11  17   0          1.21        -11.09        11.09 o
  12  17   0        226.25        240.71        15.56 o
  13  17   0          2.66         12.62        13.14 o
   0  18   0          2.12          6.42         9.33 o
   1  18   0         47.98         53.54         7.52 o
   2  18   0        592.90        644.45        13.89 o
   3  18   0        322.42        302.14        12.11 o
   4  18   0        512.16        488.04        13.02 o
   5  18   0        121.55        125.52         9.90 o
   6  18   0          0.18         -3.90         7.39 o
   7  18   0         21.40          8.24         9.05 o
   8  18   0          4.71         18.55         9.55 o
   9  18   0          1.55         -1.70         9.35 o
  10  18   0         90.70         97.36        12.67 o
  11  18   0         39.75         42.39        12.36 o
  12  18   0        934.55        943.79        27.83 o
  13  18   0         30.92         27.11        13.76 o
   1  19   0        858.21        878.40        18.86 o
   2  19   0        553.14        432.03        12.31 o
   3  19   0        363.09        324.26        11.20 o
   4  19   0        103.52         99.36         9.59 o
   5  19   0        755.29        673.86        15.07 o
   6  19   0       1529.39       1412.41        20.04 o
   7  19   0        484.42        473.78        19.00 o
   8  19   0       1323.97       1288.67        22.30 o
   9  19   0       1278.17       1243.42        23.03 o
  10  19   0         17.19         38.45        11.80 o
  11  19   0        181.79        152.30        14.28 o
  12  19   0        146.08        177.83        16.87 o
   0  20   0        892.30        886.14        32.62 o
   1  20   0         34.01         55.01         8.11 o
   2  20   0        505.61        488.72        13.40 o
   3  20   0        751.29        623.12        15.24 o
   4  20   0        247.21        263.81        10.76 o
   5  20   0        286.84        309.72        11.44 o
   6  20   0          0.00          7.44         8.27 o
   7  20   0       2219.12       2191.77        27.94 o
   8  20   0         25.38         30.06        10.15 o
   9  20   0         93.15         82.43        11.20 o
  10  20   0        432.80        459.73        17.85 o
  11  20   0         63.78         63.99        13.18 o
  12  20   0        189.12        214.29        16.18 o
   1  21   0        685.87        716.60        18.45 o
   2  21   0          0.65          0.94         8.02 o
   3  21   0        150.95        120.73         9.72 o
   4  21   0        139.04        122.88         9.48 o
   5  21   0        697.62        709.88        15.93 o
   6  21   0         29.53         54.48         9.72 o
   7  21   0        104.70        140.49        11.45 o
   8  21   0        419.80        429.76        15.33 o
   9  21   0         62.56         42.38        10.95 o
  10  21   0          3.14         -0.22        11.89 o
  11  21   0        108.28         62.00        13.48 o
   0  22   0         23.76         14.74        11.88 o
   1  22   0       1921.33       1843.63        25.91 o
   2  22   0         82.46         71.04         9.20 o
   3  22   0        156.14        190.34        10.85 o
   4  22   0        161.37        134.68         9.92 o
   5  22   0        276.17        260.79        11.48 o
   6  22   0        667.68        754.21        19.52 o
   7  22   0        371.15        395.20        14.57 o
   8  22   0          2.16         10.82         9.98 o
   9  22   0        112.40         82.13        12.01 o
  10  22   0          0.25          9.31        12.95 o
  11  22   0         10.34         37.42        14.39 o
   1  23   0        106.32        103.57         9.72 o
   2  23   0         70.67         90.95         9.54 o
   3  23   0        412.46        453.61        14.16 o
   4  23   0        143.27        102.56         9.75 o
   5  23   0         77.07         93.53         9.75 o
   6  23   0          5.04         11.58         9.65 o
   7  23   0        603.10        578.36        18.61 o
   8  23   0        210.93        206.66        15.74 o
   9  23   0        304.12        368.97        17.18 o
  10  23   0         46.04         38.30        14.11 o
   0  24   0        325.34        349.32        18.70 o
   1  24   0         11.44          9.84         8.78 o
   2  24   0        240.85        232.48        12.86 o
   3  24   0         11.91          0.87         8.85 o
   4  24   0        112.43        115.29        10.87 o
   5  24   0         11.97         16.49        11.51 o
   6  24   0         15.08          6.64        10.54 o
   7  24   0          1.16         -8.52        10.74 o
   8  24   0         38.07         27.04        11.82 o
   9  24   0        127.88        124.81        15.05 o
   1  25   0        114.18        123.04        11.50 o
   2  25   0         23.66         42.09        10.15 o
   3  25   0        236.68        245.83        13.14 o
   4  25   0         76.97        103.32        10.75 o
   5  25   0         26.62         33.40        10.81 o
   6  25   0          0.38          7.44        10.73 o
   7  25   0          9.19         11.97        11.26 o
   8  25   0         11.52          3.88        13.93 o
   0  26   0        114.88        108.46        17.45 o
   1  26   0        217.51        215.04        13.97 o
   2  26   0          7.41         -6.70        10.40 o
   3  26   0        209.20        233.55        13.03 o
   4  26   0         13.11         19.68        12.67 o
   5  26   0         40.36         46.72        11.21 o
   6  26   0        127.27        104.77        12.57 o
   7  26   0         88.74        118.97        15.94 o
   1  27   0         89.11        112.25        12.60 o
   2  27   0          9.57          3.78        10.48 o
   3  27   0          8.85         11.87        11.43 o
   4  27   0         98.39        118.00        15.50 o
   5  27   0         20.09          6.88        14.00 o
   6  27   0         18.16          8.11        14.49 o
   0  28   0          0.14         -1.74        16.17 o
   1  28   0         18.43         24.61        13.12 o
   2  28   0         52.49         17.27        13.66 o
   3  28   0         70.13         78.23        13.72 o
   4  28   0         64.67         71.96        15.53 o
   1  29   0         79.37        104.22        18.99 o
 -17   1   1        100.37        144.19        17.83 o
 -16   1   1          9.60          1.13        16.19 o
 -15   1   1          8.89          7.01        10.52 o
 -14   1   1         69.66         77.19        11.19 o
 -13   1   1         66.76         69.53         9.15 o
 -12   1   1       1885.48       1793.41        24.68 o
 -11   1   1        673.47        698.73        10.49 o
 -10   1   1         44.45         61.23         5.08 o
  -9   1   1         46.57         58.64         4.94 o
  -8   1   1         22.68         18.18         4.32 o
  -7   1   1        780.88        806.34        10.95 o
  -6   1   1       7168.98       7800.51        43.56 o
  -5   1   1          8.02         27.73         4.09 o
  -4   1   1      14013.22      14457.26        85.91 o
  -3   1   1     119669.54     120445.66       698.39 o
  -2   1   1        139.87        118.29         4.76 o
  -1   1   1        139.45        187.77         3.63 o
   0   1   1        160.12         88.12         5.23 o
   1   1   1        434.14        396.19         3.77 o
   2   1   1       6130.15       6358.46        34.90 o
   3   1   1       6320.95       5947.82        33.40 o
   4   1   1         58.98         48.56         3.55 o
   5   1   1       6994.49       6644.84        38.65 o
   6   1   1       7473.68       7674.86        43.07 o
   7   1   1       1520.45       1616.95        18.75 o
   8   1   1        648.74        693.89        10.15 o
   9   1   1       2035.21       2027.26        17.15 o
  10   1   1        282.01        256.79         7.25 o
  11   1   1        125.29        135.67         6.64 o
  12   1   1       1008.96       1062.83        14.20 o
  13   1   1        128.76        137.05        10.87 o
  14   1   1         31.55         25.98        12.03 o
  15   1   1         90.04        120.48        18.75 o
  16   1   1        250.51        214.59        19.89 o
 -16   2   1        134.12        164.44        14.80 o
 -15   2   1          3.75          9.56        10.82 o
 -14   2   1          1.16         -0.22        10.01 o
 -13   2   1          0.30          1.28         9.81 o
 -12   2   1        595.25        536.69        15.39 o
 -11   2   1        814.72        819.66        12.41 o
 -10   2   1        438.81        430.87         9.07 o
  -9   2   1        924.72       1058.36        11.61 o
  -8   2   1        956.76       1019.76        10.91 o
  -7   2   1       2979.41       3023.41        21.20 o
  -6   2   1         60.21         81.65         4.71 o
  -5   2   1       5114.74       5136.84        32.15 o
  -4   2   1      10953.11      11106.70        66.91 o
  -3   2   1        551.95        519.76         6.64 o
  -2   2   1      18894.19      19097.87       105.70 o
  -1   2   1       1042.61        979.22         8.95 o
   0   2   1       1427.50       1495.08        16.00 o
   1   2   1       2502.31       2393.51        14.38 o
   2   2   1         48.69         59.81         4.03 o
   3   2   1        123.04        152.44         4.48 o
   4   2   1         63.87         64.74         3.51 o
   5   2   1       2761.04       2541.19        16.91 o
   6   2   1       1918.84       2045.71        28.16 o
   7   2   1       1161.10       1331.65        12.35 o
   8   2   1        439.33        404.81        10.07 o
   9   2   1        199.46        244.65         7.65 o
  10   2   1        116.67        117.57         6.36 o
  11   2   1        114.10         82.65         6.31 o
  12   2   1       1415.64       1274.14        16.65 o
  13   2   1         52.29         79.73        10.09 o
  14   2   1        556.72        501.94        18.60 o
  15   2   1         56.95         43.98        12.86 o
  16   2   1          4.76         27.15        16.20 o
 -16   3   1          4.31         11.43        13.04 o
 -15   3   1         18.65         37.62        11.29 o
 -14   3   1         57.25         62.29        10.74 o
 -13   3   1        716.82        752.12        17.02 o
 -12   3   1        378.44        339.11        18.75 o
 -11   3   1        141.76        141.07         8.57 o
 -10   3   1        669.10        716.31        10.84 o
  -9   3   1        794.36        843.55        10.84 o
  -8   3   1         90.20         85.92         4.74 o
  -7   3   1       2509.30       2918.02        20.72 o
  -6   3   1         54.73        129.49         4.89 o
  -5   3   1          7.35         -3.00         3.00 o
  -4   3   1         34.05         29.39         4.88 o
  -3   3   1          0.00          1.04         3.39 o
  -2   3   1       2141.88       2044.69        13.41 o
  -1   3   1       7006.90       6824.79        42.79 o
   0   3   1       5233.44       5413.70        33.86 o
   1   3   1       1769.09       1599.35        10.70 o
   2   3   1       9730.07       9945.19        62.32 o
   3   3   1        201.64        234.59         6.41 o
   4   3   1       8370.98       8595.32        52.97 o
   5   3   1      19491.38      18717.45       109.99 o
   6   3   1        538.19        536.52         8.09 o
   7   3   1       2701.00       2955.97        20.31 o
   8   3   1          4.11          1.62         4.77 o
   9   3   1        227.69        245.40         8.06 o
  10   3   1         89.78         84.69         5.92 o
  11   3   1         30.84         41.55         7.32 o
  12   3   1         17.81         20.00         8.49 o
  13   3   1        216.50        199.41        13.93 o
  14   3   1         86.26         81.74        11.71 o
  15   3   1          8.60         21.50        18.75 o
  16   3   1        148.85        166.18        19.80 o
 -16   4   1          2.48         -5.39        13.11 o
 -15   4   1        346.73        369.48        16.70 o
 -14   4   1        368.33        365.09        13.54 o
 -13   4   1         71.87         87.47         9.75 o
 -12   4   1        328.06        299.92        11.62 o
 -11   4   1        318.79        317.86        10.73 o
 -10   4   1        736.76        744.97        13.63 o
  -9   4   1         77.14         97.74         5.92 o
  -8   4   1        584.01        690.63        10.51 o
  -7   4   1       1178.55       1187.17        14.85 o
  -6   4   1          1.06          3.72         5.51 o
  -5   4   1        748.12        779.47        13.03 o
  -4   4   1       5742.15       5191.90        35.70 o
  -3   4   1        199.67        172.06         4.66 o
  -2   4   1         14.59          9.86         3.51 o
  -1   4   1      60227.98      60243.43       392.24 o
   0   4   1      30437.65      29967.83       184.15 o
   1   4   1        178.16        147.12         3.98 o
   2   4   1      72235.48      73113.02       406.72 o
   3   4   1        896.43        897.53        12.54 o
   4   4   1       1748.31       1668.76        14.08 o
   5   4   1       9557.26      10000.87        61.87 o
   6   4   1         88.69        109.26         5.91 o
   7   4   1        102.97        116.15         6.15 o
   8   4   1         42.70         51.81         5.55 o
   9   4   1        384.14        328.26         9.43 o
  10   4   1       2035.81       1990.13        20.09 o
  11   4   1          0.03          7.89         7.21 o
  12   4   1       1449.84       1528.27        22.14 o
  13   4   1         19.91          1.69         8.31 o
  14   4   1          4.84          9.90        10.15 o
  15   4   1          3.82          2.91        12.12 o
  16   4   1         45.08         51.95        15.45 o
 -16   5   1         10.68         11.32        13.01 o
 -15   5   1        153.82        185.70        15.35 o
 -14   5   1         82.35         81.65        11.01 o
 -13   5   1        143.94        139.60        10.63 o
 -12   5   1        104.19         73.04         9.22 o
 -11   5   1        756.15        808.14        16.26 o
 -10   5   1       1233.32       1117.51        18.61 o
  -9   5   1       2196.32       2123.56        21.31 o
  -8   5   1       4210.23       4474.26        33.86 o
  -7   5   1        732.37        802.55        12.05 o
  -6   5   1       1401.15       1488.98        15.94 o
  -5   5   1       2868.15       2982.07        23.81 o
  -4   5   1        452.00        369.74         7.12 o
  -3   5   1       1721.51       1729.58        12.80 o
  -2   5   1       3478.33       3907.60        28.28 o
  -1   5   1      95397.88      94330.00       613.05 o
   0   5   1         18.39         27.77         3.64 o
   1   5   1       6862.56       6751.10        43.28 o
   2   5   1       1810.91       1864.46        14.03 o
   3   5   1       2629.50       2667.12        18.18 o
   4   5   1       1052.46       1041.23        12.03 o
   5   5   1       1545.95       1637.17        15.19 o
   6   5   1        967.67        956.84        12.08 o
   7   5   1         81.29         73.82         5.84 o
   8   5   1       1114.72       1027.50        13.59 o
   9   5   1       1248.86       1308.51        15.99 o
  10   5   1         12.40          0.27         6.60 o
  11   5   1          1.09         -2.91         7.15 o
  12   5   1        888.11        789.44        17.70 o
  13   5   1          0.34         -9.17         9.17 o
  14   5   1         80.21        109.31        12.24 o
  15   5   1        127.53        172.74        16.93 o
  16   5   1          5.44        -10.49        12.82 o
 -16   6   1        679.41        633.51        22.05 o
 -15   6   1         51.11         44.89        12.85 o
 -14   6   1         37.97         53.25        11.32 o
 -13   6   1        606.50        558.37        20.56 o
 -12   6   1        122.44         92.18         9.67 o
 -11   6   1       1796.52       1672.78        22.60 o
 -10   6   1       1650.80       1706.68        25.46 o
  -9   6   1       3512.35       3354.14        36.71 o
  -8   6   1       1941.95       2024.17        21.32 o
  -7   6   1       8786.63       9090.78        59.20 o
  -6   6   1        164.81        134.79         6.53 o
  -5   6   1         57.26         69.75         5.27 o
  -4   6   1        339.45        483.48         7.00 o
  -3   6   1       4097.97       4110.53        30.45 o
  -2   6   1       4403.03       4551.53        47.37 o
  -1   6   1      20339.98      20799.16       144.87 o
   0   6   1         19.49         52.13         3.40 o
   1   6   1      10797.55      11532.98        98.28 o
   2   6   1       2164.80       1947.53        16.30 o
   3   6   1       2303.72       2171.45        15.88 o
   4   6   1        112.72        260.23         6.59 o
   5   6   1         13.63         19.68         4.85 o
   6   6   1        785.97        743.36        12.78 o
   7   6   1         11.11         18.36         5.26 o
   8   6   1       2390.98       2530.18        22.39 o
   9   6   1        190.08        154.87         7.87 o
  10   6   1        668.86        620.96        14.06 o
  11   6   1         10.98         -2.94         7.25 o
  12   6   1         61.27         51.60         9.35 o
  13   6   1        485.76        472.05        15.87 o
  14   6   1        171.81        160.99        13.00 o
  15   6   1        135.02        149.53        13.89 o
  16   6   1        221.77        267.11        17.10 o
 -16   7   1         24.57         49.63        14.12 o
 -15   7   1         45.62         81.60        12.12 o
 -14   7   1        187.35        177.27        13.22 o
 -13   7   1        199.99        217.80        15.08 o
 -12   7   1       1078.74        970.87        19.28 o
 -11   7   1        149.55        166.22        10.44 o
 -10   7   1        553.55        604.11        13.89 o
  -9   7   1        158.05        116.77         7.88 o
  -8   7   1       1176.13       1116.63        14.95 o
  -7   7   1        613.69        503.71        10.54 o
  -6   7   1        203.58        211.46         9.33 o
  -5   7   1       3114.26       3698.82        28.18 o
  -4   7   1       1224.81       1285.34        12.10 o
  -3   7   1       1727.97       1558.00        14.92 o
  -2   7   1        983.31       1063.49        11.29 o
  -1   7   1       4860.82       4526.39        33.74 o
   0   7   1        488.61        446.02         6.80 o
   1   7   1        278.16        316.91         6.41 o
   2   7   1      12701.95      12499.25        74.92 o
   3   7   1       1177.39       1251.83        12.03 o
   4   7   1        564.43        521.04         8.49 o
   5   7   1       8613.92       8843.54        53.46 o
   6   7   1        272.09        338.86         8.12 o
   7   7   1       1163.91       1131.01        13.93 o
   8   7   1       1176.31       1098.27        15.87 o
   9   7   1       3421.92       3409.53        28.67 o
  10   7   1        490.57        540.55        15.80 o
  11   7   1        814.77        728.67        16.35 o
  12   7   1          8.41          1.00         8.85 o
  13   7   1        121.07        137.40        11.99 o
  14   7   1         37.04         40.04        11.15 o
  15   7   1         42.50         35.43        11.80 o
  16   7   1         62.71         33.86        17.18 o
 -16   8   1         73.57         65.96        14.47 o
 -15   8   1          1.93         13.01        11.56 o
 -14   8   1         12.59         12.41        11.03 o
 -13   8   1         22.11         41.44         9.97 o
 -12   8   1        260.35        235.72        12.04 o
 -11   8   1        219.57        213.10        10.97 o
 -10   8   1       1487.46       1300.30        19.25 o
  -9   8   1        161.13        189.34         9.40 o
  -8   8   1        924.36        964.61        14.84 o
  -7   8   1        101.33         98.41         6.76 o
  -6   8   1        671.94        728.86        11.54 o
  -5   8   1        877.69        860.79        10.16 o
  -4   8   1         25.95         49.94         5.06 o
  -3   8   1       2394.53       2513.33        25.83 o
  -2   8   1        133.45        113.72         5.18 o
  -1   8   1       6694.95       6719.00        44.12 o
   0   8   1       6120.95       6390.46        42.10 o
   1   8   1       2070.88       1989.74        18.83 o
   2   8   1       6255.02       6248.87        41.94 o
   3   8   1      12438.75      12498.99        85.94 o
   4   8   1       2053.84       2202.85        18.21 o
   5   8   1       4480.03       4620.04        32.54 o
   6   8   1       1001.52        925.95        12.22 o
   7   8   1       3956.28       4106.23        33.90 o
   8   8   1          0.13          1.84         5.82 o
   9   8   1       1012.82       1095.29        15.66 o
  10   8   1         26.35         12.84         8.04 o
  11   8   1        245.76        197.94        10.93 o
  12   8   1        727.29        638.74        24.63 o
  13   8   1        110.42        114.99        11.73 o
  14   8   1         19.78         25.98        11.13 o
  15   8   1        275.83        247.29        14.67 o
  16   8   1        230.06        239.52        17.10 o
 -16   9   1         86.53         96.68        15.41 o
 -15   9   1          0.33         -7.78        11.33 o
 -14   9   1          3.51         -1.49        10.64 o
 -13   9   1        140.41        142.35        12.36 o
 -12   9   1         40.38         53.20         9.64 o
 -11   9   1       1494.88       1374.89        21.05 o
 -10   9   1        109.26        125.70         9.31 o
  -9   9   1         54.69         61.52         8.04 o
  -8   9   1        219.19        223.40         9.01 o
  -7   9   1         62.16         83.83         6.73 o
  -6   9   1        743.78        777.80        11.82 o
  -5   9   1          0.00          1.01         4.36 o
  -4   9   1       1616.73       1618.38        15.66 o
  -3   9   1       7110.60       7666.34        54.12 o
  -2   9   1        292.22        258.63         6.97 o
  -1   9   1      10869.52      10963.07        69.95 o
   0   9   1      11342.05      11823.19        75.03 o
   1   9   1       2706.42       2640.45        20.39 o
   2   9   1       1905.32       1944.27        17.71 o
   3   9   1       3702.94       4120.50        28.79 o
   4   9   1       2980.78       2969.13        22.92 o
   5   9   1        853.27        980.88        12.17 o
   6   9   1        658.27        704.81        11.37 o
   7   9   1        590.41        594.22        12.22 o
   8   9   1       4384.52       4388.16        35.94 o
   9   9   1       1836.25       1690.23        20.68 o
  10   9   1         85.87         82.47         9.08 o
  11   9   1        107.76        116.15        10.83 o
  12   9   1       1387.51       1368.82        29.46 o
  13   9   1          2.82          6.24        10.14 o
  14   9   1         18.41         22.01        11.53 o
  15   9   1          3.86          6.44        11.68 o
  16   9   1        201.59        205.86        16.30 o
 -15  10   1         60.59         83.09        14.33 o
 -14  10   1        223.51        227.92        14.22 o
 -13  10   1          7.36         24.50        10.48 o
 -12  10   1          0.06         16.85        10.03 o
 -11  10   1        554.68        519.59        14.50 o
 -10  10   1        481.71        486.08        13.71 o
  -9  10   1        107.59        107.68         8.56 o
  -8  10   1        135.97        137.20         8.23 o
  -7  10   1        165.03        194.70         8.14 o
  -6  10   1       2467.30       2368.31        24.17 o
  -5  10   1        270.54        232.77         7.29 o
  -4  10   1        320.33        296.62         7.72 o
  -3  10   1       1360.45       1452.47        15.66 o
  -2  10   1        334.48        423.73         8.52 o
  -1  10   1        553.56        575.27        12.23 o
   0  10   1          3.39         31.55         4.85 o
   1  10   1        636.50        621.85         9.33 o
   2  10   1      10904.02      11417.54        78.11 o
   3  10   1       2639.66       2988.93        22.70 o
   4  10   1         59.11         58.51         5.26 o
   5  10   1       1594.73       1491.77        16.21 o
   6  10   1        468.54        407.91         8.31 o
   7  10   1         57.98         48.88         6.55 o
   8  10   1       1205.16       1143.35        16.94 o
   9  10   1        754.54        749.71        18.27 o
  10  10   1         17.80          2.59         8.26 o
  11  10   1        213.49        194.96        11.75 o
  12  10   1        293.65        340.39        17.16 o
  13  10   1        463.51        505.81        17.14 o
  14  10   1        603.57        602.22        18.99 o
  15  10   1        253.88        295.65        15.91 o
 -15  11   1         69.40         70.44        13.50 o
 -14  11   1         21.00         21.47        12.24 o
 -13  11   1         20.61          9.27        10.68 o
 -12  11   1         45.12         47.03        10.50 o
 -11  11   1        578.52        550.87        15.89 o
 -10  11   1         93.56         76.16         9.08 o
  -9  11   1        531.02        480.21        12.78 o
  -8  11   1       1137.57       1131.40        16.55 o
  -7  11   1       1207.44       1295.92        16.96 o
  -6  11   1         18.11         46.30         5.11 o
  -5  11   1        420.69        475.36         9.86 o
  -4  11   1       6154.52       5812.09        43.71 o
  -3  11   1        570.26        451.48         9.17 o
  -2  11   1         22.41         38.45         4.84 o
  -1  11   1       2476.92       2554.21        20.72 o
   0  11   1        109.02        146.94         6.54 o
   1  11   1       1769.10       1749.29        24.04 o
   2  11   1       1302.91       1263.24        13.53 o
   3  11   1        646.65        552.28         9.79 o
   4  11   1        586.11        542.10         9.71 o
   5  11   1         64.07         69.64         5.59 o
   6  11   1          0.68         -0.32         4.99 o
   7  11   1        736.24        744.23        14.77 o
   8  11   1         83.79         83.60         9.32 o
   9  11   1        470.38        484.03        16.11 o
  10  11   1        775.10        791.06        18.03 o
  11  11   1         52.46         73.01        10.36 o
  12  11   1        139.06        155.73        12.12 o
  13  11   1          2.74          8.26        10.81 o
  14  11   1        114.58        105.81        12.65 o
  15  11   1         20.20         41.38        12.56 o
 -15  12   1         38.85         54.22        13.37 o
 -14  12   1        139.54        135.37        13.66 o
 -13  12   1         15.91         18.40        17.15 o
 -12  12   1        128.23        151.50        12.01 o
 -11  12   1        157.52        138.13        11.01 o
 -10  12   1        256.07        300.60        11.91 o
  -9  12   1       1361.58       1368.48        21.03 o
  -8  12   1        527.47        502.03        19.07 o
  -7  12   1        305.69        328.25        10.82 o
  -6  12   1       1399.39       1465.53        15.70 o
  -5  12   1       1251.86       1350.23        15.41 o
  -4  12   1        288.53        357.27         8.74 o
  -3  12   1       1094.65       1039.54        13.57 o
  -2  12   1       1444.00       1478.98        15.61 o
  -1  12   1       2069.44       2122.41        18.54 o
   0  12   1      10025.39      10247.21        67.10 o
   1  12   1       4729.53       4873.06        34.98 o
   2  12   1       3810.76       3754.10        28.64 o
   3  12   1       2777.28       3098.35        25.36 o
   4  12   1       2140.73       2332.18        20.28 o
   5  12   1        199.56        210.28         8.24 o
   6  12   1       3208.33       3184.40        24.64 o
   7  12   1        843.94        803.96        11.85 o
   8  12   1          0.83         -6.82         6.82 o
   9  12   1        193.49        181.58        10.45 o
  10  12   1        225.67        214.57        12.31 o
  11  12   1        866.53        811.22        18.82 o
  12  12   1          0.21          1.03         9.95 o
  13  12   1          0.91          9.75        10.59 o
  14  12   1        215.44        265.95        17.51 o
  15  12   1        224.67        242.20        16.20 o
 -15  13   1        244.00        281.73        16.61 o
 -14  13   1        104.61        141.65        13.93 o
 -13  13   1        183.68        195.64        14.00 o
 -12  13   1        552.49        583.99        18.34 o
 -11  13   1        120.27        125.09        12.45 o
 -10  13   1        177.76        208.81        12.96 o
  -9  13   1        218.12        202.40        11.50 o
  -8  13   1        108.46        102.65         9.22 o
  -7  13   1       1356.68       1333.38        17.90 o
  -6  13   1        199.43        192.63         9.23 o
  -5  13   1       1264.06       1244.01        15.25 o
  -4  13   1        147.05        198.98         7.27 o
  -3  13   1       3847.86       3744.10        29.17 o
  -2  13   1        378.98        369.91         8.83 o
  -1  13   1        110.26         88.44         5.55 o
   0  13   1       4467.55       4469.55        32.85 o
   1  13   1       1183.34       1252.32        13.90 o
   2  13   1        214.15        243.97         7.26 o
   3  13   1       2218.09       2445.61        27.66 o
   4  13   1       3445.96       3570.25        27.61 o
   5  13   1       1128.15       1171.47        13.62 o
   6  13   1        763.29        763.19        11.75 o
   7  13   1          1.12         -3.56         5.22 o
   8  13   1        711.79        670.94        19.85 o
   9  13   1       1668.39       1674.32        25.33 o
  10  13   1       1236.64       1171.61        20.71 o
  11  13   1        167.89        143.40        11.51 o
  12  13   1        523.76        516.19        19.00 o
  13  13   1          2.11          1.27        10.64 o
  14  13   1          2.09        -11.86        11.86 o
  15  13   1        572.08        525.57        20.17 o
 -14  14   1         18.04         31.52        17.18 o
 -13  14   1        250.97        241.15        17.19 o
 -12  14   1         46.18         64.15        13.65 o
 -11  14   1        555.50        590.71        21.31 o
 -10  14   1       2065.27       2098.52        32.76 o
  -9  14   1       1736.61       1784.10        28.57 o
  -8  14   1        596.47        537.59        13.58 o
  -7  14   1          4.97          5.55         5.84 o
  -6  14   1        466.94        494.45        10.99 o
  -5  14   1        998.74       1008.12        13.15 o
  -4  14   1        501.56        581.45        11.86 o
  -3  14   1        416.23        493.97        10.30 o
  -2  14   1       4102.87       3948.85        30.55 o
  -1  14   1        632.35        635.74        10.45 o
   0  14   1         53.77         88.79         5.66 o
   1  14   1          1.89          5.38         4.92 o
   2  14   1       2422.08       2275.50        21.08 o
   3  14   1       1028.14        946.89        13.09 o
   4  14   1          4.68          0.60         5.50 o
   5  14   1         32.34         28.59         5.52 o
   6  14   1        123.11        166.47         7.60 o
   7  14   1        672.60        639.95        12.94 o
   8  14   1        554.80        603.60        15.50 o
   9  14   1       1393.01       1423.34        24.12 o
  10  14   1        528.17        511.84        16.80 o
  11  14   1        510.71        500.38        17.45 o
  12  14   1         58.85         73.72        11.20 o
  13  14   1        933.89        981.08        23.89 o
  14  14   1        383.21        358.11        22.69 o
 -14  15   1         29.54         38.48        14.77 o
 -13  15   1         28.91         18.19        13.88 o
 -12  15   1        381.94        402.65        18.96 o
 -11  15   1        172.01        199.20        14.98 o
 -10  15   1         34.15         36.69        11.74 o
  -9  15   1        292.45        256.03        14.47 o
  -8  15   1        180.17        161.20        10.46 o
  -7  15   1         87.06         79.51         8.41 o
  -6  15   1        134.81        124.08         7.04 o
  -5  15   1         38.97         42.82         6.02 o
  -4  15   1         41.76         32.46         5.91 o
  -3  15   1       2215.76       2346.55        21.80 o
  -2  15   1         21.11         42.74         5.63 o
  -1  15   1         30.35         58.54         5.66 o
   0  15   1       1299.17       1439.48        15.74 o
   1  15   1        946.24        911.34        13.65 o
   2  15   1        105.75         91.07         6.83 o
   3  15   1        987.52       1033.58        14.44 o
   4  15   1        375.92        346.08         9.52 o
   5  15   1       2567.01       2477.34        22.72 o
   6  15   1        734.97        707.46        13.13 o
   7  15   1         23.56         26.36         6.65 o
   8  15   1        916.16        835.93        16.78 o
   9  15   1         61.33         55.53         9.70 o
  10  15   1         24.44         46.29        10.20 o
  11  15   1        280.59        278.60        14.38 o
  12  15   1        468.40        434.72        17.76 o
  13  15   1         94.91         88.79        13.75 o
  14  15   1         23.08         35.81        13.68 o
 -14  16   1         20.88         23.28        14.98 o
 -13  16   1         36.13         62.33        14.74 o
 -12  16   1          0.91        -12.81        17.18 o
 -11  16   1         23.75         35.92        12.66 o
 -10  16   1         12.82          7.72        11.48 o
  -9  16   1        386.93        394.76        16.49 o
  -8  16   1       1308.41       1241.33        20.70 o
  -7  16   1        552.78        576.23        15.34 o
  -6  16   1        387.28        403.94        10.93 o
  -5  16   1        138.62        122.18         7.54 o
  -4  16   1        128.24        164.39         7.60 o
  -3  16   1        126.93        107.23         7.41 o
  -2  16   1        100.30        114.40         6.74 o
  -1  16   1        286.10        298.18         8.51 o
   0  16   1        287.08        284.19         8.35 o
   1  16   1       1080.23       1156.22        15.57 o
   2  16   1        513.61        447.70        11.29 o
   3  16   1        783.75        816.28        13.41 o
   4  16   1       1558.52       1529.96        17.51 o
   5  16   1        191.47        202.01         8.96 o
   6  16   1        161.49        146.83         8.24 o
   7  16   1        661.55        677.48        15.27 o
   8  16   1        257.19        238.21        11.11 o
   9  16   1       1455.58       1368.42        34.95 o
  10  16   1         23.45         25.66        10.76 o
  11  16   1        116.26         92.20        12.55 o
  12  16   1        177.09        164.25        14.45 o
  13  16   1         77.33         73.65        17.19 o
  14  16   1          0.93         -4.48        13.12 o
 -13  17   1        299.27        301.44        18.93 o
 -12  17   1         49.64         69.38        14.17 o
 -11  17   1        240.97        246.38        15.25 o
 -10  17   1          2.30         23.97        11.21 o
  -9  17   1         86.28         76.96        11.76 o
  -8  17   1        545.40        635.04        16.70 o
  -7  17   1        481.80        480.31        21.14 o
  -6  17   1        269.32        225.60         9.73 o
  -5  17   1        913.02        841.01        15.25 o
  -4  17   1          1.63         13.55         7.01 o
  -3  17   1          4.44         -2.07         6.27 o
  -2  17   1          8.48          8.87         6.19 o
  -1  17   1        290.38        313.83         9.75 o
   0  17   1        144.40        137.18         7.71 o
   1  17   1        228.35        254.37        11.39 o
   2  17   1         50.28         42.65         6.62 o
   3  17   1       1000.45       1046.14        15.49 o
   4  17   1         12.93          7.19         6.33 o
   5  17   1        224.63        234.40         9.22 o
   6  17   1        619.71        609.77        15.40 o
   7  17   1        107.43        146.29         9.74 o
   8  17   1        245.49        220.65        12.03 o
   9  17   1        421.37        467.02        21.70 o
  10  17   1         33.03         53.58        11.52 o
  11  17   1        460.53        453.82        17.75 o
  12  17   1        131.61        158.24        14.42 o
  13  17   1        118.48        142.82        17.29 o
 -13  18   1         65.48         95.73        15.05 o
 -12  18   1        276.73        277.64        16.80 o
 -11  18   1         40.19         40.05        12.28 o
 -10  18   1       1061.01       1132.74        28.82 o
  -9  18   1       1012.24       1009.88        30.32 o
  -8  18   1        246.17        199.30        12.57 o
  -7  18   1          8.50         14.78         8.90 o
  -6  18   1        697.63        588.22        14.21 o
  -5  18   1        201.58        191.78         9.54 o
  -4  18   1        751.12        746.61        15.52 o
  -3  18   1         54.53         60.45         7.96 o
  -2  18   1        423.24        403.02        11.50 o
  -1  18   1       1692.37       1667.22        20.61 o
   0  18   1        567.32        538.95        12.44 o
   1  18   1         11.39         12.05         6.38 o
   2  18   1       1161.11       1104.12        19.53 o
   3  18   1         79.19         85.75         7.59 o
   4  18   1         11.60         15.67         6.87 o
   5  18   1         60.49         59.51         8.04 o
   6  18   1        142.78        164.18         9.39 o
   7  18   1         66.81         73.64         9.60 o
   8  18   1        364.96        305.32        14.45 o
   9  18   1        835.44        819.59        26.94 o
  10  18   1         34.59         46.78        12.22 o
  11  18   1         31.31         28.41        12.00 o
  12  18   1        138.85        166.25        16.16 o
  13  18   1         37.40         51.20        13.82 o
 -12  19   1         56.78         65.58        13.53 o
 -11  19   1          0.27          5.21        11.93 o
 -10  19   1          0.50          6.49        11.45 o
  -9  19   1          4.68         14.28        10.09 o
  -8  19   1          0.05         -9.09         9.09 o
  -7  19   1        526.96        582.86        16.27 o
  -6  19   1          0.05         -5.99         7.55 o
  -5  19   1        395.65        380.59        11.86 o
  -4  19   1          0.12          0.77         7.53 o
  -3  19   1         52.95         48.89         9.54 o
  -2  19   1        356.69        363.09        11.55 o
  -1  19   1         48.61         78.54         8.02 o
   0  19   1       1397.87       1265.59        18.35 o
   1  19   1       2181.06       2179.25        24.35 o
   2  19   1       1848.62       1872.65        22.57 o
   3  19   1         81.26         86.57         8.54 o
   4  19   1         82.00         84.05         8.72 o
   5  19   1        231.97        241.80        10.31 o
   6  19   1       1180.11       1232.34        18.82 o
   7  19   1          2.40          8.10         8.99 o
   8  19   1        686.63        690.88        24.06 o
   9  19   1         62.19         51.35        10.74 o
  10  19   1          4.59          0.89        11.13 o
  11  19   1        764.36        670.21        20.80 o
  12  19   1        122.04        161.53        14.87 o
 -12  20   1        153.66        127.01        15.08 o
 -11  20   1        156.26        160.45        14.58 o
 -10  20   1        144.42        156.23        13.85 o
  -9  20   1         19.39         36.67        10.48 o
  -8  20   1          5.26         -0.85         9.38 o
  -7  20   1         55.17         49.32         9.88 o
  -6  20   1          8.58          4.23         8.75 o
  -5  20   1        571.10        553.40        14.07 o
  -4  20   1       1190.73       1148.90        19.14 o
  -3  20   1        757.70        748.59        15.97 o
  -2  20   1         75.75         76.40         8.62 o
  -1  20   1       1492.53       1533.13        20.83 o
   0  20   1       5048.35       4939.86        42.68 o
   1  20   1          7.14         23.82         7.78 o
   2  20   1          1.71          0.81         7.51 o
   3  20   1        133.68        140.81         9.49 o
   4  20   1         39.24         24.95         8.01 o
   5  20   1       2342.92       2226.01        26.22 o
   6  20   1        365.84        401.52        12.81 o
   7  20   1        185.31        158.02        11.47 o
   8  20   1         31.29         27.54         9.84 o
   9  20   1         32.85         31.81        10.44 o
  10  20   1         88.92         77.82        12.70 o
  11  20   1          6.88          7.62        16.62 o
  12  20   1          0.05          6.35        14.51 o
 -11  21   1         16.46          9.81        15.07 o
 -10  21   1          1.25        -11.60        11.60 o
  -9  21   1         22.27         16.86        16.45 o
  -8  21   1         83.50        113.34        11.41 o
  -7  21   1         18.57          8.58         9.58 o
  -6  21   1       1201.43       1141.64        22.63 o
  -5  21   1          1.01          1.16         8.16 o
  -4  21   1        345.07        329.77        12.35 o
  -3  21   1         93.04        111.84         9.53 o
  -2  21   1        301.35        272.07        11.38 o
  -1  21   1         13.21         22.76         8.10 o
   0  21   1          3.29         71.52         9.02 o
   1  21   1         30.96         29.88         8.24 o
   2  21   1       1162.01       1112.29        18.76 o
   3  21   1        301.49        301.68        11.11 o
   4  21   1         75.65        102.11         9.22 o
   5  21   1         76.58         98.77         9.28 o
   6  21   1          2.42          3.93         9.11 o
   7  21   1         87.55         72.32        10.49 o
   8  21   1        157.76        140.41        11.86 o
   9  21   1        131.94        162.90        13.65 o
  10  21   1        180.27        185.49        15.70 o
  11  21   1         36.17         62.24        14.47 o
 -11  22   1          2.94         -4.67        12.91 o
 -10  22   1          0.89         19.57        12.30 o
  -9  22   1          9.09          9.88        11.67 o
  -8  22   1         35.30         40.00        10.51 o
  -7  22   1        314.34        294.01        16.28 o
  -6  22   1         17.44         21.94         9.62 o
  -5  22   1        202.96        180.85        10.68 o
  -4  22   1        251.15        202.12        12.31 o
  -3  22   1        129.66        133.21         9.99 o
  -2  22   1        532.47        506.45        16.40 o
  -1  22   1       1269.27       1290.34        20.35 o
   0  22   1        499.80        547.64        20.71 o
   1  22   1        313.56        305.24        11.76 o
   2  22   1        369.21        363.53        12.93 o
   3  22   1        549.86        560.56        14.96 o
   4  22   1         63.08         68.17         9.10 o
   5  22   1        685.28        644.60        16.12 o
   6  22   1        286.34        303.91        13.99 o
   7  22   1         34.08         47.82        10.91 o
   8  22   1         40.99         27.47        11.08 o
   9  22   1         12.05          9.63        11.52 o
  10  22   1        208.74        165.36        15.40 o
  11  22   1        169.58        155.74        22.54 o
 -10  23   1        237.65        292.15        17.96 o
  -9  23   1        346.35        394.80        17.29 o
  -8  23   1        104.93        135.12        12.17 o
  -7  23   1          2.71          1.32         9.97 o
  -6  23   1        367.76        356.05        14.08 o
  -5  23   1        118.41        108.61         9.86 o
  -4  23   1          9.94         23.11         8.99 o
  -3  23   1          6.04          7.31         8.66 o
  -2  23   1        445.32        479.39        14.07 o
  -1  23   1        119.15        123.00        10.60 o
   0  23   1        852.24        871.96        18.00 o
   1  23   1        156.12        160.07        11.03 o
   2  23   1        143.62        136.12        10.27 o
   3  23   1          2.15         24.15        12.03 o
   4  23   1        107.03        111.46        10.33 o
   5  23   1          6.74         22.61        11.31 o
   6  23   1         47.40         38.23        10.64 o
   7  23   1         37.14         33.08        10.95 o
   8  23   1        134.15        155.77        13.25 o
   9  23   1         32.32         19.93        11.70 o
  10  23   1          9.93         27.14        13.43 o
  -9  24   1          0.35         -4.91        12.68 o
  -8  24   1          1.21         14.94        11.35 o
  -7  24   1         44.02         32.07        14.09 o
  -6  24   1          3.52          0.94         9.64 o
  -5  24   1         12.57          5.70         9.43 o
  -4  24   1          8.84         18.45         8.73 o
  -3  24   1         29.87         17.72        12.06 o
  -2  24   1         19.02          5.22         8.77 o
  -1  24   1        483.35        473.29        16.39 o
   0  24   1       1133.98       1131.57        21.65 o
   1  24   1         24.71         18.36         9.46 o
   2  24   1        906.34        922.51        27.72 o
   3  24   1        545.08        536.91        15.55 o
   4  24   1         54.35         85.71        10.22 o
   5  24   1         30.44         30.04        10.40 o
   6  24   1          0.12          1.56        10.22 o
   7  24   1          1.51         18.53        10.75 o
   8  24   1          0.06         15.05        11.33 o
   9  24   1          1.20         -6.13        13.70 o
  -8  25   1         14.66         -5.90        12.38 o
  -7  25   1         13.74         35.20        11.66 o
  -6  25   1         19.38         26.21        11.11 o
  -5  25   1         38.03         31.18        11.08 o
  -4  25   1         80.49        108.12        10.74 o
  -3  25   1        156.93        136.87        11.67 o
  -2  25   1        221.20        222.18        12.82 o
  -1  25   1          0.01         -5.20         9.33 o
   0  25   1        147.19        184.37        11.88 o
   1  25   1          1.34         10.27         9.72 o
   2  25   1          7.53         24.45        10.12 o
   3  25   1          0.11          1.54         8.97 o
   4  25   1         18.88         35.83         9.66 o
   5  25   1        315.22        330.73        15.46 o
   6  25   1          4.73         12.89        12.94 o
   7  25   1        167.54        188.41        16.60 o
   8  25   1         97.12        123.70        16.11 o
  -7  26   1        629.30        683.78        22.20 o
  -6  26   1          7.31         20.39        11.97 o
  -5  26   1         34.61         29.88        12.03 o
  -4  26   1         46.56         34.09        10.66 o
  -3  26   1         12.22          6.92        10.57 o
  -2  26   1         21.01         27.98        10.79 o
  -1  26   1         10.02         10.54         9.87 o
   0  26   1          0.48         10.24         9.85 o
   1  26   1          9.00         13.65        12.83 o
   2  26   1         29.64         -1.14        11.66 o
   3  26   1         85.15         97.76        12.63 o
   4  26   1         13.47          9.50        14.47 o
   5  26   1         38.30         26.58        13.16 o
   6  26   1         45.18         25.52        24.04 o
   7  26   1          4.52         -4.15        13.60 o
  -6  27   1          0.61          0.13        15.29 o
  -5  27   1         59.32         52.04        12.40 o
  -4  27   1         19.36         30.96        11.60 o
  -3  27   1         12.25         -7.03        10.49 o
  -2  27   1         59.02         72.92        11.71 o
  -1  27   1         15.78         29.63        13.29 o
   0  27   1          0.00        -12.61        12.61 o
   1  27   1         71.31         75.66        14.25 o
   2  27   1         20.88         20.93        12.34 o
   3  27   1         35.09         32.24        11.83 o
   4  27   1        267.99        262.60        17.01 o
   5  27   1        117.22        137.91        15.39 o
   6  27   1        257.91        361.55        19.71 o
  -4  28   1        155.76        171.91        15.19 o
  -3  28   1        417.86        521.48        25.00 o
  -2  28   1         37.14         43.15        17.72 o
  -1  28   1          0.15        -11.00        13.18 o
   0  28   1          0.10        -13.06        13.19 o
   1  28   1          0.59          2.16        13.39 o
   2  28   1         94.70        123.49        14.87 o
   3  28   1          2.40        -14.63        14.63 o
   4  28   1          0.09         14.12        14.52 o
   0  29   1         43.07         55.07        18.54 o
 -17   0   2          0.02         -1.82        36.50 o
 -16   0   2        196.34        198.10        21.27 o
 -15   0   2        599.68        549.33        23.36 o
 -14   0   2         76.63         64.07        16.80 o
 -13   0   2       1674.59       1615.91        31.90 o
 -12   0   2        925.98        930.49        21.90 o
 -11   0   2        152.58        129.43        10.75 o
 -10   0   2       1987.83       2106.51        23.49 o
  -9   0   2       1375.14       1487.46        18.38 o
  -8   0   2       3595.33       3774.86        33.34 o
  -7   0   2       2414.39       2338.21        28.81 o
  -6   0   2      16059.15      17417.22       148.75 o
  -5   0   2       3475.44       3169.65        32.86 o
  -4   0   2        174.74        262.21        10.40 o
  -3   0   2        214.77        194.71         5.95 o
  -2   0   2       6847.03       6809.74        48.47 o
  -1   0   2        385.78        323.34         5.09 o
   0   0   2         44.28         16.46         2.47 o
   1   0   2      41897.15      40950.54       338.26 o
   2   0   2      10001.31       9749.69        91.90 o
   3   0   2       7732.42       7885.85        97.49 o
   4   0   2       1717.92       1561.13        19.83 o
   5   0   2         20.88          1.57         5.55 o
   6   0   2       8863.08       7937.16        65.69 o
   7   0   2        685.56        704.32        12.81 o
   8   0   2       9179.96       9436.31        72.76 o
   9   0   2        505.66        403.37        12.00 o
  10   0   2        113.83        129.24         9.12 o
  11   0   2       2749.88       2678.71        30.17 o
  12   0   2        546.93        486.62        17.56 o
  13   0   2        575.12        549.90        51.50 o
  14   0   2        775.26        770.16        71.42 o
  15   0   2        390.71        500.76        41.33 o
  16   0   2        351.46        305.62        48.96 o
 -17   1   2        119.57        152.68        22.56 o
 -16   1   2         20.62         16.71        11.73 o
 -15   1   2        106.63        134.92        12.46 o
 -14   1   2          0.89          9.85         9.24 o
 -13   1   2        627.40        639.31        16.05 o
 -12   1   2        319.01        330.27        11.01 o
 -11   1   2       1361.65       1366.94        16.57 o
 -10   1   2         24.97          7.55         4.89 o
  -9   1   2       1859.04       1912.51        15.91 o
  -8   1   2       5684.68       5769.89        34.76 o
  -7   1   2        110.78        154.13         5.90 o
  -6   1   2       5401.52       5483.99        37.33 o
  -5   1   2        466.88        448.65         8.87 o
  -4   1   2        992.03       1117.61        13.08 o
  -3   1   2      48535.86      48311.49       370.12 o
  -2   1   2        109.76        102.96         3.32 o
  -1   1   2       2861.27       2619.21        16.52 o
   0   1   2         98.78         91.40         2.33 o
   1   1   2      22201.84      22892.67       130.52 o
   2   1   2       8992.31       8467.51        58.36 o
   3   1   2        620.11        656.48         6.90 o
   4   1   2       1033.69        998.22         9.75 o
   5   1   2       6188.13       6572.87        39.43 o
   6   1   2       5902.94       6190.65        35.78 o
   7   1   2       7802.55       7834.64        57.14 o
   8   1   2          9.94         16.58         4.66 o
   9   1   2        306.18        300.33         7.23 o
  10   1   2       1363.61       1393.07        14.29 o
  11   1   2        111.11        108.61         7.13 o
  12   1   2         70.47         93.04         7.51 o
  13   1   2        490.86        504.21        15.81 o
  14   1   2          4.27         -2.97        12.04 o
  15   1   2         19.83         10.05        14.85 o
  16   1   2         17.02         24.44        17.20 o
 -16   2   2        180.65        221.11        15.79 o
 -15   2   2         54.67         47.92        11.45 o
 -14   2   2         58.06         54.47        10.82 o
 -13   2   2        471.32        451.52        12.84 o
 -12   2   2         61.42         84.34         8.59 o
 -11   2   2        430.95        489.73        11.54 o
 -10   2   2        963.68        931.82        13.99 o
  -9   2   2        416.22        511.88         9.80 o
  -8   2   2         96.97         83.99         5.73 o
  -7   2   2       2641.38       2642.09        24.80 o
  -6   2   2       2987.97       3136.95        25.71 o
  -5   2   2       8966.30       9030.48        59.63 o
  -4   2   2        412.88        312.86         7.01 o
  -3   2   2        622.17        663.07         8.72 o
  -2   2   2       2472.54       2368.00        16.92 o
  -1   2   2       2340.07       2282.32        14.14 o
   0   2   2          2.31          8.79         2.80 o
   1   2   2         68.17        125.75         2.57 o
   2   2   2      60340.98      58104.37       338.11 o
   3   2   2          0.33         -1.88         3.11 o
   4   2   2       1511.27       1447.43        11.50 o
   5   2   2       1208.87       1191.92        11.06 o
   6   2   2         67.33         91.76         5.33 o
   7   2   2        738.96        644.38         9.47 o
   8   2   2        419.71        380.94         8.28 o
   9   2   2          0.27         -0.88         4.94 o
  10   2   2         43.36         29.89         6.01 o
  11   2   2       1282.56       1166.31        15.59 o
  12   2   2        368.47        372.65        16.94 o
  13   2   2        144.01         94.30         9.85 o
  14   2   2         88.16         99.33        14.29 o
  15   2   2        297.43        283.84        21.61 o
  16   2   2          0.13        -15.82        15.82 o
 -16   3   2         10.08         19.62        11.73 o
 -15   3   2          2.94          4.44        10.92 o
 -14   3   2        321.22        313.61        19.16 o
 -13   3   2       1058.60       1012.21        18.17 o
 -12   3   2        759.20        724.18        15.14 o
 -11   3   2       5956.46       5785.02        42.06 o
 -10   3   2          1.68         11.56         5.34 o
  -9   3   2        690.98        776.42        11.35 o
  -8   3   2       1165.06       1349.33        14.99 o
  -7   3   2       5079.15       4962.97        34.90 o
  -6   3   2        554.29        634.42        11.02 o
  -5   3   2        898.50       1334.12        24.52 o
  -4   3   2        467.29        464.61         9.64 o
  -3   3   2       1041.53        839.42         8.34 o
  -2   3   2        497.68        428.65         7.84 o
  -1   3   2        146.38        163.57         3.70 o
   0   3   2       1452.42       1293.72        17.96 o
   1   3   2       1567.87       1605.33        11.15 o
   2   3   2       3368.13       3246.38        18.76 o
   3   3   2          3.95          8.82         3.44 o
   4   3   2         21.10         23.53         4.05 o
   5   3   2       8674.05       8695.89        51.98 o
   6   3   2        640.03        665.52         9.93 o
   7   3   2       1372.81       1294.64        14.38 o
   8   3   2       2870.70       2799.61        23.66 o
   9   3   2        216.87        256.85        13.19 o
  10   3   2         16.42         30.78         6.41 o
  11   3   2        154.34        125.03         8.58 o
  12   3   2        365.58        344.25        10.81 o
  13   3   2          7.34         -2.61         8.33 o
  14   3   2        483.11        496.91        19.13 o
  15   3   2         22.13         30.88        15.32 o
  16   3   2          7.66         -5.62        15.79 o
 -16   4   2        152.21        183.87        15.23 o
 -15   4   2        221.01        236.55        13.91 o
 -14   4   2         81.95         86.59        10.27 o
 -13   4   2        151.24        173.64        11.10 o
 -12   4   2       1098.81       1015.56        16.93 o
 -11   4   2       1579.04       1694.21        22.16 o
 -10   4   2         69.68         39.98         6.82 o
  -9   4   2       2264.63       2423.56        23.06 o
  -8   4   2       2196.22       2056.19        30.42 o
  -7   4   2        899.18        987.83        13.96 o
  -6   4   2       1843.81       2146.56        19.87 o
  -5   4   2        114.14        120.26         5.49 o
  -4   4   2      20621.61      20648.55       135.49 o
  -3   4   2        888.64        820.50         9.17 o
  -2   4   2       5069.03       4911.74        32.45 o
  -1   4   2      13664.24      14374.71        97.29 o
   0   4   2       2813.75       2616.93        19.68 o
   1   4   2       1232.44       1228.60        11.72 o
   2   4   2       7303.87       7010.67        50.39 o
   3   4   2          0.28          5.27         3.36 o
   4   4   2      10355.73      10704.27        78.30 o
   5   4   2          1.69         -3.12         4.35 o
   6   4   2       2854.77       2783.89        21.08 o
   7   4   2        182.17        158.19         6.28 o
   8   4   2        277.69        279.62         7.90 o
   9   4   2        129.94        132.72         7.38 o
  10   4   2        631.78        670.35        13.55 o
  11   4   2         58.46         75.82         8.27 o
  12   4   2         82.25        121.62        11.27 o
  13   4   2        248.92        265.51        15.72 o
  14   4   2         66.97         63.16        12.57 o
  15   4   2         80.52         98.09        16.69 o
  16   4   2         85.52         65.17        17.30 o
 -16   5   2         13.64         35.31        13.87 o
 -15   5   2          0.81          4.57        11.16 o
 -14   5   2         10.21         -9.49         9.49 o
 -13   5   2          7.69          8.55         8.85 o
 -12   5   2       2300.27       2122.89        24.70 o
 -11   5   2         65.76         43.16         7.69 o
 -10   5   2       1755.20       1793.40        20.69 o
  -9   5   2       1794.39       1787.58        21.22 o
  -8   5   2        622.13        633.95        12.33 o
  -7   5   2        317.95        321.21        10.22 o
  -6   5   2         25.03         49.87         5.74 o
  -5   5   2      16174.01      15505.84        98.72 o
  -4   5   2       3951.19       3960.99        26.90 o
  -3   5   2       5743.02       5539.84        47.39 o
  -2   5   2          6.50          1.56         3.32 o
  -1   5   2        467.20        468.17         6.85 o
   0   5   2        550.54        515.53         5.42 o
   1   5   2       7244.37       7098.15        39.19 o
   2   5   2      10559.08      10652.95        61.73 o
   3   5   2        179.70        226.08         5.35 o
   4   5   2        363.81        413.85         7.74 o
   5   5   2       1385.88       1538.32        16.47 o
   6   5   2        939.14       1058.08        13.56 o
   7   5   2         13.21         20.85         5.21 o
   8   5   2         21.92         16.56         5.56 o
   9   5   2       1565.70       1508.07        16.75 o
  10   5   2        951.12        982.06        15.44 o
  11   5   2         97.57         86.80         8.29 o
  12   5   2          7.99          5.92         7.90 o
  13   5   2         62.84         70.46        10.87 o
  14   5   2         44.92         42.88        13.52 o
  15   5   2         23.11         33.69        15.85 o
  16   5   2          5.59        -19.97        22.18 o
 -16   6   2          0.95         -1.36        13.61 o
 -15   6   2        174.73        200.64        14.97 o
 -14   6   2         91.56        127.61        11.11 o
 -13   6   2          4.72          8.48         9.01 o
 -12   6   2        299.02        274.45        14.83 o
 -11   6   2          9.23          3.15         7.87 o
 -10   6   2       6644.12       6525.00        47.94 o
  -9   6   2       2639.16       2702.47        25.07 o
  -8   6   2          8.89         -6.34         6.79 o
  -7   6   2        701.38        669.90        11.93 o
  -6   6   2        691.58        679.37        11.15 o
  -5   6   2       1121.10       1036.61        13.36 o
  -4   6   2       8907.51       8922.73        55.13 o
  -3   6   2       1079.11       1114.39        13.60 o
  -2   6   2      11484.96      11307.74        71.25 o
  -1   6   2        816.36        762.83         8.86 o
   0   6   2        495.23        491.44         7.03 o
   1   6   2       7215.03       7202.45        41.80 o
   2   6   2        377.01        411.81         6.29 o
   3   6   2         23.77         20.46         3.56 o
   4   6   2       5722.33       5933.94        36.93 o
   5   6   2       6943.75       6748.20        44.12 o
   6   6   2       3779.92       3980.14        29.22 o
   7   6   2       1114.43       1088.31        13.63 o
   8   6   2         28.16         38.73         6.00 o
   9   6   2         23.30         29.54         6.40 o
  10   6   2          8.70         22.86         7.07 o
  11   6   2        821.51        799.32        15.60 o
  12   6   2        269.19        270.86        15.95 o
  13   6   2          2.72         17.52        10.41 o
  14   6   2          3.08          0.13        10.60 o
  15   6   2         24.33         21.06        11.68 o
  16   6   2        172.27        211.74        20.61 o
 -16   7   2        131.04        136.16        15.29 o
 -15   7   2        426.77        455.26        19.42 o
 -14   7   2         28.00         24.20        10.33 o
 -13   7   2         61.87         71.57        10.35 o
 -12   7   2        141.49        105.08         9.78 o
 -11   7   2        693.33        706.41        15.14 o
 -10   7   2         73.62         75.96         8.11 o
  -9   7   2       3947.56       3888.03        31.92 o
  -8   7   2        808.43        876.21        14.30 o
  -7   7   2        511.36        504.60        11.04 o
  -6   7   2         51.12         60.13         5.99 o
  -5   7   2         65.45         77.66         4.89 o
  -4   7   2       1996.13       1978.71        16.28 o
  -3   7   2       6653.79       6964.02        48.92 o
  -2   7   2       1001.15       1113.65        11.79 o
  -1   7   2       5022.56       5066.96        36.11 o
   0   7   2       7100.91       6866.66        44.49 o
   1   7   2       2246.57       2130.38        15.41 o
   2   7   2        342.20        376.86         6.50 o
   3   7   2      40124.93      39994.52       221.38 o
   4   7   2        226.66        265.09         7.91 o
   5   7   2        374.63        455.68        11.45 o
   6   7   2          0.54         -3.55         4.90 o
   7   7   2        352.76        371.06         9.18 o
   8   7   2        237.34        257.25        11.57 o
   9   7   2        139.37        127.87         7.78 o
  10   7   2        425.36        382.88        11.06 o
  11   7   2         15.91         11.38         7.51 o
  12   7   2         88.37         96.56        10.74 o
  13   7   2          0.19          0.73        10.04 o
  14   7   2         19.37         25.46        11.20 o
  15   7   2         32.30         35.70        12.16 o
  16   7   2         12.49         21.11        15.21 o
 -16   8   2         11.51         11.96        14.51 o
 -15   8   2        364.00        418.06        17.44 o
 -14   8   2         65.22         75.95        11.53 o
 -13   8   2       1018.74        969.37        20.45 o
 -12   8   2         14.83         14.37         9.15 o
 -11   8   2        162.53        127.58         9.32 o
 -10   8   2        340.16        310.16        10.89 o
  -9   8   2        704.09        692.49        13.65 o
  -8   8   2       1097.51       1127.04        16.01 o
  -7   8   2        118.33        190.32         7.83 o
  -6   8   2       6570.36       6354.53        42.57 o
  -5   8   2        147.52        185.54         6.78 o
  -4   8   2      25223.59      26409.68       173.63 o
  -3   8   2      16068.01      17467.76       116.30 o
  -2   8   2         50.58         30.25         4.43 o
  -1   8   2      17912.22      17577.87       109.35 o
   0   8   2       4484.51       4363.12        30.00 o
   1   8   2       1119.10       1065.77        10.60 o
   2   8   2       2280.09       2096.50        16.56 o
   3   8   2        474.83        363.02         7.76 o
   4   8   2       2746.87       2543.70        20.44 o
   5   8   2        734.52        672.35         9.96 o
   6   8   2       1897.00       1800.33        17.31 o
   7   8   2        411.22        407.97         9.74 o
   8   8   2        683.79        666.73        12.24 o
   9   8   2        333.65        383.40        10.65 o
  10   8   2       1405.58       1390.57        18.62 o
  11   8   2         83.01         70.57         8.92 o
  12   8   2        383.01        385.64        14.52 o
  13   8   2        260.62        250.18        13.74 o
  14   8   2         71.71        101.50        12.11 o
  15   8   2        379.39        405.24        19.00 o
  16   8   2          1.24         -5.16        14.45 o
 -16   9   2          1.27         15.37        13.98 o
 -15   9   2         18.04         20.98        13.00 o
 -14   9   2         12.77         -7.32        10.60 o
 -13   9   2        387.85        420.87        16.10 o
 -12   9   2        260.71        250.60        12.07 o
 -11   9   2         64.94         95.39         9.57 o
 -10   9   2       1243.01       1296.74        19.40 o
  -9   9   2        132.19         96.86         8.33 o
  -8   9   2        670.34        660.16        15.40 o
  -7   9   2       1140.06       1142.78        15.95 o
  -6   9   2       1071.47       1126.79        15.07 o
  -5   9   2       1898.93       1888.29        17.42 o
  -4   9   2         21.19         28.87         5.18 o
  -3   9   2        426.02        390.50         8.98 o
  -2   9   2       4896.49       5070.18        40.17 o
  -1   9   2        613.66        624.41         9.57 o
   0   9   2        491.41        473.28         9.38 o
   1   9   2       1007.01        928.99        10.43 o
   2   9   2       1796.37       1957.45        19.56 o
   3   9   2       1862.76       1947.13        17.67 o
   4   9   2        296.39        347.14         8.43 o
   5   9   2         33.59         19.75         4.55 o
   6   9   2         78.15         82.17         6.44 o
   7   9   2        949.36       1003.09        16.22 o
   8   9   2        345.61        318.74         9.43 o
   9   9   2       1270.83       1321.67        18.27 o
  10   9   2       1476.53       1473.03        19.67 o
  11   9   2        184.86        202.39        10.76 o
  12   9   2         40.75         29.40        10.17 o
  13   9   2        857.41        937.18        21.78 o
  14   9   2         58.71         85.84        12.30 o
  15   9   2        156.92        165.49        14.80 o
  16   9   2        271.21        319.36        25.72 o
 -15  10   2          2.62         12.36        12.15 o
 -14  10   2         50.87         56.92        12.30 o
 -13  10   2        174.60        184.98        12.60 o
 -12  10   2          5.62          1.45         9.12 o
 -11  10   2        290.66        296.63        11.99 o
 -10  10   2       1622.49       1441.25        20.36 o
  -9  10   2         38.87         63.75         8.90 o
  -8  10   2         14.70         13.65         6.81 o
  -7  10   2        459.21        441.19        13.59 o
  -6  10   2       1155.95       1263.45        16.26 o
  -5  10   2        201.14        210.69         8.57 o
  -4  10   2       7456.52       7614.55        54.90 o
  -3  10   2      10633.55      11343.47        77.95 o
  -2  10   2       1347.60       1443.46        17.92 o
  -1  10   2      14811.49      16088.48       107.57 o
   0  10   2         69.14         62.69         4.98 o
   1  10   2        501.49        648.06         9.27 o
   2  10   2       9893.90      10453.30        72.61 o
   3  10   2        151.26        120.99         6.07 o
   4  10   2       5765.46       5758.79        46.21 o
   5  10   2        182.72        199.04         6.50 o
   6  10   2         59.76         73.53         5.72 o
   7  10   2       2155.52       2119.78        25.64 o
   8  10   2       1868.29       1840.53        20.79 o
   9  10   2        186.28        199.34        10.46 o
  10  10   2        467.40        450.10        18.29 o
  11  10   2          1.52         -7.90         9.10 o
  12  10   2         31.21         22.58        10.18 o
  13  10   2         34.73         33.43        10.74 o
  14  10   2         43.27         43.04        11.71 o
  15  10   2          9.98         13.61        12.03 o
 -15  11   2         13.70          3.99        12.15 o
 -14  11   2          2.19         15.87        11.87 o
 -13  11   2         83.44         68.21        11.96 o
 -12  11   2        203.02        201.33        12.31 o
 -11  11   2         10.01          7.14         8.59 o
 -10  11   2         52.87         40.85         8.45 o
  -9  11   2        744.64        664.30        14.67 o
  -8  11   2       2524.71       2457.94        27.86 o
  -7  11   2        443.87        434.46        13.81 o
  -6  11   2         55.86         67.99         5.77 o
  -5  11   2       3192.91       3184.55        26.03 o
  -4  11   2      10755.17      11024.30        76.88 o
  -3  11   2       1678.11       1842.45        18.32 o
  -2  11   2       1524.06       1606.16        16.97 o
  -1  11   2       7490.45       7748.14        55.03 o
   0  11   2       1126.04       1289.54        14.14 o
   1  11   2        757.55        677.37         9.54 o
   2  11   2         18.20         29.74         6.55 o
   3  11   2        340.33        328.63         8.20 o
   4  11   2        667.02        716.87        11.66 o
   5  11   2         10.79         21.30         6.36 o
   6  11   2         13.20         12.12         5.17 o
   7  11   2       1145.28       1094.48        14.95 o
   8  11   2       1461.83       1402.07        19.84 o
   9  11   2       6029.90       5852.89        53.24 o
  10  11   2         17.82         15.27         9.07 o
  11  11   2          0.02         -4.03         9.18 o
  12  11   2        881.06        855.68        20.53 o
  13  11   2        647.25        624.96        30.40 o
  14  11   2          0.39        -10.76        12.62 o
  15  11   2         66.71         47.57        12.80 o
 -15  12   2        331.81        347.39        17.40 o
 -14  12   2        111.52         89.33        12.86 o
 -13  12   2          0.43         11.39        10.75 o
 -12  12   2        277.27        280.77        19.78 o
 -11  12   2        250.47        252.14        12.32 o
 -10  12   2        605.84        584.75        16.29 o
  -9  12   2       1429.21       1404.24        21.42 o
  -8  12   2        157.08        166.07         9.96 o
  -7  12   2        163.45        170.64         9.75 o
  -6  12   2        543.82        540.62        10.95 o
  -5  12   2        495.94        495.81        10.41 o
  -4  12   2        116.13        143.23         7.12 o
  -3  12   2       1806.20       1919.92        19.15 o
  -2  12   2       1719.70       1782.28        16.73 o
  -1  12   2       2453.27       2341.13        21.21 o
   0  12   2       2368.31       2686.52        23.40 o
   1  12   2       4205.87       3941.14        31.42 o
   2  12   2       1147.53       1230.88        14.46 o
   3  12   2       1508.06       1588.45        23.27 o
   4  12   2         20.62         30.55         5.59 o
   5  12   2         20.46          6.24         5.39 o
   6  12   2          0.02          5.57         5.58 o
   7  12   2         91.14         85.62         7.11 o
   8  12   2        141.03        148.51         8.96 o
   9  12   2          6.21         14.32         8.46 o
  10  12   2        214.81        170.87        11.04 o
  11  12   2         52.42         60.68        10.39 o
  12  12   2          3.73        -11.74        11.74 o
  13  12   2         23.36         19.52        10.84 o
  14  12   2         38.25         48.98        12.31 o
  15  12   2        294.91        298.43        16.42 o
 -15  13   2          5.42          6.52        14.47 o
 -14  13   2         56.73         80.70        15.07 o
 -13  13   2        133.72        154.84        15.62 o
 -12  13   2         87.43         66.10        15.61 o
 -11  13   2         54.30         48.36        12.55 o
 -10  13   2        209.29        215.27        13.17 o
  -9  13   2        716.69        697.82        16.98 o
  -8  13   2         81.38         77.71         8.32 o
  -7  13   2       1039.08        981.05        16.58 o
  -6  13   2         10.50          6.21         5.66 o
  -5  13   2        555.22        560.87        19.43 o
  -4  13   2       1717.53       1712.03        17.51 o
  -3  13   2       2596.30       2849.79        23.78 o
  -2  13   2        452.36        368.72        10.43 o
  -1  13   2       3958.78       3938.23        34.73 o
   0  13   2        131.20        187.50         6.96 o
   1  13   2         18.35         15.21         4.96 o
   2  13   2         22.46         37.33         5.56 o
   3  13   2       3823.06       3634.36        29.07 o
   4  13   2         17.54         27.71         5.68 o
   5  13   2        296.60        280.32         8.97 o
   6  13   2       3106.43       3078.75        26.40 o
   7  13   2         97.35        100.74         6.79 o
   8  13   2        490.12        502.85        13.99 o
   9  13   2         72.49         38.12         8.53 o
  10  13   2          9.71         17.67         8.75 o
  11  13   2        108.58        115.19        11.08 o
  12  13   2         11.05         25.10        10.46 o
  13  13   2        185.92        230.59        14.02 o
  14  13   2        230.41        214.43        14.61 o
  15  13   2        456.15        518.98        20.31 o
 -14  14   2         42.77         19.50        14.51 o
 -13  14   2          1.51         -7.39        12.89 o
 -12  14   2        432.15        427.68        19.31 o
 -11  14   2        277.71        301.62        16.40 o
 -10  14   2        756.33        867.41        22.90 o
  -9  14   2        304.55        278.43        14.47 o
  -8  14   2         97.22         91.93         8.48 o
  -7  14   2        186.86        168.84         8.01 o
  -6  14   2         37.95         59.94         6.61 o
  -5  14   2          0.37          8.97         5.81 o
  -4  14   2        106.85        113.82         7.27 o
  -3  14   2       2863.61       2819.62        26.21 o
  -2  14   2        797.34        838.52        12.94 o
  -1  14   2       2093.83       2207.86        22.00 o
   0  14   2          3.47          0.97         5.09 o
   1  14   2       1198.51       1199.21        15.02 o
   2  14   2         23.28         15.14         5.51 o
   3  14   2       2754.38       2705.31        24.09 o
   4  14   2          1.10         12.83         6.16 o
   5  14   2        263.72        301.18        10.41 o
   6  14   2        920.60        907.49        15.41 o
   7  14   2        317.64        362.16        10.12 o
   8  14   2          6.92         -8.16         8.16 o
   9  14   2        199.81        216.97        11.67 o
  10  14   2          6.89          0.88         9.57 o
  11  14   2        546.12        560.85        18.75 o
  12  14   2        117.44        108.39        11.35 o
  13  14   2         32.91         26.40        10.74 o
  14  14   2         22.10         39.13        12.09 o
 -14  15   2         34.53         40.62        16.60 o
 -13  15   2         39.98         45.48        14.34 o
 -12  15   2        752.75        758.77        28.89 o
 -11  15   2         44.31         42.67        12.75 o
 -10  15   2        497.81        483.18        18.31 o
  -9  15   2          3.76         -5.03        10.60 o
  -8  15   2        501.68        460.94        14.88 o
  -7  15   2        109.98        105.88         9.27 o
  -6  15   2        833.35        816.87        13.89 o
  -5  15   2        607.20        611.53        11.67 o
  -4  15   2          7.81          1.13         5.67 o
  -3  15   2        686.90        661.90        12.76 o
  -2  15   2         41.91         54.52         6.18 o
  -1  15   2        694.48        581.48        11.64 o
   0  15   2        796.94        710.02        12.59 o
   1  15   2         13.40         10.28         5.57 o
   2  15   2         58.63         61.01         6.23 o
   3  15   2       2114.54       2028.39        22.04 o
   4  15   2       1024.71        969.55        16.35 o
   5  15   2         26.28         29.04         6.84 o
   6  15   2          6.24         25.89         7.29 o
   7  15   2         96.37         96.25         7.64 o
   8  15   2        451.75        504.03        14.75 o
   9  15   2        664.10        694.06        17.83 o
  10  15   2        115.79        112.82        12.51 o
  11  15   2         14.32         17.83        10.63 o
  12  15   2         17.73         23.79        12.64 o
  13  15   2         29.68         39.65        13.16 o
  14  15   2        101.72         97.69        14.88 o
 -14  16   2        302.36        288.74        19.32 o
 -13  16   2         39.19         57.38        14.70 o
 -12  16   2        106.24         72.96        13.98 o
 -11  16   2        450.23        492.13        19.64 o
 -10  16   2         18.81         41.08        12.22 o
  -9  16   2         71.46         84.64        13.52 o
  -8  16   2         28.02         11.64         9.41 o
  -7  16   2         35.31          8.18         8.89 o
  -6  16   2        658.97        638.69        13.54 o
  -5  16   2        362.50        431.13        11.95 o
  -4  16   2       3112.42       3138.37        29.20 o
  -3  16   2        142.63        130.25         7.76 o
  -2  16   2       1060.89        996.99        14.83 o
  -1  16   2       1888.48       1935.21        20.69 o
   0  16   2        412.65        418.50        10.55 o
   1  16   2         79.32         77.98         7.15 o
   2  16   2          2.06          7.80         5.87 o
   3  16   2       1792.43       1727.81        19.02 o
   4  16   2        293.97        292.41         9.69 o
   5  16   2       1358.06       1287.11        18.80 o
   6  16   2       1325.25       1253.79        16.68 o
   7  16   2       1434.79       1254.51        17.40 o
   8  16   2       3043.23       3082.58        31.06 o
   9  16   2        304.50        366.29        14.11 o
  10  16   2       1098.88       1193.86        22.46 o
  11  16   2          0.02         19.56        11.14 o
  12  16   2         22.44         24.72        12.60 o
  13  16   2         98.94         94.29        13.91 o
  14  16   2         49.41         35.73        13.86 o
 -13  17   2          0.40          0.26        14.00 o
 -12  17   2         80.48         81.98        14.41 o
 -11  17   2          5.69         -8.43        12.00 o
 -10  17   2         73.91         82.37        13.32 o
  -9  17   2          1.76          3.18        10.00 o
  -8  17   2        629.58        596.61        16.09 o
  -7  17   2        259.07        221.95        11.26 o
  -6  17   2        978.57        972.94        16.36 o
  -5  17   2       1844.09       1917.53        30.83 o
  -4  17   2        595.48        545.27        13.32 o
  -3  17   2          0.02          2.05         6.62 o
  -2  17   2        125.04        128.98         7.80 o
  -1  17   2        334.50        345.87        10.18 o
   0  17   2        139.60        144.72         7.84 o
   1  17   2        384.05        404.01        10.81 o
   2  17   2        200.33        187.80         8.44 o
   3  17   2         16.99          9.73         6.83 o
   4  17   2        289.39        293.74         9.99 o
   5  17   2        934.47        895.26        14.84 o
   6  17   2        350.65        373.33        11.28 o
   7  17   2        138.19        144.23         9.68 o
   8  17   2         30.19         36.27         8.98 o
   9  17   2        155.67        177.44        12.03 o
  10  17   2        437.78        439.71        18.53 o
  11  17   2        375.36        399.33        17.58 o
  12  17   2         12.76         -1.82        12.67 o
  13  17   2         10.09         -0.59        12.60 o
 -13  18   2          1.41          3.52        15.23 o
 -12  18   2         10.92          0.62        13.43 o
 -11  18   2         34.29         62.62        12.84 o
 -10  18   2         34.40         17.00        11.20 o
  -9  18   2        221.35        163.73        13.02 o
  -8  18   2        108.97         89.00        10.48 o
  -7  18   2          0.00         -8.53         8.53 o
  -6  18   2        100.00        107.18         9.48 o
  -5  18   2         24.99          4.63         7.21 o
  -4  18   2       1515.08       1564.89        22.42 o
  -3  18   2       2767.28       2639.19        28.55 o
  -2  18   2          4.58          4.02         6.76 o
  -1  18   2        219.40        250.57         9.55 o
   0  18   2       1501.74       1487.78        18.71 o
   1  18   2        954.84       1039.90        18.93 o
   2  18   2        298.01        304.22        10.11 o
   3  18   2        500.42        510.91        12.11 o
   4  18   2        233.96        310.19        12.39 o
   5  18   2       2840.65       2756.32        25.94 o
   6  18   2        165.14        158.77         9.25 o
   7  18   2         35.05         33.42         8.96 o
   8  18   2         26.44         31.73         9.58 o
   9  18   2        206.93        193.88        13.00 o
  10  18   2         41.80         46.80        11.59 o
  11  18   2         71.22         99.61        13.47 o
  12  18   2        224.39        259.91        16.40 o
  13  18   2         85.11         77.85        16.58 o
 -12  19   2         36.23         54.96        13.56 o
 -11  19   2         30.07         46.85        12.74 o
 -10  19   2        170.43        180.69        14.16 o
  -9  19   2         47.00         56.31        11.35 o
  -8  19   2         87.67        104.02        10.75 o
  -7  19   2         68.01         63.14         9.73 o
  -6  19   2        101.64         93.39         8.81 o
  -5  19   2          3.87         -5.40         7.37 o
  -4  19   2          0.29         -0.43         7.71 o
  -3  19   2       1955.02       1891.05        23.87 o
  -2  19   2        201.75        171.85         9.83 o
  -1  19   2         60.07         66.29         8.31 o
   0  19   2       1615.69       1619.74        21.49 o
   1  19   2          2.01         14.23         7.30 o
   2  19   2        576.92        549.14        14.22 o
   3  19   2        172.85        172.58         9.54 o
   4  19   2          0.26          0.53         7.28 o
   5  19   2        787.86        817.50        16.05 o
   6  19   2        171.34        175.29         9.65 o
   7  19   2       1427.44       1378.02        24.63 o
   8  19   2         28.72         36.25        11.17 o
   9  19   2         30.11         40.38        10.98 o
  10  19   2        255.05        232.43        19.20 o
  11  19   2        231.21        206.37        21.56 o
  12  19   2         69.27         63.41        14.73 o
 -12  20   2          0.32         -0.51        12.85 o
 -11  20   2        121.44        127.77        14.25 o
 -10  20   2         34.35         59.18        12.35 o
  -9  20   2         15.40         23.20        11.44 o
  -8  20   2          1.48          7.58         9.67 o
  -7  20   2        310.29        333.14        15.73 o
  -6  20   2          3.32         -6.17         8.45 o
  -5  20   2       1147.03       1046.26        21.52 o
  -4  20   2          0.02         -4.99         8.33 o
  -3  20   2         24.73         26.20         7.91 o
  -2  20   2         12.09          8.74         7.58 o
  -1  20   2       1128.32        962.33        17.78 o
   0  20   2       1461.81       1410.79        20.64 o
   1  20   2       2927.18       2724.77        29.61 o
   2  20   2       1125.86       1101.11        17.70 o
   3  20   2        857.00        871.82        16.09 o
   4  20   2       1031.51        894.98        16.30 o
   5  20   2         45.44         53.70         8.41 o
   6  20   2        334.24        340.46        14.56 o
   7  20   2         84.95        108.53        10.83 o
   8  20   2         48.88         40.12        10.81 o
   9  20   2         63.75         86.95        13.04 o
  10  20   2        765.13        856.82        37.57 o
  11  20   2          1.85          0.47        15.87 o
  12  20   2        597.11        604.74        23.60 o
 -11  21   2          8.54         12.42        12.83 o
 -10  21   2         51.53         56.00        12.73 o
  -9  21   2        116.60         94.28        12.45 o
  -8  21   2        174.18        168.14        12.26 o
  -7  21   2        180.05        157.53        11.54 o
  -6  21   2        687.07        757.45        18.28 o
  -5  21   2        216.93        221.01        10.77 o
  -4  21   2        282.80        283.16        11.89 o
  -3  21   2        589.65        642.85        15.64 o
  -2  21   2        222.85        188.79        10.96 o
  -1  21   2          0.56         -0.72         7.60 o
   0  21   2        150.02        199.48        10.14 o
   1  21   2        874.82        881.36        16.77 o
   2  21   2        994.19        905.41        16.93 o
   3  21   2       1087.22       1144.62        17.84 o
   4  21   2        286.64        311.42        11.51 o
   5  21   2        525.23        525.91        14.90 o
   6  21   2         59.80         56.93        10.14 o
   7  21   2          1.51          0.28         9.79 o
   8  21   2          1.46         -2.36        10.10 o
   9  21   2        123.70        146.95        13.38 o
  10  21   2          0.01          1.88        12.38 o
  11  21   2         50.88          5.03        13.27 o
 -11  22   2          1.62          5.16        12.81 o
 -10  22   2         62.60         68.95        13.06 o
  -9  22   2         21.60         16.59        14.15 o
  -8  22   2         38.24         35.63        10.71 o
  -7  22   2          6.27         12.02         9.78 o
  -6  22   2         39.35         49.60        10.02 o
  -5  22   2        281.44        333.71        12.27 o
  -4  22   2         92.51        103.22        11.18 o
  -3  22   2          0.56         -2.57         8.09 o
  -2  22   2        350.65        384.18        12.66 o
  -1  22   2         20.21         27.28         8.21 o
   0  22   2        118.21        156.38         9.97 o
   1  22   2         50.36         66.60         9.21 o
   2  22   2        188.90        180.38        10.76 o
   3  22   2          1.27          0.48         8.38 o
   4  22   2         33.40         14.10         8.86 o
   5  22   2         49.24         35.16         9.20 o
   6  22   2        413.37        431.20        15.81 o
   7  22   2        344.40        313.21        16.95 o
   8  22   2        177.76        152.70        18.39 o
   9  22   2         69.59         48.66        12.50 o
  10  22   2        195.13        241.64        20.41 o
 -10  23   2          0.15         10.87        12.35 o
  -9  23   2         46.66         62.36        18.49 o
  -8  23   2          0.36         -1.07        10.38 o
  -7  23   2          0.02         -9.73         9.73 o
  -6  23   2         23.38         19.43         9.66 o
  -5  23   2         16.29         23.07         8.78 o
  -4  23   2         82.86         58.38         9.56 o
  -3  23   2        858.32        861.93        18.30 o
  -2  23   2        266.03        218.51        12.02 o
  -1  23   2        733.53        595.59        16.70 o
   0  23   2       1244.56       1264.72        29.14 o
   1  23   2        144.39        173.44        14.07 o
   2  23   2       1732.84       1612.57        23.17 o
   3  23   2       2114.28       2207.93        27.29 o
   4  23   2        249.20        253.37        11.61 o
   5  23   2        362.72        349.89        17.30 o
   6  23   2        433.88        383.88        15.80 o
   7  23   2         15.49         20.64        12.74 o
   8  23   2        279.32        276.70        17.91 o
   9  23   2        101.68        124.13        15.66 o
  10  23   2          2.38        -12.96        15.75 o
  -9  24   2         52.48         83.88        13.38 o
  -8  24   2         20.63         27.77        11.63 o
  -7  24   2         66.40         68.81        11.09 o
  -6  24   2        269.48        308.99        14.52 o
  -5  24   2        131.39        173.28        12.72 o
  -4  24   2        415.58        437.19        15.76 o
  -3  24   2        328.06        331.70        13.97 o
  -2  24   2        483.26        520.05        20.28 o
  -1  24   2        358.72        346.12        13.49 o
   0  24   2         82.91         96.41        10.28 o
   1  24   2         72.82         59.13        11.93 o
   2  24   2         79.05         81.07        10.70 o
   3  24   2        217.69        251.03        14.21 o
   4  24   2        160.02        180.50        13.54 o
   5  24   2         10.79          5.83        12.32 o
   6  24   2         64.52         55.00        13.37 o
   7  24   2         40.37         33.50        13.51 o
   8  24   2         98.86         82.15        15.08 o
   9  24   2         29.64         51.94        15.08 o
  -8  25   2         33.69         34.88        16.73 o
  -7  25   2        171.74        230.85        14.25 o
  -6  25   2        111.81        108.34        12.20 o
  -5  25   2         61.35         60.90        11.18 o
  -4  25   2         50.02         59.35        10.73 o
  -3  25   2         87.79        121.36        11.37 o
  -2  25   2        169.29        180.12        12.25 o
  -1  25   2        196.44        202.24        11.95 o
   0  25   2         15.34         21.97        13.61 o
   1  25   2        265.32        304.41        16.33 o
   2  25   2        894.30        858.71        25.10 o
   3  25   2         72.50         69.94        12.02 o
   4  25   2        149.31        140.29        13.27 o
   5  25   2          0.04         12.15        12.77 o
   6  25   2         82.65         73.47        14.21 o
   7  25   2          3.85        -12.99        12.99 o
   8  25   2          8.32         -2.95        13.94 o
  -7  26   2        170.36        188.78        16.69 o
  -6  26   2          5.14         -8.04        11.67 o
  -5  26   2         46.92         67.85        12.31 o
  -4  26   2          0.28         -9.63         9.63 o
  -3  26   2        148.26        143.11        12.12 o
  -2  26   2         12.57         16.54        13.25 o
  -1  26   2          2.74          5.96        11.85 o
   0  26   2         22.57         16.05        12.12 o
   1  26   2        194.70        186.90        14.91 o
   2  26   2          3.32          2.77        11.45 o
   3  26   2        140.86        165.80        13.93 o
   4  26   2         17.84          0.02        11.56 o
   5  26   2          1.58        -12.49        12.81 o
   6  26   2        551.75        598.18        24.49 o
   7  26   2        118.23        135.08        16.20 o
  -6  27   2          7.81         10.91        12.24 o
  -5  27   2        369.26        374.56        32.33 o
  -4  27   2         95.23        105.45        15.47 o
  -3  27   2        260.67        262.57        18.03 o
  -2  27   2        461.49        500.91        19.66 o
  -1  27   2         23.53          9.26        12.09 o
   0  27   2         45.67         43.47        12.75 o
   1  27   2          0.51          8.27        11.81 o
   2  27   2         35.63         22.29        12.08 o
   3  27   2        359.85        340.79        16.84 o
   4  27   2         46.19         69.35        13.99 o
   5  27   2        599.27        701.74        37.10 o
   6  27   2        174.14        210.91        43.69 o
  -4  28   2        157.63        158.66        16.92 o
  -3  28   2        173.54        184.23        16.85 o
  -2  28   2          0.51        -13.04        13.04 o
  -1  28   2         30.92         41.50        16.05 o
   0  28   2         11.19         21.22        14.15 o
   1  28   2         25.12         17.57        12.84 o
   2  28   2        248.83        269.85        16.32 o
   3  28   2        289.78        369.26        17.76 o
   4  28   2        164.86        212.22        17.10 o
 -16   1   3         49.90         50.40        11.66 o
 -15   1   3         38.57         33.69        10.49 o
 -14   1   3         66.52         41.32         9.92 o
 -13   1   3       1224.00       1119.31        19.83 o
 -12   1   3          3.00         -7.31         7.31 o
 -11   1   3         94.26         74.78         6.99 o
 -10   1   3       2290.14       2258.13        18.57 o
  -9   1   3        124.85        144.63         7.01 o
  -8   1   3       3144.06       3223.44        30.93 o
  -7   1   3       4914.49       5339.33        38.94 o
  -6   1   3        205.46        272.37         7.63 o
  -5   1   3      30175.60      31015.99       181.54 o
  -4   1   3      22405.45      22434.52       139.03 o
  -3   1   3      15568.21      15278.06        85.66 o
  -2   1   3       1144.75       1168.29        11.20 o
  -1   1   3       3286.27       3176.24        20.33 o
   0   1   3        148.39        166.77         4.24 o
   1   1   3        883.70        997.63         7.85 o
   2   1   3      50238.22      50995.90       303.88 o
   3   1   3         19.52         30.36         3.95 o
   4   1   3       4021.03       4379.47        29.24 o
   5   1   3       2346.53       2655.82        20.47 o
   6   1   3       6007.14       6568.27        43.33 o
   7   1   3       1238.99       1263.89        13.35 o
   8   1   3         55.30         83.77         5.96 o
   9   1   3       1862.98       1812.28        16.87 o
  10   1   3        772.19        720.96        12.09 o
  11   1   3        605.74        622.17        13.00 o
  12   1   3       1335.08       1239.01        17.87 o
  13   1   3       2241.81       2085.39        25.19 o
  14   1   3         58.42         47.54        14.26 o
  15   1   3        837.68        848.89        69.81 o
  16   1   3         21.83          8.06        27.83 o
 -16   2   3        324.81        337.06        16.12 o
 -15   2   3          9.10          9.33        10.50 o
 -14   2   3        353.24        385.69        14.18 o
 -13   2   3        994.87        926.22        17.30 o
 -12   2   3        268.30        264.60        10.48 o
 -11   2   3        450.18        447.62        10.57 o
 -10   2   3         17.29         47.81         6.07 o
  -9   2   3        249.75        222.64         7.69 o
  -8   2   3        267.48        382.27        12.28 o
  -7   2   3       1275.09       1488.99        15.87 o
  -6   2   3       3001.70       3223.96        26.26 o
  -5   2   3       3844.56       4067.50        30.12 o
  -4   2   3        496.56        520.47         9.56 o
  -3   2   3       2135.65       2251.18        19.53 o
  -2   2   3      17567.73      17699.07       122.71 o
  -1   2   3      38667.88      38593.91       391.19 o
   0   2   3       9703.44      10288.60        55.27 o
   1   2   3      23088.88      22425.27       113.63 o
   2   2   3        472.96        554.17         5.90 o
   3   2   3      25114.87      25332.71       140.60 o
   4   2   3       6231.83       5852.79        41.73 o
   5   2   3       2186.06       2370.13        23.14 o
   6   2   3       1580.78       1616.23        14.74 o
   7   2   3          8.11          6.93         4.74 o
   8   2   3       2906.51       3011.54        22.51 o
   9   2   3          6.02         11.66         5.24 o
  10   2   3       1573.89       1593.65        16.84 o
  11   2   3       1837.79       1954.45        20.99 o
  12   2   3       1357.76       1538.58        21.13 o
  13   2   3         48.99         42.06         9.88 o
  14   2   3        114.47         97.17        16.23 o
  15   2   3         39.75         87.09        16.90 o
  16   2   3        130.85        144.11        21.38 o
 -16   3   3          0.73         16.01        11.79 o
 -15   3   3         52.70         55.64        11.59 o
 -14   3   3       1696.86       1622.14        24.12 o
 -13   3   3        455.03        478.21        13.50 o
 -12   3   3        257.32        253.58        10.44 o
 -11   3   3        850.76        828.44        15.31 o
 -10   3   3        289.65        229.24         7.67 o
  -9   3   3         10.40         12.36         5.09 o
  -8   3   3          0.02          4.05         6.13 o
  -7   3   3       1876.04       1963.66        19.54 o
  -6   3   3       1069.38       1080.91        13.68 o
  -5   3   3          2.88          1.48         5.15 o
  -4   3   3        153.11        125.50         5.32 o
  -3   3   3       7555.60       7554.26        48.96 o
  -2   3   3        499.95        461.25         6.71 o
  -1   3   3     140770.70     142308.09       749.76 o
   0   3   3       5986.32       5938.89        41.26 o
   1   3   3      63847.48      63291.22       369.02 o
   2   3   3         42.20         42.82         3.37 o
   3   3   3       5672.29       5292.74        42.99 o
   4   3   3         17.45         13.13         4.32 o
   5   3   3       3009.34       2863.40        20.78 o
   6   3   3         29.88         37.26         4.92 o
   7   3   3          0.45         -4.85         4.85 o
   8   3   3       1514.87       1503.62        17.35 o
   9   3   3       1616.42       1598.95        17.06 o
  10   3   3        938.63        975.69        15.50 o
  11   3   3       1725.88       1710.90        20.71 o
  12   3   3         85.49         94.71         9.02 o
  13   3   3         28.59         16.88         9.96 o
  14   3   3          0.09          2.31        12.80 o
  15   3   3         52.86         37.54        16.01 o
  16   3   3         78.99         99.80        19.56 o
 -16   4   3        123.86        119.69        13.34 o
 -15   4   3        200.73        200.48        13.63 o
 -14   4   3        541.61        458.55        14.57 o
 -13   4   3        656.53        708.27        15.97 o
 -12   4   3        532.56        492.40        12.89 o
 -11   4   3         18.34         12.95         7.36 o
 -10   4   3        245.64        184.15         7.38 o
  -9   4   3         90.85        122.45         6.93 o
  -8   4   3         41.38         71.05         5.52 o
  -7   4   3        487.55        457.67        10.70 o
  -6   4   3        109.28         96.98         6.19 o
  -5   4   3        275.67        306.25         6.62 o
  -4   4   3       2189.49       2332.08        17.46 o
  -3   4   3       6558.45       6933.71        48.45 o
  -2   4   3          6.93         16.50         3.54 o
  -1   4   3      22522.78      22247.70       122.86 o
   0   4   3       7935.80       8169.72        55.97 o
   1   4   3      12373.59      12579.92        71.15 o
   2   4   3      10044.03       9956.99        54.41 o
   3   4   3         34.63         29.08         4.01 o
   4   4   3       2390.00       2584.73        18.60 o
   5   4   3        789.36        609.35         9.85 o
   6   4   3        123.29        146.55         6.06 o
   7   4   3         33.95         22.46         5.13 o
   8   4   3       6061.20       6059.56        42.51 o
   9   4   3        187.31        203.94         8.38 o
  10   4   3        125.38        113.60         8.00 o
  11   4   3        698.06        726.58        15.80 o
  12   4   3        282.62        257.14        12.94 o
  13   4   3         37.98         48.86        11.07 o
  14   4   3         75.12         82.01        14.93 o
  15   4   3         17.75         44.97        15.96 o
  16   4   3         55.66         54.21        17.57 o
 -16   5   3         47.04         35.56        12.02 o
 -15   5   3          6.16         -2.77        10.93 o
 -14   5   3        141.54        124.23        11.03 o
 -13   5   3        602.51        652.74        18.80 o
 -12   5   3         75.82         67.32         9.30 o
 -11   5   3        574.88        598.52        20.49 o
 -10   5   3        173.72        215.37        14.01 o
  -9   5   3        170.95        190.47         8.90 o
  -8   5   3       1605.84       1705.61        19.18 o
  -7   5   3      10414.36      10638.52        71.62 o
  -6   5   3       8689.75       8714.83        59.06 o
  -5   5   3       2094.95       2187.35        19.25 o
  -4   5   3        145.88        156.59         4.96 o
  -3   5   3         16.55         17.48         4.00 o
  -2   5   3       8965.18       9159.69        58.30 o
  -1   5   3       7923.66       7387.78        64.12 o
   0   5   3       1291.46       1176.18        10.96 o
   1   5   3       6433.99       6058.35        42.35 o
   2   5   3       9925.80       9584.74        52.94 o
   3   5   3       2756.80       2923.31        21.55 o
   4   5   3        259.34        273.66         6.00 o
   5   5   3       3203.95       3240.11        23.09 o
   6   5   3        144.19        206.46         7.85 o
   7   5   3       2708.15       2645.86        21.26 o
   8   5   3        288.52        312.93         8.43 o
   9   5   3         97.20        108.36         7.53 o
  10   5   3       3833.09       3632.59        30.86 o
  11   5   3        226.99        221.93        10.13 o
  12   5   3         93.97         89.01         9.60 o
  13   5   3          9.51         -3.09        10.91 o
  14   5   3         28.91         -1.70        11.69 o
  15   5   3          6.46         -6.25        15.61 o
  16   5   3          7.08          9.57        16.50 o
 -16   6   3        275.22        290.68        17.59 o
 -15   6   3          1.73          7.42        10.93 o
 -14   6   3          3.29          4.89         9.54 o
 -13   6   3        218.62        245.61        11.96 o
 -12   6   3        339.81        345.94        12.43 o
 -11   6   3         25.44         28.91         7.86 o
 -10   6   3       2269.98       2234.83        23.42 o
  -9   6   3       2081.93       1890.69        21.63 o
  -8   6   3       3607.22       3529.17        29.97 o
  -7   6   3        361.88        368.15         9.44 o
  -6   6   3       6030.94       5370.09        39.11 o
  -5   6   3        312.44        263.09         8.47 o
  -4   6   3        759.11        737.84        11.18 o
  -3   6   3       5022.93       5232.60        35.80 o
  -2   6   3       1527.59       1564.54        14.24 o
  -1   6   3      11660.86      11833.03        69.98 o
   0   6   3       2443.10       2483.21        19.82 o
   1   6   3         69.19         74.82         4.52 o
   2   6   3       4772.22       4876.08        28.84 o
   3   6   3        712.84        670.99         8.12 o
   4   6   3       1019.91       1147.18        11.48 o
   5   6   3        141.81        198.24         6.45 o
   6   6   3         34.25         29.86         4.93 o
   7   6   3       4110.33       4055.62        30.95 o
   8   6   3        425.68        414.17         9.55 o
   9   6   3         33.09         26.49         6.36 o
  10   6   3        826.23        758.11        14.60 o
  11   6   3        350.75        376.96        11.68 o
  12   6   3        553.11        567.67        17.19 o
  13   6   3         93.45        120.84        12.03 o
  14   6   3          2.22         13.64        12.04 o
  15   6   3         32.90         17.06        14.02 o
  16   6   3          2.85          1.65        18.84 o
 -16   7   3        320.19        322.84        19.15 o
 -15   7   3        155.66        159.52        13.11 o
 -14   7   3         57.47         59.85        10.44 o
 -13   7   3         47.40         50.96         9.57 o
 -12   7   3        703.49        680.11        16.07 o
 -11   7   3        208.60        206.07        10.40 o
 -10   7   3       1087.79       1133.39        21.09 o
  -9   7   3       6285.91       5965.75        59.92 o
  -8   7   3       1307.43       1344.63        17.79 o
  -7   7   3        488.00        542.16        11.30 o
  -6   7   3        154.72        126.67         7.65 o
  -5   7   3       3816.56       3519.30        27.26 o
  -4   7   3          8.39         -4.17         4.66 o
  -3   7   3         25.39         42.86         4.69 o
  -2   7   3       8475.95       8681.17        56.37 o
  -1   7   3      13659.58      13485.20        91.59 o
   0   7   3        498.11        488.91         7.11 o
   1   7   3       1181.69       1177.31        10.72 o
   2   7   3        148.87        140.88         4.81 o
   3   7   3          3.25         -0.82         3.69 o
   4   7   3        509.00        500.52         8.79 o
   5   7   3          1.46         -2.46         4.48 o
   6   7   3         80.65         75.99         6.13 o
   7   7   3        556.67        578.00        10.99 o
   8   7   3       3609.67       3640.69        28.27 o
   9   7   3         77.84         74.77         7.39 o
  10   7   3         35.45         45.85         7.63 o
  11   7   3        459.78        458.91        13.39 o
  12   7   3        149.77        149.97        10.65 o
  13   7   3          7.30         -6.32        11.34 o
  14   7   3        218.86        212.22        15.25 o
  15   7   3         41.09         45.52        13.43 o
  16   7   3        419.46        420.48        24.48 o
 -16   8   3         35.21         28.63        14.33 o
 -15   8   3          0.00          5.02        12.10 o
 -14   8   3        164.66        166.79        12.39 o
 -13   8   3        224.10        244.76        12.25 o
 -12   8   3         39.75         36.66         8.84 o
 -11   8   3        260.14        274.02        11.13 o
 -10   8   3        281.54        263.76        12.77 o
  -9   8   3        593.11        622.99        14.02 o
  -8   8   3         98.30        102.15         8.33 o
  -7   8   3       1846.27       1707.68        18.36 o
  -6   8   3        173.64        199.55         7.29 o
  -5   8   3       1427.17       1547.35        15.79 o
  -4   8   3        777.67        848.08        11.14 o
  -3   8   3       1439.96       1614.39        15.11 o
  -2   8   3       5721.71       5529.75        41.49 o
  -1   8   3       7220.16       7293.00        47.58 o
   0   8   3       1865.69       1861.79        16.59 o
   1   8   3       1489.31       1249.67        11.82 o
   2   8   3       7686.62       7747.44        44.09 o
   3   8   3       1183.20       1138.03        11.26 o
   4   8   3        355.03        261.66         6.69 o
   5   8   3       1304.33       1326.09        12.77 o
   6   8   3         11.56         24.08         5.03 o
   7   8   3        194.89        202.64         7.60 o
   8   8   3         78.17         79.69         8.54 o
   9   8   3        446.52        441.74        11.45 o
  10   8   3         68.32         56.96         8.58 o
  11   8   3         26.39         20.78         8.43 o
  12   8   3         64.03         88.08         9.75 o
  13   8   3        551.65        564.16        17.37 o
  14   8   3         32.30         42.38        12.63 o
  15   8   3          8.12         32.19        13.12 o
  16   8   3         34.52         18.98        15.37 o
 -16   9   3        392.35        376.38        20.48 o
 -15   9   3        609.90        621.58        20.76 o
 -14   9   3        171.39        188.71        14.03 o
 -13   9   3         66.61         78.13        10.67 o
 -12   9   3        480.49        479.10        14.65 o
 -11   9   3         48.84         36.88         8.34 o
 -10   9   3          8.45          0.60         7.18 o
  -9   9   3        591.57        597.19        17.85 o
  -8   9   3         92.49        103.29         8.84 o
  -7   9   3        126.71        156.07        11.62 o
  -6   9   3       1088.16       1141.91        14.39 o
  -5   9   3       6776.62       6608.62        43.51 o
  -4   9   3       6614.76       6721.01        49.10 o
  -3   9   3       4531.81       4874.51        36.76 o
  -2   9   3        239.18        332.23        11.88 o
  -1   9   3       1032.63       1045.80        10.86 o
   0   9   3       3306.57       3411.45        27.37 o
   1   9   3       3814.96       4150.79        30.03 o
   2   9   3         11.75         14.17         3.30 o
   3   9   3       8843.58       9089.59        54.60 o
   4   9   3       9263.07       9552.98        57.83 o
   5   9   3       1219.07       1189.78        13.13 o
   6   9   3       2747.44       2706.08        21.72 o
   7   9   3          4.40         -2.73         5.35 o
   8   9   3        189.65        140.03         7.71 o
   9   9   3       5447.40       5402.87        49.00 o
  10   9   3       1829.91       1831.60        22.78 o
  11   9   3        485.77        517.26        14.43 o
  12   9   3        458.78        455.22        14.38 o
  13   9   3          8.04         -0.95        10.51 o
  14   9   3         24.86         16.00        11.26 o
  15   9   3         21.35         15.86        12.99 o
 -15  10   3         39.84         49.61        13.02 o
 -14  10   3         15.06         12.15        11.69 o
 -13  10   3         29.33         25.46        10.78 o
 -12  10   3        278.13        287.79        12.58 o
 -11  10   3       1026.92       1012.08        18.64 o
 -10  10   3       1122.01       1131.68        18.33 o
  -9  10   3        584.05        554.30        14.18 o
  -8  10   3         62.74         72.57         9.05 o
  -7  10   3         81.82         85.80         7.14 o
  -6  10   3       1859.98       1674.41        19.65 o
  -5  10   3        123.17        128.80         7.90 o
  -4  10   3        470.37        406.79         9.69 o
  -3  10   3        169.26        215.28         8.03 o
  -2  10   3        205.59        208.94         7.43 o
  -1  10   3       2399.42       2174.56        18.12 o
   0  10   3       2549.13       2405.58        18.69 o
   1  10   3       2080.97       1976.30        15.94 o
   2  10   3         81.71         67.58         6.10 o
   3  10   3       5819.57       6484.45        47.02 o
   4  10   3         80.26         71.23         5.40 o
   5  10   3       1238.83       1365.73        14.23 o
   6  10   3        542.21        538.97        11.86 o
   7  10   3       1154.50       1116.86        16.00 o
   8  10   3        362.91        338.82        14.04 o
   9  10   3        430.36        480.72        12.84 o
  10  10   3        945.94        886.31        17.39 o
  11  10   3         63.53         50.80         9.09 o
  12  10   3        646.63        626.55        17.77 o
  13  10   3        434.18        430.66        16.28 o
  14  10   3        154.39        178.49        13.74 o
  15  10   3       1029.80       1009.96        26.96 o
 -15  11   3         17.27         19.77        12.14 o
 -14  11   3        199.81        219.44        14.76 o
 -13  11   3          4.47        -11.69        11.69 o
 -12  11   3          3.64          4.66         9.65 o
 -11  11   3         25.71         40.06         8.86 o
 -10  11   3        306.87        267.76        10.83 o
  -9  11   3       1318.41       1249.26        21.37 o
  -8  11   3       1663.23       1659.87        23.03 o
  -7  11   3        111.47        121.46         9.54 o
  -6  11   3        400.44        480.96        11.67 o
  -5  11   3          0.92         -1.05         5.38 o
  -4  11   3      11752.81      12069.11        83.74 o
  -3  11   3        319.87        361.85         9.71 o
  -2  11   3        576.26        613.69        11.42 o
  -1  11   3       1231.25       1320.42        13.22 o
   0  11   3        199.73        240.68         5.96 o
   1  11   3       1686.49       1730.05        15.50 o
   2  11   3       1601.88       1538.42        14.27 o
   3  11   3        832.87        921.46        11.60 o
   4  11   3        174.73        164.84         6.68 o
   5  11   3       3123.47       3103.37        26.62 o
   6  11   3        322.94        342.06         8.82 o
   7  11   3         92.70         90.27         6.72 o
   8  11   3        402.95        354.94        11.55 o
   9  11   3       3121.95       3248.47        33.39 o
  10  11   3        209.44        204.70        11.74 o
  11  11   3          3.47         -1.36         9.39 o
  12  11   3        160.34        185.13        12.58 o
  13  11   3          0.00          4.54        10.68 o
  14  11   3         24.95         20.54        11.55 o
  15  11   3         32.31         36.84        13.77 o
 -15  12   3        235.81        270.66        15.78 o
 -14  12   3         12.28          6.70        11.10 o
 -13  12   3          0.77        -10.51        10.51 o
 -12  12   3        201.26        201.29        18.78 o
 -11  12   3         55.16         71.31        12.30 o
 -10  12   3         62.13         58.31         9.86 o
  -9  12   3        103.29        112.06        10.39 o
  -8  12   3        176.04        186.83        10.81 o
  -7  12   3        109.95        100.98         7.99 o
  -6  12   3          0.05          7.27         5.36 o
  -5  12   3       1192.85       1084.56        15.73 o
  -4  12   3        130.12        211.86         9.36 o
  -3  12   3        203.81        229.97         8.34 o
  -2  12   3       7093.13       7094.55        54.10 o
  -1  12   3          0.13         13.69         4.30 o
   0  12   3        198.58        194.67         5.61 o
   1  12   3        366.16        329.03         8.08 o
   2  12   3       4057.71       3921.55        28.34 o
   3  12   3         63.70         54.72         5.16 o
   4  12   3        173.25        188.47         7.27 o
   5  12   3         11.74          1.35         5.70 o
   6  12   3        499.09        491.51        11.76 o
   7  12   3         29.75         39.69         7.12 o
   8  12   3         67.40         71.11         8.22 o
   9  12   3        703.49        731.35        16.37 o
  10  12   3        978.83        914.66        18.11 o
  11  12   3        323.33        316.68        13.13 o
  12  12   3         30.32         35.05        10.28 o
  13  12   3        465.64        440.91        19.25 o
  14  12   3        197.81        236.90        14.00 o
  15  12   3        863.51        936.00        25.13 o
 -15  13   3         75.48         84.05        16.33 o
 -14  13   3         97.00        116.88        16.15 o
 -13  13   3          2.69         15.79        13.27 o
 -12  13   3         17.21          1.36        12.28 o
 -11  13   3         37.76         46.12        12.26 o
 -10  13   3        467.41        482.87        16.59 o
  -9  13   3        750.11        747.88        20.92 o
  -8  13   3          4.41          1.73         7.35 o
  -7  13   3         80.25         73.73         7.90 o
  -6  13   3        264.84        275.52         8.77 o
  -5  13   3       4883.07       5049.85        44.57 o
  -4  13   3       7651.53       7999.32        58.68 o
  -3  13   3       2652.55       2778.64        25.26 o
  -2  13   3       7831.66       7609.62        55.47 o
  -1  13   3        307.49        292.19         8.40 o
   0  13   3        100.52         94.08         4.78 o
   1  13   3         15.26         22.69         4.32 o
   2  13   3          2.24          4.42         4.21 o
   3  13   3       1875.93       1928.93        17.61 o
   4  13   3          0.00          5.26         5.33 o
   5  13   3        154.81        172.01         7.90 o
   6  13   3        120.46        128.90         7.90 o
   7  13   3         32.90         30.51         7.41 o
   8  13   3          0.00          3.12         7.53 o
   9  13   3         30.88         30.30         8.39 o
  10  13   3        174.94        168.57        10.63 o
  11  13   3         45.34         53.77         9.80 o
  12  13   3        218.60        216.48        12.44 o
  13  13   3          0.12         10.47        10.49 o
  14  13   3         47.04         56.14        11.86 o
 -14  14   3        111.91        121.75        22.12 o
 -13  14   3        281.87        264.51        19.44 o
 -12  14   3         35.61         41.78        15.10 o
 -11  14   3        138.95        151.61        14.36 o
 -10  14   3         23.23          7.11        11.52 o
  -9  14   3        457.02        459.22        24.06 o
  -8  14   3       1068.22       1039.24        19.32 o
  -7  14   3        641.45        687.28        16.35 o
  -6  14   3        389.45        434.40        10.79 o
  -5  14   3        316.26        354.07        10.08 o
  -4  14   3       2843.18       2876.72        28.62 o
  -3  14   3          0.26          1.52         5.84 o
  -2  14   3        310.05        280.24        13.02 o
  -1  14   3        714.26        649.68        11.74 o
   0  14   3        612.66        705.11        10.54 o
   1  14   3       1258.07       1372.91        14.52 o
   2  14   3        108.24         99.03         6.50 o
   3  14   3        297.88        296.88         8.11 o
   4  14   3         55.12         52.74         6.53 o
   5  14   3        179.76        191.93         8.29 o
   6  14   3         79.23         78.78         7.71 o
   7  14   3         39.51         56.01         8.06 o
   8  14   3        949.08        958.66        18.49 o
   9  14   3         40.24         17.38         9.25 o
  10  14   3         40.10         35.49         9.23 o
  11  14   3          0.08          1.87         9.32 o
  12  14   3         21.07          8.24         9.96 o
  13  14   3        295.85        310.37        14.61 o
  14  14   3          5.37          4.10        10.98 o
 -14  15   3        142.24        180.99        17.57 o
 -13  15   3        435.29        462.48        20.73 o
 -12  15   3          0.57        -12.50        12.50 o
 -11  15   3          2.99         19.37        12.40 o
 -10  15   3        165.26        173.63        17.29 o
  -9  15   3          0.79         -3.09        10.50 o
  -8  15   3         49.31         48.47         9.13 o
  -7  15   3          2.40         -1.80         8.09 o
  -6  15   3       1411.72       1418.37        18.86 o
  -5  15   3         99.17        107.91         8.53 o
  -4  15   3        518.45        530.78        12.34 o
  -3  15   3        204.29        167.98         8.02 o
  -2  15   3       1550.78       1417.59        16.99 o
  -1  15   3       1283.55       1356.75        18.43 o
   0  15   3        453.91        557.69        10.35 o
   1  15   3         38.59         59.40         5.37 o
   2  15   3        471.19        432.76        11.55 o
   3  15   3        746.66        679.95        13.10 o
   4  15   3       2377.43       2326.19        31.27 o
   5  15   3       1976.18       1842.16        21.75 o
   6  15   3         82.76        100.28         8.26 o
   7  15   3         57.40         57.57         8.31 o
   8  15   3         13.61          3.12         8.35 o
   9  15   3         12.42         21.04         9.18 o
  10  15   3        115.65        110.02        11.26 o
  11  15   3         94.25         70.58        13.59 o
  12  15   3        173.70        173.20        13.39 o
  13  15   3         82.47         64.63        11.21 o
  14  15   3          0.23         -1.90        11.45 o
 -14  16   3         56.46         58.03        15.77 o
 -13  16   3          0.13          3.59        13.71 o
 -12  16   3         28.65         28.06        13.38 o
 -11  16   3         98.47        107.57        13.86 o
 -10  16   3        200.28        191.79        16.96 o
  -9  16   3         66.66         74.73        12.14 o
  -8  16   3       1187.66       1143.79        22.06 o
  -7  16   3        489.28        412.59        13.74 o
  -6  16   3       1562.00       1396.77        23.77 o
  -5  16   3        239.41        235.43         9.60 o
  -4  16   3       1958.94       2084.70        22.62 o
  -3  16   3       4001.01       3815.72        33.21 o
  -2  16   3        880.64        846.80        13.81 o
  -1  16   3         12.74          7.35         5.66 o
   0  16   3        365.90        383.25         9.79 o
   1  16   3        206.21        252.99         8.53 o
   2  16   3        394.70        408.08        14.15 o
   3  16   3        748.39        648.24        12.18 o
   4  16   3        471.33        446.64        15.06 o
   5  16   3        886.27        896.58        17.58 o
   6  16   3        262.34        268.71        12.61 o
   7  16   3         53.32         48.21         8.29 o
   8  16   3          0.45          1.48         8.51 o
   9  16   3          0.00          1.68         9.24 o
  10  16   3          2.90         13.60         9.72 o
  11  16   3         28.37         28.14        10.66 o
  12  16   3        361.10        336.57        16.65 o
  13  16   3          0.24         35.74        12.82 o
 -13  17   3          2.58         11.93        14.11 o
 -12  17   3        341.21        347.20        18.65 o
 -11  17   3          7.99          0.74        12.29 o
 -10  17   3          0.24        -11.69        11.69 o
  -9  17   3        429.12        417.40        21.90 o
  -8  17   3        154.55        150.93        11.52 o
  -7  17   3        129.28        101.04         9.88 o
  -6  17   3        804.33        733.96        14.93 o
  -5  17   3        117.28        111.95         8.68 o
  -4  17   3          2.88         -1.81         6.84 o
  -3  17   3       1894.54       1915.28        21.67 o
  -2  17   3        250.26        216.11        10.17 o
  -1  17   3         11.27          7.20         6.17 o
   0  17   3         45.66         26.67         6.25 o
   1  17   3         73.77         66.79         6.54 o
   2  17   3         95.63         89.87         6.77 o
   3  17   3       1407.00       1372.27        18.47 o
   4  17   3       1475.46       1459.46        21.23 o
   5  17   3       3360.80       3216.16        29.89 o
   6  17   3        937.43        904.51        17.29 o
   7  17   3         32.97         19.27         8.08 o
   8  17   3        136.72        131.17        10.16 o
   9  17   3        274.25        271.27        14.59 o
  10  17   3        309.52        300.18        14.09 o
  11  17   3         43.02         51.61        12.21 o
  12  17   3        414.59        409.31        19.44 o
  13  17   3         14.85          5.48        13.88 o
 -13  18   3         31.30         14.15        14.22 o
 -12  18   3        221.17        241.87        17.43 o
 -11  18   3         58.53         55.06        13.76 o
 -10  18   3          0.36        -11.77        11.77 o
  -9  18   3          0.00         -2.00        11.11 o
  -8  18   3        602.84        625.26        18.08 o
  -7  18   3         91.33        127.11        10.35 o
  -6  18   3       2891.60       2928.40        29.93 o
  -5  18   3        519.99        446.64        13.61 o
  -4  18   3        194.93        229.17        11.46 o
  -3  18   3        396.14        417.65        11.71 o
  -2  18   3          1.53          0.72         6.56 o
  -1  18   3         69.98         81.18         7.27 o
   0  18   3        646.01        599.73        12.91 o
   1  18   3        243.04        218.08        10.04 o
   2  18   3       3701.69       3701.04        31.70 o
   3  18   3        188.90        197.84         8.92 o
   4  18   3        152.94        158.05         8.73 o
   5  18   3       1565.36       1561.32        20.08 o
   6  18   3        326.94        307.88        11.63 o
   7  18   3          1.87          5.21         8.50 o
   8  18   3        322.39        302.93        12.28 o
   9  18   3        206.83        197.54        17.97 o
  10  18   3        201.02        217.04        14.98 o
  11  18   3         80.40        115.98        14.07 o
  12  18   3         80.34        126.59        15.33 o
  13  18   3        159.91        165.52        22.09 o
 -12  19   3         39.36         31.79        13.61 o
 -11  19   3         51.50         46.17        12.85 o
 -10  19   3         92.20        140.93        13.63 o
  -9  19   3        147.83        137.58        12.85 o
  -8  19   3          0.16         -5.50         9.13 o
  -7  19   3        130.01        132.25        10.77 o
  -6  19   3          6.68          3.84         8.05 o
  -5  19   3         12.35         17.24         8.45 o
  -4  19   3         36.21         21.30         8.16 o
  -3  19   3        423.73        451.50        13.21 o
  -2  19   3         77.42         81.44         8.42 o
  -1  19   3          0.98         14.22         7.02 o
   0  19   3        186.05        188.82         8.50 o
   1  19   3         39.02         46.17         7.06 o
   2  19   3       6017.05       6109.39        46.86 o
   3  19   3        419.09        390.08        10.86 o
   4  19   3        373.93        383.61        11.32 o
   5  19   3        490.95        514.95        13.00 o
   6  19   3        305.61        292.97        11.76 o
   7  19   3        455.31        499.42        22.01 o
   8  19   3          6.72         11.40        10.15 o
   9  19   3         43.96         45.61        11.98 o
  10  19   3          4.09         -0.82        11.82 o
  11  19   3          1.21         26.99        12.98 o
  12  19   3         63.69         47.14        14.31 o
 -12  20   3        186.39        184.84        16.19 o
 -11  20   3          3.72          4.16        12.50 o
 -10  20   3         59.84         78.67        12.97 o
  -9  20   3        211.34        213.67        14.20 o
  -8  20   3        271.35        269.09        12.87 o
  -7  20   3        697.60        652.01        17.31 o
  -6  20   3        411.09        395.59        13.65 o
  -5  20   3        693.48        713.28        17.33 o
  -4  20   3        397.19        382.40        13.02 o
  -3  20   3        732.40        790.91        16.95 o
  -2  20   3        596.97        526.87        14.29 o
  -1  20   3         50.54         46.68         8.12 o
   0  20   3        958.75        847.57        16.34 o
   1  20   3        744.94        793.49        15.94 o
   2  20   3        653.74        690.99        18.89 o
   3  20   3        735.53        717.70        18.20 o
   4  20   3        140.97        138.35        12.11 o
   5  20   3        641.43        629.88        24.89 o
   6  20   3        687.04        618.50        15.52 o
   7  20   3          0.14          8.11         9.29 o
   8  20   3        261.35        249.50        13.49 o
   9  20   3        474.70        486.08        18.38 o
  10  20   3         92.13        102.27        15.61 o
  11  20   3         38.90         72.66        13.86 o
 -11  21   3        292.36        306.71        17.15 o
 -10  21   3         11.81         18.87        12.11 o
  -9  21   3        185.15        242.67        14.83 o
  -8  21   3        809.78        844.82        26.40 o
  -7  21   3         34.79         26.40         9.58 o
  -6  21   3        537.06        491.98        15.17 o
  -5  21   3        218.13        286.05        12.09 o
  -4  21   3        872.51        878.83        18.49 o
  -3  21   3        167.39        167.81        14.18 o
  -2  21   3        108.96         97.41         9.15 o
  -1  21   3         25.12         46.39         8.27 o
   0  21   3        110.19        161.43        13.96 o
   1  21   3        146.62        190.07        10.01 o
   2  21   3         22.67         34.74         8.08 o
   3  21   3          4.87         11.57        10.13 o
   4  21   3        677.46        700.72        17.34 o
   5  21   3        367.07        377.09        14.71 o
   6  21   3        182.32        146.85        11.53 o
   7  21   3        298.87        306.37        14.59 o
   8  21   3         12.57          4.36        12.69 o
   9  21   3         29.06          9.88        15.23 o
  10  21   3        114.03         84.95        22.24 o
  11  21   3        288.92        307.39        35.86 o
 -10  22   3          0.04        -11.96        14.34 o
  -9  22   3        133.67        143.07        13.65 o
  -8  22   3          2.72         12.20        10.90 o
  -7  22   3         45.59         33.74        10.01 o
  -6  22   3         88.00        109.73        10.61 o
  -5  22   3        379.60        341.36        12.95 o
  -4  22   3          9.87         30.35         9.15 o
  -3  22   3          2.60          7.89         8.89 o
  -2  22   3        120.54        134.77        10.60 o
  -1  22   3        643.67        581.45        16.28 o
   0  22   3         42.34         63.52         9.10 o
   1  22   3        692.40        730.73        19.48 o
   2  22   3         81.69         58.38        11.44 o
   3  22   3          0.15         -1.17        10.32 o
   4  22   3        601.46        694.13        29.30 o
   5  22   3        125.90        116.25        12.10 o
   6  22   3          1.89        -11.71        11.71 o
   7  22   3         13.50          3.90        13.47 o
   8  22   3         60.38         72.80        14.34 o
   9  22   3         78.54         88.05        19.67 o
  10  22   3        225.53        256.21        20.57 o
 -10  23   3         76.24         48.84        13.14 o
  -9  23   3          0.59        -11.45        11.45 o
  -8  23   3         95.43        109.20        12.88 o
  -7  23   3         19.82         29.10        10.99 o
  -6  23   3        120.76        108.10        11.63 o
  -5  23   3        906.66        875.25        20.52 o
  -4  23   3        437.11        408.72        14.82 o
  -3  23   3         68.53         81.42        10.04 o
  -2  23   3        459.83        454.68        14.83 o
  -1  23   3         88.69         66.95        14.72 o
   0  23   3        320.71        347.47        16.11 o
   1  23   3         74.10         85.03        12.14 o
   2  23   3          0.17        -10.35        10.35 o
   3  23   3         45.83         62.72        11.52 o
   4  23   3        157.43        149.15        12.91 o
   5  23   3          7.38          9.41        11.04 o
   6  23   3        184.39        194.02        15.49 o
   7  23   3        147.55        164.16        15.68 o
   8  23   3        761.30        714.73        26.25 o
   9  23   3        123.60        148.11        20.77 o
  -9  24   3          6.20         -2.32        12.76 o
  -8  24   3        140.25        126.79        14.56 o
  -7  24   3          8.83         16.73        11.14 o
  -6  24   3          9.78         16.94        10.42 o
  -5  24   3        791.82        845.10        21.54 o
  -4  24   3        105.52         95.21        11.09 o
  -3  24   3         18.63         21.30         9.41 o
  -2  24   3         64.44         36.06        14.02 o
  -1  24   3        111.27         97.87        12.63 o
   0  24   3        383.37        375.54        16.96 o
   1  24   3        315.13        317.03        15.25 o
   2  24   3        113.95        139.06        18.01 o
   3  24   3          2.44         10.92        10.90 o
   4  24   3          0.55        -10.28        10.81 o
   5  24   3         87.85         68.81        12.63 o
   6  24   3          3.22         10.15        12.94 o
   7  24   3        312.74        334.59        18.67 o
   8  24   3         72.27         68.13        15.19 o
   9  24   3        161.08        200.98        17.89 o
  -8  25   3        227.34        248.27        16.52 o
  -7  25   3         61.87         46.45        11.70 o
  -6  25   3        253.28        271.40        14.41 o
  -5  25   3          3.65         33.90        10.57 o
  -4  25   3         45.40         28.89        12.01 o
  -3  25   3         37.76         50.74        12.21 o
  -2  25   3         16.60         11.49        11.81 o
  -1  25   3         14.92         11.92        11.79 o
   0  25   3        672.83        673.36        30.43 o
   1  25   3       1036.23       1139.55        24.98 o
   2  25   3        233.11        241.72        14.68 o
   3  25   3         85.69         89.61        12.53 o
   4  25   3          9.33        -11.23        11.23 o
   5  25   3        102.07        112.97        14.48 o
   6  25   3        216.42        218.84        16.71 o
   7  25   3         13.23        -13.10        13.50 o
   8  25   3        162.66        154.24        17.20 o
  -7  26   3         23.62         13.82        12.66 o
  -6  26   3        138.25        162.70        15.44 o
  -5  26   3        243.93        267.50        16.85 o
  -4  26   3        596.96        644.98        26.95 o
  -3  26   3        285.73        278.37        24.43 o
  -2  26   3         35.96         44.99        14.37 o
  -1  26   3         65.57         77.10        13.31 o
   0  26   3        164.00        146.64        14.37 o
   1  26   3        601.92        601.10        20.21 o
   2  26   3         24.48         29.29        11.94 o
   3  26   3         50.67         28.50        12.07 o
   4  26   3        487.49        455.83        18.16 o
   5  26   3        213.56        216.58        16.82 o
   6  26   3          0.01          0.18        13.52 o
   7  26   3          1.36         -3.04        14.23 o
  -5  27   3         37.25         54.11        13.72 o
  -4  27   3         61.28         94.66        15.62 o
  -3  27   3         11.90         23.19        12.41 o
  -2  27   3         65.10         73.94        13.60 o
  -1  27   3         30.74         28.20        15.38 o
   0  27   3         14.05         -7.58        14.04 o
   1  27   3          8.34          2.25        11.89 o
   2  27   3          1.40         -3.83        11.90 o
   3  27   3        180.26        177.43        20.72 o
   4  27   3          9.54         32.17        13.84 o
   5  27   3         36.47         41.60        14.36 o
  -4  28   3        665.82        757.87        40.11 o
  -3  28   3          9.69         27.65        13.66 o
  -2  28   3          0.07         10.73        12.78 o
  -1  28   3          8.30         12.18        13.04 o
   0  28   3          7.40        -12.14        12.14 o
   1  28   3        269.72        278.33        16.48 o
   2  28   3         87.79        138.16        14.68 o
   3  28   3        175.03        149.77        17.43 o
 -16   0   4       1101.94       1164.59        33.27 o
 -15   0   4        894.62        940.71        43.02 o
 -14   0   4         35.40         37.18        14.22 o
 -13   0   4        424.71        463.36        20.41 o
 -12   0   4        601.94        557.56        26.14 o
 -11   0   4        195.36        198.32        12.04 o
 -10   0   4       2880.34       2934.82        38.56 o
  -9   0   4       1177.73       1188.96        27.77 o
  -8   0   4      17749.85      18128.26       157.50 o
  -7   0   4       8093.95       8300.61        77.05 o
  -6   0   4          2.46          5.09         7.28 o
  -5   0   4      20880.03      21195.52       195.67 o
  -4   0   4       3131.05       2894.83        24.08 o
  -3   0   4       1864.74       1961.47        17.39 o
  -2   0   4       1941.74       2227.92        26.36 o
  -1   0   4       8574.81       8468.01        60.01 o
   0   0   4       4174.66       4196.18        37.03 o
   1   0   4      29686.00      29629.82       245.33 o
   2   0   4      23222.57      22831.64       201.12 o
   3   0   4      10672.96      10372.22       109.25 o
   4   0   4      37924.44      37735.63       310.18 o
   5   0   4       1657.37       1671.96        21.69 o
   6   0   4      12064.94      12334.36       107.93 o
   7   0   4        223.35        256.27         9.88 o
   8   0   4       7949.88       7661.91        66.29 o
   9   0   4       2281.48       2176.33        29.01 o
  10   0   4        643.18        573.14        18.38 o
  11   0   4        684.79        668.78        19.82 o
  12   0   4        204.49        235.67        14.40 o
  13   0   4        611.32        583.56        23.71 o
  14   0   4         23.98          2.09        36.91 o
  15   0   4        780.81        674.62        63.27 o
  16   0   4        168.57        159.34        29.83 o
 -16   1   4         37.60         49.29        11.55 o
 -15   1   4        236.82        198.48        12.63 o
 -14   1   4        139.33        161.62        11.55 o
 -13   1   4         69.00         77.75         9.99 o
 -12   1   4         20.04          7.69         7.47 o
 -11   1   4          0.72          9.82         6.38 o
 -10   1   4         24.80         25.24         7.39 o
  -9   1   4       3431.00       3352.87        28.36 o
  -8   1   4       4156.32       4170.50        31.94 o
  -7   1   4       2596.53       2735.80        22.82 o
  -6   1   4        632.45        705.68        12.65 o
  -5   1   4          4.79         -0.09         4.29 o
  -4   1   4        996.11        995.47        10.90 o
  -3   1   4       2024.41       2104.88        14.21 o
  -2   1   4      37270.60      36884.61       186.92 o
  -1   1   4      37640.84      37160.22       196.49 o
   0   1   4        388.35        391.77         5.38 o
   1   1   4       8001.86       8241.64        47.05 o
   2   1   4        155.18        126.34         4.16 o
   3   1   4        859.35       1013.13        10.08 o
   4   1   4         25.45         23.74         4.64 o
   5   1   4         40.29         21.28         4.91 o
   6   1   4         14.75         19.24         5.09 o
   7   1   4        102.34        141.62         6.53 o
   8   1   4       3243.46       2944.35        22.44 o
   9   1   4          1.90          3.01         5.42 o
  10   1   4         85.22         95.25         7.30 o
  11   1   4       1317.74       1204.46        17.24 o
  12   1   4          0.08         10.83         7.72 o
  13   1   4         93.84         86.60         9.74 o
  14   1   4          1.69        -13.69        13.69 o
  15   1   4          7.91         13.35        17.83 o
  16   1   4         29.15         41.85        19.34 o
 -16   2   4          0.08         -1.39        10.60 o
 -15   2   4         71.60         84.27        11.24 o
 -14   2   4        135.92        135.29        11.12 o
 -13   2   4         33.94         51.14         8.80 o
 -12   2   4         73.25        103.91         8.87 o
 -11   2   4       1171.74       1070.12        14.96 o
 -10   2   4        744.61        774.26        14.87 o
  -9   2   4        145.99        138.85         8.05 o
  -8   2   4        142.39        114.77         6.99 o
  -7   2   4       5306.57       5329.76        37.70 o
  -6   2   4       2832.91       2884.53        24.29 o
  -5   2   4       3304.62       3185.16        31.46 o
  -4   2   4        501.66        536.40         7.48 o
  -3   2   4         67.32         68.73         3.33 o
  -2   2   4         81.14         80.23         4.01 o
  -1   2   4      18561.29      18916.73       105.12 o
   0   2   4       8564.85       8720.56        45.70 o
   1   2   4       2315.58       2629.44        15.98 o
   2   2   4        544.75        520.27         7.90 o
   3   2   4       1340.52       1401.64        11.43 o
   4   2   4         12.28         12.67         3.94 o
   5   2   4        504.87        523.43         9.93 o
   6   2   4        103.45         97.25         6.44 o
   7   2   4        300.69        371.29        11.34 o
   8   2   4       1413.23       1428.48        16.18 o
   9   2   4        554.54        539.07        11.96 o
  10   2   4          2.63         -4.47         6.80 o
  11   2   4         11.36          2.37         7.86 o
  12   2   4        118.46        120.34         9.63 o
  13   2   4          5.01          7.67         9.14 o
  14   2   4        184.80        181.26        23.10 o
  15   2   4        176.33        223.25        24.79 o
  16   2   4         24.68         -4.13        17.64 o
 -16   3   4          3.61          2.14        11.65 o
 -15   3   4        240.59        216.49        13.02 o
 -14   3   4         96.86         97.22        10.65 o
 -13   3   4        576.52        519.48        13.79 o
 -12   3   4       1870.72       1689.60        21.55 o
 -11   3   4        932.76        940.40        15.97 o
 -10   3   4        475.70        467.08        10.58 o
  -9   3   4       3352.63       3291.45        28.16 o
  -8   3   4       1205.76       1218.35        16.21 o
  -7   3   4        110.48        149.76         7.11 o
  -6   3   4       8505.17       8350.54        56.84 o
  -5   3   4      16235.09      17104.73       108.18 o
  -4   3   4       1269.71       1391.02        13.41 o
  -3   3   4        186.36        216.39         7.97 o
  -2   3   4         41.73         57.13         5.77 o
  -1   3   4        930.28       1052.03         8.20 o
   0   3   4      12314.78      12364.88        81.71 o
   1   3   4      33618.66      34678.69       182.96 o
   2   3   4          8.30          6.57         2.69 o
   3   3   4       9673.59       9381.36        57.53 o
   4   3   4       7243.91       7236.60        43.83 o
   5   3   4       2034.21       2198.80        18.36 o
   6   3   4        628.28        625.98        11.25 o
   7   3   4         55.52         55.41         6.09 o
   8   3   4       1397.75       1447.67        17.36 o
   9   3   4        472.60        468.21        14.72 o
  10   3   4       1156.16       1038.62        17.07 o
  11   3   4          6.77         -1.73         7.48 o
  12   3   4        195.66        216.99        11.08 o
  13   3   4          0.70         -2.74         9.44 o
  14   3   4       1093.67       1149.88        25.02 o
  15   3   4         21.29         16.23        17.44 o
  16   3   4         33.05         70.98        22.35 o
 -16   4   4         85.29        105.72        13.26 o
 -15   4   4          7.62         -0.83        11.15 o
 -14   4   4       1241.28       1190.43        20.02 o
 -13   4   4         40.95         57.81         8.95 o
 -12   4   4         47.34         30.23         8.07 o
 -11   4   4        346.79        341.13        11.47 o
 -10   4   4       2712.48       2694.55        25.47 o
  -9   4   4         14.08         18.61         6.89 o
  -8   4   4        403.73        436.63        13.94 o
  -7   4   4         24.72         33.80         6.02 o
  -6   4   4        227.78        240.61        10.31 o
  -5   4   4       1173.38       1333.43        14.18 o
  -4   4   4         41.44         46.39         3.99 o
  -3   4   4       4432.49       4529.50        36.80 o
  -2   4   4       3420.89       3378.78        23.30 o
  -1   4   4      54263.17      53410.41       371.67 o
   0   4   4       9822.25       9419.46        64.44 o
   1   4   4       8658.86       8488.95        49.32 o
   2   4   4       4932.33       4432.08        24.15 o
   3   4   4         36.99         26.52         3.79 o
   4   4   4          8.10         -1.02         4.23 o
   5   4   4        375.08        361.70        10.35 o
   6   4   4        652.94        798.16        11.50 o
   7   4   4         36.40         11.05         5.25 o
   8   4   4        170.86        184.57         8.26 o
   9   4   4        825.88        820.26        14.73 o
  10   4   4          0.45         12.27         7.44 o
  11   4   4       1093.77       1012.78        17.77 o
  12   4   4          4.48         11.48         9.29 o
  13   4   4          0.31         17.06         9.73 o
  14   4   4        103.21         93.14        12.40 o
  15   4   4          5.31         -1.32        15.22 o
  16   4   4          4.52         10.29        17.60 o
 -16   5   4          0.17         16.60        11.93 o
 -15   5   4         88.62         62.06        12.00 o
 -14   5   4        382.06        321.34        13.43 o
 -13   5   4        768.62        805.07        18.59 o
 -12   5   4       1094.78       1063.11        17.55 o
 -11   5   4        564.93        514.24        13.34 o
 -10   5   4        684.01        709.72        15.31 o
  -9   5   4       1889.58       1922.70        21.28 o
  -8   5   4         88.67         73.76         6.93 o
  -7   5   4        225.54        176.28         7.67 o
  -6   5   4       3120.72       3035.52        25.58 o
  -5   5   4        361.04        342.16         8.11 o
  -4   5   4       6734.01       6838.07        49.33 o
  -3   5   4       3763.26       3734.42        28.65 o
  -2   5   4        172.17        163.70         4.85 o
  -1   5   4         25.72         22.91         3.14 o
   0   5   4      27530.61      27618.42       180.66 o
   1   5   4       2211.10       2037.47        19.89 o
   2   5   4       9430.19       9508.55        53.04 o
   3   5   4        146.94        141.60         5.11 o
   4   5   4        119.79        212.76         6.58 o
   5   5   4        827.25        771.11        10.43 o
   6   5   4         17.76         23.51         5.12 o
   7   5   4        123.97        123.72         6.65 o
   8   5   4        638.36        611.81        11.75 o
   9   5   4        399.97        417.15        11.39 o
  10   5   4        153.89        155.83         9.46 o
  11   5   4        158.34        196.80        10.78 o
  12   5   4        280.12        261.58        12.59 o
  13   5   4        503.58        442.09        16.69 o
  14   5   4          2.16         -8.00        11.13 o
  15   5   4         55.31         34.70        15.98 o
  16   5   4         61.23         65.46        31.75 o
 -16   6   4        636.30        638.65        21.03 o
 -15   6   4        172.03        148.29        13.11 o
 -14   6   4         31.09         35.59         9.74 o
 -13   6   4        120.91        137.90        10.54 o
 -12   6   4       1000.77       1074.35        17.75 o
 -11   6   4        425.62        455.20        16.07 o
 -10   6   4          0.46         22.36         8.00 o
  -9   6   4         87.62        112.86        10.06 o
  -8   6   4        679.94        703.10        13.15 o
  -7   6   4        140.60        131.61         7.76 o
  -6   6   4       3201.38       3320.54        26.76 o
  -5   6   4         31.66         26.09         4.63 o
  -4   6   4          8.45         11.75         5.15 o
  -3   6   4       5208.44       5385.13        36.90 o
  -2   6   4       2486.04       2387.08        18.37 o
  -1   6   4          0.08         -4.51         4.51 o
   0   6   4        195.60        198.47        13.60 o
   1   6   4       1324.70       1329.84        12.28 o
   2   6   4      13045.09      13469.48        73.88 o
   3   6   4       4656.36       4743.57        27.88 o
   4   6   4       1237.47       1120.34        17.83 o
   5   6   4      15644.75      16295.91        94.29 o
   6   6   4       2079.29       1971.49        16.59 o
   7   6   4       1998.79       2041.34        18.31 o
   8   6   4        168.94        186.49         7.51 o
   9   6   4         99.19        111.65         7.43 o
  10   6   4         12.96         14.54         7.61 o
  11   6   4          0.13          2.40         8.83 o
  12   6   4         15.83         12.35         9.41 o
  13   6   4        208.51        229.42        16.24 o
  14   6   4         16.29         16.41        11.53 o
  15   6   4          6.90         23.22        13.89 o
  16   6   4         38.41         39.93        18.03 o
 -16   7   4          1.24          2.74        14.30 o
 -15   7   4        374.93        351.74        15.12 o
 -14   7   4        360.61        393.23        14.26 o
 -13   7   4        880.78        803.12        17.85 o
 -12   7   4        238.34        249.65        11.43 o
 -11   7   4         92.03         88.30         9.60 o
 -10   7   4       1715.94       1639.80        27.20 o
  -9   7   4        138.50        118.24         8.36 o
  -8   7   4        864.15        898.77        14.31 o
  -7   7   4       2561.26       2614.37        23.62 o
  -6   7   4          2.90          7.43         4.69 o
  -5   7   4       3226.94       3154.78        25.12 o
  -4   7   4        904.01        939.60        12.53 o
  -3   7   4        322.62        338.35         8.16 o
  -2   7   4        137.69        124.32         4.65 o
  -1   7   4         75.96         87.35         4.20 o
   0   7   4         13.84         22.86         3.80 o
   1   7   4       7100.89       7252.07        48.34 o
   2   7   4        328.48        402.03         7.17 o
   3   7   4       1950.03       2061.17        17.22 o
   4   7   4       8892.33       8674.71        52.84 o
   5   7   4        887.82        933.91        11.50 o
   6   7   4       1732.52       1801.79        18.24 o
   7   7   4        162.17        166.08         6.56 o
   8   7   4        755.90        743.04        12.33 o
   9   7   4        854.29        922.22        14.78 o
  10   7   4          6.83         -3.67         7.78 o
  11   7   4       3099.45       3200.78        33.80 o
  12   7   4        706.49        726.96        18.44 o
  13   7   4         25.33          9.58        11.53 o
  14   7   4        316.57        368.88        18.83 o
  15   7   4         23.42         21.60        14.19 o
  16   7   4         10.28          2.05        16.92 o
 -16   8   4         27.80         -4.51        14.11 o
 -15   8   4        511.45        474.38        21.71 o
 -14   8   4        103.27        109.11        11.69 o
 -13   8   4         52.89         80.60         9.89 o
 -12   8   4        201.62        210.10        10.89 o
 -11   8   4        575.16        569.50        15.27 o
 -10   8   4         38.63         30.72         8.01 o
  -9   8   4        555.30        629.33        13.93 o
  -8   8   4        133.34        158.35         7.84 o
  -7   8   4       1807.68       1794.13        18.65 o
  -6   8   4       1817.65       1597.76        16.54 o
  -5   8   4        691.82        670.17        16.39 o
  -4   8   4        407.48        456.60         9.26 o
  -3   8   4        193.80        270.81         7.18 o
  -2   8   4        642.88        731.18        17.76 o
  -1   8   4         15.20          8.79         4.53 o
   0   8   4      19677.61      19523.93       130.19 o
   1   8   4       1857.08       1933.33        15.70 o
   2   8   4       2549.93       2404.39        19.72 o
   3   8   4        287.33        303.08         7.31 o
   4   8   4      11198.12      11537.38        68.70 o
   5   8   4       1762.19       1789.02        17.69 o
   6   8   4        210.90        233.65         7.00 o
   7   8   4        998.59        883.54        11.80 o
   8   8   4        881.30        870.67        12.69 o
   9   8   4       1045.05       1037.80        21.25 o
  10   8   4       1425.19       1374.79        22.06 o
  11   8   4       1308.86       1313.04        20.47 o
  12   8   4       1033.88       1021.52        20.91 o
  13   8   4         25.93         52.99        11.88 o
  14   8   4        906.72        964.77        25.35 o
  15   8   4         94.22        121.52        16.33 o
 -16   9   4         60.41         52.54        15.09 o
 -15   9   4        123.48        158.72        14.52 o
 -14   9   4         46.56         43.51        11.52 o
 -13   9   4        140.62        143.68        11.36 o
 -12   9   4          3.08         -4.75         8.38 o
 -11   9   4          0.45         -6.36         7.78 o
 -10   9   4        115.34         96.59         8.79 o
  -9   9   4        365.95        333.76        10.62 o
  -8   9   4       1055.73       1013.83        16.90 o
  -7   9   4        493.94        496.37        14.59 o
  -6   9   4         20.59          7.72         5.21 o
  -5   9   4       1218.80       1220.99        15.22 o
  -4   9   4        837.01        879.71        11.57 o
  -3   9   4         20.87         39.37         5.26 o
  -2   9   4        925.22        984.10        11.15 o
  -1   9   4        288.74        346.17        10.74 o
   0   9   4        670.30        811.44        10.77 o
   1   9   4       2650.04       2612.50        19.95 o
   2   9   4        732.27        887.89        15.06 o
   3   9   4          0.97          7.61         3.18 o
   4   9   4       3814.59       3778.79        25.94 o
   5   9   4       1558.57       1574.80        15.25 o
   6   9   4        767.80        702.33        11.63 o
   7   9   4       1518.67       1466.55        18.08 o
   8   9   4        126.86        131.98         7.68 o
   9   9   4       1145.73       1151.86        17.12 o
  10   9   4         19.68         28.19         8.34 o
  11   9   4        191.86        179.40        10.69 o
  12   9   4       1177.31       1199.88        22.23 o
  13   9   4         30.21         26.04        11.86 o
  14   9   4          2.82          9.07        12.32 o
  15   9   4         30.83         15.63        13.40 o
 -15  10   4          1.46         17.40        12.12 o
 -14  10   4         46.59         35.62        11.47 o
 -13  10   4         50.47         38.84        10.59 o
 -12  10   4         82.79         69.99         9.87 o
 -11  10   4        296.69        295.87        13.46 o
 -10  10   4          3.39          1.04        11.11 o
  -9  10   4       1228.02       1242.59        20.07 o
  -8  10   4       4974.71       4814.06        51.33 o
  -7  10   4        427.20        455.67        10.60 o
  -6  10   4       1598.41       1596.49        17.29 o
  -5  10   4        130.18        136.52         6.36 o
  -4  10   4       2838.84       2997.53        24.30 o
  -3  10   4         34.99         56.40         8.01 o
  -2  10   4       2717.29       2959.89        23.17 o
  -1  10   4       1235.71       1206.20        14.88 o
   0  10   4         58.88         24.91         4.91 o
   1  10   4       1644.05       1658.66        15.47 o
   2  10   4        109.61         47.99         4.72 o
   3  10   4        100.98        110.48         5.52 o
   4  10   4       1754.99       1773.38        19.46 o
   5  10   4        296.12        331.34         8.14 o
   6  10   4        648.37        586.53        11.18 o
   7  10   4        371.91        362.18         9.94 o
   8  10   4        872.34        894.46        15.01 o
   9  10   4       1512.66       1453.26        19.82 o
  10  10   4         90.35        102.96         8.92 o
  11  10   4        644.42        646.17        15.38 o
  12  10   4        264.81        274.98        15.30 o
  13  10   4         18.21          9.62        10.96 o
  14  10   4        462.99        493.73        21.78 o
  15  10   4        277.94        309.38        17.00 o
 -15  11   4          0.44         10.56        12.65 o
 -14  11   4         22.17         10.85        10.88 o
 -13  11   4         67.34         79.00        10.86 o
 -12  11   4         60.97         57.85        10.88 o
 -11  11   4        119.26         91.82        11.86 o
 -10  11   4        220.79        222.58        12.92 o
  -9  11   4        652.32        619.65        15.64 o
  -8  11   4        472.46        508.59        13.61 o
  -7  11   4       1062.77       1010.51        15.87 o
  -6  11   4         27.70         39.91         6.48 o
  -5  11   4        866.58        895.49        13.59 o
  -4  11   4       2883.90       3100.13        29.17 o
  -3  11   4        285.72        303.21         9.03 o
  -2  11   4       2133.34       2281.69        20.73 o
  -1  11   4       9386.85       9575.71        67.07 o
   0  11   4        546.22        573.72        10.60 o
   1  11   4       2880.10       2980.71        24.04 o
   2  11   4        385.12        459.32         8.82 o
   3  11   4       1595.17       1579.36        16.35 o
   4  11   4          2.32         -3.67         3.67 o
   5  11   4        349.42        345.65         8.71 o
   6  11   4          4.87         -0.60         5.37 o
   7  11   4        957.94        961.66        14.74 o
   8  11   4       5791.94       5762.03        43.05 o
   9  11   4       4082.57       4075.23        34.35 o
  10  11   4        111.92        101.99         9.20 o
  11  11   4        221.72        232.21        11.11 o
  12  11   4        475.73        513.88        14.69 o
  13  11   4         20.40         13.53        11.31 o
  14  11   4          1.38         16.35        12.10 o
  15  11   4         19.06          4.53        12.79 o
 -15  12   4          3.34         16.30        14.29 o
 -14  12   4         38.90         67.01        14.63 o
 -13  12   4          6.09         -4.06        13.11 o
 -12  12   4          2.44          8.08        11.28 o
 -11  12   4        527.98        527.49        19.32 o
 -10  12   4         61.23         45.56        11.72 o
  -9  12   4         79.27        108.26        11.75 o
  -8  12   4        914.62        992.84        19.18 o
  -7  12   4       1086.39       1048.13        16.39 o
  -6  12   4          0.09         -5.97         5.97 o
  -5  12   4       1356.13       1344.19        16.66 o
  -4  12   4        100.50         99.53         7.90 o
  -3  12   4        230.49        250.72         8.81 o
  -2  12   4       6242.33       5959.92        44.69 o
  -1  12   4       1576.63       1504.76        15.47 o
   0  12   4         14.69         10.96         5.73 o
   1  12   4        805.34        708.87        10.53 o
   2  12   4        317.70        286.14         8.28 o
   3  12   4        366.23        405.58         9.65 o
   4  12   4        172.06        176.72         5.71 o
   5  12   4       2237.71       2335.41        21.25 o
   6  12   4       1330.70       1238.80        16.56 o
   7  12   4       1161.84       1154.78        15.98 o
   8  12   4        364.24        394.23        12.30 o
   9  12   4        486.84        436.09        13.86 o
  10  12   4        846.63        777.85        16.35 o
  11  12   4        211.25        199.16        11.67 o
  12  12   4         63.10         60.22        10.40 o
  13  12   4        361.55        397.41        16.56 o
  14  12   4          0.00        -11.78        12.03 o
  15  12   4         15.70          6.89        19.57 o
 -15  13   4         52.35         19.52        14.72 o
 -14  13   4         33.30         44.57        14.61 o
 -13  13   4         23.18         51.43        13.66 o
 -12  13   4         44.05         14.72        12.67 o
 -11  13   4         59.49         49.13        11.52 o
 -10  13   4       1654.39       1773.39        29.57 o
  -9  13   4       1440.79       1469.39        42.66 o
  -8  13   4        119.57        127.76         9.67 o
  -7  13   4        127.55        111.61         8.94 o
  -6  13   4       2074.86       2100.35        20.94 o
  -5  13   4       1052.39       1026.81        15.24 o
  -4  13   4        288.63        300.67        15.24 o
  -3  13   4         41.56         30.33         7.83 o
  -2  13   4       2060.33       2192.15        19.48 o
  -1  13   4        265.02        267.25         6.26 o
   0  13   4        207.92        243.94         7.90 o
   1  13   4       1245.80       1132.90        20.19 o
   2  13   4       3347.40       3173.28        26.28 o
   3  13   4       1016.45       1062.69        13.99 o
   4  13   4       1822.89       1810.77        16.35 o
   5  13   4        603.59        590.92        11.72 o
   6  13   4       3652.63       3618.08        31.32 o
   7  13   4       2656.45       2542.77        27.06 o
   8  13   4        330.09        361.51        11.73 o
   9  13   4        882.81        835.07        17.08 o
  10  13   4        301.40        310.92        12.51 o
  11  13   4         17.28         25.53         9.35 o
  12  13   4       1163.80       1205.26        23.42 o
  13  13   4        205.48        197.26        14.12 o
  14  13   4         35.67         35.89        12.75 o
 -14  14   4        208.25        212.76        17.74 o
 -13  14   4        118.14         78.73        14.70 o
 -12  14   4        363.42        363.23        18.09 o
 -11  14   4        145.13        165.53        15.44 o
 -10  14   4       1009.25       1017.87        27.57 o
  -9  14   4        403.16        343.82        15.23 o
  -8  14   4        426.80        423.59        13.66 o
  -7  14   4       1034.36       1104.65        19.09 o
  -6  14   4         50.68         88.99         7.59 o
  -5  14   4        376.34        361.07        11.43 o
  -4  14   4        584.27        615.53        13.60 o
  -3  14   4       1474.13       1458.37        17.22 o
  -2  14   4       1554.89       1610.16        16.44 o
  -1  14   4        398.43        359.93        10.39 o
   0  14   4       2755.18       2697.65        24.67 o
   1  14   4        984.38        968.48        15.69 o
   2  14   4         91.68        101.92         6.25 o
   3  14   4       1059.93       1057.85        18.30 o
   4  14   4        163.02        144.24         6.93 o
   5  14   4        165.30        150.30         7.83 o
   6  14   4       2186.04       2155.63        22.73 o
   7  14   4         27.02         34.27         8.89 o
   8  14   4         17.19          4.53         8.18 o
   9  14   4        182.37        139.11        12.15 o
  10  14   4        197.00        212.92        11.38 o
  11  14   4         85.86         90.73        10.58 o
  12  14   4        334.39        343.58        14.22 o
  13  14   4        120.41        145.54        13.69 o
  14  14   4        162.32        155.21        14.73 o
 -14  15   4        120.26        169.91        17.21 o
 -13  15   4          1.63          2.32        13.66 o
 -12  15   4         37.06         40.37        13.29 o
 -11  15   4        737.52        806.52        24.00 o
 -10  15   4        501.71        423.96        17.54 o
  -9  15   4        102.60        144.01        12.76 o
  -8  15   4         85.81         39.99         9.15 o
  -7  15   4       1311.06       1194.57        20.18 o
  -6  15   4        825.76        789.78        19.26 o
  -5  15   4         68.74         72.96         8.17 o
  -4  15   4          0.04          0.62         6.21 o
  -3  15   4          0.84         -5.20         5.79 o
  -2  15   4         60.67         77.35         6.07 o
  -1  15   4       4019.63       4041.43        28.94 o
   0  15   4       3809.07       3597.07        31.14 o
   1  15   4         97.87         88.15         8.08 o
   2  15   4          0.10         -2.02         5.46 o
   3  15   4       1599.27       1529.20        17.88 o
   4  15   4         32.53         34.13         6.08 o
   5  15   4       1111.06       1133.05        16.55 o
   6  15   4         30.81         23.89         7.21 o
   7  15   4        231.40        287.12        10.57 o
   8  15   4          3.84         -4.31         8.34 o
   9  15   4       1838.56       1778.11        27.46 o
  10  15   4        170.10        197.55        16.74 o
  11  15   4          8.03          5.08        10.21 o
  12  15   4        148.12        170.80        13.41 o
  13  15   4        343.29        300.18        17.40 o
  14  15   4         10.84         19.75        14.87 o
 -14  16   4         25.86          1.59        21.99 o
 -13  16   4          2.21         -0.96        16.06 o
 -12  16   4        452.57        478.44        25.60 o
 -11  16   4         17.23         37.13        12.55 o
 -10  16   4        320.89        289.71        16.14 o
  -9  16   4        251.68        204.02        15.05 o
  -8  16   4        876.39        719.24        21.37 o
  -7  16   4          0.29          0.72         8.43 o
  -6  16   4         31.54         18.02         7.37 o
  -5  16   4        341.91        319.99        12.62 o
  -4  16   4        765.46        802.71        14.59 o
  -3  16   4       1090.12       1095.50        15.79 o
  -2  16   4        209.76        171.23         7.73 o
  -1  16   4       3966.75       3842.02        29.87 o
   0  16   4        772.53        790.99        14.28 o
   1  16   4        701.11        637.93        13.47 o
   2  16   4       5321.41       5264.36        40.81 o
   3  16   4        845.05        780.64        15.46 o
   4  16   4        387.74        417.52         9.64 o
   5  16   4        571.77        540.81        16.80 o
   6  16   4       2063.80       2057.52        22.81 o
   7  16   4         53.73         49.88         9.00 o
   8  16   4       1785.06       1774.04        24.07 o
   9  16   4          8.52          3.59        10.39 o
  10  16   4         32.80         29.85        10.00 o
  11  16   4        468.90        524.93        18.59 o
  12  16   4         15.51         13.27        14.30 o
  13  16   4          9.63          7.53        16.15 o
 -13  17   4         60.13         53.22        15.14 o
 -12  17   4          0.20         -1.54        13.30 o
 -11  17   4         14.98         21.62        12.94 o
 -10  17   4        895.47        850.26        25.25 o
  -9  17   4         78.64         79.54        12.70 o
  -8  17   4        112.97         96.22        12.01 o
  -7  17   4        552.10        534.71        16.81 o
  -6  17   4       1013.32        993.96        17.25 o
  -5  17   4         98.79        100.46         8.56 o
  -4  17   4          0.67          5.82         6.93 o
  -3  17   4        254.46        267.51         9.71 o
  -2  17   4        365.58        347.62        10.10 o
  -1  17   4       1933.79       1969.62        20.79 o
   0  17   4        398.45        399.29        12.19 o
   1  17   4       1182.02       1159.41        17.73 o
   2  17   4       4378.67       4278.19        38.01 o
   3  17   4       2453.38       2407.85        26.49 o
   4  17   4        617.58        653.66        15.48 o
   5  17   4       1490.71       1479.65        27.22 o
   6  17   4        337.77        283.56        11.11 o
   7  17   4        395.58        366.89        12.18 o
   8  17   4        276.26        311.67        13.60 o
   9  17   4          6.93          0.72         9.57 o
  10  17   4        191.74        183.00        13.21 o
  11  17   4        212.83        212.34        18.89 o
  12  17   4         28.17         43.94        16.68 o
  13  17   4         36.29         27.01        17.29 o
 -13  18   4        110.38         97.87        16.16 o
 -12  18   4        301.20        281.97        18.28 o
 -11  18   4        234.00        257.08        16.95 o
 -10  18   4         41.11         24.79        12.72 o
  -9  18   4        346.09        335.19        16.44 o
  -8  18   4         11.17          8.00        10.82 o
  -7  18   4        394.65        367.13        13.53 o
  -6  18   4         86.20         95.44         8.97 o
  -5  18   4         16.09         13.13         7.59 o
  -4  18   4        701.69        652.87        21.19 o
  -3  18   4        220.87        247.57         9.67 o
  -2  18   4       2870.47       2747.40        26.93 o
  -1  18   4         19.54         14.29         5.89 o
   0  18   4         15.91         20.11         7.70 o
   1  18   4       1930.04       1871.44        23.04 o
   2  18   4         43.37         30.39         7.85 o
   3  18   4       1208.46       1133.85        19.61 o
   4  18   4       3453.71       3334.98        40.07 o
   5  18   4          1.36          7.62         6.55 o
   6  18   4        167.45        149.57         9.95 o
   7  18   4          0.37         -4.60         8.59 o
   8  18   4        119.46        113.07        10.21 o
   9  18   4         17.74         19.10        10.14 o
  10  18   4          0.16         12.09        11.45 o
  11  18   4         21.04         43.11        16.13 o
  12  18   4          1.18        -10.79        16.00 o
 -12  19   4          0.04         -6.95        13.57 o
 -11  19   4        182.88        192.71        16.33 o
 -10  19   4         30.81         23.65        12.71 o
  -9  19   4        358.50        326.23        22.63 o
  -8  19   4        570.46        544.84        22.84 o
  -7  19   4         16.22         15.54         9.26 o
  -6  19   4         17.59         19.12         8.26 o
  -5  19   4        218.40        211.26        11.02 o
  -4  19   4         84.73         72.53         8.64 o
  -3  19   4       1709.64       1698.26        25.12 o
  -2  19   4         49.70         46.39         7.05 o
  -1  19   4       2281.37       2203.50        23.25 o
   0  19   4          3.14         -5.55         8.04 o
   1  19   4        298.50        245.32        12.17 o
   2  19   4          3.29         10.88         9.10 o
   3  19   4        162.64        193.94        11.82 o
   4  19   4         34.97         34.01        10.12 o
   5  19   4        356.09        332.57        14.16 o
   6  19   4        343.47        311.35        14.36 o
   7  19   4         69.48         73.00        10.61 o
   8  19   4         41.48         10.64         9.58 o
   9  19   4        140.56        128.38        13.30 o
  10  19   4        109.02        124.02        17.13 o
  11  19   4         63.34         88.32        17.28 o
  12  19   4        203.28        188.40        20.17 o
 -12  20   4        132.31        139.53        25.97 o
 -11  20   4          3.04          5.27        12.58 o
 -10  20   4          6.36          5.66        11.67 o
  -9  20   4        192.86        208.77        13.99 o
  -8  20   4        357.23        367.51        15.81 o
  -7  20   4         13.48          2.78         9.42 o
  -6  20   4         24.34         15.99         9.30 o
  -5  20   4          2.14         -7.24         8.41 o
  -4  20   4       1415.64       1257.88        20.44 o
  -3  20   4       2211.78       2188.80        26.16 o
  -2  20   4          6.27         16.84         8.87 o
  -1  20   4         21.32         39.04         7.04 o
   0  20   4        638.50        583.23        19.03 o
   1  20   4        340.77        319.70        13.82 o
   2  20   4        448.14        457.75        15.72 o
   3  20   4        992.39       1029.46        21.90 o
   4  20   4        457.94        435.52        18.98 o
   5  20   4          0.74         -3.73        11.03 o
   6  20   4        238.07        204.61        14.66 o
   7  20   4         89.98         87.69        13.39 o
   8  20   4         18.00          0.27        12.25 o
   9  20   4        277.48        246.63        19.01 o
  10  20   4         32.82         18.36        23.98 o
  11  20   4         47.74         67.97        17.38 o
 -11  21   4         16.86         23.31        13.15 o
 -10  21   4         58.68         76.78        12.92 o
  -9  21   4        329.01        350.00        16.06 o
  -8  21   4         12.98          9.34        10.62 o
  -7  21   4         48.72         30.90         9.61 o
  -6  21   4         10.81         12.48         9.48 o
  -5  21   4         98.00         86.32        10.41 o
  -4  21   4       2560.31       2513.74        31.75 o
  -3  21   4        228.30        202.20        11.11 o
  -2  21   4          2.88         -1.20         7.54 o
  -1  21   4       1197.33       1123.11        25.12 o
   0  21   4         85.17         62.65        11.77 o
   1  21   4         39.46         40.75        10.96 o
   2  21   4       3269.18       3192.62        46.72 o
   3  21   4       1007.16       1038.23        23.93 o
   4  21   4        205.08        199.27        14.32 o
   5  21   4         84.93        105.11        19.04 o
   6  21   4         64.46         52.34        12.69 o
   7  21   4         32.31         31.22        15.16 o
   8  21   4         22.47         60.62        13.83 o
   9  21   4         14.67          8.80        15.11 o
  10  21   4          2.37         -1.82        15.57 o
  11  21   4        130.55        140.18        19.42 o
 -10  22   4         32.01         67.53        13.41 o
  -9  22   4        174.88        207.32        15.10 o
  -8  22   4        319.41        303.52        17.07 o
  -7  22   4       1089.07       1106.26        23.34 o
  -6  22   4         11.62          5.72         9.56 o
  -5  22   4        616.94        675.66        19.09 o
  -4  22   4        390.59        344.53        15.90 o
  -3  22   4        179.77        166.97        10.65 o
  -2  22   4        326.44        299.47        15.90 o
  -1  22   4        171.58        164.45        14.00 o
   0  22   4        329.97        326.23        16.38 o
   1  22   4        213.10        205.70        14.10 o
   2  22   4        598.24        683.59        20.97 o
   3  22   4        424.00        468.81        18.03 o
   4  22   4        154.20        157.69        13.88 o
   5  22   4        618.81        591.19        20.31 o
   6  22   4         25.93         26.03        12.54 o
   7  22   4          9.51          0.84        12.39 o
   8  22   4          3.57         14.27        13.68 o
   9  22   4         25.53         45.53        16.67 o
  10  22   4        256.63        247.97        20.76 o
 -10  23   4          5.64         12.13        16.06 o
  -9  23   4         26.74         17.42        12.79 o
  -8  23   4        113.49        120.10        16.11 o
  -7  23   4        305.44        320.58        14.80 o
  -6  23   4        462.87        431.61        16.07 o
  -5  23   4          0.89         -4.80        11.00 o
  -4  23   4          0.58         -0.17         9.80 o
  -3  23   4        123.02        143.56        13.93 o
  -2  23   4          0.34          3.59        11.65 o
  -1  23   4        526.96        517.15        19.32 o
   0  23   4          0.08         16.25        11.66 o
   1  23   4          0.25         -8.07        11.98 o
   2  23   4         18.07         20.73        11.81 o
   3  23   4        300.08        315.77        24.05 o
   4  23   4        183.64        191.06        13.99 o
   5  23   4         36.20         35.64        11.80 o
   6  23   4         36.43         42.34        13.23 o
   7  23   4          8.41         21.80        13.49 o
   8  23   4        180.52        183.33        16.54 o
   9  23   4        209.15        215.29        19.81 o
  -9  24   4         43.04         29.60        13.46 o
  -8  24   4         98.99        121.24        13.78 o
  -7  24   4         11.81         26.27        12.10 o
  -6  24   4        139.41        112.71        12.99 o
  -5  24   4        599.62        532.38        26.09 o
  -4  24   4        812.68        817.98        37.24 o
  -3  24   4        267.79        282.02        15.82 o
  -2  24   4         11.23         18.11        12.36 o
  -1  24   4         36.66         55.89        12.87 o
   0  24   4        126.84        147.62        13.81 o
   1  24   4         72.04        100.03        13.29 o
   2  24   4        216.88        215.37        14.93 o
   3  24   4        175.24        112.73        12.81 o
   4  24   4         23.18         12.32        11.44 o
   5  24   4        137.46        131.65        14.00 o
   6  24   4         35.45         24.51        13.67 o
   7  24   4        306.67        356.36        19.34 o
   8  24   4          0.39          2.64        13.88 o
  -8  25   4        104.48        122.04        15.90 o
  -7  25   4          6.38          3.45        14.11 o
  -6  25   4        569.89        595.28        21.33 o
  -5  25   4          0.18         -7.00        13.14 o
  -4  25   4         80.39         93.03        13.23 o
  -3  25   4         33.53         24.83        12.00 o
  -2  25   4        473.59        498.92        30.09 o
  -1  25   4        299.26        259.70        20.07 o
   0  25   4          3.35        -10.70        10.70 o
   1  25   4         31.41         22.92        11.95 o
   2  25   4        431.55        400.15        16.89 o
   3  25   4        348.46        366.27        20.15 o
   4  25   4         47.72         32.08        12.16 o
   5  25   4         93.84        102.16        14.68 o
   6  25   4         25.38         23.10        14.14 o
   7  25   4          1.63        -13.18        13.63 o
  -7  26   4          0.03          7.12        14.99 o
  -6  26   4         78.28         70.89        14.05 o
  -5  26   4          4.33         -3.10        12.48 o
  -4  26   4         57.27         25.83        18.08 o
  -3  26   4         60.30         55.74        13.27 o
  -2  26   4        405.65        413.01        18.49 o
  -1  26   4         83.15         86.70        13.70 o
   0  26   4        114.86        117.47        13.51 o
   1  26   4        302.31        288.76        16.05 o
   2  26   4         42.97         39.70        12.60 o
   3  26   4         25.63         37.18        12.21 o
   4  26   4        165.20        193.90        15.08 o
   5  26   4          7.72         -5.93        13.51 o
   6  26   4         38.14         39.08        14.54 o
  -5  27   4         95.59         61.55        14.32 o
  -4  27   4         61.10         92.76        15.79 o
  -3  27   4         61.94         44.61        13.54 o
  -2  27   4        173.60        197.71        15.72 o
  -1  27   4        488.83        474.13        18.55 o
   0  27   4         37.55         36.91        12.62 o
   1  27   4        635.62        628.40        20.69 o
   2  27   4         57.27         86.57        13.93 o
   3  27   4        629.84        675.89        21.71 o
   4  27   4          0.26         -6.89        13.42 o
   5  27   4         93.06         94.79        15.83 o
  -3  28   4        214.88        214.76        16.56 o
  -2  28   4         25.23         11.92        17.20 o
  -1  28   4          6.64         10.84        12.52 o
   0  28   4         94.52         91.14        18.67 o
   1  28   4          4.48         17.42        12.82 o
   2  28   4        116.30        125.49        15.08 o
   3  28   4        160.18        207.12        16.33 o
 -16   1   5          1.97         -5.90        11.29 o
 -15   1   5        122.68        120.19        11.93 o
 -14   1   5         59.20         54.15        10.21 o
 -13   1   5        525.33        542.16        20.49 o
 -12   1   5         53.84         59.87         7.91 o
 -11   1   5        256.17        242.40        10.59 o
 -10   1   5          4.34         12.56         7.39 o
  -9   1   5        767.91        753.85        13.69 o
  -8   1   5        323.81        307.17         9.06 o
  -7   1   5          1.33         -1.47         5.32 o
  -6   1   5        303.92        361.19         9.94 o
  -5   1   5      11525.77      12010.23        66.82 o
  -4   1   5       1544.11       1619.48        12.06 o
  -3   1   5       1948.89       1993.82        13.96 o
  -2   1   5        403.13        355.91         6.00 o
  -1   1   5      38722.29      38443.69       211.74 o
   0   1   5       4623.57       4692.75        28.13 o
   1   1   5       7810.18       7495.31        45.37 o
   2   1   5       2303.93       2222.30        19.92 o
   3   1   5       3514.02       3256.91        22.83 o
   4   1   5      12491.62      12601.58        76.50 o
   5   1   5          0.25          0.45         4.92 o
   6   1   5        289.29        376.13         9.21 o
   7   1   5        193.89        253.32         8.19 o
   8   1   5        420.54        406.62         9.52 o
   9   1   5        565.54        593.65        11.85 o
  10   1   5       1743.61       1712.34        19.93 o
  11   1   5        164.54        138.45         8.98 o
  12   1   5       1603.64       1483.23        21.56 o
  13   1   5          6.16          4.19         9.20 o
  14   1   5          4.22         16.54        13.37 o
  15   1   5          0.82          1.62        16.15 o
  16   1   5        404.44        430.61        33.49 o
 -16   2   5         84.63         73.90        11.97 o
 -15   2   5         87.26         63.96        10.98 o
 -14   2   5         44.00         31.66        10.08 o
 -13   2   5          4.81         12.36         8.35 o
 -12   2   5          1.97         -7.51         7.51 o
 -11   2   5       1526.45       1495.89        20.14 o
 -10   2   5         23.57         38.43         7.77 o
  -9   2   5         88.07         96.36         7.54 o
  -8   2   5       3105.99       3267.46        27.01 o
  -7   2   5       1263.41       1196.62        14.34 o
  -6   2   5        208.55        289.96        10.09 o
  -5   2   5        499.67        484.70         8.19 o
  -4   2   5       5070.39       5362.42        31.80 o
  -3   2   5      19867.21      19292.56       108.31 o
  -2   2   5      17463.69      18046.03       106.13 o
  -1   2   5       7951.76       7770.54        45.06 o
   0   2   5        419.22        395.94         5.90 o
   1   2   5      18218.88      18548.37       109.81 o
   2   2   5       1235.20       1046.32         9.46 o
   3   2   5       5547.50       6150.36        37.32 o
   4   2   5        596.86        603.51         8.74 o
   5   2   5        923.78        926.67        11.69 o
   6   2   5        243.01        207.82         7.37 o
   7   2   5        870.91        802.87        12.81 o
   8   2   5          6.70         18.21         6.21 o
   9   2   5        645.19        645.41        13.09 o
  10   2   5       1634.46       1625.40        22.43 o
  11   2   5        952.92        955.60        17.68 o
  12   2   5        134.15        128.64        10.69 o
  13   2   5         46.67         43.49        10.06 o
  14   2   5         19.17         32.39        13.87 o
  15   2   5         43.08         24.80        18.05 o
  16   2   5          1.63         37.66        25.88 o
 -16   3   5        303.95        323.29        15.03 o
 -15   3   5        260.68        263.06        13.87 o
 -14   3   5        894.17        937.74        19.73 o
 -13   3   5        278.89        286.56        11.55 o
 -12   3   5        145.74        136.77         9.29 o
 -11   3   5        753.83        761.24        14.67 o
 -10   3   5       7897.38       7826.58        55.32 o
  -9   3   5        527.74        576.19        12.78 o
  -8   3   5        730.59        709.46        13.75 o
  -7   3   5       1934.18       2025.66        20.11 o
  -6   3   5        470.78        397.29         9.51 o
  -5   3   5        250.33        236.59         7.04 o
  -4   3   5       2238.74       2134.35        15.92 o
  -3   3   5       2513.57       2527.03        18.84 o
  -2   3   5       1072.52       1079.62        10.50 o
  -1   3   5       4143.25       4641.79        26.87 o
   0   3   5       7874.52       7572.19        44.50 o
   1   3   5       7002.22       6926.37        40.79 o
   2   3   5        496.72        482.71         5.72 o
   3   3   5       1144.61       1012.95        11.66 o
   4   3   5        698.72        764.01         9.10 o
   5   3   5       3876.02       3884.60        28.35 o
   6   3   5       4820.88       4898.40        32.92 o
   7   3   5         14.37         32.48         5.94 o
   8   3   5        424.54        453.05        11.29 o
   9   3   5        342.02        403.82        15.04 o
  10   3   5       1322.07       1252.82        18.69 o
  11   3   5       1052.36       1147.69        18.61 o
  12   3   5        168.31        192.17        11.76 o
  13   3   5        218.06        241.16        12.82 o
  14   3   5        133.62        133.47        13.13 o
  15   3   5         93.05         94.44        19.17 o
  16   3   5        399.11        408.26        26.86 o
 -16   4   5        377.69        361.35        17.49 o
 -15   4   5        140.25        144.97        12.02 o
 -14   4   5        220.40        224.92        11.51 o
 -13   4   5         63.85         85.59         9.33 o
 -12   4   5        197.95        176.80        10.59 o
 -11   4   5        487.73        497.33        15.15 o
 -10   4   5          2.07         24.14         7.47 o
  -9   4   5        633.31        716.38        16.81 o
  -8   4   5        237.13        225.02        12.98 o
  -7   4   5        505.15        449.55        10.38 o
  -6   4   5         35.25         27.89         5.39 o
  -5   4   5        138.40        145.02         8.39 o
  -4   4   5       9290.17       9592.56        66.84 o
  -3   4   5        639.37        595.63         8.55 o
  -2   4   5        499.31        492.80         7.27 o
  -1   4   5       1072.26       1106.91        10.34 o
   0   4   5       9019.06       9292.21        60.15 o
   1   4   5        872.24        959.75        11.47 o
   2   4   5         10.71         19.32         6.18 o
   3   4   5       6651.34       6456.88        37.60 o
   4   4   5       3072.79       2845.01        21.48 o
   5   4   5      11945.79      12269.26        72.28 o
   6   4   5       1718.00       1852.06        16.61 o
   7   4   5         14.23         35.40         7.23 o
   8   4   5       1958.38       1914.60        20.69 o
   9   4   5        404.42        401.90        11.37 o
  10   4   5       2021.43       1932.21        22.91 o
  11   4   5       1794.51       1780.52        26.31 o
  12   4   5        614.81        549.96        15.81 o
  13   4   5         13.05         -9.67         9.67 o
  14   4   5          4.38         17.54        11.55 o
  15   4   5         17.08          9.27        16.89 o
  16   4   5         14.15         -3.77        28.70 o
 -16   5   5        521.89        493.47        19.28 o
 -15   5   5        157.39        124.95        12.88 o
 -14   5   5         84.89         81.59         9.74 o
 -13   5   5        460.06        431.62        13.04 o
 -12   5   5         73.34         62.45         9.09 o
 -11   5   5         73.58         74.85         9.19 o
 -10   5   5         38.20         34.82         8.23 o
  -9   5   5         99.40         92.68         7.96 o
  -8   5   5        113.70        107.18         7.27 o
  -7   5   5        618.78        582.86        11.45 o
  -6   5   5       7522.01       7713.30        53.11 o
  -5   5   5       1965.78       2177.32        21.04 o
  -4   5   5       3508.63       3582.63        28.79 o
  -3   5   5        378.99        466.53         9.11 o
  -2   5   5         98.72         86.61         5.18 o
  -1   5   5       9179.09       8710.38        53.57 o
   0   5   5       6260.03       6505.56        50.37 o
   1   5   5      22559.72      22666.16       137.36 o
   2   5   5          3.93          3.98         3.52 o
   3   5   5       5833.35       6204.21        34.81 o
   4   5   5        850.54        977.27        11.26 o
   5   5   5        284.10        201.23         6.60 o
   6   5   5        942.05        884.44        11.44 o
   7   5   5        785.30        673.47        12.13 o
   8   5   5        401.03        426.45        10.49 o
   9   5   5         10.01          2.92         6.98 o
  10   5   5         78.47        109.71        10.11 o
  11   5   5         78.91        101.85        10.74 o
  12   5   5       1000.29        901.64        24.57 o
  13   5   5         21.14          6.38         9.86 o
  14   5   5         29.84          8.81        11.77 o
  15   5   5         10.93          2.95        17.14 o
  16   5   5          3.17          8.95        18.66 o
 -16   6   5         11.60         15.37        12.72 o
 -15   6   5         14.38         31.40        12.11 o
 -14   6   5        188.13        196.98        12.08 o
 -13   6   5          0.10          3.29         8.48 o
 -12   6   5          5.46          7.27         8.27 o
 -11   6   5        529.39        529.95        13.77 o
 -10   6   5       2343.38       2239.16        25.57 o
  -9   6   5       2075.73       2143.52        23.06 o
  -8   6   5        941.43        950.59        14.44 o
  -7   6   5        785.12        776.36        12.45 o
  -6   6   5         28.98         21.63         6.11 o
  -5   6   5        228.35        257.68         8.55 o
  -4   6   5       3271.82       3571.22        33.55 o
  -3   6   5       2158.12       2191.46        20.96 o
  -2   6   5         34.49         34.21         3.37 o
  -1   6   5       9284.28       9881.62        60.54 o
   0   6   5       6214.93       6636.00        59.65 o
   1   6   5       1857.34       1946.81        19.22 o
   2   6   5       7759.86       9113.92        51.70 o
   3   6   5        482.28        476.10         7.76 o
   4   6   5         32.06         31.24         5.40 o
   5   6   5       3236.89       3736.43        28.03 o
   6   6   5        499.98        542.08         9.95 o
   7   6   5        325.10        324.08         9.64 o
   8   6   5         58.71         37.16         6.19 o
   9   6   5         18.94         25.91         7.06 o
  10   6   5       2315.33       2329.24        27.56 o
  11   6   5         13.34          5.80         9.31 o
  12   6   5          4.45         16.95        10.28 o
  13   6   5        156.12        165.03        13.21 o
  14   6   5          1.87          4.18        11.77 o
  15   6   5         16.82         11.41        13.80 o
 -16   7   5         59.47         54.57        13.53 o
 -15   7   5        669.09        679.32        19.28 o
 -14   7   5        176.13        194.48        12.68 o
 -13   7   5        199.45        202.47        12.30 o
 -12   7   5        151.62        179.32        11.96 o
 -11   7   5         59.94         51.09         9.05 o
 -10   7   5        669.10        649.57        14.79 o
  -9   7   5          2.50          9.85         6.90 o
  -8   7   5        444.38        478.68        12.24 o
  -7   7   5        807.97        870.14        12.57 o
  -6   7   5        805.32        819.62        13.56 o
  -5   7   5       3960.88       3901.45        32.04 o
  -4   7   5        212.56        255.17         8.11 o
  -3   7   5        664.42        651.78         9.91 o
  -2   7   5        709.62        911.97         8.58 o
  -1   7   5       5631.69       5953.86        38.50 o
   0   7   5        316.33        262.88         9.44 o
   1   7   5       7961.89       8091.81        58.48 o
   2   7   5       7769.92       8042.98        46.34 o
   3   7   5          2.38          1.09         3.97 o
   4   7   5        254.83        257.55         6.16 o
   5   7   5       1367.82       1372.80        18.23 o
   6   7   5        724.50        798.39        12.36 o
   7   7   5         61.62         79.94         6.10 o
   8   7   5       2075.86       2078.04        20.11 o
   9   7   5         10.68          0.13         7.08 o
  10   7   5        298.58        274.33        12.95 o
  11   7   5          9.28         26.84         9.58 o
  12   7   5         77.25         44.73        10.64 o
  13   7   5        470.18        494.72        21.74 o
  14   7   5         62.76         82.60        14.38 o
  15   7   5          8.09          0.68        14.05 o
 -16   8   5        102.25         97.50        14.58 o
 -15   8   5        371.55        424.05        16.02 o
 -14   8   5         32.38         36.79        10.54 o
 -13   8   5        112.92         93.38        10.81 o
 -12   8   5        160.76        156.01        10.85 o
 -11   8   5         57.43         51.47         8.85 o
 -10   8   5         43.93         27.43         8.04 o
  -9   8   5       1207.67       1151.52        22.10 o
  -8   8   5         66.42         48.18         7.64 o
  -7   8   5          9.02          4.33         7.03 o
  -6   8   5        860.80        891.65        12.29 o
  -5   8   5        352.76        368.82        12.72 o
  -4   8   5        616.39        557.82        12.06 o
  -3   8   5       1654.88       1718.94        15.80 o
  -2   8   5        575.22        694.70         8.41 o
  -1   8   5       3221.52       3395.78        24.24 o
   0   8   5          6.39          8.64         4.47 o
   1   8   5        879.08        787.19        10.34 o
   2   8   5       2610.65       2491.77        21.23 o
   3   8   5        678.67        738.45         9.74 o
   4   8   5        662.82        619.07         8.23 o
   5   8   5       2000.07       1980.61        18.56 o
   6   8   5       1392.67       1468.67        22.60 o
   7   8   5         72.73         42.21         6.00 o
   8   8   5       3197.32       3116.92        27.50 o
   9   8   5        352.08        427.37        12.65 o
  10   8   5          4.99          5.79         8.25 o
  11   8   5        787.26        702.30        16.68 o
  12   8   5         28.09         30.17         9.87 o
  13   8   5          2.12        -11.39        11.39 o
  14   8   5          1.74          0.01        12.55 o
  15   8   5        138.29        187.06        16.88 o
 -15   9   5          0.17          1.18        11.16 o
 -14   9   5          1.51         -8.06         9.89 o
 -13   9   5         58.20         78.09        10.27 o
 -12   9   5        461.37        425.09        14.36 o
 -11   9   5       2007.09       1842.29        26.28 o
 -10   9   5         79.68         79.03         8.17 o
  -9   9   5       3538.57       3448.39        35.66 o
  -8   9   5       4931.43       4752.52        41.14 o
  -7   9   5       1089.83       1124.87        16.59 o
  -6   9   5         55.87         60.38         5.82 o
  -5   9   5        209.52        154.01        10.42 o
  -4   9   5        294.03        394.62        16.15 o
  -3   9   5       4710.72       4694.55        33.79 o
  -2   9   5        361.63        299.91         7.85 o
  -1   9   5       5768.12       5953.10        44.22 o
   0   9   5         69.64        103.13         6.98 o
   1   9   5         16.27         25.15         3.65 o
   2   9   5        497.68        486.47        10.19 o
   3   9   5       2944.07       2816.97        22.95 o
   4   9   5        384.28        409.34        11.96 o
   5   9   5        911.19        912.36        13.59 o
   6   9   5         89.81         72.20         6.53 o
   7   9   5       1876.74       1727.38        21.52 o
   8   9   5       1368.15       1305.43        18.68 o
   9   9   5        367.67        371.07        12.16 o
  10   9   5       1515.04       1384.90        20.92 o
  11   9   5        183.99        176.62        11.17 o
  12   9   5         71.13         64.18        10.43 o
  13   9   5          1.40         -0.83        11.07 o
  14   9   5          0.33          4.57        12.74 o
  15   9   5          1.74         -3.42        13.54 o
 -15  10   5          0.00         -7.01        11.18 o
 -14  10   5         62.16         30.22        11.60 o
 -13  10   5        117.71        118.68        10.70 o
 -12  10   5         68.21         82.08        10.74 o
 -11  10   5        196.49        220.47        14.29 o
 -10  10   5       2878.26       2852.64        32.31 o
  -9  10   5        459.26        507.66        25.55 o
  -8  10   5       2135.57       1985.09        23.64 o
  -7  10   5       2101.15       2027.15        20.48 o
  -6  10   5        478.98        530.58        10.81 o
  -5  10   5          2.46          9.33         5.54 o
  -4  10   5       2063.16       2073.45        20.40 o
  -3  10   5       3229.33       3004.58        23.83 o
  -2  10   5      12568.62      12788.67        94.22 o
  -1  10   5         16.71         18.36         4.68 o
   0  10   5        618.94        594.18         8.56 o
   1  10   5         45.20         41.94         3.92 o
   2  10   5       1614.92       1436.49        13.97 o
   3  10   5        427.77        309.75        13.72 o
   4  10   5        393.63        376.94        13.74 o
   5  10   5        574.05        601.30         9.75 o
   6  10   5        195.42        202.94         9.65 o
   7  10   5          9.76         10.90         6.96 o
   8  10   5        348.25        350.91        12.61 o
   9  10   5          4.28         -2.77         8.81 o
  10  10   5        464.57        451.12        13.79 o
  11  10   5        280.00        307.77        12.87 o
  12  10   5        716.31        726.12        18.28 o
  13  10   5         48.90         32.02        11.99 o
  14  10   5         61.45        106.88        15.79 o
  15  10   5          4.04        -13.41        13.41 o
 -15  11   5        201.41        195.49        17.81 o
 -14  11   5          8.37         17.30        13.61 o
 -13  11   5        281.38        314.95        16.68 o
 -12  11   5          3.54        -10.24        10.24 o
 -11  11   5        874.82        872.52        21.68 o
 -10  11   5         29.68         27.25        10.24 o
  -9  11   5        808.27        753.91        18.84 o
  -8  11   5       1674.74       1739.72        22.49 o
  -7  11   5        719.33        612.44        15.24 o
  -6  11   5        124.04        144.21        13.10 o
  -5  11   5        512.43        571.11        10.84 o
  -4  11   5        581.88        537.02        10.77 o
  -3  11   5       1487.35       1354.39        15.29 o
  -2  11   5       2132.04       2135.50        22.04 o
  -1  11   5        171.59        189.15         8.49 o
   0  11   5         60.10         58.56         4.98 o
   1  11   5       3006.29       3055.38        24.32 o
   2  11   5        278.78        264.93         7.06 o
   3  11   5       1426.85       1412.07        15.23 o
   4  11   5       2331.33       2292.32        20.59 o
   5  11   5         11.74          5.39         4.35 o
   6  11   5        296.26        310.57         9.91 o
   7  11   5       1052.51       1031.21        16.46 o
   8  11   5        596.80        592.52        14.61 o
   9  11   5        107.50         96.21         9.47 o
  10  11   5          7.99          7.01         8.96 o
  11  11   5       2096.01       1999.58        26.27 o
  12  11   5        112.18        116.54        11.11 o
  13  11   5          2.64         13.71        11.47 o
  14  11   5        290.20        287.42        16.38 o
  15  11   5          9.35         10.92        14.23 o
 -15  12   5          5.67         23.42        14.65 o
 -14  12   5         18.60         20.40        14.33 o
 -13  12   5          3.93          1.16        12.92 o
 -12  12   5        144.39        154.01        13.80 o
 -11  12   5       1038.34       1046.22        27.60 o
 -10  12   5        467.86        430.30        17.24 o
  -9  12   5       1268.14       1202.37        29.85 o
  -8  12   5        293.69        316.85        13.01 o
  -7  12   5       1259.31       1369.41        19.73 o
  -6  12   5        282.34        304.45        11.41 o
  -5  12   5        538.80        483.18        13.51 o
  -4  12   5        118.88        149.00         7.69 o
  -3  12   5          2.74         -3.32         5.27 o
  -2  12   5        165.77        187.36         7.80 o
  -1  12   5        103.25         78.18         6.12 o
   0  12   5       2766.46       2828.45        24.72 o
   1  12   5       3436.69       3127.16        26.64 o
   2  12   5       1013.53        915.04        12.03 o
   3  12   5          3.12          6.29         4.78 o
   4  12   5       1457.58       1439.50        16.06 o
   5  12   5        530.39        579.36        10.29 o
   6  12   5         55.62         65.60        11.50 o
   7  12   5        443.19        465.22        12.49 o
   8  12   5         92.72         83.07         8.94 o
   9  12   5          3.91         -1.92         8.49 o
  10  12   5        338.62        372.50        16.50 o
  11  12   5        230.74        225.65        12.23 o
  12  12   5         65.94         79.34        12.31 o
  13  12   5         49.81         51.70        12.11 o
  14  12   5        301.38        366.28        17.32 o
 -14  13   5          3.92         -0.46        13.92 o
 -13  13   5         15.00         11.61        16.91 o
 -12  13   5         78.36         50.88        15.97 o
 -11  13   5        442.87        458.47        18.49 o
 -10  13   5        461.00        428.18        22.91 o
  -9  13   5          3.10         10.74        10.85 o
  -8  13   5        860.96        911.54        25.64 o
  -7  13   5        505.17        474.80        13.77 o
  -6  13   5        697.11        688.71        16.70 o
  -5  13   5        570.29        640.97        16.74 o
  -4  13   5          4.69         -0.54         6.00 o
  -3  13   5        272.33        265.40         7.43 o
  -2  13   5       2282.63       2237.67        23.70 o
  -1  13   5         69.48         66.94         5.59 o
   0  13   5         13.11         18.99         4.76 o
   1  13   5        192.67        202.99         8.21 o
   2  13   5        238.37        242.35         7.64 o
   3  13   5       2345.57       2404.18        22.40 o
   4  13   5       6289.63       6218.88        48.82 o
   5  13   5       3285.24       3317.46        25.94 o
   6  13   5        959.63        952.99        16.40 o
   7  13   5       2359.70       2130.21        25.69 o
   8  13   5        108.26        141.61        13.49 o
   9  13   5        102.27        113.49         9.95 o
  10  13   5        121.71        168.29        11.34 o
  11  13   5         84.02         76.15        11.21 o
  12  13   5         43.95         49.99        11.58 o
  13  13   5          0.06         -0.10        11.46 o
  14  13   5        598.43        614.05        21.27 o
 -14  14   5        122.65        126.44        16.18 o
 -13  14   5         96.50        113.68        15.50 o
 -12  14   5        286.61        290.07        16.99 o
 -11  14   5         86.16         67.92        12.95 o
 -10  14   5         54.90         64.80        12.42 o
  -9  14   5        179.25        201.41        13.76 o
  -8  14   5         12.05         17.65        10.42 o
  -7  14   5        482.03        525.78        18.01 o
  -6  14   5        535.20        557.63        14.23 o
  -5  14   5        422.18        442.12        12.67 o
  -4  14   5       1120.72       1003.52        16.16 o
  -3  14   5        647.10        718.08        12.01 o
  -2  14   5       2108.64       2168.15        21.92 o
  -1  14   5        579.88        596.23        11.38 o
   0  14   5       2366.22       2348.08        21.59 o
   1  14   5        142.65        196.75         9.92 o
   2  14   5        629.49        588.20        10.91 o
   3  14   5       1930.85       1913.37        22.26 o
   4  14   5        297.83        254.35        11.93 o
   5  14   5          0.99         -7.25         7.25 o
   6  14   5       1115.19       1116.54        18.82 o
   7  14   5        234.74        252.03        12.82 o
   8  14   5       1340.33       1329.99        23.07 o
   9  14   5       1119.40       1133.64        21.28 o
  10  14   5        525.29        455.76        15.59 o
  11  14   5         59.73         52.32        12.17 o
  12  14   5         10.97          3.73        11.66 o
  13  14   5         29.37         44.33        13.47 o
  14  14   5         24.84         52.56        14.58 o
 -14  15   5          5.14         32.52        14.96 o
 -13  15   5        690.83        768.92        32.20 o
 -12  15   5         21.53         24.93        12.89 o
 -11  15   5         17.23         27.66        12.50 o
 -10  15   5        713.71        707.18        22.05 o
  -9  15   5        234.12        275.50        14.76 o
  -8  15   5        223.60        189.78        12.66 o
  -7  15   5          1.30          3.23         8.18 o
  -6  15   5        150.85        136.91         9.62 o
  -5  15   5        173.96        147.99         9.16 o
  -4  15   5        148.57        107.33         8.24 o
  -3  15   5       1580.73       1641.31        18.53 o
  -2  15   5          4.12         -0.96         5.73 o
  -1  15   5       1890.26       1855.16        24.85 o
   0  15   5        589.27        621.96        11.53 o
   1  15   5        502.77        471.56        11.71 o
   2  15   5       1942.10       1949.84        20.08 o
   3  15   5        957.49        856.40        14.42 o
   4  15   5        268.85        238.22        18.24 o
   5  15   5        319.50        373.81        12.77 o
   6  15   5         67.90         75.75         9.04 o
   7  15   5          0.00         -5.16         8.66 o
   8  15   5        212.26        218.49        12.60 o
   9  15   5        503.26        532.51        18.19 o
  10  15   5         79.62         87.45        14.03 o
  11  15   5         19.40         14.80        11.72 o
  12  15   5          1.41         -4.84        12.02 o
  13  15   5        245.03        247.31        20.87 o
 -13  16   5          1.74          7.25        13.76 o
 -12  16   5        104.79         90.70        14.65 o
 -11  16   5         37.60         32.17        12.75 o
 -10  16   5         48.20         47.24        13.65 o
  -9  16   5        414.85        471.63        18.44 o
  -8  16   5        174.55        205.12        16.65 o
  -7  16   5         40.87         51.07         9.23 o
  -6  16   5        546.62        515.48        14.37 o
  -5  16   5        170.34        197.19        10.20 o
  -4  16   5        248.61        197.39         8.86 o
  -3  16   5          0.01          3.01         8.97 o
  -2  16   5        400.86        400.99        12.00 o
  -1  16   5        348.92        343.39        10.38 o
   0  16   5         38.81         36.77         6.23 o
   1  16   5        501.31        475.66        16.90 o
   2  16   5        773.41        720.60        14.21 o
   3  16   5        312.75        319.43        10.85 o
   4  16   5         12.15         11.56         7.58 o
   5  16   5        196.01        178.01        11.23 o
   6  16   5        652.04        587.96        18.11 o
   7  16   5        653.32        630.39        18.12 o
   8  16   5        232.78        206.18        14.67 o
   9  16   5          9.34         -6.59        12.69 o
  10  16   5         51.59         51.57        14.31 o
  11  16   5          0.86          1.96        14.71 o
  12  16   5        131.88         91.30        17.74 o
  13  16   5         15.16        -13.67        16.84 o
 -13  17   5        176.40        189.11        23.81 o
 -12  17   5        295.28        302.68        24.57 o
 -11  17   5         51.14         39.27        13.22 o
 -10  17   5          3.10         14.08        12.76 o
  -9  17   5        202.31        232.64        16.81 o
  -8  17   5          9.40          3.89        11.39 o
  -7  17   5        395.17        395.48        13.81 o
  -6  17   5         52.92         44.02         8.89 o
  -5  17   5        716.60        748.47        15.26 o
  -4  17   5        250.73        232.85         9.31 o
  -3  17   5        122.59        132.58         7.50 o
  -2  17   5       4860.59       4616.82        42.45 o
  -1  17   5       1716.84       1655.87        25.77 o
   0  17   5       1392.18       1263.91        18.41 o
   1  17   5       1521.50       1464.55        19.76 o
   2  17   5        459.29        405.35        15.03 o
   3  17   5       1036.52        996.25        19.64 o
   4  17   5         13.12         13.68         9.23 o
   5  17   5          5.17         11.95         9.43 o
   6  17   5         96.02         98.07        12.08 o
   7  17   5          4.39         -4.79        10.08 o
   8  17   5         11.15          6.30        11.85 o
   9  17   5         47.84         43.31        12.96 o
  10  17   5         18.57         56.65        13.91 o
  11  17   5         88.75         84.06        16.39 o
  12  17   5         68.10         92.21        16.60 o
  13  17   5         11.81         18.72        18.89 o
 -12  18   5        158.12        132.80        15.93 o
 -11  18   5          0.81         -3.86        13.04 o
 -10  18   5         28.19         18.68        12.43 o
  -9  18   5         59.01         50.68        13.52 o
  -8  18   5          2.27        -16.42        16.42 o
  -7  18   5        113.10        135.84        12.39 o
  -6  18   5        474.91        538.94        14.84 o
  -5  18   5        112.71        110.20         8.65 o
  -4  18   5        734.62        768.33        15.17 o
  -3  18   5        319.52        324.18        12.84 o
  -2  18   5       1552.72       1535.38        21.96 o
  -1  18   5       2102.66       2074.81        28.38 o
   0  18   5        138.72        149.98        10.60 o
   1  18   5        513.94        501.17        20.85 o
   2  18   5          1.50          5.37         8.88 o
   3  18   5         47.23         54.02         9.87 o
   4  18   5       2362.56       2405.27        34.69 o
   5  18   5        809.93        765.22        19.89 o
   6  18   5        274.47        278.90        14.27 o
   7  18   5        411.79        371.95        17.17 o
   8  18   5        425.03        405.35        18.08 o
   9  18   5         49.14         30.67        13.17 o
  10  18   5         37.88         38.48        14.18 o
  11  18   5          1.31         34.24        15.92 o
  12  18   5          9.03         11.76        19.25 o
 -12  19   5         23.54          3.77        14.26 o
 -11  19   5         44.83         51.69        14.21 o
 -10  19   5        178.76        225.88        15.96 o
  -9  19   5         71.46         57.65        13.43 o
  -8  19   5        199.16        159.86        16.89 o
  -7  19   5        887.82        893.64        19.54 o
  -6  19   5          0.01          4.99         8.36 o
  -5  19   5         80.32         76.89        12.14 o
  -4  19   5        156.61        145.79         9.12 o
  -3  19   5         71.69         74.60         9.45 o
  -2  19   5        171.30        144.10        11.29 o
  -1  19   5        298.16        336.00        13.87 o
   0  19   5       1151.01       1156.86        21.31 o
   1  19   5        288.39        293.48        12.95 o
   2  19   5          2.23          3.16         9.08 o
   3  19   5        467.16        440.72        15.25 o
   4  19   5        376.57        385.26        16.50 o
   5  19   5         27.60         24.81        10.54 o
   6  19   5         55.51         49.05        11.23 o
   7  19   5         25.37         47.74        12.58 o
   8  19   5         35.09         46.58        14.06 o
   9  19   5          0.06          8.10        14.59 o
  10  19   5          5.11          4.70        15.26 o
  11  19   5        288.29        305.86        21.87 o
  12  19   5         44.22         61.18        18.31 o
 -11  20   5         10.70         -2.40        21.22 o
 -10  20   5         24.24         19.77        12.94 o
  -9  20   5        597.74        657.37        19.85 o
  -8  20   5         11.81        -10.58        10.58 o
  -7  20   5        197.63        164.27        11.81 o
  -6  20   5          3.54          5.27        10.29 o
  -5  20   5        453.50        444.25        15.21 o
  -4  20   5        424.65        378.68        13.63 o
  -3  20   5        512.00        504.90        32.06 o
  -2  20   5        139.70        172.84        12.84 o
  -1  20   5        463.88        426.16        15.70 o
   0  20   5        454.57        503.13        25.83 o
   1  20   5        730.52        786.84        19.10 o
   2  20   5          0.52          2.53         9.45 o
   3  20   5        494.58        492.47        16.54 o
   4  20   5        357.11        366.44        19.92 o
   5  20   5        283.70        247.42        13.90 o
   6  20   5         40.41         31.96        11.70 o
   7  20   5         37.99         59.91        13.11 o
   8  20   5        235.40        248.94        16.65 o
   9  20   5         12.29         33.24        15.55 o
  10  20   5        177.74        158.99        18.87 o
  11  20   5         29.40         11.10        16.65 o
 -11  21   5          0.78        -12.94        12.94 o
 -10  21   5        320.51        376.96        18.76 o
  -9  21   5         31.88         11.40        12.28 o
  -8  21   5        133.85        124.58        14.44 o
  -7  21   5        119.50        126.56        12.10 o
  -6  21   5        187.70        213.20        14.24 o
  -5  21   5        533.78        566.23        17.10 o
  -4  21   5        499.77        473.68        18.40 o
  -3  21   5          5.19         -0.62        10.92 o
  -2  21   5        581.09        560.59        28.34 o
  -1  21   5         73.06         76.67        12.49 o
   0  21   5        223.09        205.01        17.09 o
   1  21   5         60.37         42.07        11.02 o
   2  21   5        615.19        650.77        21.56 o
   3  21   5         15.64          7.40        10.76 o
   4  21   5        724.15        719.15        25.82 o
   5  21   5         18.90         31.02        12.27 o
   6  21   5        125.41        117.81        14.16 o
   7  21   5         20.67          8.77        12.60 o
   8  21   5         39.97         31.18        13.62 o
   9  21   5          6.80         -1.90        15.00 o
  10  21   5         64.01         56.61        19.95 o
 -10  22   5        610.56        658.28        38.17 o
  -9  22   5         83.72         38.52        13.04 o
  -8  22   5          1.02          2.41        11.74 o
  -7  22   5        126.80        119.77        13.54 o
  -6  22   5         87.12         74.21        12.00 o
  -5  22   5        758.65        732.43        26.73 o
  -4  22   5        930.97        908.15        24.96 o
  -3  22   5         96.48         90.06        12.86 o
  -2  22   5        538.12        460.29        18.81 o
  -1  22   5       1147.24       1150.42        26.04 o
   0  22   5          8.61         -2.95        10.84 o
   1  22   5        749.94        661.56        23.60 o
   2  22   5         15.58         15.89        11.17 o
   3  22   5         79.48         81.65        12.32 o
   4  22   5          9.13         10.79        11.90 o
   5  22   5         96.41         63.60        13.81 o
   6  22   5          0.51         -4.06        12.30 o
   7  22   5         25.38         22.56        13.17 o
   8  22   5         20.68          1.16        14.00 o
   9  22   5         98.35         98.06        17.64 o
  10  22   5          0.49          5.52        16.83 o
  -9  23   5         23.43         42.41        14.22 o
  -8  23   5          0.00          0.95        11.71 o
  -7  23   5         14.60         14.06        11.65 o
  -6  23   5          0.00        -12.45        12.45 o
  -5  23   5        196.17        197.98        16.50 o
  -4  23   5          5.46         -9.79        12.01 o
  -3  23   5          1.36         15.01        12.18 o
  -2  23   5         20.06          5.76        11.90 o
  -1  23   5        217.01        257.79        14.90 o
   0  23   5        128.33        120.59        13.24 o
   1  23   5        434.37        456.30        32.65 o
   2  23   5        551.59        472.77        18.42 o
   3  23   5        305.77        281.91        20.02 o
   4  23   5        168.04        200.98        15.48 o
   5  23   5         11.17          2.02        12.31 o
   6  23   5        506.26        599.81        21.69 o
   7  23   5        485.66        510.59        20.73 o
   8  23   5        185.82        231.36        17.87 o
   9  23   5        153.69        169.92        21.36 o
  -8  24   5         61.13         81.40        16.53 o
  -7  24   5          1.72         12.37        14.40 o
  -6  24   5        170.62        188.35        16.06 o
  -5  24   5         59.66         59.31        15.76 o
  -4  24   5        466.61        451.12        19.63 o
  -3  24   5        665.24        666.30        22.72 o
  -2  24   5         64.80         51.27        13.08 o
  -1  24   5        171.13        194.72        14.79 o
   0  24   5         69.82         80.59        16.50 o
   1  24   5         69.50         50.05        13.28 o
   2  24   5        637.25        618.12        21.07 o
   3  24   5         10.62          6.99        12.19 o
   4  24   5         80.62         69.32        13.76 o
   5  24   5         31.91         37.77        12.50 o
   6  24   5         36.26         47.92        14.26 o
   7  24   5         11.35          4.69        14.37 o
   8  24   5         31.15         16.84        15.94 o
  -7  25   5        230.46        233.53        18.99 o
  -6  25   5        189.18        165.24        15.38 o
  -5  25   5        375.29        288.70        19.15 o
  -4  25   5         31.50         44.33        13.69 o
  -3  25   5        734.14        857.51        26.49 o
  -2  25   5        385.04        388.83        19.00 o
  -1  25   5          0.05         17.84        12.18 o
   0  25   5        182.00        212.04        15.39 o
   1  25   5         23.42         32.44        13.05 o
   2  25   5         45.12         42.53        13.03 o
   3  25   5         17.21         26.77        13.23 o
   4  25   5        324.61        370.97        17.23 o
   5  25   5          0.84          4.81        13.62 o
   6  25   5          2.93          0.29        13.54 o
   7  25   5        118.76        139.93        16.74 o
  -6  26   5        134.41         80.53        14.92 o
  -5  26   5        309.17        307.07        22.32 o
  -4  26   5        379.10        386.88        21.36 o
  -3  26   5          0.85          6.96        12.30 o
  -2  26   5          0.13         17.61        12.42 o
  -1  26   5        103.80        104.98        14.10 o
   0  26   5         23.23         14.14        12.82 o
   1  26   5         47.11         72.56        13.76 o
   2  26   5        483.46        497.36        19.02 o
   3  26   5         99.11         90.26        13.54 o
   4  26   5          8.93         10.07        12.58 o
   5  26   5        534.16        620.88        23.20 o
   6  26   5          1.84          4.59        14.37 o
  -5  27   5        117.76        185.47        17.99 o
  -4  27   5         35.31         62.92        15.62 o
  -3  27   5          1.56         11.43        13.09 o
  -2  27   5        623.38        707.36        22.44 o
  -1  27   5          0.01         -1.67        12.22 o
   0  27   5         85.99        111.24        14.02 o
   1  27   5        622.39        649.84        21.64 o
   2  27   5         56.57         30.48        13.34 o
   3  27   5        257.31        236.07        16.22 o
   4  27   5         12.06         22.10        14.10 o
  -2  28   5        113.63        104.05        14.58 o
  -1  28   5         59.46         51.23        13.52 o
   0  28   5        244.19        226.43        15.95 o
   1  28   5         14.57         45.15        13.44 o
   2  28   5         25.51         -0.48        13.00 o
 -16   0   6         55.48         72.86        16.76 o
 -15   0   6        149.59        143.38        16.81 o
 -14   0   6          6.00          2.45        13.67 o
 -13   0   6        295.64        297.90        17.65 o
 -12   0   6       1007.29        993.88        25.54 o
 -11   0   6        757.28        790.35        22.88 o
 -10   0   6       2642.49       2652.85        36.40 o
  -9   0   6      11902.16      11521.59        97.15 o
  -8   0   6        108.52        125.24         7.43 o
  -7   0   6       3785.18       3645.79        35.15 o
  -6   0   6       2332.10       2307.00        24.43 o
  -5   0   6       1395.92       1290.12        16.48 o
  -4   0   6      23206.84      24361.34       184.80 o
  -3   0   6        280.06        335.97         8.00 o
  -2   0   6       4394.10       4348.84        54.65 o
  -1   0   6        343.78        338.05         9.21 o
   0   0   6       8622.12       8146.68        70.44 o
   1   0   6        953.51        809.28        12.31 o
   2   0   6       2953.73       2918.92        29.27 o
   3   0   6      12352.00      13180.04       112.48 o
   4   0   6        184.44        262.70         9.66 o
   5   0   6      11859.94      11760.46        94.39 o
   6   0   6        165.65        247.54        10.00 o
   7   0   6        680.62        704.26        16.89 o
   8   0   6       4322.95       4330.81        47.42 o
   9   0   6       5867.05       5958.46        61.69 o
  10   0   6       3305.23       3108.42        40.13 o
  11   0   6       5155.79       5177.00        58.00 o
  12   0   6        442.98        525.74        30.54 o
  13   0   6        575.81        454.42        50.30 o
  14   0   6        237.91        239.67        33.05 o
  15   0   6        590.83        495.41        37.24 o
  16   0   6        109.72        117.68        28.70 o
 -16   1   6        185.90        219.52        13.84 o
 -15   1   6        198.42        185.42        12.82 o
 -14   1   6         10.26          3.66         9.56 o
 -13   1   6         12.24         17.35         8.97 o
 -12   1   6        303.29        307.41        11.87 o
 -11   1   6         17.18         28.13         8.13 o
 -10   1   6        244.98        244.88        10.36 o
  -9   1   6         47.56         44.08         6.00 o
  -8   1   6         79.67         73.23         6.17 o
  -7   1   6         42.19         58.73         5.25 o
  -6   1   6        598.98        665.57        12.87 o
  -5   1   6          1.55          2.97         3.67 o
  -4   1   6       2062.71       2099.74        14.69 o
  -3   1   6        460.09        405.97         6.66 o
  -2   1   6        876.86        921.35         9.10 o
  -1   1   6       1532.17       1342.40        10.87 o
   0   1   6      12857.84      12727.91        75.57 o
   1   1   6        302.50        263.37         7.64 o
   2   1   6        157.76        173.78         5.23 o
   3   1   6        189.18        231.57         6.50 o
   4   1   6        784.61        848.98        10.74 o
   5   1   6       2754.65       2567.30        20.00 o
   6   1   6        174.41        165.62         6.38 o
   7   1   6         43.45         26.53         6.03 o
   8   1   6        686.28        657.00        12.45 o
   9   1   6         55.87         70.49         8.33 o
  10   1   6       1142.12       1190.65        18.39 o
  11   1   6        174.95        124.88         9.58 o
  12   1   6        934.71        856.10        19.34 o
  13   1   6        359.96        357.16        16.79 o
  14   1   6         64.64         72.63        12.98 o
  15   1   6         11.82         -8.74        17.64 o
  16   1   6         59.68         82.19        19.99 o
 -16   2   6        340.91        335.99        16.57 o
 -15   2   6          5.39         11.56        10.19 o
 -14   2   6         64.84         60.15        10.39 o
 -13   2   6         79.79         47.91         8.89 o
 -12   2   6        472.11        505.10        19.96 o
 -11   2   6       1361.03       1248.75        18.68 o
 -10   2   6        355.98        362.09        10.91 o
  -9   2   6        294.50        302.28        10.60 o
  -8   2   6         47.73         63.76         6.36 o
  -7   2   6        282.63        354.44         8.35 o
  -6   2   6       1540.80       1413.18        13.32 o
  -5   2   6        503.04        571.77         8.00 o
  -4   2   6         11.37          4.68         3.00 o
  -3   2   6          2.53         10.26         4.08 o
  -2   2   6       2570.46       2783.32        18.19 o
  -1   2   6       3200.54       3388.57        22.75 o
   0   2   6       4947.92       5102.59        32.24 o
   1   2   6       2847.72       2922.88        20.05 o
   2   2   6        135.90        127.75         4.22 o
   3   2   6      17330.64      18305.78       108.68 o
   4   2   6       1796.03       1906.53        16.51 o
   5   2   6       1127.71       1080.70        12.63 o
   6   2   6         54.96         68.73         5.58 o
   7   2   6        905.52        887.29        12.97 o
   8   2   6       1183.62       1184.98        15.58 o
   9   2   6       1010.49        890.59        15.80 o
  10   2   6         87.75         85.20         8.74 o
  11   2   6          0.13         -4.88        11.46 o
  12   2   6        146.99        126.12        10.95 o
  13   2   6          4.10          3.05        10.26 o
  14   2   6         47.98         96.04        14.28 o
  15   2   6        372.04        340.88        23.51 o
  16   2   6         56.15         69.06        19.25 o
 -16   3   6          1.09         11.36        11.40 o
 -15   3   6         49.41         56.68        10.74 o
 -14   3   6        231.78        226.20        16.79 o
 -13   3   6         41.91         35.90         8.85 o
 -12   3   6         69.57        104.41         9.76 o
 -11   3   6        580.24        656.83        14.71 o
 -10   3   6         66.48         61.39         8.07 o
  -9   3   6        142.68        153.87        10.52 o
  -8   3   6         26.46         22.92         6.21 o
  -7   3   6        211.04        206.26         7.78 o
  -6   3   6       4449.44       4527.23        30.47 o
  -5   3   6       1866.05       1807.62        14.94 o
  -4   3   6       8121.45       7945.43        47.96 o
  -3   3   6       2252.33       2543.48        19.35 o
  -2   3   6      16198.02      16733.99        94.71 o
  -1   3   6      10057.90       9730.44        53.78 o
   0   3   6       3837.17       4001.85        34.40 o
   1   3   6       1076.08       1319.01        15.53 o
   2   3   6         95.34        143.49         4.83 o
   3   3   6       3635.42       3566.81        24.52 o
   4   3   6        446.83        465.76         8.76 o
   5   3   6      11525.17      12178.38        68.61 o
   6   3   6       5780.91       5721.75        39.69 o
   7   3   6       1661.67       1869.99        18.67 o
   8   3   6       1806.41       1841.80        19.29 o
   9   3   6        972.70        955.57        18.80 o
  10   3   6        497.44        496.07        14.52 o
  11   3   6         14.45          2.84         8.91 o
  12   3   6        390.06        363.90        14.06 o
  13   3   6         51.80         50.08        11.35 o
  14   3   6          1.11         10.45        12.16 o
  15   3   6        466.88        430.61        26.07 o
  16   3   6         32.91         39.22        18.99 o
 -16   4   6        375.49        315.11        15.46 o
 -15   4   6         13.77         17.05        10.86 o
 -14   4   6        548.40        559.39        15.22 o
 -13   4   6        102.10        109.14         9.73 o
 -12   4   6        392.26        441.08        14.41 o
 -11   4   6        707.72        709.34        15.58 o
 -10   4   6         47.09         33.92         7.71 o
  -9   4   6         73.90         95.19         7.56 o
  -8   4   6        981.09       1002.22        15.10 o
  -7   4   6        118.59         96.06         6.63 o
  -6   4   6       2465.57       2733.82        21.35 o
  -5   4   6        494.49        587.08        11.59 o
  -4   4   6       2755.87       2646.64        20.72 o
  -3   4   6         95.76        153.76         6.04 o
  -2   4   6       1210.94       1265.34        11.80 o
  -1   4   6       2138.12       1911.50        17.32 o
   0   4   6        384.30        286.98         7.04 o
   1   4   6       1931.30       1765.55        14.76 o
   2   4   6        291.63        277.85         9.76 o
   3   4   6       2473.23       2724.06        17.90 o
   4   4   6         98.12         91.28         5.06 o
   5   4   6         11.22          7.27         4.28 o
   6   4   6        334.76        351.63         8.56 o
   7   4   6        891.41        968.74        13.71 o
   8   4   6          7.05         -4.77         6.06 o
   9   4   6         91.57         90.35         7.77 o
  10   4   6        318.55        315.02        15.80 o
  11   4   6        312.18        322.75        13.88 o
  12   4   6          2.96         14.41         9.78 o
  13   4   6          2.30         18.42        11.57 o
  14   4   6         48.00         37.93        13.19 o
  15   4   6         42.24         72.75        18.42 o
 -16   5   6         20.80         55.41        12.23 o
 -15   5   6         47.21         86.02        11.71 o
 -14   5   6         51.09         44.84         9.87 o
 -13   5   6          0.39          4.85         9.64 o
 -12   5   6       2384.65       2317.55        25.95 o
 -11   5   6        236.84        234.14        10.55 o
 -10   5   6         35.00         22.11         7.50 o
  -9   5   6        270.27        211.85         9.47 o
  -8   5   6       1112.57       1029.45        15.02 o
  -7   5   6        783.05        762.62        12.24 o
  -6   5   6          8.74          2.42         4.69 o
  -5   5   6        431.13        434.41        10.22 o
  -4   5   6        441.99        446.19         9.34 o
  -3   5   6        644.67        760.12        12.98 o
  -2   5   6        894.38       1009.86        15.39 o
  -1   5   6       1131.80       1292.26        11.41 o
   0   5   6       3111.88       3426.27        24.25 o
   1   5   6      26243.54      27386.74       153.12 o
   2   5   6       3248.30       3447.64        23.21 o
   3   5   6      12410.39      13184.13        69.76 o
   4   5   6        132.58        194.41         7.15 o
   5   5   6        884.23        894.79        12.00 o
   6   5   6       2487.92       2607.87        21.17 o
   7   5   6        644.71        610.33        11.02 o
   8   5   6        855.05        872.50        14.25 o
   9   5   6        636.31        618.43        14.76 o
  10   5   6       1214.07       1085.50        29.44 o
  11   5   6        363.25        366.37        13.96 o
  12   5   6        121.37        105.72        11.07 o
  13   5   6          0.42         10.46        10.25 o
  14   5   6        108.31         83.69        12.52 o
  15   5   6         31.57         11.49        15.69 o
 -16   6   6        272.17        248.25        15.95 o
 -15   6   6          7.38         40.18        12.13 o
 -14   6   6        369.63        396.06        13.96 o
 -13   6   6        713.03        743.24        17.97 o
 -12   6   6        169.58        189.51        10.48 o
 -11   6   6         11.66         16.18         7.87 o
 -10   6   6       2183.02       2311.84        25.25 o
  -9   6   6         69.15         55.05         7.53 o
  -8   6   6        923.65        875.34        13.96 o
  -7   6   6       1088.24       1038.45        17.00 o
  -6   6   6       1213.36       1127.08        16.55 o
  -5   6   6       1026.95       1242.55        15.39 o
  -4   6   6        705.11        806.55        11.19 o
  -3   6   6       1314.16       1264.20        12.64 o
  -2   6   6      10191.38      10872.41        60.42 o
  -1   6   6       4408.13       4790.38        30.60 o
   0   6   6          6.37         19.74         3.30 o
   1   6   6       2646.17       2684.19        20.28 o
   2   6   6       7666.23       7914.55        45.80 o
   3   6   6       1261.60       1324.29        13.30 o
   4   6   6       1009.58        945.27         9.27 o
   5   6   6        947.46        928.80        11.29 o
   6   6   6        352.02        310.11         8.59 o
   7   6   6       1180.02       1240.91        14.60 o
   8   6   6        496.02        430.06        15.05 o
   9   6   6        807.64        811.34        16.22 o
  10   6   6          3.28          3.92         8.24 o
  11   6   6        586.65        600.56        16.87 o
  12   6   6        314.35        303.33        15.30 o
  13   6   6         91.75         87.78        11.00 o
  14   6   6         19.12         16.40        11.54 o
  15   6   6        172.44        168.75        16.09 o
 -16   7   6        108.24        108.91        13.99 o
 -15   7   6         73.68         73.83        11.74 o
 -14   7   6        317.55        305.55        13.84 o
 -13   7   6         18.33         20.75         9.84 o
 -12   7   6        529.80        548.64        16.40 o
 -11   7   6         49.66         35.36         8.71 o
 -10   7   6        163.22        130.48         9.10 o
  -9   7   6       1028.11        898.97        15.06 o
  -8   7   6       3249.53       3213.46        31.32 o
  -7   7   6        966.50        856.76        14.80 o
  -6   7   6        246.01        327.86         9.60 o
  -5   7   6        522.22        552.65        14.75 o
  -4   7   6       5955.36       6252.32        49.98 o
  -3   7   6       1696.94       1652.63        15.87 o
  -2   7   6        531.16        735.05         9.89 o
  -1   7   6        443.61        539.38         8.53 o
   0   7   6        211.55        214.83        12.65 o
   1   7   6        888.37        991.42        14.27 o
   2   7   6       1100.19       1177.63        12.23 o
   3   7   6       4866.70       4943.26        31.08 o
   4   7   6         62.81        129.10         4.02 o
   5   7   6         15.88         26.58         4.43 o
   6   7   6         27.93         46.10         5.97 o
   7   7   6        315.59        335.01         9.47 o
   8   7   6        979.55        930.90        14.95 o
   9   7   6       1467.98       1480.91        19.16 o
  10   7   6         17.08         34.70         8.83 o
  11   7   6        383.77        375.89        14.95 o
  12   7   6        239.89        270.49        14.16 o
  13   7   6        303.31        283.96        14.51 o
  14   7   6        316.84        340.18        16.19 o
  15   7   6         59.52         84.42        14.08 o
 -15   8   6          2.35         -4.64        10.55 o
 -14   8   6         21.11         29.17        10.30 o
 -13   8   6        262.93        248.76        12.91 o
 -12   8   6        100.31        111.37        10.85 o
 -11   8   6        470.18        436.81        24.62 o
 -10   8   6         99.24         92.04         8.22 o
  -9   8   6       1848.25       1807.99        23.27 o
  -8   8   6        963.80        920.49        16.62 o
  -7   8   6       1167.48       1154.21        17.10 o
  -6   8   6        643.59        646.78        10.42 o
  -5   8   6        127.62        183.78         7.52 o
  -4   8   6        267.80        238.07         8.21 o
  -3   8   6        242.47        244.27         7.70 o
  -2   8   6       1939.73       1828.16        16.07 o
  -1   8   6       1960.30       1883.28        16.18 o
   0   8   6        395.70        592.60        12.24 o
   1   8   6        144.93        153.78         7.87 o
   2   8   6       6269.01       6289.35        43.97 o
   3   8   6      13122.15      13191.54        74.20 o
   4   8   6       1953.18       1952.33        17.11 o
   5   8   6        245.52        269.80         6.14 o
   6   8   6        388.54        412.62        10.62 o
   7   8   6       1211.99       1227.20        17.98 o
   8   8   6       2604.30       2536.71        24.70 o
   9   8   6       2053.64       2008.09        28.46 o
  10   8   6       1481.44       1417.23        21.31 o
  11   8   6        267.38        235.14        12.22 o
  12   8   6        894.04        908.63        21.23 o
  13   8   6        169.47        165.57        13.15 o
  14   8   6         11.50          8.97        14.32 o
  15   8   6        149.93        190.06        15.50 o
 -15   9   6          4.99         -9.74         9.93 o
 -14   9   6        238.48        254.52        14.02 o
 -13   9   6         23.97          1.53         8.86 o
 -12   9   6         48.92         29.59        10.46 o
 -11   9   6         11.87          3.47        10.39 o
 -10   9   6       1546.60       1606.30        25.44 o
  -9   9   6       1595.90       1699.85        22.83 o
  -8   9   6         22.40         38.62         8.29 o
  -7   9   6       1548.11       1542.86        19.89 o
  -6   9   6       3993.22       4028.02        34.46 o
  -5   9   6       4006.97       3847.08        34.82 o
  -4   9   6        391.95        374.23        12.23 o
  -3   9   6        137.32        116.17         4.77 o
  -2   9   6       2166.33       2027.93        18.31 o
  -1   9   6        789.29        819.45         9.78 o
   0   9   6        202.46        132.47         7.34 o
   1   9   6       6258.40       5924.81        41.74 o
   2   9   6          2.45          2.49         4.12 o
   3   9   6       1131.40       1087.16        13.70 o
   4   9   6         10.18          8.88         4.45 o
   5   9   6        123.10        129.13         6.76 o
   6   9   6       4022.78       4035.61        31.55 o
   7   9   6        404.78        423.24        10.75 o
   8   9   6          3.53         12.18         7.83 o
   9   9   6        165.93        116.57         9.42 o
  10   9   6         81.46        103.23        10.50 o
  11   9   6         35.83         38.95         9.72 o
  12   9   6          1.22         -3.17         9.98 o
  13   9   6         11.27         15.99        10.83 o
  14   9   6         63.96         80.59        16.91 o
  15   9   6         13.99          5.68        13.77 o
 -15  10   6        223.86        273.92        17.62 o
 -14  10   6          6.43        -10.75        13.26 o
 -13  10   6        126.95        124.06        12.75 o
 -12  10   6         88.64         71.80        14.20 o
 -11  10   6        272.25        291.49        14.76 o
 -10  10   6        190.56        146.51        12.19 o
  -9  10   6        170.31        191.31        11.86 o
  -8  10   6       1124.95       1037.52        17.99 o
  -7  10   6         29.91         30.06         5.62 o
  -6  10   6         24.56         20.90         6.39 o
  -5  10   6          3.14         -6.22         6.22 o
  -4  10   6        808.37        751.58        12.63 o
  -3  10   6       5273.50       5041.56        34.02 o
  -2  10   6       2115.36       2240.35        19.85 o
  -1  10   6       1579.63       1675.78        17.40 o
   0  10   6        591.80        659.48         9.62 o
   1  10   6          4.78          8.15         3.87 o
   2  10   6        424.18        482.54        10.37 o
   3  10   6       2443.24       2365.73        20.87 o
   4  10   6          1.76          5.21         4.82 o
   5  10   6         99.99        101.14         6.18 o
   6  10   6         31.24         17.86         6.29 o
   7  10   6         12.49         11.44         7.11 o
   8  10   6        350.69        419.37        12.43 o
   9  10   6        168.19        243.28        11.26 o
  10  10   6        233.89        275.65        12.24 o
  11  10   6         66.27         85.94        10.48 o
  12  10   6        161.36        155.10        13.96 o
  13  10   6          7.43          6.39        11.38 o
  14  10   6         15.08         18.01        13.38 o
  15  10   6          5.53          7.50        15.45 o
 -15  11   6          0.93          7.12        14.49 o
 -14  11   6         28.32         31.22        13.01 o
 -13  11   6         88.35        122.30        12.79 o
 -12  11   6         65.51         35.12        12.07 o
 -11  11   6         27.56         30.56        11.87 o
 -10  11   6        294.92        311.23        19.82 o
  -9  11   6        595.12        665.73        17.94 o
  -8  11   6         94.60         55.67         9.16 o
  -7  11   6          7.75         -0.45         6.31 o
  -6  11   6         75.19        104.96         7.82 o
  -5  11   6        232.05        300.39        10.21 o
  -4  11   6       1453.24       1334.47        19.92 o
  -3  11   6        479.19        458.85         7.37 o
  -2  11   6          2.09          8.42         5.75 o
  -1  11   6       7338.40       7499.13        55.39 o
   0  11   6       3099.70       3013.67        25.18 o
   1  11   6          1.33          2.95         3.87 o
   2  11   6        374.26        375.90         8.89 o
   3  11   6        262.24        249.74         7.71 o
   4  11   6        412.57        476.62        14.25 o
   5  11   6        271.47        303.70         8.49 o
   6  11   6         53.86         74.77         7.73 o
   7  11   6       2260.97       2376.00        25.18 o
   8  11   6          0.00         -7.54         7.54 o
   9  11   6        483.72        466.59        13.85 o
  10  11   6         29.67         29.80         9.51 o
  11  11   6       1523.88       1453.78        23.30 o
  12  11   6         24.06         14.14        10.28 o
  13  11   6         11.44         11.42        11.70 o
  14  11   6        478.33        517.49        23.59 o
 -15  12   6         12.30         18.49        16.30 o
 -14  12   6         90.06         88.71        15.33 o
 -13  12   6        155.78        170.64        15.00 o
 -12  12   6          9.79         -3.77        10.99 o
 -11  12   6         31.64         17.78        10.96 o
 -10  12   6         34.94         36.84        13.84 o
  -9  12   6        125.59        145.51        12.09 o
  -8  12   6        303.87        256.33        12.67 o
  -7  12   6         53.27         77.79         8.35 o
  -6  12   6        405.28        371.56        13.15 o
  -5  12   6         24.31         28.57         6.15 o
  -4  12   6          0.86          7.21         6.00 o
  -3  12   6       3745.57       3657.19        42.08 o
  -2  12   6          0.65         -4.69         5.39 o
  -1  12   6       2260.46       2301.47        23.96 o
   0  12   6         25.76         18.50         4.17 o
   1  12   6       1496.22       1506.68        17.68 o
   2  12   6          6.36         13.49         4.33 o
   3  12   6         97.86         78.28         7.44 o
   4  12   6       2072.66       2158.25        21.16 o
   5  12   6        405.31        422.19        10.32 o
   6  12   6       1614.42       1486.55        19.15 o
   7  12   6       1781.82       1660.37        21.16 o
   8  12   6         21.75         29.22         8.50 o
   9  12   6        671.57        613.69        16.77 o
  10  12   6       1217.27       1164.68        20.86 o
  11  12   6        180.86        278.91        13.23 o
  12  12   6        269.49        250.89        13.50 o
  13  12   6          6.29         15.41        12.25 o
  14  12   6         53.98         52.43        14.54 o
 -14  13   6        181.26        160.43        16.85 o
 -13  13   6         40.64         21.10        13.41 o
 -12  13   6          0.91         -3.99        12.54 o
 -11  13   6        649.47        631.12        23.69 o
 -10  13   6        347.10        327.13        16.03 o
  -9  13   6       1542.15       1468.39        26.58 o
  -8  13   6        577.77        705.69        19.47 o
  -7  13   6          1.18          5.40         7.66 o
  -6  13   6        355.93        349.26        13.03 o
  -5  13   6        636.61        651.10        14.08 o
  -4  13   6        393.79        378.07        10.90 o
  -3  13   6          1.38          7.46         6.93 o
  -2  13   6         60.83         69.53         6.66 o
  -1  13   6        447.08        487.10        10.75 o
   0  13   6         95.43         77.12         5.38 o
   1  13   6       1861.96       1840.29        19.67 o
   2  13   6        768.29        730.47        11.12 o
   3  13   6        841.40        771.21        11.67 o
   4  13   6        230.72        216.49         8.86 o
   5  13   6         72.84         62.04         8.69 o
   6  13   6       2011.89       1968.89        23.69 o
   7  13   6         61.64         81.58         8.77 o
   8  13   6        320.78        357.38        16.05 o
   9  13   6         30.11         20.96         9.04 o
  10  13   6         15.86         21.61         9.42 o
  11  13   6        340.96        322.90        14.58 o
  12  13   6          0.03         -0.20        10.83 o
  13  13   6         25.87          9.86        12.77 o
  14  13   6        175.59        204.74        16.56 o
 -14  14   6        135.95        134.13        16.54 o
 -13  14   6         53.72         61.29        14.28 o
 -12  14   6         17.64         29.94        14.62 o
 -11  14   6          0.94          7.74        12.69 o
 -10  14   6        103.75        128.93        13.09 o
  -9  14   6        166.05        170.51        13.33 o
  -8  14   6       7055.78       7021.71        66.84 o
  -7  14   6        679.72        641.46        15.73 o
  -6  14   6       1431.23       1449.27        23.03 o
  -5  14   6        324.49        368.60        13.18 o
  -4  14   6       2012.46       2021.50        23.25 o
  -3  14   6          1.80          3.66         6.47 o
  -2  14   6        466.83        427.84        10.47 o
  -1  14   6         34.25         42.32         5.46 o
   0  14   6        465.80        436.42         9.19 o
   1  14   6        811.70        837.90        14.31 o
   2  14   6         83.32         77.85         5.88 o
   3  14   6        669.22        612.12        12.62 o
   4  14   6       4652.59       4445.20        36.02 o
   5  14   6         87.98         76.97        11.87 o
   6  14   6        911.05        905.82        16.92 o
   7  14   6       1440.14       1431.51        22.45 o
   8  14   6        128.42        146.92        12.24 o
   9  14   6       1951.39       1837.95        26.72 o
  10  14   6        963.74        965.13        22.11 o
  11  14   6        371.74        424.85        17.77 o
  12  14   6         13.57          5.61        12.08 o
  13  14   6        161.74        173.36        15.67 o
 -14  15   6         29.32         30.26        18.96 o
 -13  15   6         15.62         15.32        13.60 o
 -12  15   6        166.48        138.62        15.39 o
 -11  15   6         25.13         24.72        13.76 o
 -10  15   6          7.43         23.47        12.69 o
  -9  15   6          2.43          7.73        10.81 o
  -8  15   6        224.89        225.67        15.83 o
  -7  15   6         89.02         92.25         9.60 o
  -6  15   6       3568.90       3615.07        36.15 o
  -5  15   6        208.73        175.27         9.61 o
  -4  15   6        199.07        244.01        13.97 o
  -3  15   6       1514.98       1596.43        23.68 o
  -2  15   6        362.68        462.63        11.14 o
  -1  15   6       1446.08       1369.32        16.34 o
   0  15   6        890.41        846.00        12.82 o
   1  15   6          1.44          8.08         6.04 o
   2  15   6       1502.87       1364.61        16.54 o
   3  15   6        522.53        472.76        11.97 o
   4  15   6          6.75          8.15         8.78 o
   5  15   6       1938.04       1868.79        27.78 o
   6  15   6        612.16        551.04        24.76 o
   7  15   6        245.98        202.12        13.84 o
   8  15   6          1.44         -9.23        11.11 o
   9  15   6         45.25         49.59        13.04 o
  10  15   6          4.80          0.56        13.25 o
  11  15   6         33.28         74.85        13.01 o
  12  15   6         16.07         40.41        13.43 o
  13  15   6          3.25        -12.83        12.83 o
 -13  16   6         25.36         36.77        14.30 o
 -12  16   6        183.40        179.90        16.16 o
 -11  16   6         43.38         28.93        14.33 o
 -10  16   6         19.54         28.32        12.71 o
  -9  16   6        724.69        741.97        21.45 o
  -8  16   6         61.05         42.02        11.70 o
  -7  16   6         52.23         60.83         9.32 o
  -6  16   6         89.10         60.42         8.90 o
  -5  16   6       1073.57       1017.99        17.92 o
  -4  16   6        435.83        518.15        13.01 o
  -3  16   6       2424.14       2289.36        26.39 o
  -2  16   6        252.62        259.42        11.84 o
  -1  16   6        692.52        615.19        12.57 o
   0  16   6       3726.28       3748.15        35.92 o
   1  16   6        809.29        820.48        14.80 o
   2  16   6       1123.75       1072.93        16.85 o
   3  16   6       1164.59       1119.85        20.78 o
   4  16   6         30.47         47.92         9.58 o
   5  16   6        140.33        165.11        11.83 o
   6  16   6          1.74          5.34        10.84 o
   7  16   6         20.11         59.21        11.72 o
   8  16   6        189.97        202.73        15.40 o
   9  16   6         47.13         47.98        12.70 o
  10  16   6         38.60         30.84        13.41 o
  11  16   6          2.83          4.09        13.51 o
  12  16   6         29.54          7.64        14.54 o
  13  16   6        124.69        119.95        17.54 o
 -13  17   6         31.60         17.92        14.42 o
 -12  17   6         29.44         15.19        13.49 o
 -11  17   6        482.20        459.83        20.89 o
 -10  17   6        370.87        353.23        21.31 o
  -9  17   6         13.69         13.03        12.45 o
  -8  17   6         48.55         43.23        11.21 o
  -7  17   6         20.54         13.25         8.70 o
  -6  17   6         16.09          9.23         8.60 o
  -5  17   6       5312.48       5012.94        45.68 o
  -4  17   6        552.07        488.27        17.08 o
  -3  17   6        483.71        457.03        13.89 o
  -2  17   6       5045.76       4800.14        50.72 o
  -1  17   6       2023.63       1949.44        25.77 o
   0  17   6       1883.17       1922.30        25.65 o
   1  17   6       1222.92       1120.67        19.85 o
   2  17   6        189.27        184.21        10.66 o
   3  17   6       1507.46       1564.81        23.85 o
   4  17   6       1950.64       1754.21        25.82 o
   5  17   6        239.10        242.80        19.99 o
   6  17   6          3.83          1.01        10.84 o
   7  17   6         29.43         19.37        11.33 o
   8  17   6        254.07        268.87        15.98 o
   9  17   6        216.21        198.44        15.63 o
  10  17   6        119.05        152.81        15.84 o
  11  17   6          1.49        -13.58        13.58 o
  12  17   6         17.95          5.79        14.69 o
 -12  18   6        382.67        440.03        20.73 o
 -11  18   6        573.38        575.16        21.59 o
 -10  18   6         19.92         26.69        13.33 o
  -9  18   6        663.67        701.57        23.24 o
  -8  18   6        262.91        325.62        16.51 o
  -7  18   6        724.49        684.28        18.24 o
  -6  18   6        404.82        407.20        13.81 o
  -5  18   6        115.11         96.07         8.59 o
  -4  18   6         17.08          9.94         6.66 o
  -3  18   6        309.26        252.36        16.73 o
  -2  18   6        998.59        988.11        20.74 o
  -1  18   6          4.97          3.19         8.87 o
   0  18   6         78.24        102.29        10.07 o
   1  18   6        844.81        816.25        18.48 o
   2  18   6         64.07         21.88         8.66 o
   3  18   6         95.79        117.97        15.46 o
   4  18   6        401.03        383.80        14.32 o
   5  18   6       1804.05       1718.30        26.52 o
   6  18   6         62.66         46.16        11.18 o
   7  18   6        117.74        101.38        13.03 o
   8  18   6         90.87         72.15        14.87 o
   9  18   6        419.10        390.65        18.32 o
  10  18   6        145.72        144.48        17.74 o
  11  18   6         12.06        -14.13        14.13 o
  12  18   6          7.48          4.63        16.75 o
 -12  19   6        130.08        106.98        15.74 o
 -11  19   6        134.92        184.77        18.34 o
 -10  19   6          4.95         -3.77        12.99 o
  -9  19   6         33.27         35.09        13.24 o
  -8  19   6          0.17          0.78        11.31 o
  -7  19   6         44.38         22.28        11.33 o
  -6  19   6         92.31        106.95        11.79 o
  -5  19   6        263.62        266.42        11.32 o
  -4  19   6         89.57         78.65        11.35 o
  -3  19   6       1622.63       1409.81        29.19 o
  -2  19   6        992.68        922.77        20.72 o
  -1  19   6       1130.01       1100.75        21.01 o
   0  19   6        300.05        317.19        13.35 o
   1  19   6         42.28         36.11         9.36 o
   2  19   6          8.57         12.11         9.30 o
   3  19   6        177.48        192.51        12.15 o
   4  19   6        541.61        516.90        16.95 o
   5  19   6        736.77        762.38        20.14 o
   6  19   6          0.33         -5.08        10.22 o
   7  19   6          1.47          3.79        11.06 o
   8  19   6        116.22        132.69        16.10 o
   9  19   6         75.28         92.74        19.07 o
  10  19   6        130.43        183.49        18.43 o
  11  19   6         95.65         95.59        17.97 o
 -11  20   6          0.12          8.23        13.67 o
 -10  20   6         99.13        115.14        15.48 o
  -9  20   6         12.15         22.83        12.94 o
  -8  20   6         30.31         35.09        12.50 o
  -7  20   6        447.22        414.84        17.74 o
  -6  20   6         83.59        104.10        18.43 o
  -5  20   6          3.13         18.46        12.14 o
  -4  20   6         30.24         20.63        11.72 o
  -3  20   6       1472.11       1418.25        25.45 o
  -2  20   6        819.97        835.98        21.10 o
  -1  20   6        130.16        139.99        11.87 o
   0  20   6         18.86         -0.30         9.21 o
   1  20   6         24.23         21.25         9.83 o
   2  20   6       2059.86       1916.07        29.61 o
   3  20   6         52.17         40.68        10.59 o
   4  20   6         51.01         42.28        10.83 o
   5  20   6        198.25        212.59        13.74 o
   6  20   6         92.87         99.29        12.35 o
   7  20   6         27.47         28.69        11.76 o
   8  20   6         32.81         48.48        15.59 o
   9  20   6         24.56          5.38        15.73 o
  10  20   6        297.57        298.78        20.79 o
  11  20   6          2.09         17.07        17.01 o
 -11  21   6         62.07         41.66        14.55 o
 -10  21   6          0.10         11.53        12.77 o
  -9  21   6         22.57         31.59        13.13 o
  -8  21   6         49.28         46.07        13.17 o
  -7  21   6         14.66         10.90        11.02 o
  -6  21   6        175.59        156.79        17.25 o
  -5  21   6          0.01          6.87        12.05 o
  -4  21   6        193.23        215.64        14.89 o
  -3  21   6        156.05        165.40        13.79 o
  -2  21   6        448.56        430.33        18.06 o
  -1  21   6        144.27        143.79        12.80 o
   0  21   6        188.56        180.44        16.17 o
   1  21   6        218.17        209.82        13.40 o
   2  21   6          4.08          8.75        10.23 o
   3  21   6          8.50         24.90        11.04 o
   4  21   6         17.61          7.34        11.63 o
   5  21   6        359.21        412.65        23.15 o
   6  21   6         12.39         11.36        12.48 o
   7  21   6          2.66         -5.62        12.60 o
   8  21   6        183.85        200.67        18.29 o
   9  21   6          2.37        -14.81        14.81 o
  10  21   6         10.25         16.84        16.38 o
 -10  22   6        114.62        123.28        14.99 o
  -9  22   6          3.37         -7.93        11.88 o
  -8  22   6        208.84        275.47        20.06 o
  -7  22   6         70.83         95.02        17.14 o
  -6  22   6        752.50        726.34        38.23 o
  -5  22   6        176.91        171.94        15.14 o
  -4  22   6        690.87        770.73        23.80 o
  -3  22   6         71.76         68.18        12.74 o
  -2  22   6        163.82        173.11        13.82 o
  -1  22   6        126.34        120.32        12.71 o
   0  22   6          0.46          5.24        10.90 o
   1  22   6        151.94        162.18        23.13 o
   2  22   6         99.23        121.82        13.06 o
   3  22   6          1.55         12.01        11.49 o
   4  22   6        159.37        178.26        14.54 o
   5  22   6         10.51         11.39        12.24 o
   6  22   6          4.92        -12.63        12.63 o
   7  22   6        369.42        377.20        19.19 o
   8  22   6         92.49        146.56        17.99 o
   9  22   6        148.64        212.29        20.75 o
  -9  23   6         41.09         54.48        16.25 o
  -8  23   6        182.92        169.45        19.72 o
  -7  23   6         60.53         81.01        17.20 o
  -6  23   6          0.00          4.53        14.98 o
  -5  23   6          3.88         -7.09        13.40 o
  -4  23   6         55.98         44.13        12.99 o
  -3  23   6         37.61         42.08        12.96 o
  -2  23   6          0.01         18.65        11.76 o
  -1  23   6         46.53         44.69        11.77 o
   0  23   6         19.68         27.99        11.58 o
   1  23   6        177.23        196.23        19.20 o
   2  23   6        257.12        297.67        15.97 o
   3  23   6        240.00        316.38        16.72 o
   4  23   6        660.80        599.65        21.16 o
   5  23   6        156.60        156.40        14.96 o
   6  23   6          4.19          1.47        13.02 o
   7  23   6         24.74         26.40        17.30 o
   8  23   6         78.57         49.61        15.29 o
   9  23   6        485.09        566.37        28.54 o
  -8  24   6          3.49          0.88        14.68 o
  -7  24   6        137.43        184.57        19.37 o
  -6  24   6         50.69         76.89        25.22 o
  -5  24   6          4.12         15.05        15.13 o
  -4  24   6       1093.19       1071.78        27.61 o
  -3  24   6          0.97        -12.09        12.09 o
  -2  24   6         14.10          7.30        12.03 o
  -1  24   6         22.28         19.90        11.73 o
   0  24   6        296.56        322.63        16.67 o
   1  24   6        102.80        115.88        13.84 o
   2  24   6         65.23         72.87        13.34 o
   3  24   6        257.47        265.58        16.52 o
   4  24   6        162.37        203.46        16.07 o
   5  24   6          0.39         10.35        13.28 o
   6  24   6        151.09        146.70        15.85 o
   7  24   6         98.65        132.82        16.30 o
   8  24   6          2.95         -3.37        14.69 o
  -7  25   6         90.53        146.81        26.13 o
  -6  25   6         36.17         49.06        16.70 o
  -5  25   6          5.25        -18.83        18.83 o
  -4  25   6         37.54         36.55        13.54 o
  -3  25   6        262.68        271.97        17.40 o
  -2  25   6        211.57        219.93        15.92 o
  -1  25   6        442.18        467.67        28.30 o
   0  25   6         20.49         28.12        13.25 o
   1  25   6        530.06        549.05        20.63 o
   2  25   6        131.44        137.74        14.92 o
   3  25   6        564.34        576.42        24.11 o
   4  25   6        302.71        352.12        18.76 o
   5  25   6         57.08         55.14        15.02 o
   6  25   6        586.88        656.33        26.26 o
   7  25   6         67.73         45.12        15.45 o
  -6  26   6        265.62        243.06        19.27 o
  -5  26   6          0.09         15.87        16.02 o
  -4  26   6        197.68        195.72        18.80 o
  -3  26   6        240.32        268.20        17.03 o
  -2  26   6         73.49         99.40        14.06 o
  -1  26   6         50.69         55.30        13.52 o
   0  26   6          7.23         -6.75        12.63 o
   1  26   6         20.84         43.79        13.34 o
   2  26   6        154.00        169.99        15.98 o
   3  26   6        628.73        704.65        24.58 o
   4  26   6          1.39          3.86        13.70 o
   5  26   6         14.96          8.67        16.39 o
  -4  27   6         96.44         87.39        16.28 o
  -3  27   6         62.41         63.92        13.99 o
  -2  27   6        100.26        136.10        15.70 o
  -1  27   6          0.66         -4.32        13.08 o
   0  27   6        131.41        144.71        15.75 o
   1  27   6         14.03         28.92        13.85 o
   2  27   6         10.25         13.39        14.04 o
   3  27   6         67.79         70.73        13.95 o
 -16   1   7         48.12         79.18        12.62 o
 -15   1   7       1030.53       1022.44        21.90 o
 -14   1   7         23.99         14.36         9.74 o
 -13   1   7        254.18        229.88        11.94 o
 -12   1   7       2697.81       2635.02        28.03 o
 -11   1   7        141.61        141.58        14.56 o
 -10   1   7        832.71        738.65        15.23 o
  -9   1   7        449.54        454.25        10.06 o
  -8   1   7        189.64        189.02         7.19 o
  -7   1   7        360.79        341.07         9.29 o
  -6   1   7       2203.62       2360.03        20.89 o
  -5   1   7       2592.46       2418.11        16.86 o
  -4   1   7       1324.24       1398.89        11.14 o
  -3   1   7       5529.43       5709.96        35.45 o
  -2   1   7       1296.01       1287.99        12.00 o
  -1   1   7      10677.09      10865.18        59.60 o
   0   1   7       2149.77       2273.62        18.38 o
   1   1   7        248.03        304.81         7.47 o
   2   1   7        126.77        116.42         6.78 o
   3   1   7       4188.87       4130.57        28.75 o
   4   1   7       9036.07       8458.62        51.49 o
   5   1   7        413.42        389.58         9.61 o
   6   1   7          5.10          4.47         5.03 o
   7   1   7         97.99        105.65         6.46 o
   8   1   7         11.80          7.23         5.93 o
   9   1   7        191.14        194.83         8.61 o
  10   1   7        120.05        113.71         8.88 o
  11   1   7        265.09        214.54        11.07 o
  12   1   7         47.47         40.25        12.45 o
  13   1   7         68.58        118.09        13.59 o
  14   1   7          3.53         21.67        12.58 o
  15   1   7         53.82         65.91        16.43 o
 -16   2   7         29.50         13.97        11.74 o
 -15   2   7         44.59         60.93        11.68 o
 -14   2   7          0.15          0.97         9.60 o
 -13   2   7         87.19         67.90         9.79 o
 -12   2   7       1011.54       1036.08        18.73 o
 -11   2   7        142.15        202.66        10.12 o
 -10   2   7       1623.58       1665.53        18.95 o
  -9   2   7        186.66        197.03         7.99 o
  -8   2   7         68.28         77.65         6.21 o
  -7   2   7        389.44        379.75         8.62 o
  -6   2   7       1283.99       1133.13        11.44 o
  -5   2   7       2696.48       2886.72        19.17 o
  -4   2   7       1171.27       1184.40        11.91 o
  -3   2   7       6291.54       6230.30        36.73 o
  -2   2   7       5116.92       5262.87        32.76 o
  -1   2   7       2573.78       2548.66        17.86 o
   0   2   7        616.66        648.71         7.89 o
   1   2   7       8542.00       8827.79        56.75 o
   2   2   7       1115.89       1270.67        11.60 o
   3   2   7          6.45         19.90         4.74 o
   4   2   7       5787.45       6035.75        40.05 o
   5   2   7       3059.67       2722.26        21.96 o
   6   2   7         30.09         17.79         5.11 o
   7   2   7       2135.67       2059.64        20.21 o
   8   2   7        311.85        366.49         9.79 o
   9   2   7        110.57        107.05         8.15 o
  10   2   7         57.64         64.74         9.13 o
  11   2   7        469.90        452.20        17.86 o
  12   2   7         66.50         64.44        10.58 o
  13   2   7        182.73        182.93        12.49 o
  14   2   7         31.83         18.09        11.66 o
  15   2   7         60.21         36.13        16.20 o
 -16   3   7         46.75         44.42        12.07 o
 -15   3   7         54.26         58.14        11.63 o
 -14   3   7          7.37         -6.38         9.23 o
 -13   3   7         30.01         30.84         9.30 o
 -12   3   7         66.35         69.46         9.45 o
 -11   3   7        574.45        547.32        13.96 o
 -10   3   7        230.36        234.59         8.79 o
  -9   3   7       1495.10       1552.69        17.26 o
  -8   3   7        491.78        473.67        10.81 o
  -7   3   7        316.64        286.94         7.81 o
  -6   3   7        548.28        533.16        12.56 o
  -5   3   7        659.60        639.04         9.47 o
  -4   3   7        755.54        667.86         9.43 o
  -3   3   7       2389.73       2196.16        16.98 o
  -2   3   7       3035.83       2915.39        23.81 o
  -1   3   7         31.52         42.27         3.73 o
   0   3   7        130.51        117.62         4.87 o
   1   3   7       1526.61       1492.49        11.72 o
   2   3   7        161.30        255.31         5.33 o
   3   3   7       3483.98       3609.35        24.37 o
   4   3   7        136.49        205.74         6.15 o
   5   3   7        358.49        421.47         9.64 o
   6   3   7       3334.51       3253.62        24.52 o
   7   3   7        732.90        658.34        11.30 o
   8   3   7       1060.89       1005.95        14.07 o
   9   3   7        900.83        888.91        15.77 o
  10   3   7          1.43         -7.93         7.93 o
  11   3   7        512.43        483.59        14.80 o
  12   3   7         28.93         35.09         9.60 o
  13   3   7         32.25         28.21        10.45 o
  14   3   7        270.40        293.82        14.76 o
  15   3   7        309.00        317.96        20.98 o
 -16   4   7         14.03          7.81        11.43 o
 -15   4   7        112.87        141.84        12.46 o
 -14   4   7         34.37         25.48         9.76 o
 -13   4   7        452.65        465.70        14.46 o
 -12   4   7        158.57        189.81        10.80 o
 -11   4   7        562.10        546.55        13.93 o
 -10   4   7        229.00        222.98         9.66 o
  -9   4   7       1736.85       1721.47        19.58 o
  -8   4   7        703.28        730.31        12.33 o
  -7   4   7         24.51         17.13         5.12 o
  -6   4   7        737.66        702.89        10.38 o
  -5   4   7         15.92          9.90         4.70 o
  -4   4   7       8420.27       8870.18        53.44 o
  -3   4   7        893.04       1100.58        12.71 o
  -2   4   7       4129.73       4679.95        29.97 o
  -1   4   7       3226.30       3476.69        24.55 o
   0   4   7       3275.25       3331.62        22.64 o
   1   4   7        474.63        551.58         9.56 o
   2   4   7       3310.94       3667.44        24.81 o
   3   4   7        192.49        172.37         5.30 o
   4   4   7        646.71        704.08         9.66 o
   5   4   7          6.47         10.67         4.62 o
   6   4   7         56.38         65.35         5.13 o
   7   4   7        764.45        803.89        14.92 o
   8   4   7       1448.14       1481.26        17.71 o
   9   4   7         23.34         22.28         8.44 o
  10   4   7       1819.95       1792.79        28.71 o
  11   4   7          0.41          6.22         8.74 o
  12   4   7        127.24        149.45        11.25 o
  13   4   7         11.92         22.78        10.54 o
  14   4   7        280.00        269.69        14.57 o
  15   4   7        347.86        366.68        20.10 o
 -16   5   7         18.27         -9.80        11.02 o
 -15   5   7        370.09        375.20        24.27 o
 -14   5   7        442.28        440.12        20.84 o
 -13   5   7         10.31         -3.53         9.31 o
 -12   5   7        105.63         80.44         9.30 o
 -11   5   7         40.52         45.34         8.44 o
 -10   5   7          5.30         10.48         7.18 o
  -9   5   7         13.17          7.70         6.92 o
  -8   5   7         60.76         46.11         6.28 o
  -7   5   7       3002.81       3043.32        24.67 o
  -6   5   7        246.72        200.40         7.43 o
  -5   5   7         21.31         12.35         5.43 o
  -4   5   7        169.61        195.32         7.18 o
  -3   5   7       1541.73       1577.74        17.20 o
  -2   5   7         13.21         32.94         3.42 o
  -1   5   7       8776.24       8971.84        55.93 o
   0   5   7        181.17        192.89         5.27 o
   1   5   7       1339.21       1337.33        11.49 o
   2   5   7      12141.72      12729.94        73.92 o
   3   5   7       7981.38       8397.31        50.95 o
   4   5   7          5.90         11.08         3.89 o
   5   5   7          8.20          6.07         5.15 o
   6   5   7       3034.82       3268.24        24.90 o
   7   5   7        454.69        468.04         9.57 o
   8   5   7         21.85         19.37         7.42 o
   9   5   7         71.16         79.83         9.08 o
  10   5   7         97.19        102.65        10.29 o
  11   5   7        287.05        303.19        13.56 o
  12   5   7         38.39         37.98         9.94 o
  13   5   7         39.54         44.99        11.43 o
  14   5   7        102.42         76.81        13.14 o
  15   5   7         58.26         65.58        17.40 o
 -16   6   7         66.04         43.99        12.52 o
 -15   6   7          0.60          6.64        10.60 o
 -14   6   7         15.48         16.59         9.53 o
 -13   6   7         92.70         83.24        10.20 o
 -12   6   7         22.29         19.81         9.04 o
 -11   6   7         12.64         11.01         7.79 o
 -10   6   7        845.80        817.77        21.58 o
  -9   6   7       2418.06       2309.88        24.01 o
  -8   6   7        614.91        571.29        15.66 o
  -7   6   7         42.10         55.47         5.75 o
  -6   6   7        464.81        490.05        10.93 o
  -5   6   7        936.11        836.75        12.24 o
  -4   6   7         11.45         15.42         5.14 o
  -3   6   7        311.10        335.20         8.94 o
  -2   6   7      15112.39      15440.33        98.32 o
  -1   6   7       8056.97       8373.80        50.37 o
   0   6   7        779.88       1027.29        11.55 o
   1   6   7       1131.50       1010.27        11.02 o
   2   6   7       7658.14       8452.35        53.25 o
   3   6   7       1731.96       1610.11        19.09 o
   4   6   7         16.31         12.68         3.08 o
   5   6   7          5.96          4.25         4.24 o
   6   6   7        203.70        208.23         6.94 o
   7   6   7        320.71        280.45         9.69 o
   8   6   7       3735.75       3659.97        30.72 o
   9   6   7        768.74        746.53        16.05 o
  10   6   7        867.41        903.85        19.23 o
  11   6   7        174.36        193.71        12.01 o
  12   6   7        112.66        115.87        12.23 o
  13   6   7        704.25        720.27        18.62 o
  14   6   7         80.12         96.68        13.41 o
  15   6   7          0.04         21.78        14.02 o
 -15   7   7        101.68        100.10        11.33 o
 -14   7   7          2.97          5.77         8.92 o
 -13   7   7        122.67        108.26        10.52 o
 -12   7   7         11.26         14.31         8.71 o
 -11   7   7         24.43         22.30         8.55 o
 -10   7   7        896.66        874.71        15.52 o
  -9   7   7        129.92         99.02         9.66 o
  -8   7   7       1096.63       1032.46        21.49 o
  -7   7   7       3516.40       3428.49        28.78 o
  -6   7   7       1087.76        959.73        14.66 o
  -5   7   7       2181.31       2241.33        20.72 o
  -4   7   7        246.30        296.13         8.65 o
  -3   7   7       9708.01       9740.30        57.96 o
  -2   7   7       1209.94       1412.35        13.77 o
  -1   7   7       2811.91       3095.15        21.99 o
   0   7   7      10098.01      10266.08        64.14 o
   1   7   7      12013.39      12139.41        75.03 o
   2   7   7       3501.53       3463.18        25.72 o
   3   7   7        108.49        159.73         5.45 o
   4   7   7         18.55          6.85         4.45 o
   5   7   7       3641.64       3711.55        24.13 o
   6   7   7       1677.55       1618.80        16.25 o
   7   7   7        806.52        825.17        12.74 o
   8   7   7       5002.65       4815.23        37.59 o
   9   7   7        817.56        772.13        15.56 o
  10   7   7         25.64         29.05         9.34 o
  11   7   7         20.41         13.77        10.11 o
  12   7   7          0.39         19.95        10.54 o
  13   7   7        139.88        187.37        13.40 o
  14   7   7        393.62        427.75        18.84 o
  15   7   7        174.66        158.94        15.36 o
 -15   8   7        144.17        166.79        11.97 o
 -14   8   7        200.23        206.59        12.10 o
 -13   8   7         16.09         14.42         8.39 o
 -12   8   7          0.00         -2.83         7.64 o
 -11   8   7        261.36        226.95        14.64 o
 -10   8   7          7.81         10.11         9.95 o
  -9   8   7        735.77        770.75        17.46 o
  -8   8   7       2565.48       2511.80        24.09 o
  -7   8   7       1224.85       1204.19        19.29 o
  -6   8   7        103.60        114.42         7.54 o
  -5   8   7        843.28        867.02        14.64 o
  -4   8   7         10.28         13.57         5.59 o
  -3   8   7        409.25        361.31         7.28 o
  -2   8   7       7905.81       8135.86        52.44 o
  -1   8   7        750.70        701.01         9.73 o
   0   8   7      15117.08      15255.51       105.58 o
   1   8   7       4363.07       4390.41        36.68 o
   2   8   7       1231.20       1246.88        13.02 o
   3   8   7        723.38        821.53        10.18 o
   4   8   7        400.26        450.06        10.58 o
   5   8   7       5306.80       5494.71        33.21 o
   6   8   7       1910.36       2000.30        18.59 o
   7   8   7        239.50        256.64         8.29 o
   8   8   7       2909.36       2847.43        35.07 o
   9   8   7       1665.76       1712.73        21.50 o
  10   8   7          9.20         12.67         9.18 o
  11   8   7          8.92         -3.79         9.91 o
  12   8   7        144.02        156.70        12.77 o
  13   8   7         72.37         71.07        11.99 o
  14   8   7         44.86         20.29        14.73 o
  15   8   7         22.35         20.66        13.49 o
 -15   9   7         29.76         31.30        13.17 o
 -14   9   7         55.30         56.33        12.51 o
 -13   9   7         10.64          4.31        11.68 o
 -12   9   7        498.37        534.87        20.39 o
 -11   9   7        132.80        115.75        12.27 o
 -10   9   7          0.04          4.35         9.94 o
  -9   9   7       1287.17       1222.71        21.85 o
  -8   9   7          0.72         -8.49         8.49 o
  -7   9   7       1651.37       1570.18        23.91 o
  -6   9   7        501.44        501.57        12.00 o
  -5   9   7       1106.59       1162.89        19.16 o
  -4   9   7       4060.01       3955.81        34.13 o
  -3   9   7       1596.68       1464.38        15.66 o
  -2   9   7        253.80        215.78         7.08 o
  -1   9   7        317.10        336.37         9.10 o
   0   9   7       3306.98       3424.02        30.79 o
   1   9   7        294.91        351.29        13.24 o
   2   9   7         19.52         17.73         5.62 o
   3   9   7       2506.65       2485.34        19.79 o
   4   9   7        690.30        659.59        15.97 o
   5   9   7        109.35        120.07         6.21 o
   6   9   7         99.19         98.02         6.02 o
   7   9   7       1506.18       1542.26        21.49 o
   8   9   7        136.97        177.06        12.71 o
   9   9   7        272.36        252.23        11.28 o
  10   9   7          6.37          8.62        10.41 o
  11   9   7        509.25        534.80        16.52 o
  12   9   7         66.42         59.62        11.55 o
  13   9   7        186.60        188.90        13.85 o
  14   9   7        498.17        526.24        20.76 o
 -15  10   7        273.27        303.44        16.98 o
 -14  10   7          6.72          4.07        11.73 o
 -13  10   7        112.04        125.52        13.99 o
 -12  10   7        522.46        499.87        18.08 o
 -11  10   7        203.56        191.11        13.33 o
 -10  10   7         50.31         56.06        10.67 o
  -9  10   7        479.19        519.66        22.14 o
  -8  10   7        182.74        198.64        11.24 o
  -7  10   7       3960.94       3912.33        38.32 o
  -6  10   7       1479.79       1460.82        20.16 o
  -5  10   7         15.30         25.72         6.70 o
  -4  10   7        138.84        150.38         6.46 o
  -3  10   7        231.21        254.20         7.89 o
  -2  10   7        235.55        214.84         7.66 o
  -1  10   7         80.66         72.47         4.99 o
   0  10   7        525.27        573.71         8.39 o
   1  10   7       1917.86       1918.68        22.00 o
   2  10   7        243.25        283.33         9.09 o
   3  10   7       1401.50       1381.19        14.91 o
   4  10   7       2016.56       2088.55        17.83 o
   5  10   7       1059.12       1036.53        13.21 o
   6  10   7        339.23        371.94        11.36 o
   7  10   7        641.84        647.97        15.01 o
   8  10   7          2.76         -8.65         8.65 o
   9  10   7        555.87        577.19        15.06 o
  10  10   7          0.01         -5.69         9.14 o
  11  10   7          5.74         -5.62         9.58 o
  12  10   7         23.21         25.12        10.89 o
  13  10   7        196.27        205.46        14.50 o
  14  10   7         73.61        107.28        15.03 o
 -15  11   7          9.88          8.98        13.30 o
 -14  11   7        358.73        381.93        20.00 o
 -13  11   7         84.94        114.73        14.13 o
 -12  11   7         20.65          4.27        11.14 o
 -11  11   7         12.30          1.02        10.79 o
 -10  11   7        130.00         88.18        11.31 o
  -9  11   7        724.12        717.86        22.69 o
  -8  11   7        919.82        812.30        19.08 o
  -7  11   7       3525.29       3428.23        31.91 o
  -6  11   7        232.02        260.23        11.22 o
  -5  11   7        160.81        171.33         9.94 o
  -4  11   7          8.40         12.52         4.36 o
  -3  11   7          3.75         14.69         5.17 o
  -2  11   7        971.68        982.94        12.56 o
  -1  11   7        894.80        891.44        19.52 o
   0  11   7       2320.11       2331.03        20.83 o
   1  11   7       3753.61       3703.40        29.47 o
   2  11   7        235.62        268.73         7.34 o
   3  11   7        583.29        550.04        14.76 o
   4  11   7        671.53        738.81        11.38 o
   5  11   7        204.18        197.65         7.37 o
   6  11   7        605.75        623.90        13.80 o
   7  11   7        138.63        112.44         7.16 o
   8  11   7        358.39        341.27        12.06 o
   9  11   7        563.42        522.93        14.59 o
  10  11   7       1114.33       1103.29        25.47 o
  11  11   7          2.52         11.13         9.97 o
  12  11   7        261.22        297.93        14.66 o
  13  11   7         20.91         38.50        13.15 o
  14  11   7         57.94         31.67        14.98 o
 -14  12   7          4.25         -5.62        13.60 o
 -13  12   7        255.23        264.48        16.03 o
 -12  12   7        217.27        210.99        14.99 o
 -11  12   7         15.87         32.61        11.37 o
 -10  12   7         16.32         24.05        10.97 o
  -9  12   7        409.87        424.67        15.36 o
  -8  12   7         28.83         13.88        10.03 o
  -7  12   7        602.13        638.75        14.33 o
  -6  12   7         89.42         85.31         8.65 o
  -5  12   7          7.47         -0.21         6.63 o
  -4  12   7        213.83        221.81         8.01 o
  -3  12   7        327.96        287.73         8.41 o
  -2  12   7        822.30        804.79        13.34 o
  -1  12   7         80.02         85.73         5.87 o
   0  12   7          6.28         15.39         4.49 o
   1  12   7         43.62         50.09         4.99 o
   2  12   7         10.53          1.34         4.71 o
   3  12   7          7.38         22.70         4.82 o
   4  12   7        311.82        355.56        13.79 o
   5  12   7        640.60        688.24        12.65 o
   6  12   7       2234.20       2164.70        23.65 o
   7  12   7         20.30         10.96         6.56 o
   8  12   7       4251.30       4185.83        34.65 o
   9  12   7        345.96        353.89        13.21 o
  10  12   7        249.28        219.07        13.20 o
  11  12   7         65.23         76.83        11.61 o
  12  12   7         11.08         -0.85        10.97 o
  13  12   7        121.54        138.87        15.30 o
  14  12   7         80.01        119.69        22.79 o
 -14  13   7          5.53         -6.60        14.04 o
 -13  13   7        144.06        183.62        19.54 o
 -12  13   7         16.24         20.09        12.68 o
 -11  13   7        761.01        785.74        27.16 o
 -10  13   7        277.62        282.93        14.16 o
  -9  13   7         33.77         38.76        10.52 o
  -8  13   7        133.13        129.39        10.89 o
  -7  13   7         37.16         29.25         7.96 o
  -6  13   7       1471.54       1334.52        20.13 o
  -5  13   7        256.98        260.57        11.10 o
  -4  13   7       1031.19       1031.78        13.04 o
  -3  13   7          3.04          2.23         6.32 o
  -2  13   7        653.49        626.60        12.69 o
  -1  13   7        302.21        329.05        11.34 o
   0  13   7       1725.82       1813.78        19.33 o
   1  13   7        919.03        904.91        16.41 o
   2  13   7       2042.07       1980.47        24.10 o
   3  13   7       4547.53       4339.88        32.98 o
   4  13   7        392.95        426.08        14.07 o
   5  13   7       1306.17       1319.24        20.65 o
   6  13   7          5.66         11.21         8.97 o
   7  13   7        457.64        476.99        25.75 o
   8  13   7       2587.17       2626.03        30.59 o
   9  13   7        677.27        649.03        18.18 o
  10  13   7         21.61         28.33        10.61 o
  11  13   7         93.43         92.04        12.32 o
  12  13   7         20.85         28.20        11.82 o
  13  13   7         44.33         49.38        13.91 o
 -14  14   7          0.32         18.82        14.63 o
 -13  14   7          0.00         -4.38        13.56 o
 -12  14   7         78.35         63.11        13.60 o
 -11  14   7         44.16         29.20        14.37 o
 -10  14   7         47.21         57.86        12.59 o
  -9  14   7        219.98        236.15        14.28 o
  -8  14   7       1569.06       1517.45        27.09 o
  -7  14   7        106.65        108.82        11.02 o
  -6  14   7        786.44        770.33        24.98 o
  -5  14   7        811.80        854.85        15.92 o
  -4  14   7         54.17         59.92         9.37 o
  -3  14   7        165.72        133.37         8.43 o
  -2  14   7        636.25        586.83        12.77 o
  -1  14   7        381.41        354.70         9.63 o
   0  14   7       5400.68       5011.63        41.28 o
   1  14   7        982.62       1033.56        17.25 o
   2  14   7       1510.11       1455.66        24.25 o
   3  14   7        880.55        810.89        16.24 o
   4  14   7       1569.40       1458.55        18.80 o
   5  14   7        998.98        950.87        20.18 o
   6  14   7         46.56         30.06        10.14 o
   7  14   7       1438.14       1408.50        24.46 o
   8  14   7          0.84          0.76        10.47 o
   9  14   7        122.54        144.70        10.20 o
  10  14   7        344.43        326.21        14.85 o
  11  14   7         47.42         43.89        11.59 o
  12  14   7        395.43        423.44        17.40 o
  13  14   7         11.03         -0.78        14.71 o
 -13  15   7         25.73         -7.73        15.61 o
 -12  15   7         21.67         39.97        15.45 o
 -11  15   7         26.69         26.91        12.53 o
 -10  15   7        242.91        239.62        15.39 o
  -9  15   7          0.00          6.24        10.58 o
  -8  15   7          5.72         -4.39        10.25 o
  -7  15   7         16.51         24.37         9.68 o
  -6  15   7        151.04        156.27        11.01 o
  -5  15   7       1782.65       1737.44        22.45 o
  -4  15   7        823.15        877.32        20.77 o
  -3  15   7         70.13         64.48         9.09 o
  -2  15   7        150.99        153.70         7.81 o
  -1  15   7        163.16        168.52         8.15 o
   0  15   7       2263.95       2173.48        23.34 o
   1  15   7       3666.51       3437.63        31.63 o
   2  15   7        221.64        201.57         8.45 o
   3  15   7          6.11          4.33         6.39 o
   4  15   7        939.69        913.29        18.96 o
   5  15   7       2666.86       2540.36        31.61 o
   6  15   7        525.02        469.78        22.15 o
   7  15   7        319.73        311.21        14.29 o
   8  15   7       1118.42       1084.76        23.68 o
   9  15   7         35.56         31.11        11.85 o
  10  15   7         87.33         98.92        13.50 o
  11  15   7          1.42          0.30        12.55 o
  12  15   7        284.96        303.15        17.29 o
  13  15   7         30.94         56.34        14.31 o
 -13  16   7         13.28          2.26        13.67 o
 -12  16   7         42.51         27.47        14.77 o
 -11  16   7          1.90        -12.17        13.07 o
 -10  16   7         22.56         35.86        11.83 o
  -9  16   7          6.72         10.18        11.15 o
  -8  16   7        542.48        546.67        35.15 o
  -7  16   7        224.71        184.81        12.58 o
  -6  16   7         66.13         58.39         9.61 o
  -5  16   7       3767.05       3606.39        35.67 o
  -4  16   7       1233.86       1274.53        28.27 o
  -3  16   7       1554.50       1496.32        24.13 o
  -2  16   7         71.09         51.84         9.03 o
  -1  16   7        241.76        254.16         9.61 o
   0  16   7       1320.90       1328.12        17.91 o
   1  16   7        131.33        100.62         7.54 o
   2  16   7        333.36        266.30         9.94 o
   3  16   7       1550.93       1521.97        24.55 o
   4  16   7        795.75        761.78        21.78 o
   5  16   7          1.68         -6.98         9.39 o
   6  16   7        245.18        285.50        15.16 o
   7  16   7        822.74        859.73        23.12 o
   8  16   7         56.59         62.54        12.50 o
   9  16   7        218.92        222.60        17.46 o
  10  16   7         98.06         89.98        16.34 o
  11  16   7         49.62         30.58        14.20 o
  12  16   7        183.12        233.16        18.69 o
 -12  17   7          0.00          0.52        14.54 o
 -11  17   7          2.58         -2.84        13.28 o
 -10  17   7         10.67          5.54        12.84 o
  -9  17   7         10.08          9.64        11.33 o
  -8  17   7          3.80         -1.49        10.44 o
  -7  17   7         38.05         39.50        10.10 o
  -6  17   7         40.35         47.89         8.85 o
  -5  17   7       1814.28       1811.60        22.97 o
  -4  17   7        318.43        306.75        13.79 o
  -3  17   7        927.59        845.86        26.82 o
  -2  17   7       1484.11       1543.39        28.68 o
  -1  17   7          9.77         24.95         8.46 o
   0  17   7        918.82        971.06        18.48 o
   1  17   7        208.93        228.98        14.45 o
   2  17   7        479.60        450.17        14.22 o
   3  17   7         46.20         37.93        10.03 o
   4  17   7        102.64        119.53        10.91 o
   5  17   7        619.36        627.18        17.71 o
   6  17   7          4.17         26.55        10.72 o
   7  17   7       1511.03       1425.60        30.40 o
   8  17   7        103.01        116.33        14.07 o
   9  17   7         27.69         17.62        14.04 o
  10  17   7         10.75        -11.49        13.28 o
  11  17   7         89.89        101.61        15.75 o
  12  17   7        214.69        243.88        18.90 o
 -12  18   7        300.35        279.54        18.16 o
 -11  18   7         52.63         53.97        14.87 o
 -10  18   7          2.29          6.87        12.83 o
  -9  18   7        244.25        287.71        17.11 o
  -8  18   7         25.69         15.12        11.66 o
  -7  18   7        673.60        739.77        19.95 o
  -6  18   7          2.86          1.89         8.21 o
  -5  18   7         47.60         36.02        10.87 o
  -4  18   7        319.07        353.32        14.96 o
  -3  18   7         34.78         45.96         9.95 o
  -2  18   7          6.40          1.61         8.80 o
  -1  18   7          4.04          2.66         8.85 o
   0  18   7         59.26         50.27         9.22 o
   1  18   7         27.49         35.28        11.11 o
   2  18   7       2757.38       2712.24        32.37 o
   3  18   7        272.09        239.18        12.26 o
   4  18   7         10.05         17.14         9.88 o
   5  18   7        980.60        947.69        21.62 o
   6  18   7        138.80        128.55        13.30 o
   7  18   7         41.95         44.87        13.30 o
   8  18   7        259.94        289.50        18.60 o
   9  18   7        165.63        172.26        15.68 o
  10  18   7         82.30         87.17        15.44 o
  11  18   7         53.62         77.53        16.05 o
 -11  19   7         31.03         63.42        15.01 o
 -10  19   7         51.15         38.90        13.64 o
  -9  19   7          2.76         20.22        12.53 o
  -8  19   7        166.80        168.05        14.06 o
  -7  19   7        699.45        596.52        19.68 o
  -6  19   7         23.53         51.96        16.28 o
  -5  19   7         33.69         45.26        11.26 o
  -4  19   7       1206.34       1232.38        33.91 o
  -3  19   7         32.92         44.62        10.11 o
  -2  19   7        191.56        190.83        12.21 o
  -1  19   7        196.53        161.56        11.27 o
   0  19   7          0.95          1.02         8.99 o
   1  19   7        264.88        263.14        14.64 o
   2  19   7         29.86         32.37         9.88 o
   3  19   7        175.91        221.84        12.39 o
   4  19   7       1298.75       1248.82        23.81 o
   5  19   7         11.69        -10.19        10.19 o
   6  19   7        224.36        230.34        14.17 o
   7  19   7         43.20         35.57        12.23 o
   8  19   7         56.50         52.82        15.25 o
   9  19   7          4.88          0.70        15.89 o
  10  19   7         67.89         45.60        15.02 o
  11  19   7         70.42         99.78        18.10 o
 -11  20   7        250.63        216.12        18.00 o
 -10  20   7          0.18         -5.07        13.35 o
  -9  20   7        209.40        206.81        16.70 o
  -8  20   7          1.83          1.55        12.65 o
  -7  20   7          3.34          1.14        14.37 o
  -6  20   7        508.46        489.24        22.95 o
  -5  20   7        204.22        133.95        13.98 o
  -4  20   7        529.29        497.03        17.64 o
  -3  20   7        125.94        137.74        13.48 o
  -2  20   7        429.39        429.96        15.49 o
  -1  20   7        133.58        144.62        11.68 o
   0  20   7         26.76         26.41        10.68 o
   1  20   7        259.95        276.34        13.35 o
   2  20   7         90.50         85.08        11.16 o
   3  20   7         75.69         91.50        10.91 o
   4  20   7         53.01         51.50        10.80 o
   5  20   7         32.26         52.87        11.58 o
   6  20   7        280.49        311.75        15.54 o
   7  20   7         28.65         51.03        12.56 o
   8  20   7         59.15         37.13        13.65 o
   9  20   7         60.90         57.59        16.34 o
  10  20   7        174.87        207.69        30.67 o
 -10  21   7         52.93         49.48        14.60 o
  -9  21   7          0.66        -14.87        14.87 o
  -8  21   7         32.95         62.85        16.64 o
  -7  21   7          9.84         15.94        15.26 o
  -6  21   7         90.92         54.45        19.13 o
  -5  21   7         78.22         78.31        15.51 o
  -4  21   7         40.56         60.66        12.87 o
  -3  21   7         24.16         32.33        11.27 o
  -2  21   7          6.07          3.92        10.72 o
  -1  21   7          0.79          0.97         9.74 o
   0  21   7        547.85        524.54        16.83 o
   1  21   7         61.15         49.25        10.60 o
   2  21   7        250.88        251.97        13.73 o
   3  21   7         76.57         52.48        11.02 o
   4  21   7         44.59         24.34        10.76 o
   5  21   7          0.04         14.30        13.14 o
   6  21   7        562.03        614.01        21.00 o
   7  21   7          0.27          1.89        12.70 o
   8  21   7        105.36        135.14        17.22 o
   9  21   7         58.57         65.54        21.31 o
  10  21   7         13.04         13.36        21.11 o
  -9  22   7         92.38         72.01        18.19 o
  -8  22   7         79.62         97.90        17.69 o
  -7  22   7        145.72        174.53        23.27 o
  -6  22   7          8.08         20.45        15.13 o
  -5  22   7         34.31         28.15        12.99 o
  -4  22   7        151.49        136.54        15.91 o
  -3  22   7          4.31          9.00        11.10 o
  -2  22   7        131.00        131.30        13.47 o
  -1  22   7          1.34         14.92        10.84 o
   0  22   7         76.49         57.05        12.15 o
   1  22   7         43.66         35.78        11.87 o
   2  22   7         39.03         48.28        12.40 o
   3  22   7          9.34        -11.23        11.28 o
   4  22   7        378.52        358.36        17.63 o
   5  22   7         58.07         55.46        19.24 o
   6  22   7         45.63         83.99        14.65 o
   7  22   7        244.99        258.25        17.56 o
   8  22   7         29.76         46.59        16.49 o
   9  22   7         21.20          1.05        15.78 o
  -9  23   7         12.15         13.84        16.91 o
  -8  23   7        137.72        161.48        19.34 o
  -7  23   7         32.51         36.69        19.13 o
  -6  23   7        221.31        193.00        19.06 o
  -5  23   7         34.35         37.00        18.48 o
  -4  23   7        379.16        388.70        17.79 o
  -3  23   7        145.08        131.54        13.46 o
  -2  23   7         24.93         14.28        11.60 o
  -1  23   7          8.56         10.29        12.61 o
   0  23   7        128.28        126.84        13.50 o
   1  23   7        181.32        222.99        14.86 o
   2  23   7        215.86        207.44        14.74 o
   3  23   7         24.36         22.09        12.45 o
   4  23   7          9.85         14.80        12.79 o
   5  23   7          0.62         -2.97        12.90 o
   6  23   7         87.97        105.27        17.54 o
   7  23   7         26.11         20.15        14.43 o
   8  23   7        639.19        726.25        33.73 o
  -8  24   7          4.65        -11.32        16.74 o
  -7  24   7        171.15        152.50        19.52 o
  -6  24   7        143.42        156.54        18.51 o
  -5  24   7         24.48         -2.49        14.85 o
  -4  24   7         29.19          0.59        12.52 o
  -3  24   7          8.26         10.21        12.03 o
  -2  24   7          1.66        -12.01        12.01 o
  -1  24   7          0.07         -2.81        11.51 o
   0  24   7         28.24         39.53        12.27 o
   1  24   7        282.59        336.50        17.94 o
   2  24   7        102.16         90.53        14.60 o
   3  24   7         34.23         49.14        13.11 o
   4  24   7        149.57        165.74        15.55 o
   5  24   7        463.31        540.72        21.55 o
   6  24   7        399.43        432.03        20.20 o
   7  24   7         19.01        -13.79        13.79 o
  -7  25   7         24.45          5.62        16.84 o
  -6  25   7         23.53          9.16        16.23 o
  -5  25   7        102.58         78.78        16.67 o
  -4  25   7         24.10         53.55        14.93 o
  -3  25   7        140.86        109.72        14.25 o
  -2  25   7         36.65         51.67        16.62 o
  -1  25   7          0.28         11.47        17.97 o
   0  25   7          2.06        -11.90        11.90 o
   1  25   7          9.97          7.80        12.39 o
   2  25   7          0.05          5.19        12.59 o
   3  25   7         13.65          5.00        12.78 o
   4  25   7        165.73        126.42        15.39 o
   5  25   7         48.54         67.56        14.87 o
   6  25   7          9.15          7.79        14.25 o
  -5  26   7        238.72        310.37        20.69 o
  -4  26   7        753.18        767.37        27.19 o
  -3  26   7          7.40          3.49        15.72 o
  -2  26   7        448.53        397.85        19.03 o
  -1  26   7         50.71         60.41        13.80 o
   0  26   7         13.93          6.29        12.68 o
   1  26   7         26.00         18.80        13.00 o
   2  26   7         20.14          7.88        13.60 o
   3  26   7          9.55          7.36        13.43 o
   4  26   7        196.56        146.14        16.20 o
   5  26   7         98.96        151.20        22.64 o
  -3  27   7         91.22        108.38        15.40 o
  -2  27   7         54.89         67.56        14.69 o
  -1  27   7         19.22         23.78        13.95 o
   0  27   7         52.03         58.35        14.22 o
   1  27   7         72.14         55.52        14.44 o
   2  27   7         32.20         31.24        14.19 o
 -16   0   8          4.57         21.17        17.56 o
 -15   0   8        381.99        295.96        21.14 o
 -14   0   8        240.02        298.32        19.01 o
 -13   0   8        756.01        782.79        25.37 o
 -12   0   8       2576.68       2406.88        38.03 o
 -11   0   8       5087.36       4760.99        55.61 o
 -10   0   8        292.14        301.22        15.27 o
  -9   0   8       1412.90       1359.16        24.70 o
  -8   0   8        435.55        547.94        16.61 o
  -7   0   8       4334.50       4529.86        47.69 o
  -6   0   8       3105.26       3150.22        34.21 o
  -5   0   8        280.86        311.64         9.47 o
  -4   0   8      14535.36      15135.34       108.37 o
  -3   0   8       5919.27       6032.56        56.04 o
  -2   0   8      14284.04      14646.24       124.77 o
  -1   0   8        332.19        288.91         9.62 o
   0   0   8       3035.83       3161.35        41.53 o
   1   0   8       1754.15       1797.93        30.88 o
   2   0   8         11.84          6.47         5.87 o
   3   0   8       3649.64       3765.40        38.24 o
   4   0   8         30.80         -2.74         7.90 o
   5   0   8       3423.16       3112.86        38.79 o
   6   0   8        258.50        322.24        12.06 o
   7   0   8        747.59        725.55        17.85 o
   8   0   8        626.76        597.90        18.29 o
   9   0   8         14.96         34.80        10.31 o
  10   0   8       4435.22       4284.19        68.34 o
  11   0   8        925.10        871.79        28.79 o
  12   0   8         98.07        125.94        19.35 o
  13   0   8          0.60         30.55        15.43 o
  14   0   8         37.36         30.71        16.02 o
  15   0   8         34.78         35.48        20.73 o
 -16   1   8          1.47         -5.10        12.38 o
 -15   1   8         13.73         23.31        10.90 o
 -14   1   8        111.70        148.96        11.53 o
 -13   1   8         92.10         91.65        10.23 o
 -12   1   8          0.12         -1.92         8.46 o
 -11   1   8        117.10         92.59         8.97 o
 -10   1   8       2166.49       2213.00        23.59 o
  -9   1   8          9.96          6.50         6.96 o
  -8   1   8         96.99         77.09         6.90 o
  -7   1   8       2987.50       3104.05        25.50 o
  -6   1   8       4731.02       4639.23        29.93 o
  -5   1   8        491.51        621.93         7.92 o
  -4   1   8       2957.06       2753.91        19.20 o
  -3   1   8       3063.03       3253.24        21.29 o
  -2   1   8       2727.68       2786.79        18.39 o
  -1   1   8       1368.86       1292.77        12.50 o
   0   1   8        873.65        826.42        10.50 o
   1   1   8          5.31         13.99         5.07 o
   2   1   8          3.80         22.45         4.61 o
   3   1   8         32.17         27.89         4.52 o
   4   1   8        143.47        160.44         6.04 o
   5   1   8        515.48        485.56         9.50 o
   6   1   8        334.67        340.43         8.43 o
   7   1   8        667.66        757.21        12.21 o
   8   1   8        462.34        429.25        10.44 o
   9   1   8        308.22        284.74        10.39 o
  10   1   8        135.39        122.36         9.24 o
  11   1   8          9.56         11.45         9.46 o
  12   1   8         77.16         81.73        10.80 o
  13   1   8        118.15        101.23        11.79 o
  14   1   8          5.81          5.07        11.00 o
  15   1   8         62.77         59.18        15.02 o
 -16   2   8         47.05         38.24        12.13 o
 -15   2   8        232.29        207.12        13.46 o
 -14   2   8          2.46          9.68        10.25 o
 -13   2   8          0.63         -1.76         8.87 o
 -12   2   8        205.05        175.04        10.56 o
 -11   2   8       1818.52       1802.71        22.08 o
 -10   2   8        331.43        373.47        11.35 o
  -9   2   8        303.76        306.10         9.21 o
  -8   2   8       1285.62       1191.44        14.34 o
  -7   2   8        214.22        236.29         6.57 o
  -6   2   8       2761.68       2812.74        19.38 o
  -5   2   8        241.50        260.27         6.60 o
  -4   2   8        737.54        912.51        10.23 o
  -3   2   8        132.44         50.33         4.51 o
  -2   2   8       1835.06       1766.06        15.25 o
  -1   2   8       2554.97       2922.71        21.35 o
   0   2   8       6915.06       7101.22        42.61 o
   1   2   8       5874.85       5612.28        34.59 o
   2   2   8       4604.66       4997.82        35.30 o
   3   2   8       1355.06       1245.56        20.50 o
   4   2   8       2275.28       2315.03        20.57 o
   5   2   8       1965.53       1957.30        24.48 o
   6   2   8        231.99        193.79         7.10 o
   7   2   8        671.86        692.14        11.93 o
   8   2   8        227.31        178.34         9.22 o
   9   2   8        408.50        379.79        11.33 o
  10   2   8          7.31         -0.27         7.76 o
  11   2   8         84.48         94.80         9.93 o
  12   2   8        108.40         84.43        10.21 o
  13   2   8          3.50         12.06        10.44 o
  14   2   8         59.86         95.91        12.43 o
  15   2   8          1.55         -4.53        12.22 o
 -16   3   8         27.25         48.72        12.09 o
 -15   3   8         45.71         50.27        11.28 o
 -14   3   8        159.25        128.64        11.67 o
 -13   3   8        109.36        107.33        10.89 o
 -12   3   8          0.17         -8.42         8.42 o
 -11   3   8        284.45        288.62        14.36 o
 -10   3   8        680.66        734.61        14.43 o
  -9   3   8        528.23        557.24        13.98 o
  -8   3   8       3463.28       3301.19        26.05 o
  -7   3   8         74.81         70.93         4.83 o
  -6   3   8         38.82         31.58         5.16 o
  -5   3   8         30.10         25.00         4.72 o
  -4   3   8        767.38        812.21        10.37 o
  -3   3   8        404.18        459.99         8.36 o
  -2   3   8       6695.11       6841.16        42.06 o
  -1   3   8         14.99         16.66         3.98 o
   0   3   8       2682.69       2695.14        18.44 o
   1   3   8       2759.49       2970.48        19.87 o
   2   3   8          2.14          8.35         3.27 o
   3   3   8       1506.67       1622.37        14.02 o
   4   3   8       3446.67       3306.81        24.81 o
   5   3   8        836.68        868.43        12.74 o
   6   3   8         11.78         30.41         5.56 o
   7   3   8         27.47         23.44         6.08 o
   8   3   8        161.30        175.86         8.66 o
   9   3   8        260.42        268.84        10.34 o
  10   3   8        146.23        160.72         9.79 o
  11   3   8        817.89        772.85        16.64 o
  12   3   8         68.78         41.84         9.99 o
  13   3   8         54.36         48.57        10.39 o
  14   3   8        338.53        312.74        14.23 o
  15   3   8         92.14         99.09        14.14 o
 -15   4   8          0.39          0.62        10.65 o
 -14   4   8         85.96         64.81        11.90 o
 -13   4   8          0.14         -8.96         8.96 o
 -12   4   8        909.09        860.33        18.20 o
 -11   4   8        273.87        278.25        10.98 o
 -10   4   8        438.17        436.53        11.23 o
  -9   4   8       1877.34       1815.05        18.72 o
  -8   4   8        228.42        234.21         7.74 o
  -7   4   8       1173.25       1108.94        16.49 o
  -6   4   8        552.72        565.03        11.39 o
  -5   4   8        109.26        106.17         5.73 o
  -4   4   8        633.26        736.35         9.98 o
  -3   4   8        410.59        414.92         8.42 o
  -2   4   8       5519.84       5551.49        35.04 o
  -1   4   8       5075.37       5538.58        32.77 o
   0   4   8        349.09        456.59        10.84 o
   1   4   8        441.96        428.01         9.05 o
   2   4   8       9676.57      10253.47        63.74 o
   3   4   8        503.69        530.71         7.28 o
   4   4   8        714.86        769.30         9.87 o
   5   4   8        290.18        254.56         8.57 o
   6   4   8        512.75        495.34        10.45 o
   7   4   8         18.91         32.05         5.93 o
   8   4   8        213.86        216.11         9.54 o
   9   4   8        202.17        214.42        12.23 o
  10   4   8        204.01        222.72        10.56 o
  11   4   8        159.05        127.06         9.93 o
  12   4   8        104.96        120.45        11.03 o
  13   4   8        245.26        262.35        13.38 o
  14   4   8        268.28        192.57        12.83 o
  15   4   8         23.22         37.29        13.35 o
 -15   5   8        292.18        322.34        14.58 o
 -14   5   8         78.13         93.42        11.18 o
 -13   5   8         53.82         46.66         9.87 o
 -12   5   8         95.71         81.00         9.78 o
 -11   5   8        595.63        593.82        19.43 o
 -10   5   8       1310.68       1371.69        17.06 o
  -9   5   8        132.07        156.09         7.39 o
  -8   5   8       3072.32       3029.35        28.26 o
  -7   5   8        684.08        627.13        10.84 o
  -6   5   8         79.70         68.44         5.82 o
  -5   5   8       9958.01      10321.20        62.27 o
  -4   5   8        180.34        190.03         7.08 o
  -3   5   8          0.60          4.25         4.49 o
  -2   5   8        374.83        387.34         6.97 o
  -1   5   8        692.24        663.41        10.36 o
   0   5   8       1874.92       1874.34        15.33 o
   1   5   8      12665.38      12670.52        73.80 o
   2   5   8       5590.98       5450.91        36.47 o
   3   5   8       1256.72       1242.60        12.52 o
   4   5   8      10025.26      10477.70        57.48 o
   5   5   8       1444.27       1390.74        17.05 o
   6   5   8         40.78         39.42         5.44 o
   7   5   8         17.91         29.48         6.45 o
   8   5   8        615.70        609.47        13.93 o
   9   5   8       1507.47       1326.58        19.35 o
  10   5   8          3.43         -4.30         8.14 o
  11   5   8        352.47        331.80        12.15 o
  12   5   8        179.19        193.35        12.75 o
  13   5   8        311.28        267.48        13.25 o
  14   5   8          0.35          8.44        10.45 o
  15   5   8         11.62          9.10        12.44 o
 -15   6   8         23.99         10.61        10.55 o
 -14   6   8          2.72         -2.69         9.42 o
 -13   6   8        196.15        229.03        12.14 o
 -12   6   8        461.46        478.51        13.96 o
 -11   6   8        433.33        441.66        14.26 o
 -10   6   8        308.94        279.13         9.17 o
  -9   6   8          0.23         -8.40         8.40 o
  -8   6   8         10.31         13.56         7.19 o
  -7   6   8       1101.94       1120.09        14.22 o
  -6   6   8        499.64        467.46        10.53 o
  -5   6   8       2053.02       2063.02        21.75 o
  -4   6   8       8935.78       8932.87        60.70 o
  -3   6   8        129.49        167.06         5.55 o
  -2   6   8        880.56       1014.07        15.49 o
  -1   6   8         85.15         75.20         4.67 o
   0   6   8        648.46        647.01         8.52 o
   1   6   8        125.69        120.52         7.23 o
   2   6   8       3451.22       3668.03        26.41 o
   3   6   8       1350.78       1355.48        13.55 o
   4   6   8        122.32        115.79         6.49 o
   5   6   8         70.40         84.04         4.56 o
   6   6   8         28.72         38.53         5.56 o
   7   6   8       1404.12       1396.45        18.79 o
   8   6   8       1286.02       1211.98        21.68 o
   9   6   8         65.84         62.25         8.59 o
  10   6   8         17.16         14.71         8.63 o
  11   6   8         72.88         53.70         9.63 o
  12   6   8         58.73         45.24         9.56 o
  13   6   8         63.88         52.98        10.73 o
  14   6   8       1130.60       1158.91        22.99 o
  15   6   8          0.45          6.64        12.12 o
 -15   7   8        116.71        132.19        13.18 o
 -14   7   8          0.29         14.51         9.42 o
 -13   7   8         24.27         26.93         9.95 o
 -12   7   8         51.12         39.40         7.60 o
 -11   7   8        160.24        142.87        11.27 o
 -10   7   8         16.10         22.83        10.17 o
  -9   7   8        150.05        152.69        12.51 o
  -8   7   8       2502.47       2402.58        24.96 o
  -7   7   8        236.51        272.61         8.50 o
  -6   7   8       6616.60       6800.47        49.38 o
  -5   7   8         92.89         67.72         6.71 o
  -4   7   8        125.74        125.36         6.57 o
  -3   7   8        208.45        197.15         7.67 o
  -2   7   8         98.21        109.38         6.74 o
  -1   7   8       2733.00       2633.66        23.28 o
   0   7   8       3483.11       3961.12        28.78 o
   1   7   8          1.31         12.28         3.56 o
   2   7   8       2988.05       3191.67        24.43 o
   3   7   8        548.41        532.39         8.59 o
   4   7   8        190.16        211.09         6.55 o
   5   7   8          8.05          4.76         3.23 o
   6   7   8        209.92        219.56         7.40 o
   7   7   8        277.28        255.05         8.40 o
   8   7   8          0.15          1.53         6.48 o
   9   7   8         15.40         24.16         8.13 o
  10   7   8        227.69        226.57        11.92 o
  11   7   8        279.19        259.44        12.10 o
  12   7   8        136.50        152.74        11.57 o
  13   7   8         53.23         36.10        10.65 o
  14   7   8         60.78         67.43        12.33 o
 -15   8   8        204.34        207.17        15.66 o
 -14   8   8        249.36        267.96        15.57 o
 -13   8   8        130.31        114.86        12.57 o
 -12   8   8        216.90        208.92        13.15 o
 -11   8   8         69.54         84.67        12.21 o
 -10   8   8        523.82        532.96        17.29 o
  -9   8   8       2330.69       2154.08        28.41 o
  -8   8   8        130.97        114.37        10.19 o
  -7   8   8        603.17        664.68        18.71 o
  -6   8   8       1479.33       1502.88        17.54 o
  -5   8   8        724.14        709.09        13.18 o
  -4   8   8       5499.69       5646.61        41.36 o
  -3   8   8       4944.19       5041.12        37.46 o
  -2   8   8       3948.77       3817.27        26.83 o
  -1   8   8        624.43        561.33        13.32 o
   0   8   8         43.21         55.10         3.64 o
   1   8   8        687.72        673.55        10.50 o
   2   8   8        400.06        332.72         7.67 o
   3   8   8       6793.62       6586.17        43.86 o
   4   8   8        182.89        210.06         7.72 o
   5   8   8        124.88         91.96         6.14 o
   6   8   8         76.42        104.99         7.51 o
   7   8   8         18.08          1.42         5.78 o
   8   8   8       3574.91       3477.18        33.22 o
   9   8   8        511.68        507.47        12.92 o
  10   8   8        170.48        148.80        10.25 o
  11   8   8        128.79        114.34        10.38 o
  12   8   8        102.76        125.90        11.05 o
  13   8   8        310.81        292.86        14.31 o
  14   8   8        326.91        394.38        16.71 o
 -15   9   8          9.39         15.72        12.41 o
 -14   9   8          6.23         -5.00        12.58 o
 -13   9   8          6.78        -10.86        10.86 o
 -12   9   8          2.96          9.76        12.09 o
 -11   9   8         58.49         44.60        11.21 o
 -10   9   8        640.16        663.78        18.65 o
  -9   9   8        860.81        832.16        19.82 o
  -8   9   8        219.92        251.31        13.08 o
  -7   9   8        161.10        167.78         9.47 o
  -6   9   8       2601.77       2362.28        25.40 o
  -5   9   8         25.56         39.17         6.50 o
  -4   9   8        282.71        272.31         6.79 o
  -3   9   8          8.42          3.45         4.95 o
  -2   9   8          0.23          1.99         4.18 o
  -1   9   8        452.48        404.50         8.44 o
   0   9   8       3821.31       3585.32        32.57 o
   1   9   8       1874.85       2027.03        22.91 o
   2   9   8        379.55        356.99         7.26 o
   3   9   8         84.15         81.75         4.92 o
   4   9   8       3568.63       3627.82        32.48 o
   5   9   8        298.18        300.02         8.35 o
   6   9   8         79.09         86.24         7.46 o
   7   9   8        496.22        472.22        12.93 o
   8   9   8        647.64        606.10        12.93 o
   9   9   8          9.86         -7.60         7.60 o
  10   9   8          2.65          0.96         8.46 o
  11   9   8       1315.91       1282.41        27.38 o
  12   9   8         46.87         52.71        10.42 o
  13   9   8         24.82         28.61        10.41 o
  14   9   8         26.83         38.60        14.11 o
 -15  10   8        107.61        128.62        14.72 o
 -14  10   8        129.44        177.16        15.63 o
 -13  10   8        110.40        138.74        15.58 o
 -12  10   8          1.20        -11.03        11.03 o
 -11  10   8         58.63         38.85        11.21 o
 -10  10   8        579.64        578.63        17.67 o
  -9  10   8         79.86         90.74        10.91 o
  -8  10   8        556.60        537.83        16.34 o
  -7  10   8       1080.99       1029.71        18.97 o
  -6  10   8       1918.31       1776.69        21.44 o
  -5  10   8       1348.44       1350.58        17.45 o
  -4  10   8        846.70        846.38        11.65 o
  -3  10   8       1222.16       1244.49        14.90 o
  -2  10   8        883.44        829.34        11.33 o
  -1  10   8       1437.35       1600.10        15.90 o
   0  10   8       5469.75       5448.50        44.87 o
   1  10   8       1132.48       1142.75        17.64 o
   2  10   8        240.25        238.73         9.04 o
   3  10   8       3273.09       3246.36        31.82 o
   4  10   8       1071.70       1072.16        12.84 o
   5  10   8        238.67        248.32         7.77 o
   6  10   8       2792.09       2659.06        24.91 o
   7  10   8        339.79        329.62        10.63 o
   8  10   8          0.04          0.35         6.66 o
   9  10   8         26.25         27.41         7.61 o
  10  10   8        233.12        195.63        10.86 o
  11  10   8        411.22        421.48        17.89 o
  12  10   8        305.35        295.55        22.42 o
  13  10   8         73.98         53.68        11.85 o
  14  10   8         20.74         24.18        13.61 o
 -14  11   8         31.32         11.45        13.20 o
 -13  11   8         28.31         33.88        12.74 o
 -12  11   8         61.02         40.20        11.96 o
 -11  11   8         37.22         49.39        11.75 o
 -10  11   8          1.62          3.73        10.10 o
  -9  11   8        679.76        599.97        18.78 o
  -8  11   8       2198.02       2024.77        29.86 o
  -7  11   8         36.47         49.97         9.01 o
  -6  11   8        790.05        856.07        15.75 o
  -5  11   8          0.65         -3.81         6.12 o
  -4  11   8        167.67        172.53         8.32 o
  -3  11   8        778.44        838.64        12.88 o
  -2  11   8       1443.19       1385.10        15.17 o
  -1  11   8         70.72         91.54         7.38 o
   0  11   8          4.08         10.23         5.49 o
   1  11   8         56.10         89.16         8.17 o
   2  11   8       2612.57       2512.30        21.71 o
   3  11   8       1184.85       1194.20        14.54 o
   4  11   8        608.60        612.50        11.13 o
   5  11   8        990.77        957.74        13.37 o
   6  11   8        455.48        507.41        12.77 o
   7  11   8       1593.13       1540.68        20.91 o
   8  11   8        752.60        756.96        14.88 o
   9  11   8         50.28         39.11         8.51 o
  10  11   8        187.84        174.16        10.75 o
  11  11   8        100.44        126.10        12.81 o
  12  11   8         19.06          3.42        10.55 o
  13  11   8        131.22        142.12        13.03 o
  14  11   8        402.60        363.79        19.28 o
 -14  12   8         11.43        -11.37        12.83 o
 -13  12   8         26.16         27.66        12.99 o
 -12  12   8        488.43        520.88        18.89 o
 -11  12   8        102.98        115.43        12.72 o
 -10  12   8         33.95         27.36        10.85 o
  -9  12   8        394.04        366.10        21.79 o
  -8  12   8        613.01        679.14        17.76 o
  -7  12   8        160.70        149.82        10.06 o
  -6  12   8        763.60        700.74        18.88 o
  -5  12   8        135.22        111.18         8.58 o
  -4  12   8        957.48        959.78        14.66 o
  -3  12   8          8.60         17.45         5.61 o
  -2  12   8        146.35        143.66         6.52 o
  -1  12   8       1685.72       1700.06        18.87 o
   0  12   8       1292.08       1231.50        16.13 o
   1  12   8         91.93        105.52        10.02 o
   2  12   8         34.80         33.27         4.97 o
   3  12   8         12.68         10.32         6.99 o
   4  12   8       3127.57       3056.02        33.86 o
   5  12   8          4.74         11.83         7.54 o
   6  12   8        563.22        599.67        15.45 o
   7  12   8        901.52        896.49        18.88 o
   8  12   8         10.47          2.00         9.21 o
   9  12   8        954.60        994.37        17.66 o
  10  12   8        130.40        145.24        12.67 o
  11  12   8         37.49         45.73         9.93 o
  12  12   8          8.81         12.68        10.62 o
  13  12   8        133.08        144.74        12.99 o
 -14  13   8         25.45         13.12        14.70 o
 -13  13   8        160.53        177.54        15.48 o
 -12  13   8        193.58        191.69        14.96 o
 -11  13   8        767.17        775.11        21.42 o
 -10  13   8         21.90         16.13        10.40 o
  -9  13   8        212.91        217.54        12.94 o
  -8  13   8        202.14        238.05        12.26 o
  -7  13   8       2467.06       2349.81        28.51 o
  -6  13   8         21.57         17.31         7.88 o
  -5  13   8         11.63          2.81         5.93 o
  -4  13   8       1066.90       1021.56        17.41 o
  -3  13   8       7524.52       7197.22        56.13 o
  -2  13   8        143.47        135.54        11.24 o
  -1  13   8        373.68        379.07        12.31 o
   0  13   8       1967.68       1878.19        19.12 o
   1  13   8       3309.39       3186.48        29.03 o
   2  13   8       1618.80       1652.34        18.08 o
   3  13   8        679.11        638.28        12.09 o
   4  13   8        613.19        572.60        13.50 o
   5  13   8       1782.96       1789.64        34.70 o
   6  13   8        562.97        582.39        20.60 o
   7  13   8        151.76        138.15        11.09 o
   8  13   8        792.82        764.82        21.25 o
   9  13   8         15.24         13.26        10.11 o
  10  13   8         14.22         17.09        10.60 o
  11  13   8         35.03         23.06        11.54 o
  12  13   8          0.40         27.37        13.11 o
  13  13   8          8.34         25.67        13.33 o
 -13  14   8        175.08        190.68        18.59 o
 -12  14   8         72.63         88.21        14.34 o
 -11  14   8        114.72        111.30        14.14 o
 -10  14   8        228.78        203.85        13.29 o
  -9  14   8         16.63         33.56        10.29 o
  -8  14   8         64.77         90.03        10.59 o
  -7  14   8       4312.06       4366.21        42.61 o
  -6  14   8        344.45        342.65        12.47 o
  -5  14   8        354.34        352.16        17.02 o
  -4  14   8       2294.23       2309.72        28.47 o
  -3  14   8       1203.96       1153.40        17.68 o
  -2  14   8        260.65        294.09        10.30 o
  -1  14   8       5233.13       4910.83        41.01 o
   0  14   8        614.44        636.28        11.79 o
   1  14   8        404.11        369.64        10.18 o
   2  14   8        927.89        937.32        13.71 o
   3  14   8        929.51        965.99        21.78 o
   4  14   8       1773.91       1880.54        21.67 o
   5  14   8        380.60        366.04        15.38 o
   6  14   8          0.30         -2.45         9.65 o
   7  14   8        381.77        405.52        15.66 o
   8  14   8        298.21        316.16        16.04 o
   9  14   8         96.13        114.01        12.86 o
  10  14   8         11.67          4.12        10.96 o
  11  14   8        103.62        110.59        12.95 o
  12  14   8        614.70        596.95        19.90 o
  13  14   8         46.52         64.31        13.68 o
 -13  15   8          0.46         -1.29        15.22 o
 -12  15   8          1.02         17.88        14.20 o
 -11  15   8         14.48         17.63        12.64 o
 -10  15   8          6.10          0.79        11.38 o
  -9  15   8         98.22         65.24        12.02 o
  -8  15   8        655.88        680.93        23.92 o
  -7  15   8         73.12         67.60        10.32 o
  -6  15   8          1.39          2.48         8.18 o
  -5  15   8          3.77         -8.71         8.71 o
  -4  15   8        114.30         86.91        10.39 o
  -3  15   8          6.14         17.28         8.56 o
  -2  15   8        174.96        176.88         8.81 o
  -1  15   8       1556.71       1669.64        20.19 o
   0  15   8       1319.45       1283.88        22.49 o
   1  15   8        684.21        663.99        13.42 o
   2  15   8        765.66        791.38        13.61 o
   3  15   8        311.92        362.56        14.26 o
   4  15   8        586.88        625.61        21.00 o
   5  15   8       2373.40       2385.19        29.02 o
   6  15   8        411.75        507.63        18.01 o
   7  15   8        383.89        376.71        15.58 o
   8  15   8        170.00        174.99        13.57 o
   9  15   8         15.04         -5.96        11.55 o
  10  15   8        138.11        147.03        16.22 o
  11  15   8        277.68        287.74        15.26 o
  12  15   8        130.62        132.85        13.95 o
 -13  16   8        127.26        145.19        17.76 o
 -12  16   8         12.17         11.10        14.70 o
 -11  16   8        184.15        175.09        17.14 o
 -10  16   8        739.37        800.51        31.75 o
  -9  16   8        355.59        353.80        16.06 o
  -8  16   8        116.17        126.48        12.23 o
  -7  16   8        163.99        146.98        11.51 o
  -6  16   8          3.32         13.12         8.45 o
  -5  16   8          6.68         -8.91         9.22 o
  -4  16   8         93.20         88.04        11.45 o
  -3  16   8        340.33        361.68        13.37 o
  -2  16   8        572.39        572.16        15.60 o
  -1  16   8         98.44         90.85        11.67 o
   0  16   8        330.00        359.61        10.60 o
   1  16   8        822.64        832.05        14.50 o
   2  16   8        213.06        218.18         8.79 o
   3  16   8       3077.46       3083.07        31.80 o
   4  16   8          6.10          6.48         9.02 o
   5  16   8         44.46         50.16        10.49 o
   6  16   8        798.80        704.79        24.01 o
   7  16   8         83.96         79.55        12.51 o
   8  16   8        277.25        309.22        15.52 o
   9  16   8         42.59         40.08        12.62 o
  10  16   8         70.78         76.35        14.91 o
  11  16   8         61.58         60.03        14.80 o
  12  16   8          3.21          3.89        15.27 o
 -12  17   8          5.28        -13.86        14.60 o
 -11  17   8         72.37         67.22        21.33 o
 -10  17   8         36.68         23.31        14.99 o
  -9  17   8        138.46        154.73        15.09 o
  -8  17   8        344.44        355.61        17.29 o
  -7  17   8         25.77         27.28         9.84 o
  -6  17   8       1292.60       1336.69        28.48 o
  -5  17   8        176.37        192.80        12.20 o
  -4  17   8        642.02        616.30        17.12 o
  -3  17   8        269.86        262.52        12.20 o
  -2  17   8         77.54         91.03         9.98 o
  -1  17   8        301.97        270.19        11.89 o
   0  17   8        386.19        391.08        12.45 o
   1  17   8        529.47        527.18        17.00 o
   2  17   8         56.77         39.78         8.77 o
   3  17   8          0.17          2.89         8.69 o
   4  17   8         93.81        123.32        19.23 o
   5  17   8        499.79        446.99        16.00 o
   6  17   8        226.83        264.61        14.15 o
   7  17   8        177.86        194.56        15.64 o
   8  17   8        185.98        143.43        15.36 o
   9  17   8         68.40         87.11        16.88 o
  10  17   8          0.64         -7.12        13.39 o
  11  17   8        651.11        717.66        25.21 o
 -12  18   8        360.84        379.47        21.53 o
 -11  18   8          1.47         -3.93        13.83 o
 -10  18   8         44.82         62.37        14.15 o
  -9  18   8          0.00        -11.52        11.52 o
  -8  18   8          4.56         23.17        10.58 o
  -7  18   8        103.72        101.52        14.57 o
  -6  18   8          2.07          3.10        11.53 o
  -5  18   8         46.37         25.22        10.63 o
  -4  18   8        598.21        690.80        18.74 o
  -3  18   8          6.47         -9.24         9.24 o
  -2  18   8         95.73         46.41        12.11 o
  -1  18   8         15.96         17.71         8.85 o
   0  18   8         78.90         85.35         9.62 o
   1  18   8       1578.49       1593.74        31.02 o
   2  18   8         60.03         61.67         9.68 o
   3  18   8        128.66        124.47        10.91 o
   4  18   8        613.79        598.48        17.78 o
   5  18   8         59.71         66.62        10.99 o
   6  18   8        941.01        955.83        22.74 o
   7  18   8        267.74        292.95        20.77 o
   8  18   8         53.36         49.56        14.79 o
   9  18   8        170.94        161.42        17.52 o
  10  18   8         13.47         38.89        14.40 o
  11  18   8         41.27         68.32        16.73 o
 -11  19   8        429.85        472.83        21.95 o
 -10  19   8        113.61        116.55        15.41 o
  -9  19   8          1.65         17.89        11.77 o
  -8  19   8          0.23         -8.14        14.50 o
  -7  19   8          2.04        -12.82        12.82 o
  -6  19   8         86.24         96.58        13.84 o
  -5  19   8        140.65        137.34        12.10 o
  -4  19   8        492.15        478.93        20.92 o
  -3  19   8        612.70        532.23        23.57 o
  -2  19   8         69.53         65.60        10.42 o
  -1  19   8         84.86         81.90        10.20 o
   0  19   8        725.51        650.80        22.67 o
   1  19   8         32.30         45.91         9.85 o
   2  19   8        141.60        154.56        11.55 o
   3  19   8          0.68         -6.03         9.58 o
   4  19   8        215.69        220.94        13.13 o
   5  19   8        336.07        365.48        15.81 o
   6  19   8         26.62         37.88        11.58 o
   7  19   8        403.55        412.34        18.53 o
   8  19   8        100.65         91.17        15.73 o
   9  19   8         12.72         12.35        15.60 o
  10  19   8         72.83         85.36        17.37 o
 -10  20   8         15.67         -9.68        16.64 o
  -9  20   8         23.58         34.77        16.64 o
  -8  20   8         24.19         33.88        15.97 o
  -7  20   8        198.87        198.15        18.04 o
  -6  20   8         34.62         47.39        14.16 o
  -5  20   8        278.27        249.70        14.13 o
  -4  20   8        124.98        115.24        12.32 o
  -3  20   8        174.59        206.36        15.81 o
  -2  20   8         99.31         85.24        15.09 o
  -1  20   8          0.89         10.66         9.71 o
   0  20   8          1.98          1.71         9.43 o
   1  20   8        229.67        213.91        12.31 o
   2  20   8         88.28         69.32        12.04 o
   3  20   8          5.47          4.62        10.00 o
   4  20   8        156.25        144.25        12.20 o
   5  20   8          4.68          0.98        10.65 o
   6  20   8        483.66        431.05        23.12 o
   7  20   8        558.56        609.36        21.82 o
   8  20   8         52.68         71.34        15.46 o
   9  20   8          0.58        -18.69        18.69 o
  10  20   8          6.45         14.53        19.19 o
 -10  21   8        276.85        281.53        22.76 o
  -9  21   8        103.94        122.38        19.17 o
  -8  21   8         21.27         -9.44        15.40 o
  -7  21   8          0.65         -6.51        15.28 o
  -6  21   8          0.55         -3.64        14.40 o
  -5  21   8        568.91        540.15        22.57 o
  -4  21   8         47.42         64.87        18.06 o
  -3  21   8        108.69        149.12        12.74 o
  -2  21   8        180.00        179.12        12.75 o
  -1  21   8        498.50        485.91        16.57 o
   0  21   8         17.47         16.44        10.06 o
   1  21   8         45.21         30.61        10.34 o
   2  21   8          4.48         -4.96        11.10 o
   3  21   8        186.97        201.60        13.22 o
   4  21   8          1.98          7.62        10.78 o
   5  21   8         55.83         66.15        12.15 o
   6  21   8         62.04         53.47        12.56 o
   7  21   8        113.69        136.02        15.29 o
   8  21   8         27.31         54.64        15.75 o
   9  21   8         84.52         70.66        17.20 o
  -9  22   8        154.79        146.44        19.56 o
  -8  22   8          1.91          6.18        15.88 o
  -7  22   8         38.53         46.86        16.68 o
  -6  22   8         47.59         57.67        15.94 o
  -5  22   8        134.06        108.87        13.50 o
  -4  22   8          0.45         -4.12        11.90 o
  -3  22   8         41.99         44.58        12.22 o
  -2  22   8        288.85        297.64        16.52 o
  -1  22   8         56.68         66.71        13.54 o
   0  22   8         88.56         75.77        12.09 o
   1  22   8         19.19         12.06        11.30 o
   2  22   8         39.50         69.72        12.40 o
   3  22   8         38.94         29.84        12.19 o
   4  22   8       1004.60       1016.73        42.33 o
   5  22   8         58.55         61.27        13.59 o
   6  22   8        172.73        133.86        15.33 o
   7  22   8        203.50        240.60        17.41 o
   8  22   8         63.92         93.47        16.97 o
  -8  23   8        142.30        159.67        19.78 o
  -7  23   8        101.56         82.64        20.28 o
  -6  23   8        109.81         83.59        16.95 o
  -5  23   8          1.07         10.86        14.16 o
  -4  23   8         94.81        117.91        14.13 o
  -3  23   8         68.29         70.90        13.06 o
  -2  23   8        181.34        170.41        14.55 o
  -1  23   8        408.67        437.65        24.71 o
   0  23   8          1.09        -13.53        14.60 o
   1  23   8       1018.34       1117.70        25.94 o
   2  23   8         30.24         30.95        12.47 o
   3  23   8         35.14         43.09        12.63 o
   4  23   8         77.92         62.35        13.57 o
   5  23   8         25.68         28.63        13.13 o
   6  23   8          0.00         -0.83        13.45 o
   7  23   8         75.78         80.56        17.97 o
   8  23   8          2.35        -16.57        40.67 o
  -7  24   8        106.21        164.43        20.06 o
  -6  24   8        104.20        134.42        16.78 o
  -5  24   8         35.35         12.17        14.52 o
  -4  24   8         17.60         16.26        12.93 o
  -3  24   8        494.22        502.12        22.12 o
  -2  24   8         46.83         40.10        12.59 o
  -1  24   8        137.77        129.80        13.87 o
   0  24   8         41.32         18.67        12.27 o
   1  24   8         16.33         12.66        11.79 o
   2  24   8          7.82          0.12        14.58 o
   3  24   8          2.11         -1.74        12.37 o
   4  24   8        289.27        323.02        17.83 o
   5  24   8          0.14         -1.97        13.05 o
   6  24   8        111.46        115.11        16.93 o
  -6  25   8          0.15         10.52        16.27 o
  -5  25   8        139.56        175.25        18.23 o
  -4  25   8          3.31        -12.65        12.65 o
  -3  25   8        158.27        163.21        15.27 o
  -2  25   8         79.21         77.03        13.46 o
  -1  25   8         48.93         42.86        13.18 o
   0  25   8         48.51         75.74        13.36 o
   1  25   8        253.53        265.65        16.50 o
   2  25   8          0.16          6.14        12.57 o
   3  25   8         64.48         63.73        25.11 o
   4  25   8        199.28        227.51        19.31 o
   5  25   8         25.52         16.92        13.96 o
  -4  26   8        164.41        188.87        18.13 o
  -3  26   8         16.63          7.43        13.55 o
  -2  26   8        215.49        243.98        17.18 o
  -1  26   8         14.24         14.46        12.98 o
   0  26   8          2.14         16.89        13.02 o
   1  26   8         39.29         26.05        13.37 o
   2  26   8        251.83        261.50        17.11 o
   3  26   8         40.42         53.34        14.73 o
   4  26   8         42.19         63.79        17.64 o
  -1  27   8         42.97         44.32        14.12 o
   0  27   8         86.74        101.43        15.15 o
 -15   1   9        199.61        183.82        13.98 o
 -14   1   9         14.18          3.18        10.00 o
 -13   1   9         62.72         58.26        10.14 o
 -12   1   9        634.52        614.11        15.48 o
 -11   1   9          7.52         14.41         8.19 o
 -10   1   9       4087.60       3981.87        33.86 o
  -9   1   9       1273.00       1239.69        16.98 o
  -8   1   9       2161.53       2163.77        21.23 o
  -7   1   9        907.36        885.85        11.73 o
  -6   1   9         17.29         23.36         3.89 o
  -5   1   9         11.50         17.97         4.23 o
  -4   1   9         50.63         65.07         4.32 o
  -3   1   9        159.51        156.64         4.75 o
  -2   1   9          3.46          6.60         4.43 o
  -1   1   9       1774.15       1752.71        16.47 o
   0   1   9        803.04        819.07        11.00 o
   1   1   9        282.49        335.60         8.83 o
   2   1   9        191.02        180.68         6.44 o
   3   1   9       2639.81       2566.43        21.98 o
   4   1   9       1407.33       1360.99        14.30 o
   5   1   9          7.16          5.53         5.44 o
   6   1   9       1076.27       1107.65        15.27 o
   7   1   9       3102.64       3089.48        26.42 o
   8   1   9        229.47        235.16        13.08 o
   9   1   9        195.67        193.21        10.89 o
  10   1   9        300.91        333.76        13.04 o
  11   1   9          0.79          3.97         9.56 o
  12   1   9        367.26        414.35        15.46 o
  13   1   9         67.40         62.16        11.56 o
  14   1   9        340.90        337.15        15.69 o
  15   1   9         33.54         20.04        12.99 o
 -15   2   9        147.28        153.40        13.96 o
 -14   2   9          0.09         16.47         9.94 o
 -13   2   9         85.65        101.64        10.81 o
 -12   2   9        628.83        640.91        17.68 o
 -11   2   9       1144.13       1137.04        18.37 o
 -10   2   9        256.02        216.71         9.75 o
  -9   2   9        259.90        296.10         8.87 o
  -8   2   9        392.42        363.76         9.28 o
  -7   2   9         97.73         92.20         4.64 o
  -6   2   9        459.31        489.65        10.05 o
  -5   2   9       1716.80       1679.23        15.46 o
  -4   2   9        713.17        774.42         9.53 o
  -3   2   9        440.99        406.50         7.23 o
  -2   2   9        818.75        750.02         8.95 o
  -1   2   9        430.08        405.43         6.73 o
   0   2   9          6.11         -3.10         3.97 o
   1   2   9       4033.45       4019.23        29.87 o
   2   2   9        388.84        328.28         7.86 o
   3   2   9       6303.63       6557.96        45.98 o
   4   2   9          5.26          1.47         5.15 o
   5   2   9        434.51        406.17         9.13 o
   6   2   9       1338.74       1298.99        14.84 o
   7   2   9        441.75        406.78        10.07 o
   8   2   9         12.83          0.47         6.91 o
   9   2   9          9.71          1.83         7.43 o
  10   2   9       1610.56       1571.39        22.18 o
  11   2   9        314.72        334.49        13.92 o
  12   2   9          0.62         -1.05        10.04 o
  13   2   9         47.79         58.87        11.37 o
  14   2   9          9.99         16.36        11.62 o
  15   2   9         20.07         37.40        13.24 o
 -15   3   9        150.28        190.94        13.06 o
 -14   3   9         24.30         17.40        10.10 o
 -13   3   9         11.50         -7.12         9.17 o
 -12   3   9        212.06        181.33        11.19 o
 -11   3   9          9.87          8.62        10.24 o
 -10   3   9         74.50         94.82         8.45 o
  -9   3   9       1033.79       1023.55        14.30 o
  -8   3   9        724.26        648.92        11.07 o
  -7   3   9        255.06        234.62        10.69 o
  -6   3   9       1372.99       1481.74        14.22 o
  -5   3   9       3608.92       3746.17        26.87 o
  -4   3   9       7886.88       7601.41        45.16 o
  -3   3   9        284.08        296.33         9.22 o
  -2   3   9       3011.81       3011.93        22.69 o
  -1   3   9        754.16        797.43         9.37 o
   0   3   9       1385.39       1421.55        11.55 o
   1   3   9         56.60         57.67         3.65 o
   2   3   9       6242.06       6240.00        38.25 o
   3   3   9         13.00         12.53         4.45 o
   4   3   9       1113.58       1084.90        13.52 o
   5   3   9         16.44         12.42         5.44 o
   6   3   9         20.66         19.93         6.10 o
   7   3   9       2185.51       2116.60        23.74 o
   8   3   9        137.50        156.85         8.70 o
   9   3   9        327.60        265.78        11.35 o
  10   3   9        152.91        153.17        10.50 o
  11   3   9         14.21          5.22         9.08 o
  12   3   9          1.02         13.75         9.65 o
  13   3   9          1.85        -10.24        10.24 o
  14   3   9        404.88        392.31        16.37 o
  15   3   9         10.89         21.99        13.14 o
 -15   4   9         10.10         13.43        12.13 o
 -14   4   9        190.31        196.05        17.70 o
 -13   4   9        229.99        237.93        13.25 o
 -12   4   9        112.94        122.64        12.45 o
 -11   4   9       1361.89       1374.49        23.70 o
 -10   4   9        274.29        305.19        12.45 o
  -9   4   9        483.23        443.36        11.70 o
  -8   4   9         27.10         16.59         6.85 o
  -7   4   9        412.38        391.82         9.43 o
  -6   4   9       2408.66       2690.02        21.68 o
  -5   4   9       2595.38       2653.82        25.44 o
  -4   4   9         13.99         14.39         4.83 o
  -3   4   9       3478.52       3808.26        26.46 o
  -2   4   9        168.28        205.81         7.29 o
  -1   4   9        779.47        685.72         7.92 o
   0   4   9          1.59         42.64         4.78 o
   1   4   9        819.79        902.12        12.00 o
   2   4   9       3787.61       3870.25        29.18 o
   3   4   9        414.90        401.73         9.20 o
   4   4   9        534.26        514.57         8.61 o
   5   4   9         26.23         44.97         5.84 o
   6   4   9        668.48        701.55        12.87 o
   7   4   9        531.17        527.09        12.79 o
   8   4   9        301.29        300.01        10.64 o
   9   4   9         11.06         14.08         7.77 o
  10   4   9        136.74        152.04         9.93 o
  11   4   9        436.37        413.72        15.48 o
  12   4   9         44.96         48.78        10.12 o
  13   4   9         48.59         47.74        10.73 o
  14   4   9         27.70          9.88        10.73 o
 -15   5   9         76.65         56.78        13.16 o
 -14   5   9          6.67         -9.41         9.41 o
 -13   5   9         39.83         38.04        12.00 o
 -12   5   9        251.32        218.11        12.82 o
 -11   5   9        725.07        682.31        21.19 o
 -10   5   9        159.82        157.92        12.42 o
  -9   5   9         10.34          4.19         7.42 o
  -8   5   9        102.74         82.99         8.14 o
  -7   5   9        980.20        928.83        13.32 o
  -6   5   9        673.78        546.05        10.90 o
  -5   5   9        263.66        275.24         7.36 o
  -4   5   9       1090.07       1089.61        13.16 o
  -3   5   9        366.16        366.65        10.08 o
  -2   5   9       2141.28       2212.29        16.09 o
  -1   5   9      10356.34      10810.00        67.38 o
   0   5   9        460.59        487.69         8.58 o
   1   5   9        423.57        476.02         9.24 o
   2   5   9        418.78        388.77         8.00 o
   3   5   9       1098.71       1118.60        12.17 o
   4   5   9        455.00        453.53         6.89 o
   5   5   9         13.07         17.61         4.86 o
   6   5   9         78.77         94.68         6.24 o
   7   5   9         62.81         49.64         7.18 o
   8   5   9        326.30        313.27        10.83 o
   9   5   9        153.16        176.33         9.91 o
  10   5   9       2507.07       2416.28        26.06 o
  11   5   9       2553.57       2475.22        36.09 o
  12   5   9        186.04        214.16        12.46 o
  13   5   9        849.76        927.24        20.68 o
  14   5   9        169.88        158.06        12.63 o
 -15   6   9         91.95         95.03        10.21 o
 -14   6   9          0.28         -0.20         8.37 o
 -13   6   9          2.49          1.29         7.58 o
 -12   6   9         72.32         76.27        11.37 o
 -11   6   9        448.87        424.28        15.10 o
 -10   6   9         26.44         22.12         8.43 o
  -9   6   9          4.45         -1.08         8.41 o
  -8   6   9        380.67        404.76        13.98 o
  -7   6   9       1009.94        957.79        13.57 o
  -6   6   9        191.88        220.29         7.81 o
  -5   6   9        239.48        284.13         8.16 o
  -4   6   9       2815.26       2951.41        25.31 o
  -3   6   9       1090.51       1029.75        10.57 o
  -2   6   9      10214.29      10134.20        64.08 o
  -1   6   9        743.12        721.70        10.54 o
   0   6   9       1538.29       1460.96        14.09 o
   1   6   9          2.26          0.42         5.46 o
   2   6   9        421.45        432.21         7.80 o
   3   6   9       2768.59       3076.80        23.28 o
   4   6   9       1238.20       1217.98        13.91 o
   5   6   9          0.07         -0.41         3.65 o
   6   6   9        239.03        284.42         8.22 o
   7   6   9        154.16        151.32         8.29 o
   8   6   9        603.17        526.11        13.51 o
   9   6   9         23.51         39.40         8.33 o
  10   6   9         42.05         58.61         9.22 o
  11   6   9         28.31         22.66         9.04 o
  12   6   9         18.76         27.60        10.06 o
  13   6   9        495.57        501.85        16.27 o
  14   6   9        127.58        109.80        12.22 o
 -15   7   9          4.02         22.99        12.78 o
 -14   7   9          0.82          4.79        11.59 o
 -13   7   9         42.51         32.30        11.63 o
 -12   7   9         55.01         61.57        11.27 o
 -11   7   9          0.05         -4.30         8.96 o
 -10   7   9        186.63        183.78        11.65 o
  -9   7   9         10.38         10.64         8.83 o
  -8   7   9          9.05         22.56         8.36 o
  -7   7   9       2306.90       2258.91        22.75 o
  -6   7   9        227.87        298.90         9.32 o
  -5   7   9          1.11          6.72         6.30 o
  -4   7   9       1026.96        950.83        13.24 o
  -3   7   9         79.11        111.99         7.00 o
  -2   7   9       2419.75       2420.84        20.27 o
  -1   7   9       2415.68       2544.85        20.44 o
   0   7   9         98.71        114.04         6.48 o
   1   7   9       2114.57       1906.82        19.22 o
   2   7   9         47.03         26.08         3.90 o
   3   7   9       2664.54       2894.67        23.10 o
   4   7   9        779.77        798.19        11.25 o
   5   7   9        911.65        855.61        12.28 o
   6   7   9        583.01        604.38        10.76 o
   7   7   9        189.40        176.89         8.32 o
   8   7   9        641.10        529.23        12.58 o
   9   7   9        323.72        362.77        14.58 o
  10   7   9        114.66        124.77         9.94 o
  11   7   9        573.34        578.96        16.00 o
  12   7   9         65.92         57.49        10.42 o
  13   7   9         42.29         15.43        11.38 o
  14   7   9         24.45         22.48        10.95 o
 -15   8   9         56.49         45.42        13.18 o
 -14   8   9        187.21        207.70        14.96 o
 -13   8   9         53.45         43.37        11.66 o
 -12   8   9         85.36         77.81        13.26 o
 -11   8   9          9.04         16.57        10.11 o
 -10   8   9         18.18         18.97         9.77 o
  -9   8   9        512.26        552.82        15.94 o
  -8   8   9         38.99         45.61         8.79 o
  -7   8   9       2234.55       2228.82        22.90 o
  -6   8   9        244.30        218.72         9.33 o
  -5   8   9        136.75        159.56        10.38 o
  -4   8   9         22.10         23.99         4.98 o
  -3   8   9        117.45        128.07         6.27 o
  -2   8   9        759.02        842.86        11.28 o
  -1   8   9       2139.80       2104.49        17.54 o
   0   8   9        440.20        405.04         7.75 o
   1   8   9        601.39        657.07        10.99 o
   2   8   9       1697.68       1810.45        17.82 o
   3   8   9       4783.45       4949.90        34.98 o
   4   8   9          0.00         -0.55         5.02 o
   5   8   9        117.01        141.19         7.72 o
   6   8   9       1539.25       1602.85        18.42 o
   7   8   9        671.46        645.97        11.88 o
   8   8   9        426.61        447.34        11.45 o
   9   8   9          6.23         12.59         7.51 o
  10   8   9        307.20        336.96        12.60 o
  11   8   9          4.67         -8.90         8.90 o
  12   8   9         41.99         19.43        10.20 o
  13   8   9        107.56        123.27        12.58 o
  14   8   9         50.17         45.24        12.34 o
 -14   9   9         22.23         31.23        12.29 o
 -13   9   9         80.00        102.23        12.67 o
 -12   9   9        179.37        212.13        13.54 o
 -11   9   9         81.53         79.17        14.60 o
 -10   9   9         46.18         54.28        10.23 o
  -9   9   9        183.52        199.18        11.39 o
  -8   9   9        194.61        202.12        10.90 o
  -7   9   9        870.20        833.75        16.75 o
  -6   9   9       2225.67       2000.82        22.90 o
  -5   9   9       1612.78       1626.83        19.32 o
  -4   9   9       1666.21       1655.12        15.39 o
  -3   9   9        125.40        126.32         7.96 o
  -2   9   9       2630.89       2794.14        21.91 o
  -1   9   9        689.56        744.93        13.54 o
   0   9   9       5596.66       5820.63        40.46 o
   1   9   9        151.73        146.31         8.83 o
   2   9   9         16.21         28.31         4.55 o
   3   9   9       5598.15       5868.04        40.61 o
   4   9   9        139.98        182.28         8.36 o
   5   9   9          8.19         -1.57         5.34 o
   6   9   9         55.63         68.67         7.39 o
   7   9   9          3.06         13.35         5.27 o
   8   9   9          1.55          4.88         6.66 o
   9   9   9        550.55        574.16        16.21 o
  10   9   9        229.89        260.07        19.55 o
  11   9   9         66.62         41.28        10.44 o
  12   9   9         12.91         -2.13        10.52 o
  13   9   9         48.09         65.75        12.55 o
  14   9   9        702.75        752.32        22.56 o
 -14  10   9        132.04        182.01        14.43 o
 -13  10   9        270.91        264.02        14.84 o
 -12  10   9        433.84        439.65        17.91 o
 -11  10   9        596.69        579.56        17.59 o
 -10  10   9        111.05         93.51        10.90 o
  -9  10   9       1140.34       1076.61        24.16 o
  -8  10   9       1256.03       1230.99        20.05 o
  -7  10   9        421.35        412.42        12.60 o
  -6  10   9        427.37        461.48        12.44 o
  -5  10   9        208.49        207.23         8.49 o
  -4  10   9        183.47        195.82         8.73 o
  -3  10   9        122.94        137.56         6.93 o
  -2  10   9       1782.39       1850.89        20.50 o
  -1  10   9        527.20        506.74         9.24 o
   0  10   9        136.95        142.37        12.67 o
   1  10   9        345.89        371.30        17.86 o
   2  10   9         82.27         97.20         5.16 o
   3  10   9         14.06          7.69         5.06 o
   4  10   9        183.16        182.06         7.31 o
   5  10   9         17.71         28.29         6.10 o
   6  10   9        112.04        118.06         8.88 o
   7  10   9       2664.95       2523.47        27.35 o
   8  10   9        756.57        744.90        15.56 o
   9  10   9        139.25        158.05        11.53 o
  10  10   9        223.70        229.55        16.80 o
  11  10   9         48.68         71.33        10.73 o
  12  10   9         34.31         47.65        11.07 o
  13  10   9         25.20         13.39        11.74 o
 -14  11   9        137.94        139.52        15.69 o
 -13  11   9         37.88         20.58        12.80 o
 -12  11   9        375.04        376.72        15.79 o
 -11  11   9       1617.08       1706.18        27.54 o
 -10  11   9       2473.04       2451.66        30.54 o
  -9  11   9        791.61        781.82        18.49 o
  -8  11   9        257.71        265.47        11.77 o
  -7  11   9       2175.81       2259.93        26.05 o
  -6  11   9         41.94         38.59         7.76 o
  -5  11   9        103.60        105.89         7.37 o
  -4  11   9         17.82          6.06         6.56 o
  -3  11   9        464.61        454.99        14.68 o
  -2  11   9         41.92         44.30         4.95 o
  -1  11   9        267.50        244.90         7.83 o
   0  11   9        842.22        800.15        16.49 o
   1  11   9        345.48        320.30        11.49 o
   2  11   9        800.02        741.31        12.52 o
   3  11   9       1260.93       1239.30        14.86 o
   4  11   9       2625.27       2608.22        26.25 o
   5  11   9       2880.50       2860.76        26.14 o
   6  11   9          1.55         -8.34         8.34 o
   7  11   9          2.41         -8.96         8.96 o
   8  11   9        212.53        241.69        12.67 o
   9  11   9         29.29         24.19        11.38 o
  10  11   9          8.59          2.53         8.73 o
  11  11   9        193.81        231.74        12.78 o
  12  11   9          5.44         -0.09        10.42 o
  13  11   9         75.77         84.37        13.53 o
 -14  12   9         40.90         38.99        13.87 o
 -13  12   9        152.33        158.48        14.78 o
 -12  12   9         97.96         89.96        12.26 o
 -11  12   9        271.62        292.79        15.22 o
 -10  12   9         10.15         26.77        10.09 o
  -9  12   9        260.65        266.85        12.79 o
  -8  12   9       4211.84       4113.95        39.35 o
  -7  12   9         10.25         19.27         8.17 o
  -6  12   9         64.89         69.57         8.80 o
  -5  12   9       2412.92       2343.51        24.04 o
  -4  12   9         13.72          2.86         7.39 o
  -3  12   9        529.72        560.19        13.44 o
  -2  12   9          0.05          7.80         5.58 o
  -1  12   9        602.59        601.99        10.74 o
   0  12   9        129.00        121.04        13.00 o
   1  12   9         99.25         78.34         9.08 o
   2  12   9         17.02         22.16         4.93 o
   3  12   9        218.62        184.29         9.12 o
   4  12   9       1175.05       1055.78        18.50 o
   5  12   9        902.56        928.44        30.54 o
   6  12   9       1486.16       1335.70        21.19 o
   7  12   9         18.34         12.11         9.48 o
   8  12   9         24.23         40.54        10.09 o
   9  12   9        628.44        657.60        25.27 o
  10  12   9        374.11        288.39        20.67 o
  11  12   9         79.95         49.51        13.17 o
  12  12   9         42.24         40.28        13.31 o
  13  12   9          5.86          5.11        13.57 o
 -13  13   9         11.99         -7.41        12.61 o
 -12  13   9        102.25        130.61        14.02 o
 -11  13   9        937.78        933.91        23.61 o
 -10  13   9        733.60        742.45        35.12 o
  -9  13   9          0.51          3.68         9.29 o
  -8  13   9          8.95         12.70         9.00 o
  -7  13   9        142.74        138.36         9.86 o
  -6  13   9        168.60        210.67         9.49 o
  -5  13   9        296.21        293.60        13.70 o
  -4  13   9       1782.03       1671.85        28.95 o
  -3  13   9        306.18        297.98        11.71 o
  -2  13   9       5080.13       4863.59        41.15 o
  -1  13   9       4238.27       3983.37        34.76 o
   0  13   9        132.32        146.80         9.90 o
   1  13   9        609.54        530.68        29.50 o
   2  13   9        225.39        226.48        10.24 o
   3  13   9       1023.40        951.74        14.10 o
   4  13   9         96.22         78.19         7.92 o
   5  13   9        833.59        808.34        19.94 o
   6  13   9        365.91        355.49        14.32 o
   7  13   9        635.23        674.83        17.69 o
   8  13   9        337.75        304.02        13.78 o
   9  13   9         58.60         51.79        10.96 o
  10  13   9        107.45         90.10        12.41 o
  11  13   9        140.16        116.64        14.28 o
  12  13   9          0.06          9.61        12.85 o
  13  13   9        144.92        155.47        21.63 o
 -13  14   9          8.65          8.75        14.15 o
 -12  14   9        173.84        172.55        14.83 o
 -11  14   9          6.40          1.85        11.44 o
 -10  14   9          0.90         -6.85        10.54 o
  -9  14   9        110.61         86.81        11.01 o
  -8  14   9         55.84         30.16         9.39 o
  -7  14   9       1123.74       1085.31        18.79 o
  -6  14   9        752.21        735.42        16.27 o
  -5  14   9        151.93        164.55        13.14 o
  -4  14   9         31.62         50.88         9.32 o
  -3  14   9        520.53        435.91        14.21 o
  -2  14   9       3343.47       3351.35        31.74 o
  -1  14   9       1066.05       1079.98        15.59 o
   0  14   9          0.18          0.61         5.18 o
   1  14   9        247.45        257.54        13.44 o
   2  14   9       2472.62       2508.78        35.95 o
   3  14   9       1707.60       1571.28        18.84 o
   4  14   9        121.66        116.43         8.04 o
   5  14   9        553.39        466.48        16.90 o
   6  14   9       1195.00       1156.70        24.01 o
   7  14   9         46.96         46.64        11.07 o
   8  14   9        193.26        198.72        20.90 o
   9  14   9          0.30         -6.34        10.40 o
  10  14   9         99.65         96.76        12.11 o
  11  14   9          6.06         18.53        12.29 o
  12  14   9          4.74          4.74        12.97 o
 -13  15   9         12.54         31.64        15.67 o
 -12  15   9        115.95        107.45        15.12 o
 -11  15   9         14.51         26.32        13.10 o
 -10  15   9         70.68         56.49        12.70 o
  -9  15   9          7.61         -3.12        10.93 o
  -8  15   9         72.57        104.14        14.16 o
  -7  15   9          2.72          0.36         8.70 o
  -6  15   9       1299.51       1277.33        25.48 o
  -5  15   9       1327.88       1342.09        24.96 o
  -4  15   9          3.88         -8.74         8.74 o
  -3  15   9         35.31         16.07         9.01 o
  -2  15   9         70.85         56.86         7.42 o
  -1  15   9         13.85         -1.13         5.72 o
   0  15   9        104.09        113.81         6.46 o
   1  15   9        437.15        458.48        12.19 o
   2  15   9        826.28        836.07        24.98 o
   3  15   9        179.45        140.12         7.61 o
   4  15   9         31.41         12.40         8.66 o
   5  15   9         71.22         79.44        10.25 o
   6  15   9       2510.53       2372.93        33.71 o
   7  15   9         25.57         41.21        12.07 o
   8  15   9          6.31         -2.07        11.32 o
   9  15   9        711.98        648.86        21.93 o
  10  15   9         36.82         33.50        12.78 o
  11  15   9        131.52        132.33        13.67 o
  12  15   9         10.62         27.26        13.10 o
 -12  16   9        481.87        383.00        21.08 o
 -11  16   9         94.28         97.27        13.96 o
 -10  16   9         21.35         26.25        12.80 o
  -9  16   9          0.43        -12.69        12.69 o
  -8  16   9         62.29         75.44        10.62 o
  -7  16   9         25.60         41.09         9.10 o
  -6  16   9        343.98        320.32        16.39 o
  -5  16   9        154.15        145.21        12.90 o
  -4  16   9        373.46        340.45        13.79 o
  -3  16   9       5682.41       5434.39        51.07 o
  -2  16   9       2008.99       1838.70        25.63 o
  -1  16   9       1059.90       1012.29        18.29 o
   0  16   9        467.70        412.75        12.89 o
   1  16   9         99.52        112.18         6.79 o
   2  16   9        114.71         99.43        14.41 o
   3  16   9       2405.96       2248.06        24.89 o
   4  16   9        189.47        155.30        12.67 o
   5  16   9        108.39        107.03        10.77 o
   6  16   9        478.92        443.56        18.48 o
   7  16   9          2.94         -2.47        11.94 o
   8  16   9          1.69         20.10        11.88 o
   9  16   9        140.11        172.49        14.47 o
  10  16   9          0.07          5.05        13.76 o
  11  16   9         30.83         59.03        14.14 o
 -12  17   9         10.72         -0.33        14.22 o
 -11  17   9          7.55         -8.33        13.40 o
 -10  17   9          6.86        -11.47        11.47 o
  -9  17   9          1.85          4.20        10.77 o
  -8  17   9        293.19        317.75        14.12 o
  -7  17   9        687.60        656.93        23.24 o
  -6  17   9        253.70        263.64        15.67 o
  -5  17   9        159.97        179.09        12.51 o
  -4  17   9          0.20         -6.80        10.85 o
  -3  17   9         47.64         40.09         9.87 o
  -2  17   9         15.16          6.31         8.66 o
  -1  17   9         40.51         17.32         8.44 o
   0  17   9        720.39        669.15        13.51 o
   1  17   9        172.93        173.25        11.17 o
   2  17   9         34.53         25.99         7.15 o
   3  17   9       2425.54       2368.14        37.22 o
   4  17   9          0.02          9.44         9.33 o
   5  17   9        182.89        143.82        12.03 o
   6  17   9        275.33        256.21        15.13 o
   7  17   9         79.54         78.67        14.17 o
   8  17   9        419.35        417.56        29.55 o
   9  17   9         99.23        128.98        15.22 o
  10  17   9         46.75         47.50        14.47 o
  11  17   9          1.23          2.05        14.91 o
 -11  18   9        151.68        132.07        16.26 o
 -10  18   9         12.83         38.57        13.21 o
  -9  18   9         23.88         18.22        14.43 o
  -8  18   9         91.09        102.84        14.53 o
  -7  18   9          6.02         -2.51        12.21 o
  -6  18   9          0.05         17.18        11.92 o
  -5  18   9         90.69         83.99        11.68 o
  -4  18   9        150.10        108.93        11.21 o
  -3  18   9          2.58         -3.55         9.41 o
  -2  18   9         62.17         70.03        10.23 o
  -1  18   9          0.15         -7.37         8.38 o
   0  18   9        871.59        903.42        27.34 o
   1  18   9        932.04       1012.66        20.03 o
   2  18   9        138.49        134.06        10.34 o
   3  18   9        353.71        384.80        14.47 o
   4  18   9       1178.96       1176.48        26.10 o
   5  18   9         66.84         65.28        11.45 o
   6  18   9       1385.00       1336.62        29.62 o
   7  18   9         12.56         11.14        12.58 o
   8  18   9        698.52        658.85        36.49 o
   9  18   9          1.45         -1.34        15.06 o
  10  18   9         70.42         86.85        15.73 o
  11  18   9         18.37         31.37        22.28 o
 -11  19   9        366.69        399.70        25.01 o
 -10  19   9         28.79         30.15        16.72 o
  -9  19   9        244.19        271.41        21.07 o
  -8  19   9          5.01         11.10        14.42 o
  -7  19   9        443.99        418.39        24.82 o
  -6  19   9         26.40         42.71        12.33 o
  -5  19   9        719.65        704.26        19.96 o
  -4  19   9         44.12         37.92        13.43 o
  -3  19   9        493.92        475.00        16.44 o
  -2  19   9         60.58         57.11        10.67 o
  -1  19   9        109.67        117.91        10.66 o
   0  19   9         29.87          9.30         9.09 o
   1  19   9        208.27        197.02        14.39 o
   2  19   9       1093.01       1093.85        21.17 o
   3  19   9        315.57        288.83        13.36 o
   4  19   9         47.08         43.87        10.27 o
   5  19   9         38.14         41.42        10.99 o
   6  19   9          2.59         11.55        11.69 o
   7  19   9        528.24        485.52        19.64 o
   8  19   9        163.12        200.02        16.64 o
   9  19   9        251.10        288.73        19.95 o
  10  19   9         42.57         17.63        19.39 o
 -10  20   9         56.48         34.86        17.71 o
  -9  20   9          4.94         19.96        14.79 o
  -8  20   9         10.72         24.87        14.67 o
  -7  20   9         14.19          8.54        14.07 o
  -6  20   9          0.03          0.12        12.34 o
  -5  20   9        167.00        185.30        13.31 o
  -4  20   9         81.72         46.66        11.60 o
  -3  20   9        105.52         97.33        11.65 o
  -2  20   9         73.26         92.77        11.33 o
  -1  20   9        107.17        116.70        11.29 o
   0  20   9        148.32        164.97        12.08 o
   1  20   9          0.37         -7.64         9.25 o
   2  20   9       1319.44       1288.25        23.63 o
   3  20   9        144.68        121.27        11.78 o
   4  20   9        155.45        142.83        12.60 o
   5  20   9         80.66        118.41        13.32 o
   6  20   9        468.13        429.41        17.24 o
   7  20   9         71.96         90.49        14.05 o
   8  20   9         12.90         26.93        14.06 o
   9  20   9          9.34          7.96        15.05 o
  -9  21   9          4.33        -10.69        15.59 o
  -8  21   9        380.55        353.21        20.96 o
  -7  21   9         72.63         49.65        14.80 o
  -6  21   9        166.90        178.92        16.95 o
  -5  21   9         52.75         57.37        12.84 o
  -4  21   9          8.44         18.27        11.21 o
  -3  21   9        374.55        336.27        15.75 o
  -2  21   9         22.41         33.20        10.46 o
  -1  21   9          8.65         -8.40         9.77 o
   0  21   9          8.11          6.10         9.79 o
   1  21   9         10.54         16.59        10.01 o
   2  21   9         89.86         91.24        11.15 o
   3  21   9        152.04        190.00        13.19 o
   4  21   9          4.17          0.36        10.58 o
   5  21   9          6.33         16.05        11.24 o
   6  21   9         46.91         65.64        12.69 o
   7  21   9        232.82        230.88        16.59 o
   8  21   9        369.20        428.45        22.14 o
   9  21   9         33.82         42.92        16.63 o
  -9  22   9          0.82        -10.13        23.36 o
  -8  22   9         19.95         19.87        15.15 o
  -7  22   9         87.16         65.68        18.62 o
  -6  22   9         48.50         52.56        15.21 o
  -5  22   9         11.71         32.28        12.67 o
  -4  22   9         36.48         29.44        12.59 o
  -3  22   9          0.08          7.93        11.52 o
  -2  22   9         65.07         44.10        12.10 o
  -1  22   9        320.67        282.37        14.87 o
   0  22   9         59.06         53.36        11.21 o
   1  22   9          0.90          8.01        10.00 o
   2  22   9        103.47        108.51        15.91 o
   3  22   9         74.82         84.61        11.73 o
   4  22   9        243.29        239.52        15.29 o
   5  22   9          4.97          7.61        11.81 o
   6  22   9          0.02         16.97        13.15 o
   7  22   9        121.29        135.32        22.93 o
   8  22   9        150.36        184.64        18.60 o
  -8  23   9          3.09          3.41        15.33 o
  -7  23   9          0.34        -12.43        14.66 o
  -6  23   9        155.97        177.09        17.74 o
  -5  23   9        256.09        250.24        18.76 o
  -4  23   9        123.88        117.67        13.98 o
  -3  23   9         15.27          6.34        12.01 o
  -2  23   9         12.59          5.81        12.46 o
  -1  23   9        280.55        325.98        17.85 o
   0  23   9         14.20         14.99        11.12 o
   1  23   9          6.48         11.34        11.32 o
   2  23   9         69.64         91.36        13.11 o
   3  23   9        428.89        445.34        19.26 o
   4  23   9         20.47         28.91        12.79 o
   5  23   9         21.22         10.45        12.88 o
   6  23   9         89.97         91.10        14.94 o
   7  23   9         10.85          8.04        15.63 o
  -6  24   9         79.55         66.67        16.04 o
  -5  24   9        313.13        367.55        20.64 o
  -4  24   9         92.19        117.83        14.78 o
  -3  24   9        191.61        227.06        16.01 o
  -2  24   9        426.70        504.24        20.38 o
  -1  24   9         55.38         72.39        16.39 o
   0  24   9        262.95        269.39        15.87 o
   1  24   9         33.60         23.57        12.14 o
   2  24   9        421.71        451.28        22.68 o
   3  24   9        173.71        225.92        15.66 o
   4  24   9        113.26        155.09        15.71 o
   5  24   9        932.53       1046.00        27.97 o
   6  24   9         66.30         86.09        15.07 o
  -5  25   9        152.59        155.01        17.79 o
  -4  25   9          0.22          6.87        13.81 o
  -3  25   9        293.26        304.87        19.28 o
  -2  25   9          4.50        -11.97        11.97 o
  -1  25   9          0.01          3.17        12.40 o
   0  25   9         22.78         42.19        12.82 o
   1  25   9         82.68        104.62        13.89 o
   2  25   9        184.92        241.08        15.98 o
   3  25   9          5.52         15.45        13.61 o
   4  25   9          0.01         -7.39        13.39 o
  -3  26   9         20.16         43.45        14.12 o
  -2  26   9        219.50        235.58        16.79 o
  -1  26   9        317.51        391.97        29.35 o
   0  26   9        371.00        451.55        19.46 o
   1  26   9          5.18         -7.14        13.42 o
   2  26   9        666.82        718.44        23.45 o
 -15   0  10          1.49         -7.21        16.09 o
 -14   0  10         70.37         73.97        16.02 o
 -13   0  10        128.36        115.08        16.26 o
 -12   0  10       1754.81       1694.27        36.04 o
 -11   0  10        575.09        610.77        20.48 o
 -10   0  10       1645.83       1468.66        27.55 o
  -9   0  10        316.60        308.40        14.26 o
  -8   0  10          3.87          8.27         8.55 o
  -7   0  10        558.82        531.21        11.63 o
  -6   0  10         30.74         26.11         5.77 o
  -5   0  10          8.76         23.47         7.79 o
  -4   0  10        565.37        558.24        14.50 o
  -3   0  10         42.50         60.04         7.47 o
  -2   0  10       1305.44       1276.98        22.78 o
  -1   0  10          1.30         -2.97         6.17 o
   0   0  10       1039.61        909.42        18.87 o
   1   0  10         26.47         45.91         6.75 o
   2   0  10       7912.30       7872.58        71.97 o
   3   0  10       1274.41       1166.66        18.32 o
   4   0  10       2225.62       2157.23        27.33 o
   5   0  10       1571.53       1539.28        23.14 o
   6   0  10       6536.35       6235.40        62.11 o
   7   0  10        273.54        386.84        23.36 o
   8   0  10        129.54        126.75        13.56 o
   9   0  10         14.18          4.23        12.25 o
  10   0  10         36.12         21.84        13.17 o
  11   0  10         20.24          3.39        13.86 o
  12   0  10          0.01         12.58        14.62 o
  13   0  10         25.44         18.87        16.00 o
  14   0  10        167.24        196.71        20.42 o
 -15   1  10         54.39         47.53        12.02 o
 -14   1  10        321.51        314.98        14.86 o
 -13   1  10        136.49        113.86        11.27 o
 -12   1  10          2.10         19.65         9.29 o
 -11   1  10        260.88        252.06        12.33 o
 -10   1  10       2498.69       2339.60        24.21 o
  -9   1  10        712.92        751.42        14.03 o
  -8   1  10        195.48        219.91         8.38 o
  -7   1  10         36.94         35.09         4.19 o
  -6   1  10          1.94         -4.49         4.49 o
  -5   1  10       1482.80       1592.50        14.07 o
  -4   1  10         32.16         40.64         3.76 o
  -3   1  10       1905.82       1841.30        16.93 o
  -2   1  10        160.46        145.10         5.86 o
  -1   1  10          8.02         17.68         4.96 o
   0   1  10        894.67       1046.84        12.70 o
   1   1  10          3.54          2.90         4.57 o
   2   1  10         82.49         95.43         5.80 o
   3   1  10         74.13         82.78         5.94 o
   4   1  10          2.38         -1.22         4.81 o
   5   1  10       1679.35       1653.40        18.59 o
   6   1  10         65.07         44.33         6.42 o
   7   1  10          1.48         -0.08         6.97 o
   8   1  10       2533.54       2546.90        32.31 o
   9   1  10         72.49         81.81        10.01 o
  10   1  10         54.09         62.20         9.92 o
  11   1  10        109.70        102.58        11.27 o
  12   1  10         44.51         36.88        10.85 o
  13   1  10         40.43         72.17        11.78 o
  14   1  10          0.62        -11.10        11.10 o
 -15   2  10          4.22         -1.97        11.20 o
 -14   2  10         49.26         51.76        11.00 o
 -13   2  10         28.66         32.31         9.78 o
 -12   2  10         35.08         37.92         9.21 o
 -11   2  10        324.32        320.32        11.81 o
 -10   2  10        277.58        246.16         9.76 o
  -9   2  10       1086.47       1059.28        16.90 o
  -8   2  10         96.33         82.11         6.13 o
  -7   2  10         75.43         67.72         6.45 o
  -6   2  10          3.42          6.01         5.04 o
  -5   2  10        262.58        297.18         7.20 o
  -4   2  10       1247.72       1308.54        12.37 o
  -3   2  10        101.69        109.52         4.57 o
  -2   2  10       3593.10       3484.52        27.45 o
  -1   2  10          2.99          3.01         4.70 o
   0   2  10       6119.58       5968.56        46.83 o
   1   2  10        983.97        956.99        12.20 o
   2   2  10       3038.91       3083.11        26.63 o
   3   2  10         74.44         73.50         5.73 o
   4   2  10         15.33         25.73         5.58 o
   5   2  10       1454.78       1418.23        16.81 o
   6   2  10       1564.77       1407.60        24.05 o
   7   2  10          9.52         10.50         7.07 o
   8   2  10        526.29        509.55        14.75 o
   9   2  10        315.92        299.17        12.34 o
  10   2  10         38.07         40.24         9.66 o
  11   2  10        508.61        485.37        17.68 o
  12   2  10        358.25        377.93        15.28 o
  13   2  10        208.56        252.87        14.33 o
  14   2  10          6.91         15.30        16.34 o
 -15   3  10          7.59         21.33        11.11 o
 -14   3  10        231.51        200.93        12.23 o
 -13   3  10          1.76          7.69         9.05 o
 -12   3  10        270.79        229.57        11.43 o
 -11   3  10          5.01         -7.68         7.68 o
 -10   3  10         94.35         70.80         7.64 o
  -9   3  10       1076.05       1126.04        16.79 o
  -8   3  10        780.94        772.91        12.27 o
  -7   3  10         18.50         31.59         5.64 o
  -6   3  10       1275.79       1341.25        14.56 o
  -5   3  10       1081.99        997.95        11.65 o
  -4   3  10       9854.89       9928.35        57.29 o
  -3   3  10        403.08        372.29         8.37 o
  -2   3  10       4770.51       4622.79        32.12 o
  -1   3  10        502.89        565.91         8.21 o
   0   3  10      10309.27      10509.80        59.09 o
   1   3  10       5475.65       5518.97        33.25 o
   2   3  10        733.57        692.00         9.17 o
   3   3  10       3988.11       3905.99        28.93 o
   4   3  10        752.06        693.21        11.55 o
   5   3  10        644.29        699.04        12.49 o
   6   3  10        331.58        364.98         9.94 o
   7   3  10        622.28        631.51        16.17 o
   8   3  10        495.39        500.33        12.54 o
   9   3  10         91.74         83.19         9.29 o
  10   3  10        180.74        178.16        10.93 o
  11   3  10         79.62        106.63        11.20 o
  12   3  10        145.79        162.76        12.63 o
  13   3  10        129.55        117.49        12.46 o
  14   3  10        200.43        203.36        14.30 o
 -15   4  10          5.78         12.25        10.48 o
 -14   4  10         47.39         52.64         9.97 o
 -13   4  10        104.32        102.90         9.95 o
 -12   4  10          6.61          3.82         7.85 o
 -11   4  10        573.32        504.57        18.29 o
 -10   4  10        361.43        395.72        14.35 o
  -9   4  10          4.84         12.89         8.56 o
  -8   4  10         53.55         50.80         7.58 o
  -7   4  10         73.00        105.48         6.62 o
  -6   4  10          5.05         14.32         5.36 o
  -5   4  10       2145.22       2192.30        18.04 o
  -4   4  10          0.63          7.24         5.00 o
  -3   4  10       1812.78       1885.19        17.22 o
  -2   4  10        140.54        127.04         5.56 o
  -1   4  10         70.48         77.71         3.73 o
   0   4  10        200.42        265.44         8.98 o
   1   4  10         44.39         50.75         4.83 o
   2   4  10       2605.75       2546.46        22.42 o
   3   4  10        394.26        477.61         8.40 o
   4   4  10        274.56        282.07        12.23 o
   5   4  10        167.43        191.46         7.88 o
   6   4  10       2585.95       2607.44        24.87 o
   7   4  10       5549.91       5319.07        40.36 o
   8   4  10       3144.50       3053.20        28.35 o
   9   4  10        130.05        108.44         9.06 o
  10   4  10       1081.85       1086.55        19.57 o
  11   4  10        338.23        362.30        16.84 o
  12   4  10        595.58        550.22        16.32 o
  13   4  10        418.37        403.24        16.18 o
  14   4  10        106.55        125.27        13.22 o
 -15   5  10        160.12        170.26        14.87 o
 -14   5  10         24.29         18.34        12.00 o
 -13   5  10         61.02         34.45        11.83 o
 -12   5  10          5.95        -10.14        10.14 o
 -11   5  10        712.64        713.52        22.57 o
 -10   5  10        248.46        259.67        11.71 o
  -9   5  10        774.15        771.81        16.10 o
  -8   5  10         21.17         10.60         7.48 o
  -7   5  10       2302.72       2260.57        22.85 o
  -6   5  10        448.06        472.96        10.32 o
  -5   5  10         54.74         57.39         6.19 o
  -4   5  10        166.97        225.94         6.92 o
  -3   5  10       1509.84       1406.34        13.49 o
  -2   5  10        115.76        112.34         3.90 o
  -1   5  10       1680.53       1779.30        17.00 o
   0   5  10         15.82         17.43         4.48 o
   1   5  10         64.99        100.43         5.24 o
   2   5  10        209.35        213.19         7.33 o
   3   5  10         14.88         28.08         5.01 o
   4   5  10        108.73        102.16         7.85 o
   5   5  10        130.29        143.71         6.53 o
   6   5  10         41.22         25.64         6.40 o
   7   5  10        348.52        346.88        10.73 o
   8   5  10        478.52        436.99        12.53 o
   9   5  10         77.72         85.33         8.79 o
  10   5  10        465.36        460.00        15.23 o
  11   5  10         24.02         25.82         9.47 o
  12   5  10         22.14         25.33        10.16 o
  13   5  10        113.81        107.98        12.15 o
  14   5  10        334.56        329.29        15.97 o
 -15   6  10          8.30         -1.79        12.49 o
 -14   6  10          6.59         18.77        12.06 o
 -13   6  10         57.13         54.99        11.79 o
 -12   6  10        435.54        488.88        16.50 o
 -11   6  10          0.70          1.36         9.85 o
 -10   6  10          8.67          4.33         8.35 o
  -9   6  10        294.65        307.47        11.51 o
  -8   6  10         19.34          9.40         8.36 o
  -7   6  10        822.72        758.62        14.01 o
  -6   6  10        443.22        388.99        10.77 o
  -5   6  10        211.00        271.79         9.14 o
  -4   6  10       4097.15       4073.18        30.69 o
  -3   6  10        540.48        518.46         7.85 o
  -2   6  10       1088.81       1013.86        12.59 o
  -1   6  10       2419.00       2436.92        20.28 o
   0   6  10       5896.19       6045.07        42.63 o
   1   6  10       4121.95       4118.91        29.85 o
   2   6  10         42.19         43.85         4.84 o
   3   6  10          3.54          6.75         4.65 o
   4   6  10        410.03        452.30         9.84 o
   5   6  10         23.56         30.87         5.87 o
   6   6  10        445.76        418.13        12.21 o
   7   6  10        413.77        429.03        11.67 o
   8   6  10         67.56         88.44         8.62 o
   9   6  10       1182.95       1139.05        22.20 o
  10   6  10        401.11        382.06        13.47 o
  11   6  10         38.61         27.53         9.82 o
  12   6  10        118.93         77.87        10.68 o
  13   6  10          4.78         -2.65        10.23 o
  14   6  10         55.19         77.91        12.55 o
 -14   7  10        182.18        224.63        14.92 o
 -13   7  10        137.85        166.00        13.52 o
 -12   7  10       2048.18       2031.07        29.14 o
 -11   7  10       1146.47       1114.78        22.19 o
 -10   7  10        414.99        410.86        13.14 o
  -9   7  10        839.12        817.76        17.90 o
  -8   7  10        280.08        286.16        11.78 o
  -7   7  10         14.23         14.32         7.01 o
  -6   7  10          4.57         -2.77         6.22 o
  -5   7  10       8504.28       8418.75        59.42 o
  -4   7  10       2371.42       2607.38        23.00 o
  -3   7  10         28.66         33.87         5.40 o
  -2   7  10        965.21        894.21        13.68 o
  -1   7  10        286.14        296.70         7.48 o
   0   7  10          6.63          3.21         4.00 o
   1   7  10        899.21        835.96        11.30 o
   2   7  10        886.53        956.41        11.27 o
   3   7  10       1453.26       1368.76        14.49 o
   4   7  10          5.57          3.95         4.90 o
   5   7  10         52.73         50.12         6.24 o
   6   7  10         39.73         41.60         7.19 o
   7   7  10         98.31         90.35         7.15 o
[truncated: 236,762 more chars]
