# Supplementary material for: London Dispersion versus Intramolecular Hydrogen Bond in Bis‐Pyridines: How Accurate Is DFT for Competing Noncovalent Interactions in the Condensed Phase?
Source: Chemistry. 2025 Oct 23;31(66):e02745. doi: 10.1002/chem.202502745 (PMC12648470; doi:10.1002/chem.202502745)
Supplement: Supplementary file 1 — Supporting Information [file CHEM-31-e02745-s002.zip › Crystal_structures/12b/c020620_1_1.res]

TITL c020620_1_1_a.res in P2(1)/c
    c020620_1_1.res
    created by SHELXL-2018/3 at 12:29:52 on 04-Jun-2020
REM Old TITL c020620_1_1 in P2(1)/c
REM SHELXT solution in P2(1)/c: R1 0.253, Rweak 0.015, Alpha 0.035
REM <I/s> 0.457 for 266 systematic absences, Orientation as input
REM Formula found by SHELXT: C47 B2 N3 F21
CELL 0.71073 12.7494 21.7449 16.4749 90 93 90
ZERR 4 0.0014 0.0022 0.0017 0 0.003 0
LATT 1
SYMM -X,0.5+Y,0.5-Z
SFAC C H B F N
UNIT 184 116 4 95.99 8
DFIX 0.93 0.01 N1B H1B
RIGU F22 F23 F24 C32 C32A F24A F23A F22A C32B F23B F22B F24B C29
RIGU F16 F17 F18 C24 F16A F18A F17A C21
SADI F22 C32 F24B C32B F23B C32B F23 C32 F22A C32A F24 C32 F22B C32B F24A =
 C32A F23A C32A
SADI F16 F17 F17 F18 F18 F16 F16A F17A F17A F18A F18A F16A
SADI F22 F23 F23 F24 F24 F22 F22A F23A F23A F24A F24A F22A F22B F23B F23B =
 F24B F24B F22B
RIGU F7 F8 F9 C15 F9A F7A F8A F8B F7B F9B C11
SADI C32A C29 C32 C29 C32B C29
SADI F7 F8 F8 F9 F9 F7 F7A F8A F8A F9A F9A F7A F7B F8B F8B F9B F9B F7B
SADI F16A C24 F17 C24 F16 C24 F18A C24 F18 C24 F17A C24
RIGU F10 F11 F12 C16 F12A F11A F10A C13
SADI F9A C15 F9 C15 F7 C15 F7A C15 F9B C15 F8A C15 F8 C15 F8B C15 F7B C15
SADI F10 F11 F11 F12 F12 F10 F10A F11A F11A F12A F12A F10A
SADI F12A C16 F11 C16 F10 C16 F11A C16 F12 C16 F10A C16
ISOR 0.02 0.04 F22 F23 F24 C32 C32A F24A F23A F22A C32B F23B F22B F24B C29
SUMP 1 0.001 1 3 1 4 1 5

L.S. 9 0 0
PLAN  20
SIZE 0.08 0.19 0.23
TEMP -173.15(10)
CONF
BOND
list 4
MORE -1
BOND $H
fmap 2 53
acta
REM <olex2.extras>
REM <HklSrc "%.\\c020620_1_1.hkl">
REM </olex2.extras>

WGHT    0.040900    2.247400
FVAR       0.25764   0.58660   0.54338   0.37796   0.07861
F1    4    0.530795    0.682162    0.114686    11.00000    0.04754    0.05486 =
         0.06989    0.02661    0.01267    0.02624
F2    4    0.613072    0.714302    0.013643    11.00000    0.09539    0.09034 =
         0.05756    0.04970    0.02193    0.05450
F3    4    0.656385    0.745953    0.133281    11.00000    0.08979    0.02836 =
         0.12142   -0.01064    0.01139    0.01919
F4    4    0.954347    0.563378   -0.041812    11.00000    0.06648    0.03740 =
         0.03230   -0.01221    0.02631   -0.01083
F5    4    0.988110    0.655596   -0.001394    11.00000    0.06348    0.02960 =
         0.04039    0.00122    0.03018   -0.01446
F6    4    1.046765    0.578820    0.068970    11.00000    0.03206    0.05143 =
         0.04817    0.00421    0.01864   -0.00606
PART 1
F7    4    0.801388    0.714802    0.380540    31.00000    0.04473    0.01864 =
         0.05535   -0.00756   -0.02310    0.00512
F8    4    0.959072    0.690191    0.409300    31.00000    0.02884    0.02431 =
         0.10890   -0.00013    0.00691   -0.01402
F9    4    0.851547    0.697956    0.502797    31.00000    0.12741    0.02441 =
         0.02922   -0.01255   -0.00342   -0.01064
F10   4    0.915805    0.488800    0.601228    21.00000    0.05127    0.03606 =
         0.02159    0.00317   -0.01855   -0.00390
F11   4    0.886931    0.412386    0.522864    21.00000    0.07024    0.02096 =
         0.01918   -0.00095   -0.00894    0.00469
F12   4    0.759152    0.456152    0.577719    21.00000    0.03048    0.09733 =
         0.04912    0.04788    0.01600    0.01274
PART 0
F13   4    1.140208    0.435653    0.230054    11.00000    0.01658    0.05220 =
         0.05867    0.00945    0.00168   -0.00532
F14   4    1.108605    0.373600    0.325958    11.00000    0.02926    0.05210 =
         0.02472   -0.00181   -0.00917    0.00203
F15   4    1.148406    0.338533    0.209943    11.00000    0.02557    0.06723 =
         0.05183   -0.03008   -0.00716    0.02312
PART 1
F16   4    0.850839    0.248693    0.068616    21.00000    0.02831    0.03128 =
         0.04443   -0.02498    0.00251    0.00395
F17   4    0.699257    0.269911    0.109259    21.00000    0.04889    0.04576 =
         0.05260   -0.02278    0.02775   -0.03154
F18   4    0.759747    0.319429    0.011260    21.00000    0.07043    0.02597 =
         0.03489   -0.00909   -0.02605    0.00470
PART 0
F19   4    0.432885    0.454852    0.449748    11.00000    0.07034    0.03418 =
         0.03202   -0.00391    0.02329   -0.00943
F20   4    0.490610    0.365444    0.425323    11.00000    0.04351    0.04426 =
         0.05150    0.02374    0.01997    0.01391
F21   4    0.334544    0.389667    0.385888    11.00000    0.02635    0.07763 =
         0.05151    0.01209    0.00816   -0.02312
PART 1
F22   4    0.290699    0.436851    0.096686    31.00000    0.02703    0.14949 =
         0.03217    0.00217   -0.00940   -0.03775
F23   4    0.367832    0.521077    0.069036    31.00000    0.05864    0.09829 =
         0.04689    0.02046   -0.02518    0.00929
F24   4    0.430758    0.434701    0.032894    31.00000    0.05299    0.13631 =
         0.02470   -0.03110   -0.00202   -0.01595
PART 0
C1    1    0.757906    0.549437    0.169983    11.00000    0.02017    0.01798 =
         0.01253   -0.00207   -0.00009   -0.00268
C2    1    0.686180    0.597753    0.156585    11.00000    0.02526    0.02247 =
         0.01708    0.00017    0.00118    0.00185
AFIX  43
H2    2    0.624076    0.598320    0.186025    11.00000   -1.20000
AFIX   0
C3    1    0.702895    0.644718    0.101803    11.00000    0.03762    0.02117 =
         0.02069    0.00120    0.00028    0.00345
C4    1    0.793014    0.646324    0.058342    11.00000    0.04420    0.01972 =
         0.01642    0.00215    0.00332   -0.00443
AFIX  43
H4    2    0.804669    0.678663    0.021102    11.00000   -1.20000
AFIX   0
C5    1    0.865437    0.599548    0.070715    11.00000    0.03162    0.02170 =
         0.01553   -0.00303    0.00505   -0.00668
C6    1    0.847660    0.551888    0.124594    11.00000    0.02275    0.01839 =
         0.01615   -0.00127    0.00274   -0.00259
AFIX  43
H6    2    0.898163    0.519885    0.130822    11.00000   -1.20000
AFIX   0
C7    1    0.625648    0.695966    0.090402    11.00000    0.05638    0.03346 =
         0.04163    0.01501    0.01127    0.01518
C8    1    0.963088    0.599190    0.024395    11.00000    0.04478    0.02508 =
         0.02624   -0.00052    0.01635   -0.00836
C9    1    0.785833    0.525434    0.327875    11.00000    0.01135    0.01750 =
         0.01549   -0.00135    0.00226   -0.00195
C10   1    0.803860    0.588154    0.341492    11.00000    0.01453    0.01711 =
         0.01738    0.00034    0.00136   -0.00144
AFIX  43
H10   2    0.793332    0.615992    0.297374    11.00000   -1.20000
AFIX   0
C11   1    0.836684    0.611144    0.417452    11.00000    0.01655    0.01684 =
         0.02000   -0.00331    0.00099   -0.00274
C12   1    0.852015    0.572735    0.484081    11.00000    0.01788    0.02246 =
         0.01706   -0.00445   -0.00036   -0.00234
AFIX  43
H12   2    0.872757    0.588644    0.536177    11.00000   -1.20000
AFIX   0
C13   1    0.836043    0.510306    0.472097    11.00000    0.01552    0.02094 =
         0.01624    0.00123    0.00168   -0.00099
C14   1    0.805044    0.487296    0.395692    11.00000    0.01371    0.01599 =
         0.01795   -0.00174    0.00135   -0.00159
AFIX  43
H14   2    0.796587    0.444136    0.389254    11.00000   -1.20000
AFIX   0
C15   1    0.859061    0.678215    0.427303    11.00000    0.03180    0.01998 =
         0.02594   -0.00365   -0.00482   -0.00407
C16   1    0.847984    0.466881    0.542270    11.00000    0.02520    0.02656 =
         0.01806    0.00123   -0.00069   -0.00109
C17   1    0.811534    0.436283    0.217847    11.00000    0.01569    0.01645 =
         0.01338    0.00149    0.00376   -0.00175
C18   1    0.917758    0.430787    0.242899    11.00000    0.01750    0.02040 =
         0.01419   -0.00111    0.00142   -0.00127
AFIX  43
H18   2    0.948721    0.461284    0.277802    11.00000   -1.20000
AFIX   0
C19   1    0.979404    0.382146    0.218359    11.00000    0.01699    0.02502 =
         0.01491    0.00141    0.00238    0.00248
C20   1    0.937925    0.336211    0.168433    11.00000    0.02241    0.02085 =
         0.01526    0.00091    0.00531    0.00309
AFIX  43
H20   2    0.979732    0.302533    0.152650    11.00000   -1.20000
AFIX   0
C21   1    0.833023    0.340990    0.142141    11.00000    0.02212    0.01844 =
         0.01512   -0.00135    0.00477   -0.00272
C22   1    0.771527    0.389848    0.166289    11.00000    0.01594    0.01968 =
         0.01613   -0.00024    0.00219   -0.00269
AFIX  43
H22   2    0.700011    0.391740    0.147135    11.00000   -1.20000
AFIX   0
C23   1    1.093445    0.382031    0.245309    11.00000    0.01936    0.03516 =
         0.02463   -0.00537    0.00028    0.00616
C24   1    0.786070    0.295346    0.082908    11.00000    0.02558    0.02237 =
         0.02583   -0.00774    0.00642   -0.00220
C25   1    0.618926    0.476972    0.243547    11.00000    0.01466    0.01510 =
         0.01829   -0.00345    0.00056    0.00088
C26   1    0.574808    0.455191    0.314042    11.00000    0.01474    0.01502 =
         0.02059   -0.00194    0.00088    0.00044
AFIX  43
H26   2    0.616572    0.455177    0.363518    11.00000   -1.20000
AFIX   0
C27   1    0.472072    0.433537    0.314481    11.00000    0.01707    0.01676 =
         0.02727   -0.00372    0.00490   -0.00034
C28   1    0.407562    0.433605    0.244217    11.00000    0.01428    0.03034 =
         0.03219   -0.01024    0.00227   -0.00420
AFIX  43
H28   2    0.337176    0.419295    0.244451    11.00000   -1.20000
AFIX   0
C29   1    0.449041    0.455250    0.173451    11.00000    0.01747    0.03957 =
         0.02387   -0.00984   -0.00217   -0.00101
C30   1    0.551790    0.476267    0.173098    11.00000    0.01800    0.02970 =
         0.01786   -0.00421    0.00112    0.00062
AFIX  43
H30   2    0.577660    0.490681    0.123515    11.00000   -1.20000
AFIX   0
C31   1    0.431999    0.410903    0.392941    11.00000    0.01872    0.02422 =
         0.03308    0.00097    0.00650   -0.00239
PART 1
C32   1    0.384536    0.463596    0.092899    31.00000    0.02088    0.08061 =
         0.02527   -0.00597   -0.00360   -0.01746
PART 0
B1    3    0.742754    0.497243    0.239905    11.00000    0.01449    0.01557 =
         0.01384   -0.00107    0.00063   -0.00105

N1B   5    0.609783    0.188160    0.232500    11.00000    0.03314    0.02117 =
         0.02979   -0.00363    0.00776   -0.00496
H1B   2    0.663743    0.207913    0.263018    11.00000   -1.20000
N2B   5    0.788430    0.223625    0.309159    11.00000    0.03647    0.02015 =
         0.02276   -0.00055    0.00234    0.00025
C1B   1    0.513049    0.284790    0.223080    11.00000    0.03795    0.02732 =
         0.05555   -0.00132    0.00860    0.00199
AFIX 137
H1BA  2    0.491890    0.288332    0.279225    11.00000   -1.50000
H1BB  2    0.459377    0.303635    0.186276    11.00000   -1.50000
H1BC  2    0.580225    0.305922    0.217713    11.00000   -1.50000
AFIX   0
C2B   1    0.524751    0.218266    0.201721    11.00000    0.03096    0.02943 =
         0.03738   -0.00174    0.01250   -0.00403
C3B   1    0.452132    0.186865    0.152507    11.00000    0.02980    0.04335 =
         0.04412   -0.00441    0.00979   -0.00573
AFIX  43
H3B   2    0.391328    0.207277    0.130266    11.00000   -1.20000
AFIX   0
C4B   1    0.468638    0.125391    0.135831    11.00000    0.03552    0.04833 =
         0.04585   -0.01738    0.01419   -0.01785
AFIX  43
H4B   2    0.418975    0.103346    0.102111    11.00000   -1.20000
AFIX   0
C5B   1    0.557133    0.096136    0.168141    11.00000    0.03991    0.02746 =
         0.04575   -0.01293    0.01926   -0.01203
AFIX  43
H5B   2    0.568746    0.053943    0.156642    11.00000   -1.20000
AFIX   0
C6B   1    0.628804    0.128338    0.217246    11.00000    0.03964    0.02126 =
         0.03258   -0.00438    0.01564   -0.00716
C7B   1    0.728353    0.101002    0.254158    11.00000    0.05166    0.01719 =
         0.03970   -0.00394    0.00828    0.00052
AFIX  23
H7BA  2    0.731520    0.057141    0.238358    11.00000   -1.20000
H7BB  2    0.726034    0.102728    0.314085    11.00000   -1.20000
AFIX   0
C8B   1    0.829364    0.133168    0.228972    11.00000    0.03927    0.02622 =
         0.03570   -0.00822    0.00458    0.00504
AFIX  23
H8BA  2    0.886926    0.102570    0.230217    11.00000   -1.20000
H8BB  2    0.818287    0.147593    0.172175    11.00000   -1.20000
AFIX   0
C9B   1    0.863669    0.187119    0.281486    11.00000    0.03962    0.02244 =
         0.02180    0.00199    0.00140    0.00322
C10B  1    0.968983    0.198177    0.300667    11.00000    0.03743    0.03042 =
         0.02756    0.00392   -0.00009    0.00701
AFIX  43
H10B  2    1.021513    0.172457    0.279890    11.00000   -1.20000
AFIX   0
C11B  1    0.996257    0.247231    0.350507    11.00000    0.03682    0.03348 =
         0.03071    0.00513   -0.00734    0.00021
AFIX  43
H11B  2    1.068058    0.255705    0.364417    11.00000   -1.20000
AFIX   0
C12B  1    0.918701    0.283847    0.379977    11.00000    0.04486    0.02611 =
         0.02243    0.00139   -0.00445   -0.00311
AFIX  43
H12B  2    0.936543    0.317471    0.414838    11.00000   -1.20000
AFIX   0
C13B  1    0.814699    0.271243    0.358385    11.00000    0.04127    0.02014 =
         0.01846    0.00237    0.00182   -0.00079
C14B  1    0.726142    0.308682    0.388136    11.00000    0.04546    0.02366 =
         0.02868   -0.00523    0.00476   -0.00070
AFIX 137
H14A  2    0.702498    0.338134    0.346027    11.00000   -1.50000
H14B  2    0.750052    0.330989    0.437375    11.00000   -1.50000
H14C  2    0.667833    0.281460    0.400504    11.00000   -1.50000
AFIX   0

PART 2
F9A   4    0.955549    0.692604    0.441211    41.00000    0.04387    0.02531 =
         0.12170   -0.00236   -0.04748   -0.01200
F7A   4    0.805489    0.701893    0.488508    41.00000    0.13493    0.02227 =
         0.06027   -0.01711    0.05326   -0.00643
F8A   4    0.823667    0.710732    0.362257    41.00000    0.07361    0.01137 =
         0.03275   -0.00078   -0.01737    0.00069
C32A  1    0.378478    0.449501    0.099507    41.00000    0.02010    0.04918 =
         0.03201   -0.00445   -0.00078   -0.00374
F24A  4    0.432314    0.445197    0.032251    41.00000    0.02376    0.06713 =
         0.02135    0.00465   -0.00202   -0.01307
F23A  4    0.321447    0.500478    0.090835    41.00000    0.07230    0.09029 =
         0.05544   -0.01659   -0.03912    0.04616
F22A  4    0.312169    0.402614    0.099886    41.00000    0.03873    0.09581 =
         0.02984   -0.01030   -0.00466   -0.03931
F12A  4    0.890155    0.489423    0.609144   -21.00000    0.12396    0.03442 =
         0.01717    0.00423   -0.01680   -0.02563
F11A  4    0.752186    0.445664    0.560836   -21.00000    0.03107    0.05649 =
         0.04530    0.03527    0.01047   -0.00028
F10A  4    0.900046    0.416617    0.523376   -21.00000    0.03014    0.03841 =
         0.04569    0.01552    0.00487    0.01851
PART 3
F8B   4    0.771686    0.710470    0.435454    51.00000    0.04166    0.04731 =
         0.09908   -0.04284   -0.01279    0.01227
F7B   4    0.919669    0.690563    0.493175    51.00000    0.05066    0.02756 =
         0.03595   -0.01442   -0.01569   -0.00883
F9B   4    0.906434    0.702543    0.365957    51.00000    0.09937    0.04013 =
         0.03477    0.00006    0.01588   -0.02975
PART 2
F16A  4    0.774797    0.318475    0.008119   -21.00000    0.06520    0.06501 =
         0.01877   -0.00824    0.00208   -0.02773
F18A  4    0.689279    0.278118    0.099376   -21.00000    0.04106    0.08584 =
         0.08822   -0.06892    0.03449   -0.04045
F17A  4    0.839254    0.244297    0.077186   -21.00000    0.08848    0.02913 =
         0.07513   -0.01984   -0.02614    0.02019
PART 3
C32B  1    0.374704    0.450690    0.100435    51.00000    0.02590    0.05592 =
         0.01839   -0.00980   -0.00210   -0.00370
F23B  4    0.286083    0.479743    0.111602    51.00000    0.02260    0.09137 =
         0.02038    0.00510   -0.00891    0.00843
F22B  4    0.354960    0.392450    0.083272    51.00000    0.10777    0.06399 =
         0.09378   -0.02143   -0.06372   -0.01056
F24B  4    0.417384    0.476554    0.037551    51.00000    0.03955    0.14343 =
         0.01358    0.01795   -0.00854   -0.00861
HKLF 4


REM  c020620_1_1_a.res in P2(1)/c
REM wR2 = 0.0988, GooF = S = 1.023, Restrained GooF = 1.016 for all data
REM R1 = 0.0388 for 8972 Fo > 4sig(Fo) and 0.0543 for all 11357 data
REM 847 parameters refined using 575 restraints

END  
     
WGHT      0.0409      2.2481 

REM Highest difference peak  0.347,  deepest hole -0.266,  1-sigma level  0.043
Q1    1   1.0332  0.3793  0.2303  11.00000  0.05    0.35
Q2    1   0.8434  0.6390  0.4239  11.00000  0.05    0.33
Q3    1   0.7628  0.5133  0.2831  11.00000  0.05    0.32
Q4    1   0.7455  0.5225  0.1987  11.00000  0.05    0.31
Q5    1   0.8448  0.4862  0.5009  11.00000  0.05    0.31
Q6    1   0.4575  0.4229  0.3505  11.00000  0.05    0.30
Q7    1   0.8102  0.3190  0.1182  11.00000  0.05    0.30
Q8    1   0.8798  0.3390  0.1592  11.00000  0.05    0.30
Q9    1   0.5983  0.7222  0.1514  11.00000  0.05    0.29
Q10   1   0.6810  0.4863  0.2392  11.00000  0.05    0.28
Q11   1   0.8192  0.4997  0.4380  11.00000  0.05    0.28
Q12   1   0.9040  0.5997  0.0441  11.00000  0.05    0.28
Q13   1   0.7769  0.4601  0.2316  11.00000  0.05    0.27
Q14   1   0.8377  0.5394  0.4803  11.00000  0.05    0.27
Q15   1   0.7600  0.2387  0.1234  11.00000  0.05    0.27
Q16   1   0.8378  0.2792  0.0224  11.00000  0.05    0.27
Q17   1   0.6835  0.6187  0.1174  11.00000  0.05    0.27
Q18   1   0.4388  0.4367  0.2810  11.00000  0.05    0.27
Q19   1   0.5812  0.4788  0.2126  11.00000  0.05    0.27
Q20   1   0.5092  0.4029  0.4548  11.00000  0.05    0.27

  REM The information below was added by Olex2.
  REM
  REM R1 = 0.0388 for 8972 Fo > 4sig(Fo) and 0.0543 for all 87337 data
  REM n/a parameters refined using n/a restraints
  REM Highest difference peak 0.35, deepest hole -0.27
  REM Mean Shift 0, Max Shift -0.001.

  REM +++ Tabular Listing of Refinement Information +++
  REM R1_all = 0.0543
  REM R1_gt = 0.0388
  REM wR_ref = 0.0988
  REM GOOF = 1.023
  REM Shift_max = -0.001
  REM Shift_mean = 0
  REM Reflections_all = 87337
  REM Reflections_gt = 8972
  REM Parameters = n/a
  REM Hole = -0.27
  REM Peak = 0.35
  REM Flack = n/a

  
