# Supplementary material for: London Dispersion versus Intramolecular Hydrogen Bond in Bis‐Pyridines: How Accurate Is DFT for Competing Noncovalent Interactions in the Condensed Phase?
Source: Chemistry. 2025 Oct 23;31(66):e02745. doi: 10.1002/chem.202502745 (PMC12648470; doi:10.1002/chem.202502745)
Supplement: Supplementary file 1 — Supporting Information [file CHEM-31-e02745-s002.zip › Crystal_structures/13b/13b_crystal_structure.xyz]

145
c240322_3_1
Cl     12.687476   15.318804    8.333776
Cl     10.747750   13.316298    8.943298
C      11.901699   14.447322    9.568130
H      11.441206   15.082665   10.171285
H      12.579069   13.959296   10.101608
F      17.800988   15.892473   10.223585
F      16.301450   16.460494    8.842926
F      17.831456   15.105273    8.236078
F      13.228656   11.383436    7.866913
F      15.176477   11.320694    7.047170
F      14.645951   10.051429    8.608401
F      17.557243    8.159767   12.579285
F      15.920707    7.966314   11.313822
F      16.074325    6.726329   13.059757
F      14.490415   15.022454   17.933014
F      16.097336   16.340030   18.055502
F      14.424365   16.833598   16.827466
F      19.897527   14.995475   15.616686
F      19.485890   15.577509   13.596612
F      19.711310   13.514980   14.113053
F       9.105247   11.863619   11.665974
F       9.750615   10.831309   13.438399
F       8.388929   12.481416   13.596612
F      12.010361   17.283247   14.122531
F      11.433387   17.262333   12.073780
F       9.955582   17.005092   13.575712
C      15.056736   13.050064   11.501199
C      15.834203   14.121902   11.035309
H      16.136625   14.774457   11.655985
C      16.176595   14.259097    9.692076
C      17.020325   15.418982    9.253405
C      15.744077   13.345369    8.744498
H      15.992807   13.431074    7.831528
C      14.935503   12.300301    9.171990
C      14.447376   11.284513    8.186499
C      14.593537   12.165616   10.514007
H      14.025724   11.448875   10.771936
C      14.739698   11.304800   13.577170
C      15.407651   10.283155   12.894253
H      15.804545   10.476484   12.053122
C      15.510986    8.986494   13.408506
C      16.217929    7.934525   12.612580
C      14.981525    8.666511   14.646992
H      15.057418    7.787249   14.998853
C      14.336157    9.669123   15.360531
C      13.754495    9.378838   16.703764
C      14.216629   10.953028   14.830238
H      13.762868   11.615706   15.337759
C      15.536341   13.745661   14.092882
C      15.008797   14.422435   15.196728
H      14.075986   14.362725   15.366704
C      15.151123   15.886408   17.198089
C      17.168403   15.288270   15.854613
H      17.707325   15.826698   16.422188
C      17.724924   14.583681   14.796942
C      19.193780   14.675702   14.525234
C      16.927003   13.821160   13.944147
H      17.340367   13.336815   13.239162
C      13.043930   13.377576   13.123674
C      11.939198   12.517597   13.077984
H      12.087362   11.579462   13.056184
C      10.629074   12.994433   13.063402
C       9.475764   12.047661   12.945046
C      10.364024   14.352791   13.141658
H       9.471204   14.677082   13.159643
C      11.442548   15.224274   13.192938
C      11.193691   16.692848   13.295497
C      12.747346   14.747437   13.151137
H      13.463366   15.371800   13.140881
C      15.800752   15.181609   16.056815
B      14.603338   12.863094   13.063888
F      14.019545    8.233802   17.221177
F      14.013154   10.317245   17.602249
F      12.385352    9.432169   16.657345
N       8.779474   19.320888    7.243053
H       9.511132   19.623512    7.694361
N      10.287534   21.529396    8.924341
C       8.962282   18.532016    6.157676
C       7.827082   18.107045    5.491772
H       7.909261   17.555546    4.722530
C       6.574272   18.479731    5.938706
H       5.799703   18.177944    5.478988
C       6.441108   19.291400    7.053489
H       5.578714   19.547428    7.358736
C       7.570341   19.724736    7.716477
C      10.367006   18.214961    5.689599
C      11.426143   18.633867    6.695261
H      11.382699   19.603393    6.830775
H      12.312975   18.390847    6.356038
H      11.266154   18.177295    7.547498
C      10.485682   16.699540    5.437090
H      10.296504   16.214338    6.267308
H      11.393800   16.488812    5.135196
H       9.841977   16.431717    4.748364
C      10.573464   18.959705    4.366295
H       9.866884   18.707672    3.735775
H      11.446767   18.722019    3.990472
H      10.538906   19.925969    4.526525
C       7.555427   20.665861    8.875492
H       8.177763   20.338621    9.572432
H       6.645861   20.692234    9.265508
C       7.968130   22.082778    8.448001
H       7.459208   22.327471    7.634770
H       7.709472   22.715925    9.163703
C       9.446787   22.255527    8.161953
C       9.891663   23.170928    7.229200
H       9.278233   23.640508    6.676353
C      11.258249   23.388014    7.119836
H      11.596039   24.004452    6.480738
C      12.120728   22.701202    7.946385
H      13.055393   22.866254    7.907208
C      11.609377   21.762377    8.840739
C      12.527039   21.008640    9.811405
C      11.787710   19.873433   10.508174
H      11.015634   20.234658   10.991830
H      12.391041   19.430163   11.140492
H      11.480644   19.225165    9.840398
C      13.748103   20.442919    9.072104
H      13.449368   19.819183    8.377740
H      14.325610   19.971624    9.708165
H      14.248354   21.177081    8.658417
C      13.012610   22.009161   10.874665
H      13.503017   22.737006   10.438522
H      13.603412   21.551230   11.508539
H      12.241045   22.376576   11.354263
Cl     12.962540   16.299248    9.590975
Cl     11.722726   14.095969    8.177264
C      12.080672   14.792401    9.764986
H      11.233811   14.958458   10.252652
H      12.618443   14.152018   10.294574
F      14.692824    9.712415   17.665923
F      12.696424    9.938285   16.975715
F      13.665861    8.068583   16.900376
F      13.169424   10.933787    8.425885
F      15.080599   10.178795    8.229030
F      14.388144   11.692961    6.952145
F      16.981121    7.244575   13.391008
F      15.236135    7.014522   12.314381
F      16.795756    8.235894   11.587718
F      13.846964   16.327482   16.905236
F      14.925063   15.225319   18.288083
F      15.687829   17.055285   17.561420
F      10.819339   17.287430   12.217168
F      12.212771   17.379451   13.801730
F      10.190803   16.936076   14.224604
