# Supplementary material for: London Dispersion versus Intramolecular Hydrogen Bond in Bis‐Pyridines: How Accurate Is DFT for Competing Noncovalent Interactions in the Condensed Phase?
Source: Chemistry. 2025 Oct 23;31(66):e02745. doi: 10.1002/chem.202502745 (PMC12648470; doi:10.1002/chem.202502745)
Supplement: Supplementary file 1 — Supporting Information [file CHEM-31-e02745-s002.zip › Crystal_structures/13b/c240322_3_1.cif]

data_c240322_3_1
_audit_creation_date               2022-11-23
_audit_creation_method
;
Olex2 1.5
(compiled 2022.04.07 svn.rca3783a0 for OlexSys, GUI svn.r6498)
;
_shelx_SHELXL_version_number       '2018/3'
loop_
  _audit_author_name
  _audit_author_email
  _audit_author_address
 'Savoy, A.' asavoy@org.chem.ethz.ch LOC-Chen

_audit_contact_author_address      ?
_audit_contact_author_email        ?
_audit_contact_author_name         ''
_audit_contact_author_phone        ?
_publ_contact_author_id_orcid      ?
_publ_section_acknowledgements
;
X-Ray services provided by SMoCC - The Small Molecule Crystallography
Center of ETH Zurich. 
;
_publ_section_references
;
D. Kratzert, I. Krossing, (2018), J. Appl. Cryst. 51, 928-934. 

Dolomanov, O.V., Bourhis, L.J., Gildea, R.J, Howard, J.A.K. & Puschmann, H.
 (2009), J. Appl. Cryst. 42, 339-341.

Kratzert, D., Holstein, J.J. & Krossing, I. (2015). J. Appl. Cryst. 48, 933-938.

Sheldrick, G.M. (2015). Acta Cryst. A71, 3-8.

Sheldrick, G.M. (2015). Acta Cryst. C71, 3-8.
;
_chemical_name_common              ?
_chemical_name_systematic          ?
_chemical_formula_moiety           'C H2 Cl2, C32 H12 B F24, C20 H29 N2'
_chemical_formula_sum              'C53 H43 B Cl2 F24 N2'
_chemical_formula_weight           1245.60
_chemical_melting_point            ?
_chemical_oxdiff_formula           'C52H40BF24N2 CH2Cl2'
loop_
  _atom_type_symbol
  _atom_type_description
  _atom_type_scat_dispersion_real
  _atom_type_scat_dispersion_imag
  _atom_type_scat_source
 'C' 'C' 0.0181 0.0091 'International Tables Vol C Tables 4.2.6.8 and 6.1.1.4'
 'H' 'H' 0.0000 0.0000 'International Tables Vol C Tables 4.2.6.8 and 6.1.1.4'
 'B' 'B' 0.0090 0.0039 'International Tables Vol C Tables 4.2.6.8 and 6.1.1.4'
 'Cl' 'Cl' 0.3639 0.7018 'International Tables Vol C Tables 4.2.6.8 and 6.1.1.4'
 'F' 'F' 0.0727 0.0534 'International Tables Vol C Tables 4.2.6.8 and 6.1.1.4'
 'N' 'N' 0.0311 0.0180 'International Tables Vol C Tables 4.2.6.8 and 6.1.1.4'

_shelx_space_group_comment
;
The symmetry employed for this shelxl refinement is uniquely defined
by the following loop, which should always be used as a source of
symmetry information in preference to the above space-group names.
They are only intended as comments.
;
_space_group_crystal_system        'orthorhombic'
_space_group_IT_number             61
_space_group_name_H-M_alt          'P b c a'
_space_group_name_Hall             '-P 2ac 2ab'
loop_
  _space_group_symop_operation_xyz
 'x, y, z'
 '-x+1/2, -y, z+1/2'
 '-x, y+1/2, -z+1/2'
 'x+1/2, -y+1/2, -z'
 '-x, -y, -z'
 'x-1/2, y, -z-1/2'
 'x, -y-1/2, z-1/2'
 '-x-1/2, y-1/2, z'

_cell_length_a                     21.3063(2)
_cell_length_b                     20.9139(2)
_cell_length_c                     24.3031(3)
_cell_angle_alpha                  90
_cell_angle_beta                   90
_cell_angle_gamma                  90
_cell_volume                       10829.4(2)
_cell_formula_units_Z              8
_cell_measurement_reflns_used      40632
_cell_measurement_temperature      100.0(1)
_cell_measurement_theta_max        79.5370
_cell_measurement_theta_min        4.1390
_shelx_estimated_absorpt_T_max     0.880
_shelx_estimated_absorpt_T_min     0.579
_exptl_absorpt_coefficient_mu      2.188
_exptl_absorpt_correction_T_max    1.000
_exptl_absorpt_correction_T_min    0.583
_exptl_absorpt_correction_type     gaussian
_exptl_absorpt_process_details
;
CrysAlisPro 1.171.42.69a (Rigaku Oxford Diffraction, 2022)
Numerical absorption correction based on gaussian integration over
a multifaceted crystal model
Empirical absorption correction using spherical harmonics,
implemented in SCALE3 ABSPACK scaling algorithm.
;
_exptl_absorpt_special_details     ?
_exptl_crystal_colour              'clear colourless'
_exptl_crystal_colour_lustre       clear
_exptl_crystal_colour_primary      colourless
_exptl_crystal_density_diffrn      1.528
_exptl_crystal_density_meas        ?
_exptl_crystal_density_method      ?
_exptl_crystal_description         block
_exptl_crystal_F_000               5040
loop_
  _exptl_crystal_face_index_h
  _exptl_crystal_face_index_k
  _exptl_crystal_face_index_l
  _exptl_crystal_face_perp_dist
 0 0 1 0.0286
 0 0 -1 0.0324
 -1 0 0 0.0917
 1 0 0 0.1020
 6 12 0 0.0802
 -7 -12 0 0.0684
 -6 -9 10 0.0571
 -11 -1 10 0.0781
 11 -7 4 0.1267
 -2 -3 15 0.0334
 -7 0 14 0.0574
 -11 3 9 0.1022
 -2 1 16 0.0362
 2 -1 16 0.0350
 2 4 15 0.0352
 -9 8 7 0.1234
 8 0 13 0.0603
 3 11 8 0.0758
 13 0 3 0.0930
 5 13 1 0.0772

_exptl_crystal_size_max            0.28
_exptl_crystal_size_mid            0.155
_exptl_crystal_size_min            0.061
loop_
  _exptl_oxdiff_crystal_face_indexfrac_h
  _exptl_oxdiff_crystal_face_indexfrac_k
  _exptl_oxdiff_crystal_face_indexfrac_l
  _exptl_oxdiff_crystal_face_x
  _exptl_oxdiff_crystal_face_y
  _exptl_oxdiff_crystal_face_z
 0.0002 -0.0009 0.9998 0.0031 0.0631 -0.0051
 -0.0002 0.0009 -0.9998 -0.0031 -0.0631 0.0051
 -0.9994 -0.0001 -0.0001 0.0378 0.0031 0.0615
 0.9994 0.0001 0.0001 -0.0378 -0.0031 -0.0615
 6.1884 12.1350 -0.4831 -0.9960 0.0249 0.0860
 -7.3310 -11.5088 0.3610 0.9996 -0.0252 0.0088
 -5.6137 -9.2562 9.5975 0.8221 0.5664 -0.0577
 -10.9965 -0.6404 9.5363 0.4860 0.6323 0.6033
 10.9727 -7.4313 4.2116 0.0630 0.1860 -0.9805
 -2.0625 -3.3013 15.1149 0.3317 0.9403 -0.0764
 -6.7973 -0.2229 13.7315 0.3139 0.8867 0.3396
 -10.7245 3.3379 9.1735 0.2254 0.6331 0.7406
 -1.5018 1.2758 15.6071 0.0253 0.9978 0.0617
 1.6925 -0.6349 15.6351 0.0241 0.9778 -0.2080
 1.7044 4.2532 14.8509 -0.2850 0.9584 -0.0177
 -8.8321 8.2676 7.4223 -0.1605 0.5469 0.8217
 7.6592 -0.1405 13.1330 -0.2406 0.8043 -0.5433
 2.6388 11.1748 8.4375 -0.7738 0.5932 0.2222
 13.4945 0.1375 3.4656 -0.5089 0.1776 -0.8423
 4.8485 12.6848 1.0268 -0.9750 0.1277 0.1818

_exptl_transmission_factor_max     ?
_exptl_transmission_factor_min     ?
_diffrn_reflns_av_R_equivalents    0.0359
_diffrn_reflns_av_unetI/netI       0.0209
_diffrn_reflns_Laue_measured_fraction_full  1.000
_diffrn_reflns_Laue_measured_fraction_max  0.988
_diffrn_reflns_limit_h_max         22
_diffrn_reflns_limit_h_min         -27
_diffrn_reflns_limit_k_max         26
_diffrn_reflns_limit_k_min         -26
_diffrn_reflns_limit_l_max         30
_diffrn_reflns_limit_l_min         -30
_diffrn_reflns_number              88264
_diffrn_reflns_point_group_measured_fraction_full  1.000
_diffrn_reflns_point_group_measured_fraction_max  0.988
_diffrn_reflns_theta_full          67.684
_diffrn_reflns_theta_max           79.766
_diffrn_reflns_theta_min           3.637
_diffrn_ambient_environment        N~2~
_diffrn_ambient_temperature        100.0(1)
_diffrn_detector                   'Hybrid Pixel Array Detector'
_diffrn_detector_area_resol_mean   5.8140
_diffrn_detector_type              'Pilatus 200K'
_diffrn_measured_fraction_theta_full  1.000
_diffrn_measured_fraction_theta_max  0.988
_diffrn_measurement_details
;
List of Runs (angles in degrees, time in seconds):

  # Type    Start    End  Width  t~exp~   \w     \q     \k     \f   Frames
--------------------------------------------------------------------------
  1  \w     -9.00  30.00   0.50    1.50    --  -49.37  19.00 -90.00   78
  2  \w    -38.00  29.00   0.50    1.50    --  -49.37  38.00-150.00  134
  3  \w   -122.00 -73.00   0.50    1.50    --  -49.37-125.00-150.00   98
  4  \w   -122.00 -73.00   0.50    1.50    --  -49.37-125.00-180.00   98
  5  \w     -9.00  30.00   0.50    1.50    --  -49.37  19.00 150.00   78
  6  \w     -9.00  30.00   0.50    1.50    --  -49.37  19.00-180.00   78
  7  \w    -44.00 -11.00   0.50    4.50    --  -88.50  42.00 -98.00   66
  8  \w   -165.00 -83.00   0.50    4.50    --  -88.50 -95.00-120.00  164
  9  \w     34.00 106.00   0.50    4.50    --  110.00 -95.00 -90.00  144
 10  \w     38.00  76.00   0.50    4.50    --  110.00 -61.00-180.00   76
 11  \w     94.00 171.00   0.50    4.50    --  110.00  15.00  60.00  154
 12  \w    104.00 178.00   0.50    4.50    --  110.00 111.00-150.00  148
 13  \w     42.00  74.00   0.50    4.50    --  110.00 -61.00 150.00   64
 14  \w    112.00 174.00   0.50    4.50    --  110.00 111.00 120.00  124
 15  \w     41.00 106.00   0.50    4.50    --  110.00-111.00 -90.00  130
 16  \w     41.00  70.00   0.50    4.50    --  110.00 -61.00  90.00   58
 17  \w     41.00  75.00   0.50    4.50    --  110.00 -61.00  30.00   68
 18  \w    130.00 173.00   0.50    4.50    --  110.00  45.00 -60.00   86
 19  \w     36.00 112.00   0.50    4.50    --  110.00 -77.00  30.00  152
 20  \w     56.00 105.00   0.50    4.50    --  110.00 -95.00-180.00   98
 21  \w     97.00 126.00   0.50    4.50    --  110.00  30.00 120.00   58
 22  \w    132.00 178.00   0.50    4.50    --  110.00  30.00 120.00   92
 23  \w     96.00 173.00   0.50    4.50    --  110.00 124.00 126.00  154
 24  \w     46.00  76.00   0.50    4.50    --  110.00 -61.00 120.00   60
;
_diffrn_measurement_device         'four-circle diffractometer'
_diffrn_measurement_device_type    'XtaLAB Synergy, Dualflex, Pilatus 200K'
_diffrn_measurement_method         '\w scans'
_diffrn_orient_matrix_type        
 'CrysAlisPro convention (1999,Acta A55,543-557)'
_diffrn_orient_matrix_UB_11        -0.0378667000
_diffrn_orient_matrix_UB_12        -0.0626410000
_diffrn_orient_matrix_UB_13        0.0030954000
_diffrn_orient_matrix_UB_21        -0.0031154000
_diffrn_orient_matrix_UB_22        0.0061517000
_diffrn_orient_matrix_UB_23        0.0631283000
_diffrn_orient_matrix_UB_31        -0.0615020000
_diffrn_orient_matrix_UB_32        0.0382508000
_diffrn_orient_matrix_UB_33        -0.0050903000
_diffrn_radiation_monochromator    mirror
_diffrn_radiation_probe            x-ray
_diffrn_radiation_type             'Cu K\a'
_diffrn_radiation_wavelength       1.54184
_diffrn_source                     'micro-focus sealed X-ray tube'
_diffrn_source_type                'PhotonJet (Cu) X-ray Source'
_reflns_Friedel_coverage           0.000
_reflns_Friedel_fraction_full      .
_reflns_Friedel_fraction_max       .
_reflns_number_gt                  10070
_reflns_number_total               11655
_reflns_special_details
;
 Reflections were merged by SHELXL according to the crystal
 class for the calculation of statistics and refinement.
 
 _reflns_Friedel_fraction is defined as the number of unique
 Friedel pairs measured divided by the number that would be
 possible theoretically, ignoring centric projections and
 systematic absences.
;
_reflns_threshold_expression       'I > 2\s(I)'
_computing_cell_refinement         'CrysAlisPro 1.171.42.69a (Rigaku OD, 2022)'
_computing_data_collection         'CrysAlisPro 1.171.42.69a (Rigaku OD, 2022)'
_computing_data_reduction          'CrysAlisPro 1.171.42.69a (Rigaku OD, 2022)'
_computing_molecular_graphics      'Olex2 1.5 (Dolomanov et al., 2009)'
_computing_publication_material    'Olex2 1.5 (Dolomanov et al., 2009)'
_computing_structure_refinement    'SHELXL 2018/3 (Sheldrick, 2015)'
_computing_structure_solution      'SHELXT 2014/4 (Sheldrick, 2014)'
_refine_diff_density_max           0.872
_refine_diff_density_min           -0.694
_refine_diff_density_rms           0.057
_refine_ls_extinction_coef         .
_refine_ls_extinction_method       none
_refine_ls_goodness_of_fit_ref     1.060
_refine_ls_hydrogen_treatment      mixed
_refine_ls_matrix_type             full
_refine_ls_number_parameters       912
_refine_ls_number_reflns           11655
_refine_ls_number_restraints       970
_refine_ls_R_factor_all            0.0613
_refine_ls_R_factor_gt             0.0537
_refine_ls_restrained_S_all        1.145
_refine_ls_shift/su_max            0.001
_refine_ls_shift/su_mean           0.000
_refine_ls_structure_factor_coef   Fsqd
_refine_ls_weighting_details      
 'w=1/[\s^2^(Fo^2^)+(0.0608P)^2^+10.8142P] where P=(Fo^2^+2Fc^2^)/3'
_refine_ls_weighting_scheme        calc
_refine_ls_wR_factor_gt            0.1352
_refine_ls_wR_factor_ref           0.1416
_refine_special_details            'Strongly disordered CF3 and CH2Cl2 sites.'
_olex2_refinement_description
;
1. Fixed Uiso
 At 1.2 times of:
  All C(H) groups, All C(H,H) groups, All N(H) groups
 At 1.5 times of:
  All C(H,H,H) groups
2. Restrained distances
 Cl1C-C1C
 1.78 with sigma of 0.02
 Cl2C-C1C
 1.77 with sigma of 0.02
 Cl1C-C1C = Cl2C-C1C
 1.771 with sigma of 0.01
 Cl1C-Cl2C
 2.916 with sigma of 0.03
 N1D-H1D
 0.93 with sigma of 0.02
 Cl1C-Cl2C
 2.92 with sigma of 0.04
 F7A-C12 \\sim F8-C12 \\sim F7-C12 \\sim F9A-C12 \\sim F9-C12 \\sim F8A-C12
 with sigma of 0.02
 F22-F23 \\sim F23-F24 \\sim F24-F22 \\sim F22A-F23A \\sim F23A-F24A \\sim
F24A-F22A
 with sigma of 0.02
 F22-C30 \\sim F23A-C30 \\sim F24A-C30 \\sim F23-C30 \\sim F22A-C30 \\sim
F24-C30
 with sigma of 0.02
 F7-F8 \\sim F8-F9 \\sim F9-F7 \\sim F7A-F8A \\sim F8A-F9A \\sim F9A-F7A
 with sigma of 0.02
 F10A-F11A \\sim F11A-F12A \\sim F12A-F10A \\sim F10-F11 \\sim F11-F12 \\sim
F12-F10
 with sigma of 0.02
 F13-C19 \\sim F13A-C19 \\sim F15A-C19 \\sim F14-C19 \\sim F14A-C19 \\sim
F15-C19
 with sigma of 0.02
 F4-C7 \\sim F6A-C7 \\sim F4A-C7 \\sim F5-C7 \\sim F5A-C7 \\sim F6-C7
 with sigma of 0.02
 F13-F14 \\sim F14-F15 \\sim F15-F13 \\sim F13A-F14A \\sim F14A-F15A \\sim
F15A-F13A
 with sigma of 0.02
 F4-F5 \\sim F5-F6 \\sim F6-F4 \\sim F4A-F5A \\sim F5A-F6A \\sim F6A-F4A
 with sigma of 0.02
 Cl1C-Cl2C \\sim Cl1B-Cl2B
 with sigma of 0.02
 Cl2B-C1B \\sim Cl2C-C1C \\sim Cl1B-C1B \\sim Cl1C-C1C
 with sigma of 0.02
3. Uiso/Uaniso restraints and constraints
C29 \\sim F22 \\sim F23 \\sim F24 \\sim C30 \\sim F24A \\sim F23A \\sim F22A:
within 2A with sigma of 0.04 and sigma for terminal atoms of 0.08 within 2A
C11 \\sim F7 \\sim F8 \\sim F9 \\sim C12 \\sim F7A \\sim F9A \\sim F8A: within
2A with sigma of 0.04 and sigma for terminal atoms of 0.08 within 2A
C32 \\sim F13 \\sim F14 \\sim F15 \\sim C19 \\sim F15A \\sim F13A \\sim F14A:
within 2A with sigma of 0.04 and sigma for terminal atoms of 0.08 within 2A
F10A \\sim F11A \\sim F12A \\sim C15 \\sim F10 \\sim F11 \\sim F12 \\sim C14:
within 2A with sigma of 0.04 and sigma for terminal atoms of 0.08 within 2A
Cl1B \\sim Cl2B \\sim C1B \\sim Cl1C \\sim Cl2C \\sim C1C: within 2A with sigma
of 0.04 and sigma for terminal atoms of 0.08 within 2A
F4 \\sim F5 \\sim F6 \\sim C7 \\sim F4A \\sim F6A \\sim F5A: within 2A with
sigma of 0.04 and sigma for terminal atoms of 0.08 within 2A
Cl1C \\sim Cl2C \\sim C1C: within 2A with sigma of 0.04 and sigma for terminal
atoms of 0.08 within 2A
Uanis(F7) \\sim Ueq, Uanis(F8) \\sim Ueq, Uanis(F9) \\sim Ueq, Uanis(C12) \\sim
Ueq, Uanis(F7A) \\sim Ueq, Uanis(F9A) \\sim Ueq, Uanis(F8A) \\sim Ueq: with
sigma of 0.01 and sigma for terminal atoms of 0.005
Uanis(Cl2B) \\sim Ueq, Uanis(Cl2C) \\sim Ueq, Uanis(Cl1B) \\sim Ueq,
Uanis(Cl1C) \\sim Ueq, Uanis(C1C) \\sim Ueq, Uanis(C1B) \\sim Ueq: with sigma
of 0.01 and sigma for terminal atoms of 0.01
4. Rigid body (RIGU) restrains
 C29, F22, F23, F24, C30, F24A, F23A, F22A
 with sigma for 1-2 distances of 0.004 and sigma for 1-3 distances of 0.004
 C11, F7, F8, F9, C12, F7A, F9A, F8A
 with sigma for 1-2 distances of 0.004 and sigma for 1-3 distances of 0.004
 C14, F10A, F11A, F12A, C15, F10, F11, F12
 with sigma for 1-2 distances of 0.004 and sigma for 1-3 distances of 0.004
 C32, F13, F14, F15, C19, F15A, F13A, F14A
 with sigma for 1-2 distances of 0.004 and sigma for 1-3 distances of 0.004
 C6, F4, F5, F6, C7, F4A, F6A, F5A
 with sigma for 1-2 distances of 0.004 and sigma for 1-3 distances of 0.004
 Cl1B, Cl2B, C1B, Cl1C, Cl2C, C1C
 with sigma for 1-2 distances of 0.004 and sigma for 1-3 distances of 0.004
 Cl1C, Cl2C, C1C
 with sigma for 1-2 distances of 0.004 and sigma for 1-3 distances of 0.004
5. Others
 Sof(Cl1C)=Sof(Cl2C)=Sof(C1C)=Sof(H1CA)=Sof(H1CB)=Sof(F10A)=Sof(F11A)=
 Sof(F12A)=Sof(F4A)=Sof(F6A)=Sof(F5A)=Sof(F15A)=Sof(F13A)=Sof(F14A)=Sof(F24A)=
 Sof(F23A)=Sof(F22A)=1-FVAR(1)
 Sof(Cl1B)=Sof(Cl2B)=Sof(C1B)=Sof(H1BA)=Sof(H1BB)=Sof(F4)=Sof(F5)=Sof(F6)=
 Sof(F13)=Sof(F14)=Sof(F15)=Sof(F22)=Sof(F23)=Sof(F24)=Sof(F10)=Sof(F11)=
 Sof(F12)=FVAR(1)
 Sof(F7A)=Sof(F9A)=Sof(F8A)=1-FVAR(2)
 Sof(F7)=Sof(F8)=Sof(F9)=FVAR(2)
6.a Secondary CH2 refined with riding coordinates:
 C1B(H1BA,H1BB), C1C(H1CA,H1CB), C10D(H10A,H10B), C11D(H11A,H11B)
6.b Aromatic/amide H refined with riding coordinates:
 C2(H2), C5(H5), C8(H8), C10(H10), C13(H13), C16(H16), C18(H18), C20(H20),
 C23(H23), C25(H25), C28(H28), C31(H31), C2D(H2D), C3D(H3D), C4D(H4D),
 C13D(H13D), C14D(H14D), C15D(H15D)
6.c Idealised Me refined as rotating group:
 C7D(H7DA,H7DB,H7DC), C8D(H8DA,H8DB,H8DC), C9D(H9DA,H9DB,H9DC), C18D(H18A,H18B,
 H18C), C19D(H19A,H19B,H19C), C20D(H20A,H20B,H20C)
;
_atom_sites_solution_hydrogens     mixed
_atom_sites_solution_primary       dual
_atom_sites_solution_secondary     ?
loop_
  _atom_site_label
  _atom_site_type_symbol
  _atom_site_fract_x
  _atom_site_fract_y
  _atom_site_fract_z
  _atom_site_U_iso_or_equiv
  _atom_site_adp_type
  _atom_site_occupancy
  _atom_site_site_symmetry_order
  _atom_site_calc_flag
  _atom_site_refinement_flags_posn
  _atom_site_refinement_flags_adp
  _atom_site_refinement_flags_occupancy
  _atom_site_disorder_assembly
  _atom_site_disorder_group
 Cl1B Cl 0.59548(8) 0.73247(11) 0.34291(10) 0.1048(9) Uani 0.617(3) 1 d D U P A
 1
 Cl2B Cl 0.50444(12) 0.63672(10) 0.36799(12) 0.1223(9) Uani 0.617(3) 1 d D U P A
 1
 C1B C 0.5586(4) 0.6908(4) 0.3937(3) 0.088(3) Uani 0.617(3) 1 d D U P A 1
 H1BA H 0.536987 0.721179 0.418518 0.105 Uiso 0.617(3) 1 calc R U P A 1
 H1BB H 0.590392 0.667465 0.415651 0.105 Uiso 0.617(3) 1 calc R U P A 1
 Cl1C Cl 0.60839(15) 0.77935(17) 0.39464(19) 0.1204(16) Uani 0.383(3) 1 d D U P A
 2
 Cl2C Cl 0.5502(2) 0.6740(2) 0.33647(13) 0.153(3) Uani 0.383(3) 1 d D U P A 2
 C1C C 0.5670(6) 0.7073(4) 0.4018(3) 0.046(2) Uani 0.383(3) 1 d D U P A 2
 H1CA H 0.527253 0.715240 0.421866 0.055 Uiso 0.383(3) 1 calc R U P A 2
 H1CB H 0.592240 0.676680 0.423591 0.055 Uiso 0.383(3) 1 calc R U P A 2
 F1 F 0.83548(7) 0.75990(8) 0.42067(6) 0.0555(4) Uani 1 1 d . . . . .
 F2 F 0.76510(7) 0.78706(6) 0.36386(6) 0.0458(3) Uani 1 1 d . . . . .
 F3 F 0.83691(8) 0.72226(7) 0.33889(7) 0.0561(4) Uani 1 1 d . . . . .
 F4 F 0.62088(19) 0.5443(3) 0.3237(2) 0.096(2) Uani 0.617(3) 1 d D U P A 1
 F5 F 0.7123(2) 0.5413(2) 0.28997(14) 0.0711(12) Uani 0.617(3) 1 d D U P A 1
 F6 F 0.6874(3) 0.48061(19) 0.35421(18) 0.0651(15) Uani 0.617(3) 1 d D U P A 1
 F7 F 0.82404(8) 0.39016(11) 0.51760(9) 0.0643(7) Uani 0.859(4) 1 d D U P B 1
 F8 F 0.74723(10) 0.38091(9) 0.46553(7) 0.0513(5) Uani 0.859(4) 1 d D U P B 1
 F9 F 0.75444(16) 0.32162(8) 0.53737(11) 0.0852(11) Uani 0.859(4) 1 d D U P B 1
 F10A F 0.6896(4) 0.4644(4) 0.7269(2) 0.097(3) Uani 0.383(3) 1 d D U P A 2
 F11A F 0.5959(4) 0.4752(4) 0.6985(4) 0.090(4) Uani 0.383(3) 1 d D U P A 2
 F12A F 0.6414(5) 0.3858(4) 0.6954(5) 0.060(3) Uani 0.383(3) 1 d D U P A 2
 F13 F 0.6801(2) 0.7183(2) 0.73789(17) 0.0633(13) Uani 0.617(3) 1 d D U P A 1
 F14 F 0.75552(17) 0.7813(2) 0.74293(13) 0.0714(10) Uani 0.617(3) 1 d D U P A
 1
 F15 F 0.6770(3) 0.8049(2) 0.6924(2) 0.106(2) Uani 0.617(3) 1 d D U P A 1
 F16 F 0.93388(7) 0.71701(10) 0.64258(7) 0.0711(6) Uani 1 1 d . . . . .
 F17 F 0.91456(6) 0.74484(8) 0.55946(6) 0.0517(4) Uani 1 1 d . . . . .
 F18 F 0.92514(6) 0.64622(8) 0.58071(8) 0.0589(4) Uani 1 1 d . . . . .
 F19 F 0.42735(7) 0.56726(7) 0.48002(7) 0.0502(4) Uani 1 1 d . . . . .
 F20 F 0.45764(6) 0.51790(6) 0.55295(6) 0.0389(3) Uani 1 1 d . . . . .
 F21 F 0.39373(6) 0.59680(7) 0.55946(8) 0.0608(5) Uani 1 1 d . . . . .
 F22 F 0.5637(4) 0.8264(7) 0.5811(3) 0.0546(16) Uani 0.617(3) 1 d D U P A 1
 F23 F 0.53662(17) 0.8254(2) 0.4968(2) 0.0578(11) Uani 0.617(3) 1 d D U P A 1
 F24 F 0.46726(17) 0.8131(2) 0.5586(2) 0.0584(12) Uani 0.617(3) 1 d D U P A 1
 C1 C 0.70668(8) 0.62399(8) 0.47324(7) 0.0183(3) Uani 1 1 d . . . . .
 C2 C 0.74317(8) 0.67524(8) 0.45407(7) 0.0200(3) Uani 1 1 d . . . . .
 H2 H 0.757364 0.706442 0.479609 0.024 Uiso 1 1 calc R U . . .
 C3 C 0.75924(8) 0.68180(8) 0.39880(7) 0.0222(3) Uani 1 1 d . . . . .
 C4 C 0.79884(9) 0.73726(9) 0.38075(8) 0.0293(4) Uani 1 1 d . . . . .
 C5 C 0.73894(9) 0.63811(9) 0.35981(7) 0.0248(4) Uani 1 1 d . . . . .
 H5 H 0.750614 0.642208 0.322244 0.030 Uiso 1 1 calc R U . . .
 C6 C 0.70099(9) 0.58814(8) 0.37740(7) 0.0232(4) Uani 1 1 d . . . . .
 C7 C 0.67808(10) 0.53957(10) 0.33685(8) 0.0324(4) Uani 1 1 d D U . . .
 C8 C 0.68494(8) 0.58170(8) 0.43262(7) 0.0206(3) Uani 1 1 d . . . . .
 H8 H 0.658290 0.547429 0.443233 0.025 Uiso 1 1 calc R U . . .
 C9 C 0.69180(8) 0.54054(8) 0.55866(7) 0.0186(3) Uani 1 1 d . . . . .
 C10 C 0.72315(8) 0.49169(8) 0.53056(7) 0.0199(3) Uani 1 1 d . . . . .
 H10 H 0.741778 0.500934 0.495950 0.024 Uiso 1 1 calc R U . . .
 C11 C 0.72800(8) 0.42969(8) 0.55172(8) 0.0234(4) Uani 1 1 d . U . . .
 C12 C 0.76118(10) 0.37939(9) 0.51897(9) 0.0330(4) Uani 1 1 d D U . . .
 C13 C 0.70315(9) 0.41439(9) 0.60268(8) 0.0263(4) Uani 1 1 d . . . . .
 H13 H 0.706712 0.372348 0.617158 0.032 Uiso 1 1 calc R U . . .
 C14 C 0.67286(9) 0.46233(9) 0.63204(8) 0.0267(4) Uani 1 1 d . U . . .
 C15 C 0.64556(12) 0.44845(11) 0.68731(10) 0.0404(5) Uani 1 1 d . U . . .
 C16 C 0.66725(8) 0.52372(8) 0.61022(7) 0.0226(3) Uani 1 1 d . . . . .
 H16 H 0.645953 0.555406 0.631103 0.027 Uiso 1 1 calc R U . . .
 C17 C 0.72919(8) 0.65725(8) 0.57988(7) 0.0189(3) Uani 1 1 d . . . . .
 C18 C 0.70443(9) 0.68961(8) 0.62530(7) 0.0224(3) Uani 1 1 d . . . . .
 H18 H 0.660649 0.686755 0.632294 0.027 Uiso 1 1 calc R U . . .
 C19 C 0.71111(12) 0.75961(11) 0.70765(9) 0.0397(5) Uani 1 1 d D U . . .
 C20 C 0.80579(10) 0.73101(9) 0.65237(8) 0.0298(4) Uani 1 1 d . . . . .
 H20 H 0.831084 0.756755 0.675724 0.036 Uiso 1 1 calc R U . . .
 C21 C 0.83191(9) 0.69732(9) 0.60885(8) 0.0269(4) Uani 1 1 d . . . . .
 C22 C 0.90085(10) 0.70172(11) 0.59767(10) 0.0380(5) Uani 1 1 d . . . . .
 C23 C 0.79446(8) 0.66086(8) 0.57376(7) 0.0223(3) Uani 1 1 d . . . . .
 H23 H 0.813861 0.637701 0.544752 0.027 Uiso 1 1 calc R U . . .
 C24 C 0.61221(8) 0.63965(8) 0.54000(7) 0.0180(3) Uani 1 1 d . . . . .
 C25 C 0.56036(8) 0.59853(8) 0.53812(8) 0.0223(3) Uani 1 1 d . . . . .
 H25 H 0.567314 0.553673 0.537223 0.027 Uiso 1 1 calc R U . . .
 C26 C 0.49887(8) 0.62133(9) 0.53752(8) 0.0240(4) Uani 1 1 d . . . . .
 C27 C 0.44474(9) 0.57606(10) 0.53265(10) 0.0348(5) Uani 1 1 d . . . . .
 C28 C 0.48643(8) 0.68628(8) 0.54074(7) 0.0225(3) Uani 1 1 d . . . . .
 H28 H 0.444526 0.701786 0.541480 0.027 Uiso 1 1 calc R U . . .
 C29 C 0.53705(8) 0.72795(8) 0.54285(7) 0.0216(3) Uani 1 1 d . U . . .
 C30 C 0.52537(9) 0.79817(9) 0.54707(10) 0.0337(4) Uani 1 1 d D U . . .
 C31 C 0.59829(8) 0.70515(8) 0.54113(7) 0.0203(3) Uani 1 1 d . . . . .
 H31 H 0.631896 0.735004 0.540708 0.024 Uiso 1 1 calc R U . . .
 C32 C 0.74160(10) 0.72591(9) 0.66069(8) 0.0271(4) Uani 1 1 d . U . . .
 B1 B 0.68540(9) 0.61505(9) 0.53754(8) 0.0171(3) Uani 1 1 d . . . . .
 N1D N 0.41206(8) 0.92383(7) 0.29803(6) 0.0244(3) Uani 1 1 d D . . . .
 H1D H 0.4464(9) 0.9383(11) 0.3166(9) 0.029 Uiso 1 1 d D U . . .
 N2D N 0.48284(8) 1.02943(8) 0.36721(7) 0.0273(3) Uani 1 1 d . . . . .
 C1D C 0.42064(9) 0.88611(9) 0.25337(8) 0.0267(4) Uani 1 1 d . . . . .
 C2D C 0.36736(10) 0.86579(9) 0.22597(8) 0.0310(4) Uani 1 1 d . . . . .
 H2D H 0.371217 0.839420 0.194318 0.037 Uiso 1 1 calc R U . . .
 C3D C 0.30856(10) 0.88361(9) 0.24436(9) 0.0312(4) Uani 1 1 d . . . . .
 H3D H 0.272206 0.869180 0.225444 0.037 Uiso 1 1 calc R U . . .
 C4D C 0.30231(9) 0.92242(9) 0.29023(8) 0.0276(4) Uani 1 1 d . . . . .
 H4D H 0.261834 0.934662 0.302790 0.033 Uiso 1 1 calc R U . . .
 C5D C 0.35531(9) 0.94314(9) 0.31751(8) 0.0248(4) Uani 1 1 d . . . . .
 C6D C 0.48657(10) 0.87095(10) 0.23411(9) 0.0349(5) Uani 1 1 d . . . . .
 C7D C 0.53628(11) 0.89098(13) 0.27549(11) 0.0470(6) Uani 1 1 d . . . . .
 H7DA H 0.534241 0.937338 0.281066 0.071 Uiso 1 1 calc R U . . .
 H7DB H 0.577903 0.879360 0.261532 0.071 Uiso 1 1 calc R U . . .
 H7DC H 0.528771 0.869149 0.310557 0.071 Uiso 1 1 calc R U . . .
 C8D C 0.49214(14) 0.79849(13) 0.22372(14) 0.0582(7) Uani 1 1 d . . . . .
 H8DA H 0.483261 0.775290 0.257881 0.087 Uiso 1 1 calc R U . . .
 H8DB H 0.534762 0.788414 0.211298 0.087 Uiso 1 1 calc R U . . .
 H8DC H 0.461928 0.785684 0.195381 0.087 Uiso 1 1 calc R U . . .
 C9D C 0.49626(15) 0.90656(18) 0.17966(13) 0.0648(8) Uani 1 1 d . . . . .
 H9DA H 0.463097 0.894509 0.153716 0.097 Uiso 1 1 calc R U . . .
 H9DB H 0.537248 0.895195 0.164196 0.097 Uiso 1 1 calc R U . . .
 H9DC H 0.494638 0.952762 0.186253 0.097 Uiso 1 1 calc R U . . .
 C10D C 0.35461(9) 0.98814(10) 0.36520(8) 0.0290(4) Uani 1 1 d . . . . .
 H10A H 0.383819 0.972493 0.393877 0.035 Uiso 1 1 calc R U . . .
 H10B H 0.311920 0.989401 0.381248 0.035 Uiso 1 1 calc R U . . .
 C11D C 0.37398(9) 1.05589(9) 0.34761(9) 0.0308(4) Uani 1 1 d . . . . .
 H11A H 0.350094 1.067590 0.314148 0.037 Uiso 1 1 calc R U . . .
 H11B H 0.361840 1.086164 0.377059 0.037 Uiso 1 1 calc R U . . .
 C12D C 0.44338(9) 1.06415(9) 0.33584(8) 0.0269(4) Uani 1 1 d . . . . .
 C13D C 0.46426(10) 1.10792(10) 0.29746(9) 0.0341(4) Uani 1 1 d . . . . .
 H13D H 0.435469 1.130373 0.274712 0.041 Uiso 1 1 calc R U . . .
 C14D C 0.52840(11) 1.11830(10) 0.29296(10) 0.0375(5) Uani 1 1 d . . . . .
 H14D H 0.544254 1.147775 0.266663 0.045 Uiso 1 1 calc R U . . .
 C15D C 0.56888(10) 1.08546(10) 0.32697(9) 0.0335(4) Uani 1 1 d . . . . .
 H15D H 0.612748 1.093352 0.325358 0.040 Uiso 1 1 calc R U . . .
 C16D C 0.54488(9) 1.04057(9) 0.36377(8) 0.0272(4) Uani 1 1 d . . . . .
 C17D C 0.58795(10) 1.00453(10) 0.40371(9) 0.0333(4) Uani 1 1 d . . . . .
 C18D C 0.55325(11) 0.95025(11) 0.43238(11) 0.0422(5) Uani 1 1 d . . . . .
 H18A H 0.517013 0.967522 0.452281 0.063 Uiso 1 1 calc R U . . .
 H18B H 0.581567 0.929055 0.458398 0.063 Uiso 1 1 calc R U . . .
 H18C H 0.538838 0.919253 0.404903 0.063 Uiso 1 1 calc R U . . .
 C19D C 0.64526(11) 0.97748(13) 0.37329(12) 0.0467(6) Uani 1 1 d . . . . .
 H19A H 0.631239 0.947656 0.344719 0.070 Uiso 1 1 calc R U . . .
 H19B H 0.672365 0.954945 0.399462 0.070 Uiso 1 1 calc R U . . .
 H19C H 0.668739 1.012584 0.356268 0.070 Uiso 1 1 calc R U . . .
 C20D C 0.61074(12) 1.05237(12) 0.44746(11) 0.0457(6) Uani 1 1 d . . . . .
 H20A H 0.633757 1.087172 0.429514 0.068 Uiso 1 1 calc R U . . .
 H20B H 0.638469 1.030474 0.473542 0.068 Uiso 1 1 calc R U . . .
 H20C H 0.574527 1.069938 0.467194 0.068 Uiso 1 1 calc R U . . .
 F4A F 0.6181(3) 0.5228(4) 0.3467(3) 0.073(3) Uani 0.383(3) 1 d D U P A 2
 F6A F 0.7078(4) 0.4867(4) 0.3386(4) 0.097(4) Uani 0.383(3) 1 d D U P A 2
 F5A F 0.6753(3) 0.5591(3) 0.28606(19) 0.068(2) Uani 0.383(3) 1 d D U P A 2
 F7A F 0.7970(6) 0.3464(6) 0.5510(4) 0.058(3) Uani 0.141(4) 1 d D U P B 2
 F9A F 0.7151(4) 0.3354(5) 0.5067(5) 0.059(3) Uani 0.141(4) 1 d D U P B 2
 F8A F 0.7883(7) 0.3938(7) 0.4768(5) 0.075(4) Uani 0.141(4) 1 d D U P B 2
 F15A F 0.6499(3) 0.7807(3) 0.6956(3) 0.063(2) Uani 0.383(3) 1 d D U P A 2
 F13A F 0.7005(4) 0.7280(3) 0.7525(3) 0.082(3) Uani 0.383(3) 1 d D U P A 2
 F14A F 0.7363(3) 0.8155(3) 0.7226(3) 0.0688(16) Uani 0.383(3) 1 d D U P A 2
 F10 F 0.6580(4) 0.3937(3) 0.7086(4) 0.085(3) Uani 0.617(3) 1 d D U P A 1
 F11 F 0.6577(2) 0.49332(17) 0.72428(14) 0.0667(11) Uani 0.617(3) 1 d D U P A
 1
 F12 F 0.5813(2) 0.4510(3) 0.6854(3) 0.087(2) Uani 0.617(3) 1 d D U P A 1
 F24A F 0.5078(4) 0.8266(3) 0.5027(3) 0.071(2) Uani 0.383(3) 1 d D U P A 2
 F23A F 0.5732(5) 0.8310(10) 0.5679(6) 0.058(3) Uani 0.383(3) 1 d D U P A 2
 F22A F 0.4783(3) 0.8098(4) 0.5853(3) 0.060(2) Uani 0.383(3) 1 d D U P A 2

loop_
  _atom_site_aniso_label
  _atom_site_aniso_U_11
  _atom_site_aniso_U_22
  _atom_site_aniso_U_33
  _atom_site_aniso_U_23
  _atom_site_aniso_U_13
  _atom_site_aniso_U_12
 Cl1B 0.0592(9) 0.1230(17) 0.1323(18) 0.0388(15) 0.0186(10) 0.0359(10)
 Cl2B 0.1290(17) 0.0840(12) 0.154(2) -0.0115(12) 0.0562(16) 0.0218(11)
 C1B 0.093(5) 0.131(6) 0.039(3) -0.026(4) -0.023(3) 0.087(4)
 Cl1C 0.089(2) 0.103(2) 0.169(4) 0.054(2) 0.027(2) 0.0324(17)
 Cl2C 0.185(4) 0.202(4) 0.0726(18) -0.075(2) -0.072(2) 0.143(4)
 C1C 0.067(5) 0.059(4) 0.012(3) -0.001(3) 0.001(3) 0.029(4)
 F1 0.0574(9) 0.0610(9) 0.0480(8) 0.0189(7) -0.0154(7) -0.0402(8)
 F2 0.0498(8) 0.0264(6) 0.0611(9) 0.0184(6) 0.0016(6) -0.0028(5)
 F3 0.0632(9) 0.0393(8) 0.0658(10) 0.0004(7) 0.0409(8) -0.0122(7)
 F4 0.055(2) 0.111(4) 0.121(5) -0.079(3) -0.056(3) 0.030(3)
 F5 0.108(3) 0.071(2) 0.0346(16) -0.0272(15) 0.0233(19) -0.044(2)
 F6 0.137(4) 0.0225(14) 0.0362(14) -0.0034(12) -0.0166(19) -0.0195(19)
 F7 0.0363(9) 0.0771(14) 0.0795(14) -0.0326(11) 0.0079(9) 0.0164(9)
 F8 0.0646(12) 0.0513(10) 0.0379(8) -0.0194(7) -0.0069(8) 0.0246(9)
 F9 0.151(3) 0.0171(8) 0.0873(16) 0.0104(9) 0.0713(18) 0.0184(11)
 F10A 0.137(6) 0.125(7) 0.030(2) 0.015(4) -0.002(3) -0.065(5)
 F11A 0.123(7) 0.067(4) 0.082(6) 0.050(4) 0.078(5) 0.072(5)
 F12A 0.090(5) 0.029(2) 0.063(7) 0.019(3) 0.052(4) 0.003(3)
 F13 0.075(2) 0.068(2) 0.047(2) -0.0208(17) 0.0305(19) -0.0088(18)
 F14 0.081(2) 0.087(3) 0.0458(17) -0.0420(18) -0.0085(15) -0.011(2)
 F15 0.198(6) 0.078(3) 0.0424(18) -0.009(2) -0.009(3) 0.105(4)
 F16 0.0396(8) 0.1188(16) 0.0550(10) 0.0185(10) -0.0226(7) -0.0359(9)
 F17 0.0390(7) 0.0562(9) 0.0600(9) 0.0300(7) 0.0020(6) -0.0135(6)
 F18 0.0240(6) 0.0514(9) 0.1012(13) 0.0208(9) 0.0033(7) 0.0009(6)
 F19 0.0443(8) 0.0368(7) 0.0694(10) -0.0033(7) -0.0294(7) -0.0091(6)
 F20 0.0291(6) 0.0243(6) 0.0631(9) 0.0018(5) 0.0007(6) -0.0091(5)
 F21 0.0231(6) 0.0397(8) 0.1195(15) -0.0165(8) 0.0213(8) -0.0058(5)
 F22 0.054(3) 0.031(3) 0.078(3) -0.027(2) -0.017(2) 0.006(3)
 F23 0.058(2) 0.0306(16) 0.085(2) 0.0285(14) -0.0096(17) 0.0006(16)
 F24 0.0308(13) 0.0234(13) 0.121(4) -0.008(2) 0.006(2) 0.0097(9)
 C1 0.0173(7) 0.0151(7) 0.0224(8) 0.0015(6) -0.0004(6) 0.0011(6)
 C2 0.0211(8) 0.0162(8) 0.0228(8) 0.0002(6) -0.0015(6) 0.0000(6)
 C3 0.0223(8) 0.0194(8) 0.0250(8) 0.0037(7) 0.0001(7) -0.0005(6)
 C4 0.0323(10) 0.0268(9) 0.0288(9) 0.0059(7) 0.0016(8) -0.0039(8)
 C5 0.0287(9) 0.0253(9) 0.0202(8) 0.0028(7) 0.0012(7) 0.0023(7)
 C6 0.0270(9) 0.0209(8) 0.0217(8) -0.0008(7) -0.0032(7) 0.0003(7)
 C7 0.0422(11) 0.0321(10) 0.0228(9) -0.0038(8) -0.0038(8) -0.0044(8)
 C8 0.0211(8) 0.0189(8) 0.0217(8) 0.0006(6) -0.0009(6) -0.0016(6)
 C9 0.0166(7) 0.0173(8) 0.0220(8) -0.0004(6) -0.0016(6) -0.0021(6)
 C10 0.0199(8) 0.0179(8) 0.0221(8) -0.0008(6) 0.0002(6) -0.0011(6)
 C11 0.0230(8) 0.0188(8) 0.0285(9) -0.0020(7) -0.0008(7) 0.0001(6)
 C12 0.0407(11) 0.0228(9) 0.0355(10) -0.0007(8) 0.0014(8) 0.0074(8)
 C13 0.0290(9) 0.0172(8) 0.0327(10) 0.0045(7) 0.0007(8) -0.0001(7)
 C14 0.0293(9) 0.0237(9) 0.0270(9) 0.0052(7) 0.0039(7) -0.0007(7)
 C15 0.0543(13) 0.0303(10) 0.0366(11) 0.0100(9) 0.0142(10) 0.0028(9)
 C16 0.0238(8) 0.0199(8) 0.0241(9) 0.0008(7) 0.0034(7) 0.0014(6)
 C17 0.0214(8) 0.0152(7) 0.0201(8) 0.0031(6) -0.0014(6) -0.0009(6)
 C18 0.0268(9) 0.0189(8) 0.0213(8) 0.0009(6) -0.0022(7) -0.0001(7)
 C19 0.0577(14) 0.0342(11) 0.0271(10) -0.0085(8) -0.0091(9) 0.0019(10)
 C20 0.0398(11) 0.0206(9) 0.0290(9) 0.0048(7) -0.0146(8) -0.0107(8)
 C21 0.0264(9) 0.0251(9) 0.0292(9) 0.0093(7) -0.0080(7) -0.0081(7)
 C22 0.0293(10) 0.0440(12) 0.0406(12) 0.0163(10) -0.0115(9) -0.0161(9)
 C23 0.0221(8) 0.0209(8) 0.0238(8) 0.0044(7) -0.0030(7) -0.0024(6)
 C24 0.0202(8) 0.0175(8) 0.0163(7) -0.0013(6) -0.0001(6) -0.0012(6)
 C25 0.0211(8) 0.0168(8) 0.0288(9) -0.0026(7) 0.0003(7) -0.0010(6)
 C26 0.0212(8) 0.0211(8) 0.0295(9) -0.0037(7) -0.0002(7) -0.0020(7)
 C27 0.0218(9) 0.0248(9) 0.0579(14) -0.0046(9) -0.0002(9) -0.0005(7)
 C28 0.0201(8) 0.0217(8) 0.0257(9) -0.0018(7) -0.0001(7) 0.0026(6)
 C29 0.0228(8) 0.0178(8) 0.0243(8) -0.0007(6) -0.0004(7) 0.0014(6)
 C30 0.0263(9) 0.0206(9) 0.0543(13) -0.0013(8) -0.0051(9) 0.0017(7)
 C31 0.0209(8) 0.0173(8) 0.0226(8) 0.0002(6) -0.0012(6) -0.0017(6)
 C32 0.0401(11) 0.0195(8) 0.0218(8) -0.0002(7) -0.0069(8) -0.0008(7)
 B1 0.0181(8) 0.0148(8) 0.0185(8) -0.0010(6) 0.0002(7) -0.0013(6)
 N1D 0.0270(8) 0.0222(7) 0.0239(7) -0.0022(6) 0.0012(6) -0.0021(6)
 N2D 0.0268(8) 0.0223(8) 0.0327(8) -0.0034(6) -0.0018(6) -0.0006(6)
 C1D 0.0357(10) 0.0195(8) 0.0249(9) -0.0001(7) 0.0022(7) -0.0027(7)
 C2D 0.0420(11) 0.0240(9) 0.0270(9) -0.0008(7) -0.0015(8) -0.0064(8)
 C3D 0.0360(10) 0.0251(9) 0.0324(10) 0.0045(8) -0.0065(8) -0.0089(8)
 C4D 0.0281(9) 0.0236(9) 0.0312(10) 0.0070(7) -0.0007(8) -0.0035(7)
 C5D 0.0277(9) 0.0198(8) 0.0268(9) 0.0040(7) 0.0022(7) -0.0007(7)
 C6D 0.0368(11) 0.0338(11) 0.0343(11) -0.0079(8) 0.0085(9) 0.0000(9)
 C7D 0.0317(11) 0.0555(15) 0.0539(15) -0.0203(12) 0.0051(10) 0.0033(10)
 C8D 0.0518(15) 0.0453(15) 0.077(2) -0.0283(14) 0.0047(14) 0.0075(12)
 C9D 0.0558(17) 0.088(2) 0.0509(16) 0.0129(15) 0.0214(13) -0.0052(16)
 C10D 0.0257(9) 0.0322(10) 0.0290(9) -0.0052(8) 0.0029(7) 0.0008(7)
 C11D 0.0281(9) 0.0254(9) 0.0390(11) -0.0077(8) -0.0016(8) 0.0041(7)
 C12D 0.0296(9) 0.0208(8) 0.0302(9) -0.0071(7) -0.0010(8) 0.0027(7)
 C13D 0.0403(11) 0.0287(10) 0.0334(11) -0.0002(8) 0.0021(9) 0.0094(8)
 C14D 0.0451(12) 0.0280(10) 0.0392(12) 0.0038(8) 0.0141(10) 0.0043(9)
 C15D 0.0319(10) 0.0262(10) 0.0423(12) -0.0012(8) 0.0086(9) -0.0007(8)
 C16D 0.0262(9) 0.0210(9) 0.0343(10) -0.0043(7) 0.0006(7) -0.0007(7)
 C17D 0.0274(10) 0.0290(10) 0.0435(12) 0.0014(9) -0.0058(8) -0.0027(8)
 C18D 0.0388(12) 0.0355(12) 0.0522(14) 0.0110(10) -0.0114(10) -0.0043(9)
 C19D 0.0318(11) 0.0483(14) 0.0600(16) 0.0008(12) -0.0042(10) 0.0081(10)
 C20D 0.0473(13) 0.0408(13) 0.0489(14) -0.0040(11) -0.0141(11) -0.0050(10)
 F4A 0.058(3) 0.113(6) 0.047(3) -0.044(3) 0.012(3) -0.055(4)
 F6A 0.095(5) 0.066(5) 0.129(8) -0.073(4) -0.081(5) 0.055(4)
 F5A 0.113(5) 0.076(4) 0.0149(17) 0.005(2) -0.015(3) -0.052(4)
 F7A 0.061(5) 0.049(5) 0.064(4) -0.023(3) -0.022(4) 0.036(4)
 F9A 0.052(4) 0.044(4) 0.083(5) -0.042(4) -0.010(4) 0.010(3)
 F8A 0.085(6) 0.072(5) 0.069(5) 0.008(4) 0.025(4) 0.010(4)
 F15A 0.054(3) 0.079(5) 0.056(3) -0.045(3) -0.019(2) 0.035(3)
 F13A 0.147(8) 0.070(4) 0.031(3) 0.017(3) 0.030(4) 0.073(5)
 F14A 0.077(4) 0.057(3) 0.073(4) -0.049(3) 0.008(3) -0.020(3)
 F10 0.149(6) 0.051(3) 0.053(3) 0.035(2) 0.048(4) 0.049(3)
 F11 0.112(3) 0.061(2) 0.0277(14) 0.0023(13) 0.0219(18) -0.0169(19)
 F12 0.0414(15) 0.156(6) 0.063(3) 0.040(3) 0.0223(15) -0.006(2)
 F24A 0.127(7) 0.024(2) 0.061(3) 0.003(2) -0.039(4) 0.018(4)
 F23A 0.031(3) 0.022(3) 0.122(9) -0.027(6) -0.013(4) 0.001(2)
 F22A 0.061(4) 0.029(2) 0.091(5) -0.006(3) 0.039(4) 0.013(3)

_geom_special_details
;
 All esds (except the esd in the dihedral angle between two l.s. planes)
 are estimated using the full covariance matrix.  The cell esds are taken
 into account individually in the estimation of esds in distances, angles
 and torsion angles; correlations between esds in cell parameters are only
 used when they are defined by crystal symmetry.  An approximate (isotropic)
 treatment of cell esds is used for estimating esds involving l.s. planes.
;
loop_
  _geom_bond_atom_site_label_1
  _geom_bond_atom_site_label_2
  _geom_bond_distance
  _geom_bond_site_symmetry_2
  _geom_bond_publ_flag
 Cl1B C1B 1.703(8) . ?
 Cl2B C1B 1.733(9) . ?
 C1B H1BA 0.9900 . ?
 C1B H1BB 0.9900 . ?
 Cl1C C1C 1.755(7) . ?
 Cl2C C1C 1.771(6) . ?
 C1C H1CA 0.9900 . ?
 C1C H1CB 0.9900 . ?
 F1 C4 1.332(2) . ?
 F2 C4 1.330(2) . ?
 F3 C4 1.338(2) . ?
 F4 C7 1.264(4) . ?
 F5 C7 1.353(4) . ?
 F6 C7 1.319(4) . ?
 F7 C12 1.359(3) . ?
 F8 C12 1.333(3) . ?
 F9 C12 1.296(3) . ?
 F10A C15 1.385(7) . ?
 F11A C15 1.227(7) . ?
 F12A C15 1.329(9) . ?
 F13 C19 1.313(5) . ?
 F14 C19 1.355(4) . ?
 F15 C19 1.250(4) . ?
 F16 C22 1.338(3) . ?
 F17 C22 1.327(2) . ?
 F18 C22 1.336(3) . ?
 F19 C27 1.344(3) . ?
 F20 C27 1.341(2) . ?
 F21 C27 1.339(2) . ?
 F22 C30 1.303(6) . ?
 F23 C30 1.369(5) . ?
 F24 C30 1.308(4) . ?
 C1 C2 1.404(2) . ?
 C1 C8 1.404(2) . ?
 C1 B1 1.638(2) . ?
 C2 H2 0.9500 . ?
 C2 C3 1.393(2) . ?
 C3 C4 1.500(2) . ?
 C3 C5 1.386(3) . ?
 C5 H5 0.9500 . ?
 C5 C6 1.389(3) . ?
 C6 C7 1.497(3) . ?
 C6 C8 1.392(2) . ?
 C7 F4A 1.348(6) . ?
 C7 F6A 1.275(6) . ?
 C7 F5A 1.302(5) . ?
 C8 H8 0.9500 . ?
 C9 C10 1.399(2) . ?
 C9 C16 1.403(2) . ?
 C9 B1 1.646(2) . ?
 C10 H10 0.9500 . ?
 C10 C11 1.399(2) . ?
 C11 C12 1.497(3) . ?
 C11 C13 1.384(3) . ?
 C12 F7A 1.291(8) . ?
 C12 F9A 1.378(8) . ?
 C12 F8A 1.215(9) . ?
 C13 H13 0.9500 . ?
 C13 C14 1.390(3) . ?
 C14 C15 1.492(3) . ?
 C14 C16 1.394(3) . ?
 C15 F10 1.284(7) . ?
 C15 F11 1.325(4) . ?
 C15 F12 1.370(5) . ?
 C16 H16 0.9500 . ?
 C17 C18 1.398(2) . ?
 C17 C23 1.401(2) . ?
 C17 B1 1.646(2) . ?
 C18 H18 0.9500 . ?
 C18 C32 1.394(3) . ?
 C19 C32 1.490(3) . ?
 C19 F15A 1.407(6) . ?
 C19 F13A 1.295(6) . ?
 C19 F14A 1.337(5) . ?
 C20 H20 0.9500 . ?
 C20 C21 1.387(3) . ?
 C20 C32 1.387(3) . ?
 C21 C22 1.497(3) . ?
 C21 C23 1.395(3) . ?
 C23 H23 0.9500 . ?
 C24 C25 1.401(2) . ?
 C24 C31 1.402(2) . ?
 C24 B1 1.643(2) . ?
 C25 H25 0.9500 . ?
 C25 C26 1.394(2) . ?
 C26 C27 1.497(3) . ?
 C26 C28 1.386(2) . ?
 C28 H28 0.9500 . ?
 C28 C29 1.388(2) . ?
 C29 C30 1.493(3) . ?
 C29 C31 1.390(2) . ?
 C30 F24A 1.287(6) . ?
 C30 F23A 1.331(10) . ?
 C30 F22A 1.388(6) . ?
 C31 H31 0.9500 . ?
 N1D H1D 0.911(16) . ?
 N1D C1D 1.354(2) . ?
 N1D C5D 1.360(2) . ?
 N2D C12D 1.347(3) . ?
 N2D C16D 1.345(3) . ?
 C1D C2D 1.383(3) . ?
 C1D C6D 1.514(3) . ?
 C2D H2D 0.9500 . ?
 C2D C3D 1.381(3) . ?
 C3D H3D 0.9500 . ?
 C3D C4D 1.385(3) . ?
 C4D H4D 0.9500 . ?
 C4D C5D 1.379(3) . ?
 C5D C10D 1.493(3) . ?
 C6D C7D 1.520(3) . ?
 C6D C8D 1.541(3) . ?
 C6D C9D 1.532(4) . ?
 C7D H7DA 0.9800 . ?
 C7D H7DB 0.9800 . ?
 C7D H7DC 0.9800 . ?
 C8D H8DA 0.9800 . ?
 C8D H8DB 0.9800 . ?
 C8D H8DC 0.9800 . ?
 C9D H9DA 0.9800 . ?
 C9D H9DB 0.9800 . ?
 C9D H9DC 0.9800 . ?
 C10D H10A 0.9900 . ?
 C10D H10B 0.9900 . ?
 C10D C11D 1.537(3) . ?
 C11D H11A 0.9900 . ?
 C11D H11B 0.9900 . ?
 C11D C12D 1.516(3) . ?
 C12D C13D 1.381(3) . ?
 C13D H13D 0.9500 . ?
 C13D C14D 1.388(3) . ?
 C14D H14D 0.9500 . ?
 C14D C15D 1.378(3) . ?
 C15D H15D 0.9500 . ?
 C15D C16D 1.394(3) . ?
 C16D C17D 1.534(3) . ?
 C17D C18D 1.523(3) . ?
 C17D C19D 1.535(3) . ?
 C17D C20D 1.539(3) . ?
 C18D H18A 0.9800 . ?
 C18D H18B 0.9800 . ?
 C18D H18C 0.9800 . ?
 C19D H19A 0.9800 . ?
 C19D H19B 0.9800 . ?
 C19D H19C 0.9800 . ?
 C20D H20A 0.9800 . ?
 C20D H20B 0.9800 . ?
 C20D H20C 0.9800 . ?

loop_
  _geom_angle_atom_site_label_1
  _geom_angle_atom_site_label_2
  _geom_angle_atom_site_label_3
  _geom_angle
  _geom_angle_site_symmetry_1
  _geom_angle_site_symmetry_3
  _geom_angle_publ_flag
 Cl1B C1B Cl2B 112.3(5) . . ?
 Cl1B C1B H1BA 109.1 . . ?
 Cl1B C1B H1BB 109.1 . . ?
 Cl2B C1B H1BA 109.1 . . ?
 Cl2B C1B H1BB 109.1 . . ?
 H1BA C1B H1BB 107.9 . . ?
 Cl1C C1C Cl2C 110.5(5) . . ?
 Cl1C C1C H1CA 109.6 . . ?
 Cl1C C1C H1CB 109.6 . . ?
 Cl2C C1C H1CA 109.6 . . ?
 Cl2C C1C H1CB 109.6 . . ?
 H1CA C1C H1CB 108.1 . . ?
 C2 C1 C8 115.50(15) . . ?
 C2 C1 B1 123.86(15) . . ?
 C8 C1 B1 120.50(14) . . ?
 C1 C2 H2 119.0 . . ?
 C3 C2 C1 122.10(16) . . ?
 C3 C2 H2 119.0 . . ?
 C2 C3 C4 119.77(16) . . ?
 C5 C3 C2 121.19(16) . . ?
 C5 C3 C4 119.04(16) . . ?
 F1 C4 F3 106.37(18) . . ?
 F1 C4 C3 113.05(16) . . ?
 F2 C4 F1 105.25(17) . . ?
 F2 C4 F3 106.05(17) . . ?
 F2 C4 C3 113.05(16) . . ?
 F3 C4 C3 112.46(16) . . ?
 C3 C5 H5 121.1 . . ?
 C3 C5 C6 117.86(16) . . ?
 C6 C5 H5 121.1 . . ?
 C5 C6 C7 119.85(17) . . ?
 C5 C6 C8 120.86(16) . . ?
 C8 C6 C7 119.28(16) . . ?
 F4 C7 F5 107.7(3) . . ?
 F4 C7 F6 107.5(4) . . ?
 F4 C7 C6 115.3(3) . . ?
 F5 C7 C6 111.2(2) . . ?
 F6 C7 F5 102.3(3) . . ?
 F6 C7 C6 112.0(3) . . ?
 F4A C7 C6 111.6(3) . . ?
 F6A C7 C6 113.9(4) . . ?
 F6A C7 F4A 103.9(6) . . ?
 F6A C7 F5A 109.1(5) . . ?
 F5A C7 C6 115.2(3) . . ?
 F5A C7 F4A 102.0(4) . . ?
 C1 C8 H8 118.8 . . ?
 C6 C8 C1 122.41(16) . . ?
 C6 C8 H8 118.8 . . ?
 C10 C9 C16 115.54(15) . . ?
 C10 C9 B1 125.35(15) . . ?
 C16 C9 B1 119.02(15) . . ?
 C9 C10 H10 118.9 . . ?
 C9 C10 C11 122.20(16) . . ?
 C11 C10 H10 118.9 . . ?
 C10 C11 C12 119.40(17) . . ?
 C13 C11 C10 121.00(16) . . ?
 C13 C11 C12 119.59(17) . . ?
 F7 C12 C11 111.23(17) . . ?
 F8 C12 F7 101.07(19) . . ?
 F8 C12 C11 113.34(17) . . ?
 F9 C12 F7 105.8(2) . . ?
 F9 C12 F8 109.5(2) . . ?
 F9 C12 C11 114.79(19) . . ?
 F7A C12 C11 109.5(5) . . ?
 F7A C12 F9A 101.2(7) . . ?
 F9A C12 C11 104.4(4) . . ?
 F8A C12 C11 119.9(7) . . ?
 F8A C12 F7A 111.2(8) . . ?
 F8A C12 F9A 108.8(8) . . ?
 C11 C13 H13 121.0 . . ?
 C11 C13 C14 118.04(16) . . ?
 C14 C13 H13 121.0 . . ?
 C13 C14 C15 120.19(17) . . ?
 C13 C14 C16 120.61(17) . . ?
 C16 C14 C15 119.21(18) . . ?
 F10A C15 C14 108.4(3) . . ?
 F11A C15 F10A 108.6(6) . . ?
 F11A C15 F12A 111.1(6) . . ?
 F11A C15 C14 116.6(4) . . ?
 F12A C15 F10A 100.4(6) . . ?
 F12A C15 C14 110.5(5) . . ?
 F10 C15 C14 117.1(4) . . ?
 F10 C15 F11 108.6(4) . . ?
 F10 C15 F12 104.8(5) . . ?
 F11 C15 C14 113.3(2) . . ?
 F11 C15 F12 101.0(3) . . ?
 F12 C15 C14 110.5(3) . . ?
 C9 C16 H16 118.7 . . ?
 C14 C16 C9 122.59(16) . . ?
 C14 C16 H16 118.7 . . ?
 C18 C17 C23 115.63(16) . . ?
 C18 C17 B1 122.63(15) . . ?
 C23 C17 B1 121.69(15) . . ?
 C17 C18 H18 118.8 . . ?
 C32 C18 C17 122.43(17) . . ?
 C32 C18 H18 118.8 . . ?
 F13 C19 F14 102.6(3) . . ?
 F13 C19 C32 109.7(3) . . ?
 F14 C19 C32 109.8(2) . . ?
 F15 C19 F13 111.8(4) . . ?
 F15 C19 F14 109.9(3) . . ?
 F15 C19 C32 112.7(3) . . ?
 F15A C19 C32 113.1(3) . . ?
 F13A C19 C32 118.7(4) . . ?
 F13A C19 F15A 100.0(5) . . ?
 F13A C19 F14A 106.7(4) . . ?
 F14A C19 C32 116.5(3) . . ?
 F14A C19 F15A 98.9(4) . . ?
 C21 C20 H20 121.1 . . ?
 C32 C20 H20 121.1 . . ?
 C32 C20 C21 117.89(17) . . ?
 C20 C21 C22 120.06(18) . . ?
 C20 C21 C23 120.95(18) . . ?
 C23 C21 C22 118.95(19) . . ?
 F16 C22 C21 112.5(2) . . ?
 F17 C22 F16 107.02(18) . . ?
 F17 C22 F18 106.8(2) . . ?
 F17 C22 C21 112.64(18) . . ?
 F18 C22 F16 104.8(2) . . ?
 F18 C22 C21 112.51(17) . . ?
 C17 C23 H23 118.9 . . ?
 C21 C23 C17 122.17(17) . . ?
 C21 C23 H23 118.9 . . ?
 C25 C24 C31 115.70(15) . . ?
 C25 C24 B1 123.72(15) . . ?
 C31 C24 B1 120.49(14) . . ?
 C24 C25 H25 118.9 . . ?
 C26 C25 C24 122.11(16) . . ?
 C26 C25 H25 118.9 . . ?
 C25 C26 C27 120.57(16) . . ?
 C28 C26 C25 120.95(16) . . ?
 C28 C26 C27 118.48(16) . . ?
 F19 C27 C26 111.96(18) . . ?
 F20 C27 F19 106.40(17) . . ?
 F20 C27 C26 112.75(17) . . ?
 F21 C27 F19 106.47(18) . . ?
 F21 C27 F20 106.34(18) . . ?
 F21 C27 C26 112.45(17) . . ?
 C26 C28 H28 121.0 . . ?
 C26 C28 C29 117.96(16) . . ?
 C29 C28 H28 121.0 . . ?
 C28 C29 C30 119.40(16) . . ?
 C28 C29 C31 120.88(16) . . ?
 C31 C29 C30 119.73(16) . . ?
 F22 C30 F23 105.5(5) . . ?
 F22 C30 F24 110.4(6) . . ?
 F22 C30 C29 112.6(6) . . ?
 F23 C30 C29 108.6(3) . . ?
 F24 C30 F23 104.9(3) . . ?
 F24 C30 C29 114.1(3) . . ?
 F24A C30 C29 116.5(4) . . ?
 F24A C30 F23A 107.7(8) . . ?
 F24A C30 F22A 105.6(5) . . ?
 F23A C30 C29 114.0(9) . . ?
 F23A C30 F22A 102.0(7) . . ?
 F22A C30 C29 109.8(4) . . ?
 C24 C31 H31 118.9 . . ?
 C29 C31 C24 122.30(16) . . ?
 C29 C31 H31 118.8 . . ?
 C18 C32 C19 118.84(19) . . ?
 C20 C32 C18 120.81(18) . . ?
 C20 C32 C19 120.35(18) . . ?
 C1 B1 C9 112.50(13) . . ?
 C1 B1 C17 112.24(13) . . ?
 C1 B1 C24 105.18(13) . . ?
 C17 B1 C9 105.40(13) . . ?
 C24 B1 C9 111.32(13) . . ?
 C24 B1 C17 110.32(13) . . ?
 C1D N1D H1D 118.9(15) . . ?
 C1D N1D C5D 124.90(17) . . ?
 C5D N1D H1D 116.2(15) . . ?
 C16D N2D C12D 119.00(17) . . ?
 N1D C1D C2D 117.00(18) . . ?
 N1D C1D C6D 119.67(17) . . ?
 C2D C1D C6D 123.25(18) . . ?
 C1D C2D H2D 119.8 . . ?
 C3D C2D C1D 120.38(19) . . ?
 C3D C2D H2D 119.8 . . ?
 C2D C3D H3D 119.8 . . ?
 C2D C3D C4D 120.38(19) . . ?
 C4D C3D H3D 119.8 . . ?
 C3D C4D H4D 120.3 . . ?
 C5D C4D C3D 119.48(19) . . ?
 C5D C4D H4D 120.3 . . ?
 N1D C5D C4D 117.85(18) . . ?
 N1D C5D C10D 117.80(17) . . ?
 C4D C5D C10D 124.26(18) . . ?
 C1D C6D C7D 112.60(17) . . ?
 C1D C6D C8D 109.15(19) . . ?
 C1D C6D C9D 106.9(2) . . ?
 C7D C6D C8D 109.0(2) . . ?
 C7D C6D C9D 110.1(2) . . ?
 C9D C6D C8D 109.0(2) . . ?
 C6D C7D H7DA 109.5 . . ?
 C6D C7D H7DB 109.5 . . ?
 C6D C7D H7DC 109.5 . . ?
 H7DA C7D H7DB 109.5 . . ?
 H7DA C7D H7DC 109.5 . . ?
 H7DB C7D H7DC 109.5 . . ?
 C6D C8D H8DA 109.5 . . ?
 C6D C8D H8DB 109.5 . . ?
 C6D C8D H8DC 109.5 . . ?
 H8DA C8D H8DB 109.5 . . ?
 H8DA C8D H8DC 109.5 . . ?
 H8DB C8D H8DC 109.5 . . ?
 C6D C9D H9DA 109.5 . . ?
 C6D C9D H9DB 109.5 . . ?
 C6D C9D H9DC 109.5 . . ?
 H9DA C9D H9DB 109.5 . . ?
 H9DA C9D H9DC 109.5 . . ?
 H9DB C9D H9DC 109.5 . . ?
 C5D C10D H10A 109.4 . . ?
 C5D C10D H10B 109.4 . . ?
 C5D C10D C11D 111.26(16) . . ?
 H10A C10D H10B 108.0 . . ?
 C11D C10D H10A 109.4 . . ?
 C11D C10D H10B 109.4 . . ?
 C10D C11D H11A 108.6 . . ?
 C10D C11D H11B 108.6 . . ?
 H11A C11D H11B 107.5 . . ?
 C12D C11D C10D 114.81(16) . . ?
 C12D C11D H11A 108.6 . . ?
 C12D C11D H11B 108.6 . . ?
 N2D C12D C11D 116.14(18) . . ?
 N2D C12D C13D 122.58(19) . . ?
 C13D C12D C11D 121.16(18) . . ?
 C12D C13D H13D 120.8 . . ?
 C12D C13D C14D 118.3(2) . . ?
 C14D C13D H13D 120.8 . . ?
 C13D C14D H14D 120.3 . . ?
 C15D C14D C13D 119.4(2) . . ?
 C15D C14D H14D 120.3 . . ?
 C14D C15D H15D 120.3 . . ?
 C14D C15D C16D 119.4(2) . . ?
 C16D C15D H15D 120.3 . . ?
 N2D C16D C15D 121.15(19) . . ?
 N2D C16D C17D 117.61(17) . . ?
 C15D C16D C17D 121.17(18) . . ?
 C16D C17D C19D 110.61(19) . . ?
 C16D C17D C20D 107.86(17) . . ?
 C18D C17D C16D 111.43(17) . . ?
 C18D C17D C19D 109.37(19) . . ?
 C18D C17D C20D 108.8(2) . . ?
 C19D C17D C20D 108.74(19) . . ?
 C17D C18D H18A 109.5 . . ?
 C17D C18D H18B 109.5 . . ?
 C17D C18D H18C 109.5 . . ?
 H18A C18D H18B 109.5 . . ?
 H18A C18D H18C 109.5 . . ?
 H18B C18D H18C 109.5 . . ?
 C17D C19D H19A 109.5 . . ?
 C17D C19D H19B 109.5 . . ?
 C17D C19D H19C 109.5 . . ?
 H19A C19D H19B 109.5 . . ?
 H19A C19D H19C 109.5 . . ?
 H19B C19D H19C 109.5 . . ?
 C17D C20D H20A 109.5 . . ?
 C17D C20D H20B 109.5 . . ?
 C17D C20D H20C 109.5 . . ?
 H20A C20D H20B 109.5 . . ?
 H20A C20D H20C 109.5 . . ?
 H20B C20D H20C 109.5 . . ?

loop_
  _geom_torsion_atom_site_label_1
  _geom_torsion_atom_site_label_2
  _geom_torsion_atom_site_label_3
  _geom_torsion_atom_site_label_4
  _geom_torsion
  _geom_torsion_site_symmetry_1
  _geom_torsion_site_symmetry_2
  _geom_torsion_site_symmetry_3
  _geom_torsion_site_symmetry_4
  _geom_torsion_publ_flag
 F13 C19 C32 C18 56.0(3) . . . . ?
 F13 C19 C32 C20 -124.4(3) . . . . ?
 F14 C19 C32 C18 168.0(3) . . . . ?
 F14 C19 C32 C20 -12.4(3) . . . . ?
 F15 C19 C32 C18 -69.3(4) . . . . ?
 F15 C19 C32 C20 110.4(4) . . . . ?
 C1 C2 C3 C4 -179.46(16) . . . . ?
 C1 C2 C3 C5 1.0(3) . . . . ?
 C2 C1 C8 C6 3.1(2) . . . . ?
 C2 C1 B1 C9 -137.66(16) . . . . ?
 C2 C1 B1 C17 -19.0(2) . . . . ?
 C2 C1 B1 C24 101.00(17) . . . . ?
 C2 C3 C4 F1 26.0(3) . . . . ?
 C2 C3 C4 F2 -93.4(2) . . . . ?
 C2 C3 C4 F3 146.53(18) . . . . ?
 C2 C3 C5 C6 1.2(3) . . . . ?
 C3 C5 C6 C7 -179.76(17) . . . . ?
 C3 C5 C6 C8 -1.2(3) . . . . ?
 C4 C3 C5 C6 -178.37(17) . . . . ?
 C5 C3 C4 F1 -154.36(18) . . . . ?
 C5 C3 C4 F2 86.2(2) . . . . ?
 C5 C3 C4 F3 -33.9(3) . . . . ?
 C5 C6 C7 F4 -105.7(4) . . . . ?
 C5 C6 C7 F5 17.3(3) . . . . ?
 C5 C6 C7 F6 131.0(3) . . . . ?
 C5 C6 C7 F4A -140.2(4) . . . . ?
 C5 C6 C7 F6A 102.5(6) . . . . ?
 C5 C6 C7 F5A -24.6(5) . . . . ?
 C5 C6 C8 C1 -1.1(3) . . . . ?
 C7 C6 C8 C1 177.52(17) . . . . ?
 C8 C1 C2 C3 -3.0(2) . . . . ?
 C8 C1 B1 C9 46.9(2) . . . . ?
 C8 C1 B1 C17 165.58(15) . . . . ?
 C8 C1 B1 C24 -74.44(18) . . . . ?
 C8 C6 C7 F4 75.7(4) . . . . ?
 C8 C6 C7 F5 -161.3(3) . . . . ?
 C8 C6 C7 F6 -47.6(3) . . . . ?
 C8 C6 C7 F4A 41.1(5) . . . . ?
 C8 C6 C7 F6A -76.1(6) . . . . ?
 C8 C6 C7 F5A 156.8(4) . . . . ?
 C9 C10 C11 C12 178.84(17) . . . . ?
 C9 C10 C11 C13 -1.8(3) . . . . ?
 C10 C9 C16 C14 -0.7(3) . . . . ?
 C10 C9 B1 C1 12.3(2) . . . . ?
 C10 C9 B1 C17 -110.28(18) . . . . ?
 C10 C9 B1 C24 130.10(17) . . . . ?
 C10 C11 C12 F7 70.8(2) . . . . ?
 C10 C11 C12 F8 -42.3(3) . . . . ?
 C10 C11 C12 F9 -169.2(2) . . . . ?
 C10 C11 C12 F7A 136.7(7) . . . . ?
 C10 C11 C12 F9A -115.7(6) . . . . ?
 C10 C11 C12 F8A 6.4(10) . . . . ?
 C10 C11 C13 C14 0.4(3) . . . . ?
 C11 C13 C14 C15 -179.67(19) . . . . ?
 C11 C13 C14 C16 0.7(3) . . . . ?
 C12 C11 C13 C14 179.78(18) . . . . ?
 C13 C11 C12 F7 -108.6(2) . . . . ?
 C13 C11 C12 F8 138.3(2) . . . . ?
 C13 C11 C12 F9 11.5(3) . . . . ?
 C13 C11 C12 F7A -42.7(7) . . . . ?
 C13 C11 C12 F9A 65.0(6) . . . . ?
 C13 C11 C12 F8A -172.9(9) . . . . ?
 C13 C14 C15 F10A 94.1(5) . . . . ?
 C13 C14 C15 F11A -143.1(6) . . . . ?
 C13 C14 C15 F12A -15.0(6) . . . . ?
 C13 C14 C15 F10 8.2(5) . . . . ?
 C13 C14 C15 F11 135.8(3) . . . . ?
 C13 C14 C15 F12 -111.6(4) . . . . ?
 C13 C14 C16 C9 -0.6(3) . . . . ?
 C15 C14 C16 C9 179.80(19) . . . . ?
 C16 C9 C10 C11 1.9(2) . . . . ?
 C16 C9 B1 C1 -171.28(15) . . . . ?
 C16 C9 B1 C17 66.10(19) . . . . ?
 C16 C9 B1 C24 -53.5(2) . . . . ?
 C16 C14 C15 F10A -86.3(5) . . . . ?
 C16 C14 C15 F11A 36.5(6) . . . . ?
 C16 C14 C15 F12A 164.6(6) . . . . ?
 C16 C14 C15 F10 -172.2(5) . . . . ?
 C16 C14 C15 F11 -44.6(4) . . . . ?
 C16 C14 C15 F12 68.0(4) . . . . ?
 C17 C18 C32 C19 179.11(17) . . . . ?
 C17 C18 C32 C20 -0.5(3) . . . . ?
 C18 C17 C23 C21 -3.5(2) . . . . ?
 C18 C17 B1 C1 140.14(16) . . . . ?
 C18 C17 B1 C9 -97.07(18) . . . . ?
 C18 C17 B1 C24 23.2(2) . . . . ?
 C20 C21 C22 F16 25.1(3) . . . . ?
 C20 C21 C22 F17 -96.0(2) . . . . ?
 C20 C21 C22 F18 143.17(19) . . . . ?
 C20 C21 C23 C17 1.2(3) . . . . ?
 C21 C20 C32 C18 -2.0(3) . . . . ?
 C21 C20 C32 C19 178.39(18) . . . . ?
 C22 C21 C23 C17 -176.54(17) . . . . ?
 C23 C17 C18 C32 3.2(2) . . . . ?
 C23 C17 B1 C1 -42.5(2) . . . . ?
 C23 C17 B1 C9 80.33(18) . . . . ?
 C23 C17 B1 C24 -159.39(15) . . . . ?
 C23 C21 C22 F16 -157.22(19) . . . . ?
 C23 C21 C22 F17 81.7(3) . . . . ?
 C23 C21 C22 F18 -39.1(3) . . . . ?
 C24 C25 C26 C27 176.93(18) . . . . ?
 C24 C25 C26 C28 -2.3(3) . . . . ?
 C25 C24 C31 C29 2.9(3) . . . . ?
 C25 C24 B1 C1 98.01(18) . . . . ?
 C25 C24 B1 C9 -24.1(2) . . . . ?
 C25 C24 B1 C17 -140.75(16) . . . . ?
 C25 C26 C27 F19 -92.3(2) . . . . ?
 C25 C26 C27 F20 27.7(3) . . . . ?
 C25 C26 C27 F21 147.9(2) . . . . ?
 C25 C26 C28 C29 2.0(3) . . . . ?
 C26 C28 C29 C30 -179.22(18) . . . . ?
 C26 C28 C29 C31 0.7(3) . . . . ?
 C27 C26 C28 C29 -177.28(18) . . . . ?
 C28 C26 C27 F19 87.0(2) . . . . ?
 C28 C26 C27 F20 -153.09(18) . . . . ?
 C28 C26 C27 F21 -32.9(3) . . . . ?
 C28 C29 C30 F22 138.9(5) . . . . ?
 C28 C29 C30 F23 -104.6(3) . . . . ?
 C28 C29 C30 F24 12.0(4) . . . . ?
 C28 C29 C30 F24A -76.2(5) . . . . ?
 C28 C29 C30 F23A 157.4(7) . . . . ?
 C28 C29 C30 F22A 43.7(4) . . . . ?
 C28 C29 C31 C24 -3.3(3) . . . . ?
 C30 C29 C31 C24 176.69(17) . . . . ?
 C31 C24 C25 C26 -0.1(3) . . . . ?
 C31 C24 B1 C1 -78.41(18) . . . . ?
 C31 C24 B1 C9 159.49(15) . . . . ?
 C31 C24 B1 C17 42.8(2) . . . . ?
 C31 C29 C30 F22 -41.0(5) . . . . ?
 C31 C29 C30 F23 75.5(3) . . . . ?
 C31 C29 C30 F24 -167.9(3) . . . . ?
 C31 C29 C30 F24A 103.8(5) . . . . ?
 C31 C29 C30 F23A -22.6(7) . . . . ?
 C31 C29 C30 F22A -136.3(4) . . . . ?
 C32 C20 C21 C22 179.33(17) . . . . ?
 C32 C20 C21 C23 1.7(3) . . . . ?
 B1 C1 C2 C3 -178.68(16) . . . . ?
 B1 C1 C8 C6 178.92(16) . . . . ?
 B1 C9 C10 C11 178.40(16) . . . . ?
 B1 C9 C16 C14 -177.46(16) . . . . ?
 B1 C17 C18 C32 -179.24(16) . . . . ?
 B1 C17 C23 C21 178.92(16) . . . . ?
 B1 C24 C25 C26 -176.70(16) . . . . ?
 B1 C24 C31 C29 179.56(15) . . . . ?
 N1D C1D C2D C3D -0.3(3) . . . . ?
 N1D C1D C6D C7D 11.1(3) . . . . ?
 N1D C1D C6D C8D 132.3(2) . . . . ?
 N1D C1D C6D C9D -109.9(2) . . . . ?
 N1D C5D C10D C11D 73.7(2) . . . . ?
 N2D C12D C13D C14D -2.9(3) . . . . ?
 N2D C16D C17D C18D 12.9(3) . . . . ?
 N2D C16D C17D C19D 134.8(2) . . . . ?
 N2D C16D C17D C20D -106.4(2) . . . . ?
 C1D N1D C5D C4D 0.7(3) . . . . ?
 C1D N1D C5D C10D -176.18(17) . . . . ?
 C1D C2D C3D C4D 0.5(3) . . . . ?
 C2D C1D C6D C7D -172.2(2) . . . . ?
 C2D C1D C6D C8D -51.0(3) . . . . ?
 C2D C1D C6D C9D 66.8(3) . . . . ?
 C2D C3D C4D C5D -0.1(3) . . . . ?
 C3D C4D C5D N1D -0.5(3) . . . . ?
 C3D C4D C5D C10D 176.15(18) . . . . ?
 C4D C5D C10D C11D -102.9(2) . . . . ?
 C5D N1D C1D C2D -0.3(3) . . . . ?
 C5D N1D C1D C6D 176.70(18) . . . . ?
 C5D C10D C11D C12D -73.8(2) . . . . ?
 C6D C1D C2D C3D -177.15(19) . . . . ?
 C10D C11D C12D N2D -34.5(2) . . . . ?
 C10D C11D C12D C13D 149.45(19) . . . . ?
 C11D C12D C13D C14D 172.93(19) . . . . ?
 C12D N2D C16D C15D -2.5(3) . . . . ?
 C12D N2D C16D C17D 174.61(17) . . . . ?
 C12D C13D C14D C15D -0.7(3) . . . . ?
 C13D C14D C15D C16D 2.5(3) . . . . ?
 C14D C15D C16D N2D -1.0(3) . . . . ?
 C14D C15D C16D C17D -177.95(19) . . . . ?
 C15D C16D C17D C18D -170.0(2) . . . . ?
 C15D C16D C17D C19D -48.1(3) . . . . ?
 C15D C16D C17D C20D 70.7(3) . . . . ?
 C16D N2D C12D C11D -171.54(17) . . . . ?
 C16D N2D C12D C13D 4.5(3) . . . . ?
 F15A C19 C32 C18 -33.3(4) . . . . ?
 F15A C19 C32 C20 146.4(4) . . . . ?
 F13A C19 C32 C18 83.4(5) . . . . ?
 F13A C19 C32 C20 -97.0(5) . . . . ?
 F14A C19 C32 C18 -146.9(4) . . . . ?
 F14A C19 C32 C20 32.8(5) . . . . ?

_shelx_res_file
;
TITL c240322_3_1_a.res in Pbca
    c240322_3_1.res
    created by SHELXL-2018/3 at 16:47:35 on 23-Nov-2022
REM Old TITL c240322_3_1 in Pbca
REM SHELXT solution in Pbca
REM R1 0.249, Rweak 0.022, Alpha 0.040, Orientation as input
REM Formula found by SHELXT: C52 B4 N4 F24
CELL 1.54184 21.3063 20.9139 24.3031 90 90 90
ZERR 8 0.0002 0.0002 0.0003 0 0 0
LATT 1
SYMM 0.5-X,-Y,0.5+Z
SYMM -X,0.5+Y,0.5-Z
SYMM 0.5+X,0.5-Y,-Z
SFAC C H B Cl F N
UNIT 424 344 8 16 192 16
DFIX 1.78 Cl1C C1C
RIGU C29 F22 F23 F24 C30 F24A F23A F22A
SADI F7A C12 F8 C12 F7 C12 F9A C12 F9 C12 F8A C12
SIMU C29 F22 F23 F24 C30 F24A F23A F22A
SADI F22 F23 F23 F24 F24 F22 F22A F23A F23A F24A F24A F22A
RIGU C11 F7 F8 F9 C12 F7A F9A F8A
RIGU C14 F10A F11A F12A C15 F10 F11 F12
SADI F22 C30 F23A C30 F24A C30 F23 C30 F22A C30 F24 C30
SADI F7 F8 F8 F9 F9 F7 F7A F8A F8A F9A F9A F7A
SIMU C11 F7 F8 F9 C12 F7A F9A F8A
ISOR 0.01 0.005 F7 F8 F9 C12 F7A F9A F8A
SIMU C32 F13 F14 F15 C19 F15A F13A F14A
SIMU F10A F11A F12A C15 F10 F11 F12 C14
SADI F10A F11A F11A F12A F12A F10A F10 F11 F11 F12 F12 F10
SADI F13 C19 F13A C19 F15A C19 F14 C19 F14A C19 F15 C19
RIGU C32 F13 F14 F15 C19 F15A F13A F14A
SADI F4 C7 F6A C7 F4A C7 F5 C7 F5A C7 F6 C7
SADI F13 F14 F14 F15 F15 F13 F13A F14A F14A F15A F15A F13A
SIMU Cl1B > C1C
SADI F4 F5 F5 F6 F6 F4 F4A F5A F5A F6A F6A F4A
RIGU C6 F4 F5 F6 C7 F4A F6A F5A
DANG 2.92 Cl1C Cl2C
DFIX 1.77 Cl2C C1C
SIMU F4 F5 F6 C7 F4A F6A F5A
RIGU Cl1B > C1C
DFIX 1.771 0.01 Cl1C C1C Cl2C C1C
SIMU Cl1C Cl2C C1C
DFIX 2.916 0.03 Cl1C Cl2C
RIGU Cl1C Cl2C C1C
SADI Cl1C Cl2C Cl1B Cl2B
SADI Cl2B C1B Cl2C C1C Cl1B C1B Cl1C C1C
ISOR 0.01 0.01 Cl2B Cl2C Cl1B Cl1C C1C C1B
DFIX 0.93 N1D H1D

L.S. 9
PLAN  20
SIZE 0.06 0.16 0.28
TEMP -173
CONF
BOND $H
list 4
MORE -1
fmap 2
acta
REM <olex2.extras>
REM <HklSrc "%.\\c240322_3_1.hkl">
REM </olex2.extras>

WGHT    0.060800   10.814200
FVAR       0.16564   0.61670   0.85874
PART 1
CL1B  4    0.595482    0.732474    0.342912    21.00000    0.05921    0.12300 =
         0.13229    0.03879    0.01863    0.03586
CL2B  4    0.504436    0.636716    0.367985    21.00000    0.12899    0.08397 =
         0.15382   -0.01154    0.05624    0.02179
C1B   1    0.558644    0.690800    0.393709    21.00000    0.09324    0.13144 =
         0.03871   -0.02574   -0.02286    0.08720
AFIX  23
H1BA  2    0.536987    0.721179    0.418518    21.00000   -1.20000
H1BB  2    0.590392    0.667465    0.415651    21.00000   -1.20000
AFIX   0
PART 2
CL1C  4    0.608390    0.779349    0.394645   -21.00000    0.08915    0.10341 =
         0.16863    0.05448    0.02745    0.03243
CL2C  4    0.550181    0.674018    0.336470   -21.00000    0.18511    0.20161 =
         0.07260   -0.07487   -0.07171    0.14350
C1C   1    0.566952    0.707301    0.401831   -21.00000    0.06677    0.05924 =
         0.01158   -0.00083    0.00065    0.02934
AFIX  23
H1CA  2    0.527253    0.715240    0.421866   -21.00000   -1.20000
H1CB  2    0.592240    0.676680    0.423591   -21.00000   -1.20000
AFIX   0

PART 0
F1    5    0.835480    0.759904    0.420668    11.00000    0.05736    0.06101 =
         0.04800    0.01890   -0.01535   -0.04021
F2    5    0.765100    0.787061    0.363859    11.00000    0.04982    0.02644 =
         0.06113    0.01838    0.00162   -0.00281
F3    5    0.836910    0.722258    0.338885    11.00000    0.06322    0.03927 =
         0.06582    0.00041    0.04095   -0.01223
PART 1
F4    5    0.620875    0.544336    0.323729    21.00000    0.05493    0.11134 =
         0.12145   -0.07887   -0.05596    0.03036
F5    5    0.712256    0.541280    0.289975    21.00000    0.10811    0.07060 =
         0.03455   -0.02717    0.02333   -0.04396
F6    5    0.687426    0.480605    0.354214    21.00000    0.13652    0.02251 =
         0.03618   -0.00343   -0.01660   -0.01953
F7    5    0.824043    0.390157    0.517596    31.00000    0.03632    0.07705 =
         0.07954   -0.03260    0.00792    0.01645
F8    5    0.747228    0.380912    0.465528    31.00000    0.06459    0.05132 =
         0.03790   -0.01939   -0.00693    0.02464
F9    5    0.754444    0.321623    0.537375    31.00000    0.15127    0.01709 =
         0.08725    0.01036    0.07128    0.01839
PART 2
F10A  5    0.689565    0.464415    0.726949   -21.00000    0.13681    0.12463 =
         0.03021    0.01518   -0.00232   -0.06486
F11A  5    0.595908    0.475165    0.698517   -21.00000    0.12252    0.06680 =
         0.08199    0.04954    0.07793    0.07180
F12A  5    0.641413    0.385755    0.695400   -21.00000    0.08979    0.02869 =
         0.06270    0.01867    0.05157    0.00263
PART 1
F13   5    0.680078    0.718295    0.737890    21.00000    0.07457    0.06817 =
         0.04715   -0.02079    0.03045   -0.00882
F14   5    0.755516    0.781294    0.742927    21.00000    0.08111    0.08733 =
         0.04576   -0.04205   -0.00847   -0.01127
F15   5    0.676988    0.804894    0.692443    21.00000    0.19808    0.07758 =
         0.04238   -0.00922   -0.00895    0.10536
PART 0
F16   5    0.933882    0.717005    0.642585    11.00000    0.03960    0.11879 =
         0.05498    0.01851   -0.02259   -0.03592
F17   5    0.914561    0.744842    0.559465    11.00000    0.03895    0.05624 =
         0.05997    0.03002    0.00203   -0.01352
F18   5    0.925137    0.646225    0.580712    11.00000    0.02401    0.05137 =
         0.10122    0.02077    0.00325    0.00090
F19   5    0.427355    0.567265    0.480025    11.00000    0.04428    0.03682 =
         0.06945   -0.00335   -0.02938   -0.00911
F20   5    0.457640    0.517902    0.552949    11.00000    0.02914    0.02434 =
         0.06314    0.00184    0.00072   -0.00907
F21   5    0.393731    0.596805    0.559459    11.00000    0.02309    0.03974 =
         0.11948   -0.01651    0.02126   -0.00584
PART 1
F22   5    0.563721    0.826423    0.581056    21.00000    0.05434    0.03112 =
         0.07849   -0.02734   -0.01711    0.00594
F23   5    0.536620    0.825401    0.496822    21.00000    0.05794    0.03061 =
         0.08477    0.02851   -0.00961    0.00056
F24   5    0.467258    0.813123    0.558601    21.00000    0.03082    0.02341 =
         0.12101   -0.00820    0.00605    0.00972
PART 0
C1    1    0.706677    0.623989    0.473236    11.00000    0.01729    0.01512 =
         0.02241    0.00147   -0.00037    0.00109
C2    1    0.743170    0.675239    0.454071    11.00000    0.02107    0.01622 =
         0.02277    0.00024   -0.00152    0.00002
AFIX  43
H2    2    0.757364    0.706442    0.479609    11.00000   -1.20000
AFIX   0
C3    1    0.759235    0.681802    0.398799    11.00000    0.02226    0.01941 =
         0.02497    0.00368    0.00008   -0.00049
C4    1    0.798844    0.737261    0.380749    11.00000    0.03226    0.02676 =
         0.02885    0.00590    0.00163   -0.00393
C5    1    0.738942    0.638113    0.359805    11.00000    0.02866    0.02535 =
         0.02024    0.00275    0.00118    0.00228
AFIX  43
H5    2    0.750614    0.642208    0.322244    11.00000   -1.20000
AFIX   0
C6    1    0.700990    0.588144    0.377401    11.00000    0.02702    0.02091 =
         0.02173   -0.00077   -0.00317    0.00035
C7    1    0.678076    0.539572    0.336847    11.00000    0.04216    0.03208 =
         0.02282   -0.00382   -0.00382   -0.00445
C8    1    0.684936    0.581700    0.432625    11.00000    0.02109    0.01889 =
         0.02175    0.00063   -0.00094   -0.00160
AFIX  43
H8    2    0.658290    0.547429    0.443233    11.00000   -1.20000
AFIX   0
C9    1    0.691800    0.540536    0.558665    11.00000    0.01656    0.01730 =
         0.02204   -0.00036   -0.00164   -0.00210
C10   1    0.723152    0.491692    0.530564    11.00000    0.01987    0.01787 =
         0.02210   -0.00081    0.00017   -0.00107
AFIX  43
H10   2    0.741778    0.500934    0.495950    11.00000   -1.20000
AFIX   0
C11   1    0.727998    0.429694    0.551720    11.00000    0.02301    0.01883 =
         0.02846   -0.00202   -0.00080    0.00009
C12   1    0.761177    0.379391    0.518966    11.00000    0.04072    0.02278 =
         0.03551   -0.00068    0.00142    0.00740
C13   1    0.703154    0.414387    0.602683    11.00000    0.02902    0.01723 =
         0.03271    0.00450    0.00073   -0.00009
AFIX  43
H13   2    0.706712    0.372348    0.617158    11.00000   -1.20000
AFIX   0
C14   1    0.672860    0.462329    0.632036    11.00000    0.02932    0.02375 =
         0.02702    0.00523    0.00386   -0.00069
C15   1    0.645555    0.448447    0.687314    11.00000    0.05431    0.03035 =
         0.03664    0.00999    0.01422    0.00277
C16   1    0.667246    0.523717    0.610224    11.00000    0.02377    0.01987 =
         0.02405    0.00080    0.00342    0.00145
AFIX  43
H16   2    0.645953    0.555406    0.631103    11.00000   -1.20000
AFIX   0
C17   1    0.729191    0.657254    0.579883    11.00000    0.02144    0.01522 =
         0.02006    0.00308   -0.00144   -0.00094
C18   1    0.704427    0.689609    0.625295    11.00000    0.02683    0.01894 =
         0.02130    0.00088   -0.00219   -0.00015
AFIX  43
H18   2    0.660649    0.686755    0.632294    11.00000   -1.20000
AFIX   0
C19   1    0.711108    0.759611    0.707654    11.00000    0.05772    0.03423 =
         0.02705   -0.00846   -0.00909    0.00186
C20   1    0.805793    0.731009    0.652368    11.00000    0.03981    0.02064 =
         0.02899    0.00481   -0.01463   -0.01065
AFIX  43
H20   2    0.831084    0.756755    0.675724    11.00000   -1.20000
AFIX   0
C21   1    0.831909    0.697321    0.608854    11.00000    0.02639    0.02514 =
         0.02923    0.00928   -0.00800   -0.00815
C22   1    0.900849    0.701719    0.597669    11.00000    0.02933    0.04398 =
         0.04058    0.01626   -0.01153   -0.01608
C23   1    0.794457    0.660856    0.573761    11.00000    0.02212    0.02092 =
         0.02376    0.00435   -0.00297   -0.00244
AFIX  43
H23   2    0.813861    0.637701    0.544752    11.00000   -1.20000
AFIX   0
C24   1    0.612209    0.639646    0.540003    11.00000    0.02019    0.01745 =
         0.01635   -0.00131   -0.00010   -0.00115
C25   1    0.560361    0.598529    0.538119    11.00000    0.02111    0.01685 =
         0.02883   -0.00258    0.00029   -0.00097
AFIX  43
H25   2    0.567314    0.553673    0.537223    11.00000   -1.20000
AFIX   0
C26   1    0.498873    0.621328    0.537517    11.00000    0.02122    0.02114 =
         0.02950   -0.00371   -0.00023   -0.00196
C27   1    0.444739    0.576058    0.532655    11.00000    0.02175    0.02484 =
         0.05785   -0.00458   -0.00020   -0.00054
C28   1    0.486427    0.686280    0.540740    11.00000    0.02014    0.02166 =
         0.02568   -0.00178   -0.00014    0.00260
AFIX  43
H28   2    0.444526    0.701786    0.541480    11.00000   -1.20000
AFIX   0
C29   1    0.537046    0.727951    0.542850    11.00000    0.02279    0.01778 =
         0.02428   -0.00066   -0.00043    0.00143
C30   1    0.525374    0.798167    0.547067    11.00000    0.02631    0.02056 =
         0.05431   -0.00129   -0.00506    0.00170
C31   1    0.598291    0.705154    0.541132    11.00000    0.02087    0.01732 =
         0.02258    0.00021   -0.00117   -0.00172
AFIX  43
H31   2    0.631896    0.735004    0.540708    11.00000   -1.20000
AFIX   0
C32   1    0.741600    0.725911    0.660694    11.00000    0.04007    0.01948 =
         0.02181   -0.00023   -0.00689   -0.00079
B1    3    0.685398    0.615048    0.537535    11.00000    0.01811    0.01479 =
         0.01852   -0.00097    0.00024   -0.00132

N1D   6    0.412057    0.923829    0.298034    11.00000    0.02701    0.02222 =
         0.02388   -0.00223    0.00117   -0.00211
H1D   2    0.446366    0.938332    0.316617    11.00000   -1.20000
N2D   6    0.482843    1.029428    0.367207    11.00000    0.02680    0.02226 =
         0.03273   -0.00343   -0.00184   -0.00059
C1D   1    0.420641    0.886106    0.253366    11.00000    0.03575    0.01953 =
         0.02488   -0.00011    0.00223   -0.00273
C2D   1    0.367359    0.865788    0.225967    11.00000    0.04198    0.02404 =
         0.02703   -0.00077   -0.00151   -0.00641
AFIX  43
H2D   2    0.371217    0.839420    0.194318    11.00000   -1.20000
AFIX   0
C3D   1    0.308562    0.883615    0.244360    11.00000    0.03600    0.02514 =
         0.03235    0.00446   -0.00648   -0.00889
AFIX  43
H3D   2    0.272206    0.869180    0.225444    11.00000   -1.20000
AFIX   0
C4D   1    0.302309    0.922418    0.290225    11.00000    0.02807    0.02359 =
         0.03121    0.00699   -0.00071   -0.00352
AFIX  43
H4D   2    0.261834    0.934662    0.302790    11.00000   -1.20000
AFIX   0
C5D   1    0.355312    0.943142    0.317512    11.00000    0.02771    0.01980 =
         0.02677    0.00400    0.00219   -0.00066
C6D   1    0.486568    0.870946    0.234105    11.00000    0.03681    0.03376 =
         0.03426   -0.00788    0.00850    0.00000
C7D   1    0.536284    0.890976    0.275489    11.00000    0.03167    0.05550 =
         0.05393   -0.02034    0.00506    0.00333
AFIX 137
H7DA  2    0.534241    0.937338    0.281066    11.00000   -1.50000
H7DB  2    0.577903    0.879360    0.261532    11.00000   -1.50000
H7DC  2    0.528771    0.869149    0.310557    11.00000   -1.50000
AFIX   0
C8D   1    0.492137    0.798491    0.223722    11.00000    0.05176    0.04530 =
         0.07743   -0.02832    0.00474    0.00749
AFIX 137
H8DA  2    0.483261    0.775290    0.257881    11.00000   -1.50000
H8DB  2    0.534762    0.788414    0.211298    11.00000   -1.50000
H8DC  2    0.461928    0.785684    0.195381    11.00000   -1.50000
AFIX   0
C9D   1    0.496261    0.906563    0.179661    11.00000    0.05584    0.08761 =
         0.05086    0.01295    0.02144   -0.00524
AFIX 137
H9DA  2    0.463097    0.894509    0.153716    11.00000   -1.50000
H9DB  2    0.537248    0.895195    0.164196    11.00000   -1.50000
H9DC  2    0.494638    0.952762    0.186253    11.00000   -1.50000
AFIX   0
C10D  1    0.354609    0.988139    0.365200    11.00000    0.02565    0.03224 =
         0.02899   -0.00518    0.00291    0.00085
AFIX  23
H10A  2    0.383819    0.972493    0.393877    11.00000   -1.20000
H10B  2    0.311920    0.989401    0.381248    11.00000   -1.20000
AFIX   0
C11D  1    0.373981    1.055891    0.347607    11.00000    0.02814    0.02539 =
         0.03899   -0.00773   -0.00161    0.00407
AFIX  23
H11A  2    0.350094    1.067590    0.314148    11.00000   -1.20000
H11B  2    0.361840    1.086164    0.377059    11.00000   -1.20000
AFIX   0
C12D  1    0.443378    1.064148    0.335843    11.00000    0.02957    0.02084 =
         0.03021   -0.00709   -0.00105    0.00269
C13D  1    0.464264    1.107925    0.297461    11.00000    0.04029    0.02867 =
         0.03343   -0.00023    0.00207    0.00938
AFIX  43
H13D  2    0.435469    1.130373    0.274712    11.00000   -1.20000
AFIX   0
C14D  1    0.528402    1.118299    0.292959    11.00000    0.04510    0.02805 =
         0.03923    0.00375    0.01408    0.00428
AFIX  43
H14D  2    0.544254    1.147775    0.266663    11.00000   -1.20000
AFIX   0
C15D  1    0.568876    1.085463    0.326972    11.00000    0.03190    0.02622 =
         0.04228   -0.00119    0.00864   -0.00066
AFIX  43
H15D  2    0.612748    1.093352    0.325358    11.00000   -1.20000
AFIX   0
C16D  1    0.544877    1.040571    0.363766    11.00000    0.02622    0.02104 =
         0.03433   -0.00425    0.00064   -0.00070
C17D  1    0.587945    1.004529    0.403713    11.00000    0.02737    0.02896 =
         0.04352    0.00141   -0.00577   -0.00274
C18D  1    0.553247    0.950250    0.432380    11.00000    0.03884    0.03554 =
         0.05217    0.01100   -0.01135   -0.00433
AFIX 137
H18A  2    0.517013    0.967522    0.452281    11.00000   -1.50000
H18B  2    0.581567    0.929055    0.458398    11.00000   -1.50000
H18C  2    0.538838    0.919253    0.404903    11.00000   -1.50000
AFIX   0
C19D  1    0.645255    0.977483    0.373289    11.00000    0.03184    0.04826 =
         0.06003    0.00080   -0.00415    0.00805
AFIX 137
H19A  2    0.631239    0.947656    0.344719    11.00000   -1.50000
H19B  2    0.672365    0.954945    0.399462    11.00000   -1.50000
H19C  2    0.668739    1.012584    0.356268    11.00000   -1.50000
AFIX   0
C20D  1    0.610744    1.052371    0.447462    11.00000    0.04727    0.04082 =
         0.04891   -0.00402   -0.01414   -0.00498
AFIX 137
H20A  2    0.633757    1.087172    0.429514    11.00000   -1.50000
H20B  2    0.638469    1.030474    0.473542    11.00000   -1.50000
H20C  2    0.574527    1.069938    0.467194    11.00000   -1.50000
AFIX   0

PART 2
F4A   5    0.618053    0.522790    0.346743   -21.00000    0.05804    0.11341 =
         0.04683   -0.04377    0.01244   -0.05491
F6A   5    0.707800    0.486715    0.338598   -21.00000    0.09522    0.06609 =
         0.12896   -0.07259   -0.08124    0.05466
F5A   5    0.675270    0.559136    0.286065   -21.00000    0.11316    0.07584 =
         0.01488    0.00511   -0.01549   -0.05176
F7A   5    0.797008    0.346394    0.551046   -31.00000    0.06087    0.04906 =
         0.06376   -0.02342   -0.02171    0.03577
F9A   5    0.715114    0.335363    0.506742   -31.00000    0.05197    0.04354 =
         0.08272   -0.04158   -0.00991    0.01049
F8A   5    0.788260    0.393815    0.476777   -31.00000    0.08465    0.07175 =
         0.06932    0.00831    0.02534    0.00999
F15A  5    0.649915    0.780684    0.695576   -21.00000    0.05361    0.07887 =
         0.05601   -0.04520   -0.01893    0.03537
F13A  5    0.700494    0.728027    0.752538   -21.00000    0.14673    0.06981 =
         0.03075    0.01684    0.03016    0.07264
F14A  5    0.736316    0.815541    0.722585   -21.00000    0.07687    0.05653 =
         0.07312   -0.04884    0.00819   -0.01979
PART 1
F10   5    0.657984    0.393688    0.708605    21.00000    0.14941    0.05120 =
         0.05333    0.03469    0.04816    0.04908
F11   5    0.657728    0.493325    0.724278    21.00000    0.11183    0.06070 =
         0.02769    0.00230    0.02194   -0.01693
F12   5    0.581333    0.451037    0.685355    21.00000    0.04142    0.15584 =
         0.06266    0.04015    0.02228   -0.00648
PART 2
F24A  5    0.507796    0.826613    0.502729   -21.00000    0.12740    0.02437 =
         0.06083    0.00303   -0.03930    0.01815
F23A  5    0.573235    0.831049    0.567949   -21.00000    0.03136    0.02153 =
         0.12245   -0.02662   -0.01349    0.00091
F22A  5    0.478316    0.809842    0.585288   -21.00000    0.06130    0.02853 =
         0.09110   -0.00579    0.03904    0.01341
HKLF 4


REM  c240322_3_1_a.res in Pbca
REM wR2 = 0.1416, GooF = S = 1.060, Restrained GooF = 1.145 for all data
REM R1 = 0.0537 for 10070 Fo > 4sig(Fo) and 0.0613 for all 11655 data
REM 912 parameters refined using 970 restraints

END

WGHT      0.0608     10.8141

REM Highest difference peak  0.872,  deepest hole -0.694,  1-sigma level  0.057
Q1    1   0.5213  0.6410  0.3971  11.00000  0.05    0.87
Q2    1   0.5965  0.7353  0.3796  11.00000  0.05    0.64
Q3    1   0.7210  0.3566  0.4818  11.00000  0.05    0.61
Q4    1   0.8089  0.3592  0.5318  11.00000  0.05    0.61
Q5    1   0.7138  0.3228  0.5290  11.00000  0.05    0.56
Q6    1   0.4907  0.6258  0.3618  11.00000  0.05    0.49
Q7    1   0.6031  0.7745  0.3592  11.00000  0.05    0.48
Q8    1   0.5110  0.6573  0.3473  11.00000  0.05    0.47
Q9    1   0.6057  0.7266  0.3325  11.00000  0.05    0.42
Q10   1   0.9207  0.7586  0.6266  11.00000  0.05    0.41
Q11   1   0.6143  0.7826  0.4087  11.00000  0.05    0.40
Q12   1   0.7734  0.3345  0.5605  11.00000  0.05    0.38
Q13   1   0.8553  0.7261  0.4015  11.00000  0.05    0.36
Q14   1   0.5653  0.6964  0.3289  11.00000  0.05    0.36
Q15   1   0.6479  0.7434  0.7181  11.00000  0.05    0.35
Q16   1   0.8075  0.4014  0.4955  11.00000  0.05    0.34
Q17   1   0.8014  0.7421  0.3253  11.00000  0.05    0.32
Q18   1   0.5121  0.9418  0.2020  11.00000  0.05    0.29
Q19   1   0.7069  0.6382  0.5593  11.00000  0.05    0.28
Q20   1   0.4938  0.8212  0.1913  11.00000  0.05    0.28
;
_shelx_res_checksum                14695
_shelx_hkl_file
;
   0   0   2  710.22   21.88
   0   0  -3    0.04    0.17
   0   0  -4  566.74   17.47
   0   0  -5    0.71    0.32
   0   0  -6   41.85    1.44
   0   0  -7    0.15    0.31
   0   0   8 1168.27   36.51
   0   0  -8 1180.12   36.25
   0   0   9    0.03    0.68
   0   0  -9    0.04    0.31
   0   0  10 3821.83  117.74
   0   0 -11    0.20    1.06
   0   0  11   -0.08    0.95
   0   0 -12 2409.30   73.49
   0   0  12 2340.32   73.51
   0   0 -13   -0.87    1.07
   0   0 -14   10.18    1.22
   0   0 -15    0.29    0.97
   0   0 -16  224.84    7.35
   0   0 -16  220.26    7.70
   0   0 -17   -0.04    0.93
   0   0 -17    2.06    1.04
   0   0 -18   85.80    3.28
   0   0 -19   -0.38    1.11
   0   0 -20   49.97    2.31
   0   0 -21   -0.89    1.14
   0   0 -22    6.69    1.34
   0   0 -23    0.58    1.20
   0   0 -23    0.35    1.44
   0   0 -24  107.11    4.09
   0   0 -25    1.07    1.26
   0   0 -25    0.87    0.96
   0   0 -26    1.35    1.16
   0   0 -26    0.42    0.89
   0   0 -27   -0.47    1.06
   0   0  27    0.06    0.88
   0   0 -27    0.43    0.84
   0   0  28   37.32    1.64
   0   0  29   -0.44    0.61
   0   0  30   36.42    1.34
   0   1  -2    0.13    0.16
   0   1   2    0.22    0.19
   0   1  -3    0.22    0.27
   0   1   3    0.15    0.32
   0   1   3   -0.12    0.30
   0   1  -4    0.19    0.47
   0   1   4    0.30    0.44
   0   1  -5   -0.03    0.56
   0  -1   5    0.28    0.51
   0  -1   6    0.91    0.56
   0   1  -6    0.72    0.62
   0  -1   7    0.17    0.56
   0  -1  -7    0.32    0.42
   0   1  -7   -0.07    0.65
   0  -1  -8    0.19    0.41
   0  -1   8    0.52    0.57
   0   1  -8    0.05    0.64
   0  -1   9    1.02    0.73
   0   1  -9    0.47    0.78
   0  -1  -9   -0.10    0.41
   0   1 -10   -0.16    0.85
   0  -1 -10   -0.05    0.42
   0   1  10    0.68    0.77
   0  -1 -11    0.01    0.41
   0   1 -11   -0.26    0.90
   0   1 -12    0.25    0.91
   0   1  12   -0.09    0.92
   0  -1 -13    0.42    1.14
   0   1 -13    0.59    0.89
   0   1  13   -0.42    0.92
   0  -1 -14    0.23    1.13
   0   1  14    0.46    0.99
   0   1 -14    0.40    0.91
   0   1 -15    0.33    0.96
   0  -1 -15    0.31    1.06
   0   1 -16    0.69    0.88
   0  -1 -16    0.92    1.06
   0   1 -16    0.64    0.92
   0   1 -17    0.43    0.85
   0  -1 -17    0.84    1.10
   0   1 -18   -0.31    0.97
   0  -1 -18    1.34    1.12
   0   1 -19   -0.08    1.07
   0   1 -20    1.15    1.16
   0   1 -21   -0.14    1.19
   0  -1 -21    0.57    1.21
   0  -1 -22   -0.97    1.28
   0   1 -22   -0.61    1.25
   0   1 -22    0.83    1.52
   0  -1 -23    0.39    1.32
   0   1 -23   -0.33    1.19
   0   1 -23    0.24    1.47
   0   1 -24    0.88    1.25
   0  -1 -24   -0.86    1.25
   0  -1 -25   -1.31    1.26
   0   1 -25    0.92    1.19
   0  -1 -25   -0.41    1.08
   0   1 -25   -0.31    1.03
   0   1 -26   -0.44    1.12
   0   1  26   -0.30    0.96
   0  -1 -26   -0.37    1.17
   0   1 -26   -0.40    0.87
   0  -1 -26   -0.20    0.96
   0  -1  27    2.21    0.94
   0   1  27   -0.23    0.86
   0  -1 -27    0.51    1.05
   0   1 -27   -1.40    1.05
   0   1 -27    0.35    0.77
   0  -1 -27    0.03    0.85
   0   1  28    0.26    0.72
   0   1 -28   -1.04    0.96
   0  -1  28    0.59    0.79
   0  -1 -28   -0.64    0.71
   0  -1  29   -0.26    0.64
   0   1  29   -0.30    0.60
   0  -1  30   -0.05    0.46
   0   2   0   62.30    2.04
   0   2  -1  232.26    7.31
   0   2   1  235.72    7.32
   0   2  -2  426.13   13.35
   0   2   2  433.27   13.35
   0   2   2  431.20   13.35
   0   2   3  127.39    4.03
   0   2  -3  123.10    3.95
   0   2  -4   61.92    2.08
   0   2   4   62.90    2.20
   0   2   5 5400.65  162.83
   0   2  -5 5260.76  162.73
   0   2   5 5259.60  162.83
   0   2   6 1880.88   57.31
   0   2  -6 1841.27   57.20
   0   2  -7  835.08   25.90
   0   2  -8  209.96    6.80
   0   2  -9  205.12    6.69
   0  -2  -9  204.72    6.61
   0  -2 -10  173.94    5.64
   0   2 -10  171.95    5.78
   0  -2 -11  505.38   16.13
   0   2 -11  535.01   16.34
   0   2 -12  876.64   27.44
   0   2  13    1.61    1.02
   0   2 -13    1.46    0.89
   0   2  14   44.37    2.27
   0   2 -14   47.89    2.17
   0  -2 -15  215.73    7.18
   0   2  15  207.76    7.10
   0   2 -16   58.60    2.35
   0   2  16   54.28    2.75
   0   2 -17   32.96    1.67
   0  -2 -17   34.05    2.12
   0   2 -18    8.60    1.11
   0  -2 -18   12.62    1.46
   0   2 -19  173.85    5.93
   0  -2 -19  171.05    6.43
   0   2 -20  108.51    4.10
   0   2 -20  114.26    4.98
   0   2 -21  297.70    9.81
   0   2 -21  296.12   10.73
   0   2 -22    1.40    1.17
   0   2 -22    3.73    1.59
   0   2 -23   52.79    2.46
   0   2 -23   44.45    3.04
   0   2 -24   97.63    3.74
   0  -2 -24   94.96    3.64
   0   2  25   44.96    1.90
   0   2 -25   42.80    2.07
   0  -2 -25   39.59    1.94
   0   2  26  109.58    3.25
   0   2 -26  104.97    3.38
   0   2 -27   21.70    1.41
   0   2  27   22.14    1.25
   0  -2  28    0.93    0.78
   0   2 -28   -0.42    0.86
   0   2  28    0.63    0.69
   0  -2 -28    0.14    0.73
   0   2  29   72.08    2.19
   0  -2  29   77.77    2.30
   0  -2  30    4.20    0.54
   0   3   0    0.27    0.36
   0   3   1    0.14    0.39
   0   3  -1   -0.10    0.40
   0   3  -2    0.60    0.49
   0   3   2    0.22    0.42
   0   3   2   -0.06    0.43
   0   3  -3    0.43    0.54
   0   3   3    0.38    0.49
   0   3   3    0.37    0.47
   0   3   4   -0.10    0.51
   0   3  -4    0.14    0.59
   0   3   5    1.31    0.54
   0   3  -5    0.36    0.46
   0   3  -5    0.26    0.68
   0   3   6    0.13    0.62
   0   3   6   -0.29    0.56
   0   3  -6   -0.07    0.46
   0   3   7    0.32    0.68
   0   3   7    0.33    0.64
   0   3  -7   -0.42    0.50
   0   3  -8    0.20    0.54
   0   3   8    0.10    0.70
   0   3  -9   -0.21    0.64
   0   3   9    0.26    0.79
   0   3 -10   -0.03    0.71
   0  -3 -11    3.25    0.76
   0   3 -11    0.60    0.81
   0  -3 -12    0.39    0.64
   0   3 -12    0.19    0.78
   0   3 -13   -0.53    0.77
   0   3 -14   -0.36    0.81
   0   3  15   -0.47    0.99
   0  -3 -16   -0.36    0.90
   0   3 -16    0.10    0.87
   0  -3 -16    0.45    1.20
   0   3  16   -0.22    1.07
   0  -3 -17    0.67    0.95
   0   3 -17    0.42    0.91
   0   3  17   -0.08    1.01
   0  -3 -17    0.64    1.22
   0  -3 -18    1.24    1.09
   0   3 -18   -0.11    0.94
   0  -3 -18    1.09    1.20
   0   3 -18   -0.21    1.44
   0  -3 -19    0.41    1.11
   0   3 -19   -0.08    1.03
   0  -3 -19   -0.35    1.22
   0   3 -19   -0.88    1.58
   0   3 -20   -1.77    1.18
   0   3 -20    1.28    1.59
   0   3 -21    0.45    1.14
   0   3 -21    0.72    1.57
   0   3 -22   -0.05    1.18
   0   3 -22    0.86    1.55
   0   3 -23    0.59    1.21
   0   3 -23    1.72    1.45
   0   3  24   -0.27    1.00
   0   3 -24   -0.36    1.22
   0  -3 -24    0.80    1.15
   0   3 -25    0.29    1.15
   0   3  25   -0.03    0.93
   0  -3 -25    0.62    1.10
   0   3 -26   -0.04    1.12
   0   3  26    0.56    0.87
   0  -3 -26    0.17    1.00
   0   3  27    0.47    0.78
   0   3 -27    1.57    0.98
   0  -3 -27   -0.09    0.89
   0   3  28    0.73    0.65
   0   3 -28    0.07    0.55
   0   3 -28    1.58    0.86
   0  -3  28    0.10    0.82
   0  -3 -28   -0.12    0.75
   0  -3  29   -0.55    0.65
   0  -3 -29   -0.02    0.61
   0  -3  30   -0.03    0.46
   0   4   0  335.83   10.58
   0   4  -1 1288.67   40.25
   0   4   1 1319.33   40.26
   0   4  -2 1105.32   33.99
   0   4   2 1092.76   33.99
   0   4   3   24.93    1.17
   0   4   3   24.01    1.16
   0   4  -3   26.92    1.24
   0   4   4 9999.00  304.64
   0   4  -4 9841.71  304.66
   0   4   5 1356.88   41.15
   0   4  -5 1301.74   41.16
   0   4   6  214.56    7.09
   0   4  -6  222.30    7.14
   0   4   7  171.86    5.75
   0   4   7  174.23    5.76
   0   4  -7  170.98    5.81
   0   4  -8  163.19    5.50
   0   4   8  161.40    5.44
   0   4   8  159.63    5.43
   0   4  -8  157.03    5.23
   0   4   9  525.02   17.05
   0   4  -9  535.74   16.87
   0   4  -9  559.68   17.17
   0   4  10  762.63   23.70
   0   4 -10  746.49   23.49
   0   4 -11   66.91    2.53
   0   4  11   62.68    2.73
   0   4 -12   56.72    2.33
   0  -4 -12   59.02    2.34
   0  -4 -13   17.01    1.08
   0   4 -13   19.03    1.19
   0   4 -13   15.25    1.66
   0   4 -14  229.42    8.15
   0   4 -15  212.09    7.73
   0   4 -16   20.71    1.29
   0  -4 -16   19.67    1.41
   0   4 -16   24.27    2.08
   0   4 -17   33.46    1.70
   0  -4 -17   29.77    1.76
   0  -4 -17   34.88    2.36
   0   4 -17   38.56    2.45
   0   4  17   32.74    2.09
   0   4 -18  202.79    6.72
   0  -4 -18  192.14    6.78
   0  -4 -18  212.51    7.46
   0   4  18  196.47    7.31
   0   4 -18  201.24    7.63
   0   4 -19   36.34    1.87
   0  -4 -19   32.59    1.98
   0   4 -19   32.98    2.58
   0  -4 -19   35.26    2.36
   0   4 -20  120.02    4.31
   0  -4 -20  113.92    4.35
   0  -4 -20  111.81    4.82
   0   4 -20  121.42    5.27
   0   4 -21   54.84    2.40
   0  -4 -21   51.67    2.47
   0   4 -21   48.24    3.19
   0  -4 -22    2.04    1.28
   0   4 -22    4.01    1.21
   0   4  22    4.49    1.10
   0   4 -22    4.39    1.73
   0   4 -23    5.10    1.25
   0  -4 -23    1.85    1.33
   0   4  23    4.06    1.06
   0  -4 -23    4.30    1.28
   0   4 -23    0.37    1.50
   0  -4 -24   16.44    1.57
   0   4  24   17.22    1.29
   0   4 -24   14.71    1.42
   0  -4 -24   13.71    1.44
   0   4 -25   11.66    1.32
   0   4  25   14.43    1.16
   0  -4 -25   11.27    1.30
   0   4 -26   14.26    1.30
   0   4  26   11.55    1.03
   0  -4 -26   12.71    1.26
   0   4  27   10.39    0.90
   0   4 -27    7.98    1.10
   0  -4 -27    8.78    1.07
   0   4  28   45.45    1.47
   0   4 -28   47.75    1.72
   0  -4  29    0.47    0.62
   0  -4 -29    0.77    0.60
   0  -4  30    2.63    0.48
   0   5   0    0.28    0.61
   0   5  -1   -0.02    0.61
   0   5   1    0.53    0.64
   0   5   2   -0.20    0.62
   0   5  -2   -0.03    0.70
   0   5  -3    0.08    0.74
   0   5   3    0.07    0.55
   0   5   3   -0.21    0.66
   0   5   4    0.71    0.57
   0   5  -4   -0.14    0.72
   0   5   4    0.22    0.63
   0   5  -5    0.22    0.70
   0   5   5    0.44    0.65
   0   5  -6    0.66    0.74
   0   5   6    0.10    0.69
   0   5  -7   -0.27    0.81
   0   5   7    0.18    0.75
   0   5   8    0.62    0.82
   0   5   8    0.16    0.82
   0   5  -8    0.09    0.97
   0   5   9    1.49    0.97
   0   5   9    0.52    0.86
   0   5  -9    0.44    1.09
   0   5 -10    0.43    1.17
   0   5  10    0.88    1.01
   0   5  11   -0.05    1.01
   0   5 -11    0.24    1.13
   0   5  12   -0.50    0.97
   0   5 -12    1.08    1.30
   0  -5 -13    0.04    0.75
   0   5 -13    0.37    1.19
   0   5  13    0.55    1.02
   0   5 -14   -0.33    1.35
   0  -5 -15    0.73    0.95
   0   5 -15    0.79    0.76
   0   5 -15    0.53    1.29
   0   5 -16    0.56    0.83
   0  -5 -16   -0.16    1.01
   0   5 -16   -0.29    1.46
   0  -5 -17    0.38    0.99
   0   5 -17    0.57    0.95
   0   5 -17   -0.10    1.53
   0  -5 -17    1.81    1.47
   0  -5 -18   -0.05    1.14
   0   5 -18    0.29    0.69
   0   5 -18   -0.73    0.98
   0   5 -18    1.56    1.47
   0  -5 -18   -1.41    1.42
   0   5  18    0.63    1.17
   0  -5 -19    0.43    1.26
   0   5 -19    0.36    1.00
   0   5 -19    0.94    1.64
   0  -5 -19    1.84    1.48
   0   5  20    0.58    0.99
   0   5 -20    0.47    1.09
   0  -5 -20   -0.30    1.17
   0  -5 -20    1.37    1.40
   0   5 -20   -0.62    1.63
   0  -5 -21    0.41    1.31
   0   5 -21   -0.87    1.15
   0   5  21    0.04    1.01
   0   5 -21    2.40    1.64
   0  -5 -22    0.26    1.34
   0   5  22   -1.24    1.03
   0   5 -22   -0.35    1.20
   0  -5 -22    0.47    1.27
   0   5 -22   -0.64    1.55
   0   5  23   -0.60    0.94
   0  -5 -23   -1.30    1.34
   0   5 -23    0.61    1.16
   0  -5 -23   -0.50    1.22
   0   5 -23    1.64    1.59
   0   5  24    0.03    0.90
   0   5 -24   -0.63    1.12
   0  -5 -24    0.98    1.20
   0   5 -25    0.78    1.09
   0   5  25    0.56    0.83
   0  -5 -25   -1.10    1.11
   0   5 -26   -0.32    1.00
   0   5  26    0.03    0.76
   0  -5 -26    0.42    0.99
   0   5 -27   -0.19    0.90
   0   5  27    0.04    0.62
   0  -5 -27    1.28    0.86
   0   5 -28    0.72    0.80
   0   5 -28   -0.24    0.57
   0  -5 -28    0.94    0.76
   0   5 -29   -0.14    0.39
   0  -5  29    0.36    0.59
   0  -5 -29    0.12    0.59
   0  -5  30   -0.52    0.42
   0   6   0  980.05   30.46
   0   6  -1  753.09   23.28
   0   6   1  738.34   23.29
   0   6   2 2226.01   68.79
   0   6  -2 2232.52   68.78
   0   6  -3  891.56   27.55
   0   6   3  875.14   27.54
   0   6   3  884.88   27.50
   0   6   4  473.95   15.23
   0   6   4  481.92   15.20
   0   6  -4  489.63   15.26
   0   6  -5 1199.46   37.02
   0   6   5 1181.71   36.96
   0   6  -6  683.66   21.63
   0   6   6  690.84   21.59
   0   6   7  740.49   23.39
   0   6  -7  749.47   23.47
   0   6   8  834.86   26.57
   0   6   8  854.59   26.58
   0   6  -8  852.50   26.66
   0   6   9   64.34    2.68
   0   6  -9   67.13    2.82
   0   6   9   58.20    2.63
   0   6  10   25.80    1.68
   0   6 -10   25.29    1.85
   0   6  10   27.44    1.68
   0   6  11  464.16   14.74
   0   6 -11  443.89   14.91
   0   6 -12    1.30    1.33
   0   6  12    1.72    1.10
   0   6  13  449.47   14.92
   0   6 -13  468.16   15.20
   0   6  14   46.58    2.47
   0   6 -14   50.61    2.79
   0  -6 -15   19.34    1.41
   0   6 -15   20.85    1.23
   0   6 -15   17.04    1.90
   0   6  15   18.52    1.68
   0   6 -16   29.26    1.52
   0  -6 -16   27.03    1.61
   0   6 -16   28.09    1.38
   0   6 -16   28.18    2.31
   0   6 -17  167.80    5.47
   0  -6 -17  161.83    5.56
   0   6  17  154.93    5.40
   0   6 -17  152.37    5.32
   0   6 -17  174.36    6.52
   0   6  18    7.78    1.04
   0   6 -18    6.21    1.10
   0   6 -18    7.53    0.85
   0  -6 -18    6.43    1.32
   0  -6 -18    7.16    1.68
   0   6 -18    8.17    1.82
   0   6 -19    0.24    0.72
   0  -6 -19    0.69    1.24
   0   6 -19    2.47    1.15
   0   6  19    2.20    0.98
   0   6 -19   -0.98    1.73
   0  -6 -19    2.43    1.55
   0   6  20    6.34    1.09
   0  -6 -20    8.18    1.42
   0   6 -20    6.82    1.26
   0   6 -20    8.02    1.84
   0  -6 -20    5.43    1.61
   0   6  21  136.43    4.79
   0   6 -21  131.94    4.87
   0  -6 -21  128.87    5.00
   0  -6 -21  145.60    5.01
   0  -6 -21  134.61    5.54
   0   6 -21  150.38    6.07
   0  -6 -22  320.60   11.03
   0   6 -22  337.70   10.92
   0   6  22  329.82   10.82
   0  -6 -22  345.34   11.01
   0   6 -22  355.65   12.12
   0   6  23   34.65    1.72
   0   6 -23   31.95    1.85
   0  -6 -23   31.98    1.96
   0   6  24   18.16    1.26
   0   6 -24   21.83    1.50
   0  -6 -24   18.83    1.54
   0   6 -25    1.71    1.04
   0   6  25    2.91    0.84
   0  -6 -25    2.10    1.17
   0   6 -26   29.00    1.56
   0  -6 -26   26.33    1.56
   0   6 -27   16.24    1.15
   0  -6 -27   16.00    1.19
   0   6 -28   -0.22    0.61
   0   6 -28   -0.14    0.73
   0  -6 -28    0.82    0.75
   0   6 -28    0.19    0.57
   0   6 -29    0.28    0.39
   0  -6  29    0.69    0.55
   0  -6 -29    0.61    0.59
   0  -6  30    4.50    0.45
   0   7   0    0.27    0.73
   0   7   1    0.38    0.73
   0   7  -1   -0.58    0.69
   0   7   2    0.60    0.76
   0   7  -2    0.69    0.73
   0   7   3    0.55    0.67
   0   7  -3   -0.21    0.73
   0   7   3   -0.04    0.71
   0   7  -4    0.08    0.87
   0   7   4    0.11    0.77
   0   7   4    0.17    0.72
   0   7   5    0.37    0.79
   0   7  -5   -0.04    0.91
   0   7  -6    0.59    1.05
   0   7   6    0.12    0.82
   0   7   7   -0.26    0.93
   0   7  -7    0.49    1.00
   0   7   8    0.09    0.88
   0   7  -8    1.49    1.16
   0   7  -9   -0.64    1.18
   0   7   9   -0.50    1.02
   0   7   9    0.05    0.99
   0   7 -10    0.77    1.20
   0   7  10    0.71    1.07
   0   7  10   -1.01    1.04
   0   7  11    0.41    1.05
   0   7 -11   -0.50    1.25
   0   7 -12    0.08    1.28
   0   7  12    1.27    1.02
   0   7  13    0.62    1.03
   0   7 -13    0.09    1.33
   0   7  14    0.44    1.01
   0  -7 -14    0.58    0.90
   0   7 -14    0.19    1.40
   0   7 -15   -0.03    0.65
   0   7 -15   -0.31    0.83
   0  -7 -15    0.04    1.03
   0   7  15    0.40    1.09
   0   7 -15   -0.71    1.43
   0   7 -16   -0.06    0.72
   0   7 -16    0.20    0.89
   0  -7 -16   -0.39    1.07
   0   7  16    0.68    1.16
   0   7 -16   -0.43    1.51
   0   7 -17   -0.25    0.75
   0   7 -17   -1.02    0.93
   0  -7 -17    0.32    1.14
   0   7  17    0.54    1.17
   0   7 -17    0.12    1.47
   0   7  18    1.48    0.94
   0   7 -18   -0.19    0.73
   0  -7 -18   -0.15    1.24
   0   7 -18    0.42    0.98
   0   7 -18   -0.24    1.58
   0   7 -19    0.12    0.74
   0  -7 -19    1.37    1.25
   0   7 -19   -0.36    1.03
   0   7  19    0.11    0.98
   0  -7 -19   -0.33    1.24
   0  -7 -19   -0.53    1.53
   0   7 -19   -0.13    1.58
   0   7  20    0.69    0.94
   0  -7 -20   -0.16    1.32
   0   7 -20   -0.08    1.05
   0   7 -20    0.71    0.72
   0  -7 -20   -1.25    1.31
   0  -7 -20   -1.17    1.48
   0   7 -20    1.44    1.64
   0   7 -21    0.04    1.12
   0   7  21   -0.87    0.95
   0  -7 -21    0.82    1.30
   0  -7 -21    1.77    1.43
   0   7 -21    1.32    1.69
   0   7 -22   -0.33    1.10
   0   7  22   -0.51    0.95
   0  -7 -22   -0.19    1.33
   0   7 -22    1.30    1.59
   0   7 -23    0.41    1.11
   0   7  23   -0.13    0.88
   0  -7 -23    0.81    1.30
   0   7 -24    0.35    1.03
   0  -7 -24   -0.04    1.18
   0   7 -25   -1.09    0.97
   0  -7 -25   -0.42    1.07
   0   7 -26   -0.09    0.88
   0  -7 -26   -1.30    0.97
   0   7 -27   -0.55    0.77
   0   7 -27    1.09    0.67
   0  -7 -27    0.56    0.88
   0   7 -27    1.18    0.57
   0   7 -28   -0.35    0.62
   0   7 -28    0.52    0.58
   0  -7 -28   -0.44    0.67
   0   7 -28   -0.02    0.54
   0   7 -29   -0.09    0.36
   0   8   0   33.40    1.67
   0   8   1 1056.94   32.88
   0   8  -1 1050.20   32.88
   0   8  -2  340.35   10.95
   0   8   2  336.27   10.96
   0   8   3   44.05    2.01
   0   8   3   44.75    1.97
   0   8  -3   40.49    2.00
   0   8   4  337.80   10.99
   0   8   4  342.08   10.92
   0   8  -4  332.78   10.97
   0   8  -5    3.72    1.16
   0   8   5    4.19    0.98
   0   8  -5    3.66    0.66
   0   8   5    3.53    1.04
   0   8   6   97.76    3.70
   0   8  -6   99.76    3.83
   0   8  -7   83.27    3.48
   0   8   7   82.73    3.30
   0   8  -8 1103.73   34.29
   0   8   8 1078.33   34.16
   0   8   9 1487.97   45.86
   0   8  -9 1506.96   46.03
   0   8   9 1421.45   45.85
   0   8  10  614.93   20.36
   0   8  10  644.85   20.37
   0   8 -10  655.14   20.56
   0   8  11    1.18    1.00
   0   8  11    0.06    0.97
   0   8 -11    2.09    1.31
   0   8  12   35.23    2.14
   0   8 -12   40.71    2.46
   0   8  13  105.09    4.31
   0   8 -13  110.95    4.65
   0   8 -14   42.78    1.78
   0   8 -14   37.91    1.79
   0  -8 -14   38.99    1.94
   0   8  14   39.60    2.34
   0   8 -14   43.82    2.71
   0   8 -15    3.03    0.82
   0   8 -15    3.62    0.87
   0  -8 -15    3.85    1.08
   0   8  15    4.52    1.23
   0   8 -15    5.08    1.63
   0   8 -16  139.75    4.63
   0  -8 -16  131.91    4.79
   0   8 -16  125.06    4.57
   0   8  16  137.60    5.34
   0   8 -16  141.16    5.73
   0   8 -17   49.03    2.12
   0   8 -17   53.65    2.26
   0   8  17   52.52    2.89
   0   8 -17   55.06    3.26
   0   8 -18  250.69    8.40
   0   8 -18  262.35    8.53
   0   8  18  257.53    9.32
   0   8 -18  283.80    9.81
   0   8 -19  341.87   10.82
   0   8 -19  317.63   10.67
   0  -8 -19  346.23   10.97
   0  -8 -19  325.54   11.71
   0   8 -19  354.72   12.11
   0   8 -20    8.85    0.94
   0   8 -20    9.86    1.23
   0  -8 -20    9.12    1.47
   0  -8 -20   12.33    1.94
   0   8 -20    9.93    2.03
   0   8 -21   82.18    3.09
   0   8 -21   89.99    3.37
   0  -8 -21   87.65    3.53
   0  -8 -21   84.27    4.06
   0   8 -22   52.59    2.41
   0  -8 -22   55.95    2.58
   0   8 -22   61.10    3.49
   0   8 -23   11.67    1.26
   0  -8 -23   10.36    1.43
   0   8 -24    1.01    1.00
   0  -8 -24   -0.04    1.20
   0   8 -25    1.50    0.93
   0  -8 -25    1.59    1.08
   0   8 -26   12.30    1.04
   0   8 -26   11.11    0.96
   0  -8 -26    9.65    1.12
   0   8 -27    0.05    0.72
   0   8 -27    0.33    0.65
   0  -8 -27    0.69    0.83
   0   8 -27    1.15    0.56
   0   8 -28    3.81    0.63
   0   8 -28    5.52    0.65
   0  -8 -28    5.33    0.74
   0   8 -29    0.19    0.33
   0   9   0   -0.33    0.58
   0   9   0    0.56    1.00
   0   9  -1   -0.09    0.94
   0   9  -1   -0.49    0.60
   0   9   1    0.61    1.02
   0   9  -2   -0.05    0.61
   0   9   2   -0.19    1.00
   0   9  -2    0.84    1.05
   0   9  -3    0.14    0.99
   0   9   3    0.26    0.91
   0   9  -3    0.09    0.64
   0   9   3   -0.15    1.04
   0   9   4   -0.04    0.92
   0   9   4   -0.30    1.04
   0   9  -4    0.46    0.62
   0   9  -4    0.39    0.98
   0   9  -5   -0.08    0.67
   0   9   5   -0.83    1.12
   0   9   5    0.38    0.92
   0   9  -5    0.51    1.00
   0   9  -6    0.59    1.03
   0   9  -6    0.27    0.70
   0   9   6    0.05    0.96
   0   9   7   -0.54    1.07
   0   9  -7    0.56    0.68
   0   9  -7   -0.19    1.13
   0   9  -8    1.41    1.24
   0   9   8   -0.11    1.02
   0   9   9    0.12    1.03
   0   9  -9   -0.07    1.32
   0   9   9    0.18    1.04
   0   9  10   -0.40    0.90
   0   9 -10    0.79    1.28
   0   9  10    0.06    1.05
   0   9  11   -0.57    1.08
   0   9 -11   -0.68    1.31
   0   9  11   -1.22    1.16
   0   9  12    1.23    1.04
   0   9 -12    0.55    1.36
   0   9 -13   -0.03    0.74
   0   9  13    0.39    1.10
   0   9 -13   -0.50    1.44
   0  -9 -13    0.63    0.89
   0   9 -13   -0.11    0.64
   0   9 -14   -0.07    0.78
   0   9 -14    0.28    0.76
   0   9 -14   -0.43    1.51
   0   9  14    0.99    1.08
   0  -9 -14    1.08    1.07
   0   9 -14    0.67    0.67
   0   9 -15    0.16    0.82
   0   9 -15    0.15    0.78
   0  -9 -15    0.80    1.11
   0   9 -15   -0.81    1.67
   0   9  15   -0.44    1.15
   0   9 -16   -0.42    0.91
   0   9 -16   -0.87    0.81
   0  -9 -16    0.04    1.11
   0   9 -16    0.73    1.61
   0   9  16    0.19    1.23
   0   9 -17    0.63    0.96
   0   9 -17   -0.07    0.83
   0   9 -17   -0.90    1.72
   0   9  17    1.07    1.28
   0   9 -18   -0.84    0.99
   0   9 -18   -0.10    0.79
   0   9  18    0.10    1.14
   0   9 -18   -0.93    1.66
   0   9 -19   -0.79    1.06
   0   9 -19   -0.63    0.77
   0   9  19    0.93    1.28
   0   9 -19   -0.14    1.77
   0  -9 -19   -0.11    1.69
   0   9 -20    0.36    0.99
   0   9 -20   -0.37    0.75
   0   9 -20    0.41    1.76
   0   9  20    0.21    1.24
   0  -9 -20    0.22    1.56
   0   9 -21    0.16    1.04
   0   9 -21    0.23    0.71
   0   9 -21    1.23    1.65
   0  -9 -21   -1.40    1.34
   0   9 -22   -0.62    1.04
   0  -9 -22    0.09    1.24
   0   9 -23   -1.02    0.98
   0  -9 -23    0.09    1.20
   0   9 -24   -0.84    0.93
   0  -9 -24    0.68    1.11
   0   9 -24    0.53    0.89
   0   9 -25   -0.77    0.84
   0  -9 -25    1.27    1.08
   0   9 -25   -0.27    0.80
   0   9 -26   -0.58    0.75
   0   9 -26    0.11    0.71
   0  -9 -26    0.03    0.92
   0   9 -27    0.12    0.61
   0   9 -27   -0.77    0.59
   0  -9 -27    0.56    0.79
   0   9 -27   -0.35    0.56
   0   9 -28   -0.12    0.49
   0  -9  29    0.36    0.37
   0  -9 -29    0.23    0.32
   0  10   0  416.70   13.55
   0  10  -1  372.94   12.21
   0  10   1  381.56   12.21
   0  10  -1  370.01   11.73
   0  10  -2   15.95    0.97
   0  10  -2   13.32    1.39
   0  10   2   15.40    1.49
   0  10  -3 2091.05   64.66
   0  10   3 2089.20   64.68
   0  10   3 2119.79   64.56
   0  10  -3 2062.21   64.18
   0  10  -4  394.71   12.89
   0  10  -4  394.46   12.40
   0  10   4  390.55   12.78
   0  10   4  396.15   12.90
   0  10   5 2083.97   65.85
   0  10  -5 2155.41   65.94
   0  10  -5 2118.58   65.44
   0  10   5 2149.33   65.96
   0  10  -6   97.69    3.39
   0  10   6   98.45    3.92
   0  10   6   99.56    3.84
   0  10  -6   97.75    3.89
   0  10   7   17.37    1.42
   0  10  -7   16.55    1.07
   0  10  -7   18.65    1.57
   0  10  -8  496.81   16.40
   0  10  -8  498.42   15.86
   0  10  -8  517.61   16.52
   0  10   8  514.74   16.36
   0  10   9  632.42   20.32
   0  10   9  610.71   20.36
   0  10  -9  642.20   19.86
   0  10  -9  639.34   20.57
   0  10  10   72.28    3.21
   0  10 -10   74.22    3.44
   0  10  10   66.61    3.16
   0  10 -10   74.51    2.72
   0  10  11  921.31   29.53
   0  10 -11  954.49   29.80
   0  10  11  914.90   29.48
   0  10  12  391.19   13.37
   0  10 -12  416.90   13.77
   0 -10 -12  423.04   12.89
   0  10 -12  387.31   12.72
   0  10 -13   17.91    1.13
   0  10 -13   19.21    2.01
   0  10  13   19.09    1.14
   0 -10 -13   21.10    1.39
   0  10 -13   16.98    1.05
   0  10 -14  628.23   20.69
   0  10 -14  661.25   20.62
   0  10 -14  720.95   21.89
   0  10  14  672.28   21.38
   0 -10 -14  676.30   20.79
   0  10 -14  646.03   20.59
   0  10 -15  232.42    7.57
   0  10 -15  217.57    7.61
   0 -10 -15  236.55    7.74
   0  10  15  228.04    8.31
   0  10 -15  251.90    8.89
   0  10 -16   93.93    3.50
   0  10 -16   92.50    3.52
   0 -10 -16  100.26    3.71
   0  10  16   92.55    4.24
   0  10 -16  104.60    4.79
   0  10 -17  385.64   12.94
   0  10 -17  410.17   12.96
   0 -10 -17  427.49   13.17
   0  10  17  389.72   13.77
   0  10 -17  421.92   14.34
   0  10 -18   -0.07    0.82
   0  10 -18   -0.23    1.00
   0 -10 -18    3.39    1.35
   0  10  18    0.93    1.14
   0  10 -18   -0.14    1.86
   0  10 -19    0.30    0.84
   0  10 -19    1.04    0.98
   0 -10 -19   -1.73    1.76
   0  10 -19   -1.81    1.64
   0  10  19    0.42    1.28
   0  10 -20   39.34    1.76
   0  10 -20   37.84    1.95
   0  10  20   40.68    2.61
   0 -10 -20   43.56    2.85
   0  10 -20   44.67    3.00
   0  10 -21    1.18    0.71
   0  10 -21   -0.15    1.00
   0  10 -21    0.46    1.06
   0  10 -22   20.11    1.41
   0  10 -22   21.55    1.50
   0  10 -23   61.86    2.52
   0  10 -23   65.11    2.64
   0  10 -24    3.03    0.91
   0 -10 -24    5.39    1.15
   0  10 -24    2.59    0.88
   0  10 -25   13.24    1.01
   0  10 -25   13.48    1.05
   0 -10 -25   15.09    1.28
   0  10 -26    1.44    0.64
   0  10 -26    1.84    0.68
   0 -10 -26    2.42    0.87
   0  10 -26    1.77    0.72
   0  10 -27    9.56    0.71
   0  10 -27    8.10    0.69
   0  10 -28    2.09    0.46
   0 -10  28    3.13    0.54
   0  11   0    0.54    1.07
   0  11   1   -0.30    1.10
   0  11  -1    1.51    1.08
   0  11  -1   -0.34    0.70
   0  11  -2    0.61    1.12
   0  11  -2    0.39    0.70
   0  11   2    0.80    1.13
   0  11   2   -0.16    0.97
   0  11   3    0.43    0.94
   0  11   3    0.56    1.11
   0  11  -3   -0.49    1.10
   0  11  -3    0.38    0.66
   0  11   4    0.17    0.88
   0  11  -4   -0.02    0.68
   0  11  -4   -0.57    1.08
   0  11   4   -0.58    1.12
   0  11   5   -0.66    1.12
   0  11  -5   -0.23    0.70
   0  11  -5   -0.20    0.96
   0  11   5    0.99    0.90
   0  11  -6   -0.74    1.11
   0  11   6    0.31    0.97
   0  11   6   -0.14    1.07
   0  11  -6   -0.19    0.69
   0  11  -7   -0.06    0.72
   0  11   7    0.39    1.02
   0  11  -7   -0.21    1.03
   0  11   8   -0.62    0.93
   0  11  -8    0.29    0.79
   0  11  -8    0.22    1.01
   0  11   9    0.07    1.07
   0  11  -9   -0.03    0.80
   0  11   9    0.76    1.01
   0  11  -9   -0.39    1.09
   0  11  10    0.31    1.06
   0  11  10   -0.29    1.04
   0  11 -10   -0.83    1.24
   0  11 -10   -0.10    0.82
   0  11 -11    0.98    1.19
   0  11  11    0.54    1.13
   0  11  11   -0.74    1.08
   0  11 -11    0.30    1.31
   0  11 -11    1.92    0.90
   0 -11 -11    0.54    0.91
   0  11  11    0.21    0.75
   0  11 -11    0.15    0.63
   0  11  12    0.82    1.12
   0  11 -12    0.21    1.43
   0  11 -12    0.45    0.93
   0 -11 -12   -0.74    1.02
   0  11  12   -0.08    0.80
   0  11 -12    0.40    0.68
   0  11 -13   -0.34    1.59
   0  11 -13    1.01    0.95
   0  11  13    0.35    1.14
   0  11  13    0.13    0.82
   0 -11 -13    0.37    1.01
   0  11 -13    0.47    0.72
   0  11 -14   -0.83    0.86
   0  11 -14    0.37    0.93
   0  11 -14    0.26    0.92
   0  11  14   -0.27    1.22
   0  11 -14    0.85    1.67
   0 -11 -14   -0.61    1.11
   0  11  14    0.03    0.85
   0  11 -14   -0.35    0.74
   0  11 -15   -0.37    0.92
   0  11 -15    0.51    0.89
   0 -11 -15   -0.64    1.19
   0  11 -15   -0.13    1.65
   0  11  15    1.05    1.30
   0  11 -15    0.05    1.11
   0  11 -16   -0.71    0.92
   0  11 -16   -0.04    0.92
   0 -11 -16   -0.10    1.25
   0  11  16    0.99    1.23
   0  11 -16   -0.05    1.20
   0  11 -16   -1.07    1.72
   0  11 -17    0.66    0.97
   0  11 -17    0.04    0.88
   0 -11 -17    0.29    1.29
   0  11 -17    0.62    1.12
   0  11 -17   -0.28    1.71
   0  11 -17    0.45    1.27
   0  11  17   -0.82    1.28
   0  11 -18   -1.00    0.96
   0  11 -18   -0.59    0.86
   0 -11 -18   -0.85    1.31
   0  11 -18   -1.67    1.64
   0  11  18   -1.56    1.33
   0  11 -18   -0.05    1.09
   0  11 -19    1.29    0.84
   0  11 -19    0.37    0.94
   0 -11 -19   -1.04    1.36
   0  11 -19   -0.05    1.15
   0 -11 -19   -1.40    1.73
   0  11  19    0.42    1.20
   0  11 -19    0.14    1.68
   0  11 -20   -0.22    0.75
   0  11 -20   -0.66    0.92
   0 -11 -20    2.09    1.32
   0  11 -20   -1.36    1.11
   0 -11 -20   -1.35    1.53
   0  11  20   -1.03    1.25
   0  11 -21    0.31    1.01
   0  11 -21    0.05    0.69
   0  11 -21   -0.14    0.96
   0  11 -22    0.25    0.98
   0  11 -22    0.47    0.60
   0  11 -22    0.63    0.89
   0  11 -23    1.10    0.91
   0  11 -23    0.24    0.81
   0  11 -24   -0.24    0.80
   0  11 -24   -0.53    0.79
   0  11 -25   -0.29    0.67
   0  11 -26    1.51    0.59
   0  11 -26    0.71    0.66
   0  11 -27   -0.03    0.44
   0 -11  28    0.08    0.36
   0 -11 -28    0.37    0.36
   0  12   0  649.62   20.88
   0  12  -1   14.50    1.60
   0  12   1   17.18    1.54
   0  12  -2 1054.19   33.18
   0  12   2 1039.99   33.00
   0  12   2 1027.92   33.18
   0  12  -2 1061.29   32.57
   0  12  -3    8.92    0.83
   0  12   3    8.83    1.16
   0  12  -3    9.43    1.34
   0  12   3    8.93    1.39
   0  12   4   13.91    1.30
   0  12  -4   14.15    0.96
   0  12  -4   12.13    1.44
   0  12   4   14.09    1.53
   0  12  -5  343.59   11.14
   0  12  -5  357.46   11.78
   0  12   5  340.70   11.60
   0  12   5  371.78   11.81
   0  12   6  232.40    8.11
   0  12   6  235.00    8.22
   0  12  -6  231.71    7.59
   0  12  -6  235.19    8.20
   0  12   7    1.72    1.06
   0  12  -7    1.41    1.12
   0  12  -7    0.03    0.81
   0  12  -8  491.21   16.01
   0  12  -8  483.87   15.32
   0  12   8  479.13   15.87
   0  12   9  795.10   24.92
   0  12   9  794.71   25.00
   0  12  -9  810.36   25.13
   0  12  -9  795.85   24.38
   0  12   9  761.58   24.27
   0  12  -9  759.23   24.31
   0  12 -10  380.76   12.97
   0  12 -10  393.61   12.26
   0  12  10  383.45   12.82
   0  12  10  372.02   12.87
   0  12  10  375.42   12.14
   0 -12 -10  405.62   12.27
   0  12 -10  365.15   12.18
   0  12  11   25.57    2.08
   0  12 -11   27.84    2.22
   0  12 -11   30.87    1.69
   0  12  11   29.15    2.06
   0 -12 -11   27.89    1.65
   0  12  11   29.20    1.57
   0  12 -11   30.17    1.47
   0  12  12  221.84    7.86
   0  12 -12  226.38    8.03
   0  12 -12  228.39    7.26
   0  12  12  206.82    7.05
   0 -12 -12  226.90    7.25
   0  12 -12  202.90    7.08
   0  12  13    3.09    1.35
   0  12 -13    2.56    1.08
   0  12 -13    2.22    1.31
   0 -12 -13    1.47    1.15
   0  12  13    2.90    0.97
   0  12 -13    2.15    0.80
   0  12 -14  166.53    6.09
   0  12  14  182.56    6.79
   0  12 -14  182.32    6.19
   0  12 -14  180.80    7.01
   0  12  14  175.89    5.91
   0 -12 -14  193.85    6.23
   0  12 -14  177.26    5.97
   0  12 -15  227.45    8.03
   0  12 -15  244.72    7.95
   0  12 -15  257.52    8.18
   0  12  15  237.22    8.74
   0  12 -15  242.21    8.98
   0 -12 -15  261.12    8.20
   0  12 -15  233.97    7.91
   0  12 -16    1.26    0.90
   0  12 -16    0.96    0.93
   0 -12 -16    1.12    1.21
   0  12 -16    1.71    1.36
   0  12  16    1.52    1.27
   0  12 -16    1.88    1.12
   0  12 -17   22.80    1.44
   0  12 -17   24.17    1.44
   0 -12 -17   20.17    1.72
   0  12 -17   27.52    1.76
   0  12  17   23.50    2.06
   0  12 -18  123.65    4.39
   0  12 -18  122.76    4.41
   0 -12 -18  122.76    4.63
   0  12  18  124.98    5.23
   0  12 -18  130.89    4.63
   0  12 -19   19.14    1.33
   0  12 -19   19.21    1.25
   0 -12 -19   17.95    1.66
   0  12 -19   20.98    1.56
   0 -12 -19   14.76    2.10
   0  12  19   19.84    1.87
   0  12 -20    5.36    0.85
   0  12 -20    4.82    0.96
   0 -12 -20    5.26    1.35
   0  12 -20    5.95    1.15
   0  12 -21    9.18    0.87
   0  12 -21    8.17    1.03
   0 -12 -21    8.25    1.35
   0  12 -21   11.21    1.20
   0  12 -22   33.76    1.42
   0  12 -22   32.80    1.57
   0 -12  22   31.39    1.48
   0 -12 -22   36.24    1.94
   0  12 -22   34.68    1.77
   0  12 -23    1.79    0.79
   0  12 -23    0.57    0.81
   0 -12 -23    1.86    1.08
   0  12 -24   20.45    1.17
   0  12  24   16.35    0.98
   0  12 -25    7.10    0.75
   0  12 -25    6.71    0.82
   0  12  25    5.65    0.56
   0  12 -26    1.80    0.63
   0  12 -26    2.04    0.61
   0  12 -27    2.43    0.47
   0  12 -27    1.93    0.38
   0  13   0    0.08    1.12
   0  13   1   -0.06    0.91
   0  13   1    0.31    1.09
   0  13  -1    0.08    1.07
   0  13   2    0.08    1.14
   0  13  -2    0.77    1.13
   0  13   2    0.26    0.93
   0  13   3    0.63    1.18
   0  13  -3   -0.08    1.14
   0  13   3    0.27    0.93
   0  13  -3   -0.12    0.76
   0  13   4    0.21    0.99
   0  13  -4   -0.40    1.19
   0  13   4   -0.64    1.13
   0  13  -4    0.43    0.77
   0  13  -5   -0.65    1.16
   0  13  -5    0.66    0.79
   0  13   5    0.25    1.18
   0  13   5    0.50    0.96
   0  13  -5   -0.33    1.15
   0  13  -6   -0.13    0.73
   0  13   6   -0.45    1.06
   0  13   6    0.67    1.12
   0  13  -6    0.25    1.19
   0  13   6   -0.23    0.86
   0  13  -6   -0.25    1.86
   0  13   6    0.26    1.09
   0  13   6    0.61    0.82
   0  13  -7    0.07    0.83
   0  13   7    0.23    1.04
   0  13   7   -0.09    1.16
   0  13  -7   -0.78    1.14
   0  13  -7    0.85    1.91
   0  13   7    0.32    0.93
   0  13   7    0.37    1.05
   0  13   7    0.34    0.82
   0  13  -8   -0.50    0.83
   0  13  -8    0.09    1.12
   0  13   8   -0.49    1.10
   0  13  -8    0.26    1.89
   0  13   8    0.42    0.89
   0 -13  -8    0.07    0.83
   0  13   8   -0.22    1.11
   0  13  -8    0.59    0.75
   0  13   9   -0.60    1.03
   0  13  -9    0.09    1.12
   0  13  -9    0.30    0.91
   0  13   9   -0.32    1.07
   0  13   9   -0.40    0.95
   0 -13  -9    0.64    0.89
   0  13  -9    0.38    0.76
   0  13   9    0.34    1.13
   0  13  10   -0.81    1.17
   0  13  10    0.42    1.12
   0  13 -10    0.10    1.30
   0  13 -10   -0.62    0.96
   0  13  10    0.18    0.96
   0 -13 -10    0.94    0.99
   0  13 -10    0.10    0.79
   0  13 -11   -0.21    1.30
   0  13  11    0.09    1.22
   0  13  11   -0.09    1.14
   0  13 -11    0.53    0.97
   0  13  11    0.09    0.98
   0 -13 -11    0.12    1.02
   0  13 -11   -0.03    0.74
   0  13 -12    0.11    1.26
   0  13 -12   -0.26    0.99
   0  13  12   -0.91    1.24
   0  13  12    0.58    1.00
   0 -13 -12   -0.55    1.06
   0  13 -12    0.14    0.72
   0  13 -13    0.31    1.10
   0  13  13   -0.85    1.26
   0  13 -13    0.78    1.25
   0 -13 -13    0.04    1.14
   0  13 -13    0.35    0.73
   0  13 -14    1.35    1.00
   0  13  14    1.07    1.27
   0  13 -14    0.12    1.39
   0  13 -14    0.37    1.14
   0 -13 -14   -0.19    1.21
   0  13 -14    0.28    0.77
   0  13 -15   -0.09    0.97
   0  13 -15    0.67    1.15
   0  13  15    0.30    1.17
   0  13 -15   -0.23    1.33
   0 -13 -15    1.16    1.23
   0  13 -15    0.79    0.78
   0  13 -16    0.17    0.96
   0 -13 -16   -0.59    1.24
   0  13 -16    0.24    1.20
   0  13 -16   -1.50    1.43
   0  13  16    1.73    1.29
   0  13 -17    0.45    0.95
   0 -13 -17   -0.05    1.29
   0  13  17   -0.10    1.26
   0  13 -17   -0.63    1.08
   0  13 -18   -0.24    0.91
   0  13 -18    0.41    0.84
   0 -13 -18    0.49    1.27
   0  13 -18   -0.91    1.13
   0  13  18    0.92    1.16
   0  13 -19    0.57    0.81
   0  13 -19   -0.69    0.86
   0  13 -19   -0.56    0.99
   0 -13 -19   -0.29    1.24
   0  13 -20    0.22    0.81
   0  13 -20    0.26    0.73
   0  13 -20    0.70    0.99
   0 -13 -20   -0.45    1.22
   0  13  20    0.61    1.03
   0  13 -21   -0.23    0.66
   0  13 -21   -0.77    0.77
   0  13 -21   -0.08    0.91
   0 -13 -21   -0.30    1.21
   0  13  21   -0.67    0.99
   0  13 -22    0.61    0.56
   0 -13  22    0.12    0.61
   0  13 -22    0.63    0.83
   0 -13 -22   -0.88    1.13
   0  13  22    1.40    0.85
   0  13 -23   -0.19    0.75
   0 -13 -23    0.71    0.99
   0  13  23    1.35    0.63
   0  13 -24   -0.08    0.66
   0  13  24    0.30    0.49
   0  13 -25    0.16    0.54
   0  13 -25   -0.39    0.65
   0  13 -26   -0.03    0.50
   0 -13 -26    0.40    0.51
   0  13 -26   -0.08    0.48
   0  14   0  123.84    5.29
   0  14   0  130.96    5.09
   0  14   0  133.58    4.66
   0  14  -1   53.50    2.80
   0  14   1   54.68    2.60
   0  14   1   51.60    2.79
   0  14  -1   55.15    2.65
   0  14   1   55.98    2.60
   0  14   1   51.57    2.15
   0  14   2  217.15    8.29
   0  14  -2  212.35    8.25
   0  14   2  215.43    8.05
   0  14   2  214.26    7.59
   0  14  -2  241.10    8.16
   0  14   2  247.49    8.05
   0  14   3  207.42    7.93
   0  14   3  206.12    7.75
   0  14  -3  208.12    7.95
   0  14  -3  221.93    7.83
   0  14   3  218.51    7.65
   0  14   3  207.32    7.27
   0  14   4  111.95    4.64
   0  14   4  112.07    4.82
   0  14  -4  112.54    4.14
   0  14  -4  111.12    4.84
   0  14  -4  124.37    4.77
   0  14   4  125.32    4.54
   0  14   4  110.46    4.18
   0  14   5    7.80    1.25
   0  14  -5    7.73    1.02
   0  14  -5    9.48    1.53
   0  14   5    7.19    1.43
   0  14   5    8.39    1.02
   0  14  -6   25.08    1.46
   0  14   6   25.60    1.88
   0  14   6   24.79    1.98
   0  14  -6   22.08    1.97
   0  14   6   22.59    1.43
   0  14   6   23.95    1.47
   0  14   6   27.55    1.75
   0  14  -7  299.11    9.98
   0  14   7  291.54   10.69
   0  14   7  300.31   10.58
   0  14  -7  302.27   10.74
   0  14   7  282.47    9.89
   0  14   7  326.25   10.35
   0  14   7  295.33   10.02
   0  14  -8   58.20    2.40
   0  14  -8   56.56    3.01
   0  14   8   58.25    2.94
   0  14   8   55.69    2.81
   0  14   8   48.47    2.28
   0  14   8   54.11    2.42
   0  14   8   60.33    2.76
   0  14  -8   54.05    2.33
   0  14   9   32.01    2.16
   0  14  -9   31.88    2.31
   0  14   9   35.31    2.21
   0  14  -9   33.68    1.79
   0  14   9   34.41    1.74
   0 -14  -9   32.80    1.72
   0  14  -9   32.53    1.66
   0  14   9   32.61    1.79
   0  14   9   34.58    2.14
   0  14 -10   27.83    1.63
   0  14 -10   27.90    2.16
   0  14  10   24.36    2.00
   0  14  10   27.41    2.01
   0 -14 -10   22.69    1.53
   0  14 -10   25.65    1.44
   0  14  10   23.82    1.61
   0  14  10   25.83    1.83
   0  14 -11   52.57    3.10
   0  14  11   54.00    2.94
   0  14 -11   55.78    2.50
   0  14  11   52.14    3.01
   0 -14 -11   61.76    2.52
   0  14  11   63.35    2.83
   0  14 -11   56.15    2.34
   0  14 -12   56.22    3.12
   0  14 -12   53.60    2.40
   0  14  12   56.49    2.95
   0 -14 -12   52.25    2.37
   0  14 -12   45.57    2.13
   0  14  12   52.16    2.68
   0  14 -13   43.92    2.79
   0  14  13   41.54    2.54
   0  14 -13   40.74    2.12
   0 -14 -13   35.92    2.08
   0  14 -13   37.74    1.80
   0  14  13   44.51    2.43
   0  14 -14    5.29    1.16
   0  14 -14    6.51    1.58
   0  14 -14    7.71    1.30
   0  14  14    8.40    1.48
   0 -14 -14    7.49    1.34
   0  14 -14    6.31    0.91
   0  14  14    6.95    1.47
   0  14 -15   91.01    3.63
   0  14 -15   92.95    3.72
   0  14  15   91.23    4.23
   0  14 -15   93.79    4.46
   0 -14 -15  107.34    3.81
   0  14 -15   95.13    3.48
   0  14  15  103.02    4.04
   0  14 -16   68.80    2.98
   0  14  16   75.77    3.67
   0  14 -16   78.93    3.14
   0 -14 -16   77.10    3.20
   0  14  16   81.43    3.41
   0  14 -17   21.13    1.44
   0  14  17   21.53    1.85
   0  14 -17   25.59    1.69
   0 -14 -17   22.27    1.71
   0  14  17   22.73    1.79
   0  14 -18    8.38    1.02
   0  14 -18   10.22    1.28
   0 -14 -18   10.23    1.44
   0  14  18   10.25    1.37
   0  14 -19   18.49    1.23
   0  14 -19   19.24    1.48
   0 -14 -19   20.49    1.60
   0  14  19   19.51    1.55
   0  14 -20    2.40    0.73
   0  14 -20    3.62    1.02
   0 -14 -20    4.06    1.22
   0  14  20    3.12    1.04
   0  14  20    2.46    0.84
   0  14 -21   24.80    1.21
   0  14 -21   27.83    1.53
   0 -14 -21   26.36    1.63
   0  14  21   25.58    1.35
   0  14  21   23.48    1.51
   0  14 -22    4.28    0.88
   0 -14  22    4.81    0.66
   0  14  22    4.00    0.71
   0  14 -23   21.95    1.17
   0  14  23   16.71    0.91
   0  14 -24   48.97    1.89
   0  14 -25    0.09    0.53
   0 -14 -25    1.08    0.54
   0  14 -25    0.28    0.59
   0  14 -26    1.23    0.38
   0  14 -26    2.01    0.38
   0  15   0   -0.60    0.92
   0  15   0   -1.12    1.31
   0  15   0    0.34    0.73
   0  15   0   -0.35    1.29
   0  15  -1   -0.37    1.23
   0  15   1   -0.23    0.88
   0  15   1   -0.09    1.21
   0  15  -1    0.74    0.90
   0  15  -1    0.22    2.50
   0  15   1   -0.34    1.32
   0  15   1   -0.87    0.78
   0  15  -1    0.29    1.31
   0  15   2   -0.09    1.24
   0  15   2   -0.62    0.94
   0  15  -2   -1.03    1.27
   0  15  -2   -0.43    2.32
   0  15  -2   -0.75    1.33
   0  15   2    0.93    1.19
   0  15   2    1.00    0.81
   0  15   3    0.19    1.27
   0  15   3    0.55    0.92
   0  15  -3   -1.05    1.31
   0  15  -3   -0.63    2.22
   0  15   3   -0.22    0.89
   0  15   3    0.72    1.28
   0  15  -3   -0.39    1.36
   0  15   4    0.39    1.19
   0  15  -4   -0.87    1.31
   0  15   4   -0.08    1.04
   0  15  -4    1.53    2.23
   0  15   4    0.06    1.16
   0  15   4    0.49    0.89
   0  15  -4   -0.55    1.39
   0  15   5   -0.34    1.06
   0  15  -5    0.69    1.27
   0  15  -5   -0.11    0.90
   0  15   5   -0.10    1.26
   0  15  -5   -0.50    2.25
   0  15   5   -0.08    0.89
   0  15   5    0.19    1.27
   0  15   6   -0.10    1.31
   0  15  -6    0.23    0.87
   0  15   6    0.09    1.11
   0  15  -6   -0.10    1.28
   0  15  -6    0.69    2.18
   0  15   6    0.13    1.24
   0  15   6   -0.29    0.91
   0  15   7   -0.09    1.09
   0  15   7   -0.10    1.32
   0  15  -7   -1.14    1.39
   0  15  -7    0.36    0.98
   0  15  -7    0.10    2.18
   0  15   7    0.38    0.94
   0  15   7   -0.32    1.26
   0  15   8    0.75    1.11
   0  15  -8    0.87    0.98
   0  15  -8    0.32    1.22
   0  15   8    0.42    1.17
   0  15   8    0.17    1.18
   0  15  -8    0.20    2.20
   0  15   8    1.45    1.02
   0  15  -8   -0.08    0.86
   0  15   8   -0.26    1.26
   0  15   9   -1.06    1.20
   0  15  -9    0.44    1.36
   0  15   9    1.23    1.20
   0  15  -9   -0.30    1.03
   0  15   9   -0.33    1.30
   0  15   9    0.45    1.00
   0  15  -9    0.32    0.82
   0  15 -10   -0.35    1.02
   0  15  10    1.09    1.25
   0  15  10   -0.64    1.22
   0  15 -10    0.56    1.35
   0  15  10   -0.20    1.39
   0  15 -10   -1.01    0.92
   0  15  10    1.59    1.02
   0  15  11   -0.20    1.19
   0  15 -11    0.80    1.41
   0  15  11   -0.93    1.18
   0  15 -11    0.14    1.08
   0  15  11    0.20    1.39
   0  15  11    0.95    1.00
   0  15 -11   -0.92    0.89
   0  15 -12   -0.47    1.11
   0  15  12    0.86    1.16
   0  15 -12   -0.35    1.32
   0  15  12   -0.39    1.04
   0  15 -12    0.07    0.82
   0  15  12   -0.55    1.19
   0  15 -13   -0.12    1.36
   0  15 -13   -0.29    1.08
   0  15  13   -0.10    1.14
   0 -15 -13    0.55    1.12
   0  15  13    0.55    1.32
   0  15  13   -0.63    1.08
   0  15 -13   -0.26    0.78
   0  15 -14    0.71    1.03
   0  15 -14    0.12    1.35
   0  15 -14   -0.29    1.08
   0  15  14   -0.30    1.11
   0 -15 -14   -1.13    1.23
   0  15  14   -0.61    1.29
   0  15  14   -0.53    1.07
   0  15 -14    0.04    0.79
   0  15 -15    0.55    0.99
   0  15  15   -0.30    1.13
   0  15 -15    0.15    1.17
   0 -15 -15    0.71    1.20
   0  15  15    0.26    1.26
   0  15 -15   -0.03    0.75
   0  15  15   -0.14    1.04
   0  15 -16   -0.25    1.00
   0  15  16    0.20    1.02
   0  15 -16   -0.34    1.14
   0 -15 -16    0.09    1.24
   0  15  16    1.63    1.28
   0  15  16    0.05    1.00
   0  15 -17   -0.27    0.92
   0  15 -17   -0.33    1.05
   0 -15 -17   -0.46    1.23
   0  15  17    0.64    0.94
   0  15  17    0.24    1.18
   0  15 -18   -0.54    1.04
   0  15 -18   -0.35    0.86
   0  15  18    0.91    1.09
   0  15  18   -0.08    0.90
   0  15 -19   -1.05    1.00
   0  15 -19   -0.45    0.77
   0  15  19    0.24    1.00
   0  15  19    0.10    0.83
   0  15 -20   -0.31    0.87
   0  15 -20   -1.19    0.67
   0  15  20    0.72    0.72
   0  15  20    1.51    0.94
   0  15 -21   -0.45    0.80
   0  15 -21   -0.16    0.58
   0 -15  21    0.69    0.62
   0  15  21    0.02    0.65
   0  15 -22    0.39    0.69
   0 -15  22   -0.24    0.50
   0  15  22   -0.19    0.53
   0  15 -23   -0.55    0.61
   0 -15 -23    1.16    0.67
   0  15 -23    0.03    0.76
   0  15 -24   -0.15    0.53
   0 -15 -24   -0.21    0.58
   0  15 -25    0.18    0.38
   0 -15 -25    0.35    0.38
   0  16   0  107.18    4.76
   0  16   0  109.42    4.47
   0  16   0  116.51    4.64
   0  16   1  321.37   11.68
   0  16  -1  336.03   12.00
   0  16   1  327.28   11.96
   0  16  -1  326.83   11.66
   0  16   1  326.86   11.15
   0  16   1  356.10   11.75
   0  16  -1  359.75   11.84
   0  16   2  111.04    4.70
   0  16  -2  116.29    5.00
   0  16  -2  116.16    4.68
   0  16   2  113.09    4.95
   0  16  -2  119.08    4.88
   0  16   2  118.59    4.74
   0  16   2  109.16    4.18
   0  16  -3   -0.10    1.36
   0  16   3    0.09    1.02
   0  16   3    0.62    1.31
   0  16  -3    1.12    2.50
   0  16   3   -0.04    0.86
   0  16   3    0.07    1.29
   0  16  -3   -0.42    1.52
   0  16   4  732.48   25.55
   0  16   4  726.88   25.32
   0  16  -4  725.63   25.57
   0  16   4  803.52   25.28
   0  16   4  733.62   24.75
   0  16   5   71.07    3.64
   0  16  -5   68.99    3.63
   0  16   5   70.70    3.45
   0  16   5   76.04    3.43
   0  16   5   71.30    2.91
   0  16   6    0.43    1.32
   0  16  -6    0.43    1.32
   0  16   6    1.01    1.14
   0  16  -6   -0.10    2.35
   0  16   6   -0.17    0.94
   0  16   6   -0.07    1.39
   0  16   7   12.27    1.67
   0  16  -7    9.16    1.67
   0  16   7   10.05    1.36
   0  16   7   11.96    1.55
   0  16  -7   11.52    1.25
   0  16   7   10.24    1.19
   0  16   7    9.59    1.60
   0  16  -7   10.67    1.16
   0  16   8   15.02    1.67
   0  16   8   18.00    1.69
   0  16  -8   17.02    1.90
   0  16  -8   18.01    1.44
   0  16  -8   18.19    2.81
   0  16   8   14.61    1.30
   0  16   8   20.70    1.81
   0  16  -8   15.28    1.28
   0  16   9   31.65    2.09
   0  16  -9   30.84    2.39
   0  16   9   28.51    2.13
   0  16  -9   29.15    1.76
   0 -16  -9   27.73    1.57
   0  16   9   26.99    2.08
   0  16  -9   27.83    1.58
   0  16   9   28.13    1.70
   0  16 -10   78.51    3.94
   0  16 -10   82.58    3.14
   0  16  10   73.19    3.71
   0  16  10   77.86    3.58
   0 -16 -10   69.44    3.00
   0  16  10   79.65    3.14
   0  16 -10   78.57    3.03
   0  16  10   80.42    3.54
   0  16 -11  358.41   12.50
   0  16  11  338.13   12.11
   0  16 -11  363.08   11.60
   0  16  11  365.75   11.94
   0  16  11  346.64   11.57
   0  16 -11  356.00   11.45
   0  16 -12   98.58    4.40
   0  16  12   87.79    3.97
   0  16 -12   96.89    3.56
   0  16 -12   81.85    3.32
   0  16  12   86.29    3.48
   0  16  12   92.48    3.87
   0  16 -13  101.83    4.71
   0  16 -13  106.00    3.95
   0  16  13  102.06    4.38
   0  16  13  108.17    4.24
   0  16 -13   94.12    3.68
   0  16  13  105.90    3.88
   0  16  14  164.75    6.52
   0  16 -14  176.54    6.05
   0  16 -14  164.48    5.97
   0  16  14  183.28    6.37
   0  16 -14  171.14    5.80
   0  16  14  173.38    5.98
   0  16 -15   40.71    2.08
   0  16 -15   40.14    2.01
   0  16  15   38.86    2.01
   0  16  15   42.27    2.31
   0  16 -16   97.53    3.67
   0  16 -16   91.12    3.55
   0  16  16   95.41    3.57
   0  16  16   96.63    3.87
   0  16 -17    4.60    1.11
   0  16 -17    4.10    0.98
   0  16  17    3.01    0.91
   0  16  17    5.47    1.25
   0  16 -18    6.53    1.09
   0  16 -18    4.56    0.88
   0  16  18    5.90    1.16
   0  16  18    6.51    0.92
   0  16 -19    2.92    0.93
   0  16 -19    2.99    0.76
   0  16  19    3.49    0.99
   0  16  19    1.92    0.77
   0 -16  20    3.80    0.70
   0  16 -20    4.01    0.67
   0  16 -20    4.18    0.90
   0 -16 -20    3.78    0.88
   0  16  20    4.31    0.72
   0 -16  21    3.80    0.62
   0  16 -21    2.63    0.56
   0  16 -21    3.75    0.77
   0 -16 -21    2.56    0.80
   0  16  21    2.81    0.57
   0 -16  22    0.80    0.48
   0  16 -22    1.50    0.68
   0  16 -22    1.76    0.64
   0 -16 -22    1.97    0.68
   0  16 -22    0.14    0.82
   0 -16 -23    6.10    0.65
   0  16 -23    4.68    0.74
   0 -16 -24    7.68    0.51
   0  16 -24    5.33    0.57
   0  17   0   -0.11    1.36
   0  17   0    0.60    1.00
   0  17   0   -0.51    2.73
   0  17   0   -0.52    1.52
   0  17   1    0.11    1.33
   0  17  -1    0.67    1.04
   0  17  -1    0.22    1.32
   0  17   1   -0.43    1.03
   0  17  -1   -0.25    2.71
   0  17   1    0.58    1.54
   0  17  -1   -0.18    1.64
   0  17   2   -0.26    1.06
   0  17   2    0.11    1.30
   0  17  -2    0.33    0.99
   0  17  -2   -0.33    1.36
   0  17  -2    0.24    2.50
   0  17  -2   -1.16    1.59
   0  17   2    0.33    1.50
   0  17   2    0.12    0.95
   0  17  -3   -0.77    1.27
   0  17   3    0.11    1.28
   0  17   3   -0.09    1.04
   0  17  -3    1.16    2.60
   0  17   3   -0.12    0.94
   0  17  -3   -0.36    1.62
   0  17   3   -0.40    1.52
   0  17   4    1.32    1.28
   0  17   4    0.55    1.09
   0  17  -4   -1.22    1.33
   0  17  -4    0.23    2.47
   0  17   4   -0.62    0.97
   0  17   4    0.63    1.47
   0  17  -5   -0.11    1.44
   0  17   5   -0.33    1.37
   0  17   5   -0.09    1.10
   0  17  -5    2.10    2.49
   0  17   5    0.09    0.97
   0  17   5    1.42    1.52
   0  17   6   -0.10    1.13
   0  17   6   -0.34    1.31
   0  17  -6   -0.80    1.33
   0  17   6   -0.42    1.13
   0  17  -6   -1.63    2.39
   0  17   6   -0.08    1.45
   0  17   6   -0.65    1.03
   0  17   7   -0.61    1.15
   0  17   7    0.20    1.16
   0  17   7   -0.11    1.29
   0  17  -7   -1.15    1.35
   0  17  -7    0.32    2.38
   0  17   7    0.04    0.97
   0  17   7    0.53    1.48
   0  17  -7   -0.62    1.03
   0  17   8   -0.90    1.11
   0  17  -8   -0.82    1.30
   0  17   8    1.51    1.15
   0  17   8    1.36    1.34
   0  17  -8   -0.60    0.97
   0  17   8    0.90    1.03
   0  17   9   -1.01    1.08
   0  17   9    0.18    1.13
   0  17  -9   -0.24    1.34
   0  17  -9    0.23    1.09
   0  17  -9   -0.05    1.01
   0  17   9    0.32    1.02
   0  17  -9    0.21    0.93
   0  17   9    1.14    1.52
   0  17 -10    0.12    1.34
   0  17  10   -1.37    1.15
   0  17  10   -0.41    1.11
   0  17 -10    0.05    1.08
   0 -17 -10    0.16    0.87
   0  17 -10    0.73    0.87
   0  17  10   -1.29    1.04
   0  17  10   -0.15    1.42
   0  17  11    0.18    1.08
   0  17 -11   -0.05    1.13
   0  17 -11    1.20    1.36
   0 -17 -11    0.42    0.94
   0  17 -11   -0.39    0.90
   0  17  11    0.32    1.06
   0  17  11    0.67    1.43
   0  17 -12    1.10    1.08
   0  17  12    0.46    1.09
   0  17 -12    1.43    1.28
   0 -17 -12   -1.35    1.00
   0  17  12    0.50    1.36
   0  17  12    0.55    1.03
   0  17 -12    0.41    0.83
   0  17 -13   -0.10    1.07
   0  17  13    0.09    1.05
   0  17 -13    0.81    1.10
   0 -17 -13    0.04    0.94
   0  17  13    0.98    1.36
   0  17  13   -0.04    1.01
   0  17 -13   -0.11    0.85
   0  17 -14   -0.41    1.03
   0  17 -14   -0.52    1.05
   0 -17 -14   -0.38    0.97
   0  17 -14   -0.13    0.80
   0  17  14    0.77    0.96
   0  17  14   -0.80    1.30
   0  17 -15    0.38    0.95
   0  17 -15    0.27    1.03
   0 -17 -15    0.13    0.98
   0  17  15   -0.31    1.33
   0  17  15    1.12    0.93
   0  17 -16   -1.11    0.94
   0  17 -16   -1.05    1.00
   0 -17 -16    0.61    0.93
   0  17  16    1.72    0.86
   0  17  16   -0.40    1.19
   0  17 -17    0.17    0.86
   0  17 -17    1.07    0.97
   0 -17 -17    0.27    0.89
   0  17  17   -0.16    0.79
   0  17  17   -0.46    1.08
   0  17 -18   -0.37    0.75
   0  17 -18    0.27    0.89
   0 -17 -18   -0.91    0.91
   0  17  18    0.03    0.71
   0  17  18    0.14    0.97
   0  17 -19    0.07    0.64
   0 -17  19    0.35    0.66
   0  17 -19    0.21    0.80
   0 -17 -19    0.22    0.79
   0  17  19    0.84    0.84
   0  17  19   -0.33    0.63
   0 -17  20   -0.37    0.56
   0  17 -20   -0.22    0.68
   0  17 -20   -0.09    0.56
   0  17 -20    0.33    0.70
   0 -17 -20   -0.33    0.73
   0  17  20    0.11    0.50
   0  17 -21   -0.20    0.58
   0  17 -21   -0.12    0.43
   0 -17  21   -0.64    0.51
   0  17 -21    0.92    0.62
   0 -17 -21   -0.09    0.67
   0  17 -21    0.43    0.77
   0  17 -22    0.24    0.46
   0 -17 -22    0.18    0.51
   0  17 -22   -0.93    0.65
   0  17 -23    0.24    0.50
   0  18   0   37.27    2.70
   0  18   0   40.55    2.81
   0  18   1    7.55    1.62
   0  18   1    5.63    1.18
   0  18  -1    6.18    1.48
   0  18   1    4.61    3.12
   0  18  -1   12.10    2.94
   0  18   1    7.65    1.74
   0  18  -1    6.00    1.77
   0  18   2   21.46    1.77
   0  18  -2   27.06    2.19
   0  18   2   23.65    2.14
   0  18  -2   19.70    2.21
   0  18   2   21.62    2.19
   0  18  -3  268.75   10.33
   0  18   3  255.50    9.96
   0  18   3  256.45   10.22
   0  18  -4  392.00   14.15
   0  18   4  382.39   14.13
   0  18   4  384.61   13.84
   0  18   4  389.47   13.23
   0  18   5  192.90    7.77
   0  18   5  189.53    7.49
   0  18  -5  196.51    7.83
   0  18   5  191.52    6.89
   0  18   5  212.90    7.57
   0  18   6  162.69    6.64
   0  18   6  166.20    6.86
   0  18  -6  169.08    6.92
   0  18   6  184.25    6.64
   0  18  -6  169.98    6.07
   0  18   6  165.52    6.03
   0  18   7    1.88    1.15
   0  18  -7    0.12    1.26
   0  18  -7    2.60    2.42
   0  18  -7    4.23    1.07
   0  18   7    1.38    1.57
   0  18   7    2.47    1.03
   0  18  -8   30.36    2.46
   0  18   8   30.79    2.24
   0  18   8   34.46    1.85
   0  18   8   34.54    2.39
   0  18  -8   34.70    1.77
   0  18  -9   50.10    3.05
   0  18   9   50.30    2.79
   0  18  -9   47.68    2.28
   0  18   9   54.07    2.32
   0  18  -9   49.56    2.23
   0  18   9   50.56    2.84
   0  18 -10   30.34    2.43
   0  18 -10   33.56    1.71
   0  18  10   33.29    2.32
   0  18  10   32.72    1.81
   0  18 -11    7.63    1.52
   0 -18 -11    8.13    1.06
   0  18  11    7.18    1.62
   0  18  11    7.75    1.14
   0  18 -11    7.17    1.02
   0  18 -12  233.52    7.65
   0 -18 -12  224.10    7.52
   0  18 -12  217.34    7.46
   0  18  12  230.59    8.02
   0  18  12  230.51    7.57
   0  18 -13   50.87    2.34
   0  18 -13   55.56    2.39
   0 -18 -13   50.07    2.22
   0  18 -13   51.45    2.15
   0  18  13   53.44    2.72
   0  18  13   49.84    2.26
   0  18 -14    5.50    1.10
   0  18 -14    5.34    1.12
   0 -18 -14    4.73    0.99
   0  18 -14    3.36    0.83
   0  18  14    5.77    1.37
   0  18  14    4.08    0.99
   0  18 -15   16.72    1.25
   0  18 -15   17.06    1.35
   0 -18 -15   14.87    1.20
   0  18  15   16.53    1.55
   0  18  15   14.48    1.15
   0  18 -16   23.05    1.37
   0  18 -16   22.41    1.42
   0 -18 -16   20.91    1.34
   0  18  16   20.38    1.25
   0  18  16   20.62    1.60
   0  18 -17    0.33    0.78
   0  18 -17    1.28    0.86
   0 -18 -17   -0.26    0.82
   0  18  17    0.43    0.69
   0  18  17   -0.51    0.97
   0 -18  18   26.25    1.27
   0  18 -18   25.92    1.26
   0 -18 -18   26.27    1.33
   0  18  18   23.34    1.18
   0  18  18   26.20    1.53
   0 -18  19   15.67    0.91
   0  18 -19   14.96    0.88
   0 -18 -19   14.63    0.98
   0  18 -19   15.90    1.15
   0  18  19   12.49    0.79
   0 -18  20   21.45    0.99
   0  18 -20   20.87    0.96
   0 -18 -20   20.53    1.05
   0  18 -20   19.63    1.18
   0 -18 -21   -0.13    0.45
   0  18 -21    0.19    0.62
   0  18 -22   10.21    0.69
   0  19   0    0.82    1.33
   0  19   0   -0.92    2.95
   0  19   0   -0.86    1.77
   0  19  -1   -0.94    1.31
   0  19   1    0.93    1.32
   0  19  -1    2.02    2.78
   0  19   1    0.95    3.03
   0  19  -1   -0.10    1.67
   0  19   1    0.09    1.69
   0 -19   2    0.09    0.72
   0  19   2   -0.23    1.18
   0  19  -2   -0.47    1.42
   0  19  -2    0.12    2.71
   0  19   2   -0.69    3.09
   0  19   2    0.56    1.73
   0  19  -3    0.47    1.33
   0  19   3    0.81    1.23
   0  19  -3    0.47    2.69
   0  19   3   -0.14    3.11
   0  19   3    1.56    1.72
   0  19  -4    0.47    1.33
   0  19   4    1.75    1.37
   0  19  -4    0.12    2.70
   0  19   4    0.89    1.52
   0  19  -5    1.30    1.35
   0  19   5    0.58    1.26
   0  19   5    1.24    1.05
   0  19  -5    0.23    2.61
   0  19   5   -0.09    1.59
   0  19   6   -0.48    1.08
   0  19  -6    1.06    1.30
   0  19   6   -1.05    1.40
   0  19  -6   -0.11    2.49
   0  19   6    0.51    1.04
   0  19  -6   -0.73    0.97
   0  19   6    0.34    1.62
   0  19   7    0.29    1.04
   0  19  -7   -0.94    1.30
   0  19   7    0.58    1.56
   0  19  -7   -0.26    1.00
   0  19   7    0.85    0.98
   0  19  -8   -0.70    1.18
   0  19   8   -0.10    1.04
   0  19  -8    0.38    1.05
   0  19  -8    0.34    0.95
   0  19   8    1.56    1.67
   0  19   8   -0.04    0.97
   0  19   9    0.08    1.00
   0  19  -9    0.52    0.92
   0  19   9    0.08    1.49
   0  19  10    0.93    1.50
   0  19 -10   -0.38    0.87
   0  19  10    0.04    0.96
   0  19 -11    0.11    0.85
   0  19  11    0.37    1.42
   0  19  11   -0.08    0.92
   0  19 -12   -0.63    1.00
   0  19  12   -0.42    1.31
   0  19 -12    0.47    0.77
   0  19  12   -0.60    0.92
   0  19 -13   -0.67    1.04
   0  19  13   -1.16    0.88
   0  19  13   -0.59    1.29
   0  19 -13    0.06    0.74
   0  19 -14   -0.04    0.95
   0 -19 -14   -0.03    0.79
   0  19  14    0.77    1.20
   0  19  14    0.38    0.75
   0  19 -15   -0.69    0.87
   0 -19 -15    0.03    0.75
   0  19  15    0.65    1.08
   0  19 -15    0.23    0.93
   0  19  15    0.03    0.69
   0 -19  16   -0.09    0.70
   0  19 -16   -0.36    0.78
   0 -19 -16    0.11    0.73
   0  19  16   -0.49    0.64
   0  19 -16    0.73    0.90
   0  19  16    0.33    1.02
   0  19 -17    0.70    0.70
   0 -19  17    0.41    0.62
   0 -19 -17   -0.32    0.67
   0  19  17    0.16    0.55
   0  19  17   -1.06    0.90
   0  19 -17    0.60    0.84
   0 -19  18   -0.23    0.55
   0  19 -18   -0.06    0.55
   0 -19 -18   -0.12    0.57
   0  19 -18   -0.70    0.78
   0  19  18   -0.42    0.46
   0 -19  19    0.30    0.48
   0  19 -19   -0.26    0.45
   0  19 -19    0.09    0.65
   0  19 -20   -0.57    0.54
   0  19 -21    0.12    0.38
   0  20   0  264.99    9.76
   0  20   0  272.88   10.27
   0  20   1  143.12    6.34
   0  20  -1  149.56    6.40
   0  20   1  158.96    7.12
   0  20   1  150.11    6.28
   0  20  -2    9.09    1.58
   0  20   2   10.97    1.69
   0  20   2   12.49    3.13
   0  20  -2   10.47    2.74
   0  20   2   10.38    1.92
   0 -20   3   70.69    2.75
   0  20   3   68.38    3.69
   0  20  -3   66.79    3.64
   0  20   3   71.38    3.69
   0 -20   4   39.53    1.87
   0  20   4   42.86    2.74
   0  20  -4   41.67    2.79
   0  20  -4   66.06    3.85
   0  20   4   71.85    4.44
   0  20   4   45.19    2.81
   0 -20   5  141.33    4.97
   0  20  -5  138.60    5.93
   0  20   5  138.74    5.92
   0  20   5  142.08    5.76
   0  20  -5  135.00    5.13
   0  20  -6   93.33    5.06
   0  20   6  104.62    4.50
   0  20  -6  105.22    3.87
   0  20   7  209.47    7.48
   0  20  -7  200.39    6.84
   0  20  -8   57.99    2.47
   0  20  -8   57.33    2.42
   0  20   8   55.91    2.98
   0  20   9   41.27    1.92
   0  20  -9   41.80    1.91
   0  20   9   39.97    2.56
   0  20  10   39.91    2.49
   0  20 -10   41.26    1.88
   0  20  10   41.55    1.88
   0  20  11   10.05    1.04
   0  20  11   10.09    1.63
   0  20 -11    8.57    0.95
   0  20 -12    7.71    1.15
   0  20 -12    6.62    0.87
   0  20  12    7.72    0.91
   0  20  12    9.25    1.45
   0 -20  13    1.23    0.77
   0  20 -13    1.87    0.90
   0  20  13    3.67    1.26
   0  20  13    3.42    0.75
   0  20 -13    2.01    0.71
   0 -20  14    5.55    0.80
   0  20 -14    4.38    0.89
   0  20  14    3.95    1.22
   0  20 -14    3.92    0.84
   0  20  14    4.34    0.73
   0  20 -15   26.33    1.32
   0  20 -15   21.22    1.26
   0  20  15   24.59    1.57
   0  20 -16   19.44    1.08
   0  20  16   16.81    1.26
   0  20 -16   15.70    1.08
   0 -20  17   32.76    1.30
   0  20 -17   32.11    1.32
   0 -20  18    4.89    0.55
   0  20 -18    5.14    0.56
   0  20 -18    3.76    0.61
   0  20 -19   10.27    0.51
   0  20 -19    5.74    0.56
   0  21   0   -1.15    2.58
   0  21   1    1.78    2.77
   0  21  -1    0.56    2.56
   0  21  -2    1.43    2.48
   0  21   2   -0.49    2.75
   0  21   2    0.18    1.72
   0  21  -3   -1.17    2.32
   0  21   3    1.12    2.95
   0  21   3   -1.42    1.60
   0 -21   4   -0.55    0.68
   0  21  -4   -0.10    2.38
   0  21   4    0.63    2.85
   0  21  -4   -0.48    0.95
   0  21   4   -0.09    1.57
   0 -21   5    0.46    0.72
   0  21  -5    1.80    2.28
   0  21   5    1.65    2.79
   0  21   5   -0.76    1.60
   0  21  -5   -0.92    0.97
   0 -21   6   -0.03    0.75
   0  21   6    0.13    2.84
   0  21   6   -0.83    1.66
   0  21  -6    0.16    0.93
   0 -21   7    0.03    0.77
   0  21   7    0.38    2.73
   0  21  -7    0.50    0.93
   0  21   7   -0.72    1.50
   0  21  -7   -0.61    0.88
   0 -21   8    0.26    0.78
   0  21  -8    0.11    0.86
   0  21   8   -0.23    1.46
   0  21  -8   -0.36    0.85
   0 -21   9    0.65    0.76
   0  21  -9   -0.53    0.78
   0  21   9    1.75    1.47
   0 -21  10    0.13    0.73
   0  21  10   -0.48    1.32
   0  21 -10    0.25    0.74
   0 -21  11    0.67    0.73
   0  21 -11    0.03    0.68
   0 -21  12   -0.06    0.69
   0  21 -12    0.23    0.63
   0  21  12   -0.18    1.14
   0 -21  13   -0.32    0.63
   0  21 -13   -0.50    0.81
   0  21  13   -0.10    1.09
   0  21 -14    0.36    0.75
   0 -21  14    0.27    0.60
   0  21  14    1.20    0.95
   0 -21  15   -0.18    0.55
   0  21 -15    0.39    0.64
   0  21 -16    0.02    0.54
   0  21 -17    0.23    0.44
   0  21  17   -0.05    1.33
   0  21 -18   -0.03    0.31
   0  21  18   -1.18    0.98
   0  22   0    8.93    2.60
   0  22   1    3.56    2.35
   0  22  -1    6.44    2.45
   0  22  -2    2.45    2.37
   0  22   2    1.49    2.57
   0  22  -2    1.36    0.96
   0  22  -3  271.05    8.93
   0  22   3  298.01    9.26
   0  22   4   70.63    4.07
   0  22  -4   67.55    2.72
   0  22   5   -0.22    2.68
   0  22  -5    0.48    0.88
   0  22   5   -0.31    1.51
   0 -22   6   16.12    1.01
   0  22   6   14.38    2.88
   0  22  -6   18.88    1.28
   0  22  -6   16.57    1.19
   0  22   6   15.16    1.79
   0 -22   7    7.34    0.80
   0  22   7    5.99    2.50
   0  22  -7    8.20    0.99
   0  22  -7    8.58    0.96
   0  22   7    7.74    1.56
   0 -22   8    0.22    0.66
   0  22   8    0.73    2.49
   0  22   8   -0.34    1.32
   0  22  -8   -0.09    0.73
   0 -22   9    1.85    0.70
   0  22   9    1.20    2.49
   0  22  -9    2.26    0.75
   0  22   9    0.45    1.24
   0 -22  10   18.76    1.09
   0  22  10   19.68    1.64
   0  22 -10   20.86    1.11
   0 -22  11   24.01    1.14
   0  22 -11   22.18    1.13
   0  22  11   23.14    1.64
   0 -22  12    9.21    0.76
   0  22  12    8.55    1.19
   0  22 -13   -0.03    0.66
   0 -22  13    0.34    0.53
   0  22  13    2.54    1.83
   0  22  13    0.55    0.88
   0 -22  14    1.00    0.49
   0  22 -14    1.95    0.63
   0  22  14    0.19    1.66
   0  22 -15   12.95    0.74
   0  22  15    0.36    1.46
   0  22 -16    5.32    0.49
   0  22  16    0.76    1.05
   0  23   0    0.17    2.09
   0  23  -1    1.36    2.13
   0  23   1   -0.89    2.15
   0  23   2   -1.07    2.20
   0  23  -2    0.83    1.96
   0  23  -2   -0.14    0.84
   0  23   3   -0.18    2.17
   0  23  -3   -0.62    0.83
   0  23   4    0.63    2.21
   0  23  -4    0.35    0.94
   0  23  -4    0.16    0.80
   0  23   5   -0.09    2.12
   0  23  -5    0.35    0.86
   0  23  -5    0.47    0.77
   0  23   6   -1.75    2.11
   0  23  -6   -0.64    0.77
   0  23  -6   -0.03    0.72
   0  23   7   -0.51    2.07
   0  23  -7   -0.19    0.70
   0  23  -8   -0.40    0.82
   0  23   8    0.65    2.03
   0  23  -8    0.65    0.68
   0 -23   9    0.14    0.52
   0  23  -9    0.18    0.80
   0  23   9    0.77    1.92
   0  23  -9   -0.61    0.63
   0 -23  10    0.27    0.51
   0  23  10    1.00    1.71
   0  23 -10    0.41    0.52
   0  23  11   -0.45    1.72
   0  23  12    0.06    1.53
   0  23 -13   -0.51    0.52
   0  23  13    0.66    1.36
   0  23 -14    0.14    0.42
   0  23  14   -0.64    1.02
   0  23 -15    0.13    0.31
   0  24   0    1.73    1.81
   0  24   1   17.67    2.09
   0  24   2    9.39    1.92
   0  24  -2    5.87    0.82
   0  24   3   23.36    2.27
   0  24  -3   24.03    1.38
   0  24  -3   24.57    1.27
   0  24   4   17.47    2.17
   0  24  -4   19.11    1.18
   0  24  -4   19.70    1.12
   0  24  -5   33.29    1.47
   0  24  -5   36.17    1.49
   0  24   6    8.09    1.94
   0  24  -6   25.81    1.15
   0  24  -7   16.92    1.07
   0  24  -7   17.34    0.93
   0  24  -8   -0.43    0.68
   0  24   8    1.39    1.56
   0  24  -8    0.21    0.53
   0  24  -9    1.16    0.64
   0  24   9   -0.32    1.45
   0  24  -9    1.35    0.45
   0  24 -10   16.90    0.88
   0  24  10   -0.70    1.39
   0  24  11   -0.35    1.08
   0  24  12    0.29    0.85
   0  24 -13   35.65    1.26
   0  25   0    0.23    0.73
   0  25  -1    0.21    0.74
   0  25  -1    0.18    0.60
   0  25  -2   -0.12    0.66
   0  25  -2    0.11    0.57
   0  25  -3    0.04    0.58
   0  25   3   -0.29    1.38
   0  25  -3   -0.35    0.54
   0  25  -4    0.02    0.60
   0  25   4   -0.67    1.31
   0  25  -4    0.72    0.49
   0  25  -4    0.34    0.51
   0  25   4    0.34    0.60
   0  25  -5    0.20    0.62
   0  25   5    0.50    1.24
   0  25  -5   -0.05    0.47
   0  25   5   -0.48    0.60
   0  25  -6    0.46    0.56
   0  25   6    0.46    1.19
   0  25  -6   -0.19    0.42
   0  25   6   -0.19    0.56
   0  25  -7    0.21    0.53
   0  25   7    0.65    1.08
   0  25   7    0.37    0.50
   0  25  -7   -0.13    0.39
   0  25  -8    0.14    0.48
   0  25   8    0.43    0.96
   0  25   8    0.44    0.45
   0  25  -9    0.29    0.42
   0  25   9   -0.06    0.41
   0  25 -10    0.29    0.35
   0  25  10    0.18    0.33
   0  26   0   19.98    0.85
   0  26   0   17.97    0.89
   0  26   0   21.05    0.91
   0  26   1    0.34    0.33
   0  26  -1   -0.15    0.41
   0  26   1    0.54    0.48
   0  26  -1    0.63    0.42
   0  26  -2    5.14    0.51
   0  26   2    4.82    0.61
   0  26  -2    6.65    0.49
   0  26  -3   -0.03    0.39
   0  26   3    0.19    0.54
   0  26  -3    0.34    0.35
   0  26  -4    2.87    0.42
   0  26   4    1.75    0.55
   0  26   4    1.93    0.42
   0  26  -4    2.62    0.36
   0  26  -5    0.09    0.36
   0  26   5    1.12    0.49
   0  26  -5    0.35    0.29
   0  26   5    0.34    0.35
   0  26  -6    4.65    0.40
   0  26   6    3.88    0.39
   0  26   7    0.60    0.27
  -1   0   2  267.37    8.32
  -1   0   3    1.10    0.31
  -1   0  -3    0.04    0.30
  -1   0   4   14.45    0.79
  -1   0  -4   15.38    0.73
  -1   0  -5    0.14    0.44
   1   0   5    0.16    0.46
  -1   0   5    0.78    0.51
  -1   0  -6 3981.86  122.93
   1   0   6 4029.28  123.01
   1   0   7    0.28    0.55
  -1   0  -7   -0.16    0.43
  -1   0  -8  429.22   13.61
   1   0   8  452.67   13.78
  -1   0  -8  430.86   13.82
  -1   0  -9    0.90    0.85
   1   0   9    0.41    0.66
  -1   0  -9    0.25    0.43
  -1   0 -10  253.21    7.98
  -1   0 -10  246.14    8.30
   1   0  10  253.38    8.25
  -1   0  11   -0.70    0.88
  -1   0 -11   -0.43    1.02
   1   0  11    0.20    0.86
  -1   0 -12  404.22   13.10
   1   0 -12  403.16   13.01
   1   0  12  405.94   13.05
  -1   0 -13   -1.10    1.08
   1   0  13    0.65    0.83
   1   0 -13    0.58    1.02
   1   0 -14  118.08    4.38
  -1   0 -14  121.62    4.53
   1   0 -15   -0.05    0.94
  -1   0 -15    1.31    1.07
  -1   0 -16   17.75    1.19
  -1   0 -16   14.49    1.45
   1   0 -16   13.72    1.33
  -1   0 -17    1.42    0.89
  -1   0 -17    0.29    1.03
   1   0 -17   -0.49    0.98
  -1   0 -18    1.49    0.98
  -1   0 -18    1.21    1.05
  -1   0 -19   -0.78    1.11
  -1   0 -20   21.56    1.62
  -1   0 -21   -0.29    1.21
  -1   0 -22   33.87    2.01
   1   0 -22   39.17    2.66
  -1   0 -23    0.15    1.25
   1   0 -23    1.42    1.28
  -1   0 -23   -1.86    1.44
   1   0 -23   -1.17    1.46
   1   0 -24   30.39    1.80
  -1   0 -24   28.96    1.86
  -1   0 -24   25.56    1.66
  -1   0 -25   -0.09    1.18
   1   0 -25    0.70    1.19
  -1   0 -25   -0.14    0.93
  -1   0 -26    2.44    1.15
   1   0 -26    1.45    1.16
  -1   0  26    2.34    1.01
  -1   0 -26    1.31    0.92
   1   0 -26    2.48    1.00
  -1   0 -27    0.62    1.06
   1   0 -27   -0.47    1.02
   1   0  27    0.29    0.86
  -1   0  27    0.84    0.89
  -1   0 -27   -0.16    0.78
   1   0 -27    0.19    0.84
   1   0  28   14.34    0.99
  -1   0  28   15.89    1.08
   1   0 -28   16.47    1.19
  -1   0  29   -0.61    0.66
   1   0  29   -0.07    0.58
  -1   0  30    0.58    0.45
  -1   1   2   27.61    0.94
   1  -1   2   23.86    0.85
   1  -1   3  645.46   20.02
  -1   1   3  653.74   20.07
  -1   1  -4  818.03   25.57
  -1   1   4  825.91   25.59
   1  -1   4  835.75   25.54
   1  -1   5  811.88   25.13
  -1   1  -5  804.92   25.08
  -1   1  -5  814.80   25.16
  -1   1   5  820.66   25.18
   1  -1   6 5385.90  162.38
  -1  -1  -6 5197.27  162.35
  -1   1   6 5319.88  162.43
  -1   1  -6 5251.77  162.41
  -1  -1  -7   19.58    0.96
   1  -1   7   18.66    0.99
  -1   1  -7   18.85    1.13
   1   1   7   19.13    1.03
  -1   1   7   18.98    1.05
  -1   1  -8  203.42    6.60
   1   1   8  207.36    6.58
   1  -1  -8  193.98    6.33
  -1  -1  -8  203.41    6.46
   1  -1   8  206.69    6.56
   1  -1   9  286.21    9.19
   1   1  -9  270.82    9.12
  -1  -1  -9  292.68    9.05
  -1   1  -9  291.96    9.23
   1  -1  -9  283.83    8.89
   1   1   9  286.53    9.21
  -1  -1 -10   97.03    3.20
  -1   1 -10   97.43    3.47
   1   1  10   96.67    3.44
   1   1 -10   93.42    3.34
   1  -1  10   97.34    3.42
   1  -1 -10   88.94    2.98
   1   1 -11  426.29   13.45
  -1  -1 -11  415.41   13.28
   1  -1  11  437.88   13.56
   1   1  11  417.32   13.56
  -1   1 -11  424.95   13.57
   1   1 -12   24.99    1.47
   1   1  12   24.17    1.53
  -1  -1 -12   26.21    1.79
  -1   1 -12   28.73    1.67
  -1  -1 -12   23.02    1.11
  -1   1  13  261.40    9.20
   1   1  13  271.41    9.17
   1   1 -13  279.74    9.04
  -1  -1 -13  277.38    9.26
  -1   1 -13  285.48    9.20
  -1   1 -14   57.54    2.66
   1  -1 -14   65.15    2.75
   1   1  14   59.81    2.67
   1   1 -14   60.07    2.55
  -1  -1 -14   62.58    2.85
   1   1  15  368.28   12.56
   1   1 -15  376.66   12.40
   1  -1 -15  393.99   12.55
  -1   1 -15  382.18   12.55
  -1  -1 -15  392.72   12.66
   1   1 -16  171.44    5.79
  -1   1 -16  170.84    5.82
  -1  -1 -16  168.52    5.83
  -1  -1 -16  184.13    6.35
   1   1 -16  172.52    6.04
  -1   1 -16  173.89    6.19
   1  -1 -16  175.33    6.19
  -1   1 -17   18.55    1.34
  -1  -1 -17   19.84    1.37
   1   1 -17   20.27    1.30
  -1  -1 -17   18.21    1.68
  -1   1 -17   20.48    1.58
   1  -1 -17   19.62    1.54
  -1   1 -18   31.73    1.69
  -1  -1 -18   29.83    1.75
   1   1 -18   29.91    1.65
  -1  -1 -18   28.54    2.02
  -1  -1 -19    0.66    1.11
  -1   1 -19    0.64    1.10
   1   1 -19    0.29    0.99
  -1  -1 -19    0.83    1.15
  -1  -1 -20  139.43    5.01
  -1   1 -20  140.94    4.98
   1   1 -20  134.91    4.91
  -1   1 -21    1.36    1.11
  -1  -1 -21   -0.29    1.14
   1   1 -21    0.55    1.16
   1   1 -21    1.28    1.60
   1   1 -22   98.70    3.83
  -1   1 -22  102.70    3.85
  -1  -1 -22  100.36    3.90
  -1   1 -22   92.81    4.59
   1   1 -22   94.61    4.54
   1   1 -23    1.31    1.25
  -1   1 -23    0.58    1.28
  -1  -1 -23   -1.19    1.36
  -1   1 -23    0.24    1.42
   1   1 -23    1.31    1.36
   1  -1 -23    2.18    1.42
  -1  -1 -24    8.88    1.43
  -1   1 -24    7.53    1.38
   1   1 -24    7.30    1.29
  -1   1 -24    5.66    1.12
  -1  -1 -24    6.61    1.15
  -1   1 -25    0.13    1.21
  -1   1  25    1.07    1.03
   1   1 -25    0.82    1.17
  -1  -1 -25   -0.23    1.22
  -1  -1 -25   -0.40    1.02
  -1   1 -25    1.34    0.92
  -1   1 -26   49.44    2.17
   1   1  26   53.78    2.01
  -1  -1 -26   52.95    2.22
   1   1 -26   48.76    2.15
  -1   1  26   56.97    2.07
  -1   1 -26   29.90    1.78
  -1  -1 -26   37.03    1.92
   1   1 -26   33.92    1.85
   1  -1 -26   41.93    1.98
   1   1  27   67.72    2.31
  -1   1  27   68.56    2.37
   1   1 -27   64.87    2.46
  -1  -1  27   69.81    2.42
  -1   1 -27   65.64    2.49
   1   1 -27   41.81    2.15
   1  -1 -27   47.62    2.23
  -1  -1 -27   47.25    2.20
   1   1 -28   37.20    1.70
  -1  -1  28   37.18    1.63
   1   1  28   37.96    1.55
   1  -1  28   38.20    1.59
  -1   1  28   38.53    1.60
  -1   1  29    4.63    0.69
  -1  -1  29    4.48    0.72
   1  -1  29    5.39    0.67
   1   1  29    4.32    0.60
   1  -1 -29    2.46    0.61
   1  -1  30    8.40    0.57
  -1   1  30    9.63    0.58
  -1  -1  30    9.52    0.65
  -1   2   0    0.10    0.21
  -1   2  -1  159.90    5.10
   1   2  -1  163.65    5.14
  -1   2   1  163.45    5.13
  -1   2   1  160.54    5.10
  -1   2  -1  165.64    5.10
  -1   2   2    1.56    0.30
  -1   2  -2    1.25    0.33
  -1   2   2    1.25    0.33
   1   2  -2    1.64    0.36
  -1   2   3  847.26   25.46
  -1   2   3  818.69   25.47
   1   2  -3  809.22   25.47
  -1   2  -3  819.76   25.44
  -1   2   4    1.51    0.58
  -1   2   4    1.65    0.48
  -1   2  -4    1.14    0.53
   1   2   4    1.30    0.48
   1   2  -4    0.61    0.28
  -1   2  -5 1797.31   56.20
   1   2  -5 1814.20   56.08
  -1   2   5 1880.33   56.24
  -1   2   6  366.62   11.37
   1   2  -6  361.74   11.21
  -1   2  -6  349.48   11.32
  -1   2  -7   17.04    1.03
   1   2  -7   18.68    0.89
  -1   2   8   30.72    1.52
  -1   2  -8   34.62    1.53
  -1  -2  -8   31.55    1.40
   1   2  -8   31.30    1.34
  -1  -2  -9  339.63   10.84
   1   2  -9  341.89   10.80
  -1   2   9  336.19   10.98
  -1   2  -9  347.29   10.94
   1   2  10  105.64    4.00
  -1   2 -10  112.36    3.99
   1  -2 -10  107.19    3.69
   1   2 -10  116.60    3.84
  -1  -2 -10  115.31    3.82
  -1  -2 -11   15.12    0.96
  -1   2 -11   15.93    1.27
   1   2 -11   16.89    1.16
   1  -2 -11   13.98    0.77
   1   2  11   13.23    1.19
   1   2 -12  259.13    8.08
   1   2  12  238.61    8.24
  -1   2 -12  251.44    8.22
  -1  -2 -12  239.15    7.93
  -1  -2 -13    2.00    1.35
   1   2 -13    1.18    0.82
  -1   2 -13    1.98    1.00
   1   2  13    1.47    1.01
   1   2  14    0.93    0.90
   1   2 -14    0.67    0.78
  -1  -2 -14    1.15    1.29
  -1   2 -14    1.37    0.97
  -1  -2 -15    7.67    1.43
   1  -2 -15    9.33    1.36
  -1   2  15    6.86    1.17
  -1   2 -15    8.01    1.12
   1   2  15    9.64    1.22
   1   2 -16    2.62    0.90
   1  -2 -16    1.07    0.89
  -1   2 -16    1.66    0.89
  -1   2 -16    1.16    0.97
   1   2  16    1.12    1.05
  -1  -2 -16    1.79    1.25
   1  -2 -16    1.47    1.12
   1  -2 -17    0.94    0.99
  -1   2 -17   -0.65    0.91
   1   2 -17    0.18    0.88
  -1  -2 -17    1.11    1.17
   1  -2 -17   -0.71    1.11
  -1   2 -18   50.24    2.23
   1   2 -18   49.49    2.17
   1  -2 -18   48.50    2.23
   1  -2 -18   45.49    2.48
  -1  -2 -18   47.03    2.65
   1  -2 -19   29.77    1.81
  -1   2 -19   31.46    1.77
   1   2 -19   29.83    1.75
  -1  -2 -19   30.71    2.16
   1   2 -19   31.33    2.40
   1   2 -20   14.31    1.38
  -1   2 -20   16.39    1.45
  -1  -2 -20   15.75    1.44
   1  -2 -20   15.07    1.42
   1   2 -20   14.12    1.96
  -1   2 -20   17.51    2.03
  -1  -2 -21   35.46    2.06
   1   2 -21   36.39    1.98
  -1   2 -21   38.14    2.01
  -1   2 -21   36.44    2.69
   1   2 -21   35.46    2.63
  -1   2 -22    2.08    1.28
   1   2 -22    0.74    1.19
  -1  -2 -22    0.96    1.29
   1   2 -22   -0.36    1.51
  -1   2 -22    2.39    1.46
   1   2 -23   35.24    2.01
  -1  -2 -23   34.89    2.05
  -1   2 -23   34.07    2.01
  -1  -2 -23   30.06    1.87
   1   2 -23   36.82    2.58
  -1   2 -23   36.10    2.67
  -1  -2 -24   35.38    2.02
  -1   2 -24   40.13    2.06
  -1   2  24   36.14    1.86
   1   2 -24   37.76    2.00
  -1  -2 -24   36.05    1.91
  -1   2  25   26.47    1.55
   1   2 -25   23.06    1.67
   1   2  25   28.56    1.48
  -1  -2 -25   28.04    1.85
  -1   2 -25   26.47    1.70
  -1  -2 -25   24.92    1.59
   1  -2 -25   24.05    1.59
  -1   2  26   23.93    1.41
   1   2  26   26.34    1.38
  -1   2 -26   24.40    1.58
  -1  -2 -26   25.14    1.64
   1   2 -26   23.47    1.57
   1   2 -26   15.11    1.25
  -1  -2 -26   18.92    1.41
   1  -2 -26   21.09    1.42
  -1  -2  27    4.80    1.01
   1   2  27    4.98    0.83
  -1   2 -27    3.10    0.70
   1   2 -27    4.68    1.05
  -1   2 -27    5.40    1.12
  -1   2  27    5.48    0.93
   1  -2 -27    4.07    0.96
  -1  -2 -27    4.47    0.90
  -1   2  28   -0.57    0.74
   1  -2  28    1.46    0.75
  -1   2 -28   -0.33    0.88
   1   2  28    0.80    0.64
  -1  -2  28   -0.08    0.81
   1   2 -28    0.65    0.89
   1  -2 -28    0.53    0.74
  -1  -2 -28   -0.48    0.71
  -1   2  29   23.41    1.03
   1   2  29   19.14    0.91
  -1  -2  29   23.88    1.14
   1  -2  29   21.35    1.07
   1  -2 -29   16.54    1.02
   1  -2  30    1.24    0.44
  -1  -2  30    1.91    0.51
  -1   3   0   -0.18    0.36
   1   3   0    0.27    0.39
  -1   3   1   87.78    2.94
  -1   3  -1   89.49    2.93
   1   3  -1   85.89    2.96
  -1   3  -1   91.53    2.93
   1   3  -2  223.08    7.09
  -1   3   2  222.26    7.05
  -1   3   2  227.10    7.08
  -1   3  -2  221.44    7.06
  -1   3   3  253.75    7.91
  -1   3   3  249.75    7.93
   1   3  -3  242.84    7.93
  -1   3  -3  248.22    7.90
   1   3   3  254.72    7.92
   1   3  -4  165.81    5.41
  -1   3  -4  170.42    5.37
   1   3   4  164.31    5.37
  -1   3   4  160.17    5.39
  -1   3   4  167.62    5.38
  -1   3   5  121.22    4.02
   1   3   5  118.19    4.00
   1   3  -5  121.65    4.05
  -1   3   5  120.44    4.01
  -1   3  -5  117.55    3.95
  -1   3  -6  351.45   11.32
   1   3  -6  350.94   11.17
  -1   3   6  371.78   11.40
  -1   3   6  376.06   11.40
  -1   3  -7  763.46   23.75
  -1   3   7  786.78   23.83
   1   3  -7  752.19   23.60
   1   3  -8 1193.32   36.90
  -1   3   8 1197.66   37.13
  -1   3  -8 1196.39   37.05
  -1   3   9    2.32    0.85
   1   3  -9    1.64    0.57
  -1   3  -9    1.12    0.69
   1   3 -10    3.34    0.68
  -1   3 -10    2.89    0.87
  -1  -3 -10    3.30    0.80
  -1   3  10    2.00    1.00
  -1   3  11  853.42   27.08
   1   3 -11  851.16   26.81
  -1   3 -11  865.76   26.98
  -1  -3 -11  877.33   26.90
  -1   3 -12  145.42    5.04
  -1  -3 -12  143.96    4.85
   1   3  12  141.82    5.13
   1   3 -12  138.79    4.83
   1   3  13  184.72    6.43
  -1  -3 -13  177.78    6.10
   1   3 -13  185.08    6.15
  -1   3 -13  194.06    6.36
   1   3  14   19.44    1.48
  -1   3 -14   18.08    1.36
  -1  -3 -15  193.74    6.90
  -1   3 -15  186.20    6.56
   1   3  15  188.97    6.72
   1   3 -16  110.13    3.95
  -1   3 -16  114.75    3.99
   1  -3 -16  111.28    4.01
  -1  -3 -16  116.15    4.62
   1   3  16  112.17    4.44
   1   3 -17    1.65    0.92
   1  -3 -17    2.80    1.00
  -1   3 -17    2.31    0.67
  -1   3 -17    1.65    0.96
   1   3  17    3.97    1.15
   1  -3 -17    3.06    1.31
   1   3 -17    2.52    1.42
  -1  -3 -17    3.18    1.35
   1  -3 -18   43.74    2.12
  -1   3 -18   43.60    2.06
   1   3 -18   44.33    2.05
   1   3 -18   45.23    2.81
  -1   3 -18   44.43    2.77
  -1  -3 -18   47.68    2.65
   1  -3 -18   40.79    2.44
  -1   3 -19   75.07    3.02
   1   3 -19   75.81    3.01
   1  -3 -19   74.54    3.04
  -1  -3 -19   74.12    3.54
   1   3 -19   78.47    3.87
  -1   3 -19   78.49    3.83
   1  -3 -19   69.29    3.38
   1   3 -20    2.61    1.10
  -1   3 -20    2.32    1.21
   1  -3 -20    2.30    1.18
  -1   3 -20    2.18    1.58
   1   3 -20    1.87    1.51
  -1  -3 -20    3.03    1.36
   1   3 -21    2.23    1.18
  -1   3 -21    1.50    1.12
   1  -3 -21    0.34    1.28
  -1   3 -21    3.70    1.61
   1   3 -21    1.10    1.53
   1   3 -22    7.54    1.34
  -1   3 -22   10.13    1.41
   1  -3 -22    8.89    1.38
   1   3 -22    5.69    1.66
  -1   3 -22    9.24    1.78
  -1   3 -23   43.03    2.20
   1   3 -23   43.58    2.26
  -1   3  23   46.93    2.19
   1  -3 -23   47.87    2.34
  -1  -3 -23   42.76    2.22
   1   3 -23   44.62    3.00
  -1   3 -23   46.17    2.99
   1   3  24    6.41    1.09
  -1   3  24    6.25    1.13
   1  -3 -24    6.47    1.35
   1   3 -24    8.14    1.35
  -1   3 -24   10.06    1.35
  -1  -3 -24    4.69    1.21
  -1   3  25    9.82    1.15
   1   3  25   10.47    1.09
  -1   3 -25   11.13    1.33
   1  -3 -25   10.55    1.36
   1   3 -25   11.01    1.35
   1  -3 -25    9.49    1.29
  -1  -3 -25    9.02    1.24
  -1   3  26    1.79    0.96
   1   3 -26    3.34    1.13
   1  -3 -26    2.73    1.13
  -1   3 -26    3.21    1.10
   1   3  26    3.57    0.85
  -1  -3 -26    4.26    1.07
   1  -3 -26    2.62    1.03
   1   3 -26    1.43    0.82
   1   3 -27   -0.47    0.99
  -1   3  27    0.53    0.83
   1   3  27    0.12    0.71
  -1   3 -27   -0.88    0.98
   1  -3 -27   -0.66    0.89
  -1  -3 -27    0.21    0.88
  -1   3 -28   17.40    1.18
   1   3  28   18.38    0.93
   1   3 -28   19.29    1.22
  -1  -3  28   20.26    1.16
  -1   3  28   19.50    1.02
   1  -3  28   19.11    1.11
   1  -3 -28   14.84    1.07
  -1  -3 -28   15.35    1.02
   1   3 -29   17.55    1.04
  -1  -3  29   19.43    0.99
  -1   3  29   18.01    0.85
   1  -3  29   17.94    0.96
  -1  -3 -29   12.32    0.86
   1  -3 -29   13.67    0.94
  -1  -3  30    1.56    0.50
   1  -3  30    2.00    0.45
   1  -3 -30    0.76    0.39
   1   4   0   -0.04    0.56
  -1   4   0   -0.18    0.58
  -1   4  -1 1223.69   37.28
  -1   4   1 1207.33   37.29
   1   4   1 1189.48   37.30
  -1   4   2  193.74    6.21
   1   4  -2  190.41    6.24
  -1   4  -2  192.94    6.21
  -1   4   2  193.70    6.16
  -1   4   3    0.49    0.57
  -1   4  -3    0.59    0.59
  -1   4   3    1.39    0.65
   1   4  -3   -0.64    0.73
  -1   4  -4  183.21    6.10
   1   4   4  185.15    6.10
  -1   4   4  185.86    6.08
   1   4  -4  194.89    6.14
  -1   4   4  191.21    6.12
   1   4   5 1256.95   39.64
   1   4   5 1280.43   39.65
  -1   4  -5 1260.30   39.65
  -1   4   5 1304.79   39.67
   1   4  -5 1298.61   39.69
  -1   4   5 1289.21   39.65
  -1   4   6  297.90    9.56
  -1   4   6  305.66    9.55
   1   4   6  284.22    9.55
   1   4   6  294.47    9.54
  -1   4  -6  310.58    9.58
   1   4  -6  297.59    9.61
  -1   4   7  638.92   19.73
  -1   4  -7  628.06   19.75
   1   4  -7  619.35   19.78
  -1   4   7  626.16   19.74
   1   4   8   -0.07    0.79
  -1   4   8    1.07    0.74
  -1   4  -8    0.59    0.64
   1   4  -8    0.61    0.87
  -1   4  -8   -0.39    0.87
   1   4  -9   37.00    2.01
  -1   4  -9   39.31    1.73
  -1   4   9   36.57    1.82
   1   4 -10  611.83   18.80
   1   4 -10  565.72   18.33
  -1   4 -10  599.48   18.53
  -1   4  10  600.90   18.65
   1   4 -11    0.52    1.27
   1   4 -11    0.46    0.62
  -1  -4 -11    1.95    0.98
  -1   4 -11    1.36    0.86
  -1   4  11    1.31    0.93
  -1  -4 -12  116.51    4.04
  -1   4 -12  109.12    4.04
  -1   4  12  111.61    4.21
   1   4 -12  106.23    4.36
  -1   4 -13   47.63    2.17
  -1  -4 -13   47.95    2.08
   1   4 -13   49.93    2.63
  -1   4  13   50.44    2.42
   1   4  14   40.79    2.19
  -1   4 -14   44.13    2.48
   1   4 -14   43.21    2.53
  -1   4 -14   40.91    2.00
   1   4 -15  287.79    9.85
  -1   4 -15  285.57    9.78
   1   4  15  271.65    9.54
   1  -4 -16  192.89    6.63
  -1   4 -16  201.01    6.58
   1   4 -16  197.04    6.57
  -1  -4 -16  191.88    6.65
   1   4  16  194.77    7.11
   1   4 -16  206.02    7.41
  -1   4 -16  208.22    7.41
  -1  -4 -16  208.60    7.33
  -1  -4 -17    0.17    1.00
  -1   4 -17    0.64    0.90
   1   4 -17    0.78    0.93
   1  -4 -17   -0.08    0.98
  -1   4 -17    0.65    0.66
   1   4  17    0.16    1.12
  -1   4 -17   -0.88    1.34
   1   4 -17   -1.01    1.55
   1  -4 -17   -0.08    1.40
  -1  -4 -17    0.88    1.36
  -1   4 -18   19.51    1.36
   1   4 -18   20.26    1.38
   1  -4 -18   17.00    1.48
  -1  -4 -18   20.19    1.56
  -1   4 -18   19.59    1.16
   1   4  18   18.89    1.68
   1   4 -18   20.95    2.09
  -1  -4 -18   21.46    1.95
  -1   4 -18   20.18    2.12
   1  -4 -18   21.85    1.87
   1   4 -19    5.17    1.12
  -1   4 -19    6.03    1.20
   1  -4 -19    4.86    1.16
   1  -4 -19    4.66    1.45
   1   4 -19    6.46    1.72
  -1   4 -19    6.30    1.72
  -1  -4 -19    6.63    1.55
   1  -4 -20   25.78    1.79
  -1   4 -20   27.20    1.72
   1   4 -20   25.91    1.68
   1   4 -20   26.37    2.48
  -1  -4 -20   27.94    2.18
   1  -4 -21   27.35    1.89
   1   4 -21   30.99    1.84
  -1   4 -21   28.96    1.78
  -1  -4 -21   30.03    2.23
  -1   4 -21   28.07    2.51
   1   4 -21   32.04    2.54
   1   4 -22   19.23    1.58
   1  -4 -22   18.57    1.60
  -1   4  22   19.26    1.45
  -1   4 -22   19.99    1.59
  -1  -4 -22   18.26    1.59
   1   4 -22   17.66    2.18
  -1   4 -22   21.45    2.19
   1  -4 -23    1.82    1.29
   1   4 -23    1.82    1.20
  -1   4  23    3.95    1.07
   1   4  23    1.33    0.95
  -1   4 -23    1.26    1.24
  -1  -4 -23   -0.04    1.24
  -1   4 -23    2.95    1.51
   1   4 -23    1.00    1.53
  -1   4 -24    0.31    1.18
   1   4 -24    0.09    1.13
   1   4  24    0.07    0.90
  -1   4  24    0.23    1.02
   1  -4 -24    1.23    1.27
   1  -4 -24    1.02    1.19
  -1  -4 -24    0.51    1.18
  -1   4 -25    1.76    1.15
   1  -4 -25    2.80    1.19
  -1   4  25    2.17    0.94
   1   4  25    2.61    0.89
   1   4 -25    1.69    1.14
  -1  -4 -25    1.60    1.14
   1  -4 -25    1.02    1.15
  -1   4 -26   40.41    1.96
   1   4 -26   40.16    1.95
  -1   4  26   44.82    1.85
   1   4  26   39.48    1.72
  -1  -4 -26   36.51    1.88
   1  -4 -26   36.71    1.91
   1   4  27    5.56    0.74
   1   4 -27    7.18    1.06
  -1   4  27    4.87    0.83
  -1   4 -27    6.89    1.04
   1  -4 -27    7.09    1.01
  -1  -4 -27    5.80    0.95
   1   4 -28   14.54    1.08
  -1   4 -28   15.08    1.08
  -1   4  28   16.40    0.89
  -1  -4  28   17.08    1.08
  -1  -4 -28   12.71    1.00
   1  -4 -28   13.72    1.03
  -1  -4  29    5.97    0.75
   1   4 -29    6.51    0.75
   1  -4  29    5.94    0.69
  -1  -4 -29    4.50    0.64
   1  -4 -29    4.26    0.70
   1  -4  30   13.21    0.70
  -1  -4  30   13.41    0.73
   1   5   0   -0.34    0.65
  -1   5   0    0.05    0.55
  -1   5   1 1639.13   51.10
  -1   5  -1 1699.30   51.09
   1   5   1 1651.39   51.11
   1   5  -1 1629.46   51.11
  -1   5  -2   20.37    1.07
   1   5  -2   19.60    1.15
  -1   5   2   21.23    1.01
  -1   5   2   20.50    1.10
  -1   5   3  393.26   12.40
  -1   5  -3  387.45   12.45
  -1   5   3  404.16   12.45
   1   5  -3  390.30   12.48
   1   5   4  159.65    5.31
  -1   5   4  163.15    5.33
  -1   5   4  158.95    5.28
  -1   5  -4  160.56    5.33
   1   5  -4  159.62    5.36
  -1   5   5 1335.70   42.61
   1   5   5 1409.84   42.60
   1   5  -5 1373.47   42.64
  -1   5   5 1375.99   42.58
  -1   5  -5 1380.78   42.60
   1   5   6 1317.05   40.68
   1   5   6 1334.21   40.69
   1   5  -6 1322.82   40.75
  -1   5   6 1306.99   40.69
  -1   5  -6 1335.25   40.71
  -1   5   6 1254.49   40.71
   1   5   7  317.55   10.37
   1   5  -7  330.08   10.45
  -1   5   7  325.06   10.36
  -1   5   7  319.47   10.37
   1   5   7  318.41   10.36
  -1   5  -7  320.58   10.42
  -1   5   8   95.83    3.49
  -1   5   8   88.56    3.47
  -1   5  -8  100.68    3.57
   1   5  -8   93.37    3.58
   1   5  -9    6.82    1.32
   1   5   9    6.69    1.09
  -1   5  -9    6.21    1.17
  -1   5   9    7.76    1.11
   1   5  10    2.01    1.05
  -1   5  10    2.29    0.94
   1   5 -10    3.29    1.29
  -1   5 -10    3.29    1.14
   1   5 -11    8.55    1.42
  -1   5  11    9.28    1.24
  -1   5 -11   10.83    1.46
  -1   5 -12   43.00    2.39
   1   5 -12   45.95    2.48
  -1   5  12   40.00    2.20
  -1  -5 -12   44.64    2.11
   1   5 -13   12.92    1.59
  -1   5  13   10.07    1.31
  -1  -5 -13   11.99    1.09
  -1   5 -13   12.66    1.52
  -1   5 -14    0.88    1.34
  -1   5  14   -0.40    0.96
   1   5 -14    0.67    1.30
   1   5 -15   48.49    2.01
  -1  -5 -15   45.07    2.14
   1   5 -15   50.36    2.81
  -1   5 -15   50.82    2.76
  -1   5  15   51.48    2.57
  -1  -5 -16    1.02    0.97
   1   5 -16   -0.17    0.82
   1  -5 -16    0.47    1.00
  -1   5 -16    0.70    0.69
  -1   5 -16    0.17    0.83
   1   5 -16   -1.18    1.39
  -1   5 -16   -0.76    1.39
   1   5  16    1.16    1.05
   1  -5 -17    3.18    1.09
   1   5 -17    2.57    0.91
  -1  -5 -17    3.42    1.11
  -1   5 -17    2.58    0.98
  -1   5 -17    1.33    0.74
  -1   5 -17    1.44    1.53
  -1  -5 -17    3.46    1.53
   1   5 -17    3.08    1.46
   1   5  17    1.92    1.15
  -1   5 -18   21.00    1.18
  -1  -5 -18   18.34    1.58
   1  -5 -18   20.50    1.52
  -1   5 -18   18.96    1.34
   1   5 -18   20.09    1.39
  -1  -5 -18   19.22    1.95
   1   5  18   20.38    1.81
  -1   5 -18   19.31    2.04
   1  -5 -18   21.57    2.00
   1   5 -18   19.62    2.16
  -1   5 -19   69.35    2.62
  -1   5  19   66.93    2.79
  -1  -5 -19   66.69    2.99
   1   5 -19   68.72    2.80
   1  -5 -19   64.91    2.94
  -1   5 -19   70.45    2.85
   1   5 -19   74.29    3.78
  -1  -5 -19   75.80    3.61
   1  -5 -19   72.79    3.49
  -1   5 -19   73.15    3.76
   1   5  19   67.82    3.37
  -1   5 -20    0.43    1.06
  -1   5  20    1.06    1.04
   1  -5 -20    0.20    1.22
  -1  -5 -20    0.92    1.29
   1   5 -20    1.31    1.04
  -1  -5 -20    1.54    1.34
   1  -5 -20    0.09    1.35
   1   5 -20    1.12    1.63
  -1   5 -20    0.97    1.57
  -1   5  21   46.09    2.14
  -1  -5 -21   42.56    2.30
   1   5  21   45.90    2.07
  -1   5 -21   43.40    2.20
   1  -5 -21   45.86    2.34
   1   5 -21   47.32    2.21
  -1  -5 -21   47.11    2.31
   1   5 -21   43.56    3.02
  -1   5 -21   43.02    2.98
  -1  -5 -21   43.29    2.72
  -1  -5 -22    2.03    1.39
   1   5  22    3.29    1.01
  -1   5 -22    3.73    1.29
   1  -5 -22    1.66    1.33
  -1   5  22    3.21    1.11
   1   5 -22    3.51    1.20
  -1  -5 -22    1.07    1.30
  -1   5 -22    4.03    1.57
   1   5 -22    3.35    1.72
   1  -5 -23   -0.83    1.28
  -1   5 -23   -0.31    1.20
  -1   5  23    0.24    1.03
   1   5  23    0.67    0.95
   1   5 -23    1.47    1.19
  -1  -5 -23    0.25    1.25
   1  -5 -23    0.54    1.29
  -1  -5 -23    1.67    1.25
  -1   5 -23   -0.12    1.48
   1   5 -23    1.14    1.57
   1   5  24    4.08    0.93
  -1   5 -24    3.15    1.18
  -1   5  24    2.72    0.97
   1  -5 -24    2.24    1.21
   1   5 -24    4.86    1.16
   1  -5 -24    3.58    1.23
  -1  -5 -24    3.88    1.24
  -1   5 -25   18.01    1.46
   1   5  25   20.58    1.25
   1   5 -25   20.89    1.46
  -1   5  25   20.38    1.31
   1  -5 -25   19.57    1.54
  -1  -5 -25   20.22    1.50
   1   5 -26    4.40    1.08
  -1   5  26    5.16    0.89
  -1   5 -26    4.63    1.03
  -1  -5 -26    5.92    1.10
   1  -5 -26    5.40    1.07
  -1   5  27    3.79    0.73
  -1   5 -27    3.18    0.94
   1   5 -27    2.82    0.93
   1  -5 -27    3.31    0.97
  -1  -5 -27    4.24    0.92
   1   5 -28    0.10    0.78
  -1   5 -28    0.51    0.57
  -1   5 -28   -0.23    0.73
   1  -5 -28    0.32    0.77
  -1  -5 -28    0.40    0.76
   1  -5  29    0.83    0.60
   1   5 -29    0.06    0.38
  -1   5 -29    0.18    0.38
   1   5 -29    0.06    0.61
  -1  -5  29    1.37    0.62
   1  -5 -29    0.41    0.59
  -1  -5 -29    0.59    0.57
   1  -5  30    0.63    0.39
  -1  -5  30    0.32    0.41
  -1   6   0    0.62    0.66
   1   6   0   -0.03    0.68
   1   6  -1  318.76   10.34
   1   6   1  319.34   10.36
  -1   6  -1  330.26   10.33
  -1   6   1  326.38   10.35
  -1   6   2  144.06    4.75
  -1   6  -2  140.06    4.71
   1   6  -2  140.08    4.74
  -1   6   2  139.82    4.66
   1   6   2  137.17    4.75
  -1   6  -3   79.96    2.83
   1   6  -3   75.65    2.90
  -1   6   3   78.36    2.79
  -1   6   3   74.93    2.85
  -1   6  -3   79.80    2.89
   1   6   4 1743.85   53.58
   1   6  -4 1747.47   53.64
  -1   6   4 1707.92   53.61
  -1   6  -4 1751.29   53.60
  -1   6   4 1716.05   53.55
  -1   6   5  123.53    4.30
  -1   6  -5  127.07    4.34
   1   6  -5  120.19    4.38
  -1   6   5  120.40    4.32
   1   6   5  130.01    4.31
   1   6  -6   63.87    2.64
   1   6   6   68.63    2.56
  -1   6   6   61.85    2.51
  -1   6   6   66.96    2.56
   1   6   6   60.85    2.54
  -1   6  -6   63.94    2.60
   1   6   7    6.38    0.96
   1   6  -7    5.37    1.10
   1   6   7    6.34    0.94
  -1   6   7    6.92    0.98
  -1   6   7    6.58    0.96
  -1   6  -7    6.64    1.05
  -1   6   8  157.26    5.51
  -1   6  -8  158.12    5.59
   1   6   8  162.12    5.53
   1   6  -8  158.75    5.67
  -1   6   8  158.92    5.51
  -1   6   9   11.73    1.26
  -1   6   9   10.52    1.24
   1   6   9   12.03    1.29
   1   6  -9   11.83    1.41
  -1   6  -9   10.14    1.29
   1   6   9    8.71    1.14
   1   6 -10    1.57    1.19
  -1   6  10    2.19    1.08
  -1   6 -10    3.75    1.31
   1   6  10    2.79    1.12
  -1   6  11   24.10    1.68
  -1   6 -11   22.99    1.87
   1   6 -11   25.28    1.96
   1   6  11   27.82    1.77
   1   6 -12   52.59    2.79
  -1   6 -12   54.68    2.75
  -1   6  12   50.97    2.46
   1   6  12   51.29    2.50
  -1   6 -13    1.97    1.28
  -1  -6 -13   -0.99    0.88
   1   6 -13    0.98    1.16
  -1   6  13    1.10    0.97
   1   6 -14    0.62    1.27
  -1  -6 -14    0.75    0.83
  -1   6 -14    1.55    1.35
  -1   6  14   -0.42    0.94
  -1  -6 -15  243.38    8.38
  -1   6 -15  260.98    8.27
   1   6 -15  256.46    8.27
   1  -6 -15  247.17    8.36
  -1   6 -15  267.09    9.19
  -1   6  15  246.30    8.85
   1   6 -15  275.05    9.26
   1   6 -16    4.15    0.85
  -1   6 -16    3.65    0.80
  -1   6  16    4.14    0.92
  -1   6 -16    3.98    0.92
  -1  -6 -16    3.25    1.05
   1  -6 -16    5.00    1.09
  -1   6 -16    6.84    1.56
   1   6 -16    5.31    1.47
  -1   6  16    4.79    1.20
   1  -6 -17   50.19    2.35
  -1   6 -17   53.12    2.09
  -1   6 -17   53.18    2.20
  -1  -6 -17   49.47    2.34
   1   6 -17   53.50    2.23
  -1   6  17   49.38    2.21
  -1  -6 -17   47.93    3.02
   1   6 -17   52.98    3.13
  -1   6 -17   55.16    3.16
  -1   6  17   45.58    2.70
   1  -6 -18  344.71   11.33
  -1  -6 -18  335.08   11.35
  -1   6  18  340.15   11.21
   1   6 -18  354.99   11.24
  -1   6 -18  343.95   11.10
  -1   6 -18  351.18   11.23
   1   6  18  349.37   11.94
   1   6 -18  357.63   12.36
  -1  -6 -18  362.82   12.12
  -1   6 -18  358.28   12.30
  -1  -6 -19  362.83   12.36
  -1   6  19  373.87   12.19
  -1   6 -19  356.85   12.03
   1   6  19  378.22   12.14
   1   6 -19  389.23   12.23
   1  -6 -19  367.94   12.31
  -1   6 -19  388.26   12.24
  -1  -6 -19  403.86   12.34
   1  -6 -19  377.16   12.98
  -1   6 -19  399.60   13.33
  -1  -6 -19  395.85   13.14
   1   6 -19  391.95   13.38
   1   6  19  381.51   12.94
  -1   6  20   28.86    1.69
  -1   6 -20   30.29    1.74
   1   6 -20   30.27    1.78
   1  -6 -20   28.87    1.90
  -1  -6 -20   27.79    1.97
   1   6  20   26.72    1.57
  -1   6 -20   31.39    1.48
  -1  -6 -20   31.33    1.94
   1   6 -20   34.63    2.69
  -1   6 -20   31.67    2.54
   1  -6 -20   29.91    2.29
  -1  -6 -20   25.83    2.31
  -1  -6 -21   66.23    3.05
  -1   6  21   71.62    2.86
   1  -6 -21   64.35    3.00
   1   6 -21   69.90    2.88
   1   6  21   74.07    2.79
  -1   6 -21   70.00    2.90
  -1  -6 -21   70.38    3.01
  -1  -6 -21   68.68    3.55
  -1   6 -21   75.69    3.86
   1   6 -21   73.21    3.96
  -1   6  22  282.13    8.99
  -1   6 -22  271.11    9.03
   1  -6 -22  256.08    9.12
   1   6 -22  270.12    9.02
   1   6  22  266.20    8.89
   1  -6 -22  278.75    9.14
  -1  -6 -22  286.76    9.14
   1   6 -22  280.77   10.17
  -1   6 -22  273.32   10.14
  -1   6  23   14.97    1.23
  -1   6 -23   11.96    1.34
   1   6 -23   11.75    1.34
   1   6  23   12.72    1.13
   1  -6 -23   11.87    1.46
  -1  -6 -23   13.63    1.48
  -1   6 -24   41.90    2.09
   1   6 -24   43.46    2.14
  -1   6  24   48.82    2.05
   1  -6 -24   43.36    2.23
  -1  -6 -24   45.79    2.22
  -1   6 -25    1.74    1.02
  -1   6  25   -0.12    0.84
   1   6 -25    1.26    1.05
  -1  -6 -25   -0.16    1.10
   1  -6 -25    1.62    1.17
  -1   6 -26    7.47    1.04
  -1   6  26    8.24    0.86
   1   6 -26    9.28    1.07
  -1  -6 -26    6.53    1.07
   1  -6 -26    6.89    1.12
  -1   6 -26    5.50    0.81
   1   6 -27   26.90    1.38
  -1   6 -27   23.90    1.34
   1  -6 -27   24.57    1.41
  -1  -6 -27   22.89    1.38
   1   6 -28    9.42    0.87
  -1   6 -28    6.91    0.82
   1  -6 -28    7.79    0.85
  -1  -6 -28    7.96    0.82
  -1   6 -28    7.78    0.74
   1   6 -29   -0.01    0.39
   1   6 -29    1.61    0.59
   1  -6  29    2.13    0.58
  -1   6 -29    0.93    0.38
   1  -6 -29    1.64    0.58
   1  -6  30    1.65    0.37
  -1   7   0    0.24    0.69
   1   7   0    0.10    0.68
   1   7   1    6.14    0.88
  -1   7  -1    6.81    0.86
   1   7  -1    6.50    0.86
  -1   7   1    6.92    0.86
  -1   7  -2   18.40    1.15
   1   7   2   17.16    1.20
  -1   7   2   18.98    1.18
   1   7  -2   16.23    1.11
  -1   7   2   18.68    1.04
  -1   7  -3 1133.60   35.43
  -1   7   3 1131.05   35.39
  -1   7   3 1156.54   35.47
  -1   7   4  628.31   19.92
  -1   7   4  648.63   20.00
  -1   7  -4  641.05   19.97
   1   7   4  643.50   19.96
   1   7  -4  643.53   20.04
  -1   7  -4  603.25   19.98
  -1   7   5    8.40    1.03
  -1   7   5    6.32    1.01
   1   7   5    7.51    0.92
   1   7  -5    5.76    1.09
  -1   7  -5    7.59    1.14
   1   7   6  254.96    8.47
  -1   7   6  259.67    8.45
  -1   7  -6  264.14    8.55
  -1   7   6  252.66    8.51
   1   7  -6  252.98    8.57
  -1   7   7   82.62    3.22
   1   7  -7   81.21    3.33
  -1   7   7   82.33    3.14
   1   7   7   78.94    3.16
  -1   7  -7   80.42    3.25
   1   7   7   76.60    3.14
  -1   7  -8    0.21    1.18
   1   7  -8    0.83    1.14
  -1   7   8    0.64    0.99
  -1   7   8    0.99    0.97
   1   7   8    0.52    0.97
   1   7   8    0.48    0.96
   1   7  -9   70.28    3.14
  -1   7  -9   72.93    3.14
   1   7   9   70.74    3.01
  -1   7   9   74.03    2.97
  -1   7   9   69.41    2.96
  -1   7  10   22.78    1.66
   1   7  10   23.89    1.73
   1   7  10   25.30    1.69
   1   7 -10   24.61    1.94
  -1   7 -10   29.77    1.91
  -1   7  11  161.23    5.89
   1   7  11  154.51    5.91
   1   7 -11  173.49    6.15
  -1   7 -11  173.55    6.10
   1   7  11  168.99    5.94
   1   7 -12  617.20   19.66
   1   7  12  596.91   19.39
  -1   7 -12  614.59   19.61
  -1   7  12  589.76   19.37
   1   7 -13    3.59    1.39
  -1   7 -13    3.79    1.30
  -1   7  13    3.91    1.19
   1   7  13    6.00    1.22
  -1  -7 -14  118.79    4.37
   1   7 -14  129.36    4.26
  -1  -7 -14  117.07    4.63
   1   7  14  120.32    4.78
  -1   7 -14  125.34    5.11
   1   7 -14  134.44    5.25
  -1   7  14  123.14    4.84
  -1  -7 -15    1.59    1.04
   1   7 -15    0.63    0.84
   1  -7 -15    1.07    0.89
   1   7 -15    0.15    0.70
  -1   7 -15    1.34    0.77
  -1   7 -15    0.66    0.83
  -1   7  15    0.64    1.14
   1   7 -15    1.24    1.45
  -1   7 -15    1.79    1.47
  -1   7 -16   13.44    1.05
  -1   7 -16   12.62    1.10
   1   7 -16   12.53    1.09
  -1  -7 -16   12.86    1.36
  -1   7  16   13.21    1.12
   1   7 -16   11.92    0.96
   1  -7 -16   13.98    1.30
  -1   7  16   12.27    1.59
  -1   7 -16   13.59    1.83
   1   7 -16   14.02    1.92
  -1   7 -17    1.73    0.92
   1   7 -17    2.09    0.72
   1  -7 -17    2.13    1.14
  -1   7 -17    1.42    0.74
  -1   7  17    2.15    0.94
   1   7 -17    2.26    0.97
  -1  -7 -17    0.85    1.11
  -1  -7 -17    2.99    1.12
  -1   7  17    0.82    1.16
   1   7 -17    0.35    1.48
  -1   7 -17    2.28    1.65
  -1  -7 -18    0.35    1.21
  -1   7  18    1.18    0.97
  -1   7 -18    0.03    0.79
   1   7 -18    1.12    1.03
   1  -7 -18   -0.29    1.19
  -1   7 -18    0.04    0.96
   1   7 -18    0.98    0.73
  -1  -7 -18    0.18    1.24
  -1  -7 -18    0.64    1.62
   1   7 -18    0.99    1.66
  -1   7 -18   -0.96    1.67
  -1   7  18    1.35    1.16
  -1   7 -19   76.86    2.95
  -1   7  19   80.05    3.11
   1  -7 -19   76.55    3.25
   1   7 -19   80.98    3.11
  -1   7 -19   81.42    3.13
  -1  -7 -19   81.65    3.31
  -1   7  19   82.41    3.80
  -1  -7 -19   78.92    3.97
   1  -7 -19   74.90    3.88
   1   7  19   78.92    3.76
  -1   7 -19   81.52    4.17
   1   7 -19   83.96    4.25
  -1   7  20   -0.16    1.04
  -1   7 -20    0.09    0.76
   1  -7 -20   -0.25    1.24
  -1   7 -20   -0.25    1.11
   1   7 -20    0.87    1.09
  -1  -7 -20   -0.39    1.30
  -1   7 -20   -2.70    1.70
   1   7  20   -0.20    1.22
   1   7 -20    0.27    1.69
  -1  -7 -20   -0.44    1.52
   1  -7 -20    0.61    1.45
  -1   7  21   31.47    1.73
   1   7 -21   32.25    1.83
  -1   7 -21   30.18    1.78
   1  -7 -21   33.15    2.00
  -1  -7 -21   30.82    2.00
   1  -7 -21   29.97    2.31
   1   7 -21   28.67    2.59
  -1  -7 -21   30.34    2.43
  -1   7 -21   35.84    2.66
  -1   7  22   35.29    1.85
  -1   7 -22   35.15    1.94
   1   7 -22   37.22    1.94
   1  -7 -22   41.89    2.14
  -1  -7 -22   39.57    2.14
   1   7 -22   35.17    2.81
  -1  -7 -22   33.43    2.45
  -1   7 -22   38.40    2.78
  -1   7 -23   29.23    1.75
  -1   7  23   30.22    1.62
   1   7 -23   31.19    1.79
  -1  -7 -23   34.15    1.93
   1  -7 -23   33.49    1.97
  -1   7  24   12.94    1.09
   1   7 -24   12.08    1.25
  -1   7 -24   13.57    1.30
   1  -7 -24   11.20    1.41
  -1  -7 -24   12.42    1.39
   1   7 -25    1.34    1.00
  -1   7  25    1.69    0.79
  -1   7 -25    1.01    0.94
  -1  -7 -25    1.53    1.11
   1  -7 -25    0.87    1.11
  -1   7 -26   -0.25    0.85
   1   7 -26    1.37    0.91
  -1  -7 -26   -0.33    0.99
   1  -7 -26   -0.37    0.97
  -1   7 -26   -0.16    0.72
  -1   7 -27    0.67    0.75
   1   7 -27    0.21    0.80
  -1   7 -27   -0.76    0.67
   1  -7 -27   -0.73    0.89
  -1  -7 -27   -1.11    0.86
  -1   7 -27   -0.11    0.53
   1   7 -27   -0.27    0.56
  -1   7 -28    0.35    0.64
   1   7 -28    0.06    0.68
  -1   7 -28   -0.33    0.57
  -1  -7 -28   -0.22    0.72
   1  -7 -28   -0.16    0.68
  -1   7 -28   -0.26    0.52
   1  -7  29    1.75    0.55
  -1   7 -29    0.48    0.36
   1   7 -29    0.57    0.37
   1  -7 -29    2.44    0.57
   1   8   0   -0.04    0.79
  -1   8   0   -0.08    0.82
   1   8  -1  126.54    4.48
  -1   8   1  120.97    4.46
  -1   8  -1  128.79    4.47
   1   8   1  128.55    4.50
   1   8   2  569.71   17.85
  -1   8   2  562.06   17.73
  -1   8   2  554.48   17.84
   1   8  -2  563.96   17.83
  -1   8  -2  564.01   17.81
  -1   8   3  262.82    8.24
   1   8  -3  247.97    8.33
  -1   8  -3  246.48    8.29
  -1   8   3  246.86    8.33
   1   8  -4   60.55    2.61
  -1   8   4   65.16    2.49
   1   8   4   60.11    2.54
  -1   8  -4   61.76    2.57
  -1   8   4   63.35    2.60
  -1   8  -5  145.23    5.14
   1   8  -5  142.72    5.20
  -1   8  -5  147.79    5.08
   1   8   5  150.39    5.09
  -1   8   5  141.37    5.11
  -1   8   5  144.87    5.05
  -1   8  -5  142.81    4.72
   1   8   6   59.12    2.46
  -1   8   6   53.11    2.41
  -1   8  -6   59.01    2.55
   1   8  -6   52.21    2.61
  -1   8   6   58.21    2.55
   1   8   7  581.58   18.82
  -1   8   7  581.93   18.85
  -1   8   7  601.94   18.82
   1   8  -7  596.99   18.97
   1   8   7  590.88   18.83
  -1   8  -7  594.02   18.91
   1   8   8    7.54    1.17
  -1   8  -8    8.61    1.38
   1   8  -8    9.76    1.44
  -1   8   8    8.69    1.18
  -1   8   8    8.25    1.14
   1   8   8    7.99    1.18
  -1   8   9   25.46    1.69
  -1   8   9   25.30    1.67
   1   8   9   26.05    1.71
  -1   8  -9   27.32    1.83
   1   8  -9   25.98    1.88
  -1   8  10    0.36    1.00
  -1   8  10   -0.06    0.94
   1   8 -10    0.66    1.26
  -1   8 -10    1.38    1.25
   1   8  10    1.37    1.16
   1   8  10    0.25    1.02
  -1   8  11  134.40    4.97
   1   8 -11  133.41    5.24
   1   8  11  124.40    4.93
  -1   8 -11  140.42    5.16
   1   8  11  132.01    5.02
  -1   8  12    6.47    1.11
   1   8  12    5.15    1.13
   1   8 -12    5.00    1.41
  -1   8 -12    4.64    1.38
  -1  -8 -13    3.73    1.01
   1   8 -13    1.98    1.48
  -1   8  13    5.38    1.19
  -1   8 -13    3.72    1.38
   1   8  13    2.95    1.17
   1   8 -14    4.54    0.83
  -1   8 -14    3.45    0.83
   1   8 -14    3.24    0.75
  -1   8 -14    3.99    0.84
   1  -8 -14    4.64    0.99
   1   8 -14    3.17    1.49
   1   8  14    3.62    1.21
  -1   8 -14    2.66    1.35
  -1  -8 -14    4.13    1.07
  -1   8  14    4.69    1.23
   1   8 -15   59.63    2.51
   1  -8 -15   63.49    2.70
  -1   8 -15   66.93    2.55
   1   8 -15   66.37    2.57
  -1   8 -15   65.11    2.56
  -1   8 -15   72.95    3.55
  -1   8  15   68.43    3.18
   1   8  15   64.79    3.15
   1   8 -15   74.70    3.63
   1  -8 -16    2.09    1.05
  -1   8 -16    2.08    0.81
  -1   8 -16    2.50    0.90
   1   8 -16    2.94    0.78
   1   8 -16    1.46    0.94
  -1   8  16    2.59    1.12
  -1   8 -16    3.51    1.58
   1   8  16    3.21    1.25
   1   8 -16    2.22    1.61
   1   8 -17   12.00    1.19
   1   8 -17   10.94    0.95
  -1   8  17   11.61    1.16
   1  -8 -17   12.31    1.37
  -1   8 -17   11.71    1.16
  -1   8 -17   10.54    1.07
  -1  -8 -17   13.73    1.38
   1   8 -17   10.74    1.94
  -1   8 -17   10.29    1.91
  -1   8  17    9.92    1.47
   1   8 -18   34.85    1.87
  -1   8 -18   35.85    1.73
   1   8 -18   34.61    1.66
  -1   8  18   36.56    1.85
  -1   8 -18   40.31    1.88
  -1  -8 -18   36.89    2.08
  -1  -8 -18   37.95    2.77
  -1   8  18   37.97    2.42
   1   8 -18   40.11    2.94
  -1   8 -18   38.10    2.74
   1   8 -19    2.25    1.08
  -1   8 -19    1.39    0.98
  -1   8 -19    1.50    0.80
  -1   8  19    1.60    0.97
   1   8 -19    1.27    0.72
  -1  -8 -19    1.51    1.26
   1   8 -19    1.33    1.68
   1  -8 -19    0.75    1.58
  -1   8 -19    0.78    1.66
  -1   8  19    0.21    1.25
  -1  -8 -19    1.58    1.64
  -1   8 -20   83.77    3.22
  -1   8 -20   78.60    3.03
  -1   8  20   83.92    3.19
   1   8 -20   81.85    3.23
  -1  -8 -20   91.94    3.45
  -1  -8 -20   81.80    4.09
   1   8 -20   82.91    4.35
   1  -8 -20   79.70    4.01
  -1   8 -20   84.98    4.34
  -1   8  21    6.52    1.09
  -1   8 -21    7.04    1.21
   1   8 -21    7.22    1.19
  -1   8 -21    6.36    0.87
  -1  -8 -21    8.20    1.46
   1  -8 -21    7.58    1.38
   1  -8 -21    3.59    1.48
  -1  -8 -21    6.25    1.59
   1   8 -21    6.67    1.79
  -1   8 -21    5.55    1.75
   1   8 -22    5.35    1.18
  -1   8 -22    6.47    1.15
  -1  -8 -22    7.82    1.41
   1  -8 -22    9.22    1.45
   1   8 -22    8.14    1.76
   1   8 -23    0.93    1.04
  -1   8 -23   -0.35    1.03
   1  -8 -23    0.84    1.24
  -1  -8 -23   -0.67    1.27
  -1   8 -24    7.58    1.09
   1   8 -24    5.42    1.06
  -1  -8 -24    6.21    1.24
   1  -8 -24    5.39    1.21
   1   8 -25    7.77    1.05
  -1   8 -25    7.92    1.03
  -1   8 -25    8.09    0.98
   1  -8 -25    7.55    1.17
  -1  -8 -25    9.29    1.16
   1   8 -26   -0.03    0.81
  -1   8 -26   -0.69    0.80
  -1   8 -26    1.13    0.74
   1  -8 -26   -0.06    0.96
  -1  -8 -26    0.51    0.93
  -1   8 -26   -1.14    0.76
  -1   8 -27    2.09    0.68
   1   8 -27    2.34    0.77
  -1   8 -27    2.00    0.67
  -1  -8 -27    2.24    0.81
   1  -8 -27    1.43    0.86
   1   8 -27    1.47    0.60
  -1   8 -27    1.52    0.56
  -1  -8  28    6.19    0.72
   1   8 -28    5.53    0.68
   1  -8 -28    5.31    0.75
   1   8 -29    3.05    0.38
  -1   8 -29    3.43    0.39
  -1   9   0    0.91    0.94
  -1   9   0   -0.09    0.59
   1   9   0    0.05    1.00
  -1   9  -1  609.88   18.85
   1   9  -1  584.36   19.25
   1   9   1  619.87   19.27
  -1   9  -1  601.65   19.24
  -1   9   1  609.79   19.24
   1   9  -2  329.38   10.67
  -1   9  -2  322.84   10.65
  -1   9   2  343.74   10.68
  -1   9  -2  317.02   10.24
   1   9   2  333.16   10.68
  -1   9   2  322.57   10.54
   1   9  -3  443.43   14.43
  -1   9  -3  450.75   14.41
  -1   9  -3  444.76   14.00
  -1   9   3  447.29   14.32
   1   9   3  452.91   14.44
  -1   9   3  453.36   14.45
  -1   9  -4    0.05    0.99
  -1   9   4   -0.04    0.88
   1   9  -4    0.10    1.04
  -1   9   4   -0.95    1.05
   1   9   4    0.42    0.93
  -1   9  -4    0.25    0.66
  -1   9   5   21.09    1.50
   1   9  -5   21.06    1.58
  -1   9  -5   21.26    1.56
  -1   9   5   21.03    1.44
   1   9   5   20.25    1.53
  -1   9  -5   20.83    1.08
  -1   9   6   86.90    3.53
  -1   9  -6   90.57    3.05
  -1   9   6   87.67    3.44
  -1   9  -6   85.83    3.47
   1   9   6   85.74    3.48
   1   9  -7  213.40    7.46
  -1   9  -7  215.63    6.85
  -1   9  -7  214.53    7.29
  -1   9   7  207.20    7.34
  -1   9  -7  209.94    7.39
   1   9   7  211.73    7.29
  -1   9   7  206.24    7.25
  -1   9   8  271.41    9.34
   1   9   8  281.54    9.37
   1   9  -8  291.54    9.58
  -1   9   8  273.37    9.31
   1   9   8  268.38    9.38
  -1   9  -8  290.20    9.52
  -1   9   9  245.94    8.71
   1   9  -9  273.87    9.06
  -1   9  -9  271.97    8.98
   1   9   9  251.23    8.78
  -1   9   9  256.66    8.78
  -1   9  10  311.40   10.64
  -1   9 -10  332.39   10.90
   1   9  10  321.89   10.68
   1   9 -10  336.08   10.96
  -1   9  10  305.38   10.67
   1   9  10  313.76   10.70
  -1   9 -11   73.81    3.48
  -1   9  11   72.37    3.22
   1   9 -11   78.41    3.61
   1   9  11   70.35    3.28
   1   9  11   79.15    3.37
  -1   9  12   42.04    2.31
   1   9 -12   49.29    2.81
   1   9  12   40.30    2.34
   1   9  12   41.50    2.35
  -1   9 -12   45.80    2.67
   1   9 -13   69.77    2.53
  -1   9 -13   64.10    2.60
  -1   9 -13   72.28    3.46
   1   9 -13   71.51    3.49
   1   9  13   72.48    3.19
  -1   9  13   72.46    3.16
  -1  -9 -13   70.53    2.71
  -1   9 -13   63.39    2.48
   1   9 -13   59.54    2.42
  -1   9 -14   11.43    1.02
   1   9 -14   11.56    1.00
   1   9 -14   11.18    1.03
  -1   9 -14   10.38    0.99
  -1   9 -14   10.59    1.83
  -1   9  14    9.96    1.45
   1   9  14   14.84    1.51
   1   9 -14   14.39    1.98
  -1  -9 -14   12.21    1.18
   1   9 -14   10.84    0.87
  -1   9 -14   10.65    0.93
  -1   9 -15    1.58    0.85
   1   9 -15    1.03    0.88
   1   9 -15    0.71    0.79
  -1   9 -15    0.22    0.82
   1  -9 -15    1.46    1.11
  -1  -9 -15    1.55    1.10
  -1   9  15    1.23    1.23
   1   9 -15    0.12    1.61
   1   9  15    0.71    1.18
  -1   9 -15    0.34    1.53
   1   9 -16    1.91    0.94
  -1   9 -16    2.86    0.88
   1   9 -16    3.06    0.88
  -1   9 -16    2.42    0.92
   1  -9 -16    3.83    1.15
   1   9  16    3.35    1.28
  -1   9  16    1.95    1.29
   1   9 -16    2.74    1.75
  -1   9 -16    6.61    1.85
  -1   9 -17   27.53    1.55
   1   9 -17   26.63    1.53
   1   9 -17   26.18    1.44
  -1   9 -17   28.06    1.51
   1  -9 -17   25.01    1.72
  -1   9 -17   28.84    2.52
   1   9  17   26.21    2.10
   1   9 -17   29.82    2.61
  -1   9  17   25.34    2.03
   1   9 -18    4.87    0.84
   1   9 -18    5.20    1.11
  -1   9 -18    5.70    0.89
  -1   9 -18    5.89    1.10
   1  -9 -18    6.95    1.38
  -1  -9 -18    6.23    1.85
  -1   9 -18    5.73    1.78
   1   9 -18    6.37    2.01
   1   9  18    6.85    1.40
  -1   9  18    5.68    1.45
  -1   9 -19    1.92    1.04
   1   9 -19    2.15    0.77
  -1   9 -19    1.96    0.84
  -1   9 -19    1.07    1.72
   1   9 -19    0.83    1.77
  -1   9  19    1.98    1.39
  -1  -9 -19    1.50    1.62
   1   9 -20    1.91    0.71
  -1   9 -20    2.57    1.07
  -1   9 -20    4.24    0.85
   1   9 -20    4.02    1.09
  -1  -9 -20    2.68    1.34
  -1  -9 -20    2.51    1.55
  -1   9 -20    3.11    1.73
   1   9 -20    2.23    1.73
   1  -9 -20    3.25    1.60
  -1   9 -21    4.34    0.83
   1   9 -21    3.34    1.14
  -1   9 -21    7.03    1.14
  -1  -9 -21    5.71    1.39
   1   9 -21    9.12    1.93
   1  -9 -21    6.04    1.56
  -1  -9 -21    4.65    1.52
  -1   9 -21    5.75    1.68
   1   9 -22   18.69    1.42
  -1   9 -22   18.90    1.37
  -1  -9 -22   18.24    1.66
  -1   9 -23   18.88    1.34
   1   9 -23   18.50    1.37
  -1  -9 -23   18.90    1.57
   1   9 -24    0.98    0.94
  -1   9 -24    1.51    0.91
  -1  -9 -24    0.92    1.20
   1  -9 -24    1.46    1.20
  -1   9 -24    0.83    0.86
   1   9 -25   22.96    1.32
  -1   9 -25   21.93    1.30
  -1   9 -25   21.84    1.33
   1  -9 -25   20.27    1.43
  -1  -9 -25   22.50    1.51
  -1   9 -26    0.70    0.73
   1   9 -26    0.82    0.77
  -1   9 -26    1.31    0.70
  -1  -9 -26   -0.21    0.93
   1  -9 -26   -0.69    0.90
  -1   9 -26    0.37    0.71
   1   9 -27   25.76    1.13
  -1   9 -27   16.91    1.11
  -1   9 -27   26.82    1.15
   1  -9 -27   23.20    1.22
  -1  -9 -27   23.26    1.25
   1   9 -27   15.57    1.01
  -1   9 -27   24.86    1.06
  -1  -9  28    5.81    0.66
  -1   9 -28    3.52    0.57
   1   9 -28    6.85    0.57
   1   9 -28    2.67    0.54
   1  -9 -28    4.08    0.65
  -1  -9  29    1.83    0.40
  -1  -9 -29    2.41    0.34
  -1  10   0   -0.10    1.04
   1  10   0   -0.22    1.10
  -1  10   1   13.07    1.39
   1  10   1   13.26    1.44
  -1  10  -1   12.82    0.95
  -1  10  -1   13.80    1.44
   1  10  -1   12.58    1.46
   1  10   2   49.34    2.44
  -1  10  -2   49.52    2.37
  -1  10   2   52.63    2.42
   1  10  -2   48.02    2.42
  -1  10  -2   50.33    1.92
  -1  10   2   52.20    2.26
   1  10  -3   54.31    2.50
  -1  10  -3   55.84    2.49
   1  10   3   45.58    2.33
  -1  10   3   47.64    2.45
  -1  10  -3   54.12    2.00
  -1  10   3   47.46    2.27
   1  10   3   46.76    2.44
  -1  10  -4  219.30    7.52
   1  10  -4  218.10    7.56
   1  10   4  220.36    7.48
  -1  10  -4  217.91    7.06
  -1  10   4  218.68    7.43
  -1  10   4  224.53    7.57
  -1  10  -5    7.03    0.84
  -1  10   5    3.74    1.02
  -1  10   5    3.59    1.26
   1  10  -5    8.77    1.38
   1  10   5    2.88    1.12
  -1  10  -5    6.10    1.24
  -1  10   6    8.73    1.13
   1  10  -6   10.79    1.37
  -1  10  -6   10.60    0.86
  -1  10  -6   10.54    1.29
  -1  10   6    9.86    1.32
   1  10   6   10.59    1.26
  -1  10   7  401.92   13.16
   1  10  -7  416.23   13.29
  -1  10  -7  394.77   12.71
   1  10   7  408.26   13.20
  -1  10   7  411.37   13.26
  -1  10  -7  394.45   13.21
  -1  10  -8   98.44    3.39
  -1  10   8   97.48    3.93
  -1  10  -8   94.98    4.00
   1  10   8   92.10    3.86
  -1  10   8   94.49    3.84
   1  10   8  100.00    3.91
  -1  10   8   95.36    3.80
  -1  10  -8   93.76    3.88
   1  10  -8  102.40    4.09
  -1  10  -9  485.20   15.46
   1  10   9  461.51   15.31
  -1  10   9  465.42   15.21
   1  10   9  469.08   15.31
  -1  10  -9  469.44   14.78
  -1  10  -9  468.61   15.31
  -1  10   9  445.93   15.26
   1  10  -9  484.76   15.52
   1  10 -10  616.90   19.81
   1  10  10  592.74   19.56
   1  10  10  602.06   19.52
  -1  10 -10  627.53   19.77
  -1  10 -10  616.29   19.01
  -1  10  10  594.80   19.49
  -1  10  10  579.94   19.52
   1  10  11    1.77    1.12
  -1  10  11    0.07    1.02
   1  10  11    2.31    1.18
   1  10 -11    1.52    1.35
  -1  10 -11    1.09    1.36
   1  10 -12   62.20    2.35
   1  10  12   62.22    3.04
  -1  10 -12   68.91    3.34
   1  10 -12   64.32    3.33
   1  10  12   59.07    2.95
  -1  10  12   59.24    2.91
  -1 -10 -12   64.19    2.55
   1 -10 -12   66.87    2.53
  -1  10 -12   57.76    2.36
   1  10 -12   59.20    2.30
   1  10 -13   11.43    0.99
  -1  10 -13   10.17    1.06
   1  10 -13   15.97    2.05
  -1  10 -13   14.80    1.85
   1  10  13   12.25    1.53
  -1  10  13    9.27    1.38
  -1 -10 -13    9.15    1.23
   1 -10 -13    9.16    1.13
  -1  10  13    8.86    0.96
   1  10 -13    9.27    0.88
  -1  10 -13    9.19    0.92
   1  10 -14   27.46    1.56
   1  10 -14   30.06    1.54
  -1  10 -14   30.22    1.64
  -1  10 -14   32.59    2.45
   1  10 -14   30.34    2.51
  -1  10  14   30.12    2.11
   1  10  14   30.03    2.06
  -1 -10 -14   36.00    1.81
   1 -10 -14   34.44    1.77
  -1  10  14   26.49    1.42
   1  10 -14   30.06    1.42
  -1  10 -14   30.38    1.48
   1  10 -15  260.58    8.43
   1  10 -15  246.23    8.44
  -1  10 -15  261.04    8.41
  -1  10 -15  243.43    8.47
  -1 -10 -15  279.18    8.63
   1 -10 -15  278.36    8.62
   1  10 -15  266.25    9.71
  -1  10 -15  262.55    9.61
   1  10  15  244.16    9.17
  -1  10  15  240.53    9.14
   1  10 -16    2.72    0.87
  -1  10 -16    3.63    0.96
   1  10 -16    3.08    0.94
  -1  10 -16    3.14    0.92
  -1 -10 -16    2.26    1.22
   1 -10 -16    3.29    1.25
  -1  10  16    3.84    1.33
  -1  10 -16    1.40    1.59
   1  10  16    4.16    1.27
   1  10 -16    1.85    1.76
  -1  10 -17    8.16    1.10
  -1  10 -17    6.59    1.02
   1  10 -17    5.63    1.04
   1  10 -17    7.25    0.99
   1 -10 -17    6.53    1.30
   1  10  17    6.93    1.53
  -1  10  17    8.37    1.52
  -1  10 -17    4.89    1.92
   1  10 -17    8.49    1.96
  -1  10 -18   18.48    1.26
   1  10 -18   16.55    1.38
  -1  10 -18   17.43    1.32
   1  10 -18   16.34    1.15
   1 -10 -18   16.09    1.55
   1  10  18   16.56    1.75
  -1  10  18   16.75    1.81
   1  10 -18   19.06    2.29
  -1  10 -18   16.10    2.21
  -1  10 -19  142.13    4.97
   1  10 -19  137.13    4.90
   1  10 -19  147.92    5.06
  -1  10 -19  145.95    5.04
   1 -10 -19  149.58    5.27
   1  10 -19  155.44    6.42
  -1  10  19  138.47    5.82
   1  10  19  142.98    5.86
  -1  10 -19  153.21    6.32
  -1 -10 -19  151.73    6.12
  -1  10 -20   -1.08    0.78
   1  10 -20   -0.04    1.02
   1  10 -20    0.70    0.72
  -1  10 -20    0.80    1.00
   1 -10 -20    0.29    1.34
  -1 -10 -20    0.58    1.51
  -1  10 -20    1.22    1.60
   1  10 -20   -1.68    1.69
   1 -10 -20    2.09    1.54
  -1  10 -21   -0.19    0.96
  -1  10 -21    0.90    0.73
   1  10 -21   -0.39    0.64
   1  10 -21    2.43    1.01
  -1  10 -21   -0.41    1.10
   1  10 -22    4.53    1.05
  -1  10 -22    3.70    1.00
  -1 -10 -22    4.49    1.34
  -1  10 -22    4.25    1.10
  -1  10 -23    1.58    0.92
   1  10 -23    1.83    0.93
  -1 -10 -23    2.80    1.24
  -1  10 -23    1.92    0.93
   1  10 -24    1.82    0.88
  -1  10 -24    2.97    0.88
  -1 -10 -24    3.90    1.15
  -1  10 -24    3.45    0.86
  -1  10 -25    0.43    0.74
   1  10 -25    0.78    0.77
  -1  10 -25   -0.09    0.74
  -1 -10 -25    0.23    1.01
   1  10 -26    0.68    0.71
  -1  10 -26   -0.24    0.64
  -1 -10 -26    0.19    0.87
  -1  10 -26   -0.45    0.70
   1  10 -27    2.62    0.58
  -1  10 -27    1.03    0.61
   1 -10 -27    1.82    0.72
   1  10 -27    1.37    0.55
  -1  10  27    1.97    0.41
  -1  10 -27    2.83    0.55
  -1  10 -28    1.31    0.45
   1  10 -28    0.44    0.42
  -1 -10  28    1.34    0.49
  -1 -10 -28    2.25    0.49
  -1  11   0    0.53    1.08
   1  11   0    1.22    1.16
   1  11   1   23.00    1.77
   1  11  -1   17.28    1.69
  -1  11  -1   22.72    1.72
  -1  11   1   19.42    1.42
  -1  11  -1   21.71    1.13
  -1  11   1   21.80    1.73
  -1  11  -2  290.15    9.70
   1  11   2  296.14    9.72
  -1  11   2  289.42    9.72
   1  11  -2  290.55    9.72
  -1  11   2  289.00    9.54
  -1  11  -2  282.13    9.18
  -1  11   3    1.76    0.93
  -1  11   3    1.06    1.08
   1  11   3    1.01    1.04
  -1  11  -3    1.64    0.75
  -1  11  -3    1.57    1.11
   1  11   3    0.25    1.15
   1  11  -3    1.70    1.11
  -1  11   4  181.38    6.26
   1  11  -4  177.62    6.41
   1  11   4  181.97    6.30
  -1  11  -4  179.69    5.86
  -1  11   4  182.80    6.41
   1  11   4  175.48    6.40
  -1  11  -4  169.10    6.33
   1  11   5   97.18    3.89
   1  11  -5  107.50    4.08
  -1  11   5   96.19    3.84
  -1  11  -5   99.17    3.46
  -1  11  -5   95.93    3.95
  -1  11   5  101.78    4.01
   1  11  -6  821.44   26.34
  -1  11  -6  818.79   25.74
  -1  11   6  838.60   26.34
  -1  11   6  813.24   26.19
   1  11   6  830.26   26.23
  -1  11  -6  852.64   26.29
   1  11  -7    6.54    1.30
  -1  11   7    7.04    1.15
   1  11   7    8.20    1.22
  -1  11  -7    6.99    0.86
  -1  11   7    6.29    1.25
  -1  11  -7    6.03    1.17
  -1  11   8   75.18    3.30
  -1  11  -8   78.78    2.88
  -1  11  -8   80.22    3.42
  -1  11   8   77.95    3.46
   1  11   8   81.05    3.42
   1  11  -8   75.69    3.44
  -1  11   8   77.92    3.31
  -1  11   9  143.32    5.55
   1  11   9  145.78    5.60
  -1  11   9  146.05    5.50
   1  11   9  147.06    5.63
  -1  11  -9  152.45    5.64
  -1  11  -9  154.49    5.06
   1  11  -9  150.63    5.72
  -1  11 -10   27.65    1.95
  -1  11 -10   29.58    1.56
  -1  11  10   32.07    1.98
  -1  11  10   28.84    1.92
   1  11  10   30.44    1.95
   1  11  10   33.02    2.06
  -1  11 -10   33.56    1.48
   1  11 -11  121.86    4.03
   1  11  11  120.17    4.70
  -1  11 -11  120.66    4.79
  -1  11 -11  126.59    4.17
  -1  11  11  112.73    4.72
  -1  11 -11  121.84    5.00
  -1  11  11  121.67    4.67
   1  11 -11  121.14    5.02
   1  11  11  117.73    4.78
   1  11  11  105.83    3.98
  -1 -11 -11  120.28    4.19
   1 -11 -11  119.81    4.15
  -1  11  11  114.59    4.04
  -1  11 -11  115.04    4.06
   1  11 -11  115.39    4.02
   1  11 -12   19.36    1.17
  -1  11 -12   18.64    1.32
  -1  11 -12   16.51    1.71
  -1  11  12   16.41    1.56
  -1  11 -12   21.32    2.06
   1  11  12   18.33    1.77
   1  11 -12   18.92    2.01
   1  11  12   18.32    1.68
  -1  11  12   17.73    1.20
   1 -11 -12   19.23    1.34
  -1 -11 -12   20.72    1.41
   1  11  12   16.09    1.13
  -1  11 -12   18.09    1.16
   1  11 -12   16.42    1.07
   1  11 -13    9.34    1.00
   1  11  13    9.96    1.49
  -1  11 -13   11.15    1.56
  -1  11 -13   10.73    1.87
   1  11 -13   13.18    1.99
  -1  11  13   10.86    1.38
  -1  11 -13   11.03    1.19
   1 -11 -13    7.07    1.17
  -1  11  13    7.99    1.01
   1  11  13    7.29    0.92
  -1 -11 -13    8.37    1.18
  -1  11 -13    8.13    0.92
   1  11 -13    6.94    0.84
   1  11 -14  129.24    4.43
   1  11 -14  123.54    4.50
  -1  11 -14  123.86    4.55
   1  11  14  131.58    5.20
   1  11 -14  140.13    5.73
  -1  11 -14  124.80    5.24
  -1  11  14  126.80    5.10
  -1  11 -14  133.89    4.62
  -1  11 -14  144.60    5.71
  -1 -11 -14  133.72    4.65
   1 -11 -14  129.07    4.62
  -1  11  14  123.20    4.34
  -1  11 -14  123.53    4.40
   1  11 -14  124.55    4.35
   1  11 -15    8.18    1.07
  -1  11 -15    9.08    1.10
   1  11 -15   11.46    1.09
   1 -11 -15    9.26    1.34
  -1  11  15    8.76    0.98
  -1 -11 -15   11.58    1.35
   1  11 -15   12.44    2.02
  -1  11  15    8.99    1.52
  -1  11 -15    9.57    1.23
   1  11  15    8.97    1.53
  -1  11 -15    9.22    1.54
  -1  11 -15    8.44    1.85
   1  11 -16    0.61    0.93
  -1  11 -16    0.91    0.98
   1  11 -16   -0.47    0.89
   1 -11 -16    0.09    1.16
  -1 -11 -16    0.68    1.25
   1  11  16    0.40    1.30
  -1  11  16    0.59    1.13
   1  11 -16    0.41    1.70
  -1  11 -16   -0.53    1.57
  -1  11 -16   -0.11    1.24
  -1  11 -16   -0.56    1.05
   1  11 -17    7.19    1.10
   1  11 -17    7.20    0.97
  -1  11 -17    6.42    1.05
  -1  11 -17    5.63    1.04
   1 -11 -17    7.73    1.33
  -1 -11 -17    6.33    1.40
  -1  11  17    6.49    1.38
  -1  11 -17    5.93    1.94
  -1  11 -17    7.24    1.33
   1  11  17    6.36    1.41
   1  11 -17    4.76    1.87
  -1  11 -18    4.73    0.99
  -1  11 -18    4.14    1.00
   1  11 -18    3.61    0.88
   1  11 -18    2.80    1.04
   1 -11 -18    4.66    1.34
  -1 -11 -18    4.09    1.35
  -1  11 -18    1.36    1.64
  -1  11 -18    3.53    1.21
  -1  11  18    2.38    1.20
   1  11  18    4.68    1.43
   1  11 -18    8.64    2.02
  -1  11 -19   16.01    1.28
  -1  11 -19   14.73    1.18
   1  11 -19   12.42    1.08
   1  11 -19   15.31    1.28
   1 -11 -19   15.40    1.56
  -1  11 -19   14.47    1.46
  -1  11  19   16.11    1.76
   1  11  19   15.44    1.73
   1  11 -19   18.23    2.17
  -1  11 -19   17.14    2.08
  -1 -11 -19   13.54    2.04
  -1  11 -20    3.25    0.84
   1  11 -20    2.99    0.77
   1  11 -20    2.69    1.00
  -1  11 -20    4.93    1.01
   1 -11 -20    5.56    1.35
  -1 -11 -20    4.59    1.65
   1  11 -20    4.70    1.67
  -1  11 -20    4.79    1.61
  -1  11 -20    2.44    1.16
   1 -11 -20    5.93    1.66
   1  11  20    2.88    1.24
  -1  11 -21   16.15    1.06
  -1  11 -21   15.51    1.20
   1  11 -21   15.17    1.25
   1  11 -21   12.73    0.94
   1 -11 -21   15.96    1.52
  -1  11 -21   17.32    1.37
  -1  11 -22    4.35    0.94
   1  11 -22    5.67    1.00
  -1  11 -22    3.11    0.72
   1 -11 -22    4.27    1.24
  -1  11 -22    5.26    1.10
  -1  11 -23    3.61    0.92
   1  11 -23    4.03    0.91
  -1  11 -23    3.53    0.87
  -1  11 -24    0.77    0.78
   1  11 -24    0.22    0.78
   1  11 -25    3.40    0.75
  -1  11 -25    5.02    0.77
  -1 -11 -25    5.14    1.01
  -1  11 -25    5.24    0.86
  -1  11 -26    0.68    0.59
   1  11 -26    0.87    0.58
  -1  11  26    0.80    0.47
   1  11 -26    0.73    0.67
  -1  11 -26    0.39    0.65
  -1  11 -27    0.37    0.43
   1  11 -27    0.65    0.47
   1 -11  28    0.70    0.36
  -1  11 -28    0.18    0.32
  -1 -11  28    0.34    0.35
  -1 -11 -28    0.27    0.36
   1  12   0    0.62    1.16
  -1  12   0   -0.87    1.12
  -1  12   1  225.24    7.84
   1  12  -1  236.61    8.09
  -1  12   1  231.17    8.03
  -1  12  -1  230.12    8.04
   1  12   1  233.71    8.07
  -1  12  -2   15.82    1.50
   1  12  -2   18.72    1.60
  -1  12   2   17.70    1.58
  -1  12   2   18.73    1.38
  -1  12  -2   16.54    1.08
   1  12   2   15.52    1.56
  -1  12   3   64.28    2.94
   1  12  -3   64.48    2.95
  -1  12  -3   63.33    2.96
   1  12   3   62.29    2.79
  -1  12   3   60.46    2.69
  -1  12  -3   63.29    2.39
   1  12   3   64.53    3.00
   1  12  -4   13.30    1.49
  -1  12  -4   12.33    1.01
  -1  12   4   11.49    1.46
   1  12   4   12.40    1.47
   1  12   4   12.25    1.34
  -1  12  -4   14.68    1.49
  -1  12   4   10.50    1.21
   1  12   5  484.59   15.68
  -1  12   5  487.18   15.63
  -1  12   5  483.60   15.78
  -1  12  -5  470.31   15.15
   1  12  -5  498.19   15.83
  -1  12  -5  476.46   15.74
  -1  12  -6  122.16    4.26
  -1  12  -6  124.83    4.81
  -1  12   6  117.59    4.83
   1  12   6  129.52    4.79
  -1  12   6  123.21    4.72
   1  12  -6  128.73    4.91
  -1  12   7    3.08    1.07
   1  12  -7    2.50    1.24
  -1  12  -7    1.57    0.82
  -1  12   7    2.69    1.19
  -1  12  -7    3.28    1.21
   1  12   7    3.66    1.15
   1  12  -8    1.61    1.18
  -1  12  -8    0.72    1.12
  -1  12  -8    1.33    0.81
  -1  12   8    0.67    1.01
  -1  12   8    1.92    1.07
  -1  12   8    0.91    1.17
   1  12   8    2.77    1.12
  -1  12  -8    2.60    1.81
  -1  12   8    0.98    0.91
  -1  12  -8    1.40    0.75
  -1  12  -9  100.07    3.66
   1  12   9  103.96    4.27
   1  12   9  105.20    4.24
   1  12  -9  107.13    4.43
  -1  12   9  102.17    4.21
  -1  12   9   99.17    4.08
  -1  12  -9  104.10    4.29
   1  12   9   97.09    3.55
  -1  12   9   97.80    3.58
  -1 -12  -9  102.93    3.65
   1  12  -9  100.43    3.57
  -1  12  -9   97.80    3.59
  -1  12  10   44.89    2.57
   1  12 -10   48.76    2.81
   1  12  10   47.14    2.57
  -1  12 -10   51.75    2.19
  -1  12  10   48.34    2.56
   1  12  10   50.84    2.65
  -1  12 -10   49.11    2.72
  -1  12  10   49.47    2.10
  -1 -12 -10   55.05    2.20
   1 -12 -10   53.78    2.16
   1  12  10   49.41    2.07
   1  12 -10   48.69    2.02
  -1  12 -10   49.07    2.05
  -1  12  11   77.46    3.50
   1  12  11   77.63    3.56
   1  12  11   80.01    3.60
   1  12 -11   84.06    3.75
  -1  12 -11   80.52    3.68
  -1  12  11   78.57    3.61
  -1  12 -11   79.00    3.05
   1  12  11   73.39    2.86
  -1 -12 -11   75.56    3.02
  -1  12  11   76.80    2.89
   1 -12 -11   85.01    3.05
   1  12 -11   75.11    2.86
  -1  12 -11   78.15    2.91
   1  12 -12   51.72    2.05
  -1  12 -12   49.53    2.80
  -1  12 -12   48.35    2.23
   1  12 -12   48.43    2.84
   1  12  12   45.13    2.68
  -1  12  12   46.81    2.62
   1  12  12   50.50    2.70
   1 -12 -12   50.86    2.21
  -1 -12 -12   52.73    2.29
  -1  12  12   48.76    2.04
   1  12 -12   45.69    2.00
  -1  12 -12   46.18    2.04
   1  12 -13   77.77    2.83
   1  12  13   76.36    3.56
  -1  12 -13   76.13    3.68
   1  12 -13   76.75    3.75
  -1  12 -13   77.80    3.01
  -1  12  13   74.24    3.51
  -1 -12 -13   74.41    3.05
  -1  12  13   70.96    2.81
   1 -12 -13   77.58    3.01
  -1  12 -13   74.65    2.83
   1  12 -13   70.60    2.76
   1  12 -14   55.85    2.25
  -1  12 -14   49.80    2.38
  -1  12 -14   51.09    2.43
  -1  12  14   54.91    2.93
  -1  12 -14   54.07    3.03
   1  12  14   53.35    2.95
   1  12 -14   53.04    3.12
  -1 -12 -14   58.15    2.54
  -1  12  14   55.08    2.22
   1 -12 -14   58.52    2.51
  -1  12 -14   53.82    2.21
   1  12 -14   52.70    2.18
   1  12 -15    4.73    0.99
  -1  12 -15    4.89    1.03
   1  12 -15    5.03    0.99
   1  12  15    3.88    1.41
   1  12 -15    5.64    1.52
  -1  12 -15    3.91    1.47
  -1  12  15    4.57    1.38
  -1  12 -15    3.74    1.21
  -1 -12 -15    3.63    1.30
  -1  12  15    3.15    0.95
   1 -12 -15    4.99    1.25
  -1  12 -15    4.65    0.80
   1  12 -16   73.52    3.05
   1  12 -16   79.38    3.02
  -1  12 -16   78.00    3.11
  -1  12  16   75.75    2.88
   1 -12 -16   92.21    3.33
  -1 -12 -16   87.29    3.32
   1  12  16   74.15    3.68
  -1  12  16   72.68    3.67
   1  12 -16   75.19    3.94
  -1  12 -16   81.30    3.24
   1  12 -17   44.69    2.08
  -1  12 -17   46.03    2.14
   1  12 -17   48.73    2.09
   1 -12 -17   50.50    2.39
  -1 -12 -17   46.89    2.39
   1  12 -17   46.72    2.92
  -1  12 -17   44.74    2.25
   1  12  17   45.22    2.77
  -1  12  17   44.03    2.72
   1  12 -18   65.66    2.60
   1  12 -18   63.01    2.55
  -1  12 -18   65.53    2.59
   1 -12 -18   68.49    2.90
  -1 -12 -18   66.30    2.89
  -1  12  18   58.61    3.24
   1  12  18   61.53    3.29
   1  12 -18   53.21    3.29
  -1  12 -18   62.26    2.79
   1  12 -19    2.39    0.79
   1  12 -19    3.40    1.01
  -1  12 -19    1.59    0.86
   1 -12 -19    1.98    1.31
  -1 -12 -19    2.63    1.35
  -1  12 -19    2.76    1.09
  -1 -12 -19    0.47    1.56
   1  12  19    1.96    1.26
  -1  12  19    1.84    1.19
  -1  12 -20    8.42    0.96
  -1  12 -20    8.42    1.02
   1  12 -20    8.43    1.04
   1  12 -20    7.21    0.85
   1 -12 -20    8.26    1.41
  -1 -12 -20    6.52    1.36
  -1  12 -20    8.23    1.23
  -1  12 -21    1.58    0.73
  -1  12 -21    4.49    0.90
   1  12 -21    1.83    0.65
   1  12 -21    2.13    0.92
  -1 -12 -21    2.90    1.31
   1 -12 -21    2.47    1.23
  -1  12 -21    1.76    0.97
  -1 -12  22   62.82    2.34
   1  12 -22   64.56    2.46
  -1  12 -22   56.98    2.30
   1 -12 -22   64.37    2.70
  -1  12 -22   67.85    2.61
   1  12 -23   -0.41    0.79
   1 -12 -23    0.22    1.06
  -1  12 -23   -0.78    0.85
   1  12 -24    2.48    0.75
  -1  12 -24    3.26    0.80
   1 -12 -24    2.95    0.95
  -1  12 -25    1.47    0.65
   1 -12 -25   -0.30    0.85
  -1  12 -25    2.32    0.77
  -1  12  25    1.33    0.53
  -1  12 -26    8.71    0.78
   1  12 -26    8.41    0.75
  -1  12 -26   10.16    0.77
   1  12 -27    1.50    0.44
  -1  12 -27    1.52    0.47
  -1 -12  27    2.33    0.46
   1  12 -27    1.37    0.37
  -1  13   0    0.60    1.08
   1  13   0   -0.39    1.16
  -1  13   0   -0.12    0.85
  -1  13  -1   20.45    1.66
  -1  13   1   19.85    1.61
   1  13   1   18.00    1.67
   1  13  -1   20.42    1.72
  -1  13   1   17.24    1.39
  -1  13  -2  326.96   11.02
   1  13  -2  322.56   11.07
   1  13   2  335.41   11.08
   1  13   2  320.45   10.88
  -1  13   2  322.25   10.81
  -1  13   2  323.48   11.04
   1  13   3  155.81    5.88
  -1  13  -3  159.44    5.22
   1  13  -3  153.82    5.87
   1  13   3  155.50    5.70
  -1  13  -3  153.23    5.82
  -1  13   3  156.92    5.84
  -1  13   3  146.89    5.59
  -1  13   4  193.72    7.07
  -1  13  -4  194.71    7.04
  -1  13   4  192.54    6.88
   1  13   4  192.48    6.94
  -1  13  -4  198.29    6.45
   1  13  -4  194.40    7.12
   1  13   4  193.82    7.10
   1  13   5   23.79    1.72
  -1  13  -5   21.69    1.76
  -1  13   5   17.31    1.74
  -1  13  -5   25.40    1.35
  -1  13   5   21.44    1.61
   1  13  -5   24.04    1.88
   1  13   5   27.39    1.68
  -1  13  -6   10.13    1.45
  -1  13   6   11.79    1.37
  -1  13   6   13.45    1.59
   1  13   6   12.94    1.43
  -1  13  -6   11.89    1.09
   1  13  -6   13.07    1.60
  -1  13  -6   17.84    2.27
  -1  13   6   11.49    1.06
  -1  13   6   11.48    1.34
   1  13   6   13.30    1.35
   1  13  -7    2.68    1.29
  -1  13  -7    2.58    0.89
  -1  13   7    1.76    1.09
   1  13   7    2.88    1.18
  -1  13  -7    2.19    1.14
  -1  13   7    2.96    1.20
   1  13  -7    5.43    1.93
  -1  13  -7    1.92    2.19
  -1  13   7    3.38    0.94
  -1  13   7    3.81    1.15
   1  13   7    3.31    1.12
   1  13   7    3.06    0.88
  -1  13   7    2.31    0.94
  -1  13   8    8.42    1.27
   1  13   8    6.93    1.31
  -1  13   8    6.76    1.33
   1  13  -8    9.00    1.49
  -1  13  -8    7.77    1.03
  -1  13  -8    6.58    1.32
  -1  13   8    8.66    1.27
   1  13  -8   16.09    2.14
  -1  13   8    8.03    1.04
  -1 -13  -8   10.47    1.05
  -1  13  -8    2.91    2.03
   1  13   8    9.95    1.07
   1  13   8   11.54    1.30
  -1  13  -8    8.56    0.92
  -1  13   8    8.83    1.30
   1  13  -8    8.67    0.87
  -1  13   9   23.78    1.80
  -1  13  -9   28.49    1.47
  -1  13   9   21.78    1.83
  -1  13  -9   25.14    2.01
   1  13   9   20.79    1.94
   1  13   9   21.13    1.84
   1  13  -9   25.93    1.99
  -1  13   9   25.47    1.45
  -1  13  -9   19.81    2.47
  -1 -13  -9   30.22    1.52
   1 -13  -9   26.89    1.45
  -1  13   9   27.94    1.76
   1  13  -9   22.89    1.34
  -1  13  -9   23.03    1.36
   1  13  10  137.44    5.41
  -1  13  10  137.09    5.42
   1  13 -10  137.56    5.64
  -1  13  10  142.18    5.38
  -1  13 -10  144.06    4.87
  -1  13 -10  147.81    5.60
   1  13  10  140.83    5.48
   1 -13 -10  138.70    4.81
  -1 -13 -10  140.34    4.85
  -1  13  10  133.69    4.72
   1  13 -10  131.80    4.72
  -1  13  10  147.83    5.17
  -1  13 -10  133.35    4.75
  -1  13  11   26.62    1.94
   1  13  11   23.44    1.98
  -1  13 -11   26.17    1.55
   1  13  11   30.49    2.07
   1  13 -11   26.59    2.19
  -1  13 -11   27.57    2.07
  -1 -13 -11   28.70    1.64
   1 -13 -11   24.56    1.55
  -1  13  11   24.77    1.51
  -1  13 -11   24.99    1.39
   1  13 -11   22.27    1.35
  -1  13 -12  109.22    4.97
   1  13  12  120.44    4.94
   1  13  12  112.78    5.00
  -1  13 -12  118.78    4.34
  -1  13  12  111.64    4.85
   1  13 -12  115.70    5.15
  -1  13  12  125.21    4.22
  -1 -13 -12  130.32    4.40
   1 -13 -12  130.04    4.37
   1  13 -12  114.95    4.16
  -1  13 -12  115.05    4.21
   1  13 -13   18.40    2.06
   1  13  13   19.17    1.84
  -1  13  13   19.87    1.85
  -1  13 -13   18.16    1.89
  -1  13 -13   18.49    1.51
  -1  13  13   21.46    1.39
   1 -13 -13   22.55    1.54
  -1 -13 -13   21.28    1.57
   1  13 -13   19.86    1.24
  -1  13 -13   18.08    1.26
   1  13 -14   24.98    1.43
  -1  13 -14   26.43    1.63
   1  13  14   27.08    2.10
   1  13 -14   24.22    2.26
  -1  13  14   23.59    2.07
  -1  13 -14   25.34    1.69
  -1  13 -14   27.56    2.22
  -1 -13 -14   25.47    1.76
  -1  13  14   21.29    1.42
   1 -13 -14   24.52    1.71
   1  13 -14   22.75    1.34
  -1  13 -14   25.06    1.43
   1  13 -15   17.29    1.25
   1  13 -15   17.76    1.35
  -1  13 -15   17.53    1.45
   1  13 -15   15.05    1.93
   1  13  15   15.52    1.76
  -1  13 -15   18.69    1.44
  -1  13  15   13.62    1.69
  -1  13  15   16.89    1.23
  -1 -13 -15   19.17    1.62
   1 -13 -15   19.53    1.55
   1  13 -15   15.25    1.13
  -1  13 -15   17.03    1.21
   1  13 -16   54.51    2.42
  -1  13 -16   58.07    2.50
   1  13 -16   56.18    2.36
   1 -13 -16   53.53    2.61
  -1 -13 -16   55.48    2.68
  -1  13  16   60.57    3.14
  -1  13 -16   67.15    2.65
   1  13 -16   55.92    3.29
   1  13  16   56.85    3.09
   1  13 -17    2.29    0.94
   1  13 -17    1.25    0.87
  -1  13 -17    2.78    1.03
  -1 -13 -17    1.01    1.29
   1 -13 -17    2.63    1.27
  -1  13  17    1.92    1.20
  -1  13 -17    1.86    1.22
   1  13  17    1.14    1.23
   1  13 -17    1.42    1.28
   1  13 -18   19.67    1.31
   1  13 -18   19.49    1.30
  -1  13 -18   19.09    1.37
  -1 -13 -18   22.84    2.23
   1  13  18   19.24    1.89
  -1  13 -18   23.40    1.60
  -1  13  18   22.60    1.91
   1 -13 -18   18.06    1.63
  -1 -13 -18   17.55    1.64
   1  13 -19    4.21    0.82
   1  13 -19    4.29    0.96
  -1  13 -19    6.34    0.96
  -1  13 -19    5.44    1.17
   1 -13 -19    4.73    1.30
  -1 -13 -19    5.45    1.37
  -1  13  19    5.72    1.19
   1  13 -20    1.02    0.69
   1  13 -20    1.85    0.87
  -1  13 -20    1.94    0.80
  -1  13 -20    3.65    1.06
  -1 -13 -20    1.46    1.21
   1 -13 -20    1.96    1.21
  -1  13  20    0.56    1.01
  -1 -13  21    0.77    0.68
  -1  13 -21    0.27    0.67
   1  13 -21    0.24    0.80
   1  13 -21    0.07    0.58
  -1  13 -21   -0.65    0.93
   1 -13 -21    0.21    1.13
  -1 -13 -21    0.13    1.14
  -1  13 -22    0.55    0.60
   1  13 -22   -0.19    0.77
  -1 -13  22    0.34    0.60
  -1  13 -22   -1.14    0.90
   1 -13 -22   -0.49    1.04
  -1 -13 -22    0.58    1.09
   1  13  22   -0.33    0.87
   1  13  22   -0.05    0.66
  -1  13 -23    1.04    0.78
   1 -13 -23    1.23    1.00
   1  13  23    0.87    0.76
  -1  13  23    1.38    0.71
   1  13  23    0.81    0.53
  -1  13 -24   16.96    1.04
  -1  13  24   16.39    0.92
  -1  13 -24   16.35    1.16
  -1  13 -25    8.20    0.82
  -1  13  25    9.09    0.56
  -1  13 -25    7.09    0.79
   1  13 -25    6.58    0.81
  -1  13 -26    9.69    0.73
   1  13 -26    8.91    0.71
   1  13 -26   10.53    0.73
   1  14   0    0.77    1.19
  -1  14   0    0.07    0.86
  -1  14   0   -0.25    1.18
  -1  14   0   -0.61    0.74
   1  14   0    0.12    1.10
  -1  14   0    0.57    1.14
   1  14   0   -0.06    0.74
  -1  14  -1    2.09    1.14
  -1  14   1    2.86    0.93
  -1  14   1    2.11    1.14
  -1  14  -1    1.93    0.89
   1  14   1    1.61    0.96
   1  14   1    3.27    1.22
   1  14  -1    2.41    1.19
   1  14   1    1.73    0.69
  -1  14  -1    1.92    0.75
   1  14   1    1.43    1.10
  -1  14   1    2.15    0.76
   1  14  -1    1.71    1.18
  -1  14  -1    2.41    1.24
  -1  14   1    3.47    1.18
   1  14   2    1.34    1.01
   1  14  -2    0.17    1.20
  -1  14  -2    0.42    1.11
  -1  14   2    2.11    0.95
  -1  14   2    0.77    1.20
   1  14   2    0.86    1.15
   1  14  -2    2.81    2.19
  -1  14  -2    0.31    2.19
   1  14  -2    1.44    1.19
  -1  14   2    1.23    0.75
  -1  14   2    2.49    1.13
   1  14   2    0.70    1.10
   1  14   2    1.56    0.74
  -1  14  -2    1.44    1.28
   1  14  -3   93.02    4.11
   1  14   3   87.73    4.04
   1  14   3   86.73    3.87
  -1  14  -3   90.84    4.05
  -1  14   3   87.41    4.01
  -1  14   3   91.03    3.82
  -1  14   3   86.70    3.40
  -1  14  -3   80.17    4.48
   1  14   3   91.18    3.40
  -1  14   3  105.90    3.89
  -1  14   3   93.45    3.44
   1  14   3  103.90    3.83
   1  14  -3   99.85    4.01
  -1  14  -3  108.29    4.07
  -1  14   4   19.06    1.56
   1  14   4   20.85    1.65
  -1  14  -4   16.59    1.22
   1  14  -4   17.05    1.77
  -1  14   4   17.58    1.72
  -1  14  -4   16.65    1.63
   1  14   4   16.77    1.79
  -1  14   4   16.67    1.24
  -1  14   4   20.86    1.62
   1  14   4   18.76    1.57
  -1  14   4   18.76    1.29
  -1  14  -4   18.42    1.71
   1  14   4   21.05    1.22
  -1  14   5   13.47    1.35
   1  14   5   14.57    1.63
   1  14  -5   10.03    1.58
   1  14   5   12.02    1.42
  -1  14   5   11.56    1.60
  -1  14  -5   10.66    1.05
  -1  14  -5   12.80    1.52
  -1  14  -5   14.61    2.36
   1  14   5    8.93    1.29
   1  14   5    8.74    0.96
  -1  14   5    9.34    1.10
  -1  14   5    8.93    1.36
  -1  14   6   52.45    2.75
  -1  14   6   48.03    2.89
   1  14  -6   48.55    2.92
  -1  14  -6   50.83    2.26
  -1  14  -6   51.27    2.92
   1  14   6   55.09    2.83
  -1 -14  -6   53.94    2.23
   1  14   6   55.91    2.31
   1  14   6   60.58    2.73
  -1  14   6   52.05    2.36
  -1  14   6   62.44    2.66
   1  14  -7   30.67    2.28
  -1  14  -7   32.21    1.74
  -1  14   7   35.00    2.09
  -1  14  -7   33.52    2.22
   1  14   7   33.71    2.18
  -1  14   7   34.53    2.32
  -1  14   7   34.44    2.16
  -1  14  -7   43.79    3.04
  -1  14   7   31.93    1.77
  -1  14   7   35.08    1.83
   1  14   7   39.68    2.16
   1  14   7   32.16    1.70
  -1  14   7   38.25    2.05
  -1  14  -8    1.53    1.18
   1  14   8    1.44    1.18
  -1  14   8    1.37    1.30
   1  14  -8    2.72    1.32
  -1  14   8    0.93    1.05
  -1  14  -8    0.62    0.93
  -1  14   8    1.46    1.00
  -1  14   8    0.96    1.01
   1  14  -8    1.25    1.96
  -1  14  -8    1.42    2.06
   1  14  -8    0.69    0.82
  -1  14   8    0.04    0.97
   1  14   8    0.89    0.90
  -1  14   8    1.78    1.17
   1  14   8    0.92    1.25
  -1  14  -8    0.88    0.82
   1  14   9   22.45    1.87
   1  14  -9   22.42    1.99
  -1  14   9   20.83    1.70
  -1  14  -9   19.26    1.82
  -1  14   9   20.00    1.78
  -1  14  -9   19.71    1.36
   1  14   9   19.24    1.77
   1 -14  -9   21.11    1.37
  -1  14   9   18.53    1.42
   1  14  -9   19.76    1.27
   1  14   9   20.34    1.76
  -1  14   9   21.43    1.71
  -1  14  -9   22.51    1.33
  -1  14   9   20.12    1.49
   1  14   9   18.32    1.38
   1  14  10   20.93    1.83
  -1  14 -10   20.97    1.96
   1  14 -10   16.97    1.90
  -1  14 -10   20.41    1.36
  -1  14  10   18.31    1.77
  -1  14  10   19.53    1.74
   1  14  10   20.68    1.79
   1 -14 -10   20.63    1.38
  -1  14  10   19.77    1.41
  -1 -14 -10   19.05    1.42
  -1  14 -10   17.20    1.29
  -1  14  10   18.30    1.58
   1  14  10   20.47    1.44
   1  14 -10   16.81    1.22
   1  14  10   19.61    1.70
   1  14  11    1.20    1.29
   1  14 -11    2.59    1.52
  -1  14  11    2.56    1.22
  -1  14 -11    2.75    1.42
  -1  14 -11    2.44    1.10
   1  14  11    1.31    1.24
   1 -14 -11    3.28    1.07
  -1  14  11    1.50    1.08
  -1 -14 -11    3.13    1.11
   1  14  11   -0.07    1.28
   1  14 -11    1.63    0.75
   1  14  11    2.78    1.08
  -1  14 -11    2.49    0.85
  -1  14  11    2.41    1.22
  -1  14  12   -0.27    1.24
   1  14 -12    3.38    1.47
   1  14  12    1.83    1.30
  -1  14 -12    0.66    1.30
  -1  14 -12    1.35    1.17
   1  14  12    1.66    1.27
   1 -14 -12    2.14    1.11
  -1 -14 -12    1.93    1.19
  -1  14  12    1.62    1.10
   1  14 -12    1.96    0.81
  -1  14 -12    0.53    0.76
  -1  14  12    1.74    1.33
   1  14  12    1.20    1.04
   1  14 -13   41.57    2.85
   1  14  13   48.30    2.75
  -1  14 -13   44.89    2.16
  -1  14  13   44.35    2.60
  -1  14 -13   40.64    2.77
  -1 -14 -13   49.01    2.27
   1 -14 -13   45.30    2.19
  -1  14  13   43.45    2.00
  -1  14  13   47.08    2.46
   1  14 -13   41.15    1.94
  -1  14 -13   41.34    1.99
  -1  14 -14   15.89    1.40
   1  14 -14   16.28    1.35
  -1  14  14   14.92    1.64
   1  14 -14   13.55    1.85
  -1  14 -14   15.13    1.80
  -1  14 -14   16.38    1.40
   1  14  14   16.31    1.77
   1 -14 -14   14.26    1.47
  -1 -14 -14   14.71    1.50
   1  14 -14   13.68    1.08
  -1  14 -14   12.42    1.16
  -1  14  14   13.58    1.56
  -1  14 -15    1.99    1.08
   1  14 -15    1.50    0.95
  -1  14 -15    3.17    1.26
  -1  14  15    1.58    1.21
   1  14 -15    2.20    1.40
   1  14  15    3.16    1.29
  -1 -14 -15    1.39    1.29
   1 -14 -15    1.71    1.19
  -1  14  15    1.09    1.26
  -1  14 -15    2.31    0.88
   1  14 -15    2.76    0.79
  -1  14 -16   94.40    3.49
   1  14 -16   89.18    3.33
   1  14 -16   88.00    3.42
   1  14  16   82.42    4.06
  -1  14 -16   92.94    3.59
  -1  14  16   86.69    4.06
   1  14 -16   82.21    4.27
   1 -14 -16   90.96    3.61
  -1 -14 -16   97.25    3.66
  -1  14  16   98.61    3.82
   1  14 -17    8.56    1.04
   1  14 -17    8.73    1.07
  -1  14 -17    9.03    1.13
   1  14  17    6.59    1.43
  -1  14  17    7.30    1.39
  -1  14 -17    8.61    1.28
   1 -14 -17    9.36    1.39
  -1 -14 -17    8.50    1.38
  -1  14  17    9.54    1.38
   1  14 -18   41.83    1.92
  -1  14 -18   41.19    1.99
   1  14 -18   45.33    1.93
  -1  14 -18   40.97    2.13
  -1 -14 -18   48.76    2.32
   1 -14 -18   48.39    2.27
   1  14  18   41.91    2.03
  -1  14  18   45.21    2.27
   1  14  18   44.78    2.36
   1  14 -19   16.62    1.11
  -1  14 -19   17.14    1.19
   1  14 -19   17.30    1.16
  -1  14 -19   16.54    1.38
  -1 -14 -19   19.12    1.60
   1 -14 -19   18.66    1.55
   1  14  19   15.50    1.22
   1  14  19   19.90    1.56
  -1  14  19   16.90    1.42
   1  14 -20    2.30    0.70
   1  14 -20    1.24    0.79
  -1  14 -20    2.26    0.77
  -1  14 -20    3.11    1.03
  -1 -14 -20    1.16    1.20
   1 -14 -20    0.62    1.13
   1  14  20    0.48    0.76
   1  14  20    1.28    1.07
  -1  14  20    1.30    0.95
  -1 -14  21   12.96    0.95
  -1  14 -21   13.71    0.94
   1  14 -21   11.46    0.84
  -1  14 -21   12.03    1.13
   1 -14 -21   13.68    1.29
   1  14  21   13.50    1.23
  -1  14  21   11.44    1.05
   1  14  21   13.31    0.95
  -1  14 -22    0.81    0.77
  -1 -14  22   -0.07    0.55
   1 -14  22    0.84    0.61
  -1  14 -22    0.42    0.57
   1  14  22    1.41    0.58
   1  14  22    0.22    0.82
  -1  14  22    0.22    0.69
  -1  14 -23   11.35    0.91
  -1  14  23    8.32    0.74
  -1  14 -24   16.33    0.94
  -1  14 -24   16.71    1.08
  -1  14  24   15.04    0.76
  -1  14 -25   29.06    1.41
   1 -14 -25   46.83    1.48
  -1 -14 -25   48.82    1.54
  -1  14 -25   48.12    1.53
   1  14 -25   29.65    1.44
  -1  14 -26    9.08    0.60
   1 -14 -26   18.16    0.66
  -1 -14 -26   20.72    0.72
  -1  14 -26   10.17    0.60
   1  14 -26   15.26    0.66
  -1  15   0   -0.18    1.21
   1  15   0    0.85    1.19
  -1  15   0    0.21    0.89
   1  15   0   -0.87    1.03
  -1  15   0    0.59    0.75
  -1  15   0   -0.07    1.21
   1  15   0    1.46    1.31
   1  15  -1   12.33    1.60
  -1  15  -1   13.28    1.30
  -1  15   1   15.05    1.70
  -1  15  -1   14.00    1.59
   1  15   1   12.17    1.39
   1  15   1   12.19    1.61
  -1  15   1   12.70    1.34
   1  15   1   12.44    1.07
  -1  15  -1   14.63    1.64
  -1  15   1   12.27    1.06
   1  15  -1   12.65    1.65
   1  15   1   12.92    1.57
  -1  15   1   13.43    1.57
   1  15  -2   29.17    2.11
  -1  15  -2   29.32    1.82
   1  15   2   26.34    2.04
  -1  15  -2   28.19    2.07
   1  15   2   25.07    1.89
  -1  15   2   28.66    2.15
  -1  15   2   27.85    1.86
  -1  15  -2    0.56    2.55
   1  15  -2   58.72    3.44
   1  15  -2   32.44    2.10
  -1  15   2   29.24    1.51
   1  15   2   29.65    1.50
  -1  15   2   30.29    2.02
  -1  15  -2   30.61    2.14
   1  15   2   32.87    2.05
  -1  15   3   75.75    3.42
  -1  15  -3   77.53    3.63
  -1  15   3   74.25    3.65
   1  15   3   75.09    3.72
   1  15  -3   72.85    3.69
   1  15   3   75.61    3.48
  -1  15   3   80.41    3.45
  -1  15   3   73.27    3.00
   1  15   3   83.52    3.47
  -1  15  -3   74.07    3.60
   1  15   3   72.94    2.94
   1  15  -3   79.71    3.61
   1  15   4   21.46    1.91
  -1  15  -4   21.73    1.90
   1  15   4   21.23    1.74
  -1  15   4   20.82    1.68
   1  15  -4   20.83    1.93
  -1  15   4   23.70    1.95
  -1  15  -4   16.65    2.85
   1  15   4   24.32    1.38
   1  15  -4   29.88    2.09
   1  15   4   22.48    1.84
  -1  15   4   24.31    1.88
  -1  15   4   22.26    1.45
   1  15   5   45.05    2.58
  -1  15   5   43.12    2.50
   1  15   5   43.98    2.72
   1  15  -5   46.97    2.81
  -1  15   5   42.38    2.71
  -1  15  -5   45.91    2.70
  -1  15  -5   45.32    2.10
   1  15   5   55.32    2.59
   1  15   5   47.54    2.10
  -1  15   5   45.65    2.14
  -1  15   5   50.71    2.55
  -1  15   6   49.28    2.79
   1  15  -6   47.55    2.82
   1  15   6   43.77    2.59
  -1  15  -6   48.26    2.17
  -1  15   6   46.12    2.45
  -1  15   6   45.44    2.56
  -1  15  -6   45.96    2.71
  -1  15   6   49.20    2.20
   1  15   6   49.56    2.51
   1  15   6   48.16    2.12
  -1  15   6   48.16    2.50
   1  15  -7   73.12    3.81
  -1  15   7   76.65    3.45
  -1  15  -7   77.97    3.06
  -1  15   7   78.95    3.59
  -1  15  -7   77.21    3.74
  -1  15   7   70.57    3.70
   1  15   7   78.69    3.61
  -1 -15  -7   74.80    2.96
  -1  15   7   73.34    3.02
  -1  15  -7   75.27    3.04
  -1  15   7   74.63    3.10
  -1  15   7   82.60    3.46
   1  15   7   83.60    3.51
   1  15   7   73.07    3.03
  -1  15   8   69.30    3.38
  -1  15  -8   69.65    2.85
  -1  15   8   67.05    3.23
  -1  15  -8   69.40    3.51
   1  15   8   66.23    3.39
   1  15  -8   64.70    3.51
  -1 -15  -8   72.01    2.77
  -1  15   8   66.67    2.82
  -1  15   8   82.69    3.29
   1  15  -8   68.37    2.75
   1  15   8   76.34    3.27
  -1  15   8   70.68    2.89
  -1  15  -8   68.26    2.77
   1  15   8   72.40    2.86
   1  15   9  218.77    8.36
  -1  15   9  227.14    8.34
   1  15  -9  237.18    8.62
  -1  15   9  226.65    8.17
   1  15   9  230.56    8.30
  -1  15  -9  241.75    8.56
  -1  15  -9  237.66    7.70
  -1  15   9  218.94    7.58
   1  15   9  245.24    8.11
   1  15  -9  231.54    7.61
  -1  15   9  231.00    7.74
  -1  15   9  247.17    8.09
  -1  15  -9  223.20    7.64
   1  15   9  222.52    7.67
  -1  15  10   44.48    2.57
   1  15 -10   47.58    2.93
  -1  15 -10   43.06    2.16
   1  15  10   43.26    2.59
  -1  15 -10   43.37    2.76
   1  15  10   44.69    2.68
  -1  15  10   45.63    2.69
  -1  15  10   42.12    2.12
  -1  15 -10   45.80    2.07
   1  15  10   45.46    2.16
   1  15  10   49.66    2.56
   1  15 -10   44.72    2.00
  -1  15  10   45.65    2.24
  -1  15  10   49.67    2.50
  -1  15  11  118.98    4.94
   1  15  11  119.67    5.02
  -1  15 -11  127.68    4.51
   1  15 -11  118.63    5.27
   1  15  11  115.63    5.10
  -1  15 -11  128.86    5.29
   1 -15 -11  123.97    4.42
  -1  15  11  129.93    4.81
  -1  15 -11  115.35    4.33
   1  15  11  122.51    4.45
  -1  15  11  119.39    4.52
   1  15  11  138.57    4.92
   1  15 -11  120.04    4.30
  -1  15  12    8.25    1.46
   1  15 -12    7.85    1.69
  -1  15 -12    7.03    1.55
  -1  15 -12    8.39    1.29
   1  15  12    9.92    1.54
   1 -15 -12    7.72    1.23
  -1  15  12    7.03    1.31
   1  15  12    7.33    1.52
   1  15  12    6.15    1.22
  -1  15  12    8.97    1.48
   1  15 -12    7.51    0.96
  -1  15 -12    7.86    1.02
  -1  15  13   14.21    1.60
   1  15  13   11.96    1.57
   1  15 -13   13.38    1.82
  -1  15 -13   14.16    1.43
  -1  15 -13   14.21    1.80
   1 -15 -13   13.01    1.37
  -1  15  13   15.23    1.58
  -1  15  13   13.75    1.42
   1  15 -13   11.77    1.07
   1  15  13   12.28    1.31
   1  15  13   13.73    1.61
  -1  15 -13   14.31    1.19
  -1  15 -14    0.38    1.10
   1  15 -14    1.38    1.07
   1  15 -14    0.12    1.35
  -1  15  14    0.58    1.12
  -1  15 -14    0.83    1.18
   1  15  14    0.80    1.20
   1 -15 -14    0.92    1.12
   1  15  14    2.99    1.41
  -1  15 -14    0.52    0.81
   1  15  14   -0.05    1.03
  -1  15  14    1.71    1.31
   1  15 -14    0.03    0.77
  -1  15  14    0.86    1.05
  -1  15 -15    7.69    1.25
   1  15 -15    7.68    1.11
  -1  15  15    7.93    1.30
   1  15 -15    7.16    1.55
   1  15  15    7.14    1.44
  -1  15 -15    6.16    1.21
   1 -15 -15    7.87    1.28
  -1  15  15    7.51    1.26
  -1  15  15    6.88    1.32
   1  15  15    6.52    1.50
   1  15  15    6.46    1.10
  -1  15 -15    7.46    0.94
   1  15 -16  100.95    3.69
  -1  15 -16   92.99    3.66
  -1  15  16   95.30    4.22
  -1  15 -16  104.10    3.80
   1  15  16   97.93    4.34
   1 -15 -16   97.46    3.78
   1  15  16  100.35    4.03
  -1  15  16  100.38    3.96
  -1  15  16   95.45    3.76
   1  15  16   97.58    3.68
   1  15 -17    3.64    0.93
  -1  15 -17    2.43    1.02
  -1  15 -17    3.99    1.15
   1 -15 -17    3.48    1.21
  -1  15  17    3.85    1.10
   1  15  17    4.18    0.98
  -1  15  17    2.97    1.14
   1  15  17    5.13    1.33
   1  15 -18   59.70    2.42
  -1  15 -18   59.57    2.46
  -1  15 -18   60.79    2.61
   1 -15 -18   59.35    2.65
   1  15  18   61.98    2.47
  -1  15  18   59.10    2.54
  -1  15  18   60.66    2.68
   1  15  18   62.71    2.80
  -1  15 -19   58.30    2.39
   1  15 -19   50.22    2.10
  -1  15 -19   53.97    2.18
  -1  15  19   53.83    2.38
   1  15  19   50.14    2.14
  -1  15  19   51.79    2.25
   1  15  19   56.63    2.50
  -1  15 -20    1.49    0.94
   1  15 -20    1.13    0.63
  -1  15 -20    1.80    0.73
  -1 -15  20    1.63    0.71
   1  15  20    0.62    0.66
   1  15  20    1.02    0.97
  -1  15  20    1.27    0.79
  -1  15 -21    0.31    0.77
  -1 -15  21    0.20    0.62
  -1  15 -21    0.63    0.62
   1  15 -21    0.31    0.54
   1  15  21    0.51    0.58
  -1  15  21   -0.08    0.68
   1  15  21    0.34    0.84
  -1 -15  22    3.13    0.56
   1 -15  22    3.07    0.57
  -1  15 -22    3.48    0.77
  -1 -15 -22    3.84    0.82
  -1  15 -22    2.87    0.94
  -1  15  22    3.19    0.64
  -1  15 -23    2.09    0.70
  -1  15 -23    1.89    0.64
  -1 -15 -23    1.46    0.73
   1 -15 -23    2.29    0.69
  -1  15  23    1.29    0.47
  -1  15 -24    3.87    0.62
   1  15 -24    3.10    0.60
   1 -15 -24    6.06    0.63
  -1 -15 -24    6.74    0.66
   1  15 -25    0.79    0.37
  -1  15 -25    1.02    0.38
   1 -15 -25    2.02    0.39
  -1 -15 -25    1.94    0.42
  -1  15 -25    0.91    0.43
   1  16   0    0.10    1.32
  -1  16   0   -0.90    1.26
  -1  16   0   -0.84    0.95
   1  16   0   -0.42    0.98
   1  16   0    0.23    1.44
  -1  16   0    0.79    1.36
  -1  16  -1    3.51    1.34
  -1  16   1    4.74    1.38
   1  16   1    2.74    1.11
   1  16   1    3.29    1.39
   1  16  -1    4.33    1.33
  -1  16  -1    4.30    1.05
   1  16  -1    4.12    1.17
  -1  16   1    4.75    1.05
   1  16  -1    4.15    2.74
  -1  16  -1   -0.12    2.72
  -1  16   1    4.16    0.95
   1  16  -1    4.83    1.57
  -1  16   1    3.81    1.47
   1  16   1    3.27    1.44
  -1  16  -1    5.27    1.63
  -1  16  -2   45.94    2.76
   1  16   2   47.04    2.55
  -1  16   2   49.28    2.80
   1  16   2   43.44    2.76
  -1  16  -2   44.58    2.38
  -1  16   2   40.31    2.40
   1  16  -2   42.87    2.73
  -1  16  -2   49.21    3.64
  -1  16  -2   50.02    2.82
   1  16   2   48.93    2.65
  -1  16   2   46.42    2.09
   1  16  -2   48.88    2.81
  -1  16   2   50.18    2.70
   1  16   2   44.43    2.03
  -1  16   3   15.14    1.48
   1  16   3   13.39    1.75
   1  16  -3   12.37    1.68
   1  16   3   12.34    1.55
  -1  16   3   15.25    1.80
  -1  16  -3   13.46    1.68
   1  16  -3   24.12    2.90
  -1  16  -3   23.91    2.96
   1  16  -3   14.26    1.86
  -1  16   3   15.03    1.25
   1  16   3   17.02    1.75
  -1  16  -3   16.59    1.92
  -1  16   3   19.17    1.84
   1  16   3   15.63    1.22
  -1  16   4  127.35    5.29
   1  16   4  131.88    5.60
   1  16  -4  131.31    5.61
   1  16   4  128.15    5.38
  -1  16   4  120.61    5.52
  -1  16  -4  131.43    5.57
  -1  16   4  140.45    5.33
   1  16   4  133.89    4.79
   1  16   4  136.28    5.31
  -1  16   4  129.67    4.84
   1  16  -4  138.04    5.47
   1  16  -5    0.65    1.35
  -1  16   5    0.63    1.29
   1  16   5   -0.09    1.14
  -1  16   5   -0.09    1.06
  -1  16  -5    0.52    1.23
   1  16   5    0.63    1.26
  -1  16  -5    4.04    2.46
   1  16  -5    3.17    2.35
   1  16   5    2.12    1.43
  -1  16   5    2.01    0.97
   1  16   5    1.67    0.95
  -1  16   5    1.30    1.33
  -1  16  -6    2.32    1.30
  -1  16   6    1.07    1.27
   1  16   6    1.14    1.25
  -1  16   6    0.89    1.06
  -1  16   6    1.81    1.09
   1  16  -6    1.66    1.34
   1  16  -6    2.63    2.27
  -1  16  -6    1.19    2.36
  -1  16   6    0.85    1.38
   1  16   6    1.35    1.44
  -1  16   6    1.41    0.99
   1  16   6    1.39    0.98
  -1  16   7   43.04    2.57
  -1  16  -7   47.58    2.21
   1  16  -7   48.47    2.89
  -1  16   7   50.48    2.56
  -1  16   7   48.72    2.87
   1  16   7   45.61    2.70
  -1  16  -7   49.16    2.83
  -1 -16  -7   41.77    2.02
  -1  16  -7   12.18    3.27
   1  16  -7   87.01    3.93
   1  16   7   51.12    2.61
  -1  16  -7   47.06    2.14
  -1  16   7   53.03    2.59
   1  16  -7   45.58    2.11
   1  16   7   48.89    2.17
  -1  16   7   44.55    2.20
  -1  16   8  188.63    7.34
   1  16   8  195.76    7.33
  -1  16  -8  204.75    6.77
   1  16  -8  194.86    7.66
   1  16   8  193.82    7.46
  -1  16   8  196.05    7.24
  -1  16  -8  197.77    7.61
  -1 -16  -8  191.90    6.67
   1  16   8  210.54    7.21
   1  16  -8  190.49    6.70
  -1  16  -8  193.70    6.73
   1  16   8  198.51    6.75
  -1  16   8  207.87    7.17
  -1  16   8  195.55    6.79
   1  16  -9   99.87    4.68
  -1  16   9  102.36    4.28
  -1  16  -9   98.19    4.56
   1  16   9   96.15    4.32
  -1  16   9  100.51    4.43
  -1  16  -9  104.43    3.84
   1  16   9  100.21    4.45
  -1 -16  -9  101.50    3.76
  -1  16   9  103.21    4.21
   1  16  -9  100.20    3.71
   1  16   9   98.97    3.80
  -1  16   9  101.10    3.86
   1  16   9  110.85    4.31
  -1  16  -9  100.70    3.76
   1  16  10   10.62    1.47
  -1  16  10    8.61    1.39
  -1  16 -10    9.05    1.28
  -1  16 -10    8.74    1.53
   1  16 -10    8.64    1.68
   1  16  10    9.71    1.50
  -1 -16 -10    8.09    1.14
  -1  16 -10    9.66    1.18
  -1  16  10    7.94    1.25
   1  16 -10    8.28    0.99
  -1  16 -10    9.56    1.16
  -1  16  10   10.17    1.60
   1  16  10    9.48    1.63
   1  16  10   10.21    1.19
  -1  16  11   45.60    2.61
  -1  16 -11   48.97    2.89
   1  16  11   46.41    2.75
   1  16 -11   54.63    3.09
  -1  16 -11   48.98    2.27
   1  16  11   49.68    2.69
  -1 -16 -11   44.87    2.16
  -1  16  11   46.03    2.58
   1  16  11   49.10    2.70
   1  16 -11   42.33    2.02
   1  16  11   44.12    2.15
  -1  16  11   44.58    2.22
  -1  16 -11   46.52    2.10
   1  16  12    0.10    1.15
  -1  16 -12    0.81    1.13
   1  16 -12    0.25    1.43
  -1  16 -12    2.32    1.36
  -1  16  12    1.20    1.08
   1  16  12    0.93    1.42
  -1  16  12    4.20    1.46
  -1  16 -12    0.35    0.89
   1  16 -12    3.21    0.84
  -1  16  12    0.05    1.13
   1  16  12    1.45    1.00
  -1  16 -13   12.19    1.36
  -1  16  13   11.00    1.48
   1  16  13   12.79    1.54
   1  16 -13   12.34    1.81
  -1  16 -13    9.47    1.33
  -1  16 -13   12.01    1.09
   1  16  13   13.07    1.25
  -1  16  13   13.71    1.41
  -1  16  13   11.57    1.56
   1  16 -13   12.22    1.04
   1  16  13   13.25    1.66
   1  16  14   39.81    2.46
  -1  16 -14   45.91    2.15
   1  16 -14   39.96    2.80
  -1  16  14   39.91    2.43
  -1  16 -14   43.30    2.14
   1  16 -14   40.78    2.05
  -1  16  14   42.58    2.14
   1  16 -14   38.36    1.83
  -1  16 -14   40.12    1.90
   1  16  14   43.65    2.03
   1  16  14   47.12    2.50
  -1  16  14   41.52    2.34
  -1  16 -15  118.96    4.21
  -1  16 -15  113.56    4.13
   1  16 -15  109.09    4.10
   1  16  15  114.29    4.47
  -1  16  15  107.54    4.33
   1  16  15  110.31    4.06
  -1  16  15  106.72    4.13
  -1  16 -16    2.24    1.11
   1  16 -16    1.27    0.99
  -1  16 -16    1.67    1.04
   1  16  16    3.17    1.26
  -1  16  16    1.81    1.11
  -1  16  16    2.10    1.03
   1  16  16    2.20    0.94
  -1  16 -17   29.52    1.68
  -1  16 -17   26.33    1.56
   1  16 -17   27.61    1.50
   1  16  17   27.00    1.49
  -1  16  17   25.98    1.55
  -1  16  17   27.38    1.76
   1  16  17   29.53    1.89
  -1  16 -18    7.51    1.08
   1  16 -18    7.19    0.91
  -1  16 -18    6.35    0.94
   1  16  18    6.93    0.89
  -1  16  18    6.55    1.11
  -1  16  18    7.06    1.00
   1  16  18    7.53    1.24
   1  16 -19   19.51    1.10
  -1  16 -19   20.36    1.18
  -1 -16  19   18.52    1.18
  -1  16 -19   22.63    1.38
  -1 -16 -19   18.94    1.38
   1  16  19   18.00    1.09
   1  16  19   18.53    1.43
  -1  16  19   18.29    1.23
   1  16 -20    7.38    0.71
  -1 -16  20    7.25    0.80
  -1  16 -20    7.54    0.80
  -1  16 -20    7.74    0.97
  -1 -16 -20    6.51    0.97
   1  16  20    7.48    0.70
  -1  16  20    8.86    0.84
   1  16  20    8.88    1.02
  -1  16 -21    1.37    0.57
  -1  16 -21    0.81    0.76
   1  16 -21    0.95    0.46
   1 -16  21    2.35    0.61
  -1 -16  21    1.80    0.58
  -1  16 -21    2.13    0.74
   1 -16 -21    2.22    0.77
  -1 -16 -21    1.46    0.82
  -1  16  21    2.45    0.62
  -1  16 -21    2.13    0.93
   1 -16  22    4.87    0.54
  -1  16 -22    2.25    0.67
  -1  16 -22    4.04    0.69
  -1 -16 -22    4.35    0.74
   1 -16 -22    3.78    0.71
  -1  16 -22    3.74    0.83
  -1  16  22    3.99    0.50
   1  16 -23    0.76    0.52
  -1  16 -23    0.64    0.54
  -1 -16 -23    1.56    0.59
   1 -16 -23    0.37    0.52
   1  16 -23    1.11    0.68
  -1  16 -23    0.64    0.63
   1  16 -24    1.95    0.40
  -1  16 -24    2.54    0.41
  -1 -16 -24    7.30    0.51
  -1  16 -24    7.06    0.57
   1  16 -24    4.64    0.55
  -1  17   0   -0.11    1.17
   1  17   0   -0.88    1.28
   1  17   0    1.34    1.09
  -1  17   0   -0.13    2.82
   1  17   0    1.00    2.75
  -1  17   0    1.47    1.66
   1  17   0   -0.08    1.50
  -1  17  -1   51.60    3.03
   1  17   1   55.81    2.88
   1  17  -1   54.48    3.07
   1  17   1   56.25    3.12
   1  17  -1   55.66    2.85
  -1  17   1   52.09    2.71
  -1  17   1   54.47    3.07
  -1  17   1   58.74    3.12
   1  17  -1   58.86    3.14
  -1  17  -1   60.32    3.20
   1  17   1   59.19    3.01
  -1  17  -2    0.32    1.35
   1  17  -2    0.88    1.06
   1  17  -2   -0.67    1.41
  -1  17   2    0.65    1.34
   1  17   2    0.64    1.11
  -1  17   2    0.34    0.94
   1  17   2    0.88    1.37
  -1  17  -2    0.87    2.71
   1  17  -2   -0.35    2.56
  -1  17   2    0.16    0.98
  -1  17  -2    1.17    1.54
   1  17  -2    1.96    1.57
  -1  17   2    0.91    1.52
   1  17   2    0.08    1.43
  -1  17  -3   -0.86    1.32
   1  17  -3    0.18    1.06
   1  17   3    0.66    1.33
  -1  17   3    1.30    1.39
   1  17   3    0.65    1.10
  -1  17   3    1.46    1.06
   1  17  -3    1.45    1.32
  -1  17  -3   -0.24    2.63
   1  17  -3    0.22    2.46
   1  17   3    1.19    1.52
  -1  17   3    1.05    1.40
   1  17  -3    0.09    1.51
   1  17   3    1.25    0.94
  -1  17   3    1.26    0.97
  -1  17   4    0.26    1.09
   1  17   4    1.00    1.33
   1  17   4   -0.57    1.14
  -1  17  -4    0.87    1.40
  -1  17   4    0.11    1.41
   1  17  -4   -0.23    1.30
  -1  17  -4   -0.47    2.58
   1  17  -4    2.29    2.47
  -1  17   4   -0.80    1.45
   1  17   4   -0.32    0.93
  -1  17   4   -0.04    1.03
   1  17   4   -0.08    1.54
   1  17   5    1.26    1.14
   1  17   5    1.33    1.32
   1  17  -5    1.49    1.29
  -1  17   5    2.36    1.10
  -1  17   5    0.11    1.32
  -1  17  -5    0.33    1.26
  -1  17  -5    0.57    2.61
   1  17  -5    1.71    2.42
   1  17   5    1.49    1.57
   1  17   5    0.78    0.94
  -1  17   5    0.71    1.43
  -1  17   5    1.32    1.06
  -1  17   6    8.99    1.69
   1  17  -6    9.29    1.68
  -1  17   6    8.36    1.44
   1  17   6   10.33    1.68
  -1  17  -6   10.09    1.72
   1  17   6    7.32    1.37
   1  17  -6   14.83    2.61
  -1  17  -6    7.08    2.66
   1  17   6    7.56    1.60
  -1  17   6    8.34    1.25
   1  17   6    8.28    1.17
  -1  17   6   10.37    1.82
   1  17   7    9.79    1.50
   1  17   7   10.16    1.48
   1  17  -7   11.33    1.80
  -1  17  -7   11.90    1.70
  -1  17   7    9.48    1.34
  -1  17  -7   12.94    2.68
   1  17  -7   17.69    2.63
  -1  17   7    9.12    1.22
   1  17  -7   10.04    1.17
  -1  17   7   12.73    1.76
   1  17   7    9.16    1.16
   1  17   7   11.32    1.75
  -1  17  -7    9.17    1.16
   1  17   8    3.90    1.38
   1  17   8    4.82    1.32
  -1  17   8    4.07    1.31
  -1  17  -8    6.24    1.46
   1  17  -8    5.15    1.58
  -1 -17  -8    6.21    0.98
  -1  17  -8    7.19    2.53
  -1  17  -8    4.49    1.02
   1  17   8    6.06    1.09
  -1  17   8    6.10    1.57
  -1  17   8    6.28    1.23
   1  17   8    7.40    1.51
   1  17  -8    4.71    1.02
  -1  17   9   -0.69    1.10
  -1  17  -9   -0.11    1.32
   1  17   9    1.14    1.23
   1  17   9    0.94    1.17
   1  17  -9   -1.58    1.46
  -1  17  -9   -0.41    1.08
  -1  17  -9    0.64    1.04
  -1 -17  -9    0.12    0.88
   1  17   9    1.45    1.53
  -1  17   9    0.23    1.39
  -1  17   9    0.14    1.07
  -1  17  -9    0.13    0.96
   1  17  -9   -0.20    0.86
   1  17   9    0.52    0.98
   1  17 -10    4.79    1.55
  -1  17 -10    5.53    1.47
  -1  17 -10    7.80    1.26
   1  17  10    6.92    1.37
   1  17  10    5.57    1.43
  -1 -17 -10    6.31    1.05
  -1  17 -10    5.54    1.12
   1  17  10    5.48    1.60
  -1  17 -10    6.98    1.07
  -1  17  10    6.41    1.60
  -1  17  10    6.90    1.23
   1  17  10    6.93    1.16
   1  17 -10    6.45    1.01
   1  17 -11   -1.23    1.40
  -1  17 -11    1.04    1.28
  -1  17 -11   -0.33    1.02
   1  17  11   -0.48    1.13
   1 -17 -11    1.19    0.88
  -1 -17 -11    0.52    0.95
   1  17  11    2.21    1.41
  -1  17 -11    0.24    0.91
  -1  17  11    1.02    1.33
   1  17 -11    0.08    0.83
  -1  17  11   -0.38    1.09
   1  17  11   -0.17    1.02
   1  17  12    6.40    1.32
   1  17 -12    6.65    1.54
  -1  17 -12    4.66    1.22
  -1 -17 -12    3.81    1.07
   1 -17 -12    4.96    0.99
   1  17  12    4.14    1.41
   1  17  12    5.15    1.06
  -1  17  12    4.93    1.37
  -1  17 -12    4.39    0.97
   1  17 -12    3.82    0.87
  -1  17  12    4.27    1.18
  -1  17 -13   38.73    2.04
   1  17  13   37.55    2.35
   1  17 -13   39.77    2.69
  -1  17 -13   43.89    2.09
   1 -17 -13   37.96    1.92
  -1 -17 -13   39.36    1.94
   1  17 -13   38.14    1.76
   1  17  13   37.25    1.89
   1  17  13   40.27    2.40
  -1  17  13   36.97    2.01
  -1  17  13   40.25    2.35
  -1  17 -13   36.74    1.81
  -1  17 -14   34.35    1.89
   1  17 -14   30.95    1.79
  -1  17 -14   35.42    1.89
   1 -17 -14   30.10    1.72
  -1 -17 -14   34.37    1.82
  -1  17  14   31.37    1.78
   1  17  14   36.25    2.20
  -1  17 -14   33.00    1.64
  -1  17  14   31.42    2.08
   1  17 -14   32.50    1.57
   1  17  14   31.93    1.71
  -1  17 -15    5.96    1.11
   1  17 -15    6.08    1.04
  -1  17 -15    6.08    1.09
  -1 -17 -15    5.39    1.05
   1 -17 -15    6.01    1.03
  -1  17  15    5.47    1.07
   1  17  15    7.35    1.43
   1  17  15    6.67    0.99
  -1  17  15    6.75    1.33
   1  17 -16   73.64    2.94
  -1  17 -16   80.35    3.02
  -1  17 -16   83.03    3.11
  -1 -17 -16   71.82    3.02
   1 -17 -16   72.14    2.96
   1  17  16   79.04    2.90
  -1  17  16   73.69    2.97
  -1  17  16   77.61    3.22
   1  17  16   80.02    3.31
  -1  17 -17    3.52    0.92
   1  17 -17    3.73    0.88
  -1  17 -17    4.73    1.03
   1 -17 -17    4.27    0.95
  -1 -17 -17    4.18    1.00
  -1  17  17    4.84    0.91
  -1  17  17    4.63    1.11
   1  17  17    4.72    1.19
   1  17  17    5.20    0.80
  -1  17 -18    2.04    0.83
   1  17 -18    1.04    0.73
  -1 -17  18    1.65    0.75
  -1  17 -18    0.76    0.85
  -1 -17 -18    0.32    0.91
   1 -17 -18    2.03    0.86
   1  17  18    2.62    1.02
   1  17  18    1.39    0.65
  -1  17  18    1.63    0.78
  -1 -17  19   46.11    1.82
  -1  17 -19   46.96    1.83
   1  17 -19   44.77    1.77
  -1  17 -19   49.41    2.00
  -1 -17 -19   45.66    1.96
   1 -17 -19   44.53    1.93
   1  17  19   44.28    2.07
   1  17  19   42.36    1.71
  -1  17  19   48.05    1.85
  -1  17 -20    5.63    0.68
   1  17 -20    5.52    0.60
  -1 -17  20    6.71    0.68
   1 -17  20    5.61    0.68
  -1  17 -20    3.27    0.76
  -1  17 -20    5.25    0.80
   1 -17 -20    5.64    0.78
  -1 -17 -20    6.12    0.83
  -1  17 -20    4.73    0.95
   1  17  20    5.56    0.87
  -1  17  20    5.07    0.66
   1 -17  21    0.06    0.47
  -1  17 -21    0.08    0.59
   1  17 -21    0.17    0.57
  -1 -17  21    0.02    0.47
  -1  17 -21    0.65    0.49
  -1  17 -21    0.38    0.62
  -1 -17 -21   -0.50    0.66
   1 -17 -21   -0.28    0.60
  -1  17 -21   -0.31    0.77
   1  17 -21   -0.28    0.78
  -1  17  21   -0.01    0.43
   1  17 -22    2.07    0.50
  -1  17 -22    1.63    0.50
  -1 -17 -22    4.50    0.59
   1 -17 -22    3.74    0.54
  -1  17 -22    2.80    0.68
   1  17 -22    2.93    0.69
  -1 -17 -23    6.59    0.50
  -1  17 -23    7.11    0.59
   1  18   0   -0.58    1.41
   1  18   0   -0.37    1.04
  -1  18   0   -0.56    1.44
   1  18   0   -0.76    2.85
  -1  18   0    0.27    2.96
  -1  18   0    0.46    1.59
   1  18   0   -1.28    1.69
  -1 -18   1   49.11    2.08
   1  18  -1   49.83    2.76
   1  18   1   53.67    2.80
  -1  18  -1   49.49    2.94
  -1  18   1   49.50    3.00
   1  18  -1   51.08    3.01
   1  18   1   51.36    3.09
   1  18   1   91.31    4.57
   1  18  -1   99.34    4.61
  -1  18  -1   66.86    4.25
  -1  18   1   32.53    3.79
   1  18  -1   53.17    3.06
  -1  18  -1   52.72    3.10
  -1  18   1   52.01    3.00
   1  18   1   51.36    2.96
   1  18  -2   10.93    1.84
  -1  18  -2   14.10    1.80
   1  18   2   14.17    1.81
  -1  18   2   11.18    1.73
   1  18  -2   12.48    1.52
   1  18   2   13.25    1.53
   1  18  -2   24.03    3.20
  -1  18  -2   20.25    3.16
   1  18   2   27.34    3.50
  -1  18   2   12.61    1.97
   1  18   2   15.93    1.97
   1  18  -2   15.97    2.10
   1  18  -3  106.71    4.99
   1  18   3  106.43    4.64
  -1  18   3  113.44    4.98
  -1  18  -3  101.02    4.86
   1  18   3  102.91    4.85
  -1  18  -3  101.56    5.45
  -1  18   3  105.01    4.08
   1  18   3  122.31    4.81
  -1  18   3  114.48    4.83
   1  18   4   12.40    1.46
  -1  18   4   10.17    1.64
  -1  18   4   10.04    1.39
  -1  18  -4   13.49    1.73
   1  18   4   12.42    1.73
   1  18  -4   10.24    1.71
   1  18  -4   15.39    2.80
  -1  18   4   14.25    1.97
   1  18   4   14.17    1.85
  -1  18   4   10.92    1.28
   1  18   5   38.10    2.68
  -1  18   5   36.99    2.31
  -1  18   5   36.80    2.62
  -1  18  -5   40.75    2.68
   1  18  -5   36.52    2.64
   1  18   5   36.88    2.46
  -1  18   5   42.31    2.59
   1  18   5   36.67    1.90
   1  18   5   38.40    2.63
  -1  18   5   39.91    2.00
  -1  18   6   10.74    1.62
  -1  18   6   10.87    1.46
   1  18   6    9.05    1.45
   1  18  -6   10.77    1.69
  -1  18  -6    9.62    1.66
   1  18   6   11.57    1.70
   1  18   6   12.50    1.79
   1  18   6   10.64    1.15
   1  18  -6   12.94    1.29
  -1  18   6   16.25    1.90
  -1  18  -6   10.43    1.26
  -1  18   6   13.09    1.33
   1  18  -7   59.33    3.39
  -1  18  -7   59.25    3.31
   1  18   7   59.73    3.00
   1  18   7   54.69    3.08
  -1  18   7   52.79    2.98
  -1  18  -7   42.85    3.77
   1  18   7   57.41    2.54
  -1  18   7   64.96    2.63
  -1  18   7   64.16    3.10
  -1  18  -7   54.91    2.56
   1  18   7   69.41    3.24
   1  18  -7   57.93    2.53
  -1  18   8   54.85    2.92
   1  18   8   54.38    2.88
   1  18   8   55.29    2.99
  -1  18  -8   51.79    3.10
   1  18  -8   51.11    3.12
  -1  18  -8   55.39    2.45
  -1  18   8   62.52    3.05
  -1  18   8   56.38    2.51
   1  18   8   57.79    3.01
   1  18  -8   56.85    2.41
   1  18   8   56.66    2.44
  -1  18  -9   39.75    2.70
   1  18   9   41.94    2.59
   1  18  -9   47.27    2.88
   1  18   9   40.26    2.46
  -1  18  -9   43.19    2.14
  -1 -18  -9   43.42    1.98
  -1  18  -9   44.67    2.05
   1  18  -9   44.61    2.03
  -1  18   9   43.37    2.64
   1  18   9   42.25    2.63
  -1  18   9   44.45    2.13
   1  18   9   41.91    2.04
   1  18 -10   14.71    1.83
   1  18  10   16.66    1.77
  -1  18 -10   17.27    1.84
   1  18  10   15.85    1.59
  -1 -18 -10   19.69    1.33
  -1  18 -10   16.19    1.33
  -1  18 -10   14.70    1.30
   1  18  10   17.60    1.91
  -1  18  10   17.84    1.43
   1  18  10   16.87    1.31
  -1  18  10   16.70    1.76
   1  18 -10   16.28    1.24
   1  18 -11    1.09    1.30
   1  18  11    0.09    1.04
  -1 -18 -11   -1.18    0.95
   1  18  11    0.08    0.91
  -1  18  11    0.54    1.05
   1  18  11   -0.15    1.42
  -1  18  11   -0.37    1.49
  -1  18 -11    0.55    0.87
   1  18 -11   -0.84    0.85
  -1  18 -12   15.99    1.42
  -1 -18 -12   16.66    1.30
  -1  18 -12   16.09    1.21
  -1  18  12   15.75    1.38
   1  18  12   19.13    1.83
  -1  18  12   18.75    1.74
   1  18 -12   16.08    1.14
   1  18  12   15.96    1.25
   1  18 -13   19.19    1.46
  -1  18 -13   19.47    1.51
  -1  18 -13   19.99    1.47
   1 -18 -13   18.61    1.29
  -1 -18 -13   19.53    1.37
   1  18 -13   19.48    1.22
  -1  18  13   22.20    1.47
   1  18  13   18.77    1.83
   1  18  13   16.63    1.28
  -1  18 -13   19.19    1.26
  -1  18  13   20.57    1.75
  -1  18 -14   34.45    1.80
   1  18 -14   32.58    1.75
  -1  18 -14   36.41    1.81
   1 -18 -14   29.91    1.63
  -1 -18 -14   30.78    1.69
  -1  18 -14   32.56    1.57
   1  18  14   31.38    1.62
  -1  18  14   33.56    2.04
   1  18 -14   31.49    1.51
  -1  18  14   31.16    1.70
   1  18  14   33.82    2.13
  -1  18 -15   20.87    1.42
   1  18 -15   19.06    1.36
  -1  18 -15   24.76    1.50
   1 -18 -15   18.95    1.31
  -1 -18 -15   20.04    1.37
  -1  18  15   22.20    1.35
   1  18  15   19.89    1.24
  -1  18  15   20.19    1.65
   1  18  15   22.75    1.77
  -1 -18  16   59.09    2.37
   1  18 -16   59.52    2.39
  -1  18 -16   58.54    2.43
  -1  18 -16   65.48    2.52
   1 -18 -16   57.68    2.38
  -1 -18 -16   58.56    2.43
  -1  18  16   61.28    2.38
   1  18  16   62.78    2.75
   1  18  16   56.85    2.27
  -1  18  16   59.16    2.63
  -1  18 -17    1.54    0.81
   1  18 -17    2.07    0.75
  -1 -18  17    3.23    0.74
  -1  18 -17    2.59    0.84
  -1 -18 -17    1.44    0.86
   1 -18 -17    0.37    0.77
  -1  18 -17    1.73    0.92
  -1  18  17    2.87    0.76
   1  18  17    1.11    1.00
   1  18  17    2.10    0.65
  -1 -18  18   37.63    1.58
  -1  18 -18   38.96    1.61
   1  18 -18   36.55    1.56
  -1 -18 -18   37.63    1.68
   1 -18 -18   33.78    1.59
   1  18  18   34.40    1.44
  -1  18 -18   33.64    1.76
  -1  18  18   36.95    1.55
   1  18  18   38.55    1.85
   1 -18  19    2.89    0.63
  -1 -18  19    2.85    0.61
  -1  18 -19    3.83    0.63
   1  18 -19    4.21    0.58
  -1 -18 -19    2.14    0.74
   1 -18 -19    4.09    0.71
  -1  18 -19    3.30    0.88
   1  18  19    5.27    0.88
  -1  18  19    2.96    0.59
   1  18 -20    4.11    0.49
   1 -18  20    4.25    0.57
  -1  18 -20    3.98    0.57
  -1 -18  20    3.86    0.56
  -1 -18 -20    4.12    0.66
   1 -18 -20    3.77    0.60
   1  18 -20    4.04    0.80
  -1  18 -20    3.61    0.77
  -1  18  20    4.02    0.49
  -1 -18 -21   19.94    0.92
  -1  18 -21   19.39    1.01
   1  18 -22    0.79    0.44
  -1  18 -22    0.48    0.45
  -1  19   0    0.46    1.29
   1  19   0    0.47    1.36
   1  19   0   -0.25    2.74
  -1  19   0    0.81    2.98
   1  19   0    0.19    1.63
  -1  19   0    0.86    1.67
   1  19   1   39.96    2.81
   1  19  -1   40.91    2.83
  -1  19   1   45.19    2.82
   1  19   1   40.14    2.52
  -1  19  -1   41.29    2.76
  -1  19   1   50.17    4.11
  -1  19  -1   67.28    4.21
   1  19  -1   88.67    4.29
   1  19   1   94.96    4.59
  -1  19   1   47.46    2.93
   1  19  -1   46.16    3.00
   1  19   1   47.68    2.98
  -1 -19   2   16.24    1.10
   1  19   2   18.40    1.89
   1  19  -2   13.68    1.83
   1  19   2   17.17    1.69
  -1  19   2   17.15    1.90
  -1  19  -2   19.95    1.97
   1  19   2   31.71    3.53
  -1  19  -2    4.64    3.01
   1  19  -2   33.34    3.19
  -1  19   2   14.75    3.37
  -1  19   2   18.52    2.06
   1  19   2   16.07    2.04
  -1 -19   3    2.99    0.84
   1  19   3    0.10    1.10
  -1  19  -3    0.46    1.35
  -1  19   3    1.85    1.39
   1  19   3    2.34    1.38
   1  19  -3    2.38    1.41
   1  19   3    7.85    3.24
  -1  19   3   -0.15    3.24
  -1  19  -3    2.19    2.71
   1  19  -3    5.25    2.60
  -1  19   3    1.84    1.68
   1  19   3    3.56    1.77
  -1 -19   4   13.25    1.14
  -1  19   4   15.62    1.84
   1  19   4   12.89    1.51
  -1  19  -4   17.40    1.89
   1  19  -4   15.43    1.91
   1  19   4   12.02    1.79
   1  19  -4   13.79    2.75
  -1  19  -4    9.16    2.94
  -1  19   4   16.99    2.02
   1  19   4   16.42    2.06
  -1  19   5    6.95    1.50
   1  19   5    8.27    1.52
  -1  19  -5    8.52    1.54
   1  19   5   11.15    1.45
   1  19  -5    9.95    1.69
  -1  19  -5    4.99    2.70
  -1  19   5    8.83    1.20
  -1  19  -5    8.43    1.26
  -1  19   5    8.86    1.82
   1  19   5   10.03    1.83
  -1  19  -6    4.37    1.37
   1  19   6    4.29    1.44
   1  19   6    5.37    1.25
   1  19  -6    6.49    1.61
  -1  19  -6    7.34    2.74
   1  19  -6   10.52    2.56
  -1  19   6    6.23    1.15
   1  19  -6    6.88    1.10
   1  19   6    3.89    1.62
  -1  19   6    6.40    1.73
  -1  19  -6    6.18    1.14
  -1  19  -7    1.03    1.25
   1  19   7    0.80    1.08
   1  19  -7    0.72    1.30
  -1  19  -7    0.22    2.39
  -1  19  -7    0.89    1.04
  -1  19   7    1.19    1.04
   1  19   7    1.81    0.95
   1  19   7    0.74    1.46
  -1  19   7    1.68    1.62
   1  19  -7    1.75    1.02
   1  19   8    8.66    1.37
   1  19  -8   11.50    1.67
  -1  19  -8   12.05    1.61
  -1  19  -8   11.75    1.32
   1  19  -8   10.37    1.19
  -1  19   8   11.07    1.75
   1  19   8   10.00    1.80
   1  19  -8   10.70    1.17
  -1  19  -8   12.60    1.23
  -1  19   8   11.57    1.25
   1  19   8   11.64    1.15
  -1  19  -9    2.54    1.00
   1  19   9    4.28    1.56
   1  19  -9    2.10    0.91
  -1  19   9    1.86    1.06
  -1  19   9    2.82    1.54
  -1  19  -9    2.86    1.00
   1  19   9    2.84    0.93
  -1  19  10   34.75    1.82
   1  19 -10   36.22    1.72
   1  19  10   31.61    1.71
  -1  19 -10   34.28    1.75
  -1  19  10   32.32    2.24
   1  19  10   35.16    2.34
  -1 -19 -11   13.87    1.16
   1  19 -11   13.83    1.11
  -1  19  11   14.38    1.25
   1  19  11   13.83    1.74
  -1  19  11   12.86    1.71
   1  19  11   15.13    1.18
  -1  19 -11   15.05    1.20
  -1  19 -11   12.14    1.25
  -1 -19 -12    1.31    0.87
  -1  19 -12    0.96    0.85
   1  19  12    0.28    1.38
  -1  19  12    0.88    1.36
   1  19 -12    0.41    0.75
  -1  19  12    0.91    0.96
   1  19  12    1.22    0.82
  -1  19 -12    1.43    1.01
   1  19 -13    4.61    1.03
  -1  19 -13    3.70    1.08
  -1 -19 -13    3.36    0.91
   1  19  13    1.53    1.33
   1  19  13    3.04    0.84
  -1  19 -13    1.87    1.03
   1  19 -13    2.14    0.75
  -1  19 -13    2.72    0.82
  -1  19  13    2.89    1.27
  -1  19  13    3.09    0.92
   1  19 -14    5.35    0.99
  -1  19 -14    3.39    0.96
  -1 -19 -14    5.33    0.91
  -1  19  14    6.12    1.29
  -1  19  14    4.96    0.95
   1  19  14    4.38    1.32
   1  19  14    3.94    0.79
  -1  19 -14    4.42    1.05
  -1  19 -15   20.99    1.32
   1  19 -15   20.21    1.29
  -1 -19 -15   19.49    1.23
  -1  19 -15   17.52    1.34
  -1  19  15   21.61    1.54
   1  19  15   19.06    1.10
   1  19  15   22.00    1.67
  -1  19  15   21.52    1.24
   1  19 -16    2.85    0.79
  -1  19 -16    2.09    0.81
  -1 -19  16    3.24    0.75
  -1 -19 -16    2.82    0.79
   1  19  16    2.65    0.60
  -1  19  16    2.82    0.72
   1  19  16    3.02    1.07
  -1  19 -16    2.33    0.93
   1  19 -17    0.02    0.66
  -1  19 -17   -0.10    0.69
   1 -19  17   -0.54    0.65
  -1 -19  17   -0.46    0.65
  -1 -19 -17    0.66    0.71
  -1  19 -17   -0.35    0.86
  -1  19  17    0.29    0.61
   1  19  17   -0.29    0.92
   1  19 -17   -0.31    0.81
   1 -19  18    9.14    0.74
  -1 -19  18    7.32    0.70
  -1  19 -18    9.00    0.74
   1  19 -18    8.30    0.73
  -1 -19 -18    6.29    0.75
   1  19  18    9.22    0.97
  -1  19 -18    7.53    0.89
  -1  19  18    7.68    0.65
   1  19 -18    7.71    0.88
   1 -19  19   -0.17    0.47
  -1  19 -19    0.10    0.52
  -1 -19  19    0.04    0.47
   1  19 -19    0.27    0.45
  -1 -19 -19    0.14    0.54
   1  19 -19   -0.46    0.65
  -1  19 -19   -0.05    0.67
   1  19 -20   11.92    0.80
  -1  19 -20   11.05    0.79
  -1  19 -21    0.55    0.39
  -1  20   0   -0.11    1.30
   1  20   0    2.93    1.33
   1  20   0    1.20    2.70
  -1  20   0    0.13    2.84
   1  20   0   -0.76    1.63
   1  20  -1  123.43    5.91
  -1  20   1  127.07    5.90
  -1  20  -1  128.10    5.92
   1  20   1  136.13    6.03
  -1  20   1  138.87    6.83
  -1  20   1  130.62    5.88
   1  20   1  143.35    5.98
  -1  20   2   18.51    1.87
   1  20   2   18.59    1.89
  -1  20  -2   17.81    1.84
   1  20  -2   18.18    1.98
  -1  20   2   16.19    3.26
   1  20  -2   33.28    3.18
  -1  20  -2   11.99    2.88
   1  20   2   33.01    3.58
  -1  20   2   17.02    2.16
   1  20   2   14.36    2.14
   1 -20   3   24.43    1.33
  -1 -20   3   26.20    1.36
  -1  20  -3   28.73    2.18
  -1  20   3   24.42    2.11
   1  20  -3   24.09    2.17
   1  20   3   26.13    2.16
   1  20   3   41.30    3.67
   1  20  -3   53.28    3.47
  -1  20   3    9.04    3.46
  -1  20  -3   26.28    3.24
  -1  20   3   26.91    2.28
   1  20   3   25.11    2.31
  -1 -20   4    4.01    0.87
  -1  20   4    3.87    1.37
   1  20  -4    5.55    1.44
  -1  20  -4    5.11    1.42
   1  20   4    3.34    1.31
  -1  20   4    0.42    3.16
   1  20  -4    4.81    2.60
   1  20   4    9.10    3.03
  -1  20  -4    6.09    2.74
  -1  20   4    3.79    1.73
   1  20   4    5.51    1.87
  -1 -20   5    1.21    0.83
   1  20  -5    1.30    1.23
  -1  20  -5    0.45    1.29
   1  20   5    2.06    1.32
   1  20   5    3.53    3.05
   1  20  -5    3.11    2.30
  -1  20  -5    3.79    2.51
   1  20  -5    1.81    1.00
  -1  20  -5    2.01    1.04
   1  20   5    2.65    1.70
  -1  20   5    1.41    1.69
  -1 -20   6    0.68    0.89
  -1  20  -6    0.54    2.44
  -1  20   6    0.17    1.53
   1  20   6    0.34    1.62
  -1  20  -6    0.40    0.99
   1  20  -6    0.64    0.96
  -1 -20   7   81.40    3.12
  -1  20  -7   85.07    3.35
   1  20  -7   83.34    3.19
  -1  20  -7   81.01    3.22
  -1  20   7   81.98    3.82
   1  20   7   86.93    3.84
  -1 -20   8    4.15    0.98
  -1  20  -8    6.79    1.09
   1  20   8    5.85    1.64
  -1  20   8    6.62    1.71
  -1  20  -8    6.11    1.05
  -1  20   8    6.74    1.08
   1  20  -8    5.48    0.97
  -1 -20   9   13.89    1.15
  -1  20  -9   12.88    1.22
  -1  20  -9   13.21    1.18
   1  20  -9   15.63    1.16
  -1  20   9   15.40    1.24
   1  20   9   17.39    1.87
  -1  20   9   16.01    1.76
  -1 -20  10    0.04    0.89
  -1  20 -10   -0.29    0.84
   1  20  10    0.59    1.43
   1  20 -10    0.17    0.77
  -1  20  10    1.91    1.37
  -1  20  10   -0.38    0.91
  -1 -20  11   46.73    2.04
  -1  20  11   47.05    2.08
   1  20 -11   44.81    1.98
   1  20  11   50.29    2.63
  -1  20 -11   48.28    2.04
  -1  20  11   51.52    2.62
   1  20 -12    1.20    0.91
  -1 -20  12    0.84    0.82
  -1  20  12    1.03    1.22
   1  20 -12    0.43    0.69
   1  20  12    2.05    1.33
  -1  20 -12    0.90    0.76
  -1  20  12    0.20    0.83
   1  20 -13    1.98    0.94
  -1 -20  13    3.63    0.85
   1  20 -13    3.19    0.69
   1  20  13    3.52    1.29
  -1  20 -13    2.63    0.84
  -1  20  13    3.32    0.84
  -1  20  13    3.39    1.20
  -1  20 -13    3.29    0.75
   1  20 -14    1.51    0.83
  -1  20 -14    2.19    0.87
  -1 -20  14    0.53    0.70
  -1  20  14    1.60    1.04
   1  20  14    2.44    1.13
  -1  20  14    0.25    0.71
  -1  20 -14   -0.31    0.81
  -1  20 -15    1.69    0.78
   1  20 -15    0.62    0.75
   1  20 -15    2.35    0.77
   1  20  15    1.69    1.07
  -1  20  15    1.35    0.66
  -1  20 -15    1.85    0.81
  -1  20 -16   -0.27    0.70
   1  20 -16    0.54    0.66
  -1  20 -16    0.76    0.70
   1  20 -16   -0.28    0.71
  -1  20  16    0.66    0.57
   1  20  16    1.49    0.92
   1 -20  17    5.21    0.64
  -1 -20  17    5.33    0.63
  -1  20 -17    5.21    0.67
   1  20 -17    4.83    0.66
  -1  20 -17    4.97    0.72
   1  20 -17    2.91    0.66
   1  20  17    6.16    0.89
   1  20 -18    1.33    0.45
  -1  20 -18    1.04    0.53
  -1 -20  18    2.03    0.48
   1 -20  18    1.42    0.48
  -1  20 -18    0.67    0.56
   1  20 -18    0.80    0.54
  -1  20 -19   10.60    0.70
   1  20 -19   12.85    0.70
   1  21   0    0.67    2.50
  -1  21   0    0.59    2.68
  -1  21   1    2.44    2.85
   1  21   1    8.42    2.78
   1  21  -1    6.59    2.58
  -1  21  -1    2.32    2.66
  -1  21  -2    3.73    2.74
  -1  21   2    2.62    2.81
   1  21  -2    6.53    2.56
   1  21   2    2.34    2.73
   1  21   2    2.35    1.65
   1  21  -3   56.05    3.38
  -1  21   3   35.99    3.65
  -1  21  -3   37.52    3.27
   1  21   3   64.52    3.81
   1  21   3   30.22    2.55
  -1  21   3   28.06    2.46
  -1 -21   4    1.25    0.68
  -1  21   4    0.13    2.94
   1  21   4    2.68    2.86
  -1  21  -4    2.35    2.49
   1  21  -4    1.88    2.33
  -1  21   4    0.52    1.59
   1  21  -4    1.70    1.00
   1  21   4    2.88    1.62
  -1 -21   5   20.22    1.19
   1 -21   5   20.11    1.19
  -1  21  -5    3.82    2.47
  -1  21   5    8.95    3.36
   1  21   5   31.18    3.31
  -1  21   5   21.66    2.11
   1  21  -5   21.54    1.42
  -1  21  -5   22.61    1.48
   1  21   5   21.55    2.13
   1 -21   6    0.47    0.74
  -1 -21   6    0.25    0.76
  -1  21   6   -0.78    2.96
  -1  21  -6    0.49    1.11
   1  21   6    1.10    2.64
   1  21   6   -0.42    1.57
  -1  21  -6    1.41    1.00
  -1  21   6    0.98    1.49
   1  21  -6    0.85    0.91
  -1 -21   7    1.58    0.81
   1 -21   7    0.45    0.75
   1  21   7   -1.95    2.67
  -1  21   7   -0.13    3.19
   1  21  -7    1.33    0.90
  -1  21  -7    0.31    1.03
  -1  21  -7    0.88    0.90
   1  21   7    1.85    1.56
  -1  21   7    1.42    1.50
   1  21  -7    0.59    0.86
   1 -21   8   11.43    0.99
  -1 -21   8    9.99    0.99
  -1  21  -8   10.15    1.13
   1  21  -8   11.57    1.07
   1  21   8    9.35    1.67
  -1  21   8    8.80    1.67
  -1  21  -8   11.18    1.09
  -1 -21   9    6.59    0.90
   1 -21   9    7.70    0.90
  -1  21  -9    7.89    0.94
  -1  21   9    6.13    1.52
   1  21  -9    6.02    0.87
  -1  21  -9    6.89    0.94
   1  21   9    7.44    1.56
  -1  21 -10    1.93    1.01
   1 -21  10    1.69    0.77
  -1 -21  10    2.02    0.76
  -1  21  10    3.01    1.34
   1  21 -10    1.32    0.72
   1  21  10    2.73    1.38
  -1  21 -10    1.49    0.80
   1 -21  11    0.72    0.72
  -1 -21  11    0.06    0.73
   1  21 -11    0.04    0.87
  -1  21  11   -0.93    1.21
   1  21 -11   -0.03    0.66
   1  21  11   -1.16    1.27
  -1  21 -11    0.12    0.73
  -1 -21  12    0.49    0.70
   1 -21  12    0.23    0.70
   1  21 -12    0.28    0.86
  -1  21 -12    0.45    0.66
   1  21  12    0.35    1.23
   1  21 -12    0.51    0.62
  -1  21  12    0.17    1.10
   1  21 -13    0.46    0.82
   1 -21  13    0.69    0.66
  -1 -21  13    0.69    0.64
   1  21  13   -0.05    1.10
  -1  21  13    1.01    0.99
   1 -21  14    3.47    0.67
  -1 -21  14    3.22    0.64
   1  21 -14    4.12    0.78
  -1  21 -14    2.50    0.77
   1  21  14    3.37    1.02
   1  21 -15   10.92    0.85
  -1 -21  15   11.93    0.78
  -1  21 -15   10.78    0.88
   1 -21  15   10.38    0.77
   1  21  15   11.36    1.12
   1  21 -16   -0.02    0.51
   1 -21  16   -0.12    0.49
  -1  21 -16   -0.15    0.57
   1  21  16   -0.64    0.77
  -1  21 -17   -0.12    0.46
   1  21 -17    0.50    0.40
  -1  21  17   -0.15    1.37
   1  21  17   -0.75    1.35
  -1  21  18    2.14    1.09
   1  21  18    0.19    0.99
   1  22   0    1.18    2.35
  -1  22   0   -0.63    2.49
   1  22   1    2.40    2.34
  -1  22  -1    0.52    2.45
  -1  22   1    3.02    2.44
   1  22  -1    6.24    2.35
   1  22   2   75.90    3.90
   1  22  -2   79.71    3.80
  -1  22   3    1.11    2.61
   1  22  -3    0.72    2.13
  -1  22  -3    1.18    2.35
   1  22   3    2.18    2.41
   1  22  -3    1.54    0.97
  -1  22   4    9.29    2.78
  -1  22  -4    7.21    2.31
   1  22  -4   10.88    1.11
   1  22   4   10.77    1.71
  -1  22  -5   94.06    3.52
  -1  22  -5   88.09    3.36
   1  22  -5   90.97    3.35
   1  22   5   92.06    4.03
   1 -22   6   10.42    0.85
  -1 -22   6    8.93    0.82
  -1  22   6    6.24    2.72
  -1  22  -6   10.60    1.16
   1  22  -6    9.08    1.01
   1  22   6   13.05    2.73
   1  22   6   10.10    1.66
  -1  22  -6    9.36    1.03
   1  22  -6    8.22    0.99
   1 -22   7   38.36    1.65
  -1 -22   7   40.08    1.66
  -1  22  -7   41.49    1.86
  -1  22  -7   39.99    1.81
   1  22   7   43.10    2.48
   1  22  -7   39.49    1.75
  -1  22   7   40.67    2.39
   1 -22   8   31.22    1.42
  -1 -22   8   29.44    1.40
  -1  22  -8   31.86    1.52
  -1  22  -8   31.16    1.53
  -1  22   8   31.39    2.09
   1  22  -8   30.95    1.47
   1  22   8   33.29    2.18
  -1 -22   9   30.21    1.42
  -1  22  -9   33.46    1.68
   1 -22   9   31.22    1.42
   1  22   9   30.70    2.93
   1  22  -9   32.31    1.45
  -1  22  -9   32.53    1.49
  -1  22   9   33.00    2.00
   1  22   9   32.68    2.10
  -1  22 -10   14.26    1.15
  -1 -22  10   12.85    0.93
   1 -22  10   12.57    0.92
   1  22 -10   12.47    0.91
   1  22  10   14.01    1.49
  -1  22  10   13.94    1.41
  -1  22 -10   14.39    0.96
   1 -22  11    0.98    0.61
   1  22 -11    0.89    0.79
  -1 -22  11    1.36    0.64
  -1  22  11   -0.27    2.23
   1  22  11    0.94    2.10
   1  22 -11    0.83    0.58
   1  22  11    0.89    1.19
  -1  22  11    0.10    1.08
  -1  22 -11    0.34    0.62
  -1 -22  12    3.04    0.65
   1 -22  12    3.52    0.63
   1  22 -12    3.34    0.79
   1  22  12    1.80    1.95
  -1  22  12   -0.08    2.15
  -1  22  12    3.12    0.96
   1  22  12    2.07    1.08
   1  22 -13   11.85    0.91
  -1 -22  13   11.85    0.79
   1 -22  13   12.16    0.78
   1  22  13    1.73    1.85
  -1  22  13   -0.15    1.89
   1  22  13   11.83    1.19
  -1 -22  14    0.40    0.47
   1 -22  14    0.86    0.52
   1  22 -14    0.96    0.58
  -1  22 -14   -0.02    0.60
   1  22  14    0.12    1.58
  -1  22  14   -0.70    1.65
   1  22  14    0.56    0.75
   1  22 -15    0.48    0.48
  -1  22 -15    0.99    0.52
   1  22  15    1.18    1.33
   1  22 -16   -0.09    0.36
  -1  22 -16    0.63    0.43
   1  22  16   -1.22    1.00
  -1  22  16    0.16    1.10
  -1  23   0    0.27    2.25
   1  23   0   -1.49    2.04
   1  23   1    6.49    2.11
  -1  23  -1    0.71    2.13
  -1  23   1    1.19    2.24
   1  23  -1    5.66    2.10
   1  23  -1    2.91    0.90
   1  23  -2    6.44    2.03
  -1  23  -2    2.93    2.18
   1  23   2    9.53    2.25
  -1  23   2    4.51    2.29
   1  23  -2    5.38    0.92
  -1  23   3   16.84    2.59
   1  23  -3   19.86    1.27
  -1  23   4   12.65    2.51
  -1  23  -4   14.84    1.31
   1  23  -4   15.78    1.13
  -1  23  -5    0.33    0.87
   1  23  -5   -0.45    0.81
  -1  23   5    1.92    2.20
   1  23   5   -1.35    2.14
  -1  23  -5    0.54    0.75
   1  23  -5    1.00    0.74
  -1  23  -6    9.73    1.01
   1  23   6    9.23    2.16
   1  23  -6    8.76    0.86
  -1  23  -6    9.20    0.92
   1  23  -6    8.67    0.86
  -1  23  -7    7.10    0.84
   1  23   7    5.83    2.14
  -1  23  -7    8.25    0.84
   1  23  -7    7.44    0.80
  -1  23  -8   -0.59    0.84
  -1 -23   8   -0.18    0.52
  -1  23   8   -1.01    2.05
   1  23   8    0.93    1.90
  -1  23  -8   -0.05    0.65
   1  23  -8   -0.19    0.61
  -1 -23   9    1.51    0.50
   1 -23   9    1.84    0.54
  -1  23  -9    2.08    0.83
  -1  23   9   -0.32    2.03
   1  23   9   -0.07    1.85
   1  23  -9    1.57    0.57
   1  23   9    2.32    1.16
  -1  23  -9    1.79    0.65
   1 -23  10    8.23    0.67
  -1  23 -10    8.65    0.88
  -1 -23  10    9.21    0.67
   1  23  10    8.71    1.18
  -1  23 -10    9.20    0.74
   1  23 -10    7.99    0.67
  -1  23  11   -0.74    1.76
   1  23  11    0.97    1.63
   1  23 -12    0.85    0.59
   1  23  12   -0.31    1.43
  -1  23  12   -0.53    1.50
   1  23 -13    2.37    0.54
   1  23  13   -0.17    1.20
  -1  23  13    0.49    1.35
   1  23 -14    1.57    0.42
  -1  23 -14    0.45    0.44
   1  23  14    0.62    0.89
  -1  23 -15    4.70    0.42
   1  23 -15    4.41    0.37
  -1  24   0   -0.79    1.87
   1  24   0    0.24    0.74
  -1  24   1    2.63    1.85
   1  24  -1    5.94    0.84
   1  24   1    4.97    0.84
  -1  24   1    4.56    0.82
  -1  24  -2    8.73    1.06
  -1  24   2    6.97    1.99
   1  24  -2    9.39    0.91
  -1  24   2    8.87    0.95
  -1  24   3   -0.88    1.91
  -1  24  -3    0.17    0.88
   1  24  -3    0.12    0.79
   1  24   3   -0.59    1.73
   1  24  -3    0.13    0.68
   1  24   4   16.86    2.02
  -1  24  -4   15.32    1.10
   1  24  -4   13.61    0.97
  -1  24  -4   15.42    0.99
   1  24  -4   13.53    0.98
  -1  24  -5    6.38    0.80
   1  24   5    5.64    1.73
   1  24  -5    7.92    0.75
  -1  24  -5    6.53    0.78
  -1  24  -6    0.26    0.74
   1  24   6    0.49    1.63
  -1  24   6    0.27    1.78
  -1  24  -6    1.73    0.61
   1  24  -6    0.35    0.57
  -1  24  -6    1.10    0.63
  -1  24  -7   10.60    0.91
   1  24  -7   10.80    0.95
  -1  24   7   -0.26    1.74
   1  24   7    2.77    1.70
   1  24  -7   11.74    0.75
  -1  24  -7   11.80    0.81
  -1  24  -8   17.12    1.03
   1  24  -8   18.04    1.05
  -1  24   8    3.20    1.71
   1  24   8    7.60    1.59
  -1  24  -8   17.48    0.90
   1  24  -8   16.72    0.85
  -1  24  -9    5.55    0.72
   1  24  -9    6.69    0.55
  -1  24  -9    6.44    0.58
  -1  24 -10    3.43    0.61
  -1  24  10   -0.05    1.31
   1  24  10    1.29    1.18
   1  24  11   -0.27    1.00
  -1  24  11    0.16    1.13
   1  24 -12    3.51    0.46
  -1  24  12   -0.95    0.91
   1  24 -13    3.36    0.35
  -1  25   0    0.35    0.74
   1  25   0   -0.11    0.61
  -1  25  -1    3.02    0.80
   1  25  -1    4.68    0.78
   1  25   1    4.71    0.69
   1  25  -1    5.33    0.66
  -1  25   1    4.06    0.68
  -1  25  -2    2.51    0.66
   1  25  -2    3.23    0.65
  -1  25   2    1.43    1.45
  -1  25  -2    2.90    0.72
  -1  25   2    2.46    0.67
   1  25  -2    2.74    0.63
  -1  25  -3    0.02    0.60
  -1  25   3    0.05    1.43
   1  25  -3    0.56    0.54
  -1  25  -3   -0.83    0.63
  -1  25   3    0.63    0.58
   1  25  -3    0.22    0.55
  -1  25  -4    2.34    0.60
  -1  25   4    0.81    1.36
  -1  25  -4    1.67    0.56
   1  25   4    1.53    1.22
  -1  25   4    0.82    0.59
  -1  25  -4    1.84    0.55
   1  25  -4    0.97    0.49
   1  25  -5    0.87    0.59
  -1  25  -5    0.34    0.58
  -1  25   5    0.24    1.34
   1  25   5    2.09    1.16
  -1  25  -5   -0.09    0.52
  -1  25   5    0.52    0.56
   1  25  -5    0.42    0.45
  -1  25  -6    6.43    0.66
   1  25  -6    6.27    0.69
   1  25   6    3.73    1.14
   1  25  -6    6.55    0.55
  -1  25   6    6.35    0.63
   1  25   6    5.13    0.65
  -1  25  -6    5.83    0.59
  -1  25  -7    9.22    0.71
   1  25  -7    8.30    0.72
  -1  25  -7   10.28    0.61
   1  25  -7    9.54    0.57
  -1  25   7    9.91    0.68
  -1  25  -8    2.95    0.52
   1  25  -8    2.29    0.51
   1  25   8    0.24    0.81
  -1  25   8    0.36    1.00
  -1  25   8    2.49    0.48
  -1  25  -9   -0.28    0.41
   1  25  -9    0.56    0.42
  -1  25   9   -0.50    0.84
  -1  25   9    0.61    0.39
  -1  25 -10    1.09    0.35
   1  25  10    0.77    0.34
  -1  25  10    0.18    0.30
   1  26   0   -0.53    0.41
  -1  26   0   -0.63    0.50
   1  26   0   -0.30    0.38
   1  26   1    5.26    0.48
  -1  26  -1    5.74    0.45
   1  26  -1    5.83    0.54
  -1  26  -1    5.33    0.54
   1  26   1    4.99    0.55
  -1  26   1    5.58    0.60
   1  26  -1    6.56    0.49
   1  26   1    5.70    0.50
  -1  26   1    5.94    0.55
   1  26   2   32.05    1.26
  -1  26  -2   36.18    1.30
   1  26  -2   34.94    1.35
  -1  26   2   32.91    1.42
   1  26   2   33.83    1.38
   1  26  -2   40.03    1.32
   1  26   2   38.78    1.36
  -1  26   2   35.01    1.35
  -1  26  -3    3.49    0.43
   1  26  -3    3.01    0.48
   1  26   3    3.26    0.53
  -1  26   3    3.52    0.57
  -1  26   3    2.37    0.44
   1  26  -3    3.16    0.41
  -1  26  -3    2.42    0.41
  -1  26  -4    0.35    0.36
   1  26  -4    0.40    0.40
   1  26   4    0.86    0.48
  -1  26   4   -0.17    0.51
  -1  26  -4    0.64    0.34
  -1  26   4    0.57    0.40
   1  26  -4    0.78    0.31
   1  26  -5    0.16    0.38
  -1  26  -5    0.57    0.34
   1  26   5    0.67    0.47
  -1  26   5    0.50    0.35
  -1  26  -5    0.68    0.30
   1  26  -6    1.18    0.35
  -1  26  -6    1.79    0.32
   1  26   6    1.01    0.43
  -1  26   6    1.45    0.32
  -2   0   0  319.64    9.97
  -2   0   0  323.47   10.00
  -2   0  -1   -0.07    0.28
  -2   0   1   -0.09    0.21
  -2   0  -1    0.27    0.26
  -2   0  -2  170.82    5.47
   2   0   2  173.22    5.37
  -2   0  -3    0.27    0.44
   2   0   3   -0.02    0.26
   2   0   4  119.94    3.79
  -2   0  -4  118.31    3.86
   2   0   4  114.12    3.79
   2   0   5    0.14    0.46
  -2   0  -5   -0.15    0.53
   2   0   6    9.36    0.71
  -2   0   6    9.06    0.82
  -2   0  -6    9.57    0.73
  -2   0  -6    8.51    0.94
  -2   0  -7    0.32    0.51
  -2   0   7    0.37    0.61
   2   0   7    0.07    0.49
  -2   0  -7    0.43    0.84
  -2   0  -8 1324.50   41.85
  -2   0   8 1309.17   41.82
   2   0   8 1373.01   41.74
  -2   0  -8 1371.82   41.69
  -2   0  -9   -0.19    0.89
  -2   0  -9    0.67    0.57
   2   0   9    0.03    0.65
  -2   0 -10    9.46    0.79
  -2   0 -10    8.94    1.19
   2   0  10    8.61    0.96
  -2   0 -11   -0.14    1.10
  -2   0 -11   -0.20    0.60
   2   0  11    0.59    0.80
   2   0  12   70.02    2.83
  -2   0 -12   70.01    3.01
  -2   0 -13    1.59    1.17
   2   0  13    0.73    0.91
   2   0 -13    0.04    0.99
   2   0  14    5.27    1.00
   2   0 -14    6.70    1.04
  -2   0 -14    7.95    1.30
  -2   0 -15    1.22    1.09
   2   0 -15   -0.89    0.93
  -2   0 -16   32.53    1.75
   2   0 -16   39.15    1.93
  -2   0 -16   37.99    2.21
  -2   0 -17   -0.96    0.94
  -2   0 -17   -1.55    1.19
  -2   0 -18   46.31    2.16
  -2   0 -18   43.49    2.49
  -2   0 -19   -0.35    1.13
  -2   0 -19   -1.10    1.18
  -2   0 -20   59.27    2.64
  -2   0 -21    0.34    1.20
  -2   0 -22  277.88    9.27
  -2   0 -23    0.39    1.27
  -2   0 -23    0.63    1.10
  -2   0 -23    0.69    1.36
  -2   0 -24    2.93    1.28
  -2   0 -24   -0.15    1.02
  -2   0 -25    0.18    1.22
  -2   0 -25    0.17    0.95
  -2   0  26   -0.79    1.01
  -2   0 -26   -0.37    1.13
  -2   0 -26   -0.66    0.89
  -2   0  27    0.29    0.89
   2   0  27    0.03    0.81
   2   0 -27   -0.11    0.83
   2   0  28   -0.07    0.67
  -2   0  28    0.86    0.78
   2   0 -28   -0.23    0.72
  -2   0  29    0.04    0.65
   2   0  29   -0.29    0.51
   2   0 -29    0.24    0.56
  -2   0  30   15.45    0.79
  -2  -1   0  150.23    4.90
  -2   1   0  159.14    4.88
  -2  -1   0  162.21    4.98
  -2   1   1  481.39   14.90
   2   1   1  489.29   14.89
  -2  -1  -1  493.89   15.01
  -2  -1   1  491.72   14.94
  -2  -1  -1  483.10   14.95
  -2  -1   1  471.06   14.88
  -2   1  -1  480.53   14.97
  -2  -1   2  141.46    4.44
   2   1   2  140.40    4.42
  -2   1   2  144.21    4.48
   2  -1   2  140.02    4.39
   2  -1   3   82.75    2.63
   2   1   3   84.93    2.69
   2   1   3   81.55    2.66
  -2   1  -3   84.59    2.76
  -2   1   3   80.89    2.73
  -2  -1   3   80.25    2.60
  -2   1   4  312.78    9.65
   2   1   4  310.39    9.59
   2  -1   4  305.98    9.54
  -2   1  -4  300.59    9.63
  -2  -1  -4  298.27    9.66
  -2  -1  -5  346.25   11.11
   2  -1   5  350.23   11.03
  -2   1   5  361.18   11.12
  -2   1  -5  348.37   11.08
  -2   1  -5  354.20   11.14
   2   1   5  357.13   11.07
  -2  -1  -6  454.89   14.78
  -2   1  -6  486.05   14.85
   2  -1   6  483.28   14.73
  -2   1   6  474.26   14.81
   2   1   6  466.82   14.77
   2   1   6  473.13   14.76
  -2   1  -6  463.78   14.74
  -2   1   7   43.91    1.87
  -2   1  -7   45.83    1.91
   2   1   7   45.45    1.81
  -2   1  -7   45.83    1.74
  -2  -1  -7   46.73    1.80
   2  -1   7   46.58    1.77
  -2   1   8   96.44    3.49
   2   1   8   96.89    3.42
  -2   1  -8   99.09    3.51
  -2  -1  -8   97.50    3.37
   2  -1   8   98.53    3.37
  -2  -1  -9    1.30    1.04
  -2  -1  -9    1.69    0.60
   2  -1   9    0.60    0.65
   2  -1  -9    0.60    0.23
  -2   1  -9    0.49    0.91
  -2   1   9    0.81    0.76
   2   1   9    0.29    0.66
  -2  -1 -10    5.08    0.72
  -2   1  10    4.24    0.97
  -2  -1 -10    5.87    1.23
  -2   1 -10    3.83    1.07
   2   1  10    4.71    0.88
   2   1  11  773.85   24.45
   2  -1  11  778.95   24.43
   2   1 -11  773.54   24.31
  -2  -1 -11  785.20   24.28
  -2  -1 -11  779.24   24.59
  -2   1 -11  778.65   24.54
  -2   1 -12  146.27    5.29
  -2  -1 -12  150.03    5.40
   2   1 -12  149.40    5.04
   2   1  12  147.99    5.18
  -2  -1 -12  146.20    4.93
   2  -1  12  145.63    5.15
  -2  -1 -13    4.20    1.28
   2   1 -13    2.98    0.87
   2   1  13    2.70    0.91
  -2   1 -13    4.49    1.13
   2   1  14  174.97    6.23
  -2  -1 -14  181.96    6.44
   2   1 -14  181.49    6.05
  -2   1 -14  172.94    6.29
   2   1 -15  151.66    5.23
  -2  -1 -15  154.47    5.62
   2   1  15  143.41    5.43
   2  -1 -15  153.86    5.41
  -2   1 -15  145.13    5.51
  -2   1 -16   26.23    1.49
  -2  -1 -16   27.72    1.55
   2  -1 -16   25.46    1.44
  -2  -1 -16   31.00    2.00
   2   1  16   28.16    1.78
  -2   1 -16   27.48    1.83
   2  -1 -16   28.24    1.74
  -2   1 -17   14.98    1.22
   2  -1 -17   14.29    1.23
  -2  -1 -17   15.17    1.31
  -2   1 -17   14.40    1.45
   2  -1 -17   13.82    1.30
  -2  -1 -17   15.01    1.64
  -2  -1 -18    0.80    1.01
   2  -1 -18    1.37    0.96
  -2   1 -18    0.53    0.96
  -2   1 -18    2.03    1.10
  -2  -1 -18   -0.17    1.21
  -2   1 -19    0.65    1.10
  -2  -1 -19    1.54    1.13
   2  -1 -19    1.93    1.11
  -2  -1 -19   -0.18    1.25
  -2  -1 -20    0.05    1.21
   2  -1 -20    0.53    1.16
  -2   1 -20   -0.64    1.21
   2  -1 -21   82.64    3.33
  -2   1 -21   84.05    3.32
  -2  -1 -21   80.30    3.36
  -2   1 -22    3.69    1.19
  -2  -1 -22    2.32    1.29
  -2   1 -22    5.01    1.49
  -2   1 -23   36.53    1.99
  -2  -1 -23   37.05    2.08
  -2  -1 -23   32.35    1.85
  -2   1 -23   30.27    1.75
  -2   1 -23   34.22    2.50
  -2   1 -24   60.32    2.54
  -2  -1 -24   57.96    2.53
  -2  -1 -24   53.18    2.30
  -2  -1 -25    2.39    1.26
  -2   1 -25    1.56    1.19
  -2   1  25    1.68    1.09
  -2  -1 -25    2.04    0.98
  -2   1 -25    1.22    0.93
   2   1  26    9.28    1.01
  -2   1 -26    5.60    0.82
  -2  -1 -26   10.49    1.33
   2   1 -26   11.17    1.28
  -2   1  26    9.96    1.14
  -2   1 -26    6.76    1.22
  -2  -1  26   10.24    1.22
  -2  -1 -26    5.45    1.03
   2  -1 -26    6.61    1.14
  -2   1  27    3.68    0.94
  -2  -1  27    4.55    1.00
  -2   1 -27    3.66    1.08
   2   1  27    3.16    0.80
   2   1 -27    5.67    1.08
   2  -1 -27    2.36    0.91
   2   1 -27    1.55    0.85
  -2  -1 -27    1.68    0.78
  -2   1  28    0.31    0.79
   2   1  28    0.63    0.66
   2   1 -28    0.53    0.88
   2  -1  28    0.09    0.71
  -2  -1  28    1.19    0.86
   2   1 -28    0.08    0.69
   2  -1 -28    0.59    0.73
  -2   1  29   -0.38    0.65
   2   1  29    0.16    0.46
   2  -1  29   -0.44    0.58
  -2  -1  29   -0.28    0.67
   2  -1 -29   -0.37    0.60
  -2  -1  30    7.21    0.61
  -2   1  30    6.78    0.55
  -2   2   0  128.86    3.95
  -2   2   0  124.22    3.96
  -2   2   0  126.50    4.01
  -2   2  -1  150.78    4.76
   2   2   1  153.97    4.81
  -2   2   1  154.20    4.76
  -2   2   1  150.70    4.77
  -2   2  -1  151.29    4.76
  -2   2   1  149.90    4.81
  -2   2   2  673.69   21.52
  -2   2  -2  688.21   21.47
   2   2   2  704.36   21.50
  -2   2   2  698.98   21.51
  -2   2   2  712.84   21.50
   2   2   3    6.47    0.51
  -2   2   3    6.72    0.55
   2   2   4  204.13    6.59
  -2   2  -4  209.74    6.66
  -2   2   4  210.82    6.65
  -2   2  -5 2426.43   74.89
   2  -2   5 2513.02   74.79
  -2  -2   5 2374.98   74.64
   2   2  -5 2461.63   74.67
   2   2   5 2518.82   74.87
  -2   2   5 2459.50   74.90
   2   2  -6   30.04    1.15
  -2   2   6   31.18    1.43
   2  -2   6   33.39    1.32
   2   2   6   31.95    1.38
  -2   2  -6   33.36    1.50
   2   2   7  428.00   13.43
  -2   2  -7  431.24   13.47
   2   2   7  429.06   13.44
   2   2  -7  421.36   13.24
   2  -2   7  428.37   13.37
  -2   2   7  426.84   13.47
  -2  -2  -7  420.57   13.45
  -2   2  -8   73.33    2.72
  -2  -2  -8   67.59    2.62
   2   2   8   68.01    2.64
   2   2  -8   67.83    2.43
  -2   2   8   74.96    2.67
   2  -2   8   72.64    2.59
  -2   2  -9  211.35    7.10
  -2   2   9  212.63    7.09
  -2  -2  -9  223.21    7.02
   2   2   9  208.32    7.04
   2   2  -9  213.58    6.85
   2   2  10   23.55    1.40
   2   2 -10   23.99    1.21
  -2  -2 -10   25.93    1.34
  -2   2  10   27.05    1.53
  -2   2 -10   24.49    1.54
   2   2 -11  313.70    9.89
  -2   2  11  299.03   10.18
  -2  -2 -11  310.09    9.98
  -2   2 -11  316.86   10.18
   2   2  11  308.38   10.11
   2   2  12   72.24    2.87
  -2  -2 -12   70.73    2.63
   2   2 -12   68.20    2.60
  -2  -2 -12   70.53    3.09
  -2   2  12   67.74    2.94
  -2   2 -12   68.08    2.89
  -2  -2 -13   10.46    1.52
   2   2  13    9.80    1.21
   2   2 -13    8.87    0.90
  -2   2 -13    8.31    1.23
  -2  -2 -13    7.65    0.80
  -2  -2 -14   59.56    2.97
   2   2  14   63.76    2.80
  -2   2 -14   67.12    2.85
   2   2  15   50.38    2.40
  -2   2 -15   47.61    2.37
  -2  -2 -15   47.55    2.54
   2  -2 -16   97.94    3.51
  -2   2 -16   98.57    3.50
   2   2 -16   96.55    3.47
  -2  -2 -16   92.69    3.55
   2  -2 -16  102.42    3.93
  -2   2 -16   96.16    3.91
   2   2  16   91.14    3.86
  -2  -2 -16   92.46    4.03
  -2   2 -17  122.28    4.42
  -2  -2 -17  124.29    4.50
   2  -2 -17  123.23    4.44
   2   2 -17  130.07    4.42
   2  -2 -17  131.79    4.86
  -2   2 -17  122.27    4.82
   2   2  17  126.87    4.91
  -2  -2 -17  129.42    5.06
   2  -2 -18  142.09    5.02
   2   2 -18  142.60    4.98
  -2   2 -18  142.94    5.03
  -2  -2 -18  143.07    5.08
   2  -2 -18  144.12    5.37
  -2  -2 -18  146.41    5.64
   2  -2 -19    0.56    1.03
  -2   2 -19    3.28    1.09
   2   2 -19    2.70    1.08
  -2  -2 -19    2.78    1.16
   2   2 -19    2.18    1.52
  -2  -2 -19    2.89    1.36
  -2   2 -20    7.34    1.33
   2   2 -20    7.68    1.21
   2  -2 -20    7.83    1.32
  -2  -2 -20    5.07    1.29
   2   2 -20    7.80    1.80
  -2   2 -20    7.13    1.77
  -2  -2 -20    6.39    1.45
   2  -2 -21    8.67    1.35
  -2  -2 -21    8.37    1.41
  -2   2 -21   12.05    1.44
   2   2 -21    8.05    1.31
   2   2 -21    9.40    1.87
  -2   2 -21    8.79    1.68
  -2   2 -22   33.73    1.97
   2  -2 -22   31.49    1.91
   2   2 -22   29.61    1.88
  -2  -2 -22   33.55    2.01
  -2  -2 -22   34.30    1.91
   2   2 -22   36.41    2.73
  -2   2 -22   29.18    2.48
   2  -2 -23   59.84    2.70
  -2  -2 -23   59.32    2.74
  -2   2 -23   58.09    2.66
   2   2 -23   60.01    2.64
  -2  -2 -23   55.03    2.56
   2   2 -23   60.09    3.37
  -2   2 -23   60.80    3.42
  -2  -2 -24   13.09    1.51
   2  -2 -24   10.67    1.41
   2   2 -24   12.31    1.39
  -2   2 -24   12.24    1.44
  -2   2  24   11.09    1.32
  -2  -2 -24   10.89    1.28
  -2   2 -25    9.79    1.34
   2   2  25    8.32    1.07
  -2   2  25   12.01    1.25
   2   2 -25    9.43    1.33
  -2  -2 -25    8.94    1.42
   2  -2 -25   10.57    1.35
  -2  -2 -25    6.74    1.15
   2   2  26   -0.70    0.83
   2  -2 -26    1.54    1.08
  -2   2 -26    0.12    1.11
  -2   2  26    0.07    0.93
   2   2 -26    0.04    1.11
  -2  -2 -26   -0.98    0.96
   2  -2 -26   -0.31    0.97
   2  -2 -27    0.83    1.00
  -2  -2  27    0.42    0.92
  -2   2 -27    0.80    0.99
   2   2 -27    0.20    0.98
  -2   2  27    0.72    0.87
   2   2  27    1.14    0.74
  -2   2 -27   -0.43    0.65
   2   2 -27   -0.32    0.78
  -2  -2 -27   -0.08    0.82
   2  -2 -27   -0.03    0.88
   2   2 -28    7.92    0.99
   2  -2  28    7.84    0.84
   2   2  28    5.83    0.68
  -2   2  28    6.74    0.85
  -2  -2  28    7.08    0.94
   2  -2 -28    4.59    0.87
   2   2 -29   -0.76    0.70
  -2   2  29    0.27    0.59
  -2  -2  29   -0.09    0.68
   2  -2  29   -0.49    0.60
   2  -2 -29    0.38    0.60
   2  -2  30   -0.01    0.36
  -2  -2  30    0.01    0.49
   2  -2 -30   -0.21    0.38
  -2   3   0  739.54   22.60
  -2   3   0  725.60   22.54
  -2   3   1  986.84   30.36
  -2   3  -1  986.14   30.33
  -2   3   1  978.59   30.31
  -2   3   2 1737.45   54.21
   2   3   2 1789.88   54.24
  -2   3  -2 1796.39   54.20
  -2   3   2 1731.58   54.24
  -2   3   2 1779.25   54.20
  -2   3  -2 1730.70   54.20
  -2   3   3  601.32   19.11
  -2   3   3  625.00   19.10
  -2   3   3  620.54   19.14
   2   3   3  619.42   19.11
  -2   3  -3  610.35   19.08
   2   3   4 1593.14   50.41
  -2   3  -4 1629.00   50.41
  -2   3   4 1645.20   50.44
  -2   3   4 1677.94   50.43
   2   3   5  790.46   24.50
  -2   3   5  791.35   24.53
  -2   3  -5  784.92   24.53
  -2   3  -6    7.72    0.83
  -2   3   6    7.73    0.78
   2   3  -7  613.95   19.31
   2   3   7  646.06   19.61
  -2   3  -7  630.38   19.62
  -2   3   7  644.60   19.63
  -2   3   8  122.22    4.19
   2   3  -8  117.61    3.85
  -2   3  -8  120.16    4.17
   2   3   8  122.95    4.16
  -2  -3  -9  335.93   10.72
   2   3  -9  328.37   10.41
   2   3   9  330.17   10.71
   2   3   9  334.62   10.72
  -2   3  -9  332.67   10.73
  -2   3   9  337.68   10.74
   2   3  10  338.28   10.93
  -2   3 -10  343.34   10.95
  -2   3  10  339.39   10.97
   2   3 -10  327.61   10.61
  -2  -3 -10  350.68   10.89
  -2   3 -11   76.25    3.02
  -2   3  11   71.14    3.05
   2   3  11   75.34    2.97
  -2  -3 -11   78.42    2.91
   2   3 -11   73.24    2.63
   2   3  12  116.75    4.34
  -2   3  12  111.86    4.39
  -2  -3 -12  124.05    4.19
  -2   3 -12  115.25    4.32
  -2   3  13   27.31    1.74
  -2   3 -13   27.52    1.71
  -2  -3 -13   28.29    1.45
  -2  -3 -13   26.18    2.04
   2   3  13   28.89    1.70
  -2   3  14  168.21    6.29
  -2  -3 -14  181.21    6.48
   2   3  14  173.76    6.22
  -2   3 -14  179.59    6.22
  -2  -3 -15    1.62    1.33
  -2   3 -15    3.39    0.98
   2   3  15    3.58    1.05
   2   3 -16  123.04    4.28
  -2   3 -16  124.83    4.32
   2  -3 -16  119.31    4.31
  -2   3 -16  123.56    4.69
   2   3 -16  129.18    5.08
  -2  -3 -16  134.91    5.03
   2   3  16  113.77    4.71
   2  -3 -17   48.67    2.21
  -2   3 -17   49.45    2.04
  -2   3 -17   49.89    2.17
   2   3 -17   50.24    2.18
   2   3  17   52.99    2.66
  -2  -3 -17   56.19    2.90
   2   3 -17   52.59    2.99
   2  -3 -17   53.46    2.70
   2  -3 -18   79.01    3.20
  -2   3 -18   79.58    3.16
   2   3 -18   79.67    3.17
  -2  -3 -18   87.01    3.85
   2   3 -18   84.55    4.05
   2   3  18   83.94    3.65
   2  -3 -18   83.82    3.61
  -2   3 -18   88.94    4.02
   2  -3 -19   33.67    1.89
  -2   3 -19   32.89    1.86
  -2  -3 -19   34.54    1.93
   2   3 -19   36.84    1.82
  -2   3 -19   31.07    2.45
   2   3 -19   32.59    2.53
  -2  -3 -19   31.18    2.37
  -2   3 -20   44.47    2.18
   2  -3 -20   41.45    2.15
  -2  -3 -20   40.66    2.24
   2   3 -20   42.42    2.08
   2   3 -20   46.45    3.02
  -2  -3 -20   43.84    2.66
  -2   3 -20   41.64    2.78
   2   3 -21   -0.26    1.12
  -2  -3 -21    0.87    1.22
   2  -3 -21    0.14    1.22
  -2   3 -21   -0.23    1.18
  -2  -3 -21   -0.54    1.16
  -2  -3 -21   -0.80    1.27
   2   3 -21   -1.22    1.55
  -2   3 -21    1.77    1.49
   2  -3 -22   51.21    2.46
  -2   3  22   53.55    2.38
  -2  -3 -22   53.16    2.54
   2   3 -22   51.05    2.43
  -2   3 -22   51.62    2.47
  -2  -3 -22   55.52    2.47
  -2   3 -22   49.97    3.18
   2   3 -22   46.17    3.10
   2  -3 -23   41.74    2.16
  -2   3 -23   41.58    2.13
  -2  -3 -23   39.75    2.27
  -2   3  23   40.68    2.08
   2   3 -23   41.98    2.14
  -2  -3 -23   40.84    2.10
   2   3 -23   41.14    2.83
  -2   3 -23   37.98    2.73
  -2   3 -24    1.53    1.19
   2  -3 -24    1.11    1.22
  -2  -3 -24   -0.79    1.33
   2   3  24    0.89    0.94
   2   3 -24    0.26    1.20
  -2   3  24    0.97    1.05
  -2  -3 -24    0.45    1.12
   2   3 -25   26.19    1.72
   2   3  25   28.79    1.49
  -2   3 -25   27.97    1.77
  -2   3  25   30.46    1.66
   2  -3 -25   30.95    1.76
  -2  -3 -25   24.64    1.65
   2  -3 -25   27.67    1.71
   2   3 -26   31.39    1.72
  -2   3 -26   32.36    1.74
   2   3  26   29.90    1.48
   2  -3 -26   32.78    1.77
  -2   3  26   34.32    1.65
  -2  -3 -26   26.57    1.60
   2  -3 -26   28.88    1.67
   2   3 -27    7.14    1.05
  -2   3  27    6.78    0.93
  -2  -3  27    4.93    1.01
  -2   3 -27    7.77    1.05
  -2   3 -27    3.83    0.77
   2   3  27    5.64    0.76
   2  -3 -27    6.61    1.02
  -2  -3 -27    5.18    0.96
  -2   3  28    0.44    0.71
   2   3 -28   -0.39    0.82
  -2  -3  28    0.03    0.82
  -2   3 -28    0.22    0.52
   2  -3 -28    0.12    0.77
  -2  -3 -28    0.13    0.70
  -2  -3  29    6.42    0.76
  -2   3  29    7.78    0.65
   2  -3  29    6.57    0.71
   2   3 -29    6.73    0.81
   2  -3 -29    5.85    0.72
  -2  -3  30    0.01    0.48
   2  -3  30    0.62    0.38
   2  -3 -30   -0.50    0.41
  -2   4   0 1204.61   37.19
  -2   4  -1   92.45    3.09
  -2   4   1   89.41    3.03
  -2   4   1   94.50    3.12
  -2   4   2 5087.09  156.34
  -2   4  -2 5209.21  156.29
   2   4  -2 4999.46  156.36
  -2   4  -2 5124.17  156.30
  -2   4   2 5003.78  156.28
  -2   4  -3 1080.41   33.23
  -2   4   3 1082.71   33.24
   2   4  -3 1046.79   33.30
  -2   4   3 1055.30   33.28
   2   4   3 1102.90   33.27
   2   4  -4   61.33    2.33
   2   4   4   61.65    2.24
  -2   4   4   61.56    2.22
  -2   4   4   60.82    2.29
  -2   4   4   62.63    2.24
  -2   4  -4   61.20    2.25
   2   4   5   31.23    1.42
  -2   4   5   31.46    1.41
  -2   4   5   30.31    1.41
  -2   4  -5   32.62    1.41
   2   4  -6   67.18    2.69
  -2   4   6   71.25    2.61
  -2   4  -6   72.35    2.62
  -2   4   6   73.48    2.63
   2   4   6   69.16    2.58
  -2   4  -7  385.16   12.06
   2   4  -7  383.32   12.12
  -2   4  -7  372.20   12.02
  -2   4   7  372.03   12.04
   2   4  -8  151.20    5.18
  -2   4  -8  148.90    5.05
  -2   4  -8  145.70    5.11
  -2   4   8  148.37    5.10
  -2   4  -9  319.75   10.45
   2   4  -9  327.92   10.63
   2   4   9  315.48   10.48
  -2   4   9  332.21   10.51
  -2   4  10    9.51    1.19
   2   4 -10    9.77    1.41
  -2  -4 -10    8.12    1.14
  -2   4 -10   10.08    1.17
   2   4  10   10.14    1.13
   2   4 -11  339.85   11.05
  -2   4  11  333.00   10.85
  -2   4 -11  336.67   10.81
  -2  -4 -11  332.74   10.77
   2   4  11  314.75   10.81
  -2   4  12  184.62    6.57
  -2   4 -12  182.59    6.51
   2   4 -12  204.48    6.84
   2   4  12  183.10    6.58
  -2  -4 -12  197.22    6.48
  -2  -4 -13   48.32    2.15
   2   4  13   50.49    2.38
   2   4 -13   49.58    2.65
  -2   4 -13   46.90    2.27
  -2   4  13   51.40    2.40
  -2   4  14   35.86    2.04
   2   4  14   34.20    2.01
  -2   4 -14   36.40    1.97
   2   4 -14   39.31    2.40
   2   4 -15   16.70    1.15
   2   4  15   15.75    1.49
  -2   4 -15   13.76    1.70
   2   4 -15   16.31    1.76
  -2   4 -15   18.35    1.42
  -2  -4 -15   16.55    1.81
  -2   4  15   16.71    1.48
  -2   4 -16    2.16    0.94
  -2   4 -16    1.61    0.73
   2   4 -16    3.00    0.91
   2  -4 -16    2.49    0.97
   2   4 -16    0.57    1.42
  -2   4  16    1.80    1.09
  -2  -4 -16    2.52    1.40
   2   4  16    4.58    1.11
  -2   4 -16    1.62    1.30
  -2   4 -17   27.45    1.39
   2   4 -17   27.86    1.56
   2  -4 -17   28.02    1.63
  -2   4 -17   27.66    1.58
   2   4  17   27.49    1.93
  -2  -4 -17   28.28    2.23
   2   4 -17   27.56    2.22
  -2   4 -17   27.44    2.22
   2   4 -18    7.18    1.14
  -2   4 -18    8.53    1.15
   2  -4 -18    7.28    1.18
  -2   4 -18    8.02    0.92
  -2  -4 -18    7.46    1.60
   2   4 -18    6.62    1.75
   2   4  18    4.17    1.20
   2  -4 -18    5.43    1.38
  -2   4 -18    6.59    1.63
   2  -4 -19  130.30    4.67
  -2   4 -19  133.86    4.64
   2   4 -19  127.80    4.59
   2  -4 -19  121.61    5.07
  -2  -4 -19  129.42    5.36
   2   4  19  129.00    5.13
  -2   4 -19  121.24    5.41
   2   4 -19  130.64    5.57
   2   4 -20    2.86    1.17
   2  -4 -20    1.89    1.22
  -2   4 -20    2.97    1.19
  -2  -4 -20    1.99    1.16
  -2   4 -20    2.10    1.58
   2   4 -20    0.73    1.60
  -2  -4 -20    3.22    1.48
  -2   4 -21    3.12    1.18
   2  -4 -21    4.45    1.22
  -2   4  21    4.38    1.16
   2   4 -21    3.95    1.23
  -2  -4 -21    4.92    1.29
  -2   4 -21    5.54    1.69
   2   4 -21    3.90    1.72
  -2  -4 -21    3.23    1.42
   2   4 -22   40.74    2.13
  -2   4  22   41.88    2.10
   2  -4 -22   44.19    2.28
  -2   4 -22   42.13    2.13
  -2  -4 -22   45.80    2.20
   2   4 -22   40.68    2.94
  -2   4 -22   40.46    2.85
   2  -4 -23   43.01    2.17
  -2   4 -23   38.70    2.10
   2   4 -23   41.06    2.07
   2   4  23   40.73    1.89
  -2   4  23   40.92    2.03
  -2  -4 -23   38.99    2.11
   2   4 -23   36.19    2.79
  -2   4 -23   40.76    2.72
   2  -4 -24   25.59    1.76
  -2   4 -24   25.67    1.70
  -2   4  24   29.70    1.64
   2   4 -24   24.96    1.71
   2   4  24   25.30    1.44
  -2  -4 -24   25.17    1.69
   2  -4 -25    0.68    1.13
   2   4  25    1.55    0.83
  -2   4  25    1.63    1.01
  -2   4 -25    0.69    1.11
   2   4 -25    0.87    1.10
  -2  -4 -25    0.58    1.08
   2  -4 -25    2.11    1.13
  -2   4 -26   14.41    1.28
   2   4 -26   15.97    1.36
   2   4  26   14.64    1.01
  -2   4  26   17.67    1.20
   2  -4 -26   15.53    1.31
  -2  -4 -26   13.41    1.25
  -2   4  27    2.90    0.84
  -2   4 -27    0.98    0.73
   2   4 -27    1.97    0.92
  -2   4 -27    0.26    0.91
   2  -4 -27    1.89    0.92
  -2  -4 -27    1.84    0.87
  -2   4 -28    0.57    0.57
  -2   4  28    0.91    0.66
   2   4 -28    0.78    0.80
  -2  -4 -28    0.54    0.73
   2  -4 -28    1.16    0.75
  -2  -4  29    1.31    0.64
  -2   4  29    0.46    0.46
   2  -4  29    1.20    0.60
   2   4 -29    0.84    0.65
   2  -4 -29    1.41    0.62
   2  -4  30    0.37    0.37
  -2  -4  30    0.91    0.48
   2  -4 -30    0.28    0.40
  -2   5   0  724.97   22.55
  -2   5  -1    7.51    0.70
  -2   5   1    7.35    0.58
  -2   5   1    7.01    0.73
  -2   5   2 1067.01   33.17
  -2   5   2 1060.79   33.09
  -2   5  -2 1083.26   33.13
   2   5   3  228.46    7.39
  -2   5  -3  233.38    7.37
  -2   5  -3  227.86    7.34
  -2   5   3  227.37    7.33
   2   5  -3  222.39    7.43
  -2   5   3  230.24    7.40
   2   5   4   17.64    1.06
  -2   5  -4   19.33    1.09
   2   5  -4   19.51    1.16
  -2   5   4   18.47    1.03
   2   5   4   16.05    1.05
  -2   5   4   18.13    1.04
  -2   5  -5 1172.16   35.76
  -2   5   5 1147.35   35.76
  -2   5   5 1158.74   35.80
   2   5  -5 1141.41   35.83
   2   5   5 1137.41   35.76
  -2   5   5 1156.64   35.74
  -2   5  -6  312.82    9.97
  -2   5   6  309.91    9.96
   2   5   6  304.88    9.93
  -2   5   6  310.89    9.94
   2   5  -6  308.81   10.04
   2   5   7  369.11   12.16
  -2   5   7  385.71   12.21
  -2   5  -7  382.98   12.21
   2   5  -7  383.49   12.29
  -2   5   7  385.11   12.18
  -2   5   8  160.74    5.51
  -2   5  -8  157.13    5.55
   2   5  -8  164.44    5.62
  -2   5  -9  165.70    5.78
  -2   5   9  164.29    5.68
   2   5  -9  163.68    5.85
   2   5 -10    0.34    1.26
  -2   5  10    1.42    1.03
   2   5  10    1.09    0.93
  -2   5 -10    0.16    1.15
  -2   5  11   11.51    1.24
  -2   5 -11   11.85    1.46
  -2  -5 -11   11.33    1.27
   2   5 -11   11.70    1.46
  -2   5 -12  103.17    4.11
  -2  -5 -12  100.94    3.88
  -2   5  12  103.61    4.00
   2   5 -12  102.26    4.22
   2   5 -13    3.51    1.38
   2   5  13    4.21    1.07
  -2  -5 -13    2.84    0.89
  -2   5 -13    3.90    1.32
  -2   5  13    3.39    1.10
   2   5 -14    4.51    1.43
  -2  -5 -14    3.22    0.83
  -2   5  14    4.19    1.09
   2   5  14    4.23    1.12
  -2   5 -14    4.28    1.31
   2   5 -15   20.72    1.27
  -2  -5 -15   20.19    1.43
  -2   5  15   23.46    1.74
   2   5  15   19.29    1.65
  -2   5 -15   18.08    1.82
   2   5 -15   19.25    1.90
   2  -5 -16   40.73    1.88
  -2   5 -16   35.44    1.71
  -2   5 -16   38.61    1.81
   2   5 -16   40.12    1.78
  -2  -5 -16   38.58    1.95
   2   5 -16   44.78    2.71
  -2  -5 -16   39.61    2.59
   2   5  16   39.35    2.27
  -2   5 -16   41.29    2.58
  -2   5  16   39.35    2.33
  -2   5 -17   37.01    1.67
   2  -5 -17   37.48    1.88
   2   5 -17   36.29    1.78
  -2  -5 -17   34.39    1.93
  -2   5 -17   37.05    1.82
   2   5  17   36.06    2.23
  -2   5 -17   38.40    2.61
   2   5 -17   37.18    2.57
  -2  -5 -17   39.71    2.53
  -2   5  17   35.45    2.27
  -2   5 -18   97.36    3.53
  -2   5  18   93.43    3.51
   2  -5 -18   95.28    3.57
   2   5 -18   92.43    3.50
  -2   5 -18   90.42    3.35
   2   5  18   95.46    4.09
   2   5 -18   93.28    4.45
  -2  -5 -18   90.52    4.25
  -2   5 -18   92.66    4.37
  -2   5  19   74.63    2.97
  -2   5 -19   73.39    2.78
   2   5 -19   72.25    2.96
   2  -5 -19   72.85    3.06
  -2   5 -19   73.73    2.98
  -2  -5 -19   76.13    3.04
   2   5 -19   72.49    3.91
  -2   5 -19   77.40    3.91
  -2  -5 -19   75.30    3.75
   2   5  19   71.81    3.52
   2  -5 -19   74.26    3.56
   2  -5 -20    4.09    1.21
   2   5 -20    3.35    1.18
  -2   5  20    4.75    1.12
  -2   5 -20    5.20    1.14
  -2  -5 -20    6.99    1.32
  -2   5 -20    5.65    1.73
   2   5 -20    3.91    1.76
  -2  -5 -20    7.38    1.60
   2   5 -21    0.30    1.03
   2   5  21   -0.18    0.93
  -2   5 -21   -0.58    1.17
  -2   5  21   -0.43    1.09
   2  -5 -21   -1.58    1.23
  -2  -5 -21    1.56    1.29
   2   5 -21   -0.90    1.54
  -2   5 -21    1.23    1.48
  -2  -5 -21    1.29    1.38
   2   5 -22   86.05    3.36
   2  -5 -22   82.74    3.44
   2   5  22   83.79    3.17
  -2   5  22   85.60    3.34
  -2   5 -22   82.01    3.34
  -2  -5 -22   86.31    3.42
  -2   5 -22   91.19    4.29
   2   5 -22   84.93    4.33
   2  -5 -23   27.42    1.85
  -2   5  23   33.26    1.77
  -2   5 -23   30.69    1.78
   2   5 -23   29.46    1.78
  -2  -5 -23   30.03    1.89
  -2   5 -23   27.57    2.41
   2   5 -23   29.59    2.53
   2  -5 -24   10.82    1.38
  -2   5 -24   11.89    1.32
   2   5 -24   12.11    1.35
  -2   5  24   12.74    1.24
  -2  -5 -24   12.13    1.38
   2  -5 -24   10.62    1.35
  -2   5 -25   -0.12    1.07
  -2   5  25    2.53    0.94
   2   5 -25    1.80    1.08
   2  -5 -25    2.14    1.13
  -2  -5 -25    2.13    1.12
  -2   5 -25    2.75    0.84
  -2   5 -26    0.94    0.95
  -2   5  26   -0.81    0.83
   2   5 -26   -0.69    0.99
   2  -5 -26    0.14    1.01
  -2  -5 -26    0.20    1.00
  -2   5  27    1.72    0.73
  -2   5 -27    2.51    0.89
  -2   5 -27    1.53    0.77
   2   5 -27    2.29    0.91
  -2  -5 -27    2.32    0.89
   2  -5 -27    3.11    0.94
  -2   5  28   -0.07    0.57
  -2   5 -28   -0.35    0.58
   2   5 -28    0.80    0.75
   2  -5 -28   -0.34    0.74
  -2  -5 -28    0.88    0.71
   2   5 -29    7.71    0.73
   2   5 -29    1.56    0.41
   2  -5  29    7.93    0.67
  -2   5 -29    2.42    0.39
   2  -5 -29    5.22    0.64
   2  -5  30    2.35    0.39
   2  -5 -30    1.53    0.39
  -2   6   0   10.36    0.83
   2   6  -1    9.97    0.92
  -2   6   1   10.90    0.86
  -2   6   1   10.65    0.73
  -2   6  -1   10.51    0.85
  -2   6  -2    0.08    0.62
  -2   6   2    0.12    0.65
  -2   6   2    0.05    0.55
  -2   6  -3  667.72   20.97
   2   6  -3  664.93   21.06
  -2   6  -3  664.92   20.99
  -2   6   3  679.58   20.95
  -2   6   3  677.04   21.03
  -2   6   4   45.95    2.02
   2   6  -4   45.72    2.08
   2   6   4   47.80    1.99
  -2   6  -4   50.21    2.01
  -2   6   4   49.42    1.92
  -2   6  -4   48.43    1.93
   2   6   4   47.61    1.99
   2   6   5 1116.52   33.98
  -2   6   5 1088.03   33.94
   2   6   5 1060.86   33.97
  -2   6   5 1089.67   33.98
   2   6  -5 1104.41   34.04
  -2   6  -5 1093.42   33.96
   2   6  -6  294.31    9.63
  -2   6   6  290.29    9.53
  -2   6  -6  297.60    9.56
  -2   6   6  300.78    9.60
  -2   6   6  298.08    9.52
   2   6   6  284.47    9.53
   2   6   6  294.78    9.56
  -2   6   7  154.91    5.32
   2   6  -7  158.55    5.44
   2   6   7  154.61    5.32
  -2   6  -7  152.04    5.33
  -2   6   7  153.34    5.30
   2   6  -8  126.32    4.52
  -2   6   8  119.29    4.37
  -2   6   8  121.76    4.35
  -2   6  -8  119.13    4.42
   2   6  -9  257.90    8.56
  -2   6   9  247.85    8.37
  -2   6  -9  249.21    8.44
  -2   6  10   46.97    2.26
  -2   6 -10   46.76    2.36
   2   6 -10   46.82    2.50
   2   6 -11  149.01    5.54
  -2   6  11  145.58    5.31
  -2   6 -11  146.61    5.47
  -2  -6 -12   92.80    3.77
  -2   6 -12   98.63    4.01
  -2   6  12   94.63    3.79
   2   6 -12   96.33    4.08
   2   6 -13  128.43    4.99
  -2   6  13  116.94    4.67
  -2   6 -13  123.79    4.89
  -2  -6 -13  121.48    4.56
  -2   6  14  143.26    5.49
  -2   6 -14  152.00    5.75
  -2  -6 -14  144.68    5.31
   2   6 -14  152.66    5.87
  -2   6 -15   16.15    1.16
  -2   6 -15   16.92    1.12
  -2  -6 -15   16.82    1.38
   2   6 -15   15.72    1.16
   2  -6 -15   18.69    1.28
  -2   6  15   17.76    1.65
   2   6  15   16.84    1.61
  -2   6 -15   18.42    1.90
   2   6 -15   18.20    1.84
  -2   6 -16   50.22    2.08
   2  -6 -16   48.14    2.17
  -2  -6 -16   45.12    2.23
   2   6 -16   48.89    2.03
  -2   6 -16   45.38    1.99
  -2   6  16   44.79    2.09
  -2  -6 -16   50.85    2.97
  -2   6  16   50.01    2.62
  -2   6 -16   47.19    2.83
   2   6 -16   50.07    2.94
   2   6  16   48.17    2.61
  -2   6 -17  156.03    5.22
  -2   6 -17  151.33    5.15
   2  -6 -17  148.38    5.33
   2   6 -17  155.57    5.24
  -2  -6 -17  144.90    5.37
  -2   6  17  147.94    5.24
  -2  -6 -17  165.69    5.39
  -2   6  17  141.72    5.84
  -2   6 -17  150.61    6.14
  -2  -6 -17  160.25    6.15
   2   6  17  145.88    5.77
   2   6 -17  154.53    6.26
  -2   6  18   48.18    2.20
  -2   6 -18   48.41    2.04
   2   6 -18   47.43    2.17
  -2  -6 -18   46.99    2.39
  -2   6 -18   49.89    2.21
   2  -6 -18   48.50    2.32
  -2  -6 -18   51.56    2.32
  -2  -6 -18   47.52    2.98
   2   6 -18   48.70    3.17
   2   6  18   49.01    2.72
  -2   6 -18   45.67    3.02
   2  -6 -19   33.93    1.96
   2   6 -19   31.63    1.81
  -2   6 -19   33.72    1.84
  -2  -6 -19   31.36    2.05
  -2   6 -19   33.23    1.64
  -2   6  19   33.47    1.81
  -2  -6 -19   37.05    2.00
   2   6 -19   30.94    2.68
  -2   6 -19   34.84    2.57
   2  -6 -19   37.53    2.45
   2   6  19   35.23    2.32
  -2  -6 -19   33.42    2.61
   2   6 -20   65.86    2.82
  -2   6 -20   68.36    2.61
  -2   6 -20   69.69    2.83
  -2  -6 -20   63.67    3.00
  -2   6  20   69.81    2.81
   2  -6 -20   68.21    2.96
  -2  -6 -20   69.45    2.94
   2   6 -20   72.11    3.90
  -2  -6 -20   66.17    3.53
   2   6  20   64.52    3.35
   2  -6 -20   59.30    3.29
  -2   6 -20   74.54    3.78
   2   6 -21    0.77    1.10
  -2   6  21    0.17    1.05
  -2   6 -21    0.26    1.05
   2  -6 -21    0.99    1.30
  -2  -6 -21   -0.67    1.37
  -2   6 -21    0.25    1.52
  -2  -6 -21    0.33    1.39
   2   6 -21    3.31    1.71
  -2   6 -22   13.28    1.38
   2   6 -22   12.65    1.42
  -2   6  22   13.81    1.35
   2  -6 -22   14.08    1.57
  -2  -6 -22   16.36    1.56
  -2  -6 -22   12.31    1.75
  -2   6 -22   16.16    2.01
   2   6 -22   13.32    2.08
  -2   6 -23   22.47    1.62
  -2   6  23   27.73    1.60
   2   6 -23   25.62    1.65
   2  -6 -23   29.71    1.80
   2  -6 -23   25.40    1.77
  -2  -6 -23   24.85    1.79
  -2   6 -24   17.10    1.41
   2   6 -24   16.18    1.39
  -2   6  24   19.15    1.34
  -2  -6 -24   17.50    1.51
   2  -6 -24   18.30    1.55
  -2   6 -25   -0.81    1.02
  -2   6  25    0.10    0.85
   2   6 -25    0.26    0.99
  -2  -6 -25    0.69    1.09
   2  -6 -25    0.61    1.15
  -2   6  26    6.17    0.87
  -2   6 -26    7.41    1.04
   2   6 -26    7.22    1.07
  -2  -6 -26    7.67    1.11
   2  -6 -26    8.18    1.13
  -2   6 -26    6.78    0.81
  -2   6  27    5.35    0.72
   2   6 -27    6.05    0.92
  -2   6 -27    4.35    0.89
  -2   6 -27    4.80    0.82
  -2  -6 -27    5.53    0.92
   2  -6 -27    3.66    0.94
  -2  -6  28    5.45    0.83
   2   6 -28    5.06    0.76
  -2   6 -28    3.42    0.66
   2  -6 -28    4.87    0.82
  -2  -6 -28    4.25    0.79
   2   6 -28    5.59    0.66
  -2   6 -28    5.38    0.66
   2  -6  29    8.57    0.65
  -2   6 -29    3.96    0.43
   2   6 -29    9.08    0.71
   2   6 -29    3.28    0.45
   2  -6 -29    8.21    0.71
  -2   7   0  617.59   18.60
   2   7   0  562.11   18.61
   2   7  -1  154.17    5.28
  -2   7  -1  159.81    5.22
  -2   7   1  154.26    5.24
  -2   7   1  151.10    5.11
   2   7  -2  135.23    4.54
  -2   7   2  125.35    4.50
  -2   7   2  130.06    4.39
  -2   7  -2  130.16    4.46
  -2   7  -3   91.22    3.35
  -2   7   3   93.82    3.29
  -2   7   3   92.75    3.42
   2   7   4  156.36    5.09
  -2   7   4  141.61    5.09
  -2   7  -4  145.69    5.02
   2   7  -4  146.03    5.15
   2   7   4  148.54    5.09
  -2   7  -4  145.61    5.07
  -2   7   4  148.64    5.02
   2   7  -5  355.35   11.67
  -2   7   5  360.08   11.62
   2   7   5  358.65   11.60
  -2   7  -5  365.76   11.57
  -2   7  -5  363.35   11.60
   2   7   5  362.54   11.61
  -2   7   5  352.99   11.54
  -2   7   6  239.75    7.95
  -2   7   6  239.75    8.03
  -2   7   6  244.56    7.92
   2   7   6  238.64    7.98
   2   7   6  238.41    7.99
   2   7  -6  236.89    8.11
  -2   7  -6  245.77    8.03
  -2   7   7   11.70    1.16
  -2   7   7   11.97    1.17
   2   7   7   12.16    1.20
   2   7   7   13.28    1.25
   2   7  -7   13.30    1.46
  -2   7  -7   11.68    1.29
  -2   7   8  283.16    9.06
   2   7   8  269.27    9.07
  -2   7  -8  274.60    9.14
   2   7  -8  274.10    9.25
   2   7   8  268.76    9.07
  -2   7   8  272.82    9.08
  -2   7  -9  547.07   17.38
   2   7  -9  536.09   17.46
  -2   7   9  536.38   17.25
   2   7 -10   52.08    2.67
  -2   7 -10   50.04    2.53
  -2   7  10   46.72    2.33
   2   7  10   49.18    2.41
   2   7 -11  289.97    9.70
   2   7  11  273.96    9.47
  -2   7 -11  285.65    9.59
  -2   7  11  276.15    9.43
  -2   7 -12  303.59   10.16
  -2   7  12  280.92    9.94
   2   7 -12  307.83   10.27
   2   7 -13   84.92    3.68
  -2  -7 -13   75.16    3.30
  -2   7  13   72.41    3.30
  -2   7 -13   77.68    3.52
   2   7 -14   51.94    2.16
  -2   7 -14   55.87    2.21
  -2  -7 -14   50.82    2.34
   2   7 -14   59.45    3.18
  -2  -7 -14   55.19    2.60
  -2   7  14   53.76    2.74
  -2   7 -14   63.20    3.06
  -2  -7 -14   56.74    2.35
  -2   7 -15    6.40    0.87
   2  -7 -15    6.48    1.03
   2   7 -15    5.42    0.90
  -2   7 -15    5.24    0.89
  -2   7  15    6.14    0.96
  -2  -7 -15    5.65    1.19
  -2   7  15    5.08    1.23
  -2   7 -15    5.49    1.63
   2   7 -15    5.35    1.56
  -2  -7 -15    5.49    1.08
  -2   7  15    5.28    0.95
  -2   7 -16   18.41    1.24
  -2   7 -16   21.70    1.32
   2   7 -16   18.37    1.28
  -2  -7 -16   16.51    1.51
   2  -7 -16   19.05    1.43
  -2   7  16   17.68    1.32
   2   7 -16   18.48    2.13
  -2   7 -16   21.94    2.04
  -2   7  16   20.21    1.75
  -2  -7 -16   18.90    1.46
  -2   7  16   18.22    1.27
  -2   7  17   22.03    1.45
  -2   7 -17   22.00    1.37
   2  -7 -17   17.99    1.53
   2   7 -17   19.78    1.40
  -2  -7 -17   21.60    1.63
  -2   7 -17   20.86    1.26
  -2   7  17   22.56    1.91
   2   7  17   19.83    1.84
  -2   7 -17   22.31    2.24
   2   7 -17   20.56    2.21
  -2  -7 -17   25.19    2.22
  -2  -7 -17   22.62    1.57
  -2   7  17   19.77    1.33
   2  -7 -18   82.33    3.41
  -2   7 -18   89.63    3.23
  -2   7  18   81.40    3.32
  -2   7 -18   86.89    3.31
   2   7 -18   90.58    3.32
  -2  -7 -18   90.59    3.49
   2   7  18   89.99    3.98
   2   7 -18   85.97    4.39
  -2  -7 -18   86.30    4.19
  -2   7 -18   87.60    4.32
  -2   7  18   88.04    3.97
  -2   7 -19   11.68    1.28
  -2   7  19   13.55    1.30
   2   7 -19   12.52    1.34
   2  -7 -19   12.67    1.45
  -2   7 -19   12.29    1.08
  -2  -7 -19   12.83    1.47
   2   7 -19   13.98    2.15
  -2  -7 -19   17.36    2.02
  -2   7 -19   12.05    1.96
   2   7  19   13.25    1.62
  -2   7  20   12.18    1.28
  -2   7 -20   12.23    1.24
   2   7 -20   12.81    1.31
   2  -7 -20   10.75    1.39
  -2   7 -20    9.70    1.02
  -2  -7 -20   13.38    1.55
   2   7  20   13.96    1.63
   2  -7 -20   10.60    1.71
   2   7 -20   11.12    2.08
  -2  -7 -20   10.63    1.85
  -2   7 -20    9.34    1.81
  -2   7 -21   21.16    1.50
   2   7 -21   20.18    1.56
   2  -7 -21   20.80    1.66
  -2   7  21   20.21    1.47
  -2  -7 -21   25.11    1.76
  -2   7 -21   21.51    2.27
   2   7 -21   18.61    2.34
  -2  -7 -21   15.00    2.00
  -2   7 -22  109.37    4.04
   2   7 -22  103.71    4.04
  -2   7  22  112.10    4.03
  -2  -7 -22  112.66    4.19
   2  -7 -22  112.04    4.20
  -2   7 -22  110.54    5.03
  -2  -7 -22  106.71    4.76
   2   7 -22  115.37    5.22
   2   7 -23   13.06    1.31
  -2   7 -23   11.10    1.30
  -2   7  23   13.94    1.20
  -2  -7 -23   14.25    1.48
   2  -7 -23   12.77    1.49
  -2   7  24   27.10    1.52
   2   7 -24   28.80    1.66
  -2   7 -24   28.57    1.64
   2  -7 -24   29.01    1.77
  -2  -7 -24   27.58    1.78
   2   7 -25    4.50    1.05
  -2   7  25    4.67    0.88
  -2   7 -25    4.91    0.97
  -2  -7 -25    3.52    1.14
   2  -7 -25    5.56    1.13
  -2   7 -26    0.50    0.86
  -2   7  26    0.97    0.70
   2   7 -26   -0.74    0.90
   2  -7 -26    0.66    0.96
  -2  -7 -26    0.23    0.97
  -2   7 -26    0.50    0.70
  -2   7 -27    0.29    0.71
  -2   7 -27    1.03    0.73
   2   7 -27    0.86    0.80
   2  -7 -27    0.06    0.85
  -2  -7 -27    0.68    0.88
  -2   7 -27    0.51    0.66
   2   7 -27    1.20    0.65
  -2  -7  28    2.29    0.74
   2   7 -28    1.61    0.69
  -2   7 -28    2.12    0.58
   2  -7 -28    1.84    0.73
   2   7 -28    1.01    0.53
  -2   7 -28    1.47    0.56
   2  -7  29   -0.57    0.50
   2   7 -29   -0.16    0.48
  -2   7 -29    0.66    0.34
   2   7 -29   -0.15    0.35
  -2  -7  29    0.46    0.54
   2  -7 -29   -0.14    0.49
   2   8   0  348.55   11.25
  -2   8   0  346.56   11.21
   2   8  -1  196.51    6.71
  -2   8   1  195.26    6.53
  -2   8  -1  202.85    6.66
  -2   8   1  202.40    6.69
  -2   8  -2  775.99   24.22
  -2   8   2  763.02   24.13
   2   8  -2  763.47   24.27
  -2   8   2  788.22   24.26
  -2   8   3  312.15    9.98
  -2   8  -3  305.50    9.93
   2   8  -3  308.73   10.00
  -2   8   3  297.47    9.84
   2   8   4  221.29    7.36
  -2   8   4  222.27    7.28
  -2   8  -4  222.34    7.33
  -2   8   4  212.63    7.37
  -2   8  -5   11.70    0.83
   2   8   5   13.16    1.22
  -2   8  -5   10.68    1.28
   2   8  -5   10.20    1.28
  -2   8   5   11.68    1.10
   2   8   5   11.45    1.19
  -2   8  -5   10.08    1.13
  -2   8   5   10.94    1.25
   2   8  -5   11.80    0.81
  -2   8   6  905.16   28.79
   2   8   6  895.37   28.83
   2   8   6  914.35   28.84
  -2   8  -6  898.84   28.80
  -2   8  -6  920.99   28.88
  -2   8   6  909.83   28.87
   2   8  -6  928.06   28.95
   2   8  -6  933.58   28.46
  -2   8  -6  929.85   28.46
  -2   8  -7  142.19    5.00
  -2   8   7  134.41    4.83
  -2   8   7  133.84    4.91
   2   8  -7  136.05    5.07
   2   8   7  134.09    4.88
  -2   8   7  129.79    4.85
   2   8   7  140.10    4.92
  -2   8   8   54.74    2.42
  -2   8  -8   54.08    2.56
   2   8  -8   57.45    2.68
   2   8   8   53.29    2.41
   2   8   8   53.77    2.46
  -2   8   8   50.70    2.38
  -2   8   9    2.19    0.93
  -2   8  -9    1.55    1.23
   2   8  -9    0.07    1.32
  -2   8   9    2.06    1.03
   2   8   9    2.94    1.10
  -2   8  10    3.61    1.00
  -2   8 -10    2.56    1.14
   2   8 -10    6.12    1.44
  -2   8 -11    2.67    1.30
   2   8 -11    4.25    1.38
   2   8  11    2.88    1.14
  -2   8  11    4.10    1.01
   2   8  12  359.35   11.90
   2   8 -12  377.90   12.26
  -2   8  12  342.59   11.83
  -2   8 -12  351.58   12.05
   2   8  13    0.30    1.03
   2   8 -13   -0.29    1.48
  -2   8 -13    0.36    1.33
  -2   8  13    1.53    1.12
  -2   8 -13    0.90    0.81
  -2   8 -13    1.36    0.63
   2   8 -14   15.12    1.90
  -2   8  14   16.00    1.56
  -2  -8 -14   13.11    1.43
  -2   8 -14   18.28    1.81
   2  -8 -14   17.01    1.28
   2   8 -14   16.50    1.14
  -2   8 -14   14.65    1.10
  -2   8  14   15.69    1.23
  -2   8  15    2.20    0.90
   2   8 -15    2.10    0.89
   2  -8 -15    3.03    1.05
  -2   8 -15    1.05    0.80
   2   8 -15    1.81    0.71
  -2   8 -15    1.64    0.83
  -2   8 -15    5.55    1.52
   2   8 -15    1.90    1.56
  -2   8  15    2.02    1.22
  -2  -8 -15    0.67    1.03
  -2   8  15    1.67    0.99
  -2   8 -16  114.36    4.14
   2   8 -16  110.65    4.04
   2   8 -16  118.93    4.13
  -2   8 -16  120.56    4.13
   2  -8 -16  111.91    4.25
  -2   8  16  114.95    4.19
  -2   8 -16  119.23    5.13
  -2   8  16  120.02    4.84
   2   8 -16  128.35    5.35
  -2  -8 -16  126.05    4.34
  -2   8  16  113.86    4.13
   2  -8 -17   80.21    3.28
  -2   8  17   79.96    3.20
  -2   8 -17   82.67    3.13
  -2   8 -17   85.11    3.14
   2   8 -17   82.19    3.17
  -2  -8 -17   89.67    3.38
  -2   8  17   79.91    3.79
   2   8 -17   84.34    4.28
  -2   8 -17   85.59    4.16
  -2  -8 -17   83.60    4.19
   2  -8 -18   96.22    3.78
  -2   8  18   94.39    3.65
   2   8 -18   97.98    3.66
  -2   8 -18   97.71    3.62
  -2   8 -18   98.14    3.57
  -2  -8 -18  105.36    3.83
  -2   8 -18  100.17    4.70
  -2  -8 -18   99.85    4.67
   2   8 -18   94.81    4.79
  -2   8  18   89.39    4.28
  -2   8  19    9.28    1.23
  -2   8 -19   10.59    1.24
  -2   8 -19   10.71    1.04
   2   8 -19   10.06    1.20
  -2  -8 -19   11.39    1.51
  -2  -8 -19    9.04    1.88
   2   8  19    7.94    1.47
  -2   8 -19   11.28    1.91
   2   8 -19   11.53    2.08
  -2   8  20   44.61    2.09
   2   8 -20   42.81    2.11
  -2   8 -20   43.95    2.10
  -2   8 -20   43.34    1.91
  -2  -8 -20   43.87    2.32
  -2   8 -20   46.39    3.04
   2  -8 -20   44.87    2.76
  -2  -8 -20   45.91    2.91
   2   8  20   39.53    2.63
   2   8 -20   42.42    3.13
  -2   8  21    3.90    1.06
   2   8 -21    3.24    1.17
  -2   8 -21    2.33    0.83
  -2   8 -21    4.38    1.13
  -2  -8 -21    3.35    1.34
  -2  -8 -21    6.91    1.59
   2   8 -21    2.07    1.70
   2   8  21    3.65    1.28
  -2   8 -21    4.26    1.69
  -2   8 -22   35.00    1.81
  -2   8  22   32.11    1.75
   2   8 -22   34.84    1.84
  -2  -8 -22   33.85    2.01
  -2   8 -23    2.41    1.03
  -2   8  23    3.68    0.96
   2   8 -23    2.82    1.09
   2  -8 -23    4.97    1.25
  -2  -8 -23    3.60    1.23
  -2   8  24    0.89    0.83
   2   8 -24    0.90    0.99
  -2   8 -24    0.94    0.95
   2  -8 -24    1.17    1.14
  -2  -8 -24    0.41    1.17
   2   8 -25   11.26    1.09
  -2   8 -25   10.34    1.05
   2   8 -25   11.14    1.06
  -2   8 -25   11.08    1.05
  -2  -8 -25   10.36    1.24
   2  -8 -25   11.40    1.28
  -2   8 -26    4.14    0.84
   2   8 -26    4.00    0.89
   2   8 -26    4.84    0.80
  -2   8 -26    5.53    0.83
   2  -8 -26    3.63    1.00
  -2  -8 -26    4.50    0.98
  -2   8 -26    2.65    0.75
  -2   8 -27    0.69    0.68
   2   8 -27    0.54    0.73
  -2   8 -27    1.32    0.67
  -2   8 -27   -0.22    0.60
   2   8 -27    1.31    0.62
  -2  -8 -27    1.16    0.81
   2  -8 -27    0.78    0.80
  -2   8 -27    1.08    0.53
  -2   8 -28    3.78    0.61
   2   8 -28    4.81    0.68
  -2  -8  28    5.12    0.72
   2  -8 -28    5.24    0.73
  -2  -8  29    1.54    0.48
   2  -8  29    1.84    0.45
  -2  -8 -29    1.77    0.39
   2   9   0   75.77    2.62
  -2   9   0   77.03    2.63
   2   9   0   73.30    3.07
  -2   9   0   76.28    3.05
  -2   9  -1  125.37    4.21
  -2   9   1  127.33    4.43
  -2   9   1  129.75    4.63
   2   9  -1  125.65    4.66
  -2   9  -1  129.84    4.62
   2   9  -1  129.94    4.20
  -2   9  -2   21.41    1.42
   2   9  -2   18.18    0.99
  -2   9  -2   19.39    1.01
  -2   9   2   18.69    1.44
   2   9  -2   19.25    1.48
  -2   9   2   21.15    1.26
   2   9  -3  196.58    6.48
   2   9  -3  182.03    6.01
  -2   9  -3  193.10    6.41
  -2   9  -3  182.27    6.02
  -2   9   3  187.74    6.46
  -2   9   3  193.36    6.32
  -2   9   4    2.12    1.06
  -2   9  -4    2.64    0.97
   2   9  -4    2.15    0.66
  -2   9  -4    2.37    0.67
  -2   9   4    3.07    0.89
   2   9   4    3.18    0.99
   2   9  -4    1.77    1.13
   2   9   5    6.74    1.15
   2   9  -5    7.01    0.75
  -2   9  -5    5.71    0.74
  -2   9  -5    7.01    1.12
  -2   9   5    6.04    1.10
   2   9   5    6.96    1.18
  -2   9   5    7.57    1.15
  -2   9  -6  206.21    6.64
  -2   9   6  202.41    7.12
   2   9  -6  204.40    6.63
  -2   9  -6  206.93    7.04
   2   9   6  207.46    7.08
   2   9   6  206.95    7.07
  -2   9   6  207.19    7.01
  -2   9  -7    0.61    0.70
  -2   9  -7    0.63    0.93
  -2   9  -7    1.83    1.17
  -2   9   7    0.68    1.00
   2   9  -7    0.92    1.24
  -2   9   7    0.44    0.88
   2   9   7    0.39    1.02
   2   9  -7    0.70    0.70
   2   9   7    1.34    1.03
  -2   9   7    1.99    1.10
   2   9   8    4.17    1.10
  -2   9   8    4.06    1.08
  -2   9  -8    5.81    1.06
   2   9   8    5.23    1.16
  -2   9   8    4.39    1.05
  -2   9  -8    6.67    1.29
   2   9  -8    4.25    1.38
  -2   9  -9  407.28   13.22
   2   9  -9  410.08   13.34
   2   9   9  395.15   13.10
  -2   9   9  390.36   13.08
  -2   9   9  396.16   13.01
   2   9   9  397.07   13.12
   2   9 -10   22.71    1.98
  -2   9  10   26.19    1.65
  -2   9 -10   22.48    1.84
   2   9  10   22.25    1.68
   2   9  11   29.57    1.83
  -2   9 -11   25.20    1.96
   2   9 -11   24.46    2.07
  -2   9  11   26.81    1.74
  -2   9 -12   24.28    1.42
   2   9 -12   25.21    2.12
  -2   9  12   27.73    1.79
  -2   9 -12   28.65    2.10
   2   9  12   28.28    1.95
  -2  -9 -12   29.14    1.54
  -2   9 -12   26.58    1.33
  -2   9 -13   43.10    2.02
   2   9 -13   47.98    1.93
   2   9  13   51.42    2.60
  -2   9  13   44.26    2.46
   2   9 -13   44.94    2.88
  -2   9 -13   53.70    2.89
  -2  -9 -13   47.16    2.11
  -2   9 -13   46.63    1.90
  -2   9  13   44.29    2.02
   2   9 -14   84.57    3.20
   2   9 -14   91.38    3.23
  -2   9 -14   83.17    3.28
  -2   9  14   86.99    3.84
  -2   9 -14   91.96    4.15
  -2  -9 -14   91.58    3.84
   2   9  14   90.32    3.92
   2   9 -14   97.85    4.32
  -2   9  14   85.26    3.11
  -2   9 -14   91.68    3.19
   2   9 -15   13.06    1.12
  -2   9  15    9.93    1.13
   2   9 -15   11.75    0.99
  -2   9 -15   11.23    1.12
   2   9  15   10.67    1.52
  -2   9 -15   14.09    1.86
  -2  -9 -15   11.14    1.40
   2   9 -15   12.61    2.03
  -2   9  15   11.39    1.45
  -2   9 -16  115.42    4.08
  -2   9  16  106.35    4.09
   2   9 -16  118.99    4.08
  -2   9 -16  115.60    4.03
   2   9 -16  107.06    3.97
  -2   9 -16  121.47    5.14
   2   9 -16  124.47    5.29
  -2   9  16  117.36    4.78
  -2   9 -17  300.06    9.65
   2   9 -17  302.18    9.64
   2   9 -17  278.15    9.53
  -2   9  17  280.95    9.66
  -2   9 -17  301.94    9.62
   2   9 -17  336.86   11.10
  -2   9 -17  330.49   10.91
  -2   9  17  299.92   10.45
  -2  -9 -17  296.96   10.70
   2   9 -18   34.65    1.82
  -2   9 -18   37.59    1.74
  -2   9  18   36.36    1.85
  -2   9 -18   35.19    1.79
   2   9 -18   30.28    1.57
   2  -9 -18   32.70    1.98
  -2  -9 -18   34.15    2.06
  -2   9 -18   40.86    2.86
  -2  -9 -18   33.28    2.68
  -2   9  18   30.11    2.32
   2   9 -18   40.64    3.00
   2   9 -19   -0.24    1.05
  -2   9  19    0.46    1.02
  -2   9 -19    0.18    0.88
  -2   9 -19    0.12    1.00
  -2  -9 -19   -0.25    1.33
   2  -9 -19    1.06    1.29
  -2  -9 -19    1.42    1.64
  -2   9 -19    2.36    1.60
  -2   9  19    0.41    1.17
   2   9 -19    0.84    1.70
  -2   9  20   29.61    1.67
   2   9 -20   31.95    1.75
  -2   9 -20   30.32    1.68
  -2   9 -20   29.75    1.57
  -2  -9 -20   36.39    2.08
   2  -9 -20   33.19    1.95
   2   9  20   26.68    2.16
  -2  -9 -20   29.82    2.55
   2   9 -20   33.79    2.80
   2  -9 -20   30.52    2.42
  -2   9 -20   28.48    2.55
  -2   9 -21   24.71    1.36
  -2   9  21   22.89    1.47
   2   9 -21   22.82    1.54
  -2   9 -21   24.55    1.55
  -2  -9 -21   21.48    1.75
   2   9  21   21.02    1.87
  -2  -9 -21   26.25    2.25
  -2   9 -21   29.20    2.41
   2   9 -21   28.56    2.50
   2  -9 -21   20.75    2.01
  -2   9  22   56.72    2.32
  -2   9 -22   53.68    2.34
   2   9 -22   57.32    2.41
  -2  -9 -22   53.60    2.58
   2   9 -23   70.39    2.79
  -2   9 -23   68.64    2.73
  -2  -9 -23   66.38    2.96
  -2   9 -23   72.88    2.83
  -2   9 -24    0.82    0.87
   2   9 -24    1.55    0.97
   2   9 -24    1.15    0.89
  -2   9 -24    0.79    0.87
  -2  -9 -24    0.84    1.17
  -2   9 -25    0.44    0.78
   2   9 -25   -0.57    0.88
   2   9 -25    0.68    0.77
  -2   9 -25    0.23    0.79
  -2  -9 -25    0.77    1.01
  -2   9 -25    0.86    0.87
   2   9 -26   13.14    1.00
   2   9 -26   13.25    0.94
  -2   9 -26   13.11    0.97
  -2  -9 -26   12.80    1.11
   2  -9 -26   10.34    1.10
  -2   9 -26   10.61    0.92
  -2   9 -27    2.86    0.72
   2   9 -27    6.34    0.76
   2   9 -27    5.19    0.64
  -2   9 -27    5.70    0.64
   2  -9 -27    4.97    0.81
  -2   9 -27    3.77    0.56
   2   9 -27    2.09    0.58
   2   9 -28   10.81    0.67
  -2   9 -28    7.57    0.64
  -2  -9  28   12.53    0.74
   2  -9 -28    8.38    0.72
  -2   9  28    6.40    0.48
  -2  -9  29    1.04    0.35
  -2  10   0   11.41    1.19
   2  10   0    8.73    1.31
   2  10   1   64.87    2.88
   2  10  -1   64.21    2.34
   2  10  -1   61.01    2.85
  -2  10   1   67.78    2.84
  -2  10  -1   65.68    2.35
  -2  10  -1   64.82    2.80
  -2  10   1   64.24    2.60
  -2  10  -2   31.29    1.84
  -2  10   2   31.81    1.65
   2  10  -2   29.10    1.90
   2  10  -2   31.71    1.38
  -2  10  -2   30.74    1.40
  -2  10   2   31.98    1.89
  -2  10  -3  132.18    4.36
  -2  10  -3  130.29    4.80
   2  10  -3  130.61    4.35
  -2  10   3  130.46    4.66
   2  10  -3  135.68    4.91
  -2  10   3  128.19    4.83
   2  10   4   75.48    3.11
  -2  10   4   77.26    3.17
   2  10  -4   70.94    2.63
  -2  10  -4   74.89    3.09
  -2  10   4   72.61    3.00
  -2  10  -4   77.05    2.66
   2  10  -4   76.23    3.18
  -2  10  -5  220.19    7.10
   2  10  -5  215.34    7.64
  -2  10   5  214.53    7.47
   2  10   5  225.32    7.58
   2  10  -5  218.38    7.10
  -2  10  -5  227.61    7.56
  -2  10   5  225.36    7.63
  -2  10  -6  135.27    5.03
   2  10  -6  137.81    5.17
   2  10  -6  138.42    4.57
   2  10   6  145.39    5.07
  -2  10   6  134.90    5.09
  -2  10   6  131.75    4.93
   2  10   6  138.73    5.08
  -2  10  -6  134.72    4.57
  -2  10  -7   24.38    1.62
   2  10   7   23.98    1.69
  -2  10  -7   25.38    1.25
  -2  10   7   25.29    1.67
  -2  10   7   22.50    1.71
  -2  10   7   22.64    1.59
   2  10  -7   25.28    1.27
   2  10   7   24.42    1.71
   2  10  -8  760.79   23.45
   2  10   8  743.61   23.98
   2  10   8  748.49   23.98
  -2  10   8  755.20   23.86
  -2  10  -8  762.11   23.96
  -2  10  -8  754.76   23.45
  -2  10   8  724.87   23.91
   2  10   9   62.45    2.90
  -2  10  -9   62.16    2.83
  -2  10  -9   61.71    3.00
   2  10  -9   61.34    2.39
  -2  10  -9   64.76    2.39
   2  10   9   60.38    2.88
  -2  10   9   59.75    2.84
  -2  10   9   62.58    2.75
   2  10  -9   62.23    3.08
   2  10  10    7.74    1.25
  -2  10 -10    7.03    1.41
   2  10 -10    5.32    1.47
  -2  10 -10    7.91    1.24
  -2  10  10    7.02    1.16
  -2  10  10    5.95    1.12
   2  10 -10    8.07    0.95
  -2  10 -10    8.57    0.96
   2  10  11   23.23    1.81
  -2  10 -11   23.57    1.77
   2  10  11   23.09    1.78
  -2  10  11   22.43    1.65
  -2  10 -11   21.31    1.95
   2  10 -11   24.86    2.10
  -2 -10 -11   26.12    1.48
  -2  10 -11   24.77    1.30
   2  10 -12    0.97    0.70
   2  10 -12    1.25    1.40
  -2  10 -12    0.48    1.44
  -2  10  12    0.60    1.03
   2  10  12    0.91    1.15
   2  10  12    0.24    1.11
  -2  10 -12    1.70    1.05
  -2 -10 -12    0.46    0.99
   2 -10 -12    1.57    0.92
  -2  10  12   -0.13    0.86
   2  10 -12    0.85    0.61
  -2  10 -12    1.60    0.72
   2  10 -13  119.70    4.10
  -2  10 -13  117.57    4.22
  -2  10  13  114.43    4.71
   2  10  13  123.51    4.83
   2  10 -13  131.77    5.31
  -2  10 -13  131.69    5.14
  -2  10  13  114.30    4.04
   2 -10 -13  122.38    4.25
  -2 -10 -13  124.08    4.28
  -2  10 -13  111.03    4.08
   2  10 -13  113.09    4.00
  -2  10 -14    9.47    1.06
   2  10 -14    7.84    0.96
   2  10 -14    8.94    1.00
   2  10  14    6.61    1.38
  -2  10 -14    8.68    1.70
  -2  10  14    7.90    1.41
   2  10 -14    6.74    1.81
  -2 -10 -14    8.24    1.41
   2 -10 -14    8.85    1.17
  -2  10  14    7.49    0.95
  -2 -10 -14    8.53    1.24
   2  10 -14    8.30    0.77
  -2  10 -14    8.25    0.90
   2  10 -15   37.12    1.75
  -2  10 -15   37.33    1.80
   2  10 -15   34.85    1.72
   2 -10 -15   35.77    1.94
  -2  10  15   33.97    1.65
  -2 -10 -15   39.63    2.02
  -2  10 -15   40.28    2.77
   2  10  15   35.30    2.34
  -2  10  15   36.72    2.32
  -2 -10 -15   38.49    2.33
   2  10 -16   25.02    1.46
   2  10 -16   23.42    1.39
  -2  10 -16   22.48    1.49
   2 -10 -16   25.82    1.74
  -2  10 -16   22.58    2.34
  -2  10  16   25.57    2.01
   2  10 -16   26.17    2.56
   2  10  16   25.09    2.02
   2  10 -17   17.73    1.24
  -2  10 -17   19.61    1.38
   2  10 -17   22.31    1.43
   2 -10 -17   20.92    1.61
  -2  10  17   20.91    1.90
   2  10  17   20.61    1.87
   2  10 -17   21.95    2.41
  -2  10 -17   20.69    2.31
  -2  10 -18   21.22    1.40
   2  10 -18   19.49    1.23
  -2  10 -18   23.75    1.42
   2  10 -18   23.55    1.50
   2 -10 -18   21.76    1.71
  -2 -10 -18   23.90    2.35
   2  10 -18   20.28    2.34
  -2  10  18   18.67    1.92
  -2  10 -18   23.11    2.37
  -2  10 -19   77.70    2.93
   2  10 -19   77.20    3.05
  -2  10 -19   74.97    2.96
   2  10 -19   71.15    2.80
   2 -10 -19   80.00    3.23
  -2 -10 -19   81.85    4.01
  -2  10  19   75.94    3.70
   2  10 -19   84.82    4.36
  -2  10 -19   81.53    4.09
  -2  10 -20   11.62    1.10
  -2  10 -20   15.92    1.27
   2  10 -20   12.89    1.30
   2 -10 -20   15.73    1.55
  -2 -10 -20   15.77    1.62
   2 -10 -20   14.72    1.92
  -2  10 -20   12.49    1.93
  -2 -10 -20   12.13    1.92
   2  10 -20   14.41    2.17
  -2  10 -21    4.76    1.02
  -2 -10  21    4.99    0.79
   2  10 -21    4.90    1.12
  -2  10 -21    4.64    0.88
  -2 -10 -21    4.96    1.41
   2 -10 -21    6.78    1.37
  -2  10 -21    4.37    1.15
  -2  10 -22    7.64    1.01
   2  10 -22    8.03    1.12
  -2 -10 -22    7.59    1.40
   2 -10 -22    8.29    1.38
  -2  10 -22    7.40    1.17
   2  10 -23   13.24    1.20
  -2  10 -23   13.00    1.11
  -2 -10 -23   14.25    1.43
   2  10 -23   13.54    1.17
  -2  10 -23   11.73    1.18
  -2  10 -24   25.39    1.37
   2  10 -24   26.17    1.45
   2  10 -24   25.91    1.44
  -2  10 -24   27.16    1.48
  -2 -10 -24   28.59    1.67
   2  10 -25    0.57    0.82
   2  10 -25    0.91    0.75
  -2  10 -25    1.23    0.75
  -2 -10 -25    1.02    1.01
  -2  10 -25    0.03    0.85
   2  10 -26    0.80    0.63
  -2  10 -26    1.05    0.63
   2  10 -26    0.13    0.67
  -2  10 -26    0.60    0.69
  -2  10 -27   -0.80    0.61
   2  10 -27    0.15    0.58
   2  10 -27    0.39    0.50
  -2  10 -27    0.63    0.48
  -2  10 -28    2.13    0.44
  -2 -10  28    2.84    0.48
  -2 -10 -28    2.50    0.45
  -2  11   0   34.07    1.75
  -2  11   0   37.38    2.02
   2  11   0   36.13    2.13
  -2  11   1    3.74    1.28
   2  11   1    2.92    1.21
  -2  11  -1    1.23    1.02
   2  11  -1    1.87    0.68
  -2  11  -1    2.28    0.70
  -2  11   1    2.75    0.90
   2  11  -1    1.81    1.25
   2  11  -2  442.92   14.63
  -2  11   2  458.58   14.40
  -2  11   2  435.13   14.59
  -2  11  -2  453.11   14.57
   2  11  -2  444.51   14.06
  -2  11  -2  449.04   14.07
  -2  11  -3  228.52    8.02
  -2  11   3  234.08    8.07
  -2  11  -3  233.19    7.52
   2  11  -3  237.66    7.53
  -2  11   3  232.87    7.86
   2  11  -3  230.04    8.09
  -2  11   4   97.32    3.80
   2  11  -4   90.90    3.77
  -2  11  -4   92.01    3.69
   2  11   4   91.00    3.67
   2  11  -4   90.99    3.22
  -2  11   4   91.07    3.58
  -2  11  -4   92.76    3.23
  -2  11   5   88.36    3.68
   2  11  -5   86.27    3.72
  -2  11  -5   89.97    3.14
   2  11  -5   87.08    3.13
   2  11   5   91.70    3.61
  -2  11  -5   90.44    3.62
  -2  11   5   88.42    3.51
   2  11  -6   19.76    1.60
  -2  11   6   16.32    1.35
  -2  11  -6   17.89    1.50
   2  11  -6   15.07    1.06
   2  11   6   17.79    1.49
  -2  11  -6   17.47    1.05
   2  11   6   17.00    1.57
  -2  11   6   17.98    1.61
  -2  11  -7    1.68    0.80
   2  11   7    2.46    1.11
  -2  11   7    2.78    0.99
  -2  11   7    1.52    1.12
   2  11  -7    1.80    1.20
  -2  11  -7    1.00    1.05
   2  11   7    1.19    1.09
  -2  11   7    2.71    0.98
   2  11  -7    1.00    0.76
   2  11  -8   92.42    3.40
   2  11  -8   99.07    4.07
   2  11   8   95.49    3.93
   2  11   8   94.05    3.94
  -2  11  -8   96.98    3.40
  -2  11   8   95.02    3.86
  -2  11   8   97.51    3.80
  -2  11  -8   97.67    3.91
   2  11   9    1.52    1.02
  -2  11   9    0.64    0.97
   2  11   9    0.99    1.09
  -2  11  -9    2.35    1.03
  -2  11   9    2.24    0.99
  -2  11  -9    1.19    0.81
   2  11  -9    1.69    0.80
  -2  11 -10  109.47    3.88
  -2  11  10  109.75    4.40
  -2  11 -10  110.51    4.43
  -2  11  10  105.92    4.27
   2  11  10  105.22    4.43
  -2  11  10  109.14    3.80
  -2 -11 -10  117.09    3.93
  -2  11 -10  104.11    3.81
   2  11 -11    0.98    0.75
  -2  11  11    0.97    0.98
   2  11  11    1.72    1.16
  -2  11 -11    2.05    1.13
  -2  11 -11    3.61    1.42
  -2  11 -11    1.75    0.84
   2  11 -11    3.55    1.45
   2  11  11    2.62    1.19
  -2  11  11    1.29    0.86
   2 -11 -11    2.57    0.92
  -2 -11 -11    0.08    0.99
   2  11 -11    1.43    0.63
  -2  11 -11    1.71    0.73
   2  11 -12    4.24    0.87
   2  11  12    3.78    1.24
   2  11  12    3.55    1.16
  -2  11  12    4.22    1.23
  -2  11 -12    1.84    1.48
  -2  11 -12    4.26    1.20
  -2  11 -12    3.92    0.99
   2  11 -12    4.02    1.52
   2 -11 -12    3.74    1.01
  -2  11  12    3.91    0.96
  -2 -11 -12    4.08    1.06
   2  11 -12    4.13    0.71
  -2  11 -12    4.30    0.81
   2  11 -13   62.35    2.44
  -2  11 -13   59.22    2.56
   2  11  13   66.03    3.16
  -2  11 -13   65.21    2.62
  -2  11  13   65.68    3.11
   2  11 -13   68.76    3.65
  -2  11 -13   63.74    3.16
  -2  11 -13   70.99    3.51
   2 -11 -13   64.13    2.61
  -2 -11 -13   67.02    2.68
  -2  11  13   58.44    2.40
  -2  11 -13   59.72    2.44
   2  11 -13   57.43    2.34
  -2  11 -14  142.89    5.02
   2  11 -14  147.85    4.92
   2  11  14  146.76    5.69
  -2  11  14  144.19    5.58
   2  11 -14  145.84    6.15
  -2  11 -14  152.78    5.76
  -2  11 -14  146.75    5.06
  -2  11 -14  150.95    6.04
   2 -11 -14  148.88    5.08
  -2 -11 -14  152.16    5.14
  -2  11  14  133.13    4.80
  -2  11 -14  141.10    4.89
   2  11 -14  132.57    4.79
   2  11 -15  216.96    7.18
  -2  11 -15  212.33    7.28
   2  11 -15  201.08    7.17
  -2 -11 -15  226.22    7.40
   2 -11 -15  227.55    7.35
  -2  11  15  204.10    7.05
  -2  11  15  215.97    7.93
  -2  11 -15  238.37    8.40
  -2  11 -15  230.29    7.36
   2  11 -15  245.67    8.62
  -2 -11 -15  202.29    7.86
   2  11  15  227.24    8.01
   2  11 -16    1.73    0.97
   2  11 -16    0.87    0.83
  -2  11 -16    2.45    0.98
   2 -11 -16    2.41    1.25
  -2 -11 -16    2.13    1.30
  -2  11  16    1.73    0.89
  -2  11  16    1.37    1.27
  -2  11 -16    1.80    1.54
   2  11 -16    2.22    1.66
   2  11  16    1.31    1.23
  -2  11 -16    1.92    1.13
   2  11 -17   59.72    2.45
  -2  11 -17   61.30    2.56
   2  11 -17   61.46    2.53
  -2 -11 -17   61.99    2.80
   2 -11 -17   59.50    2.71
  -2  11  17   60.30    3.21
  -2  11 -17   68.55    3.70
  -2  11 -17   61.98    2.73
   2  11  17   57.73    3.18
   2  11 -17   61.21    3.71
   2  11 -18    0.94    0.77
   2  11 -18    1.76    1.01
  -2  11 -18    0.12    0.93
   2 -11 -18    1.11    1.23
   2  11 -18    0.86    1.76
  -2  11 -18    0.87    1.13
   2  11  18    2.29    1.29
  -2  11 -18    0.13    1.62
  -2  11  18    1.34    1.19
  -2 -11 -18    1.59    1.78
  -2  11 -19    7.54    1.05
   2  11 -19    7.73    1.17
   2  11 -19    7.52    0.88
   2 -11 -19    6.83    1.41
  -2 -11 -19    8.79    1.94
  -2  11 -19    6.08    1.64
   2  11  19    9.01    1.48
  -2  11  19    7.82    1.41
   2  11 -19   10.86    2.02
  -2  11 -19    6.75    1.25
   2  11 -20   33.90    1.76
  -2  11 -20   32.79    1.65
   2 -11 -20   35.92    2.06
  -2  11 -20   35.68    1.93
   2  11 -20   34.32    2.82
  -2 -11 -20   32.98    2.50
  -2 -11  21    3.83    0.78
   2  11 -21    3.00    1.00
  -2  11 -21    4.65    0.83
   2 -11 -21    3.53    1.31
  -2  11 -21    4.57    1.12
   2  11 -22   -0.55    0.95
  -2  11 -22    0.03    0.72
   2 -11 -22    0.47    1.17
  -2 -11 -22   -0.44    1.25
  -2  11 -22    1.24    0.94
   2  11 -23    0.50    0.90
   2 -11 -23   -1.01    1.09
  -2 -11 -23   -0.64    1.12
  -2  11 -23    0.15    0.85
   2  11 -23   -0.22    0.84
   2  11 -24   -0.36    0.80
  -2  11 -24   -1.19    0.76
   2  11 -24    0.36    0.76
  -2 -11 -24    0.60    1.02
   2 -11 -24    0.79    0.99
   2  11 -25    2.36    0.75
  -2  11 -25    2.70    0.71
   2  11 -25    4.79    0.75
   2 -11 -25    3.30    0.96
  -2  11 -25    3.40    0.86
   2  11  25    3.61    0.77
  -2  11 -26    9.84    0.79
   2  11 -26    9.68    0.76
   2  11 -26   10.82    0.77
  -2  11 -26    9.44    0.83
   2  11 -27    1.78    0.43
  -2 -11  27    1.83    0.54
  -2 -11 -27    1.68    0.55
  -2  11 -27    0.91    0.41
   2  11 -27    0.81    0.45
  -2  11 -28   -0.02    0.30
  -2 -11 -28    1.09    0.34
  -2  12   0   21.52    1.38
  -2  12   0   20.90    1.66
   2  12   0   18.49    1.68
  -2  12   1    1.61    1.08
  -2  12   1    0.88    0.80
   2  12  -1    1.70    1.23
   2  12   1    2.80    1.26
  -2  12  -1    1.98    1.09
   2  12  -2   18.29    1.14
  -2  12  -2   20.00    1.17
   2  12  -2   21.49    1.71
   2  12   2   21.57    1.72
  -2  12  -2   22.73    1.63
  -2  12   2   21.53    1.65
  -2  12   2   19.96    1.41
  -2  12   3   23.50    1.76
   2  12  -3   22.18    1.20
   2  12   3   21.91    1.61
  -2  12  -3   21.64    1.19
   2  12  -3   21.19    1.72
  -2  12   3   22.29    1.44
  -2  12  -3   18.93    1.58
   2  12   4   82.35    3.42
   2  12  -4   79.81    3.55
  -2  12   4   81.85    3.52
   2  12  -4   77.68    2.93
  -2  12  -4   83.17    2.94
  -2  12   4   80.92    3.30
  -2  12  -4   83.78    3.49
  -2  12   5   95.89    3.86
  -2  12  -5  101.68    3.49
  -2  12   5  101.64    4.09
   2  12  -5   93.49    3.47
  -2  12  -5  101.38    4.02
   2  12   5  103.00    4.03
   2  12  -5   96.89    4.10
  -2  12   6  408.25   13.33
   2  12   6  407.22   13.40
   2  12  -6  397.24   12.83
  -2  12  -6  408.36   13.40
  -2  12   6  424.90   13.51
  -2  12  -6  406.86   12.84
   2  12   6  394.84   13.43
   2  12  -6  396.47   13.51
   2  12   7  192.45    7.08
  -2  12   7  195.65    7.13
   2  12  -7  201.87    7.20
  -2  12  -7  193.43    6.46
  -2  12  -7  197.12    7.05
  -2  12   7  197.97    6.88
  -2  12   7  197.69    6.97
   2  12   7  194.16    7.02
   2  12  -8   35.71    2.36
  -2  12  -8   41.67    2.29
   2  12   8   37.33    2.27
  -2  12  -8   40.13    1.79
  -2  12   8   34.67    2.03
  -2  12   8   37.88    2.18
   2  12   8   36.50    2.29
  -2  12   8   39.18    1.76
  -2  12  -8   33.81    2.70
  -2  12  -8   41.49    1.74
   2  12   9   55.34    2.81
  -2  12  -9   55.77    2.21
   2  12  -9   53.94    2.87
   2  12   9   52.66    2.73
  -2  12   9   58.06    2.62
  -2  12   9   52.78    2.63
  -2  12  -9   59.15    2.78
  -2  12   9   51.16    2.14
  -2 -12  -9   50.99    2.19
  -2  12   9   59.12    2.44
   2  12  -9   47.81    2.03
  -2  12  -9   56.08    2.15
   2  12 -10    1.30    0.72
   2  12  10    0.43    1.03
  -2  12 -10    1.34    0.89
  -2  12 -10    0.08    1.15
  -2  12  10    0.45    1.07
   2  12 -10    0.87    1.18
  -2  12  10    0.65    1.06
  -2  12  10    0.98    0.93
   2 -12 -10    0.85    0.85
  -2 -12 -10    2.59    0.96
   2  12 -10    0.94    0.68
  -2  12 -10    1.13    0.70
   2  12 -11    1.79    0.76
  -2  12  11    1.26    1.05
  -2  12 -11    2.32    1.18
   2  12  11    3.26    1.29
   2  12  11    3.22    1.20
  -2  12 -11    2.30    1.01
   2  12 -11    2.04    1.24
  -2  12  11    1.26    0.87
  -2 -12 -11    2.83    1.04
   2 -12 -11    2.48    0.99
  -2  12 -11    1.52    0.82
   2  12 -11    0.91    0.65
   2  12 -12  128.85    4.31
   2  12 -12  132.46    5.32
  -2  12 -12  133.25    4.49
  -2  12  12  125.80    4.95
   2  12  12  123.79    5.09
  -2  12 -12  132.93    5.14
   2  12  12  134.22    5.15
  -2  12  12  118.12    4.28
   2 -12 -12  124.91    4.42
  -2 -12 -12  121.99    4.49
  -2  12 -12  120.17    4.34
   2  12 -12  116.49    4.25
  -2  12 -13  123.28    4.57
   2  12 -13  130.79    4.43
  -2  12 -13  128.28    5.24
   2  12  13  126.24    5.20
  -2  12  13  121.33    5.08
  -2  12 -13  128.03    4.58
   2  12 -13  125.58    5.43
  -2 -12 -13  137.77    4.69
  -2  12  13  129.74    4.42
   2 -12 -13  134.84    4.61
   2  12 -13  122.60    4.35
  -2  12 -13  123.13    4.44
  -2  12 -14   15.30    1.30
   2  12 -14   16.16    1.25
  -2  12 -14   17.81    1.40
   2  12 -14   14.14    1.88
  -2  12  14   16.31    1.68
   2  12  14   18.80    1.77
   2 -12 -14   20.32    1.52
  -2  12  14   16.39    1.26
  -2 -12 -14   15.38    1.47
  -2  12 -14   14.63    1.13
   2  12 -14   14.33    1.03
   2  12 -15   54.77    2.39
   2  12 -15   56.35    2.39
  -2  12 -15   55.67    2.48
   2  12 -15   62.17    3.36
  -2 -12 -15   55.86    3.03
  -2  12 -15   61.01    2.60
   2  12  15   53.74    3.06
  -2  12  15   54.66    2.95
  -2  12  15   56.17    2.31
  -2 -12 -15   58.92    2.63
   2 -12 -15   59.61    2.58
  -2  12 -15   56.38    2.34
  -2  12 -16    1.35    1.01
   2  12 -16    0.22    0.99
   2  12 -16    0.35    0.83
  -2 -12 -16    1.32    1.27
   2 -12 -16    1.09    1.19
  -2  12  16    2.32    0.89
  -2  12  16    1.78    1.23
  -2  12 -16    0.96    1.18
   2  12  16    2.06    1.25
   2  12 -16    1.10    1.36
   2  12 -17   26.98    1.50
   2  12 -17   26.31    1.55
  -2  12 -17   26.55    1.61
  -2 -12 -17   28.11    1.92
   2 -12 -17   28.53    1.81
  -2  12  17   25.70    1.39
   2  12  17   28.53    2.19
   2  12 -17   28.02    2.32
  -2  12 -17   29.91    1.81
  -2  12  17   27.87    2.13
   2  12 -18    6.26    0.91
  -2  12 -18    5.73    1.03
   2  12 -18    4.75    1.04
   2 -12 -18    4.96    1.35
  -2 -12 -18    4.45    1.37
  -2  12 -18    5.17    1.24
   2  12  18    4.79    1.40
  -2  12  18    6.92    1.40
   2  12 -18    6.00    1.54
  -2 -12 -18    5.77    1.79
   2  12 -19   10.29    0.94
   2  12 -19   10.67    1.13
  -2  12 -19   10.89    1.08
  -2 -12 -19   14.30    1.55
   2 -12 -19   11.23    1.44
  -2  12  19    9.47    1.48
   2  12  19    9.85    1.51
   2  12 -19   12.17    1.70
  -2 -12 -19   11.82    1.88
  -2  12 -19   10.12    1.28
   2  12 -20   -0.26    0.66
  -2  12 -20    1.22    0.84
   2  12 -20    0.57    0.92
   2 -12 -20    1.19    1.22
  -2  12 -20    0.77    1.05
  -2  12 -21    2.00    0.75
   2  12 -21    2.92    0.96
  -2 -12  21    2.05    0.72
   2 -12 -21    2.34    1.25
  -2  12 -21    3.07    1.00
   2  12 -22   11.25    1.09
  -2  12 -22   10.93    0.92
  -2 -12  22   11.91    0.86
   2 -12 -22   12.58    1.35
   2  12 -22   12.76    1.16
  -2  12 -22   13.56    1.20
   2  12 -23    1.03    0.82
  -2  12 -23    1.08    0.82
   2  12 -23    2.45    0.90
   2 -12 -23    0.22    1.05
   2  12 -24    7.88    0.88
  -2  12 -24    8.42    0.89
   2  12 -24    9.30    0.90
   2 -12 -24    8.97    1.08
  -2  12 -24    9.21    1.06
   2  12  24    8.71    0.96
   2  12 -25   15.56    0.91
  -2  12 -25   14.23    1.04
  -2  12 -25   14.13    0.93
   2  12 -25   15.12    0.95
   2 -12 -25   15.19    1.11
  -2  12 -25   16.22    1.06
  -2  12  25   12.51    0.86
  -2  12 -26    4.77    0.68
  -2 -12 -26    8.65    0.78
  -2  12 -26    8.01    0.69
  -2  12  26    6.96    0.52
   2  12 -26    4.92    0.70
   2  12 -27    1.16    0.43
  -2  12 -27    1.54    0.46
  -2 -12  27    2.49    0.42
  -2 -12 -27    2.59    0.45
   2  12 -27    1.03    0.35
   2  13   0   59.98    2.94
  -2  13   0   57.03    2.88
  -2  13   0   64.11    2.66
   2  13   1   31.92    2.12
   2  13  -1   33.40    2.15
  -2  13  -1   33.30    2.07
  -2  13  -1   30.50    1.72
  -2  13   1   34.90    1.83
  -2  13   1   33.08    2.04
  -2  13  -2    4.98    1.20
  -2  13   2    5.20    0.93
  -2  13   2    6.34    1.25
   2  13   2    7.47    1.33
   2  13  -2    6.57    1.35
  -2  13  -3   91.47    3.25
  -2  13  -3   90.21    3.83
   2  13  -3   90.53    3.94
   2  13   3   86.89    3.74
  -2  13   3   91.44    3.86
  -2  13   3   90.19    3.60
  -2  13  -4    5.38    0.87
  -2  13   4    4.44    1.00
  -2  13   4    6.85    1.26
   2  13  -4    6.29    1.25
   2  13   4    5.31    1.14
  -2  13  -4    6.49    1.24
  -2  13   5    1.88    1.12
  -2  13   5    1.42    0.92
   2  13  -5    2.82    1.20
  -2  13  -5    2.96    1.12
  -2  13  -5    3.17    0.86
   2  13   5    3.26    1.16
  -2  13  -5    0.63    2.01
   2  13  -5    2.83    1.22
   2  13   5    4.42    1.09
  -2  13   5    3.33    0.88
  -2  13   6   62.73    2.68
  -2  13  -6   62.19    2.89
   2  13  -6   63.87    3.08
  -2  13  -6   64.57    2.36
   2  13   6   61.35    2.86
  -2  13   6   62.57    2.97
  -2  13   6   57.90    2.71
   2  13   6   68.81    2.73
  -2  13   6   61.07    2.40
   2  13   7   89.38    3.84
  -2  13  -7   95.72    3.89
   2  13   7   97.76    4.01
   2  13  -7  101.54    4.14
  -2  13  -7   94.69    3.30
  -2  13   7   96.32    3.98
  -2  13   7   97.24    3.72
  -2  13   7   91.55    3.77
  -2  13   7   90.69    3.26
   2  13   7  101.41    3.66
   2  13   7   92.85    3.28
  -2  13   7  100.30    3.58
   2  13   8  137.84    5.03
  -2  13   8  135.53    4.76
  -2  13  -8  139.91    4.99
  -2  13   8  133.83    4.87
   2  13   8  135.83    4.94
   2  13  -8  135.73    5.08
  -2  13  -8  136.77    4.30
  -2  13   8  124.91    4.19
   2  13   8  127.43    4.24
   2  13  -8  127.95    4.19
  -2  13   8  137.30    4.57
  -2  13  -8  125.23    4.25
   2  13   9  109.08    4.39
  -2  13   9   98.63    4.13
  -2  13  -9  109.40    4.44
  -2  13  -9  106.81    3.73
  -2  13   9  105.50    4.30
   2  13  -9  107.48    4.52
   2  13   9  113.35    4.48
  -2  13   9  100.88    3.69
  -2 -13  -9  108.70    3.76
   2 -13  -9  102.58    3.66
  -2  13   9  115.76    4.04
  -2  13  -9  106.47    3.70
   2  13   9  100.56    3.72
   2  13  -9   98.86    3.61
   2  13 -10  102.04    3.56
   2  13  10  111.35    4.39
  -2  13  10  105.77    4.19
  -2  13 -10  101.78    4.34
  -2  13  10   95.47    4.22
   2  13 -10  100.56    4.51
  -2  13 -10  101.08    3.73
   2  13  10  103.26    4.36
  -2  13 -10   97.20    3.74
  -2 -13 -10  102.02    3.74
  -2  13  10  101.50    3.65
   2 -13 -10  101.83    3.67
  -2  13  10  111.18    4.04
   2  13  10   97.32    3.70
   2  13 -10   97.47    3.58
  -2  13 -10   99.22    3.65
   2  13 -11    1.07    0.79
   2  13  11    0.39    1.15
   2  13 -11   -0.44    1.37
  -2  13 -11    1.15    1.17
   2  13  11    0.65    1.29
  -2  13 -11    1.11    0.97
  -2  13  11    1.08    1.10
  -2 -13 -11   -0.42    1.04
   2 -13 -11    0.92    0.97
  -2  13  11    0.84    1.01
   2  13 -11   -0.32    0.66
  -2  13  11    1.11    1.17
  -2  13 -11   -0.40    0.86
   2  13 -12   11.16    1.05
  -2  13 -12   11.94    1.26
   2  13  12    9.79    1.48
   2  13 -12   10.58    1.74
  -2  13 -12    8.67    1.52
   2  13  12   11.85    1.57
  -2  13  12    8.94    1.36
   2 -13 -12   10.90    1.21
  -2 -13 -12   12.67    1.39
  -2  13  12   11.08    1.23
   2  13 -12   10.21    0.96
  -2  13 -12   10.64    1.00
  -2  13  12   11.14    1.44
  -2  13 -13  634.24   20.29
   2  13 -13  647.16   20.12
   2  13  13  656.10   21.02
   2  13 -13  653.53   21.30
  -2  13 -13  660.99   20.31
  -2  13 -13  639.10   21.05
  -2  13  13  635.93   20.89
  -2  13  13  609.64   20.07
   2 -13 -13  662.02   20.28
  -2 -13 -13  650.74   20.33
  -2  13  13  699.87   20.59
   2  13 -13  616.90   20.08
  -2  13 -13  620.78   20.16
  -2  13 -14    0.70    1.09
   2  13 -14    1.52    0.90
   2  13  14   -0.10    1.21
   2  13 -14    0.24    1.36
  -2  13  14    0.28    1.17
  -2  13 -14    0.84    1.16
  -2  13  14    0.94    0.98
  -2 -13 -14    0.83    1.25
   2 -13 -14    0.54    1.21
  -2  13  14    0.86    1.20
   2  13 -14    1.30    0.72
  -2  13 -14    1.00    0.86
   2  13 -15    8.33    1.10
   2  13 -15    7.35    1.03
  -2  13 -15    6.33    1.24
  -2 -13 -15    7.24    1.50
  -2  13 -15   10.16    1.33
   2  13  15   11.30    1.66
  -2  13  15   10.37    1.51
   2  13 -15   10.90    1.76
   2 -13 -15    8.12    1.34
  -2  13  15    8.03    1.11
  -2 -13 -15    8.10    1.42
  -2  13 -15    9.72    1.05
  -2  13  15   10.74    1.42
   2  13 -16   19.50    1.40
   2  13 -16   19.00    1.36
  -2  13 -16   18.11    1.47
   2  13  16   22.00    1.93
  -2  13 -16   21.28    1.62
  -2  13  16   18.35    1.83
   2  13 -16   19.83    2.12
  -2  13  16   22.07    1.33
   2 -13 -16   23.04    1.66
  -2 -13 -16   22.13    1.76
  -2  13  16   23.26    1.72
   2  13 -17   98.12    3.72
   2  13 -17  103.51    3.76
  -2  13 -17  104.07    3.84
   2  13  17   99.50    4.53
   2  13 -17   96.99    4.67
  -2  13  17   99.19    4.46
  -2  13 -17  109.30    3.98
  -2 -13 -17  104.54    4.05
   2 -13 -17  103.61    3.98
  -2  13  17  109.17    4.07
  -2  13 -18    0.75    0.96
   2  13 -18    1.07    0.91
   2  13 -18    1.41    0.82
   2 -13 -18    1.70    1.26
  -2 -13 -18    0.15    1.32
   2  13 -18    0.47    1.30
   2  13  18    1.74    1.21
  -2 -13 -18    0.97    1.67
  -2  13 -18    1.15    1.06
  -2  13  18    1.89    1.19
   2  13 -19    1.57    0.75
  -2  13 -19    2.28    0.92
   2  13 -19    2.11    0.90
  -2  13 -19    2.67    1.14
   2 -13 -19    1.51    1.19
  -2 -13 -19    1.36    1.31
  -2  13 -20   21.38    1.27
   2  13 -20   19.42    1.11
   2  13 -20   22.41    1.33
  -2 -13  20   21.49    1.24
  -2  13 -20   22.14    1.49
  -2 -13 -20   22.90    1.68
   2 -13 -20   22.46    1.62
   2  13  20   18.88    1.25
  -2  13 -21    0.08    0.72
   2  13 -21    0.30    0.79
  -2 -13  21    0.39    0.66
  -2  13 -21   -0.56    0.95
   2  13 -21    0.32    0.92
  -2 -13 -21    0.17    1.17
   2 -13 -21    0.61    1.10
   2  13  21    1.12    0.68
  -2 -13  22    0.28    0.59
   2  13 -22    0.71    0.80
  -2  13 -22    0.68    0.62
  -2  13 -22    1.23    0.86
   2  13 -22    1.01    0.88
   2 -13 -22    0.99    1.08
   2  13  22   -1.07    0.96
   2  13 -23    3.79    0.77
   2  13 -23    3.50    0.80
  -2  13 -23    3.60    0.79
   2 -13 -23    3.92    1.00
   2  13  23    2.88    0.88
  -2  13 -23    3.14    0.99
  -2  13 -24    4.67    0.86
   2  13 -24    5.93    0.75
  -2  13 -24    6.44    0.78
   2 -13 -24    4.82    0.91
   2  13  24    6.91    0.82
  -2  13  24    6.81    0.72
  -2  13 -24    5.88    0.88
   2  13 -25    1.65    0.57
  -2  13 -25    1.50    0.56
  -2  13 -25    0.93    0.67
  -2  13  25    1.06    0.47
  -2  13 -25    0.79    0.66
  -2 -13  26    3.13    0.48
  -2  13 -26    2.89    0.54
   2 -13 -26    3.85    0.54
   2  13 -26    3.33    0.53
  -2  13 -26    3.21    0.51
  -2  14   0    1.73    0.85
  -2  14   0    3.15    1.10
   2  14   0    1.91    1.23
  -2  14   0    2.27    1.23
   2  14   0    2.96    1.20
  -2  14  -1    8.24    1.08
  -2  14   1    9.11    1.40
   2  14  -1    9.63    1.47
  -2  14  -1   10.31    1.39
  -2  14   1    8.28    1.08
   2  14   1    8.86    1.36
  -2  14   1    9.40    1.05
   2  14   1    9.14    0.89
  -2  14   1    9.97    1.46
  -2  14   1    9.35    0.92
  -2  14  -1   11.37    1.46
   2  14   1    9.92    1.30
   2  14   2   52.69    2.64
   2  14  -2   50.46    2.82
  -2  14  -2   48.65    2.71
  -2  14   2   49.62    2.76
  -2  14  -2   53.29    2.45
   2  14   2   54.29    2.85
  -2  14   2   51.31    2.50
  -2  14   2   50.56    2.14
   2  14   2   49.35    2.12
  -2  14   2   50.66    2.20
  -2  14   2   56.27    2.63
   2  14   2   57.80    2.58
  -2  14  -2   57.35    2.80
   2  14  -3  137.41    5.19
   2  14   3  126.71    4.98
  -2  14   3  127.91    4.83
  -2  14  -3  126.90    5.05
  -2  14   3  136.19    5.14
  -2  14   3  123.62    4.36
  -2  14   3  126.25    4.44
  -2  14   3  140.14    4.85
   2  14   3  123.53    4.36
  -2  14  -3  140.61    5.06
   2  14   3  145.40    4.87
   2  14  -4   11.69    1.62
  -2  14   4   12.45    1.29
  -2  14  -4   12.07    1.10
  -2  14   4   11.04    1.59
  -2  14  -4   12.14    1.51
   2  14   4   11.12    1.43
  -2  14   4   14.98    1.20
   2  14   4   16.79    1.51
  -2  14   4   15.51    1.20
  -2  14   4   17.10    1.47
   2  14   4   13.93    1.05
   2  14   5   52.13    2.68
  -2  14  -5   52.34    2.70
  -2  14   5   49.28    2.49
   2  14  -5   48.90    2.80
  -2  14  -5   52.77    2.11
  -2  14   5   43.77    2.63
  -2  14   5   46.58    2.08
  -2 -14  -5   50.51    2.06
   2  14   5   55.33    2.54
   2  14   5   48.52    2.07
   2  14  -5   52.56    2.64
  -2  14   5   52.82    2.22
  -2  14   5   52.81    2.48
  -2  14   6    1.76    1.23
  -2  14  -6    0.62    1.15
  -2  14   6    0.89    0.96
  -2  14  -6    0.65    0.82
   2  14   6    2.48    1.15
   2  14  -6    2.51    1.31
  -2  14   6    2.38    1.02
  -2  14  -6   -0.10    2.17
  -2 -14  -6    1.62    0.81
   2  14  -6    5.14    2.01
  -2  14   6    2.55    1.14
  -2  14   6    1.90    0.95
   2  14   6    2.70    1.18
   2  14   6    2.05    0.84
  -2  14   7    4.89    1.11
  -2  14  -7    4.31    0.95
   2  14   7    6.29    1.30
   2  14   7    2.71    1.30
  -2  14   7    3.72    1.31
  -2  14  -7    4.89    1.29
  -2  14   7    2.80    1.06
   2  14  -7    5.40    1.50
   2  14  -7    9.43    2.03
  -2  14  -7    0.97    2.16
   2  14   7    4.52    1.28
  -2  14   7    4.44    1.05
  -2  14   7    4.10    1.22
  -2  14  -7    4.45    0.88
   2  14   7    3.84    0.92
  -2  14   8    2.59    1.06
  -2  14   8    2.55    1.08
   2  14   8    1.53    1.20
  -2  14  -8    1.12    1.19
   2  14   8    2.75    1.25
  -2  14  -8    1.47    0.97
   2  14  -8    3.21    1.42
   2  14  -8    5.95    2.02
  -2  14   8    2.93    1.02
  -2  14  -8    2.14    2.20
   2  14   8    2.54    0.94
  -2  14  -8    2.22    0.89
   2  14   8    2.29    1.25
  -2  14   8    2.38    1.00
   2  14  -8    1.67    0.78
  -2  14   8    1.31    1.16
   2  14   9    0.19    1.14
  -2  14   9    1.33    1.11
   2  14  -9    0.75    1.39
  -2  14  -9   -0.19    1.14
   2  14   9    1.57    1.25
  -2  14   9    0.70    1.02
  -2  14  -9    0.88    0.89
  -2  14  -9    0.10    2.18
  -2  14   9    0.92    1.06
   2  14  -9    1.33    0.80
  -2  14   9    0.60    1.21
   2  14   9    0.44    0.86
   2  14   9    0.57    1.25
  -2  14  -9   -0.04    0.81
  -2  14 -10   25.31    1.56
   2  14 -10   27.01    2.24
  -2  14 -10   24.46    2.01
  -2  14  10   25.88    1.87
   2  14  10   27.25    2.03
   2  14  10   27.30    2.01
  -2  14  10   25.30    1.53
  -2  14 -10   27.59    1.61
   2 -14 -10   27.94    1.54
   2  14  10   31.02    2.04
  -2  14 -10   26.81    1.50
   2  14  10   25.75    1.55
   2  14 -10   24.40    1.40
  -2  14  10   27.65    1.89
   2  14 -11  107.89    4.73
  -2  14 -11  100.40    3.85
  -2  14  11  100.60    4.31
   2  14  11  105.51    4.48
  -2  14 -11  105.71    4.56
   2  14  11   96.99    4.47
   2 -14 -11  110.46    3.82
  -2  14  11  107.11    3.77
   2  14  11  100.61    3.80
   2  14 -11   96.89    3.66
  -2  14  11  108.95    4.14
  -2  14 -11   99.32    3.75
   2  14 -12   37.71    1.74
   2  14  12   38.28    2.41
  -2  14  12   34.91    2.29
  -2  14 -12   38.81    1.98
  -2  14 -12   38.87    2.49
   2  14 -12   38.96    2.67
   2  14  12   36.07    2.49
  -2 -14 -12   39.32    2.06
   2 -14 -12   35.37    1.89
  -2  14  12   33.51    1.80
  -2  14  12   37.93    2.17
   2  14 -12   34.55    1.66
   2  14  12   34.94    1.85
  -2  14 -12   35.36    1.78
  -2  14 -13   41.13    2.16
   2  14 -13   43.87    1.94
   2  14 -13   46.45    2.93
  -2  14  13   47.02    2.58
   2  14  13   45.05    2.69
  -2  14 -13   48.33    2.17
   2 -14 -13   43.79    2.14
  -2 -14 -13   44.29    2.22
  -2  14  13   41.27    2.03
  -2  14  13   43.26    2.35
   2  14  13   40.77    2.04
   2  14 -13   38.74    1.84
  -2  14 -13   41.72    1.97
   2  14 -14  128.55    4.39
  -2  14 -14  122.67    4.57
   2  14 -14  126.04    5.47
   2  14  14  120.97    5.17
  -2  14  14  115.77    5.03
  -2  14 -14  133.56    4.62
  -2 -14 -14  117.81    5.29
  -2  14  14  122.46    4.37
  -2 -14 -14  130.27    4.68
   2 -14 -14  130.76    4.60
   2  14  14  121.95    4.50
  -2  14  14  130.27    4.81
  -2  14 -14  125.42    4.42
   2  14 -14  121.59    4.32
   2  14 -15  368.42   11.83
  -2  14 -15  371.25   12.01
   2  14 -15  368.32   11.94
   2  14  15  362.16   12.71
  -2  14  15  342.04   12.58
  -2  14 -15  387.75   12.09
   2  14 -15  364.96   13.01
  -2 -14 -15  378.87   12.10
   2 -14 -15  378.82   12.03
  -2  14  15  355.90   11.77
  -2  14 -15  375.41   11.87
  -2  14  15  380.10   12.24
   2  14  15  363.41   11.96
   2  14 -16   94.49    3.34
  -2  14 -16   90.97    3.46
   2  14 -16   84.78    3.37
   2  14 -16   87.17    4.29
   2  14  16   89.17    4.10
  -2  14 -16   92.07    3.57
  -2  14  16   87.68    4.00
  -2 -14 -16   85.19    3.59
   2 -14 -16   90.21    3.55
  -2  14  16   90.41    3.65
   2  14  16   86.32    3.39
   2  14 -17   17.34    1.24
   2  14 -17   15.81    1.21
  -2  14 -17   15.83    1.32
  -2  14 -17   16.72    1.48
   2  14 -17   16.78    1.90
  -2  14  17   16.27    1.60
   2  14  17   14.07    1.70
  -2 -14 -17   18.19    1.63
   2 -14 -17   16.32    1.53
   2  14  17   14.85    1.26
  -2  14  17   16.88    1.51
   2  14 -18    6.49    0.92
  -2  14 -18    7.15    1.06
   2  14 -18    6.41    0.98
  -2  14 -18    7.63    1.22
   2 -14 -18    8.11    1.30
  -2 -14 -18    8.37    1.41
   2  14  18    7.31    0.99
   2  14 -19    1.26    0.83
  -2  14 -19    1.71    0.88
   2  14 -19    1.19    0.71
  -2  14 -19    2.65    1.05
   2 -14 -19    2.12    1.13
   2  14  19    1.12    0.78
   2  14  19    1.13    1.20
   2  14 -20    0.16    0.61
  -2 -14  20   -0.03    0.73
  -2  14 -20    0.78    0.80
   2  14 -20   -0.03    0.80
  -2  14 -20    0.29    0.95
   2  14 -20   -0.24    0.96
   2 -14 -20    0.89    1.14
   2  14  20    0.25    0.68
   2  14  20   -0.87    1.13
  -2 -14  21    1.21    0.67
   2  14 -21    1.89    0.79
  -2  14 -21    1.56    0.70
   2  14 -21    2.55    0.90
  -2  14 -21    1.04    0.90
   2 -14 -21    2.73    1.06
   2  14  21    2.14    1.01
  -2  14  21    0.99    0.79
  -2  14 -22    1.94    0.62
  -2 -14  22    1.46    0.55
   2  14 -22    1.70    0.81
  -2  14 -22    1.42    0.79
   2 -14 -22    1.41    0.96
  -2  14  22    1.58    0.76
   2  14  22    1.21    0.86
   2  14 -23   -0.67    0.68
  -2  14 -23    0.51    0.66
  -2  14 -23    0.32    0.79
   2  14  23   -0.55    0.72
  -2  14  23   -0.41    0.60
  -2  14 -24    0.09    0.67
   2  14 -24    0.25    0.57
  -2  14 -24   -0.60    0.58
  -2 -14 -24    0.54    0.67
  -2  14 -24    0.60    0.74
  -2  14  24    0.85    0.48
  -2  14 -25   16.65    1.02
  -2 -14 -25   29.18    1.12
   2 -14 -25   27.93    1.06
   2  14 -25   15.92    1.04
  -2  14 -25   29.77    1.16
  -2  14 -26    0.02    0.33
   2  14 -26    0.04    0.32
  -2 -14 -26    1.00    0.38
   2  14 -26    1.06    0.34
  -2  14 -26    0.17    0.31
  -2  15   0   89.98    4.09
   2  15   0   94.87    4.15
  -2  15   0   85.30    3.70
   2  15   0  100.22    3.96
  -2  15   0  100.82    4.04
  -2 -15  -1   70.69    2.64
  -2  15  -1   71.27    3.13
  -2  15  -1   68.60    3.41
  -2  15   1   67.64    3.45
   2  15   1   75.03    3.52
   2  15   1   71.67    3.33
  -2  15   1   67.93    3.13
   2  15  -1   68.40    3.52
   2  15   1   75.99    3.31
  -2  15   1   75.36    3.38
  -2  15  -1   80.75    3.50
   2  15  -1   82.54    3.42
  -2  15   1   70.32    2.85
  -2  15   2    4.69    1.04
   2  15   2    5.88    1.21
   2  15   2    5.08    1.42
  -2  15   2    6.51    1.39
  -2  15  -2    4.64    1.20
   2  15  -2    5.64    1.41
   2  15  -2    9.48    2.30
  -2  15  -2   -0.11    2.42
   2  15   2    5.17    1.37
   2  15   2    3.77    0.84
  -2  15   2    4.32    0.91
  -2  15  -2    5.38    1.52
  -2  15   2    6.15    1.38
  -2  15   3   99.51    4.24
   2  15  -3  101.23    4.36
  -2  15   3   94.54    3.92
  -2  15  -3   89.77    4.15
   2  15   3   97.48    4.10
   2  15   3   93.40    4.25
  -2  15   3   91.57    3.50
  -2  15  -3   97.62    4.19
  -2  15   3  109.29    4.06
  -2  15   3   91.04    3.54
   2  15   3   99.55    3.48
   2  15   3  106.96    3.99
  -2  15  -4   13.12    1.63
   2  15   4   11.94    1.49
  -2  15   4   13.36    1.65
   2  15  -4   12.70    1.68
  -2  15   4   14.29    1.42
  -2  15  -4    9.63    2.64
  -2  15   4   11.70    1.26
   2  15   4   12.62    1.53
   2  15   4   12.18    1.06
  -2  15   4   12.49    1.22
  -2  15   4   12.37    1.57
  -2  15   5   96.46    3.90
  -2  15  -5  106.62    4.33
  -2  15   5  101.61    4.34
  -2  15  -5   99.31    3.55
   2  15   5  102.55    4.19
  -2  15   5   96.82    4.03
   2  15  -5  103.25    4.43
  -2 -15  -5   95.00    3.49
  -2  15   5   95.49    3.55
   2  15   5   96.32    3.52
  -2  15   5  113.91    4.05
  -2  15   5  103.19    3.66
   2  15   5  108.30    4.04
  -2  15   6  143.71    5.79
   2  15  -6  141.01    5.85
  -2  15  -6  141.52    5.72
   2  15   6  142.08    5.66
  -2  15  -6  150.16    5.04
  -2  15   6  137.90    5.51
  -2  15   6  140.04    5.39
  -2 -15  -6  145.12    4.98
   2  15   6  144.86    5.00
   2  15   6  148.48    5.47
  -2  15   6  154.02    5.43
  -2  15   6  142.47    5.09
   2  15  -7   50.53    3.07
   2  15   7   53.21    2.98
  -2  15   7   55.67    2.65
  -2  15  -7   54.99    2.93
  -2  15   7   50.33    2.98
  -2  15  -7   55.09    2.34
   2  15   7   56.46    2.92
  -2  15   7   53.69    2.76
  -2 -15  -7   54.25    2.27
  -2  15   7   51.30    2.41
   2  15   7   61.31    2.77
  -2  15  -7   53.23    2.30
  -2  15   7   55.22    2.67
   2  15   7   54.44    2.30
  -2  15   8   -0.08    0.99
  -2  15  -8    0.70    1.23
   2  15   8    0.20    1.27
   2  15   8    0.31    1.28
  -2  15   8   -0.35    1.09
   2  15  -8    0.56    1.31
  -2  15  -8   -0.37    1.03
  -2 -15  -8    1.47    0.88
  -2  15   8    0.82    1.14
  -2  15  -8    0.10    2.28
  -2  15   8    0.71    1.14
   2  15   8    0.40    1.27
   2  15  -8   -1.02    0.86
  -2  15  -8    0.12    0.87
   2  15   8    0.08    0.91
  -2  15   8   -0.38    1.00
   2  15   9    1.31    1.26
  -2  15  -9    1.02    0.93
   2  15  -9    1.15    1.41
  -2  15   9    0.57    0.99
  -2  15  -9    1.23    1.30
  -2  15   9   -0.09    1.11
  -2  15   9    1.65    1.10
  -2  15  -9    2.43    1.11
  -2 -15  -9    1.67    0.94
  -2  15   9   -0.07    1.22
   2  15   9    0.47    1.31
   2  15  -9    0.26    0.77
  -2  15  -9    1.48    0.92
   2  15   9    1.32    0.95
  -2  15   9    0.63    1.04
   2  15 -10    4.01    1.48
  -2  15  10    2.87    1.23
  -2  15 -10    5.02    1.12
  -2  15 -10    3.47    1.36
   2  15  10    3.40    1.39
   2  15  10    3.87    1.33
  -2  15 -10    2.94    1.07
  -2  15  10    3.02    1.16
  -2  15  10    4.48    1.21
  -2  15 -10    2.82    0.98
   2  15  10    3.19    1.50
   2  15 -10    3.24    0.87
  -2  15  10    4.90    1.35
   2  15  10    3.68    0.99
   2  15 -11  126.63    5.39
   2  15  11  127.39    5.17
   2  15  11  124.64    5.24
  -2  15 -11  125.91    5.23
  -2  15  11  129.97    5.00
  -2  15 -11  126.61    4.52
  -2  15 -11  120.29    4.46
  -2  15  11  124.26    4.37
   2 -15 -11  122.74    4.42
   2  15  11  133.89    4.92
  -2  15  11  126.92    4.79
   2  15 -11  114.73    4.31
   2  15  11  121.77    4.43
  -2  15  11  122.29    4.61
  -2  15 -11  121.11    4.40
   2  15  12    0.60    1.29
  -2  15  12    1.80    1.17
  -2  15 -12    1.17    1.10
   2  15  12    0.97    1.23
   2  15 -12    0.12    1.38
   2 -15 -12   -0.29    1.02
  -2  15  12    0.87    1.08
  -2  15  12   -0.79    1.26
   2  15  12   -0.48    0.96
   2  15  12    0.14    1.40
   2  15 -12   -0.24    0.73
  -2  15 -12    0.24    0.82
  -2  15  12   -1.50    1.13
  -2  15 -13    1.74    1.16
  -2  15  13   -0.92    1.09
  -2  15 -13    1.10    1.13
   2  15 -13    0.38    1.40
   2  15  13    1.02    1.29
  -2  15  13    0.30    1.03
   2 -15 -13    1.13    1.09
   2  15  13    0.17    0.91
   2  15 -13    0.23    0.75
  -2  15  13    0.98    1.21
  -2  15 -13    1.01    0.92
  -2  15  13    0.10    1.15
   2  15  13    0.07    1.45
  -2  15 -14  126.74    4.48
   2  15 -14  128.31    4.26
  -2  15 -14  120.50    4.50
   2  15  14  119.12    5.04
  -2 -15 -14  111.17    5.13
   2  15 -14  118.66    5.35
  -2  15  14  109.35    4.88
   2 -15 -14  127.21    4.48
   2  15  14  135.44    4.87
   2  15 -14  117.23    4.20
   2  15  14  118.30    4.37
  -2  15 -14  116.97    4.29
  -2  15  14  122.54    4.69
   2  15 -15   14.26    1.26
   2  15 -15   13.39    1.13
  -2  15 -15   15.41    1.40
  -2  15 -15   16.34    1.47
   2  15  15   15.88    1.72
   2  15 -15   15.72    1.90
  -2  15  15   12.88    1.57
   2 -15 -15   13.03    1.38
  -2  15 -15   15.79    1.22
   2  15  15   15.03    1.75
  -2  15  15   14.55    1.52
   2  15  15   15.50    1.25
   2  15 -16  162.98    5.90
   2  15 -16  177.35    5.84
  -2  15 -16  175.02    6.01
   2  15 -16  162.87    6.85
   2  15  16  168.13    6.66
  -2  15  16  163.77    6.54
  -2  15 -16  180.28    6.10
   2 -15 -16  182.26    6.06
   2  15  16  186.47    6.40
  -2  15  16  177.48    6.19
   2  15  16  171.03    5.91
   2  15 -17    0.50    0.82
   2  15 -17   -0.07    0.83
  -2  15 -17    1.49    0.97
  -2  15 -17   -0.28    1.03
   2 -15 -17    0.75    1.13
   2  15  17   -0.38    1.28
   2  15  17    0.98    0.79
  -2  15  17    1.02    1.09
  -2  15  17   -0.16    1.07
   2  15 -18    6.18    0.89
   2  15 -18    5.76    0.87
  -2  15 -18    5.19    0.99
  -2  15 -18    6.47    1.10
   2 -15 -18    5.57    1.19
  -2  15  18    5.01    1.09
   2  15  18    4.50    1.27
   2  15  18    5.62    0.84
   2  15 -19    0.13    0.67
   2  15 -19    0.61    0.75
  -2 -15  19    0.22    0.78
  -2  15 -19   -0.74    0.84
  -2  15 -19    0.74    1.01
   2 -15 -19    0.16    1.11
  -2  15  19    0.35    0.92
   2  15  19    0.53    0.69
   2  15  19   -0.57    1.10
  -2  15 -20    5.56    0.98
   2  15 -20    6.97    1.00
   2  15 -20    5.46    0.67
  -2  15 -20    5.84    0.83
  -2 -15  20    5.11    0.80
   2  15  20    6.10    1.11
  -2  15  20    5.49    0.93
  -2  15 -21    2.26    0.67
  -2 -15  21    3.40    0.64
   2  15 -21    2.97    0.80
  -2  15 -21    2.99    0.84
  -2 -15 -21    3.29    0.91
  -2  15 -21    2.86    1.04
  -2  15  21    2.72    0.77
   2  15  21    2.41    0.94
   2 -15  22    2.97    0.57
  -2  15 -22    2.66    0.83
  -2 -15  22    2.71    0.57
   2  15 -22    1.30    0.68
  -2  15 -22    3.96    0.75
  -2 -15 -22    2.16    0.79
  -2  15  22    2.58    0.65
   2  15  22    2.01    0.81
  -2  15 -22    2.44    0.92
  -2  15 -23    6.09    0.78
   2  15 -23    7.20    0.72
  -2  15 -23    6.78    0.72
   2 -15 -23    8.54    0.78
  -2 -15 -23    7.73    0.81
  -2  15  23    6.16    0.61
  -2  15 -24    0.41    0.53
   2 -15 -24    0.24    0.51
  -2 -15 -24    0.10    0.55
  -2  15  24    0.40    0.33
  -2  15 -25    2.19    0.40
   2  15 -25    1.43    0.37
  -2 -16   0   26.94    1.41
   2  16   0   32.66    2.14
  -2  16   0   31.53    2.29
   2  16   0   28.97    2.31
   2  16   0   32.93    2.31
  -2  16   0   30.61    1.63
  -2  16   0   35.60    2.34
   2  16   1    0.80    1.04
  -2  16   1    0.81    0.90
  -2  16  -1    1.58    1.34
   2  16   1    1.76    1.34
  -2  16   1    1.90    1.26
   2  16  -1    2.40    1.39
  -2  16  -1   -0.13    2.76
   2  16  -1    3.33    2.38
  -2  16   1    0.78    1.35
  -2  16   1    1.49    0.91
  -2  16  -1    1.66    1.47
   2  16  -1    2.22    1.44
   2  16   1    1.80    1.37
  -2  16   2   24.70    2.05
  -2  16  -2   20.36    1.97
  -2  16   2   23.84    1.72
   2  16   2   22.86    2.03
   2  16  -2   22.63    2.06
  -2  16  -2   24.24    2.18
  -2  16   2   22.44    1.47
  -2  16   2   28.90    2.03
   2  16  -2   25.44    2.11
   2  16   2   24.94    2.03
   2  16   3    1.28    1.17
  -2  16   3    2.94    1.27
   2  16   3    3.13    1.38
   2  16  -3    1.60    1.37
  -2  16   3    1.96    1.01
   2  16  -3    8.46    2.40
  -2  16  -3    2.59    2.56
  -2  16   3    2.82    0.93
   2  16   3    2.65    1.41
  -2  16   3    2.40    1.39
   2  16   3    1.66    0.84
   2  16   4   36.61    2.29
  -2  16   4   28.99    2.27
  -2  16  -4   30.60    2.24
   2  16  -4   30.27    2.38
  -2  16   4   33.93    2.09
   2  16  -4   72.15    3.44
  -2  16  -4    0.11    2.80
  -2  16   4   35.90    1.84
  -2  16   4   38.01    2.30
   2  16   4   35.91    2.20
   2  16   4   34.06    1.69
  -2  16   5   45.57    2.79
   2  16  -5   41.71    2.74
  -2  16   5   46.69    2.53
  -2  16  -5   48.15    2.79
   2  16   5   47.61    2.68
   2  16   5   52.47    2.60
  -2  16   5   54.35    2.68
  -2  16   5   50.43    2.19
   2  16   5   46.96    2.07
  -2  16   6   56.03    3.10
  -2  16  -6   57.59    3.08
   2  16  -6   61.44    3.29
  -2  16   6   53.41    2.79
   2  16   6   59.83    3.06
   2  16  -6  117.87    4.18
  -2 -16  -6   51.79    2.28
   2  16   6   62.92    2.85
   2  16   6   57.49    2.34
  -2  16   6   61.95    2.88
  -2  16   6   53.92    2.41
   2  16   7    0.90    1.21
   2  16  -7    2.19    1.33
  -2  16   7    1.96    1.11
  -2  16  -7    1.15    1.05
   2  16   7    3.34    1.42
  -2  16  -7    3.44    1.32
  -2  16  -7    2.41    2.43
   2  16  -7    5.10    2.14
  -2 -16  -7    1.42    0.92
  -2  16   7    1.50    1.37
   2  16   7    2.16    0.95
   2  16   7    1.57    1.42
  -2  16  -7    2.64    1.04
  -2  16   7    1.78    1.13
  -2  16   8   -0.09    1.05
   2  16   8    0.11    1.30
  -2  16  -8    1.59    1.31
  -2  16  -8    2.00    1.05
   2  16   8    0.61    1.22
   2  16  -8    0.24    1.38
  -2  16  -8    0.11    2.29
  -2 -16  -8    0.78    0.95
  -2  16   8    0.19    1.19
  -2  16  -8    0.17    0.93
   2  16  -8    0.99    0.89
  -2  16   8    1.88    1.08
   2  16   8    0.72    1.51
   2  16   8    0.25    0.92
  -2  16   8    0.85    1.33
  -2  16  -9   47.24    2.84
   2  16  -9   50.17    3.03
   2  16   9   48.64    2.80
   2  16   9   47.65    2.76
  -2  16   9   48.38    2.56
  -2  16  -9   51.51    2.31
  -2  16  -9   50.93    2.38
  -2  16   9   47.79    2.27
  -2 -16  -9   49.00    2.21
  -2  16  -9   48.84    2.22
   2  16  -9   48.24    2.13
   2  16   9   46.74    2.17
  -2  16   9   51.70    2.64
   2  16   9   51.01    2.66
  -2  16   9   50.63    2.37
  -2  16 -10    5.58    1.14
  -2  16  10    3.74    1.11
   2  16 -10    2.70    1.44
  -2  16 -10    3.27    1.35
   2  16  10    4.56    1.37
   2  16  10    4.44    1.42
  -2 -16 -10    4.14    1.09
  -2  16 -10    3.89    1.13
   2  16 -10    4.49    0.90
  -2  16  10    3.98    1.32
  -2  16  10    3.67    1.20
   2  16  10    5.07    1.06
  -2  16 -10    5.29    1.03
   2  16  10    4.70    1.43
   2  16  11  120.73    5.29
  -2  16 -11  127.27    4.61
   2  16  11  123.29    5.20
  -2  16  11  117.82    4.98
   2  16 -11  115.51    5.42
  -2  16 -11  125.84    4.55
  -2 -16 -11  133.27    4.60
  -2  16  11  127.25    4.66
  -2  16 -11  123.96    4.51
   2  16 -11  121.59    4.41
   2  16  11  138.05    5.04
  -2  16  11  134.62    4.97
   2  16  11  127.24    4.52
   2  16  12  120.74    5.25
   2  16 -12  121.94    5.49
  -2  16 -12  134.97    4.61
   2  16  12  125.67    5.20
  -2  16  12  115.18    4.98
  -2 -16 -12  127.94    4.58
   2  16  12  137.03    5.00
  -2  16  12  120.82    4.64
   2  16 -12  120.01    4.36
  -2  16  12  128.07    4.88
  -2  16 -12  127.19    4.48
   2  16  12  124.52    4.47
  -2  16 -13    0.50    1.00
   2  16  13   -0.30    1.22
   2  16 -13   -0.38    1.39
  -2  16 -13    0.29    1.11
  -2  16  13    0.09    1.04
  -2 -16 -13   -0.14    1.09
  -2  16 -13    0.19    0.90
  -2  16  13   -1.13    1.27
  -2  16  13   -0.36    1.19
   2  16  13    1.29    1.40
   2  16 -13    1.33    0.75
   2  16  13    1.29    0.93
   2  16  14   74.75    3.56
  -2 -16 -14   71.88    3.77
  -2  16  14   70.60    3.44
  -2  16 -14   78.84    3.12
   2  16 -14   73.16    3.89
   2  16 -14   74.47    3.02
  -2  16 -14   74.27    3.12
   2  16  14   71.27    2.94
   2  16  14   83.16    3.49
  -2  16 -14   77.66    2.93
   2  16 -14   75.44    2.83
  -2  16  14   76.85    3.34
  -2  16  14   77.63    3.14
  -2  16 -15   13.03    1.36
   2  16 -15   12.11    1.22
  -2  16 -15   13.15    1.32
   2  16  15   12.63    1.16
  -2  16  15   17.55    1.58
   2  16  15   15.89    1.67
  -2  16  15   13.60    1.37
  -2  16 -16    5.36    1.17
   2  16 -16    5.64    1.00
  -2  16 -16    6.26    1.08
  -2  16  16    5.81    1.16
   2  16  16    5.47    0.91
  -2  16  16    5.00    1.24
   2  16  16    8.74    1.47
   2  16 -17   12.17    1.04
  -2  16 -17   11.70    1.15
  -2  16 -17   14.27    1.27
  -2 -16 -17   12.82    1.31
   2  16  17   12.56    1.51
   2  16  17   10.88    0.98
  -2  16  17   12.73    1.23
  -2 -16  18   12.51    1.03
   2  16 -18   10.92    0.94
  -2  16 -18   11.26    1.07
  -2  16 -18    9.47    1.13
  -2 -16 -18   11.46    1.25
  -2  16  18   10.57    1.15
   2  16  18   12.03    0.91
   2  16  18   10.34    1.33
  -2  16 -19    8.29    0.91
  -2 -16  19    7.17    0.85
   2  16 -19    6.32    0.73
  -2  16 -19    6.61    1.01
   2  16 -19    7.56    1.03
  -2 -16 -19    8.00    1.06
  -2  16  19    6.94    0.93
   2  16  19    8.55    1.19
   2  16 -20    4.29    0.61
  -2 -16  20    5.09    0.72
  -2  16 -20    5.08    0.75
  -2  16 -20    7.02    0.92
  -2  16 -20    6.40    0.90
   2  16 -20    5.70    0.91
  -2 -16 -20    5.33    0.95
  -2  16 -20    4.27    1.10
   2  16  20    6.60    1.05
  -2  16  20    6.42    0.83
  -2  16 -21    0.57    0.55
  -2 -16  21    1.42    0.57
  -2  16 -21    0.99    0.75
   2 -16  21    1.28    0.57
  -2  16 -21    0.29    0.70
   2  16 -21    0.29    0.68
   2 -16 -21    1.22    0.75
  -2 -16 -21   -0.03    0.81
   2  16  21    0.07    0.74
  -2  16  21    1.44    0.63
  -2  16 -21    0.14    0.92
  -2  16 -22   15.68    1.03
   2 -16  22   18.90    0.93
  -2  16 -22   22.50    1.08
   2  16 -22   22.77    1.09
   2 -16 -22   20.22    1.05
  -2 -16 -22   19.80    1.11
  -2  16 -22   22.17    1.22
  -2  16  22   17.51    0.94
  -2  16 -23   -0.70    0.53
   2  16 -23   -0.06    0.50
   2 -16 -23   -0.21    0.48
  -2 -16 -23    0.42    0.57
  -2  16  23    0.27    0.34
   2  16 -23   -0.04    0.58
  -2  16 -23   -0.47    0.61
   2  16 -24    2.88    0.40
  -2  16 -24    3.47    0.41
  -2 -17   0  213.36    6.25
   2  17   0  221.18    7.22
   2  17   0  227.68    7.59
  -2  17   0  226.96    7.47
  -2  17   0  245.69    7.40
   2  17   0  251.43    7.29
  -2 -17   1    4.00    0.79
   2  17   1    2.66    1.41
   2  17  -1    4.00    1.24
  -2  17   1    4.79    1.37
   2  17  -1    2.34    1.38
  -2  17  -1    4.23    1.30
   2  17   1    3.01    1.15
   2  17  -1    7.78    2.72
   2  17   1    7.94    2.84
  -2  17  -1   -0.26    2.93
  -2  17  -1    3.81    1.66
  -2  17   1    4.60    1.05
   2  17  -1    4.29    1.69
  -2  17   1    3.09    1.69
   2  17   1    2.90    1.56
  -2  17   2   34.68    2.44
   2  17   2   32.20    2.24
   2  17   2   35.58    2.46
   2  17  -2   29.33    2.14
   2  17  -2   29.33    2.44
  -2  17  -2   33.62    2.41
  -2  17   2   33.37    1.83
  -2  17   2   36.13    2.47
   2  17   2   34.13    2.34
   2  17  -2   34.50    2.48
  -2  17   3   18.74    1.83
   2  17   3   16.54    1.70
  -2  17  -3   17.68    1.80
   2  17   3   15.21    1.85
   2  17  -3   15.10    1.90
  -2  17   3   17.84    1.39
  -2  17   3   18.35    1.96
   2  17   3   20.14    1.99
  -2  17   4   67.39    3.13
   2  17   4   66.72    3.34
   2  17  -4   70.64    3.57
  -2  17   4   66.03    3.48
  -2  17  -4   69.20    3.46
   2  17   4   65.02    2.63
   2  17   4   71.11    3.24
  -2  17   4   68.81    2.80
  -2  17   4   70.77    3.34
  -2  17  -5    2.25    1.30
  -2  17   5    2.35    1.04
   2  17  -5    0.23    1.37
  -2  17   5    3.42    1.33
   2  17   5    3.89    1.22
  -2  17  -5   -0.23    2.59
   2  17  -5    5.34    2.32
   2  17   5    0.39    1.37
  -2  17   5    1.59    1.06
  -2  17   5    2.99    1.51
   2  17   5    2.66    0.94
  -2  17   6   42.41    2.63
  -2  17   6   38.44    2.31
   2  17  -6   39.70    2.67
  -2  17  -6   41.64    2.64
   2  17   6   38.37    2.45
  -2 -17  -6   34.91    1.80
  -2  17   6   35.84    2.34
   2  17   6   38.60    2.50
   2  17   6   35.65    1.83
  -2  17   6   36.84    1.98
  -2  17   7    3.84    1.17
   2  17   7    2.89    1.28
  -2  17  -7    4.90    1.34
   2  17  -7    4.46    1.51
  -2 -17  -7    3.90    0.97
   2  17  -7    7.04    2.27
  -2  17  -7    2.38    2.43
   2  17   7    3.56    0.96
   2  17  -7    3.98    0.92
  -2  17   7    2.51    1.10
   2  17   7    2.23    1.52
  -2  17   7    3.52    1.49
   2  17   8   16.70    1.87
   2  17   8   14.65    1.64
  -2  17  -8   14.48    1.75
   2  17  -8   14.56    1.92
  -2  17   8   11.92    1.51
   2  17   8   12.79    1.65
  -2 -17  -8   15.18    1.26
  -2  17  -8   17.33    2.72
  -2  17  -8   14.43    1.31
  -2  17   8   15.75    1.76
   2  17   8   14.82    1.22
  -2  17   8   14.25    1.39
   2  17  -8   14.12    1.22
   2  17   8   15.55    1.86
  -2  17  -9   22.63    2.00
   2  17   9   18.24    1.78
   2  17  -9   25.31    2.18
   2  17   9   21.23    1.91
  -2  17  -9   24.36    1.58
  -2 -17  -9   21.25    1.44
  -2  17  -9   18.92    1.55
  -2  17   9   22.84    1.61
   2  17  -9   19.36    1.34
   2  17   9   22.79    1.43
  -2  17   9   19.68    1.83
  -2  17  -9   19.91    1.48
   2  17   9   20.16    1.94
   2  17  10    4.13    1.33
  -2  17 -10    5.85    1.15
   2  17 -10    2.26    1.48
   2  17  10    4.37    1.32
  -2 -17 -10    4.45    1.05
  -2  17 -10    5.90    1.12
   2  17 -10    3.85    0.87
  -2  17  10    4.30    1.24
  -2  17 -10    4.29    1.07
  -2  17  10    3.46    1.44
   2  17  10    5.64    1.54
   2  17  10    5.56    1.04
   2  17  11   50.13    2.78
   2  17 -11   50.41    3.10
  -2  17 -11   50.28    2.30
   2  17  11   47.82    2.82
  -2  17 -11   47.35    2.24
  -2 -17 -11   48.98    2.25
   2  17 -11   47.09    2.08
  -2  17  11   48.75    2.36
  -2  17 -11   50.54    2.22
   2  17  11   51.77    2.78
   2  17  11   48.35    2.18
  -2  17  11   50.87    2.67
   2  17  12    1.47    1.19
  -2  17 -12    1.75    1.11
   2  17 -12    0.50    1.41
  -2 -17 -12    0.05    1.03
   2  17  12    1.68    1.47
  -2  17  12    0.35    1.22
  -2  17 -12   -0.16    0.94
   2  17 -12    0.79    0.76
   2  17  12    0.24    0.88
  -2  17  12    0.39    1.14
   2  17  13   19.67    1.79
   2  17 -13   20.40    2.08
  -2  17 -13   24.00    1.56
  -2 -17 -13   20.29    2.08
  -2 -17 -13   19.05    1.47
   2  17 -13   21.26    1.22
  -2  17 -13   18.51    1.32
   2  17  13   19.18    1.33
   2  17  13   20.54    1.88
  -2  17  13   20.06    1.55
  -2  17  13   22.38    1.81
  -2  17 -14    0.46    1.08
   2  17 -14    0.39    0.97
  -2  17 -14    2.37    1.10
  -2 -17 -14    3.73    1.10
   2 -17 -14    1.65    0.91
   2  17  14    2.51    0.87
   2  17 -14    1.84    0.72
  -2  17  14    0.14    1.03
   2  17  14    3.51    1.42
  -2  17  14    2.19    1.26
  -2  17 -14    2.16    0.89
  -2  17 -15    0.04    1.00
   2  17 -15    0.16    0.93
  -2  17 -15    0.73    1.01
   2 -17 -15    0.04    0.89
  -2 -17 -15    0.57    1.00
  -2  17  15   -0.06    1.13
  -2  17  15   -0.26    1.01
   2  17  15   -0.57    0.76
   2  17  15   -0.84    1.29
  -2 -17  16   22.36    1.34
   2  17 -16   22.68    1.35
  -2  17 -16   23.15    1.46
  -2  17 -16   24.15    1.52
  -2 -17 -16   21.77    1.47
   2 -17 -16   20.38    1.37
   2  17  16   21.20    1.22
   2  17  16   24.53    1.80
  -2  17  16   20.74    1.55
  -2  17  16   19.61    1.43
  -2  17 -17    0.47    0.83
  -2 -17  17   -0.13    0.80
  -2  17 -17    1.77    0.88
   2  17 -17    0.95    0.77
  -2  17 -17    0.89    0.94
   2  17 -17    0.84    0.93
   2 -17 -17    1.19    0.87
  -2 -17 -17    0.52    0.95
   2  17  17    0.72    0.65
  -2  17  17    0.81    0.88
   2  17  17    1.26    1.13
  -2 -17  18    7.33    0.84
   2  17 -18    7.29    0.81
  -2  17 -18    6.10    0.92
  -2  17 -18    8.17    0.92
  -2  17 -18    7.81    0.98
   2  17 -18    8.33    1.00
   2 -17 -18    6.01    0.91
  -2 -17 -18    6.68    1.01
  -2  17 -18    6.87    1.16
   2  17  18    8.92    1.22
  -2  17  18    8.19    0.95
  -2 -17  19   10.20    0.85
   2  17 -19    9.75    0.77
  -2  17 -19    9.65    0.90
  -2  17 -19    9.31    0.95
   2  17 -19    9.84    1.00
  -2 -17 -19   11.49    1.06
   2 -17 -19   11.31    0.98
  -2  17  19   11.28    0.93
   2  17  19   12.73    1.17
  -2  17 -19   10.62    1.20
  -2  17 -20    1.92    0.70
  -2 -17  20    1.60    0.57
  -2  17 -20    1.68    0.62
   2  17 -20    1.34    0.47
   2  17 -20    1.76    0.74
  -2  17 -20    2.22    0.73
   2 -17 -20    1.70    0.68
  -2 -17 -20    1.39    0.80
  -2  17 -20    1.73    0.88
   2  17  20    1.84    0.84
  -2  17  20    2.23    0.65
  -2  17 -21    1.45    0.60
  -2 -17  21    1.11    0.46
   2 -17  21    0.29    0.47
  -2  17 -21    0.71    0.48
  -2  17 -21    0.76    0.59
   2  17 -21    1.37    0.61
   2 -17 -21    0.68    0.58
  -2 -17 -21    1.34    0.69
   2  17  21    0.78    0.69
  -2  17 -21    0.95    0.74
  -2  17  21    0.59    0.50
  -2  17 -22   -0.03    0.46
   2  17 -22    0.78    0.44
  -2 -17 -22    0.32    0.56
   2 -17 -22    0.41    0.42
  -2  17 -22   -0.76    0.65
  -2  17  22    0.08    0.33
   2  17 -22   -0.37    0.59
  -2 -17 -23    3.97    0.45
  -2  17 -23    4.57    0.52
  -2  18   0   56.86    3.18
   2  18   0   60.79    3.10
   2  18   0   56.95    3.25
   2  18   0   64.95    3.39
  -2  18   0   62.98    3.36
  -2 -18   1    0.21    0.71
   2  18   1    0.12    1.32
  -2  18  -1    0.44    1.27
   2  18  -1   -0.35    1.44
  -2  18   1   -0.22    1.27
   2  18  -1    0.10    1.13
   2  18   1    0.87    1.20
  -2  18   1   -0.43    3.23
   2  18  -1    0.82    2.56
  -2  18  -1   -0.27    2.82
   2  18   1    0.63    2.73
  -2  18   1    0.18    1.70
   2  18   1   -0.09    1.55
   2  18  -1    0.55    1.59
  -2 -18   2   22.98    1.32
   2  18  -2   17.39    1.72
  -2  18  -2   21.45    2.07
   2  18   2   20.04    2.09
  -2  18   2   23.05    2.09
   2  18   2   18.32    1.80
   2  18  -2   18.09    1.99
   2  18   2   59.90    3.81
   2  18  -2   51.09    3.43
  -2  18  -2   16.69    3.35
  -2  18   2   24.65    2.27
   2  18   2   27.60    2.25
   2  18  -2   27.77    2.40
  -2 -18   3  106.10    3.87
   2  18  -3  105.08    4.86
   2  18   3  104.29    4.81
   2  18   3   99.22    4.58
  -2  18   3  107.54    4.83
  -2  18  -3  111.29    4.84
   2  18  -3  100.33    4.52
  -2  18   3  108.39    4.75
   2  18  -3  109.69    4.73
  -2  18   3  108.20    4.04
   2  18   3  118.59    4.67
   2  18   4   23.36    1.96
   2  18   4   26.87    2.28
  -2  18  -4   23.70    2.11
  -2  18   4   24.10    2.16
   2  18  -4   22.20    2.14
  -2  18   4   27.67    1.67
   2  18   4   28.34    2.17
  -2  18   4   26.38    2.28
   2  18  -5  218.83    7.65
  -2  18   5  221.29    7.53
  -2  18  -5  216.27    7.47
   2  18   5  201.83    7.24
  -2  18   5  231.26    7.29
  -2  18   5  211.70    6.58
   2  18   5  227.22    7.23
   2  18   6    5.57    1.36
  -2  18  -6    5.78    1.47
   2  18  -6    5.35    1.59
  -2  18  -6    1.29    2.62
  -2  18   6    7.47    1.24
   2  18   6    8.97    1.75
  -2  18   6    6.52    1.66
   2  18   6    5.10    1.05
   2  18  -7   57.20    3.37
   2  18   7   64.51    3.05
  -2  18  -7   61.81    3.24
   2  18   7   58.88    3.14
   2  18  -7   60.43    2.49
  -2  18   7   65.55    3.17
   2  18   7   68.17    3.14
   2  18   7   62.76    2.48
  -2  18   7   62.77    2.60
   2  18   8   24.78    2.01
   2  18  -8   30.91    2.42
  -2  18  -8   29.00    2.29
   2  18   8   24.81    2.06
  -2 -18  -8   30.27    1.61
  -2  18  -8   30.00    1.88
   2  18   8   32.87    2.34
  -2  18   8   28.83    2.18
  -2  18  -8   28.97    1.70
  -2  18   8   28.19    1.76
   2  18  -8   29.52    1.59
   2  18   8   27.19    1.59
   2  18   9   55.70    2.84
   2  18  -9   51.47    3.12
   2  18   9   49.68    2.90
  -2 -18  -9   52.74    2.27
  -2  18  -9   54.06    2.44
  -2  18  -9   51.11    2.31
   2  18  -9   51.35    2.24
  -2  18  -9   43.42    2.27
   2  18   9   51.61    2.88
  -2  18   9   53.79    2.82
  -2  18   9   53.80    2.38
   2  18   9   51.57    2.24
   2  18  10  125.19    5.17
   2  18 -10  128.15    5.59
   2  18  10  128.85    5.36
  -2  18 -10  131.30    4.66
  -2 -18 -10  130.50    4.59
   2  18 -10  128.12    4.50
  -2  18 -10  133.31    4.62
   2  18  10  138.70    5.20
  -2  18 -10  112.45    4.59
  -2  18  10  132.52    4.69
   2  18  10  129.76    4.54
  -2  18  10  128.03    5.09
   2  18  11   42.41    2.47
   2  18 -11   44.87    2.87
  -2 -18 -11   42.72    2.03
  -2  18  11   42.13    2.12
   2  18  11   38.71    1.92
   2  18  11   44.85    2.50
  -2  18  11   42.11    2.46
   2  18 -11   41.41    1.88
  -2  18 -11   44.75    2.00
  -2 -18 -12    0.97    0.92
   2  18 -12    1.24    0.79
   2  18  12    3.17    0.89
  -2  18  12    2.23    1.08
   2  18  12    1.81    1.44
  -2  18 -12    0.19    0.87
  -2  18  12    1.17    1.25
  -2  18 -13   23.89    1.55
  -2 -18 -13   22.02    1.44
  -2  18  13   18.13    1.71
   2  18  13   26.57    1.96
  -2  18 -13   23.37    1.39
   2  18  13   22.86    1.34
   2  18 -13   21.46    1.23
  -2  18  13   21.59    1.49
  -2  18 -14   23.07    1.58
   2  18 -14   24.08    1.48
  -2  18 -14   26.51    1.56
  -2 -18 -14   21.82    1.45
   2  18  14   24.68    1.32
  -2  18 -14   27.68    1.42
  -2  18  14   24.96    1.54
   2  18  14   23.72    1.92
  -2  18  14   24.86    1.77
  -2  18 -14   23.55    1.65
  -2  18 -15   43.79    2.00
   2  18 -15   40.63    1.91
  -2 -18  15   40.07    1.85
  -2  18 -15   46.38    2.04
  -2 -18 -15   40.15    1.95
  -2  18 -15   39.62    2.08
   2  18  15   40.86    1.75
   2  18  15   44.57    2.34
  -2  18  15   41.23    1.96
  -2  18  15   38.37    2.14
  -2  18 -16    3.04    0.92
   2  18 -16    3.59    0.85
  -2 -18  16    3.74    0.81
   2  18 -16    5.08    1.00
  -2  18 -16    3.79    0.94
   2 -18 -16    3.64    0.87
  -2 -18 -16    2.41    0.93
  -2  18 -16    2.82    1.08
  -2  18  16    3.82    0.93
   2  18  16    3.82    0.68
   2  18  16    3.57    1.23
  -2 -18  17    0.03    0.71
   2  18 -17    0.45    0.69
  -2  18 -17    0.28    0.80
  -2 -18 -17   -0.24    0.87
   2 -18 -17    0.40    0.71
   2  18  17   -0.39    1.08
  -2  18 -17    0.55    0.95
  -2  18  17    0.06    0.76
  -2 -18  18   22.46    1.14
   2  18 -18   21.76    1.09
  -2  18 -18   21.42    1.19
   2 -18 -18   20.27    1.16
  -2 -18 -18   20.59    1.28
  -2  18 -18   20.20    1.38
  -2  18  18   22.88    1.19
   2  18  18   23.12    1.49
   2 -18  19   11.71    0.82
   2  18 -19   12.27    0.72
  -2  18 -19   12.43    0.87
  -2 -18  19   12.08    0.81
  -2 -18 -19   12.55    0.95
   2 -18 -19    9.94    0.81
  -2  18 -19   13.01    1.10
   2  18  19   10.23    1.07
  -2  18  19   11.43    0.82
  -2 -18  20    2.93    0.53
  -2  18 -20    2.98    0.55
   2 -18  20    2.95    0.53
  -2 -18 -20    2.88    0.67
   2  18  20    3.60    0.72
   2  18 -20    3.59    0.75
  -2  18 -20    2.26    0.72
  -2  18  20    2.97    0.52
  -2 -18 -21    0.92    0.52
   2  18 -21   -0.16    0.59
  -2  18  21    0.24    0.32
  -2  18 -21    0.02    0.61
   2  18 -22    2.29    0.46
  -2  18 -22    4.16    0.50
  -2  19   0    7.44    1.55
   2  19   0    6.07    1.58
   2  19   0    7.36    1.33
  -2  19   0    4.51    3.10
   2  19   0    8.93    1.89
  -2  19  -1   18.93    1.91
   2  19   1   15.65    1.82
  -2  19   1   16.38    1.73
   2  19   1   15.53    1.63
   2  19  -1   13.02    1.55
   2  19  -1   14.23    1.83
  -2  19   1    6.49    3.15
   2  19  -1   27.55    3.09
   2  19   1   37.02    3.46
  -2  19  -1    0.13    2.92
  -2  19   1   14.73    2.03
   2  19   1   19.16    2.10
   2  19  -1   15.43    2.14
  -2 -19   2   29.45    1.46
  -2  19  -2   27.36    2.26
   2  19   2   26.50    2.26
  -2  19   2   28.47    2.27
   2  19   2   30.95    2.13
   2  19  -2   29.65    2.38
   2  19   2   68.89    4.05
  -2  19   2    4.47    3.43
  -2  19  -2   13.20    3.23
   2  19  -2   63.74    3.62
   2  19   2   30.05    2.37
  -2  19   2   31.87    2.39
   2  19  -2   28.06    2.39
  -2 -19   3    1.73    0.84
   2  19  -3    1.33    1.35
  -2  19  -3    2.81    1.34
  -2  19   3    2.51    1.39
   2  19   3    0.23    1.26
   2  19   3    1.60    1.12
   2  19   3    2.65    2.92
  -2  19  -3    3.37    2.80
  -2  19   3    1.62    3.22
   2  19  -3    5.12    2.44
  -2  19   3    2.83    1.81
   2  19   3    1.62    1.65
  -2 -19   4   23.74    1.42
   2  19  -4   22.15    2.12
   2  19   4   21.43    2.12
   2  19   4   25.79    1.99
  -2  19   4   25.65    2.23
  -2  19  -4   24.91    2.07
  -2  19  -4   21.14    3.18
  -2  19   4   23.83    2.25
   2  19   4   22.68    2.14
  -2  19   4   22.53    1.60
  -2 -19   5   84.83    3.28
  -2  19  -5   84.48    4.10
   2  19  -5   76.25    4.16
   2  19   5   84.08    3.96
  -2  19   5   88.89    3.41
   2  19   5   89.05    4.13
  -2  19   5   91.96    4.11
  -2 -19   6   56.62    2.31
   2  19  -6   59.12    3.26
  -2  19  -6   54.58    3.10
   2  19   6   55.27    2.96
  -2  19   6   58.40    2.46
  -2  19   6   53.56    3.02
   2  19  -6   56.35    2.42
   2  19   6   59.39    3.16
  -2 -19   7   22.79    1.44
   2  19   7   27.04    2.04
  -2  19  -7   22.46    1.96
   2  19  -7   18.04    2.04
  -2  19  -7   13.18    2.79
  -2  19   7   21.07    1.54
   2  19   7   24.38    2.13
   2  19  -7   19.98    1.43
  -2  19   7   22.98    2.09
  -2 -19   8   -0.75    0.94
   2  19  -8   -1.71    1.38
   2  19   8   -0.10    1.04
  -2  19  -8   -2.18    1.13
  -2  19  -8    0.17    0.97
  -2  19   8    0.05    1.06
   2  19   8    0.73    1.58
   2  19  -8    0.71    0.86
  -2  19   8    0.64    1.42
  -2  19  -9    9.62    1.22
   2  19   9   10.39    1.80
  -2  19  -9    9.02    1.13
   2  19  -9   10.34    1.05
  -2  19   9    9.21    1.68
  -2  19   9    9.47    1.25
   2  19   9    9.99    1.05
  -2 -19  10   38.22    1.89
  -2 -19 -10   36.08    1.86
  -2  19 -10   37.89    1.95
  -2  19 -10   43.39    1.94
   2  19  10   38.24    1.83
   2  19  10   41.98    2.52
  -2  19  10   42.98    2.44
   2  19 -10   41.62    1.83
  -2  19  10   40.15    1.99
  -2  19 -11    1.15    1.12
  -2 -19  11    1.31    0.88
  -2 -19 -11    1.00    0.89
  -2  19  11    1.27    1.32
   2  19  11    1.10    1.36
   2  19 -11    0.81    0.77
  -2  19  11    2.81    1.06
  -2  19 -11    1.65    0.90
  -2  19 -11    1.21    0.99
   2  19  11    0.84    0.82
  -2 -19  12   18.83    1.28
  -2 -19 -12   16.79    1.26
  -2  19 -12   17.29    1.24
  -2  19  12   17.72    1.35
  -2  19  12   18.36    1.70
  -2  19 -12   15.29    1.38
   2  19 -12   17.46    1.13
   2  19  12   17.39    1.14
   2  19  12   18.42    1.75
   2  19 -13   17.10    1.35
  -2 -19  13   19.12    1.27
  -2 -19 -13   21.15    1.32
   2  19 -13   19.23    1.12
  -2  19 -13   18.35    1.40
  -2  19  13   21.89    1.38
   2  19  13   20.27    1.83
   2  19  13   18.00    1.13
  -2  19  13   18.83    1.61
  -2  19 -13   19.28    1.23
   2  19 -14    3.86    0.93
  -2 -19 -14    2.67    0.89
  -2  19  14    1.36    1.12
  -2  19  14    3.53    0.92
  -2  19 -14    2.70    1.03
   2  19  14    3.11    0.69
   2  19  14    2.33    1.29
  -2  19 -15   35.65    1.70
   2  19 -15   33.65    1.63
  -2 -19 -15   33.34    1.65
   2  19  15   34.78    2.00
  -2  19  15   36.39    1.65
  -2  19 -15   30.84    1.72
  -2 -19  16    3.09    0.77
  -2  19 -16    3.53    0.84
   2  19 -16    1.52    0.72
  -2 -19 -16    2.52    0.80
  -2  19 -16    1.58    0.94
   2  19  16    2.59    1.10
  -2  19  16    2.30    0.75
  -2  19 -17   10.72    0.91
   2  19 -17   10.16    0.82
  -2 -19  17   10.19    0.84
  -2 -19 -17    9.21    0.90
  -2  19 -17    9.50    1.01
   2  19  17   10.37    1.18
  -2  19  17   10.88    0.85
   2  19 -18    4.01    0.56
   2 -19  18    5.79    0.64
  -2  19 -18    4.02    0.67
  -2 -19  18    4.61    0.64
  -2 -19 -18    3.78    0.71
  -2  19  18    4.98    0.64
   2  19 -18    3.41    0.77
  -2  19 -18    4.68    0.81
   2  19  18    4.16    0.92
   2  19 -19    4.93    0.47
  -2 -19  19    5.93    0.58
   2 -19  19    5.91    0.55
  -2  19 -19    6.39    0.60
  -2 -19 -19    5.35    0.65
   2  19  19    4.42    0.79
   2  19 -19    3.05    0.70
  -2  19  19    4.70    0.52
  -2  19 -19    4.91    0.73
  -2  19 -20    7.35    0.53
  -2 -19 -20    5.79    0.53
   2  19 -20    7.26    0.67
  -2  19 -20    6.61    0.65
   2  19 -21    0.96    0.38
  -2  19 -21    1.35    0.39
  -2  20   0   64.84    3.36
   2  20   0   66.08    3.50
   2  20   0   67.47    3.46
   2  20   1   51.73    3.00
  -2  20  -1   52.70    2.97
  -2  20   1   49.35    2.97
   2  20  -1   51.00    3.06
  -2  20   1   20.94    3.87
  -2  20  -1    2.92    3.46
   2  20   1   56.45    3.18
   2  20  -2    4.28    1.48
   2  20   2    4.99    1.46
  -2  20   2    3.82    1.30
  -2  20  -2    2.77    1.23
   2  20  -2    9.58    2.62
  -2  20  -2    4.70    2.99
   2  20   2    9.30    2.95
  -2  20   2    2.35    3.08
   2  20   2    5.60    1.84
  -2  20   2    4.21    1.73
  -2 -20   3   16.56    1.08
  -2  20   3   13.61    1.74
   2  20   3   14.16    1.57
  -2  20  -3   15.04    1.68
   2  20   3   13.51    1.78
   2  20  -3   14.43    1.83
  -2  20   3    0.14    3.19
  -2  20  -3    1.20    2.76
   2  20  -3   32.15    2.99
   2  20   3   35.64    3.50
  -2  20   3   16.63    2.01
   2  20   3   16.36    2.04
  -2 -20   4    2.99    0.84
  -2  20  -4    1.87    1.24
   2  20   4    3.44    1.35
   2  20   4    3.22    1.18
   2  20  -4    3.58    1.36
   2  20   4    4.75    2.83
  -2  20  -4    1.29    2.82
  -2  20   4    0.29    3.30
   2  20  -4    6.69    2.38
   2  20   4    1.61    1.70
  -2  20   4    3.37    1.66
  -2 -20   5    0.17    0.80
   2  20  -5    1.43    1.38
  -2  20  -5    0.34    2.71
   2  20   5    2.21    2.93
  -2  20   5    1.15    3.22
   2  20  -5    6.48    2.34
  -2  20   5    1.04    1.52
   2  20   5    2.27    1.66
   2  20  -5    1.37    0.98
  -2 -20   6    3.18    0.88
  -2  20  -6    2.65    2.65
  -2  20   6    1.96    1.61
   2  20  -6    2.90    0.97
   2  20   6    2.55    1.66
  -2 -20   7   -0.18    0.85
  -2  20  -7    1.50    1.14
  -2  20   7    0.08    1.01
   2  20  -7    0.39    0.86
  -2  20  -7    0.38    0.96
  -2  20   7    0.58    1.49
   2  20   7    0.08    1.54
  -2 -20   8   10.32    1.07
  -2  20  -8   11.51    1.29
   2  20   8   10.04    1.78
  -2  20   8   11.88    1.74
  -2  20  -8    9.12    1.16
  -2  20   8   11.04    1.22
   2  20  -8    9.03    1.04
  -2 -20   9    0.15    0.88
  -2  20  -9    0.13    0.95
  -2  20  -9   -0.62    0.91
  -2  20   9   -0.23    1.40
  -2  20   9    1.29    0.98
   2  20   9    1.93    1.47
   2  20  -9    1.61    0.80
  -2 -20  10   71.72    2.75
  -2  20 -10   71.36    2.93
  -2  20 -10   65.88    2.74
  -2  20  10   71.11    3.24
   2  20 -10   70.41    2.65
   2  20  10   71.81    3.36
  -2  20  10   72.53    2.81
  -2  20 -10   66.79    2.72
  -2  20 -11   13.03    1.28
  -2 -20  11   12.96    1.10
  -2  20  11   10.96    1.47
  -2  20  11   11.55    1.13
   2  20 -11   12.49    0.97
   2  20  11   13.71    1.69
  -2  20 -11   10.81    1.05
  -2 -20  12    1.33    0.81
   2  20 -12    0.97    0.91
  -2 -20 -12    0.67    0.79
   2  20  12    0.86    1.33
   2  20 -12    1.93    0.68
  -2  20  12    1.14    1.23
  -2  20 -12    0.27    0.83
  -2  20  12    1.16    0.84
  -2  20 -12    1.23    0.77
   2  20 -13   -0.18    0.86
  -2 -20  13    0.57    0.76
  -2 -20 -13   -0.09    0.75
  -2  20 -13   -0.17    0.72
  -2  20 -13    0.43    0.83
   2  20  13   -0.06    1.26
  -2  20  13   -0.16    1.07
  -2  20  13    0.85    0.81
   2  20 -14   15.63    1.11
  -2 -20  14   13.14    1.02
  -2 -20 -14   14.15    1.01
  -2  20 -14   11.64    1.06
   2  20  14   16.15    1.47
  -2  20  14   14.66    1.04
  -2  20 -15    3.24    0.84
   2  20 -15    2.60    0.74
  -2 -20 -15    2.79    0.72
   2  20  15    2.76    1.08
  -2  20  15    3.61    0.71
  -2  20 -15    3.97    0.82
  -2  20 -16   29.80    1.44
   2  20 -16   32.05    1.39
  -2 -20 -16   31.04    1.36
  -2  20  16   31.92    1.35
  -2  20 -16   28.75    1.43
  -2  20 -17    0.95    0.60
  -2 -20  17    0.41    0.52
   2  20 -17    0.36    0.51
  -2 -20 -17    0.91    0.54
   2  20  17    0.92    0.79
   2  20 -17   -0.19    0.60
  -2  20 -17    0.25    0.65
  -2  20  17    0.57    0.53
  -2  20 -18    0.52    0.52
   2  20 -18    0.34    0.40
  -2  20 -18    1.28    0.56
   2  20  18    0.85    0.68
   2  20 -18    0.51    0.51
  -2  20 -19    5.98    0.53
   2  20 -19    2.91    0.44
  -2  21   0   16.21    3.36
   2  21   0   64.74    3.58
   2  21   1    9.29    2.66
  -2  21   1    0.37    2.79
   2  21  -1   11.47    2.57
  -2  21  -1    2.59    2.71
   2  21   1    3.52    1.75
  -2  21  -2   15.08    3.05
   2  21   2   49.39    3.41
   2  21  -2   40.52    3.05
  -2  21   2    7.10    3.20
   2  21   2   27.71    2.33
   2  21  -3   -2.79    2.32
  -2  21  -3   -1.35    2.61
  -2  21   3   -0.52    2.94
   2  21   3   -1.36    2.57
   2  21   3    0.71    1.71
  -2 -21   4    0.64    0.69
   2  21  -4    2.79    2.16
  -2  21  -4    0.33    2.58
  -2  21   4    0.13    2.99
   2  21   4    2.77    2.58
   2  21   4    1.14    1.56
   2  21  -4    0.53    0.94
   2 -21   5   12.09    0.98
  -2 -21   5   13.39    1.01
  -2  21  -5   12.66    2.75
  -2  21   5   10.42    1.73
   2  21  -5   12.23    1.16
   2  21   5   15.29    1.98
  -2 -21   6   40.77    1.76
  -2  21  -6   39.04    2.08
  -2  21   6   39.26    2.50
   2  21  -6   40.37    1.86
   2  21   6   39.27    2.63
  -2 -21   7    0.77    0.77
  -2  21   7   -0.13    2.99
   2  21   7    3.60    2.70
  -2  21  -7    0.73    1.06
   2  21  -7    1.40    0.86
  -2  21   7    2.08    1.47
   2  21   7    1.20    1.51
  -2  21  -7    1.59    0.96
  -2 -21   8    6.10    0.87
   2  21   8    9.40    2.84
  -2  21  -8    5.40    1.06
   2  21  -8    5.04    0.87
   2  21   8    4.65    1.63
  -2  21  -8    5.38    0.95
  -2  21   8    5.32    1.42
  -2 -21   9   11.78    1.03
  -2  21  -9   14.11    1.33
  -2  21  -9   13.68    1.12
   2  21  -9   14.39    1.04
  -2  21   9   16.35    1.65
   2  21   9   14.55    1.76
  -2  21  -9   14.40    1.15
  -2  21 -10    1.10    1.00
  -2 -21  10    0.50    0.77
  -2  21 -10    1.45    0.81
   2  21  10    0.70    1.35
   2  21 -10    1.05    0.67
  -2  21  10    1.80    1.27
  -2 -21  11    0.24    0.70
  -2  21 -11    0.27    0.99
   2  21  11    1.24    1.34
  -2  21  11   -0.23    1.17
   2  21 -11   -0.15    0.62
  -2  21 -11    0.86    0.70
   2  21 -12    4.64    0.90
  -2 -21  12    3.73    0.74
  -2  21 -12    3.56    0.77
   2  21 -12    3.74    0.65
   2  21  12    5.16    1.30
   2 -21  13    4.32    0.74
   2  21 -13    5.01    0.84
  -2 -21  13    4.87    0.72
   2  21  13    4.61    1.23
   2  21 -14    3.34    0.72
   2 -21  14    3.38    0.65
  -2 -21  14    3.23    0.64
   2  21  14    3.08    1.06
  -2 -21  15    3.96    0.60
   2 -21  15    2.90    0.60
  -2  21 -15    2.85    0.69
   2  21 -15    3.01    0.64
   2  21  15    2.48    0.92
   2  21 -16   37.16    1.30
  -2  21 -16   36.98    1.37
   2 -21  16   29.74    1.30
   2  21  16   32.65    1.58
   2  21 -17    7.59    0.50
  -2  21 -17    7.53    0.62
   2  21  17    6.16    0.71
  -2  21 -18    0.02    0.34
  -2  22   0    8.06    2.78
   2  22   0   51.74    3.09
  -2  22   1    3.50    2.83
   2  22  -1    1.89    2.20
  -2  22  -1    0.53    2.51
   2  22   1    1.32    2.26
  -2  22  -1    1.32    1.01
   2  22   2   74.64    3.54
  -2  22  -2   23.18    3.01
   2  22  -2   75.92    3.38
  -2  22   2   10.87    2.97
  -2  22  -2   36.51    1.87
  -2  22  -3    7.21    2.57
   2  22  -3    9.15    1.09
   2  22   3   10.10    1.75
  -2  22   4    1.36    2.71
  -2  22  -4    0.10    2.25
   2  22   4   -0.89    2.25
   2  22  -4   -0.33    0.86
   2  22   4   -1.20    1.51
   2  22   5    1.28    2.39
  -2  22   5   -3.96    2.67
  -2  22  -5   -0.79    1.09
   2  22  -5   -0.66    0.84
   2  22   5   -0.08    1.51
  -2 -22   6   11.91    0.87
  -2  22  -6   10.21    1.22
   2  22  -6   12.53    1.03
   2  22  -6   10.92    1.02
   2  22   6   12.06    1.67
  -2 -22   7    1.39    0.68
   2 -22   7    1.72    0.67
  -2  22   7    1.21    2.63
   2  22   7    5.04    2.39
  -2  22  -7    1.35    0.87
   2  22   7    4.24    1.49
  -2  22  -7    1.65    0.83
   2  22  -7    2.45    0.77
  -2  22  -8    1.40    0.96
  -2 -22   8    1.66    0.68
   2 -22   8    0.37    0.65
  -2  22   8    0.32    2.59
   2  22   8    1.61    2.31
  -2  22  -8    1.21    0.84
   2  22  -8    0.61    0.68
   2  22   8    2.39    1.38
  -2  22  -8    1.26    0.81
   2 -22   9    1.96    0.66
  -2  22  -9    3.55    0.98
  -2 -22   9    2.28    0.68
   2  22   9    5.19    2.32
  -2  22  -9    1.92    0.72
  -2  22   9    0.10    2.45
   2  22   9    2.43    1.32
  -2  22  -9    2.47    0.79
   2  22  -9    1.62    0.65
  -2 -22  10    2.67    0.67
  -2  22 -10    3.56    0.92
   2 -22  10    1.83    0.67
   2  22  10    3.01    2.12
  -2  22  10    0.58    2.39
  -2  22 -10    2.12    0.73
   2  22  10    3.81    1.28
   2  22 -10    1.31    0.58
   2  22 -11    0.52    0.79
  -2 -22  11    0.37    0.59
  -2  22 -11    0.41    0.83
   2 -22  11    0.34    0.61
  -2  22  11    0.36    2.28
   2  22  11   -1.28    2.01
   2  22  11    0.45    1.17
  -2  22 -11   -0.37    0.66
   2  22 -11    0.10    0.54
  -2  22 -12    8.26    0.91
   2  22 -12    9.34    0.89
   2 -22  12    8.55    0.75
  -2 -22  12    8.52    0.74
   2  22  12    9.92    1.28
  -2 -22  13   27.86    1.20
   2 -22  13   27.89    1.20
   2  22 -13   26.05    1.27
   2  22  13   30.80    1.65
  -2 -22  14    0.67    0.47
   2  22 -14    0.10    0.54
   2  22  14   -0.32    1.48
   2  22  14    0.04    0.85
   2  22 -15   -0.35    0.43
  -2  22 -15    0.53    0.51
   2  22  15    0.17    1.19
   2  22  15   -0.11    0.67
   2  22 -16   11.63    0.57
  -2  22 -16   14.78    0.68
  -2  22 -17    1.16    0.30
   2  23   0    4.99    1.92
  -2  23   0    1.38    2.33
  -2  23   0    4.94    0.96
  -2  23  -1    9.72    2.41
  -2  23   1   10.59    2.59
   2  23   1   34.61    2.49
   2  23  -1   31.76    2.39
   2  23  -1   16.64    1.24
  -2  23   1   17.43    1.26
  -2  23  -1   16.71    1.24
  -2  23  -2    4.66    2.22
  -2  23   2    5.98    2.35
  -2  23  -2   18.80    1.23
   2  23  -2   17.31    1.18
[truncated: 2,335,847 more chars]
