# Supplementary material for: London Dispersion versus Intramolecular Hydrogen Bond in Bis‐Pyridines: How Accurate Is DFT for Competing Noncovalent Interactions in the Condensed Phase?
Source: Chemistry. 2025 Oct 23;31(66):e02745. doi: 10.1002/chem.202502745 (PMC12648470; doi:10.1002/chem.202502745)
Supplement: Supplementary file 1 — Supporting Information [file CHEM-31-e02745-s002.zip › Crystal_structures/13b/c240322_3_1.fcf]

#
# h,k,l, Fc-squared, Fo-squared, sigma(Fo-squared), status flag
#
data_c240322_3_1
_shelx_title ' c240322_3_1_a.res in Pbca'
_shelx_refln_list_code          4
_shelx_F_calc_maximum      620.34
_exptl_crystal_F_000      5040.00
_reflns_d_resolution_high  0.7834

loop_
 _space_group_symop_operation_xyz
 'x, y, z'
 '-x+1/2, -y, z+1/2'
 '-x, y+1/2, -z+1/2'
 'x+1/2, -y+1/2, -z'
 '-x, -y, -z'
 'x-1/2, y, -z-1/2'
 'x, -y-1/2, z-1/2'
 '-x-1/2, y-1/2, z'

_cell_length_a    21.3063
_cell_length_b    20.9139
_cell_length_c    24.3031
_cell_angle_alpha  90.000
_cell_angle_beta   90.000
_cell_angle_gamma  90.000

_shelx_F_squared_multiplier     1.000

loop_
 _refln_index_h
 _refln_index_k
 _refln_index_l
 _refln_F_squared_calc
 _refln_F_squared_meas
 _refln_F_squared_sigma
 _refln_observed_status
   2   0   0      12043.20      11720.66       257.35 o
   4   0   0      95630.04      86731.07      1888.17 o
   6   0   0       7042.53       8676.03       282.85 o
   8   0   0      62061.02      63710.82      1976.28 o
  10   0   0         57.97        308.51        24.27 o
  12   0   0      29952.32      29915.76       929.82 o
  14   0   0       5034.64       4885.84        84.67 o
  16   0   0       1720.91       1356.38        46.11 o
  18   0   0       3224.73       3651.09        81.99 o
  20   0   0       1967.41       1925.26        73.37 o
  22   0   0        429.22        344.78        57.04 o
  24   0   0          1.14         84.46        31.50 o
  26   0   0        258.05        281.75        32.08 o
   2   1   0       6531.96       5733.80       118.65 o
   4   1   0        577.66        792.72        67.25 o
   6   1   0      10202.29      10819.30       245.74 o
   8   1   0        282.29        247.13        40.46 o
  10   1   0      17521.99      17838.15       323.58 o
  12   1   0       3894.64       3636.33       103.04 o
  14   1   0      11130.96      10919.64       117.14 o
  16   1   0      11720.29      11168.79       121.29 o
  18   1   0       1163.65        909.80        34.29 o
  20   1   0       1297.55       1274.37        25.50 o
  22   1   0         52.03         33.36        26.05 o
  24   1   0         48.70         38.03        22.05 o
  26   1   0        914.34        961.82        33.63 o
   0   2   0       1755.12       2270.79        74.36 o
   2   2   0       4679.90       4613.00        83.61 o
   4   2   0     140927.39     133806.16      2895.66 o
   6   2   0      55286.99      54893.03      1201.56 o
   8   2   0      14670.35      14272.49       323.43 o
  10   2   0        611.77        617.93        24.86 o
  12   2   0      30959.88      30427.63       547.42 o
  14   2   0       4598.19       3969.93        49.68 o
  16   2   0       2159.47       2440.20        37.58 o
  18   2   0        687.05        708.54        20.75 o
  20   2   0        171.08        129.40        20.66 o
  22   2   0       4040.65       4088.81        77.42 o
  24   2   0        316.30        237.12        31.31 o
  26   2   0        357.42        206.67        29.52 o
   2   3   0      30151.05      26703.40       581.71 o
   4   3   0      95880.91      85778.89      1866.78 o
   6   3   0      21900.98      21388.64       644.24 o
   8   3   0      45166.83      44357.94       976.81 o
  10   3   0       1292.50       1393.15        40.31 o
  12   3   0         54.39        151.06        17.91 o
  14   3   0        736.05        930.44        18.28 o
  16   3   0       5469.43       4907.37        63.34 o
  18   3   0       6505.53       6428.41        91.14 o
  20   3   0        323.73        241.40        21.64 o
  22   3   0         57.43         57.23        21.90 o
  24   3   0          0.31          2.15        27.94 o
  26   3   0        646.32        396.20        32.08 o
   0   4   0      12831.99      12240.77       385.63 o
   2   4   0      47387.71      43907.19      1355.55 o
   4   4   0     159816.42     151390.06      2679.39 o
   6   4   0       6694.83       6256.60       186.26 o
   8   4   0      14634.32      14203.56       262.57 o
  10   4   0       2954.40       3614.34        66.11 o
  12   4   0        955.56        889.38        37.30 o
  14   4   0       2058.60       1858.07        26.45 o
  16   4   0      22889.49      22949.39       294.92 o
  18   4   0        367.38        352.90        17.46 o
  20   4   0        139.07        158.42        20.23 o
  22   4   0       1046.64       1086.44        42.96 o
  24   4   0         48.01         75.28        28.08 o
  26   4   0        444.48        334.97        29.52 o
   2   5   0      26545.62      26424.65       821.93 o
   4   5   0       3214.52       2830.11        48.23 o
   6   5   0      24804.95      23425.01       365.38 o
   8   5   0       7514.42       7660.25       126.36 o
  10   5   0      12378.80      12331.89       200.24 o
  12   5   0      14507.09      14597.95       783.66 o
  14   5   0       4735.11       4946.86        61.76 o
  16   5   0       2680.65       2577.69        37.97 o
  18   5   0        604.28        578.23        22.77 o
  20   5   0        574.26        561.46        24.34 o
  22   5   0         35.36         22.96        18.44 o
  24   5   0       1168.04       1299.42        64.52 o
  26   5   0         16.44          2.92        21.87 o
   0   6   0      39052.24      35722.13      1110.25 o
   2   6   0        381.44        377.61        30.25 o
   4   6   0      95346.95      99812.47      1528.86 o
   6   6   0       1591.65       1555.69        38.02 o
   8   6   0      50138.07      52057.72       808.01 o
  10   6   0      17512.88      15895.21       256.68 o
  12   6   0        788.44        603.80        34.24 o
  14   6   0         14.07         15.18        10.81 o
  16   6   0        676.23        639.31        20.84 o
  18   6   0         11.58         68.67        19.15 o
  20   6   0       1701.54       2208.15        59.81 o
  22   6   0          2.70         18.06        17.57 o
  24   6   0        134.83        139.97        36.45 o
  26   6   0         17.42          6.51        18.95 o
   2   7   0      24318.20      21547.71      1011.10 o
   4   7   0        133.96         91.71        12.93 o
   6   7   0       3591.36       3728.68        76.97 o
   8   7   0       1554.52       1957.25        54.11 o
  10   7   0       3240.16       3062.44        68.91 o
  12   7   0        295.41        249.63        17.43 o
  14   7   0          5.06         24.16        11.06 o
  16   7   0       3541.49       3064.34        46.34 o
  18   7   0       2937.48       2733.69        60.50 o
  20   7   0       1769.61       1913.22        59.57 o
  22   7   0        263.05        407.14        48.84 o
  24   7   0        713.75        689.71        33.77 o
  26   7   0        152.49         82.14        12.74 o
   0   8   0       1237.71       1217.41        60.87 o
   2   8   0      14071.79      12668.11       289.44 o
   4   8   0       1866.18       2168.03        49.76 o
   6   8   0      17979.13      18170.69       285.68 o
   8   8   0       6941.87       6820.31       116.15 o
  10   8   0       9811.44       9488.21       183.00 o
  12   8   0       2015.95       1826.94        44.32 o
  14   8   0         58.81         97.30        12.10 o
  16   8   0       4189.13       4715.92        57.78 o
  18   8   0        620.22        852.20        36.35 o
  20   8   0          2.02         36.80        21.01 o
  22   8   0        546.02        634.56        46.84 o
  24   8   0       1154.57       1173.90        40.70 o
   2   9   0       3175.42       2760.81        51.35 o
   4   9   0        625.32        526.61        24.21 o
   6   9   0       2124.58       1859.15        45.10 o
   8   9   0       8846.39       9034.62       180.17 o
  10   9   0      21153.61      21000.90       387.78 o
  12   9   0       1535.29       1576.03        28.78 o
  14   9   0       4707.35       5301.13        67.53 o
  16   9   0       1480.22       1361.42        35.34 o
  18   9   0       1239.57       1054.59        32.39 o
  20   9   0       1596.58       1707.54        39.50 o
  22   9   0       2149.30       2101.50        50.39 o
  24   9   0         45.41         30.48        20.39 o
   0  10   0      15671.09      15188.42       493.89 o
   2  10   0        243.23        378.08        48.84 o
   4  10   0      16149.55      15354.96       347.77 o
   6  10   0       3607.98       3236.26        70.01 o
   8  10   0        339.71        277.34        18.79 o
  10  10   0        625.49        491.67        26.43 o
  12  10   0       1794.41       1827.16        40.12 o
  14  10   0       7722.18       8151.57        97.97 o
  16  10   0       1017.71       1138.52        25.66 o
  18  10   0          7.05         13.92        14.86 o
  20  10   0        522.57        545.80        22.71 o
  22  10   0         21.62          4.60        17.34 o
  24  10   0        370.55        342.87        22.72 o
   2  11   0       1307.78       1302.12        40.96 o
   4  11   0        874.39        963.34        39.04 o
   6  11   0         30.85          3.04        16.81 o
   8  11   0       3774.92       3972.93        85.02 o
  10  11   0      10178.73      10793.16       134.02 o
  12  11   0        353.69        305.93        24.94 o
  14  11   0         79.49         55.77        15.61 o
  16  11   0       6140.12       6228.49        82.97 o
  18  11   0        126.42         51.97        14.57 o
  20  11   0         77.48         85.87        16.06 o
  22  11   0        248.74        301.12        19.48 o
  24  11   0        540.19        523.02        32.62 o
   0  12   0      22637.48      23678.19       761.06 o
   2  12   0        499.54        749.21        32.70 o
   4  12   0        242.98        159.77        22.60 o
   6  12   0      24640.50      24809.77       455.40 o
   8  12   0      12320.11      13067.38       148.86 o
  10  12   0        613.88        697.75        18.15 o
  12  12   0       2106.95       2080.56        38.28 o
  14  12   0       8380.07       8784.48       122.60 o
  16  12   0       3573.81       3672.67        58.91 o
  18  12   0         43.08         79.53        17.06 o
  20  12   0        291.44        286.00        22.68 o
  22  12   0        156.70        212.23        22.62 o
  24  12   0         91.75         62.90        11.98 o
   2  13   0       1828.40       2213.54        67.26 o
   4  13   0       1752.38       1214.90        75.27 o
   6  13   0       2012.18       1863.71        28.94 o
   8  13   0       1001.05        984.67        23.52 o
  10  13   0         16.40         24.77        12.84 o
  12  13   0      10695.98      11759.86       137.82 o
  14  13   0        469.69        461.33        22.09 o
  16  13   0        110.74         17.91        15.64 o
  18  13   0       3046.97       2795.03        48.92 o
  20  13   0          0.02         10.94        17.44 o
  22  13   0         42.93         35.90        19.59 o
   0  14   0       5043.36       4737.51       105.05 o
   2  14   0         73.87         86.32        17.73 o
   4  14   0       6856.91       7525.98       206.11 o
   6  14   0       9647.08       9987.83       125.69 o
   8  14   0        785.77        817.46        24.14 o
  10  14   0         17.97         13.96        13.01 o
  12  14   0        971.65        795.23        22.28 o
  14  14   0       5953.31       6038.39        96.53 o
  16  14   0         29.01         25.71        16.71 o
  18  14   0        331.70        377.54        17.50 o
  20  14   0        420.86        412.17        32.80 o
  22  14   0        193.21        166.02        18.00 o
   2  15   0       3379.59       3439.54        95.73 o
   4  15   0        323.43        346.64        17.32 o
   6  15   0      20249.92      19972.86       197.72 o
   8  15   0       8090.14       8360.26       129.47 o
  10  15   0       1251.86       1193.29        23.99 o
  12  15   0       2409.08       2771.86        45.29 o
  14  15   0       8674.41       8290.49       143.19 o
  16  15   0        599.45        655.23        25.62 o
  18  15   0          2.41        -10.78        15.19 o
  20  15   0          7.97         13.40        13.43 o
  22  15   0         53.37         48.51        12.48 o
   0  16   0       4303.59       4053.10        97.20 o
   2  16   0       1204.71       1121.07        32.83 o
   4  16   0       3040.55       2879.44        65.73 o
   6  16   0        253.34        228.75        15.76 o
   8  16   0       6631.47       6288.84        92.97 o
  10  16   0        641.08        704.30        21.11 o
  12  16   0        216.43        254.57        18.32 o
  14  16   0       2449.67       2585.93        61.71 o
  16  16   0          0.52         11.73        17.78 o
  18  16   0        851.58        986.18        28.76 o
  20  16   0         51.54         85.13        18.68 o
   2  17   0       8196.15       8413.02       189.00 o
   4  17   0       6724.71       6533.93       119.90 o
   6  17   0       9884.74       9304.21       133.24 o
   8  17   0        392.42        353.58        21.73 o
  10  17   0        313.04        289.31        15.42 o
  12  17   0         43.99         58.32        18.36 o
  14  17   0       1136.76        984.06        36.50 o
  16  17   0         96.48        107.80        15.96 o
  18  17   0        188.55        204.21        18.56 o
  20  17   0       2499.94       2441.82        60.18 o
   0  18   0       1032.37       1418.38        70.96 o
   2  18   0       2344.46       2206.73        52.99 o
   4  18   0         50.94         61.33        29.11 o
   6  18   0       1832.66       2047.95        56.92 o
   8  18   0        299.57        451.12        19.45 o
  10  18   0       9038.87       8992.39       111.62 o
  12  18   0         80.03         82.63        20.60 o
  14  18   0          0.34         37.35        16.43 o
  16  18   0          7.03        -12.22        20.14 o
  18  18   0        244.35        131.27        19.97 o
  20  18   0        130.17         87.84        14.58 o
   2  19   0        307.25        263.50        27.43 o
   4  19   0       4274.89       4520.77       176.05 o
   6  19   0        554.47        664.91        40.02 o
   8  19   0        360.95        241.66        24.16 o
  10  19   0        274.57        211.86        24.53 o
  12  19   0         70.00        563.46       420.62 o
  14  19   0         72.54         96.13        22.20 o
  16  19   0        997.89        986.26        38.90 o
  18  19   0         51.43         51.47        14.26 o
   0  20   0       9520.44       9797.28       257.87 o
   2  20   0       2072.29       2410.12        72.36 o
   4  20   0      13821.11      12556.55       364.18 o
   6  20   0         26.28         74.29        32.89 o
   8  20   0         32.68         81.67        29.69 o
  10  20   0        373.03        315.36        29.08 o
  12  20   0        700.91        531.49        35.54 o
  14  20   0        206.19        128.70        19.36 o
  16  20   0       1889.67       1801.58        39.63 o
  18  20   0       1468.28       1242.91        65.43 o
   2  21   0       1220.72       1968.21       884.44 o
   4  21   0        768.15       1587.00       110.08 o
   6  21   0         18.34       2413.17      1810.44 o
   8  21   0        740.35        736.12        35.58 o
  10  21   0         49.25         28.11        24.24 o
  12  21   0        101.98        107.82        20.24 o
  14  21   0        149.62        176.44        19.58 o
  16  21   0        108.61        149.61        13.12 o
   0  22   0        234.31        325.49        94.77 o
   2  22   0        826.58       1621.48       796.05 o
   4  22   0        498.64        573.58       273.37 o
   6  22   0         22.78        100.63       153.45 o
   8  22   0        826.73        773.66        42.48 o
  10  22   0          6.21          8.70        17.81 o
  12  22   0        287.60        316.52        19.35 o
  14  22   0        336.63        400.42        12.32 o
   2  23   0         66.38        160.06        35.73 o
   4  23   0       1673.87       1752.85        75.81 o
   6  23   0        263.16        306.87        22.46 o
   8  23   0        859.00        772.43        26.62 o
  10  23   0        241.66        330.30        19.25 o
  12  23   0        656.88        499.08        30.44 o
   0  24   0          7.91         63.06        65.97 o
   2  24   0        758.24        849.39        44.10 o
   4  24   0        132.31        112.32        16.63 o
   6  24   0         73.74        111.69        19.14 o
   8  24   0        216.20        222.90        18.20 o
  10  24   0       2973.33       2775.61        99.14 o
   2  25   0          5.51         29.57        11.43 o
   4  25   0        345.27        242.92        12.42 o
   6  25   0        181.91        118.06        15.86 o
   0  26   0        938.09        719.40        28.55 o
   2  26   0        718.43        689.20        21.12 o
   4  26   0       1435.84       1366.55        36.04 o
   2   1   1      20328.57      17660.13       205.74 o
   3   1   1      30694.65      29837.17       326.81 o
   4   1   1       1166.07        999.69        16.39 o
   5   1   1      62776.57      60121.15       738.63 o
   6   1   1       7320.48       6439.41       106.78 o
   7   1   1      21517.54      22008.34       346.13 o
   8   1   1       8916.40       8094.45       156.27 o
   9   1   1      10750.71      11690.24       139.53 o
  10   1   1       5701.65       5855.04        86.15 o
  11   1   1       1460.27       1480.97        26.54 o
  12   1   1       3260.13       3397.58        54.64 o
  13   1   1        728.40        630.70        19.40 o
  14   1   1       3240.22       3208.56        40.13 o
  15   1   1          7.36         15.19         8.84 o
  16   1   1       1937.45       2074.58        25.36 o
  17   1   1       5654.57       5065.96        52.82 o
  18   1   1       2055.70       2144.97        48.01 o
  19   1   1       1307.50       1444.86        20.10 o
  20   1   1          0.62         12.19        11.54 o
  21   1   1        377.97        356.19        15.55 o
  22   1   1        798.87        840.79        27.60 o
  23   1   1          3.17         11.36        19.61 o
  24   1   1         89.59         87.40        17.84 o
  25   1   1         13.14         14.32        15.67 o
  26   1   1        258.24        207.80        18.06 o
   0   2   1       8246.24       8529.15       188.53 o
   1   2   1       6111.54       5928.80        83.36 o
   2   2   1       5401.86       5533.90        71.10 o
   3   2   1        126.65         82.47         5.82 o
   4   2   1       2379.88       2360.11        33.61 o
   5   2   1       7286.05       7006.50       101.29 o
   6   2   1        273.23        212.15        13.83 o
   7   2   1        590.43        700.16        18.51 o
   8   2   1          4.98          0.36        11.59 o
   9   2   1      24526.07      23560.62       299.03 o
  10   2   1      18734.55      18186.69       201.31 o
  11   2   1       3148.52       3205.00        47.75 o
  12   2   1        258.70        328.68        14.87 o
  13   2   1        705.80        741.95        19.15 o
  14   2   1        985.23       1010.57        14.68 o
  15   2   1         34.45         33.40         8.18 o
  16   2   1        108.38         91.90         9.19 o
  17   2   1        266.49        369.87        10.97 o
  18   2   1         52.24         65.12         9.94 o
  19   2   1       1634.81       1590.96        19.95 o
  20   2   1        438.80        408.89        13.37 o
  21   2   1         71.85        107.98        12.87 o
  22   2   1        530.72        553.06        17.19 o
  23   2   1        676.55        715.56        23.07 o
  24   2   1         28.21          5.42        17.34 o
  25   2   1        318.37        327.17        18.06 o
  26   2   1        167.51        148.31        19.59 o
   1   3   1       3967.98       3234.40        53.58 o
   2   3   1      39639.93      35861.25       638.33 o
   3   3   1       7322.76       7149.31        84.68 o
   4   3   1      20558.22      17143.99       217.22 o
   5   3   1       9164.44       8247.20       107.66 o
   6   3   1       2859.29       2659.05        70.45 o
   7   3   1      27341.77      25851.43       362.74 o
   8   3   1       2225.20       1978.46        36.54 o
   9   3   1      44212.78      46796.95       591.79 o
  10   3   1      18277.25      18174.86       216.56 o
  11   3   1         45.63         70.04        12.94 o
  12   3   1       4618.61       4050.67        64.35 o
  13   3   1       1399.15       1540.60        32.27 o
  14   3   1       4014.42       4157.81        36.17 o
  15   3   1        810.80        996.54        13.93 o
  16   3   1        551.14        512.46        11.45 o
  17   3   1        268.25        242.34        10.34 o
  18   3   1        901.57       1147.21        18.13 o
  19   3   1       2164.54       2528.42        45.83 o
  20   3   1          3.04         25.92        13.70 o
  21   3   1       4540.50       4058.65        44.09 o
  22   3   1         41.83         32.39        12.51 o
  23   3   1        198.28        201.54        19.00 o
  24   3   1         74.69         87.84        20.56 o
  25   3   1        160.80        219.28        16.92 o
  26   3   1        222.43        194.39        21.19 o
   0   4   1      47427.28      47536.32      1037.51 o
   1   4   1      47588.97      43994.34       784.73 o
   2   4   1       3680.93       3357.59        64.80 o
   3   4   1      19687.07      18707.96       259.83 o
   4   4   1      10402.97       9236.93       109.96 o
   5   4   1      38049.56      35279.23       544.60 o
   6   4   1       2768.99       2525.07        42.23 o
   7   4   1        861.18       1141.14        26.98 o
   8   4   1       2400.59       2339.58        41.89 o
   9   4   1        585.62        388.98        11.14 o
  10   4   1       8437.66       8507.00       105.58 o
  11   4   1       3693.52       3758.71        54.18 o
  12   4   1       2236.82       2337.16        38.22 o
  13   4   1         26.64         15.14        13.32 o
  14   4   1         97.73         70.24         7.30 o
  15   4   1        185.31        242.12         8.60 o
  16   4   1       1640.45       1541.88        18.86 o
  17   4   1       1999.60       1870.97        21.49 o
  18   4   1       1946.63       2084.70        24.17 o
  19   4   1        168.73        211.57        14.56 o
  20   4   1       2563.81       2657.60        34.00 o
  21   4   1         76.34         89.89        12.76 o
  22   4   1         70.40         39.82        12.35 o
  23   4   1        153.46        188.54        17.39 o
  24   4   1         34.89         25.42        17.67 o
  25   4   1        339.55        337.39        19.34 o
  26   4   1         67.42         67.40        13.05 o
   1   5   1      60382.90      60333.16       931.33 o
   2   5   1        299.58        266.44        13.89 o
   3   5   1        591.63        375.95        13.41 o
   4   5   1      19496.28      18434.64       215.67 o
   5   5   1         59.10         14.72         7.41 o
   6   5   1       4172.57       3460.61        50.43 o
   7   5   1       1522.04       1088.63        25.18 o
   8   5   1       1293.05       1307.25        25.41 o
   9   5   1        795.86        748.73        17.07 o
  10   5   1       1415.00       1535.72        24.59 o
  11   5   1       3176.31       3155.44        45.43 o
  12   5   1       6370.87       6595.56        93.23 o
  13   5   1         39.28         56.37        10.30 o
  14   5   1          8.13         31.25         7.31 o
  15   5   1       6032.27       5742.65        44.80 o
  16   5   1          2.13         13.46         9.40 o
  17   5   1        569.50        675.80        14.39 o
  18   5   1        678.91        780.42        16.30 o
  19   5   1        876.37        670.31        17.39 o
  20   5   1       1034.09       1132.36        21.14 o
  21   5   1          4.71         23.05        13.89 o
  22   5   1          3.17          8.38        13.78 o
  23   5   1       2434.98       2360.66        50.09 o
  24   5   1         28.96         15.74        21.48 o
  25   5   1        118.95        183.16        19.37 o
  26   5   1        778.47        817.42        23.06 o
   0   6   1      28346.32      27183.57       600.14 o
   1   6   1      12092.21      11800.95       188.53 o
   2   6   1        396.90        384.39        15.14 o
   3   6   1        170.25        100.75        11.28 o
   4   6   1      13691.01      14436.01       171.66 o
   5   6   1      13040.52      13297.54       148.32 o
   6   6   1       4614.89       4854.00        73.29 o
   7   6   1       4300.30       4262.91        52.98 o
   8   6   1        222.13        227.86        11.87 o
   9   6   1        515.81        536.88        16.25 o
  10   6   1        305.65        320.94        15.65 o
  11   6   1        177.96        220.08        13.99 o
  12   6   1        392.49        402.34        18.33 o
  13   6   1       7673.86       7894.21        66.26 o
  14   6   1          0.46         11.38         7.69 o
  15   6   1       2753.11       3028.42        27.47 o
  16   6   1         86.87         74.29         9.66 o
  17   6   1        935.39        845.57        16.21 o
  18   6   1          7.72         -0.18        12.24 o
  19   6   1       4145.88       3787.78        43.91 o
  20   6   1       1702.90       1712.03        29.67 o
  21   6   1         45.49         42.51        14.25 o
  22   6   1         11.55         11.55        13.48 o
  23   6   1        103.11         67.95        17.78 o
  24   6   1        235.04        252.72        22.56 o
  25   6   1         23.43         17.58        16.29 o
  26   6   1          8.95         16.35        14.15 o
   1   7   1        281.20        240.98        15.76 o
   2   7   1       6073.13       5644.68        94.97 o
   3   7   1         82.39         72.53        15.38 o
   4   7   1        840.53        566.38        14.82 o
   5   7   1       3913.90       4050.11        52.57 o
   6   7   1       2503.46       2645.92        37.65 o
   7   7   1      22415.25      23085.75       256.80 o
   8   7   1        452.72        531.21        15.07 o
   9   7   1       3265.68       3395.65        48.64 o
  10   7   1       1958.86       2423.89        37.82 o
  11   7   1       3901.11       3946.38        55.73 o
  12   7   1          1.94         26.68        11.31 o
  13   7   1       3496.02       3238.10        30.19 o
  14   7   1        613.96        542.31        11.17 o
  15   7   1       1781.02       1880.48        20.71 o
  16   7   1        156.35        201.45        10.49 o
  17   7   1        981.17        818.19        15.52 o
  18   7   1        435.92        445.10        15.28 o
  19   7   1       1361.84       1438.07        25.12 o
  20   7   1          0.57         11.42        15.23 o
  21   7   1        333.43        307.10        16.43 o
  22   7   1        129.50         97.71        14.76 o
  23   7   1         91.06        103.42        17.60 o
  24   7   1        517.34        623.23        26.15 o
  25   7   1         81.53         90.58        19.72 o
  26   7   1          0.30         17.98        11.71 o
   0   8   1      40595.38      38402.28       847.43 o
   1   8   1       4835.22       4602.72        81.60 o
   2   8   1       7712.34       7263.49       121.13 o
   3   8   1      13163.19      12706.06       235.12 o
   4   8   1      14275.15      14132.13       200.73 o
   5   8   1       4938.98       4769.02        57.66 o
   6   8   1       7359.27       8012.58        99.99 o
   7   8   1      21328.30      22604.86       269.21 o
   8   8   1        781.43        721.98        18.24 o
   9   8   1       2384.39       2557.19        39.52 o
  10   8   1       7067.54       7027.76        91.88 o
  11   8   1        853.48        733.29        23.43 o
  12   8   1       1263.84       1415.81        17.48 o
  13   8   1       1916.19       2166.51        23.22 o
  14   8   1       4896.42       5082.32        40.70 o
  15   8   1        650.77        692.33        14.26 o
  16   8   1       2830.93       2774.12        37.74 o
  17   8   1        597.71        616.97        15.31 o
  18   8   1        505.24        480.25        14.71 o
  19   8   1       1005.67       1017.94        21.00 o
  20   8   1        112.69        234.13        16.01 o
  21   8   1        117.61        131.14        18.60 o
  22   8   1        297.69        387.59        19.80 o
  23   8   1        365.00        408.67        22.32 o
  24   8   1          0.79         -3.12        21.98 o
  25   8   1        165.25        115.87        18.02 o
   1   9   1      20902.42      22065.53       312.45 o
   2   9   1       4692.79       4665.07        66.15 o
   3   9   1      13290.89      13270.38       188.66 o
   4   9   1       4826.46       4803.13        62.21 o
   5   9   1        338.73        436.01        16.45 o
   6   9   1       1212.06       1480.08        27.46 o
   7   9   1        627.90        906.37        19.46 o
   8   9   1       6686.52       6210.65        76.42 o
   9   9   1       2878.08       3031.46        49.31 o
  10   9   1         17.39        139.77        14.57 o
  11   9   1       2962.36       2922.68        32.14 o
  12   9   1         23.48         35.06         7.87 o
  13   9   1       2497.57       2255.50        29.88 o
  14   9   1        515.24        419.51        10.66 o
  15   9   1          9.27          9.79         9.23 o
  16   9   1        456.88        444.12        11.93 o
  17   9   1         55.18         36.36        10.89 o
  18   9   1         33.88         30.25        11.89 o
  19   9   1       2182.18       2105.66        31.71 o
  20   9   1        229.10        213.54        15.13 o
  21   9   1         83.48         97.15        17.39 o
  22   9   1        171.79        169.94        20.56 o
  23   9   1        290.50        240.40        23.49 o
  24   9   1          2.28         15.87        20.22 o
  25   9   1         95.20         94.18        12.96 o
   0  10   1      11964.54      13660.10       253.44 o
   1  10   1        226.36        476.05        20.84 o
   2  10   1       1991.76       2359.40        36.33 o
   3  10   1      28044.17      28283.66       395.90 o
   4  10   1       2625.87       2807.71        40.12 o
   5  10   1       2142.62       2339.74        35.63 o
   6  10   1       2986.28       3043.82        47.53 o
   7  10   1          8.40         61.82        10.76 o
   8  10   1       5610.33       5520.18        74.54 o
   9  10   1      10787.64      10597.53       144.82 o
  10  10   1       3075.72       3341.46        54.34 o
  11  10   1         71.34         62.93         9.11 o
  12  10   1        374.03        471.30        11.83 o
  13  10   1       2692.81       2948.78        29.65 o
  14  10   1         10.70         22.27         9.63 o
  15  10   1        755.88        957.16        15.31 o
  16  10   1       7921.24       8098.48        71.24 o
  17  10   1         48.04         40.95        10.80 o
  18  10   1         86.51         66.16        11.50 o
  19  10   1        504.58        487.34        15.38 o
  20  10   1        131.72        115.66        14.02 o
  21  10   1        120.89        105.60        13.94 o
  22  10   1          5.23         16.28        13.94 o
  23  10   1         42.92         26.24        12.02 o
  24  10   1        292.51        311.91        18.06 o
  25  10   1        166.53        119.97        14.03 o
   1  11   1        535.91        770.78        27.81 o
   2  11   1         86.71         84.04        12.63 o
   3  11   1       1152.65       1255.57        30.20 o
   4  11   1        275.89        385.23        15.53 o
   5  11   1       2885.55       2432.53        37.37 o
   6  11   1        928.66        959.45        22.29 o
   7  11   1       4633.34       4492.27        66.39 o
   8  11   1        792.37        735.15        26.06 o
   9  11   1          3.54          4.63        10.50 o
  10  11   1       1528.14       1843.83        23.10 o
  11  11   1        386.75        383.61        13.52 o
  12  11   1        662.90        626.81        13.69 o
  13  11   1       1005.54       1210.47        18.56 o
  14  11   1        591.53        584.04        14.30 o
  15  11   1       4634.27       4729.68        45.11 o
  16  11   1       2272.04       2054.78        24.39 o
  17  11   1         31.66         33.88        11.52 o
  18  11   1       1481.28       1370.89        21.54 o
  19  11   1       2176.38       2362.83        31.90 o
  20  11   1         49.49         54.95        12.08 o
  21  11   1          9.04        -14.36        14.36 o
  22  11   1         63.14         85.82        12.54 o
  23  11   1        407.25        460.48        17.28 o
  24  11   1          0.09         26.45        12.38 o
   0  12   1        484.87        583.34        48.84 o
   1  12   1       8682.45       8432.69       130.61 o
   2  12   1         37.37         62.13        17.08 o
   3  12   1         62.99         74.18        15.11 o
   4  12   1       1086.90       1303.22        32.29 o
   5  12   1       1917.73       2115.85        41.33 o
   6  12   1       2644.52       2684.19        44.47 o
   7  12   1         16.63         12.25        11.70 o
   8  12   1          6.70         70.92         9.11 o
   9  12   1        907.64       1082.57        15.83 o
  10  12   1        806.81        845.04        14.44 o
  11  12   1       3717.49       3708.39        39.58 o
  12  12   1          5.54          7.88        10.95 o
  13  12   1       3114.64       3199.01        37.27 o
  14  12   1        575.20        530.82        14.43 o
  15  12   1        187.58        211.22        11.94 o
  16  12   1        127.02        124.27        12.50 o
  17  12   1          6.47         -4.05        12.22 o
  18  12   1        515.53        415.05        13.54 o
  19  12   1        336.47        384.17        14.18 o
  20  12   1       1057.50       1191.15        27.65 o
  21  12   1         38.16         20.38        12.81 o
  22  12   1         89.83         88.00         9.73 o
  23  12   1         48.34         43.48        23.69 o
  24  12   1        162.08        101.44        18.59 o
   1  13   1        730.79        697.33        26.02 o
   2  13   1       1269.07       1197.24        29.29 o
   3  13   1       5590.60       5375.45        78.86 o
   4  13   1       1137.68       1042.38        45.51 o
   5  13   1       1372.45       1467.63        21.46 o
   6  13   1         45.96         58.30         8.24 o
   7  13   1        208.24        203.81         9.20 o
   8  13   1        233.14        291.57        10.54 o
   9  13   1         21.11          4.51         8.80 o
  10  13   1         17.94         17.49         9.27 o
  11  13   1      13389.71      13571.16        94.97 o
  12  13   1          1.71          2.75        10.78 o
  13  13   1        293.46        185.76        13.05 o
  14  13   1        655.66        594.52        15.93 o
  15  13   1      16338.44      16780.69       150.76 o
  16  13   1        937.71        944.67        18.68 o
  17  13   1       1058.52       1183.38        21.48 o
  18  13   1       2154.94       2201.75        32.75 o
  19  13   1        894.25        880.71        19.83 o
  20  13   1        834.11        867.18        22.23 o
  21  13   1          1.01         -3.87        11.47 o
  22  13   1          0.01         -3.64        11.94 o
  23  13   1         68.89         78.36        12.30 o
   0  14   1       2174.82       1956.69        38.20 o
   1  14   1         69.81         79.41         9.43 o
   2  14   1        280.10        341.93        12.41 o
   3  14   1       2338.12       2487.46        37.09 o
   4  14   1         27.13         74.14         9.53 o
   5  14   1       1387.34       1322.64        17.53 o
   6  14   1         31.96         10.19         8.43 o
   7  14   1        726.70        769.62        13.64 o
   8  14   1          8.02         28.46         9.69 o
   9  14   1        535.62        516.66        17.46 o
  10  14   1       2002.26       2136.00        57.50 o
  11  14   1       4944.75       5195.71        47.33 o
  12  14   1        345.14        311.30        11.89 o
  13  14   1          0.15          1.47        12.80 o
  14  14   1        619.24        647.29        19.71 o
  15  14   1         27.01         16.86        10.86 o
  16  14   1         10.44         30.98        11.87 o
  17  14   1       4865.33       4808.22        56.25 o
  18  14   1          6.51          4.50        11.41 o
  19  14   1         34.63         50.54        12.47 o
  20  14   1        210.10        211.48        13.52 o
  21  14   1        127.12        124.01        16.78 o
  22  14   1          1.05          4.54         7.30 o
  23  14   1         13.25         19.68        13.85 o
   1  15   1        486.39        473.47        14.30 o
   2  15   1       2455.66       2653.59        41.73 o
   3  15   1       2013.83       1821.68        31.43 o
   4  15   1        884.34        889.83        18.17 o
   5  15   1       1787.52       2041.89        26.83 o
   6  15   1          2.26          4.29         9.47 o
   7  15   1       2238.52       2257.90        26.78 o
   8  15   1       3610.44       3836.59        42.04 o
   9  15   1       3631.80       3516.04        36.57 o
  10  15   1        206.91        235.13        11.01 o
  11  15   1        610.75        715.25        14.84 o
  12  15   1       1465.23       1532.07        23.48 o
  13  15   1       2547.54       2671.15        35.96 o
  14  15   1        152.13        147.84        13.00 o
  15  15   1       3665.25       3975.43        48.71 o
  16  15   1        301.73        236.15        13.92 o
  17  15   1         33.04         40.41        11.40 o
  18  15   1        756.60        683.51        17.17 o
  19  15   1         41.85         21.66        10.82 o
  20  15   1         84.78         72.93        13.16 o
  21  15   1         85.79         66.94        14.68 o
  22  15   1        189.22        205.33        14.68 o
   0  16   1      12248.22      12273.25       186.31 o
   1  16   1        115.09        145.77        12.41 o
   2  16   1         46.41         55.57        12.92 o
   3  16   1       2444.23       2266.24        39.67 o
   4  16   1       1972.87       2160.06        40.13 o
   5  16   1       2157.94       2151.50        65.19 o
   6  16   1        267.65        259.62        17.75 o
   7  16   1       1878.26       1673.30        25.92 o
   8  16   1        133.85        126.98        11.40 o
   9  16   1        329.72        335.66        12.40 o
  10  16   1        125.44        135.75        10.56 o
  11  16   1       1969.95       1888.81        23.53 o
  12  16   1        358.20        354.78        14.34 o
  13  16   1       1882.53       1892.07        30.55 o
  14  16   1          6.67          9.53        13.68 o
  15  16   1         21.65         45.93        13.78 o
  16  16   1        486.73        527.18        17.52 o
  17  16   1         21.49         53.42        11.59 o
  18  16   1         47.20         33.14        11.01 o
  19  16   1       1172.13       1384.33        30.11 o
  20  16   1         93.61        112.04        15.70 o
  21  16   1         38.26         56.50         8.51 o
   1  17   1       2021.69       2045.25        33.06 o
   2  17   1        123.94        142.18        13.11 o
   3  17   1       1228.82       1192.33       115.31 o
   4  17   1          2.14         12.23        14.67 o
   5  17   1         88.23         61.09        13.20 o
   6  17   1         92.70         99.00        11.63 o
   7  17   1       2967.11       3015.29        45.90 o
   8  17   1        250.20        302.70        12.41 o
   9  17   1        225.30        230.44        11.81 o
  10  17   1       1896.95       1938.50        25.75 o
  11  17   1          0.08          9.18        10.77 o
  12  17   1        608.90        572.26        17.93 o
  13  17   1       1432.41       1272.46        25.43 o
  14  17   1       1215.54       1246.20        24.11 o
  15  17   1        109.35        155.25        13.28 o
  16  17   1         10.89          3.69        11.10 o
  17  17   1        216.87        284.92        14.37 o
  18  17   1         21.47         30.66        11.30 o
  19  17   1         20.38         17.66        15.05 o
  20  17   1         11.79         20.79         9.04 o
   0  18   1        228.13        251.40        25.04 o
   1  18   1       1959.47       2040.92       107.56 o
   2  18   1         19.81          7.13        13.38 o
   3  18   1        469.99        530.23        50.92 o
   4  18   1       1326.37       1506.95       244.92 o
   5  18   1       5421.38       5899.54        84.37 o
   6  18   1       5442.86       5699.34       110.36 o
   7  18   1         35.06         37.53        13.41 o
   8  18   1       1545.22       1545.51        26.59 o
   9  18   1         32.05         25.23        11.58 o
  10  18   1          7.12         -1.82        11.66 o
  11  18   1       1650.46       1642.42        31.38 o
  12  18   1          0.36         -8.88        18.67 o
  13  18   1        764.68        875.98        29.39 o
  14  18   1         24.44         13.59        14.29 o
  15  18   1        123.31        108.27        13.89 o
  16  18   1         81.45        103.37        12.36 o
  17  18   1        112.03        148.67        14.36 o
  18  18   1        720.20        625.80        18.28 o
  19  18   1       1363.11       1533.03        39.56 o
  20  18   1          1.73         13.49        13.12 o
   1  19   1       1631.15       1929.14       155.24 o
   2  19   1        575.45        633.67        63.13 o
   3  19   1        633.05       1184.45       165.06 o
   4  19   1         87.21         78.63        15.18 o
   5  19   1        526.30        666.25        97.13 o
   6  19   1         27.75         28.15        14.03 o
   7  19   1         45.87         19.14        12.24 o
   8  19   1          0.12         -4.27        11.65 o
   9  19   1        327.57        290.43        17.42 o
  10  19   1         51.11         31.22        14.05 o
  11  19   1        145.47        151.21        16.28 o
  12  19   1        349.72        405.69        24.08 o
  13  19   1        870.85        873.81        24.89 o
  14  19   1         26.37         39.47        16.70 o
  15  19   1        113.03        111.40        15.45 o
  16  19   1         18.34         30.83        17.47 o
  17  19   1        146.54        166.55        13.36 o
  18  19   1         22.79         35.15        10.50 o
  19  19   1        976.08        819.02        32.44 o
   0  20   1       4678.44       5473.60       118.65 o
   1  20   1       4599.15       4830.95        88.58 o
   2  20   1       2222.00       1801.55       189.71 o
   3  20   1         63.36         83.57        17.94 o
   4  20   1       2667.56       2747.54        68.20 o
   5  20   1       5605.19      11841.67       434.29 o
   6  20   1        183.96        274.56        29.40 o
   7  20   1        144.57         32.19        23.21 o
   8  20   1        759.77        707.66       109.89 o
   9  20   1         59.05         79.98        17.20 o
  10  20   1        248.96        279.96        19.12 o
  11  20   1          2.67         17.97        18.81 o
  12  20   1         52.84         83.81        23.21 o
  13  20   1        315.08        362.64        25.92 o
  14  20   1         89.53        105.58        14.79 o
  15  20   1        916.46        960.96        22.04 o
  16  20   1        114.36        120.24        10.79 o
  17  20   1         72.94         88.43        14.42 o
   1  21   1        111.34        181.08        53.93 o
   2  21   1        149.36        217.32        73.78 o
   3  21   1         10.79          5.82        43.00 o
   4  21   1        686.36       1347.64        69.58 o
   5  21   1         42.65         68.91        28.73 o
   6  21   1       2116.39       2078.64        58.69 o
   7  21   1       1043.48       1119.95       226.31 o
   8  21   1        437.42        460.69        23.28 o
   9  21   1        422.45        529.34        80.14 o
  10  21   1         50.86         57.35        14.78 o
  11  21   1         16.41         11.59        26.82 o
  12  21   1          7.31          7.13        15.08 o
  13  21   1         59.70         15.96        13.50 o
  14  21   1        347.40        407.63        15.04 o
  15  21   1         67.02         23.07         8.99 o
  16  21   1        256.48        255.34        11.84 o
   0  22   1        137.60        181.15        61.82 o
   1  22   1        107.55        111.93        43.62 o
   2  22   1         49.92         57.98        28.24 o
   3  22   1        494.85        753.66       195.03 o
   4  22   1          8.60         13.76        27.53 o
   5  22   1       1321.64       1237.79       313.40 o
   6  22   1        189.52        214.74        51.14 o
   7  22   1        634.07        720.15       117.34 o
   8  22   1        266.99        229.31        14.97 o
   9  22   1        172.16        135.63        14.16 o
  10  22   1        302.32        324.66        20.25 o
  11  22   1        573.60        522.28        20.74 o
  12  22   1         61.23         78.12        12.78 o
  13  22   1          1.18         11.78        11.43 o
  14  22   1        131.07        122.99         8.65 o
  15  22   1        230.35        208.85        17.86 o
   1  23   1        125.45        120.86        38.84 o
   2  23   1        581.80        740.26       119.48 o
   3  23   1       1135.62       1168.63       193.83 o
   4  23   1        443.32        494.61        23.34 o
   5  23   1       1626.46       1559.18       134.94 o
   6  23   1        217.19        159.04        16.78 o
   7  23   1          0.15         -2.94        10.86 o
   8  23   1        156.13        108.02        10.41 o
   9  23   1        783.11        686.59        19.92 o
  10  23   1        936.60        776.07        21.85 o
  11  23   1        327.33        325.39        14.99 o
  12  23   1         95.70         68.63        10.82 o
  13  23   1        326.44        279.32        13.20 o
   0  24   1        515.09        644.06        76.18 o
   1  24   1        185.05        183.58        20.27 o
   2  24   1        686.56        784.17        52.38 o
   3  24   1         58.40         59.98        12.01 o
   4  24   1         14.00         14.73        10.40 o
   5  24   1         34.51         65.97        10.93 o
   6  24   1        558.06        535.43        14.95 o
   7  24   1        185.09        220.58        10.16 o
   8  24   1        393.43        359.64        13.15 o
   9  24   1       1276.09       1365.35        23.81 o
  10  24   1        317.26        266.86        12.18 o
  11  24   1       1107.85       1095.26        25.52 o
   1  25   1        146.30        166.35        11.66 o
   2  25   1          8.02          3.51         7.95 o
   3  25   1        745.34        875.00        16.02 o
   4  25   1        683.48        624.01        14.35 o
   5  25   1        737.20        627.78        14.42 o
   6  25   1          1.33          0.74         7.92 o
   7  25   1        143.82        141.75         9.08 o
   8  25   1        106.91         61.23        13.91 o
   9  25   1          0.78         29.35        10.42 o
   0  26   1          2.99         12.07         7.27 o
   1  26   1        181.00        208.06         6.28 o
   2  26   1        209.71        196.51         7.63 o
   3  26   1         61.65         49.42         6.33 o
   4  26   1        182.33        141.15         8.40 o
   5  26   1         73.02         66.69         6.02 o
   6  26   1         92.37         64.52        13.12 o
   0   0   2      26166.07      25887.02       797.51 o
   1   0   2      10322.80       9745.45       303.26 o
   2   0   2       6682.43       6271.12       139.67 o
   3   0   2         30.78        118.60        17.86 o
   4   0   2      56365.89      52458.55       811.45 o
   5   0   2      16313.83      15507.24       241.82 o
   6   0   2     149638.56     142435.62      2185.72 o
   7   0   2       2960.48       3760.08        78.40 o
   8   0   2        898.93        881.98        38.60 o
   9   0   2      43696.50      43434.74       951.74 o
  10   0   2         90.34         11.08        20.23 o
  11   0   2      18253.55      17221.40       313.72 o
  12   0   2         19.28         11.79        16.21 o
  13   0   2      12826.73      11940.77       269.08 o
  14   0   2       9809.35       9511.25       109.22 o
  15   0   2      16251.97      15848.27       178.29 o
  16   0   2        207.63        142.61        12.78 o
  17   0   2       5847.78       5559.43        73.15 o
  18   0   2       4615.96       4179.82        54.20 o
  19   0   2       1332.94       1352.48        27.08 o
  20   0   2          2.14         55.21        16.58 o
  21   0   2        512.70        803.53        25.68 o
  22   0   2        207.21        234.41        28.26 o
  23   0   2        127.85        134.06        35.78 o
  24   0   2        344.69        334.19        34.81 o
  25   0   2        321.28        185.00        27.81 o
  26   0   2          8.11          0.73        26.61 o
   1   1   2        912.87        936.13        68.34 o
   2   1   2       6504.28       5158.24        80.77 o
   3   1   2        533.35        543.77        14.48 o
   4   1   2         37.90        279.33        32.76 o
   5   1   2      89145.14      83240.94       964.37 o
   6   1   2        674.03        859.33        80.30 o
   7   1   2      26179.20      24684.68       297.45 o
   8   1   2       5329.57       4995.52        92.33 o
   9   1   2         86.25        172.91        13.77 o
  10   1   2       1269.79       1011.67        21.78 o
  11   1   2      22964.46      24980.77       347.36 o
  12   1   2        178.04        267.83        13.84 o
  13   1   2          5.58         79.57        14.36 o
  14   1   2        564.51        630.24        12.93 o
  15   1   2       6714.37       6485.84        60.71 o
  16   1   2         74.34         67.07         9.68 o
  17   1   2       2194.30       2157.66        24.79 o
  18   1   2       1549.20       1516.72        21.17 o
  19   1   2         15.39         -0.90        11.20 o
  20   1   2        349.72        364.32        14.41 o
  21   1   2         72.95         56.00        14.95 o
  22   1   2        438.84        441.34        18.72 o
  23   1   2        423.69        408.52        27.92 o
  24   1   2         74.81        110.54        22.32 o
  25   1   2         94.38        131.39        19.11 o
  26   1   2        119.88        117.38        19.97 o
   0   2   2      16247.31      15681.25       280.94 o
   1   2   2         70.22         52.66         5.98 o
   2   2   2      27665.51      25364.47       350.46 o
   3   2   2       6222.38       6058.89        71.74 o
   4   2   2      12452.16      11378.42       134.03 o
   5   2   2      20725.64      18814.29       238.71 o
   6   2   2       2661.82       2375.95        44.24 o
   7   2   2        380.04        338.99        14.75 o
   8   2   2       3931.93       3750.22        66.91 o
   9   2   2      23336.92      23095.23       295.01 o
  10   2   2        571.37        605.66        17.55 o
  11   2   2       2898.43       2791.65        44.46 o
  12   2   2        223.43        255.31        14.91 o
  13   2   2       7475.03       7745.14       129.60 o
  14   2   2          4.70         35.30         7.43 o
  15   2   2       3964.12       3941.36        34.26 o
  16   2   2       3384.17       3737.20        33.23 o
  17   2   2          3.35         15.81         9.52 o
  18   2   2       3662.48       3463.94        51.87 o
  19   2   2        683.71        631.99        14.80 o
  20   2   2        104.31         96.62        12.48 o
  21   2   2        193.23        224.15        13.51 o
  22   2   2        338.41        295.97        15.19 o
  23   2   2        241.07        199.10        18.77 o
  24   2   2        345.16        300.70        21.05 o
  25   2   2         28.60         35.18        17.82 o
  26   2   2         54.92         49.57        25.88 o
   1   3   2       8802.20       8145.91       128.85 o
   2   3   2      68702.45      64199.12       806.74 o
   3   3   2     124486.89     117208.15      1354.57 o
   4   3   2     101330.81      94932.36      1095.19 o
   5   3   2     156636.83     149127.98      1733.44 o
   6   3   2       2717.14       2461.21        40.73 o
   7   3   2       2082.12       2191.39        51.98 o
   8   3   2        382.99        314.59        16.61 o
   9   3   2        449.50        340.61        12.12 o
  10   3   2      26746.94      28034.58       307.56 o
  11   3   2       5795.88       6109.61        85.25 o
  12   3   2       1773.15       1857.94        35.84 o
  13   3   2       6637.35       6707.45       103.25 o
  14   3   2       1258.10        908.88        13.98 o
  15   3   2         56.68         73.57         8.18 o
  16   3   2       7049.27       7130.66        64.27 o
  17   3   2       3675.57       3734.52        38.70 o
  18   3   2        217.63        200.82        12.54 o
  19   3   2       1022.62       1033.73        18.67 o
  20   3   2       1216.58       1165.19        21.93 o
  21   3   2          1.05         10.39        13.22 o
  22   3   2        462.98        498.93        18.26 o
  23   3   2         41.93         80.67        15.30 o
  24   3   2        302.68        303.91        23.22 o
  25   3   2       1280.97       1233.58        64.55 o
  26   3   2        258.11        212.75        39.37 o
   0   4   2      41198.55      40060.54       876.04 o
   1   4   2       8011.69       7024.38       113.08 o
   2   4   2     195874.64     185380.00      2548.02 o
   3   4   2       6446.42       5898.79        77.57 o
   4   4   2       2269.53       2453.91        33.80 o
   5   4   2       3904.80       3929.30        53.89 o
   6   4   2       2911.43       2324.46        35.35 o
   7   4   2         56.11         47.07        11.02 o
   8   4   2         71.29         65.75        12.79 o
   9   4   2       9670.73      10390.34       126.63 o
  10   4   2       3980.44       4059.61        50.71 o
  11   4   2        121.32        145.92        11.27 o
  12   4   2       6516.10       6127.40        79.95 o
  13   4   2       2376.61       2645.68        47.39 o
  14   4   2          2.29          7.00         7.32 o
  15   4   2        113.89        137.46         8.74 o
  16   4   2       8981.01       8970.48        74.76 o
  17   4   2       3452.18       3577.28        44.51 o
  18   4   2       3092.44       2694.51        36.04 o
  19   4   2         14.67         32.80        13.32 o
  20   4   2        679.08        615.60        18.53 o
  21   4   2        278.39        162.37        15.18 o
  22   4   2       1420.30       1296.49        46.32 o
  23   4   2         46.11         12.96        13.70 o
  24   4   2        228.31        295.64        30.42 o
  25   4   2          0.53          3.62        19.46 o
  26   4   2        314.61        249.47        48.48 o
   1   5   2        688.38        746.97        19.66 o
   2   5   2      40472.39      39016.50       697.19 o
   3   5   2      27960.28      27717.78       430.51 o
   4   5   2         15.74         16.25         5.73 o
   5   5   2      33698.07      32120.54       442.23 o
   6   5   2         16.54          7.84         8.74 o
   7   5   2       7071.58       7223.80       107.66 o
   8   5   2       5649.23       5338.49        74.84 o
   9   5   2       4113.71       4460.61        59.06 o
  10   5   2       4226.92       4573.08        60.82 o
  11   5   2       4397.71       4628.22        62.13 o
  12   5   2        218.92        305.51        13.80 o
  13   5   2        233.72        259.35         9.32 o
  14   5   2         15.59         11.09         7.25 o
  15   5   2          4.91         13.02         8.01 o
  16   5   2       1721.00       1856.16        22.61 o
  17   5   2        316.49        279.80        11.53 o
  18   5   2       1021.35        831.83        15.29 o
  19   5   2       1102.81       1021.55        19.28 o
  20   5   2        601.36        524.18        16.17 o
  21   5   2        430.71        475.33        20.10 o
  22   5   2         97.40         87.16        15.00 o
  23   5   2          2.36        -10.56        13.23 o
  24   5   2        127.41        140.89        22.84 o
  25   5   2       1404.05       1459.73        57.32 o
  26   5   2          0.44          1.48        15.76 o
   0   6   2      78477.20      81255.34      1772.83 o
   1   6   2       4870.38       5112.68        76.97 o
   2   6   2          5.01          2.97        12.67 o
   3   6   2         43.39         33.80        10.78 o
   4   6   2      45629.17      44453.32       616.13 o
   5   6   2      19864.54      20364.30       239.46 o
   6   6   2        589.70        636.74        16.34 o
   7   6   2         13.62         31.71        11.95 o
   8   6   2       1916.22       1739.77        34.77 o
   9   6   2      12885.64      13616.28       196.86 o
  10   6   2        133.50        132.99        14.70 o
  11   6   2          2.06         14.98        11.75 o
  12   6   2       1239.87       1201.10        30.88 o
  13   6   2        677.09        543.79         9.43 o
  14   6   2         68.38        114.10         7.99 o
  15   6   2        139.79        115.87         8.59 o
  16   6   2       1750.20       1796.61        19.67 o
  17   6   2       2201.10       2438.24        26.34 o
  18   6   2       3367.58       3168.11        43.28 o
  19   6   2       2994.29       2721.66        33.57 o
  20   6   2         18.05         27.02        12.42 o
  21   6   2       1713.13       1510.56        40.97 o
  22   6   2         91.63         79.12        14.61 o
  23   6   2         15.16          8.76        12.99 o
  24   6   2        570.36        511.95        26.35 o
  25   6   2        304.24        269.26        19.33 o
  26   6   2        138.18        164.25        16.02 o
   1   7   2        433.60        654.70        18.45 o
   2   7   2       4204.48       4748.18        81.49 o
   3   7   2      16346.04      16609.88       263.16 o
   4   7   2      16566.50      16206.70       229.24 o
   5   7   2       6704.12       6365.64        78.52 o
   6   7   2       7075.06       7441.35       107.93 o
   7   7   2      11995.15      12897.00       156.50 o
   8   7   2       1317.10       1178.89        25.72 o
   9   7   2       7617.11       7909.01       109.46 o
  10   7   2        107.13        116.61        13.11 o
  11   7   2        925.78        947.61        28.39 o
  12   7   2        338.18        434.76        12.13 o
  13   7   2       1115.72       1258.16        14.72 o
  14   7   2       1249.55       1363.95        16.09 o
  15   7   2        205.04        173.57         9.84 o
  16   7   2         53.80         87.01         9.83 o
  17   7   2       2138.32       2188.95        25.23 o
  18   7   2       3858.85       3862.07        53.84 o
  19   7   2       1181.90       1064.93        18.46 o
  20   7   2        143.25        137.60        13.53 o
  21   7   2        144.03        188.41        15.73 o
  22   7   2         78.58         83.51        14.13 o
  23   7   2        103.79         97.21        17.81 o
  24   7   2        120.28         86.84        15.08 o
  25   7   2        520.18        385.61        33.17 o
  26   7   2          5.14          5.10        14.94 o
   0   8   2      13795.46      12331.68       282.35 o
   1   8   2      20017.33      20516.73       290.34 o
   2   8   2      29449.18      28167.76       441.40 o
   3   8   2         15.45         12.24        14.06 o
   4   8   2       6592.41       6491.66        97.54 o
   5   8   2       3089.46       3029.42        46.37 o
   6   8   2          7.54         48.63        11.34 o
   7   8   2        173.60        148.18        12.19 o
   8   8   2        307.79        293.99        13.97 o
   9   8   2       2671.32       2732.22        41.71 o
  10   8   2       1537.56       1521.86        32.65 o
  11   8   2         65.57         91.55        13.61 o
  12   8   2       1885.19       1754.35        20.45 o
  13   8   2         11.15         19.53         8.07 o
  14   8   2        103.58         52.60         9.40 o
  15   8   2       1294.19       1320.13        19.13 o
  16   8   2        485.07        567.08        13.94 o
  17   8   2        901.11        985.40        17.31 o
  18   8   2        763.61        877.44        17.16 o
  19   8   2        534.84        594.09        16.70 o
  20   8   2        523.06        416.05        16.25 o
  21   8   2        266.44        289.94        17.66 o
  22   8   2        733.77        746.46        21.11 o
  23   8   2         40.61         29.26        14.59 o
  24   8   2       1125.71       1074.76        29.41 o
  25   8   2        429.34        372.29        20.86 o
   1   9   2      12562.25      11961.27       157.33 o
   2   9   2        480.67        713.61        18.08 o
   3   9   2       7376.19       7965.56       106.73 o
   4   9   2       2299.06       2439.36        38.66 o
   5   9   2      10878.40      11258.06       128.12 o
   6   9   2        297.12        234.36        10.40 o
   7   9   2       1266.25       1216.83        26.65 o
   8   9   2       2939.38       3060.02        45.38 o
   9   9   2       6529.22       6159.31        81.45 o
  10   9   2       1724.25       1768.51        31.27 o
  11   9   2         25.00         11.73         8.75 o
  12   9   2        388.11        338.58         9.83 o
  13   9   2       6204.45       6602.62        64.05 o
  14   9   2        537.32        588.69        14.32 o
  15   9   2          2.63         32.45        10.28 o
  16   9   2        216.01        186.44        11.48 o
  17   9   2         43.24         42.42        10.89 o
  18   9   2        329.03        314.10        13.36 o
  19   9   2        479.61        485.14        15.89 o
  20   9   2        161.03        142.64        14.94 o
  21   9   2          8.46        -10.10        16.93 o
  22   9   2        286.47        264.11        25.26 o
  23   9   2        385.60        365.46        28.07 o
  24   9   2         18.09          0.77        19.33 o
  25   9   2        309.85        247.77        16.49 o
   0  10   2        464.64        555.38        25.58 o
   1  10   2       1725.38       1837.94        33.92 o
   2  10   2       1446.64       1136.85        24.27 o
   3  10   2       2058.87       1919.51        33.30 o
   4  10   2        969.55        946.97        17.48 o
   5  10   2      13021.84      12517.16       142.25 o
   6  10   2         14.08         14.23        10.01 o
   7  10   2       6092.12       6336.62        82.52 o
   8  10   2       4473.92       4423.56        62.04 o
   9  10   2       1451.03       1517.77        37.18 o
  10  10   2        309.74        260.70        11.61 o
  11  10   2         48.01         93.48         9.85 o
  12  10   2       2377.68       2200.87        23.83 o
  13  10   2        379.13        499.87        12.45 o
  14  10   2       1681.32       1815.71        22.98 o
  15  10   2       1733.56       1717.67        22.47 o
  16  10   2         50.42         60.85        10.47 o
  17  10   2       4811.52       4751.34        49.60 o
  18  10   2        144.16        106.66        11.70 o
  19  10   2         41.25         46.19        12.76 o
  20  10   2         53.34         38.66        13.56 o
  21  10   2        680.39        761.65        24.01 o
  22  10   2        350.19        320.14        17.01 o
  23  10   2         71.12        161.73        23.57 o
  24  10   2        412.44        448.61        22.93 o
  25  10   2        439.64        371.42        21.87 o
   1  11   2      10049.11      10551.18       142.71 o
   2  11   2      16323.31      16306.80       213.99 o
   3  11   2       4150.61       4303.18        58.02 o
   4  11   2       3118.59       3151.37        44.38 o
   5  11   2      17842.09      18725.86       266.24 o
   6  11   2        803.08       1052.21        25.17 o
   7  11   2       2290.79       2429.30        37.94 o
   8  11   2       2817.49       2672.54        48.95 o
   9  11   2        949.67        988.18        16.74 o
  10  11   2       4810.30       5085.42        49.99 o
  11  11   2       3284.81       3521.49        41.20 o
  12  11   2          0.03          2.41        10.31 o
  13  11   2        779.59        810.01        15.69 o
  14  11   2        218.81        311.94        12.19 o
  15  11   2       1597.67       1579.24        21.89 o
  16  11   2       1862.90       2130.57        25.59 o
  17  11   2       2105.69       2359.76        30.39 o
  18  11   2        925.74       1031.44        20.12 o
  19  11   2       1106.09       1122.68        22.83 o
  20  11   2        797.60        702.85        17.65 o
  21  11   2        670.48        626.45        18.31 o
  22  11   2        111.91        155.32        11.42 o
  23  11   2          1.01        -10.09        13.01 o
  24  11   2         23.63         16.84        14.29 o
   0  12   2      39068.46      38130.88       601.04 o
   1  12   2        670.60        626.88        20.94 o
   2  12   2        814.36        746.41        19.69 o
   3  12   2       4982.91       4720.75        59.14 o
   4  12   2        690.12        906.34        24.27 o
   5  12   2      11686.48      12078.58       177.25 o
   6  12   2         18.45         47.46        12.20 o
   7  12   2       3477.25       3598.49        52.67 o
   8  12   2        162.78        211.81         9.98 o
   9  12   2        253.13        282.72         9.75 o
  10  12   2       3313.76       3479.64        39.84 o
  11  12   2         16.36          4.12        10.31 o
  12  12   2        388.56        392.22        12.87 o
  13  12   2       4584.49       4794.26        53.70 o
  14  12   2        761.31        799.91        16.27 o
  15  12   2        403.39        417.15        13.56 o
  16  12   2        213.10        199.15        11.11 o
  17  12   2         33.83         71.86        11.61 o
  18  12   2        191.01        182.71        14.62 o
  19  12   2         18.97         61.03        11.99 o
  20  12   2       1515.66       1751.37        38.25 o
  21  12   2        245.99        275.55        15.96 o
  22  12   2         96.06         94.56        10.04 o
  23  12   2         60.81        110.81        20.23 o
  24  12   2         23.59         24.49        11.52 o
   1  13   2      11968.48      11853.60       163.41 o
   2  13   2        191.88        220.92        19.20 o
   3  13   2       4295.01       3912.89        60.48 o
   4  13   2        815.38        696.72        17.68 o
   5  13   2        803.63        786.91        15.86 o
   6  13   2        195.82        178.78         9.37 o
   7  13   2       1832.70       1714.35        20.89 o
   8  13   2          0.57          9.03         9.32 o
   9  13   2       1588.91       1517.05        19.43 o
  10  13   2      14273.49      14212.43       100.94 o
  11  13   2       1210.62       1187.86        20.31 o
  12  13   2       2230.18       2086.98        47.31 o
  13  13   2       1436.02       1262.62        24.32 o
  14  13   2        160.88        175.67        13.20 o
  15  13   2        169.45        149.35        13.25 o
  16  13   2        235.59        276.70        12.82 o
  17  13   2        494.65        506.69        14.90 o
  18  13   2       3641.22       3705.18        56.18 o
  19  13   2          7.14          5.56        12.45 o
  20  13   2          4.40         -0.65        12.49 o
  21  13   2        564.26        583.00        18.68 o
  22  13   2         11.08         15.64        13.84 o
  23  13   2         49.87         44.38        11.45 o
   0  14   2       7970.75       8215.41       217.85 o
   1  14   2         27.32         46.11        10.53 o
   2  14   2       1866.57       1910.31        27.11 o
   3  14   2       2185.01       1928.16        38.50 o
   4  14   2       2000.06       1994.37        85.13 o
   5  14   2        437.09        393.40        10.47 o
   6  14   2       2156.07       1959.65        22.13 o
   7  14   2        297.41        288.69        11.99 o
   8  14   2       2688.97       2586.83        30.49 o
   9  14   2        879.79        835.41        15.55 o
  10  14   2       1663.48       1806.41        25.70 o
  11  14   2        374.13        369.54        11.66 o
  12  14   2       4308.21       4021.67        40.29 o
  13  14   2        899.65        846.38        17.29 o
  14  14   2        593.82        753.81        18.24 o
  15  14   2        582.44        801.81        17.14 o
  16  14   2       2177.90       2049.13        29.86 o
  17  14   2        623.43        599.35        15.69 o
  18  14   2        229.90        223.54        13.71 o
  19  14   2        195.60        220.14        12.44 o
  20  14   2       1143.40       1058.36        22.99 o
  21  14   2        522.87        512.30        25.20 o
  22  14   2         63.01         45.79         7.85 o
  23  14   2          1.42          0.98         9.15 o
   1  15   2        784.39       1104.45        53.52 o
   2  15   2        177.50        186.37        13.52 o
   3  15   2        182.18        275.45        16.10 o
   4  15   2        251.70        215.73        14.21 o
   5  15   2       1534.41       1545.13        24.20 o
   6  15   2       1815.35       1843.62        31.89 o
   7  15   2        877.32        788.57        16.50 o
   8  15   2        335.55        417.09        12.83 o
   9  15   2       2324.94       2731.26        31.00 o
  10  15   2        453.13        378.70        12.80 o
  11  15   2        610.32        664.86        17.27 o
  12  15   2       2332.53       2437.59        29.80 o
  13  15   2       1567.05       1886.28        29.18 o
  14  15   2        627.47        467.45        15.41 o
  15  15   2       3855.71       3773.01        46.75 o
  16  15   2         63.31         55.30        11.56 o
  17  15   2        719.47        776.02        17.64 o
  18  15   2          2.58         -3.13        10.77 o
  19  15   2        322.75        284.95        12.86 o
  20  15   2        663.14        735.51        20.93 o
  21  15   2          1.72         12.12        10.37 o
  22  15   2        118.20         97.51        10.57 o
   0  16   2       4465.74       4177.84        64.89 o
   1  16   2       1559.51       1690.13        25.74 o
   2  16   2        871.93        876.71        22.20 o
   3  16   2        399.34        572.18        22.02 o
   4  16   2       6920.99       6990.02       112.42 o
   5  16   2       3001.32       3041.84        38.53 o
   6  16   2       1104.93       1101.61        27.23 o
   7  16   2        950.27       1037.28        19.54 o
   8  16   2        738.50        795.39        39.86 o
   9  16   2        401.37        426.98        13.12 o
  10  16   2         85.49         77.35        10.59 o
  11  16   2         15.90          7.14        10.31 o
  12  16   2       4184.23       4081.62       100.05 o
  13  16   2       1468.33       1496.41        26.36 o
  14  16   2        166.80        160.86        12.70 o
  15  16   2        246.07        229.35        21.72 o
  16  16   2          3.83         13.39        10.41 o
  17  16   2        459.86        463.89        15.07 o
  18  16   2          0.65         -2.34        13.23 o
  19  16   2        177.50        159.93        12.42 o
  20  16   2         17.67         52.74        14.18 o
  21  16   2        124.43        149.39        10.43 o
   1  17   2          4.47         20.14        12.84 o
   2  17   2       1093.37       1214.12        26.45 o
   3  17   2         99.86         84.49        16.76 o
   4  17   2       2605.33       2631.28        46.58 o
   5  17   2        773.29        902.55        91.88 o
   6  17   2       6236.20       6501.71        84.35 o
   7  17   2         38.08         66.46        13.49 o
   8  17   2        570.32        594.61        19.23 o
   9  17   2       1007.54       1108.85        20.81 o
  10  17   2        559.03        646.33        17.12 o
  11  17   2        305.90        332.45        19.77 o
  12  17   2       5672.80       6036.13        69.27 o
  13  17   2       2050.74       2237.53        32.77 o
  14  17   2        944.41       1058.67        25.86 o
  15  17   2        555.82        620.36        18.18 o
  16  17   2        507.52        528.70        18.04 o
  17  17   2        301.27        325.66        16.05 o
  18  17   2        377.41        388.20        14.89 o
  19  17   2        268.74        248.53        13.97 o
  20  17   2         98.04         43.95         9.36 o
   0  18   2        686.16        833.02        39.31 o
   1  18   2        481.35        547.16        41.05 o
   2  18   2        671.38        953.01        92.62 o
   3  18   2         27.59         33.70        15.07 o
   4  18   2       3268.46       2889.81        46.01 o
   5  18   2        412.85        752.97        78.96 o
   6  18   2       1507.03       2057.98       190.60 o
   7  18   2        360.22        453.75        16.56 o
   8  18   2        149.92        166.06        14.03 o
   9  18   2       2892.57       2829.59        39.20 o
  10  18   2        848.58        827.80        69.32 o
  11  18   2        357.31        334.39        16.89 o
  12  18   2        143.25        145.73        15.26 o
  13  18   2       4728.27       4846.27        74.11 o
  14  18   2        202.72        203.01        15.90 o
  15  18   2        335.96        299.19        15.50 o
  16  18   2        914.43        828.31        19.48 o
  17  18   2       1325.90       1494.78        32.41 o
  18  18   2        330.51        392.38        15.43 o
  19  18   2         51.86         43.27        11.92 o
   1  19   2        515.76        672.16        54.20 o
   2  19   2        974.40       1220.98       124.71 o
   3  19   2        317.42        278.33        17.72 o
   4  19   2       1229.91       1422.65       206.00 o
   5  19   2       1027.49       1263.74       202.39 o
   6  19   2         10.90         26.90        13.48 o
   7  19   2        925.31        875.30        20.69 o
   8  19   2          0.02          1.25        12.33 o
   9  19   2       1545.47       1626.48        41.16 o
  10  19   2         79.60         84.87        13.69 o
  11  19   2        832.07        749.57        72.24 o
  12  19   2        453.51        340.98        17.69 o
  13  19   2        191.69        255.96        17.22 o
  14  19   2        518.18        607.80        18.34 o
  15  19   2        361.19        349.58        21.73 o
  16  19   2        197.52        206.91        13.77 o
  17  19   2       1144.04       1165.00        51.93 o
  18  19   2         37.53         34.36         8.16 o
   0  20   2        357.41        379.42        32.51 o
   1  20   2        682.19        725.03        64.38 o
   2  20   2        157.60        178.12        20.79 o
   3  20   2          2.10         -6.98        17.67 o
   4  20   2       5186.37       4869.61        97.86 o
   5  20   2        968.09       1602.27       448.58 o
   6  20   2        397.61        405.91        25.00 o
   7  20   2        125.66        127.59        16.76 o
   8  20   2        545.95        519.81        19.97 o
   9  20   2         39.91         35.87        13.98 o
  10  20   2       3076.12       2983.00        53.40 o
  11  20   2         68.98         99.19        14.28 o
  12  20   2          5.65          6.55        19.04 o
  13  20   2         28.34         34.94        15.92 o
  14  20   2         27.53         70.24        14.28 o
  15  20   2          0.19          1.85        11.87 o
  16  20   2        418.41        381.48        16.90 o
  17  20   2          5.90          9.82         7.62 o
   1  21   2         51.32        124.64        38.13 o
   2  21   2        732.06       1252.21       271.09 o
   3  21   2        333.81        521.22       128.30 o
   4  21   2        547.74        974.57       182.29 o
   5  21   2        709.19         38.30        73.69 o
   6  21   2        999.75       1131.10        58.77 o
   7  21   2        812.34        843.64        27.47 o
   8  21   2         17.05         -2.99        15.30 o
   9  21   2        377.14        509.09        20.98 o
  10  21   2         66.53         79.83        15.45 o
  11  21   2        904.00        935.21        31.45 o
  12  21   2         62.12         72.39        16.39 o
  13  21   2       1400.56       1361.21        30.24 o
  14  21   2        512.55        548.26        18.30 o
  15  21   2          2.57          5.27         8.26 o
  16  21   2         50.96         68.79         8.05 o
   0  22   2          5.58         59.61        30.65 o
   1  22   2       1508.25       2839.44        99.20 o
   2  22   2       1252.44       1905.77       482.17 o
   3  22   2        815.25       1693.95        72.52 o
   4  22   2         62.76        136.86        32.72 o
   5  22   2        404.38       1303.65       278.99 o
   6  22   2          8.50         28.23        13.92 o
   7  22   2         26.59          8.76        15.34 o
   8  22   2         19.26         22.59        13.14 o
   9  22   2         11.87          1.30        13.76 o
  10  22   2          6.07         -8.01        14.15 o
  11  22   2          4.85         30.67        13.45 o
  12  22   2        149.94        161.65        11.73 o
  13  22   2       1620.25       1803.33        27.17 o
  14  22   2        511.51        519.73        11.73 o
  15  22   2        156.04        213.39        11.98 o
   1  23   2        116.96        210.57        32.54 o
   2  23   2        576.88        613.64       134.00 o
   3  23   2        638.56        637.91       131.44 o
   4  23   2         35.64         41.30        14.98 o
   5  23   2         89.91        135.80        13.80 o
   6  23   2       1417.93       1378.77       129.00 o
   7  23   2        525.47        428.56        16.95 o
   8  23   2       1011.86       1104.26        25.96 o
   9  23   2        133.83        108.01        14.16 o
  10  23   2        112.82        148.74        10.34 o
  11  23   2        286.53        284.02        13.27 o
  12  23   2       2227.55       2171.21        36.71 o
  13  23   2       1482.96       1380.64        37.47 o
   0  24   2        283.95        242.94        64.15 o
   1  24   2        397.66        325.04        19.60 o
   2  24   2       1875.57       1668.27        34.58 o
   3  24   2         32.40         35.05        12.23 o
   4  24   2         15.47          1.98        11.28 o
   5  24   2        188.26        177.90        11.84 o
   6  24   2         29.92         55.58         9.40 o
   7  24   2         30.87          6.57         9.75 o
   8  24   2          0.04         -2.14         7.81 o
   9  24   2         48.66         81.34         9.28 o
  10  24   2        319.41        412.44        16.78 o
  11  24   2        439.42        386.28        11.86 o
   1  25   2         94.08         98.86        10.60 o
   2  25   2        160.26        174.60         9.74 o
   3  25   2          0.07          2.81         8.13 o
   4  25   2        942.87       1094.05        26.37 o
   5  25   2       2971.15       2694.90        41.42 o
   6  25   2        286.40        211.20         9.45 o
   7  25   2         40.83         65.49         7.15 o
   8  25   2        495.94        473.89        18.83 o
   9  25   2          0.00         10.16         7.55 o
   0  26   2        237.11        210.08        21.08 o
   1  26   2       1583.51       1299.87        30.27 o
   2  26   2        374.07        335.29        13.39 o
   3  26   2       3037.24       2729.94        59.42 o
   4  26   2         82.74        152.22         8.00 o
   5  26   2         78.09         71.80         7.78 o
   1   1   3      26347.88      23678.05       516.63 o
   2   1   3       3532.30       3006.85        39.83 o
   3   1   3      41593.63      36320.57       558.17 o
   4   1   3       8395.61       8411.80       108.84 o
   5   1   3      27515.00      24146.41       307.01 o
   6   1   3        430.75        338.53         7.81 o
   7   1   3      16685.16      16033.48       162.83 o
   8   1   3      13428.77      13082.40       156.51 o
   9   1   3       5885.90       5495.27        69.88 o
  10   1   3        210.42        132.48        13.07 o
  11   1   3      17952.97      18012.25       255.94 o
  12   1   3        722.18        841.15        23.59 o
  13   1   3         27.21         43.53        13.59 o
  14   1   3          6.88         12.00         7.65 o
  15   1   3       1061.74       1119.86        14.55 o
  16   1   3         79.33         62.38         9.02 o
  17   1   3        574.58        596.59        12.40 o
  18   1   3         69.13         71.85        10.45 o
  19   1   3        336.34        360.31        12.18 o
  20   1   3        235.79        181.89        12.47 o
  21   1   3        809.75        752.60        18.21 o
  22   1   3          1.28         -2.40        13.13 o
  23   1   3        603.89        412.89        17.29 o
  24   1   3        147.44        129.15        19.45 o
  25   1   3        429.99        365.61        18.77 o
  26   1   3         89.07         63.35        18.04 o
   0   2   3       4856.04       4564.86       102.82 o
   1   2   3      33279.15      30033.46       464.00 o
   2   2   3        259.62        240.13        13.63 o
   3   2   3       2524.99       2731.75        40.87 o
   4   2   3      41689.73      39258.33       491.89 o
   5   2   3      65814.56      61514.46       714.07 o
   6   2   3       6842.07       6187.46        76.44 o
   7   2   3        199.73        215.55         8.87 o
   8   2   3        204.44        218.24         9.58 o
   9   2   3        250.24        178.29        11.84 o
  10   2   3       1676.20       1491.92        29.96 o
  11   2   3       9076.03       9094.03       123.06 o
  12   2   3         37.84         39.08        13.69 o
  13   2   3       3742.33       3560.37        65.56 o
  14   2   3        701.91        572.57        10.30 o
  15   2   3        252.71        293.08         8.76 o
  16   2   3        985.55       1022.39        16.25 o
  17   2   3         48.38         81.15        10.08 o
  18   2   3       6039.93       6201.53        57.97 o
  19   2   3        114.50        229.34        12.30 o
  20   2   3        478.80        558.48        15.40 o
  21   2   3         24.99         25.77        13.91 o
  22   2   3         19.02         12.80        14.30 o
  23   2   3         44.00         53.40        16.41 o
  24   2   3        305.86        253.86        20.24 o
  25   2   3          2.21         -9.68        14.92 o
  26   2   3          0.37         -4.64        17.65 o
   1   3   3      10710.67       9109.86       129.07 o
   2   3   3      23717.73      22432.29       311.47 o
   3   3   3      77664.90      73859.36      1134.35 o
   4   3   3       2651.97       2059.40        29.80 o
   5   3   3       5456.98       4642.55        58.10 o
   6   3   3      14412.12      13437.81       173.97 o
   7   3   3        458.38        435.65        25.28 o
   8   3   3       9680.02       9074.03       170.46 o
   9   3   3        314.76        268.03        14.20 o
  10   3   3      27079.91      27207.36       322.98 o
  11   3   3      18486.49      18786.82       225.50 o
  12   3   3       4401.22       4082.33        55.83 o
  13   3   3       2447.92       2702.49        46.23 o
  14   3   3        849.73        953.99        12.05 o
  15   3   3         86.14         75.87         7.34 o
  16   3   3        102.09         62.73         8.88 o
  17   3   3       1513.24       1295.65        18.12 o
  18   3   3        855.11       1164.09        18.14 o
  19   3   3       1520.62       1717.48        23.45 o
  20   3   3        829.02        708.01        17.38 o
  21   3   3       1951.38       1804.36        32.65 o
  22   3   3        200.49        209.40        13.93 o
  23   3   3         29.79         25.18        12.70 o
  24   3   3          1.54          0.04        17.46 o
  25   3   3          4.12         20.87        16.04 o
  26   3   3         36.31         19.28        14.25 o
   0   4   3       1033.26        921.22        27.96 o
   1   4   3          2.62         17.90        11.42 o
   2   4   3      40129.72      39147.29       542.22 o
   3   4   3       2918.52       2156.71        31.73 o
   4   4   3       9032.00       7747.08       102.73 o
   5   4   3          4.15         20.92         6.81 o
   6   4   3       4855.29       4052.57        57.57 o
   7   4   3      18524.61      18426.80       292.19 o
   8   4   3          4.09         36.80        12.61 o
   9   4   3       1249.98       1226.05        24.22 o
  10   4   3      19298.03      19654.10       234.02 o
  11   4   3         25.79         42.04        11.71 o
  12   4   3        212.08        205.79        13.41 o
  13   4   3        286.54        219.89        14.79 o
  14   4   3        687.53        863.54        11.82 o
  15   4   3        568.77        611.22        11.00 o
  16   4   3       1523.51       1356.34        16.18 o
  17   4   3       1776.50       1736.90        22.33 o
  18   4   3        171.05        148.62        12.28 o
  19   4   3        142.52        176.18        12.70 o
  20   4   3        301.68        304.10        16.79 o
  21   4   3        607.13        582.94        17.33 o
  22   4   3         41.52         28.15        12.73 o
  23   4   3          0.19          6.75        12.85 o
  24   4   3        189.66        223.92        18.48 o
  25   4   3        243.18        207.97        17.07 o
  26   4   3         82.69         68.49        13.59 o
   1   5   3      14500.23      14357.28       226.80 o
   2   5   3       8813.28       8322.89       109.76 o
   3   5   3      23470.01      22530.40       287.04 o
   4   5   3       2898.07       2997.66        36.61 o
   5   5   3       9864.69       8952.22       153.65 o
   6   5   3      11005.98       9362.96       124.40 o
   7   5   3      34430.56      32831.59       459.51 o
   8   5   3         15.35         78.11        13.98 o
   9   5   3        950.63        910.61        21.15 o
  10   5   3      11352.99      11180.11       137.22 o
  11   5   3        136.14        193.39        13.13 o
  12   5   3       2698.30       2498.25        41.59 o
  13   5   3       3340.40       3124.64        42.18 o
  14   5   3        826.30        819.61        11.16 o
  15   5   3         67.65         61.78         8.28 o
  16   5   3       1189.05       1157.40        15.13 o
  17   5   3         26.66         13.70         9.90 o
  18   5   3       2858.94       2842.91        40.52 o
  19   5   3        346.46        383.00        19.70 o
  20   5   3         64.69         14.83        12.81 o
  21   5   3        389.17        364.46        15.20 o
  22   5   3         44.18         42.69        12.86 o
  23   5   3          1.69          2.98        12.38 o
  24   5   3         41.78         48.26        18.35 o
  25   5   3         80.41         95.63        15.25 o
  26   5   3         46.29         56.84        12.65 o
   0   6   3      34076.51      32217.92       579.34 o
   1   6   3       2678.62       2836.13        46.48 o
   2   6   3      26063.34      24454.00       342.31 o
   3   6   3      28771.81      25899.66       404.40 o
   4   6   3       4263.72       3757.51        51.98 o
   5   6   3        122.85        173.04        17.33 o
   6   6   3       1813.36       1910.19        38.31 o
   7   6   3      20485.68      19167.26       273.33 o
   8   6   3       4599.15       5447.83        76.87 o
   9   6   3       5496.20       5450.80        77.04 o
  10   6   3        282.21        256.42        14.21 o
  11   6   3         90.81         90.99        11.95 o
  12   6   3          0.50         -3.57        12.99 o
  13   6   3       8382.15       8952.17        63.24 o
  14   6   3          3.85         10.06         7.70 o
  15   6   3         41.32         83.89         8.46 o
  16   6   3         64.85         32.95         8.94 o
  17   6   3        539.89        543.63        11.91 o
  18   6   3         37.83         50.68        10.98 o
  19   6   3         84.32        120.41        11.34 o
  20   6   3       1394.87       1215.98        26.44 o
  21   6   3        122.50        188.19        13.19 o
  22   6   3        524.20        472.89        16.25 o
  23   6   3         97.39         86.60        12.72 o
  24   6   3        294.05        256.49        15.62 o
  25   6   3         17.52         -0.15        13.58 o
  26   6   3        245.24        237.97        12.80 o
   1   7   3      43374.54      41570.16       745.59 o
   2   7   3       3565.82       3376.01        70.54 o
   3   7   3       6939.76       6864.80       114.35 o
   4   7   3       6245.09       6067.05        91.03 o
   5   7   3       1756.62       1880.48        34.07 o
   6   7   3       6819.19       7260.57       137.66 o
   7   7   3       1199.55       1280.12        25.97 o
   8   7   3        166.45        246.29        16.04 o
   9   7   3      19037.73      19816.84       282.66 o
  10   7   3       1733.94       1695.79        43.57 o
  11   7   3        345.88        399.84        16.43 o
  12   7   3        650.25        752.85        12.43 o
  13   7   3        150.56        135.12         7.95 o
  14   7   3        779.56        688.10        12.26 o
  15   7   3       2900.42       2850.63        34.48 o
  16   7   3       2887.65       3101.25        33.12 o
  17   7   3       1592.00       1576.92        19.03 o
  18   7   3       2822.30       2654.85        30.54 o
  19   7   3         34.72         31.63        11.19 o
  20   7   3         28.40         12.80        12.62 o
  21   7   3         68.12         46.18        12.11 o
  22   7   3         15.27         25.16        13.11 o
  23   7   3        251.01        258.64        13.60 o
  24   7   3       1432.08       1553.50        33.28 o
  25   7   3         82.18         96.30        13.25 o
  26   7   3        305.28        141.65        23.87 o
   0   8   3       1155.14       1574.28        43.98 o
   1   8   3       9713.86       9158.73       151.21 o
   2   8   3       9680.38      11153.33       181.10 o
   3   8   3       2388.70       2398.06        43.15 o
   4   8   3        716.96        592.93        23.54 o
   5   8   3       8586.46       8793.08       129.34 o
   6   8   3      17341.07      16412.76       232.71 o
   7   8   3        333.79        368.74        14.61 o
   8   8   3      35326.02      36270.57       462.56 o
   9   8   3      28723.55      28421.80       366.83 o
  10   8   3       8659.93       9411.86       129.63 o
  11   8   3        971.56       1016.78        22.01 o
  12   8   3       4604.76       4711.15        50.40 o
  13   8   3       2242.70       2287.81        31.70 o
  14   8   3       5356.77       5305.81        44.60 o
  15   8   3        953.49        826.77        13.39 o
  16   8   3         14.28         23.09         9.91 o
  17   8   3       4084.86       4205.35        38.15 o
  18   8   3       3647.35       3965.21        40.25 o
  19   8   3        266.55        174.92        11.57 o
  20   8   3          0.38          7.95        12.58 o
  21   8   3       1175.53       1187.13        28.15 o
  22   8   3         67.11         94.21        12.77 o
  23   8   3        207.74        308.75        15.43 o
  24   8   3        172.48        232.17        13.67 o
  25   8   3          4.67          2.95        10.93 o
   1   9   3      14493.79      16356.12       213.37 o
   2   9   3       7610.65       6890.46        93.36 o
   3   9   3        407.26        576.96        15.74 o
   4   9   3      11046.51      12201.33       148.16 o
   5   9   3       1987.98       2387.61        35.05 o
   6   9   3        768.72        727.15        15.28 o
   7   9   3        740.70        780.13        18.68 o
   8   9   3       3285.42       2935.10        40.37 o
   9   9   3       3775.29       3774.01        54.28 o
  10   9   3       1371.24       1534.41        31.78 o
  11   9   3        125.96        214.33        13.49 o
  12   9   3         88.67        241.50        10.88 o
  13   9   3       6920.62       6807.28        73.20 o
  14   9   3        497.23        525.09        13.20 o
  15   9   3         11.29         16.72         9.61 o
  16   9   3       7989.31       8171.48        69.24 o
  17   9   3       2340.56       2298.01        26.83 o
  18   9   3         68.83         40.88        11.69 o
  19   9   3       2039.93       2060.08        28.78 o
  20   9   3        109.26        139.74        12.13 o
  21   9   3        793.26        884.80        19.20 o
  22   9   3         44.56         50.36        11.64 o
  23   9   3         47.98         37.82        11.87 o
  24   9   3         57.14         30.95        13.40 o
  25   9   3          1.37          2.85        10.76 o
   0  10   3      77835.89      76203.77      1175.84 o
   1  10   3       1211.33       1845.65        58.39 o
   2  10   3       3967.02       4783.96        68.98 o
   3  10   3       8041.49       8150.23       102.99 o
   4  10   3        163.45        385.64        13.94 o
   5  10   3       1172.53       1017.51        18.30 o
   6  10   3      10742.94      10079.30       115.42 o
   7  10   3       1643.25       1628.57        25.11 o
   8  10   3        219.28        190.35        13.95 o
   9  10   3        991.12       1289.55        33.59 o
  10  10   3       8541.79       8350.69        81.50 o
  11  10   3       3274.68       3219.21        34.65 o
  12  10   3        822.48        717.95        14.54 o
  13  10   3       2580.51       2702.32        31.73 o
  14  10   3       2873.51       2738.09        31.57 o
  15  10   3       5438.97       5692.83        58.67 o
  16  10   3        154.86        171.11        12.07 o
  17  10   3        365.93        531.70        16.44 o
  18  10   3        486.51        402.76        13.54 o
  19  10   3         17.02         40.42        12.50 o
  20  10   3        191.63        165.71        12.48 o
  21  10   3         43.16         11.65        12.32 o
  22  10   3          0.78          9.49        11.62 o
  23  10   3         16.49         34.89        13.04 o
  24  10   3          4.45          3.43        11.90 o
  25  10   3         47.52         44.83        16.77 o
   1  11   3         31.37         48.10        13.68 o
   2  11   3       7820.39       8488.50       116.62 o
   3  11   3        218.43        338.01        15.94 o
   4  11   3         48.95         66.28         9.89 o
   5  11   3       7362.10       7434.93        93.71 o
   6  11   3       4947.90       5345.84        65.44 o
   7  11   3       2751.61       2845.75        45.89 o
   8  11   3       4152.67       4137.10        55.38 o
   9  11   3       3664.07       3478.26        33.09 o
  10  11   3        794.03        679.83        13.75 o
  11  11   3        749.08        793.70        15.82 o
  12  11   3        983.47        798.16        16.58 o
  13  11   3       6302.27       5886.25        54.04 o
  14  11   3       4657.62       4439.66        46.76 o
  15  11   3       2788.29       3028.82        32.88 o
  16  11   3       1828.94       2093.65        25.33 o
  17  11   3       2666.40       2660.54        29.61 o
  18  11   3        446.19        424.77        15.52 o
  19  11   3       2350.45       2503.36        46.79 o
  20  11   3        594.00        644.04        18.36 o
  21  11   3        754.03        673.73        18.45 o
  22  11   3        887.35        893.02        20.08 o
  23  11   3         16.58          5.90        12.33 o
  24  11   3        228.29        179.71        14.95 o
   0  12   3        204.16        327.77        20.16 o
   1  12   3       2143.93       2302.83        38.47 o
   2  12   3        980.37        792.76        19.97 o
   3  12   3        293.62        362.85        16.43 o
   4  12   3       6273.14       6540.94        86.36 o
   5  12   3        302.47        373.18        15.62 o
   6  12   3       9978.94      10565.85       142.25 o
   7  12   3       3246.50       3309.96        39.86 o
   8  12   3        262.96        226.06         9.84 o
   9  12   3       4737.54       4511.05        40.88 o
  10  12   3        940.58        960.66        20.21 o
  11  12   3       2364.56       2063.22        25.50 o
  12  12   3        439.78        470.34        14.16 o
  13  12   3       1059.09       1171.17        20.30 o
  14  12   3         42.90         44.56        10.24 o
  15  12   3        770.71        829.13        15.19 o
  16  12   3        122.58        163.55        11.22 o
  17  12   3       1625.03       1843.65        25.35 o
  18  12   3        575.73        404.15        14.24 o
  19  12   3       1002.69       1158.56        19.89 o
  20  12   3       1426.08       1546.13        23.95 o
  21  12   3         28.02         44.91        12.26 o
  22  12   3        214.09        209.03        11.55 o
  23  12   3        162.80        220.28        12.00 o
  24  12   3        121.23         99.58        10.44 o
   1  13   3       5716.08       5638.15        78.38 o
   2  13   3       3233.53       3287.69        54.76 o
   3  13   3      14094.80      14281.26       176.95 o
   4  13   3       1468.94       1549.64        46.74 o
   5  13   3         76.97         36.74        12.17 o
   6  13   3       4716.23       5098.88        47.57 o
   7  13   3       3604.57       3872.92        49.11 o
   8  13   3        908.14        830.64        14.46 o
   9  13   3       3304.85       3381.19        34.07 o
  10  13   3       6439.57       6420.83        57.63 o
  11  13   3         96.65        111.90        10.50 o
  12  13   3        681.54        714.40        16.57 o
  13  13   3        302.84        390.18        13.42 o
  14  13   3       3054.08       2848.33        34.43 o
  15  13   3        280.39        312.80        13.02 o
  16  13   3         80.31        146.00        11.44 o
  17  13   3        175.60        274.11        14.80 o
  18  13   3        697.98        725.04        17.65 o
  19  13   3         35.46         49.21        11.82 o
  20  13   3        233.31        216.58        11.77 o
  21  13   3        559.07        569.82        20.29 o
  22  13   3         13.92         21.00        10.08 o
  23  13   3          0.47         15.02        12.76 o
   0  14   3       7607.18       7716.70       114.87 o
   1  14   3       3006.72       3423.55        67.33 o
   2  14   3       4716.03       4814.75        80.60 o
   3  14   3       3960.66       3859.72        48.67 o
   4  14   3          0.06         -5.04         9.91 o
   5  14   3        834.43        755.64        15.50 o
   6  14   3         16.22         18.54        10.05 o
   7  14   3         29.09         14.30        10.42 o
   8  14   3        873.55        877.23        17.54 o
   9  14   3       1737.39       1859.11        22.84 o
  10  14   3       4107.01       4124.90        42.89 o
  11  14   3        370.32        402.59        29.58 o
  12  14   3        181.70        222.53        12.58 o
  13  14   3        157.91        132.33        11.52 o
  14  14   3        204.11        226.97        12.91 o
  15  14   3         74.72         68.07        11.38 o
  16  14   3        700.09        667.74        18.38 o
  17  14   3        157.95        152.10        12.77 o
  18  14   3        312.84        327.88        13.33 o
  19  14   3         58.05         75.49        10.87 o
  20  14   3        611.09        629.29        16.57 o
  21  14   3          6.27         18.80         9.75 o
  22  14   3          1.33          5.28         9.47 o
   1  15   3       2529.89       2779.12        36.22 o
   2  15   3       3466.47       3563.11        51.86 o
   3  15   3       3388.08       3461.99        68.41 o
   4  15   3        715.08        606.74        17.75 o
   5  15   3       2256.49       2383.16        41.09 o
   6  15   3        678.37        614.72        14.91 o
   7  15   3       1494.37       1471.22        25.54 o
   8  15   3       2541.91       2877.83        30.99 o
   9  15   3        211.02        158.75        11.05 o
  10  15   3          4.44         10.19         9.83 o
  11  15   3       1212.46       1313.80        27.43 o
  12  15   3        712.94        638.62        14.46 o
  13  15   3        851.99       1017.05        25.33 o
  14  15   3        388.98        370.11        14.01 o
  15  15   3        409.78        496.61        15.71 o
  16  15   3        355.10        343.28        13.56 o
  17  15   3        347.05        438.89        14.11 o
  18  15   3          6.96          7.47        10.43 o
  19  15   3        330.11        361.67        15.68 o
  20  15   3        164.93        219.40        14.02 o
  21  15   3         18.41         32.14         9.70 o
  22  15   3          5.98          9.41         9.18 o
   0  16   3          3.29          4.44        16.94 o
   1  16   3        456.34        575.04        26.75 o
   2  16   3         91.60         94.92        13.48 o
   3  16   3       2788.11       3127.43       103.58 o
   4  16   3       3057.53       3290.77        45.19 o
   5  16   3        511.90        707.71        41.05 o
   6  16   3       5371.54       5463.31        90.06 o
   7  16   3        171.28        206.31        14.61 o
   8  16   3         23.16         27.80        12.63 o
   9  16   3          6.00         11.54        11.86 o
  10  16   3       3455.82       3661.47        43.44 o
  11  16   3        467.28        451.20        29.22 o
  12  16   3        771.30        706.58        16.57 o
  13  16   3       1681.98       1597.55        23.79 o
  14  16   3        781.91        658.31        16.03 o
  15  16   3        817.04        865.61        17.77 o
  16  16   3         42.35         56.06        11.85 o
  17  16   3        102.29        108.24        13.05 o
  18  16   3        733.17        713.92        19.93 o
  19  16   3          0.71         -8.97        10.69 o
  20  16   3        187.58        187.44        14.99 o
  21  16   3        383.46        363.11        14.81 o
   1  17   3         26.32         28.06        12.34 o
   2  17   3        687.59        640.19        22.81 o
   3  17   3        866.97        925.95        32.00 o
   4  17   3        778.67        806.66        62.47 o
   5  17   3       9241.61       9055.05        91.39 o
   6  17   3       2581.21       2735.13        38.95 o
   7  17   3        814.77        880.53        22.04 o
   8  17   3       1035.33       1014.63        20.92 o
   9  17   3        975.47        902.57        18.10 o
  10  17   3         13.87         19.23        11.75 o
  11  17   3         17.00         18.80        12.36 o
  12  17   3       1328.23       1434.68        28.62 o
  13  17   3         14.99         66.13        13.89 o
  14  17   3         27.77         15.36        12.84 o
  15  17   3        818.38        949.73        22.06 o
  16  17   3         99.33        127.73        12.99 o
  17  17   3         20.11         30.39        15.56 o
  18  17   3        105.26        124.21        11.34 o
  19  17   3        331.60        356.01        13.66 o
  20  17   3        507.42        537.29        14.33 o
   0  18   3       8632.12       9485.17       213.94 o
   1  18   3       3923.69       3958.92        75.08 o
   2  18   3       3870.06       3911.00        50.04 o
   3  18   3        372.23        363.76        17.61 o
   4  18   3        402.26        356.80        18.52 o
   5  18   3       2970.97       2862.34        47.25 o
   6  18   3      13698.66      14128.05       137.22 o
   7  18   3       1242.86       1267.58        30.55 o
   8  18   3        132.69        166.80        13.24 o
   9  18   3        507.35        493.75        15.11 o
  10  18   3        745.97        758.91        22.50 o
  11  18   3       1702.32       1607.07        32.56 o
  12  18   3        120.17         97.38        14.23 o
  13  18   3        669.86        632.52        17.95 o
  14  18   3        105.22        113.25        13.22 o
  15  18   3        111.67        142.08        13.20 o
  16  18   3        244.15        230.99        13.64 o
  17  18   3         85.81         70.88        10.82 o
  18  18   3         42.69         35.51        10.37 o
  19  18   3         36.10         25.96        12.48 o
   1  19   3         57.74         83.19        16.56 o
   2  19   3        110.64         75.24        15.34 o
   3  19   3         19.39         64.20        14.96 o
   4  19   3       1760.87       2423.88       272.42 o
   5  19   3       1366.98       1933.88       261.78 o
   6  19   3         70.01         92.60        17.64 o
   7  19   3        512.91        457.67        20.34 o
   8  19   3         47.10         45.60        15.68 o
   9  19   3         73.99         72.84        15.96 o
  10  19   3       1336.15       1364.09        27.67 o
  11  19   3         10.53          1.49        14.60 o
  12  19   3         21.22         -5.72        12.01 o
  13  19   3         97.05        107.63        13.62 o
  14  19   3         11.90         21.51        11.80 o
  15  19   3        191.67        229.00        13.97 o
  16  19   3        656.14        670.15        18.53 o
  17  19   3          3.73         17.96         9.67 o
  18  19   3        269.09        332.50        10.66 o
   0  20   3       2233.37       2535.73        61.21 o
   1  20   3        843.60       1016.55        71.47 o
   2  20   3        624.51        617.94        74.89 o
   3  20   3        559.23        624.15        86.32 o
   4  20   3       2396.08       2843.03       294.52 o
   5  20   3        132.95        138.30        22.72 o
   6  20   3       1241.51       1192.37        44.67 o
   7  20   3         15.40         20.29        14.84 o
   8  20   3       1490.79       1756.50        28.89 o
   9  20   3        225.44        240.17        15.95 o
  10  20   3        716.25        706.26        20.42 o
  11  20   3        104.38        144.28        15.83 o
  12  20   3        657.47        660.48        18.83 o
  13  20   3         32.37         24.61        11.25 o
  14  20   3        649.62        728.47        18.37 o
  15  20   3        538.08        530.25        14.65 o
  16  20   3          0.71         -3.23         9.95 o
  17  20   3         26.75         50.30         7.53 o
   1  21   3        971.22       1556.82       201.59 o
   2  21   3         29.85        -34.44        37.56 o
   3  21   3        330.53        403.32       107.40 o
   4  21   3        398.74        320.98        35.91 o
   5  21   3         32.35         17.37        29.66 o
   6  21   3       3699.55       3612.66        77.44 o
   7  21   3          3.60         21.09        13.85 o
   8  21   3          2.93          7.28        12.85 o
   9  21   3        124.05        169.87        18.13 o
  10  21   3       2087.07       1860.78        50.02 o
  11  21   3        126.81        178.94        13.80 o
  12  21   3          1.05          7.29        14.04 o
  13  21   3        143.56        163.55        12.38 o
  14  21   3       2433.22       2715.99        42.92 o
  15  21   3        177.66        234.98        10.77 o
  16  21   3         23.41          9.75         6.41 o
   0  22   3       8293.56      10376.38       491.34 o
   1  22   3         10.87         50.28        27.29 o
   2  22   3        283.13        336.11        31.73 o
   3  22   3       2256.30       2336.12        57.38 o
   4  22   3        171.58         91.81        20.87 o
   5  22   3        836.84        929.93       116.91 o
   6  22   3         94.21         74.98        13.75 o
   7  22   3          2.26         -4.57        11.84 o
   8  22   3       2055.73       2056.15        72.09 o
   9  22   3          0.02         -0.33        15.39 o
  10  22   3          0.65        -10.92        13.51 o
  11  22   3        651.63        673.69        20.43 o
  12  22   3        405.81        327.13        16.63 o
  13  22   3         28.64         75.63         9.06 o
  14  22   3          1.92         10.33         7.74 o
   1  23   3        929.97        705.24        55.04 o
   2  23   3         62.84        119.15        22.36 o
   3  23   3        134.16        100.48        19.71 o
   4  23   3        519.15        508.83        18.24 o
   5  23   3        363.65        259.37        14.57 o
   6  23   3        289.18        276.74        14.22 o
   7  23   3         24.59          2.56        11.26 o
   8  23   3        979.13        999.11        27.11 o
   9  23   3          3.34         19.25        10.68 o
  10  23   3          5.91         12.00        13.62 o
  11  23   3        307.97        316.18        13.32 o
  12  23   3        584.49        687.86        16.97 o
  13  23   3          3.63          6.27         8.30 o
   0  24   3        879.57        881.72        31.50 o
   1  24   3          1.28         -1.95        15.31 o
   2  24   3       1882.39       1988.43        43.46 o
   3  24   3        147.92        197.40        12.85 o
   4  24   3        190.47        187.06        12.50 o
   5  24   3         30.58         24.06         9.88 o
   6  24   3         22.95         22.37         8.86 o
   7  24   3        321.01        346.93        15.38 o
   8  24   3        404.83        340.72        11.16 o
   9  24   3        139.48         75.08        13.61 o
  10  24   3        128.15        118.30        10.27 o
  11  24   3         21.37         20.70         8.44 o
   1  25   3          0.53          4.97         9.26 o
   2  25   3         21.47         14.47         9.64 o
   3  25   3          4.05          0.24         8.10 o
   4  25   3         27.59         40.41         8.55 o
   5  25   3       1141.06       1153.20        28.17 o
   6  25   3        574.39        624.25        14.06 o
   7  25   3        703.98        601.90        12.31 o
   8  25   3        997.07        855.44        23.25 o
   9  25   3        236.96        164.75        15.67 o
   0  26   3          0.27          6.25         8.55 o
   1  26   3        103.60        111.17         6.30 o
   2  26   3         70.35         60.07         6.19 o
   3  26   3        609.12        546.63        11.88 o
   4  26   3         69.20         61.14         7.34 o
   5  26   3        460.75        312.78        12.19 o
   0   0   4      20974.06      20657.28       636.77 o
   1   0   4        325.32        545.50        19.54 o
   2   0   4       4542.49       4282.72        80.24 o
   3   0   4       3867.67       3808.08        89.32 o
   4   0   4      80598.31      75043.79      1342.39 o
   5   0   4      22399.11      21440.62       509.01 o
   6   0   4       1774.56       1615.62        73.26 o
   7   0   4       3733.15       3366.49        66.95 o
   8   0   4       2392.47       2178.75        47.41 o
   9   0   4      44799.56      42857.20       588.95 o
  10   0   4         23.83         19.28        14.10 o
  11   0   4       1974.71       2600.09       113.18 o
  12   0   4        373.32        595.22        38.64 o
  13   0   4         79.27        199.01        29.16 o
  14   0   4       3018.24       2864.58        38.28 o
  15   0   4       2099.66       1993.78        29.87 o
  16   0   4         71.43         90.35        11.86 o
  17   0   4        366.11        427.35        15.28 o
  18   0   4       1038.11        885.75        20.72 o
  19   0   4       8429.88       8892.49       105.79 o
  20   0   4       1170.95       1112.36        39.21 o
  21   0   4       4054.86       3958.23       114.74 o
  22   0   4       1400.19       1403.80        37.59 o
  23   0   4         51.09         63.06        19.01 o
  24   0   4          0.39          5.77        20.05 o
  25   0   4       1370.68       1472.08        51.35 o
  26   0   4        549.14        513.57        32.44 o
   1   1   4      32065.67      30130.25       538.02 o
   2   1   4      12086.07      11143.08       156.71 o
   3   1   4       4158.57       4345.76        74.96 o
   4   1   4      48093.18      44593.61       684.28 o
   5   1   4       3239.64       3117.48        48.36 o
   6   1   4      25724.11      24552.79       312.74 o
   7   1   4       2781.49       2890.98        38.80 o
   8   1   4       3293.93       4071.74        56.74 o
   9   1   4          6.49         36.46         8.56 o
  10   1   4       4397.45       4778.91        67.04 o
  11   1   4          1.37         42.89        10.32 o
  12   1   4         95.67        121.35        13.71 o
  13   1   4       3667.29       3256.89        67.34 o
  14   1   4         13.62         18.32         7.14 o
  15   1   4       3056.47       2876.76        26.84 o
  16   1   4       3175.07       2909.63        27.55 o
  17   1   4        216.49        283.06        10.57 o
  18   1   4        186.68        150.77        11.27 o
  19   1   4         14.96         30.58        11.10 o
  20   1   4         78.32        122.53        12.05 o
  21   1   4        518.24        427.38        14.22 o
  22   1   4        458.32        420.53        13.47 o
  23   1   4        582.53        680.24        16.13 o
  24   1   4        791.03        804.57        18.68 o
  25   1   4        383.03        425.53        17.51 o
  26   1   4        137.13        154.97        17.78 o
   0   2   4       1882.66       2273.94        55.09 o
   1   2   4         48.25         42.48         6.89 o
   2   2   4       8556.95       7590.39       139.59 o
   3   2   4     264108.66     240703.48      2798.86 o
   4   2   4        648.40        591.08        11.38 o
   5   2   4       6808.52       6285.87        90.88 o
   6   2   4      66457.48      64893.98       817.47 o
   7   2   4      11684.94      10665.85       128.06 o
   8   2   4      16469.25      15205.78       198.28 o
   9   2   4        951.66       1070.11        21.94 o
  10   2   4         30.79        106.36        11.24 o
  11   2   4        983.09        840.61        17.35 o
  12   2   4       2580.79       2892.34        45.31 o
  13   2   4       1915.46       2078.19        37.96 o
  14   2   4        960.90       1015.14        13.12 o
  15   2   4       2129.17       2074.48        24.26 o
  16   2   4         50.95        143.05         9.40 o
  17   2   4       2451.26       2437.14        26.43 o
  18   2   4       1267.80       1297.27        19.28 o
  19   2   4       6720.09       6398.14        62.06 o
  20   2   4         60.74         39.07        12.51 o
  21   2   4        348.56        308.67        14.17 o
  22   2   4        627.66        529.85        15.90 o
  23   2   4        460.50        450.26        16.18 o
  24   2   4        196.45        181.01        20.19 o
  25   2   4        452.88        407.68        18.75 o
  26   2   4        247.42        195.00        18.02 o
   1   3   4       5929.21       6041.22        87.76 o
   2   3   4      64686.80      59663.09       918.93 o
   3   3   4     126472.90     122840.62      1690.21 o
   4   3   4       8593.30       8420.84       109.26 o
   5   3   4      19213.05      18079.52       229.18 o
   6   3   4       4351.61       4221.07        64.14 o
   7   3   4       2866.75       2504.82        43.27 o
   8   3   4        938.20        984.02        23.45 o
   9   3   4       2894.36       2944.45        40.73 o
  10   3   4        191.96        141.26        11.11 o
  11   3   4       3708.58       4082.04        55.43 o
  12   3   4       1355.67       1239.88        21.68 o
  13   3   4        616.44        634.16        18.35 o
  14   3   4        205.13        230.42         8.11 o
  15   3   4       1486.70       1566.53        16.11 o
  16   3   4       1438.15       1396.37        16.86 o
  17   3   4        247.81        189.15        10.06 o
  18   3   4       1384.41       1383.68        22.55 o
  19   3   4        465.08        456.47        14.42 o
  20   3   4         11.75         -7.92        12.04 o
  21   3   4       1903.96       2154.59        26.71 o
  22   3   4        231.81        176.61        12.91 o
  23   3   4          0.72         -3.62        10.90 o
  24   3   4        388.12        407.67        17.63 o
  25   3   4         55.50         40.93        15.61 o
  26   3   4        175.21        130.20        14.35 o
   0   4   4     384825.50     361612.91      7851.91 o
   1   4   4       6808.19       6857.50        99.56 o
   2   4   4       2384.52       2243.28        33.64 o
   3   4   4       3405.82       3130.21        54.26 o
   4   4   4      29284.31      29614.37       411.20 o
   5   4   4       5887.47       5214.45        65.28 o
   6   4   4       2937.48       2742.28        39.95 o
   7   4   4      17448.94      15467.65       222.24 o
   8   4   4       3650.44       3637.95        59.21 o
   9   4   4       1347.03       1427.35        26.31 o
  10   4   4        101.77         18.56        11.05 o
  11   4   4       6899.43       6657.89        93.02 o
  12   4   4       3603.36       4051.65        60.92 o
  13   4   4       4277.99       4271.94        44.66 o
  14   4   4       3033.88       2743.26        28.03 o
  15   4   4         20.07         14.31         8.09 o
  16   4   4        239.96        243.19         9.81 o
  17   4   4       1458.47       1416.75        17.38 o
  18   4   4        333.58        350.37        12.04 o
  19   4   4       1128.65       1075.22        17.30 o
  20   4   4         63.13        130.59        11.98 o
  21   4   4          2.83          4.55        11.25 o
  22   4   4         54.62         73.89        12.60 o
  23   4   4        221.71        245.15        12.32 o
  24   4   4         10.10          2.85        14.07 o
  25   4   4        340.80        303.81        17.46 o
  26   4   4        102.77         49.98        12.56 o
   1   5   4       6126.20       5846.27        86.75 o
   2   5   4        664.01        663.69        15.91 o
   3   5   4      47520.61      45100.24       569.84 o
   4   5   4      32302.79      30110.87       419.12 o
   5   5   4       3143.81       2727.57        43.90 o
   6   5   4      15685.92      15860.96       178.40 o
   7   5   4        460.44        588.74        25.25 o
   8   5   4       4852.20       5327.34        74.83 o
   9   5   4       1758.98       2427.31        39.43 o
  10   5   4         45.75         29.45        11.07 o
  11   5   4       3774.43       3647.81        55.25 o
  12   5   4        399.00        525.35        18.87 o
  13   5   4       6025.79       6317.18        61.90 o
  14   5   4        193.20        150.30         7.53 o
  15   5   4        161.37        174.00         9.11 o
  16   5   4        387.85        568.62        11.79 o
  17   5   4       8138.15       8086.53        66.08 o
  18   5   4        111.77         82.70        10.72 o
  19   5   4         37.95         23.87        11.53 o
  20   5   4         77.17         66.75        12.36 o
  21   5   4          2.31         -8.54        12.56 o
  22   5   4          0.14         -1.53        12.26 o
  23   5   4          8.21          0.47        11.52 o
  24   5   4          3.24         -1.56        14.42 o
  25   5   4        248.99        210.74        15.71 o
  26   5   4         27.28         10.45        11.02 o
   0   6   4      19995.61      17565.21       320.50 o
   1   6   4      63977.38      63184.52       873.65 o
   2   6   4       1838.31       1748.62        27.41 o
   3   6   4       2025.90       1592.49        27.07 o
   4   6   4       1159.99       1118.41        21.37 o
   5   6   4       6063.69       6416.74       106.75 o
   6   6   4         60.99          3.98        10.18 o
   7   6   4       1233.52       1281.13        28.75 o
   8   6   4      10018.19       9418.81       126.74 o
   9   6   4       6207.31       6565.63        91.64 o
  10   6   4       1653.51       1841.46        33.08 o
  11   6   4          3.75         20.95        14.07 o
  12   6   4       3035.89       3172.80        51.12 o
  13   6   4       5520.10       5299.45        39.66 o
  14   6   4        531.29        407.51        11.07 o
  15   6   4        205.23        110.44         8.65 o
  16   6   4        132.84        198.56         9.80 o
  17   6   4         34.81         63.01         9.70 o
  18   6   4         94.24        162.04        10.84 o
  19   6   4        396.18        496.30        14.93 o
  20   6   4        421.29        452.58        15.02 o
  21   6   4        991.96       1009.82        25.15 o
  22   6   4        167.80        107.88        12.11 o
  23   6   4          8.13         35.34        12.28 o
  24   6   4          0.93        -11.54        11.54 o
  25   6   4        204.73        228.23        14.90 o
  26   6   4          9.72         -7.61        11.74 o
   1   7   4      25275.54      23147.80       297.28 o
   2   7   4       5699.91       5380.55        69.92 o
   3   7   4       6261.55       5417.91        82.53 o
   4   7   4       4592.36       4760.14        73.53 o
   5   7   4       1065.24        870.68        27.22 o
   6   7   4       4716.84       4481.32        89.54 o
   7   7   4       4467.39       4009.80        59.12 o
   8   7   4       2175.27       1737.70        31.38 o
   9   7   4        378.12        414.69        15.91 o
  10   7   4         13.44          6.66        11.48 o
  11   7   4        580.54        743.22        32.70 o
  12   7   4        342.67        396.15         9.60 o
  13   7   4          0.54         13.01         7.37 o
  14   7   4       2228.28       2267.10        20.39 o
  15   7   4         77.33         64.92         8.78 o
  16   7   4        459.52        607.96        12.16 o
  17   7   4       2917.25       2578.54        37.32 o
  18   7   4        112.83        156.19        11.74 o
  19   7   4       3472.48       3525.89        54.97 o
  20   7   4       2790.94       2850.99        34.88 o
  21   7   4        297.34        314.87        13.98 o
  22   7   4        230.89        202.27        13.91 o
  23   7   4          3.56          0.87        11.59 o
  24   7   4         11.56          8.87        10.90 o
  25   7   4          2.34          4.85        11.56 o
   0   8   4      11468.34      12305.64       230.64 o
   1   8   4       2181.98       2269.94        41.74 o
   2   8   4       7660.20       8009.08       133.67 o
   3   8   4      14661.11      14569.88       187.86 o
   4   8   4         49.52         52.68        11.50 o
   5   8   4       1581.60       1633.68        26.09 o
   6   8   4         44.41        136.36        11.49 o
   7   8   4         16.74         76.43        11.67 o
   8   8   4       1607.80       1512.87        30.35 o
   9   8   4        135.90        291.35        17.00 o
  10   8   4       2386.68       2337.88        45.01 o
  11   8   4        730.12        811.03        14.62 o
  12   8   4       5250.81       5443.30        43.90 o
  13   8   4       1228.75       1336.74        16.65 o
  14   8   4        486.97        430.80        10.72 o
  15   8   4        455.33        430.92        11.29 o
  16   8   4       1072.70       1135.65        16.35 o
  17   8   4       1178.73       1167.36        17.43 o
  18   8   4        425.57        422.66        12.92 o
  19   8   4         72.02        129.34        12.14 o
  20   8   4        180.12        182.69        13.08 o
  21   8   4        231.06        238.13        12.93 o
  22   8   4          2.22         -4.06        11.90 o
  23   8   4        758.29        710.45        16.69 o
  24   8   4        286.66        375.39        16.46 o
  25   8   4          0.94          9.82        14.15 o
   1   9   4          7.97          0.15        13.23 o
   2   9   4         13.19         90.31        11.80 o
   3   9   4      22713.21      23343.40       278.07 o
   4   9   4       1807.97       1907.80        30.05 o
   5   9   4       8794.70       9362.40       115.28 o
   6   9   4       6397.78       6642.01        88.88 o
   7   9   4       4179.45       3762.98        54.84 o
   8   9   4       5384.21       5287.16        71.22 o
   9   9   4        542.00        524.49        18.67 o
  10   9   4       7863.28       8449.79        95.77 o
  11   9   4          0.29          5.32         8.76 o
  12   9   4        318.34        348.24        10.71 o
  13   9   4         22.38         46.11         8.80 o
  14   9   4      13149.74      13072.49       121.49 o
  15   9   4        753.66        752.13        14.04 o
  16   9   4       4104.79       4466.98        41.24 o
  17   9   4       6862.37       6910.86        68.95 o
  18   9   4       1843.00       1929.41        26.12 o
  19   9   4        121.62        132.47        12.18 o
  20   9   4        282.28        253.78        12.78 o
  21   9   4        659.25        826.94        19.76 o
  22   9   4        246.01        234.34        16.84 o
  23   9   4          5.47         60.27        11.83 o
  24   9   4        274.54        321.84        13.03 o
  25   9   4        626.12        497.81        24.42 o
   0  10   4      14993.61      14360.03       232.14 o
   1  10   4       8028.11       8010.96       110.56 o
   2  10   4       2520.60       2728.20        40.66 o
   3  10   4       1380.84       1227.03        23.77 o
   4  10   4       3741.13       4067.29        52.43 o
   5  10   4       2887.76       3063.96        43.82 o
   6  10   4       3652.42       3383.88        46.12 o
   7  10   4       1013.22        957.13        23.13 o
   8  10   4        295.47        306.43        12.93 o
   9  10   4        928.76        971.12        18.78 o
  10  10   4        889.17        883.24        14.48 o
  11  10   4       1587.61       1856.06        22.85 o
  12  10   4       1497.30       1668.68        24.48 o
  13  10   4       1890.94       1909.42        25.41 o
  14  10   4       3042.94       3140.93        32.54 o
  15  10   4        806.55        853.37        16.12 o
  16  10   4        110.64        107.28        11.88 o
  17  10   4        249.66        269.98        13.74 o
  18  10   4         59.22         18.36        12.57 o
  19  10   4        347.64        477.07        13.99 o
  20  10   4        355.84        359.81        12.87 o
  21  10   4        583.23        759.03        16.97 o
  22  10   4        550.40        568.40        16.70 o
  23  10   4        372.16        423.87        13.90 o
  24  10   4          0.00         11.07         8.92 o
   1  11   4       6025.27       6504.11        86.42 o
   2  11   4       3369.08       3362.85        48.81 o
   3  11   4       1215.84       1243.89        23.36 o
   4  11   4        549.35        517.49        15.24 o
   5  11   4       1475.61       1416.97        25.54 o
   6  11   4       2498.08       2570.70        35.68 o
   7  11   4       4546.99       4876.33        65.07 o
   8  11   4       1785.26       1741.24        26.94 o
   9  11   4         67.93         48.57         8.15 o
  10  11   4        923.06        988.07        14.78 o
  11  11   4         91.03         79.49         9.69 o
  12  11   4        579.69        522.59        12.83 o
  13  11   4        382.56        333.66        12.54 o
  14  11   4         30.52         23.72        10.13 o
  15  11   4        215.03        305.55        12.44 o
  16  11   4       5095.76       5234.13        54.66 o
  17  11   4        434.82        346.96        13.94 o
  18  11   4         39.95         51.01        12.23 o
  19  11   4        524.21        506.18        15.34 o
  20  11   4        819.96        773.81        16.49 o
  21  11   4         78.54         56.79        10.15 o
  22  11   4        129.12        117.46        10.61 o
  23  11   4        118.64        114.55        12.02 o
  24  11   4        241.36        304.20        14.38 o
   0  12   4        380.74        501.21        22.67 o
   1  12   4        477.39        452.02        18.11 o
   2  12   4       3070.62       2964.06        45.15 o
   3  12   4        191.45        160.26        12.66 o
   4  12   4          8.91          2.98        10.15 o
   5  12   4       5905.82       5904.48        78.96 o
   6  12   4        479.48        425.03        14.42 o
   7  12   4       3656.78       3859.91        40.82 o
   8  12   4        485.78        508.04        13.52 o
   9  12   4         77.84         98.70         8.69 o
  10  12   4       7104.51       6950.46        61.36 o
  11  12   4       5905.15       6051.81        59.00 o
  12  12   4        297.46        274.85        12.85 o
  13  12   4      11222.94      11754.97       112.61 o
  14  12   4        429.62        424.34        13.22 o
  15  12   4       2578.76       2740.56        30.76 o
  16  12   4        150.38        165.98        12.00 o
  17  12   4         11.52         27.84        11.86 o
  18  12   4       3704.00       3562.96        44.19 o
  19  12   4       1364.75       1508.52        23.34 o
  20  12   4       1299.84       1297.25        30.39 o
  21  12   4         69.13         50.55        10.94 o
  22  12   4        190.64        140.87        11.31 o
  23  12   4        295.67        290.17        12.65 o
  24  12   4         15.95          2.19        15.67 o
   1  13   4       7391.56       7085.30        95.50 o
   2  13   4        241.97        209.32        16.28 o
   3  13   4        262.24        340.14        12.30 o
   4  13   4       1168.72       1313.97        20.91 o
   5  13   4       1451.90       1538.72        23.53 o
   6  13   4        261.12        216.54        10.80 o
   7  13   4          0.92         19.51         9.85 o
   8  13   4          7.59         17.20         8.88 o
   9  13   4       8753.73       8045.63        65.47 o
  10  13   4        989.33        915.76        15.50 o
  11  13   4       2354.97       2311.66        38.05 o
  12  13   4        474.01        469.00        14.61 o
  13  13   4         96.54        127.02        10.88 o
  14  13   4        173.90        175.13        12.61 o
  15  13   4        619.43        881.00        16.71 o
  16  13   4        710.28        757.34        15.95 o
  17  13   4       1629.95       1565.75        22.60 o
  18  13   4        817.07        850.50        16.49 o
  19  13   4        722.89        580.45        14.53 o
  20  13   4        376.61        372.93        14.34 o
  21  13   4        491.68        499.27        14.33 o
  22  13   4          7.81         10.27         8.94 o
  23  13   4         10.68          6.89         9.99 o
   0  14   4       3540.85       4210.93        81.07 o
   1  14   4        670.03        676.50        15.07 o
   2  14   4        450.65        506.49        22.73 o
   3  14   4        858.53        909.71        17.30 o
   4  14   4       5000.78       4978.29        53.71 o
   5  14   4        327.85        302.33        13.65 o
   6  14   4       2005.01       1993.58        48.28 o
   7  14   4       1723.48       1728.14        26.73 o
   8  14   4       1147.51       1100.07        18.70 o
   9  14   4       8588.51       8684.26        69.52 o
  10  14   4        176.69        172.42        10.75 o
  11  14   4        407.16        375.59        12.62 o
  12  14   4        639.29        612.30        15.17 o
  13  14   4       1063.21       1180.32        18.15 o
  14  14   4          0.72         -3.41        10.36 o
  15  14   4       1827.11       1594.65        23.63 o
  16  14   4         76.00         65.49        12.19 o
  17  14   4        616.78        665.12        16.44 o
  18  14   4        682.85        638.13        15.19 o
  19  14   4        510.71        424.22        13.98 o
  20  14   4          0.23          3.92        11.27 o
  21  14   4         38.82         64.76         9.44 o
  22  14   4         11.46          9.00        10.76 o
   1  15   4        944.27        836.45        24.31 o
   2  15   4        576.57        458.10        15.96 o
   3  15   4       9719.20       9810.34       111.70 o
   4  15   4        355.20        348.74        29.04 o
   5  15   4       4940.25       4376.18        51.96 o
   6  15   4       1104.98       1032.63        25.26 o
   7  15   4       3108.34       3276.11        38.55 o
   8  15   4        472.21        459.27        14.34 o
   9  15   4         95.47        157.00        11.44 o
  10  15   4       2022.35       2197.43        27.20 o
  11  15   4        536.05        599.97        17.71 o
  12  15   4          6.67         16.33        10.22 o
  13  15   4       2685.98       2514.73        29.54 o
  14  15   4        664.06        795.17        16.59 o
  15  15   4       1611.55       1672.39        24.71 o
  16  15   4       1760.52       1847.70        27.20 o
  17  15   4        662.87        635.27        17.56 o
  18  15   4         42.57         42.03        11.34 o
  19  15   4        397.19        432.93        14.32 o
  20  15   4        386.08        408.66        13.59 o
  21  15   4        103.09         92.62        11.58 o
   0  16   4      26215.97      27178.89       444.31 o
   1  16   4       4826.44       4810.86        58.41 o
   2  16   4       1273.33       1339.34       105.83 o
   3  16   4         10.95         23.20        11.53 o
   4  16   4       4066.56       3995.32        50.94 o
   5  16   4        247.59        308.18        14.46 o
   6  16   4          4.01         13.53        13.82 o
   7  16   4       2541.00       2531.72        33.15 o
   8  16   4        166.73        226.68        16.87 o
   9  16   4        487.27        498.73        15.79 o
  10  16   4        218.98        217.02        11.83 o
  11  16   4          0.39         28.14        12.51 o
  12  16   4        864.43        919.68        18.33 o
  13  16   4       1327.25       1219.01        20.75 o
  14  16   4         20.56         28.64        12.71 o
  15  16   4        471.28        485.22        15.99 o
  16  16   4        118.84        115.67        13.09 o
  17  16   4        124.09         91.76        11.70 o
  18  16   4        104.52         84.25        11.28 o
  19  16   4        123.51        101.90        11.27 o
  20  16   4        391.04        347.26        19.22 o
  21  16   4        741.23        732.26        28.01 o
   1  17   4          0.38          3.15        13.69 o
   2  17   4       2304.06       2488.55        38.56 o
   3  17   4       6373.80       6415.57        88.71 o
   4  17   4        313.86        294.11        16.33 o
   5  17   4         40.09         44.89        13.00 o
   6  17   4       5758.48       6245.23        71.03 o
   7  17   4       3849.76       4084.36        50.70 o
   8  17   4       1169.29       1193.08        28.99 o
   9  17   4         62.04         53.97        12.84 o
  10  17   4          0.39         39.60        12.07 o
  11  17   4       1058.88        956.19        19.80 o
  12  17   4        240.32        222.75        13.31 o
  13  17   4        102.06        167.29        11.79 o
  14  17   4        138.59        139.40        12.10 o
  15  17   4        907.44        793.70        17.56 o
  16  17   4        124.37        101.59        13.07 o
  17  17   4        425.14        480.92        16.69 o
  18  17   4        254.16        249.71        12.66 o
  19  17   4        578.70        559.67        22.36 o
  20  17   4          0.74         14.59         8.74 o
   0  18   4      13511.75      14113.33       251.90 o
   1  18   4        391.14        440.94        20.11 o
   2  18   4       1051.03        932.78        27.38 o
   3  18   4       1646.59       1739.61        35.51 o
   4  18   4       2770.66       3032.16        45.18 o
   5  18   4       1404.74       1799.05       193.81 o
   6  18   4       3485.04       3678.70        58.12 o
   7  18   4       7451.89       7502.89        77.63 o
   8  18   4       1941.73       1942.91        30.20 o
   9  18   4       1059.92       1105.81        20.57 o
  10  18   4        254.87        270.19        16.37 o
  11  18   4        528.28        662.12        20.56 o
  12  18   4        323.05        303.51        13.94 o
  13  18   4         40.68         65.20        11.14 o
  14  18   4        218.40        231.03        13.29 o
  15  18   4         19.03         18.83        12.73 o
  16  18   4         39.77         61.43        12.42 o
  17  18   4        316.86        385.14        13.76 o
  18  18   4        230.38        211.78        15.98 o
  19  18   4         29.18         18.92        12.45 o
   1  19   4        526.15        530.92        25.21 o
   2  19   4        815.25        859.33        22.90 o
   3  19   4       1127.80       1318.62       123.71 o
   4  19   4       4642.17       4328.33        65.37 o
   5  19   4        639.68        749.29        66.61 o
   6  19   4         96.99        137.52        20.58 o
   7  19   4         14.55         13.39        11.98 o
   8  19   4        162.26        192.73        27.09 o
   9  19   4       2006.42       1835.16       116.62 o
  10  19   4        938.42        996.25        27.32 o
  11  19   4        564.20        577.82        20.38 o
  12  19   4        472.47        407.28        14.49 o
  13  19   4        338.08        376.99        21.46 o
  14  19   4         49.63         30.42        12.09 o
  15  19   4        781.97        792.85        19.75 o
  16  19   4        339.95        339.83        19.09 o
  17  19   4        108.75        143.10        10.82 o
  18  19   4         17.57         21.04         7.49 o
   0  20   4       1476.54       1741.87       174.52 o
   1  20   4        121.37        165.48        17.13 o
   2  20   4         69.77        110.16        16.14 o
   3  20   4        374.25        504.69        78.23 o
   4  20   4        812.77        921.67        34.77 o
   5  20   4       2437.34       2315.78        60.96 o
   6  20   4        734.71        855.39       111.62 o
   7  20   4         65.98         46.81        12.95 o
   8  20   4         34.41         39.21        11.88 o
   9  20   4       1453.86       1304.57       114.21 o
  10  20   4          4.17         -3.81        14.56 o
  11  20   4        423.37        328.27        14.64 o
  12  20   4          9.07         25.80        10.61 o
  13  20   4        350.74        377.49        13.78 o
  14  20   4         13.17         25.26         9.54 o
  15  20   4         61.03         83.31        11.94 o
  16  20   4         13.74          7.11         9.58 o
  17  20   4        681.61        803.28        17.49 o
   1  21   4         28.10         58.29        17.14 o
   2  21   4         16.87         36.70        17.64 o
   3  21   4        677.38        513.01        32.09 o
   4  21   4          8.53         13.13        15.83 o
   5  21   4         59.79         33.91        14.76 o
   6  21   4        329.06        227.67        15.56 o
   7  21   4       1715.22       1647.52        95.57 o
   8  21   4         73.08         61.48        12.75 o
   9  21   4         63.06         49.42        13.13 o
  10  21   4          8.55          1.62        12.16 o
  11  21   4        521.74        567.07        24.66 o
  12  21   4        479.61        433.80        20.00 o
  13  21   4        154.79        118.60        11.57 o
  14  21   4        337.51        401.80        14.03 o
  15  21   4        208.24        232.15        11.12 o
  16  21   4        176.59        167.99         7.18 o
   0  22   4       2482.80       2497.89        82.43 o
   1  22   4        512.02        378.97        30.06 o
   2  22   4         23.88        -12.15        23.92 o
   3  22   4        672.10        821.16       114.47 o
   4  22   4        368.66        398.13        22.32 o
   5  22   4         50.45         85.22        14.88 o
   6  22   4        561.55        434.49        17.80 o
   7  22   4        249.88        202.29        13.37 o
   8  22   4       1387.00       1353.97        45.48 o
   9  22   4         21.89         18.95        20.31 o
  10  22   4        578.28        588.62        20.30 o
  11  22   4        583.37        573.17        25.82 o
  12  22   4        230.44        349.40        12.45 o
  13  22   4       2140.99       2077.84        30.68 o
  14  22   4          8.17         22.41         7.11 o
   1  23   4        618.58        552.34        29.59 o
   2  23   4         65.03        103.08        30.46 o
   3  23   4         76.97         61.17        20.15 o
   4  23   4        370.11        352.83        19.36 o
   5  23   4          2.19          0.66        11.84 o
   6  23   4         12.46          2.22        11.27 o
   7  23   4        428.96        433.17        28.62 o
   8  23   4        374.50        456.78        17.47 o
   9  23   4         16.47         -0.67        11.55 o
  10  23   4        796.62        907.88        24.68 o
  11  23   4        125.67        141.84        11.98 o
  12  23   4         53.08         92.70         8.72 o
  13  23   4        782.30        759.60        32.80 o
   0  24   4        692.73        700.05        27.73 o
   1  24   4        555.36        533.33        21.24 o
   2  24   4        566.28        555.20        59.59 o
   3  24   4        189.56        131.87        12.07 o
   4  24   4        259.63        249.68        12.68 o
   5  24   4        791.67        775.67        19.90 o
   6  24   4        326.18        349.82        12.11 o
   7  24   4        189.32        233.71        11.11 o
   8  24   4        376.34        416.12        12.34 o
   9  24   4        341.90        324.41        20.83 o
  10  24   4        150.66        149.75         9.72 o
   1  25   4         29.75         54.98         8.71 o
   2  25   4        292.95        284.71        11.35 o
   3  25   4         21.22         10.34         7.44 o
   4  25   4        287.52        266.42         8.73 o
   5  25   4        971.45        897.02        19.25 o
   6  25   4         91.51        105.27         7.30 o
   7  25   4         46.74         12.36         8.60 o
   8  25   4        298.05        267.29        14.98 o
   0  26   4        114.35         89.66         9.52 o
   1  26   4         23.53         18.75         5.29 o
   2  26   4         89.42         62.97         6.91 o
   3  26   4        136.20        110.59         8.06 o
   4  26   4         13.80         20.75         8.20 o
   5  26   4         36.32         47.38        13.85 o
   1   1   5      32995.00      29636.48       458.12 o
   2   1   5      13915.65      12865.13       165.05 o
   3   1   5       1720.29       1684.51        28.69 o
   4   1   5       2306.74       2175.53        36.42 o
   5   1   5      27046.23      25057.24       318.45 o
   6   1   5         73.53        103.68        10.69 o
   7   1   5        571.24        586.67        18.16 o
   8   1   5        680.58        650.02        16.17 o
   9   1   5       1837.37       2379.41        34.14 o
  10   1   5       9242.75       9701.77       128.47 o
  11   1   5        270.44        247.36        14.13 o
  12   1   5         39.77         45.06        13.11 o
  13   1   5      11309.19      11993.36       194.88 o
  14   1   5        508.18        501.22         9.72 o
  15   1   5       4926.49       4800.31        43.64 o
  16   1   5        277.98        151.29         9.52 o
  17   1   5         37.66         75.25        10.43 o
  18   1   5       1775.20       1820.90        22.21 o
  19   1   5         38.89         71.58        11.05 o
  20   1   5        121.49        100.77        11.87 o
  21   1   5         59.08         46.05        12.00 o
  22   1   5        471.80        492.46        13.67 o
  23   1   5         65.45         98.88        12.01 o
  24   1   5          0.14          0.24        11.62 o
  25   1   5        205.74        196.53        14.82 o
  26   1   5        716.00        602.14        33.17 o
   0   2   5     213100.12     193465.95      3425.89 o
   1   2   5      71178.67      66748.38      1182.11 o
   2   2   5      94225.27      89665.05      1112.95 o
   3   2   5        567.07        776.01        19.97 o
   4   2   5       4879.24       4576.59        57.87 o
   5   2   5      13417.83      12488.49       161.83 o
   6   2   5        404.26        461.18        12.90 o
   7   2   5       6146.66       5724.30        78.46 o
   8   2   5         83.47         76.35         8.49 o
   9   2   5      15280.55      14951.68       177.85 o
  10   2   5      12542.47      13394.86       189.41 o
  11   2   5       4175.71       3602.36        54.57 o
  12   2   5         17.71         21.54        12.44 o
  13   2   5       2608.68       2808.71        44.97 o
  14   2   5         32.57         33.40         7.29 o
  15   2   5        260.72        263.22         9.18 o
  16   2   5       4180.65       4320.15        39.02 o
  17   2   5        762.22        780.47        14.59 o
  18   2   5        982.07        990.09        17.97 o
  19   2   5         31.08         26.83        11.94 o
  20   2   5       1364.18       1580.73        28.69 o
  21   2   5        483.28        522.11        15.53 o
  22   2   5        247.24        219.39        13.91 o
  23   2   5         22.18         -9.90        13.30 o
  24   2   5          0.51          4.47        11.82 o
  25   2   5         11.16         11.57        17.42 o
  26   2   5        137.30        101.50        14.56 o
   1   3   5       4463.18       4366.94        65.29 o
   2   3   5      30841.50      28755.63       516.00 o
   3   3   5         65.32         24.79         8.00 o
   4   3   5      38267.07      35683.58       419.41 o
   5   3   5      12565.43      10778.41       127.40 o
   6   3   5         18.37         21.66         8.23 o
   7   3   5        337.30        363.84        12.21 o
   8   3   5       9780.37       9722.31       128.51 o
   9   3   5        527.42        532.26        13.56 o
  10   3   5         82.71        179.66        11.27 o
  11   3   5       3441.64       3145.77        44.96 o
  12   3   5        268.99        225.65        13.23 o
  13   3   5          0.55          4.69         9.71 o
  14   3   5        141.02        122.76         7.67 o
  15   3   5       2530.81       2625.73        26.09 o
  16   3   5      13927.97      13602.96       100.56 o
  17   3   5        881.42       1028.50        15.28 o
  18   3   5       4603.32       4274.31        39.69 o
  19   3   5        438.50        493.70        13.92 o
  20   3   5       2734.89       2482.31        33.87 o
  21   3   5        308.74        268.79        13.78 o
  22   3   5        318.14        373.98        15.09 o
  23   3   5        137.34        170.46        12.23 o
  24   3   5         25.23         25.65        13.02 o
  25   3   5         55.75         74.08        20.30 o
  26   3   5        292.43        295.95        33.53 o
   0   4   5      50405.85      48473.50      1060.71 o
   1   4   5      46087.37      46726.42       590.13 o
   2   4   5       1293.85       1145.50        25.74 o
   3   4   5       9056.57       8684.37       161.20 o
   4   4   5      29336.50      28118.48       356.70 o
   5   4   5       5239.36       4768.84        56.74 o
   6   4   5      48981.54      46421.05       585.11 o
   7   4   5        933.85       1027.29        19.03 o
   8   4   5       1167.12       1545.65        31.33 o
   9   4   5       1813.62       1864.56        29.55 o
  10   4   5      20878.41      20218.96       260.78 o
  11   4   5       8140.23       7913.32       108.86 o
  12   4   5       5342.13       5811.47        76.59 o
  13   4   5         97.50        106.16         7.73 o
  14   4   5       4493.07       4720.04        38.07 o
  15   4   5       1528.00       1655.71        17.85 o
  16   4   5       6872.02       6764.76        56.96 o
  17   4   5        236.45        298.49        10.39 o
  18   4   5        445.47        421.77        13.65 o
  19   4   5        170.34        172.64        11.61 o
  20   4   5        109.68         70.32        10.89 o
  21   4   5        730.61        626.21        15.76 o
  22   4   5       1474.47       1229.40        35.12 o
  23   4   5          0.63         -4.90        10.88 o
  24   4   5         87.46         66.87        14.94 o
  25   4   5        133.32        122.73        17.43 o
  26   4   5        218.61        131.12        13.51 o
   1   5   5      53895.64      50138.45       694.50 o
   2   5   5      43538.33      42004.50       532.34 o
   3   5   5         84.06         44.16        12.00 o
   4   5   5       3843.14       3709.76        57.72 o
   5   5   5        554.36        335.25        12.31 o
   6   5   5         88.54         72.11         9.32 o
   7   5   5      14726.36      14040.80       209.35 o
   8   5   5      14967.60      13593.74       197.44 o
   9   5   5       6661.24       6005.34       105.63 o
  10   5   5       1319.93       1339.18        27.00 o
  11   5   5       1806.11       1757.80        32.74 o
  12   5   5       4381.03       4615.06        69.20 o
  13   5   5       1553.57       1659.18        16.58 o
  14   5   5         96.02        172.96         7.91 o
  15   5   5       2993.12       2647.71        24.78 o
  16   5   5         61.41         23.79         9.39 o
  17   5   5       1681.52       1413.69        17.64 o
  18   5   5         83.88        100.07        11.41 o
  19   5   5        409.23        563.26        14.81 o
  20   5   5        414.02        361.30        13.31 o
  21   5   5        572.93        529.54        14.23 o
  22   5   5        108.69        128.92        12.58 o
  23   5   5        209.65        197.09        12.70 o
  24   5   5         69.72         83.49        12.26 o
  25   5   5          5.79         14.66        16.99 o
  26   5   5        946.12        622.40        21.59 o
   0   6   5      42594.36      43397.88       953.36 o
   1   6   5       5179.56       4533.50        70.58 o
   2   6   5      39218.29      39817.46       505.61 o
   3   6   5       3361.14       3222.86        47.80 o
   4   6   5      40370.60      39544.49       549.82 o
   5   6   5       1061.18        916.31        21.90 o
   6   6   5      33485.67      31328.29       344.35 o
   7   6   5       1365.50       1446.21        33.56 o
   8   6   5      33586.69      35592.39       454.74 o
   9   6   5       5949.71       6335.44        88.59 o
  10   6   5        440.94        460.29        20.65 o
  11   6   5        190.91        221.49        28.32 o
  12   6   5       2850.93       2688.35        31.35 o
  13   6   5        485.11        518.87         9.63 o
  14   6   5       2377.19       2524.70        22.25 o
  15   6   5        899.94        870.10        12.92 o
  16   6   5       3285.63       2894.74        28.92 o
  17   6   5        316.93        278.25        10.95 o
  18   6   5       1530.38       1348.03        19.02 o
  19   6   5        105.50        194.57        13.41 o
  20   6   5         43.84         55.86        12.56 o
  21   6   5       1275.66       1188.27        20.97 o
  22   6   5       1521.57       1375.27        23.77 o
  23   6   5        212.43        256.91        13.57 o
  24   6   5       1494.90       1426.18        25.22 o
  25   6   5          3.60          4.52        18.52 o
  26   6   5       1231.24        761.06        33.90 o
   1   7   5        162.01        264.70        16.79 o
   2   7   5      13207.04      13116.91       159.83 o
   3   7   5      45001.43      45834.10       504.52 o
   4   7   5      20056.06      19022.77       246.12 o
   5   7   5        446.60        364.63        18.77 o
   6   7   5      11717.29      12078.29       194.81 o
   7   7   5       5128.05       6050.37       118.02 o
   8   7   5       6263.72       6086.35        85.76 o
   9   7   5          4.07         44.78        11.65 o
  10   7   5        583.33        670.08        18.86 o
  11   7   5         33.69         28.81        12.72 o
  12   7   5       2982.56       2700.41        24.07 o
  13   7   5        802.30        805.35        12.44 o
  14   7   5       2310.24       2396.29        25.97 o
  15   7   5       3775.92       3776.19        32.12 o
  16   7   5        208.90        230.05        10.15 o
  17   7   5       3901.29       3981.03        42.67 o
  18   7   5         45.26        142.43        12.00 o
  19   7   5          0.67          8.60        11.52 o
  20   7   5        782.72        793.33        16.38 o
  21   7   5          0.34         14.41        12.69 o
  22   7   5         32.25         40.77        11.96 o
  23   7   5         12.21          5.27        11.18 o
  24   7   5          0.02         -4.07        10.33 o
  25   7   5         58.41         94.15        13.63 o
   0   8   5         40.80        137.39        16.29 o
   1   8   5       4663.03       5287.04        69.56 o
   2   8   5        783.12        417.63        13.03 o
   3   8   5        273.15        246.29        11.88 o
   4   8   5      41375.52      41478.02       486.97 o
   5   8   5       4941.63       5780.37        86.40 o
   6   8   5        115.42        124.43        11.78 o
   7   8   5      10284.23       9892.96       107.72 o
   8   8   5       6458.52       6667.28        85.23 o
   9   8   5       2726.97       2782.52        45.52 o
  10   8   5       3509.35       3163.30        50.79 o
  11   8   5          3.01         23.86         8.53 o
  12   8   5        806.31        756.67        12.04 o
  13   8   5       1067.50        971.64        15.01 o
  14   8   5       1009.79       1085.05        18.45 o
  15   8   5        669.32        718.08        13.01 o
  16   8   5       2696.27       2683.15        31.27 o
  17   8   5         18.95         28.23        11.33 o
  18   8   5          7.58         56.73        11.20 o
  19   8   5         83.86         63.18        12.09 o
  20   8   5       2202.90       2396.23        31.37 o
  21   8   5        148.62        171.36        12.23 o
  22   8   5        158.57        198.91        13.76 o
  23   8   5        127.63        197.36        11.79 o
  24   8   5          4.76         13.89         9.36 o
  25   8   5          1.43         10.81        10.56 o
   1   9   5        718.17        762.21        20.96 o
   2   9   5        317.27        243.07        13.35 o
   3   9   5        663.87        927.20        19.24 o
   4   9   5       1892.13       1617.16        25.79 o
   5   9   5        527.17        585.30        16.48 o
   6   9   5       4904.85       5226.41        79.75 o
   7   9   5       5273.71       4957.37        69.93 o
   8   9   5       3433.14       3031.52        47.98 o
   9   9   5       6910.64       6677.22       104.60 o
  10   9   5       1155.83       1126.44        18.20 o
  11   9   5        114.97        111.17         9.92 o
  12   9   5       1455.38       2030.26        21.99 o
  13   9   5          1.75          0.83         8.68 o
  14   9   5        135.11        190.86        10.28 o
  15   9   5         13.80         67.41        10.32 o
  16   9   5        744.91        803.25        20.17 o
  17   9   5        334.26        361.32        13.64 o
  18   9   5        139.06         90.29        11.62 o
  19   9   5        636.80        715.67        16.22 o
  20   9   5        577.11        718.24        16.31 o
  21   9   5       2010.66       2029.82        33.95 o
  22   9   5         40.19         58.87        12.58 o
  23   9   5         25.45         22.55         9.77 o
  24   9   5         45.61         59.18        10.28 o
  25   9   5        387.98        333.51        24.79 o
   0  10   5      73746.95      77532.65      1199.12 o
   1  10   5          3.10        220.30        31.76 o
   2  10   5       8028.75       8054.64       102.36 o
   3  10   5       3182.82       3342.08        42.55 o
   4  10   5       1534.77       1719.29        26.26 o
   5  10   5       2686.92       2994.78        43.30 o
   6  10   5       2363.25       2495.01        43.31 o
   7  10   5        871.27       1076.81        22.64 o
   8  10   5        846.70        921.35        20.15 o
   9  10   5       1028.40       1012.66        18.56 o
  10  10   5        662.83        650.30        12.24 o
  11  10   5       2311.84       2424.80        29.83 o
  12  10   5       5416.94       5552.03        51.30 o
  13  10   5       1146.63       1013.13        17.29 o
  14  10   5       5636.71       5355.02        58.27 o
  15  10   5        590.99        697.98        14.81 o
  16  10   5          1.33          5.49        11.18 o
  17  10   5        281.77        307.08        13.11 o
  18  10   5        325.25        237.82        12.39 o
  19  10   5        350.11        404.32        13.60 o
  20  10   5        497.35        452.54        13.51 o
  21  10   5          0.66         -1.01         9.15 o
  22  10   5       1156.92       1205.31        23.30 o
  23  10   5          0.86         24.00        10.10 o
  24  10   5        492.48        530.47        20.67 o
   1  11   5       3758.17       3631.17        57.36 o
   2  11   5       2879.27       3240.73        47.70 o
   3  11   5       1445.95       1637.86        26.13 o
   4  11   5       4102.18       4475.14        54.88 o
   5  11   5         65.30         32.72        10.30 o
   6  11   5          6.68          6.01        13.66 o
   7  11   5       7704.90       7612.41        97.10 o
   8  11   5       8955.16       8892.22        68.48 o
   9  11   5       1089.79       1080.34        16.81 o
  10  11   5       1003.72       1067.58        15.34 o
  11  11   5        542.77        508.32        12.34 o
  12  11   5       5268.28       5500.03        57.24 o
  13  11   5       9133.87       9025.53        81.67 o
  14  11   5       1004.87        954.91        17.04 o
  15  11   5       2653.88       2806.02        31.42 o
  16  11   5       1282.83       1362.18        24.17 o
  17  11   5       1204.14       1039.90        18.96 o
  18  11   5        982.90       1043.56        17.99 o
  19  11   5         21.41         35.30        10.70 o
  20  11   5         98.39        143.86        10.64 o
  21  11   5          7.87         -2.68         9.89 o
  22  11   5       2066.62       1955.71        28.10 o
  23  11   5         11.90         12.47        10.20 o
  24  11   5        511.73        318.41        22.42 o
   0  12   5      11887.63      12881.65       236.48 o
   1  12   5      16814.30      17618.07       232.58 o
   2  12   5       3569.08       3611.39        52.89 o
   3  12   5       2276.65       2503.59        35.58 o
   4  12   5        534.16        621.35        16.18 o
   5  12   5       3423.67       3673.40        49.28 o
   6  12   5       5552.99       5516.28        59.65 o
   7  12   5       2587.45       2493.46        26.37 o
   8  12   5          4.13          7.50         9.34 o
   9  12   5       1770.14       1864.27        24.93 o
  10  12   5       1076.31       1019.68        16.92 o
  11  12   5         12.84         12.40         9.24 o
  12  12   5        134.05         91.78        10.28 o
  13  12   5      10130.02      10505.15        93.77 o
  14  12   5         71.37        125.29        12.03 o
  15  12   5       1104.42       1163.74        19.89 o
  16  12   5       1628.00       1555.37        23.08 o
  17  12   5       2760.22       2920.92        39.69 o
  18  12   5         45.97         39.29        11.52 o
  19  12   5        480.40        484.12        14.16 o
  20  12   5        125.57         68.18         9.81 o
  21  12   5        131.80        121.31        10.35 o
  22  12   5         14.28         21.79         9.69 o
  23  12   5        106.25        108.89        12.15 o
   1  13   5        746.20        859.70        35.27 o
   2  13   5         75.82        103.80        12.42 o
   3  13   5       1821.84       1840.32        25.32 o
   4  13   5        147.54        204.17        11.55 o
   5  13   5       1606.54       1627.18        22.10 o
   6  13   5        664.65        616.74        13.20 o
   7  13   5        689.78        564.17        14.40 o
   8  13   5       2243.88       2084.66        25.97 o
   9  13   5       1106.91        970.27        18.15 o
  10  13   5       4595.21       4694.43        52.25 o
  11  13   5        230.36        325.46        12.73 o
  12  13   5       1662.86       1708.63        23.46 o
  13  13   5        136.59        127.68        11.09 o
  14  13   5       1892.86       1812.68        25.94 o
  15  13   5        261.59        348.55        12.71 o
  16  13   5        169.31        162.04        12.37 o
  17  13   5          8.73          9.17        11.01 o
  18  13   5         32.74         37.21        10.89 o
  19  13   5        208.43        185.93        10.79 o
  20  13   5         47.92         56.91        11.11 o
  21  13   5        396.77        356.60        21.66 o
  22  13   5          1.05         -0.54        13.27 o
  23  13   5          8.29          9.84        19.32 o
   0  14   5        261.80        295.86        19.54 o
   1  14   5        491.12        402.62        20.51 o
   2  14   5       1742.15       1849.11        26.28 o
   3  14   5       3013.20       3085.83        31.61 o
   4  14   5         18.52         30.55        10.20 o
   5  14   5        452.10        388.46        13.63 o
   6  14   5       1164.81       1061.34        19.41 o
   7  14   5         74.02         85.13        11.43 o
   8  14   5       2793.07       2701.14        32.23 o
   9  14   5        801.38        732.19        16.16 o
  10  14   5        171.38        125.24        11.19 o
  11  14   5       1673.99       1573.12        24.02 o
  12  14   5       5991.42       6016.34        57.52 o
  13  14   5       2659.42       2435.34        27.56 o
  14  14   5       1463.51       1573.30        21.18 o
  15  14   5        200.36        184.09        12.95 o
  16  14   5       7459.12       7600.78        80.66 o
  17  14   5        468.12        408.74        13.48 o
  18  14   5         51.14         24.00        11.94 o
  19  14   5          5.41          9.56        10.52 o
  20  14   5          1.24          9.07         9.50 o
  21  14   5        227.02        244.14        13.24 o
  22  14   5       1548.33       1481.33        27.50 o
   1  15   5       1713.93       1704.95        30.87 o
   2  15   5       3529.19       3689.42        47.60 o
   3  15   5        291.04        335.07        13.26 o
   4  15   5        191.36        242.46        13.28 o
   5  15   5         16.70          1.96        11.41 o
   6  15   5       2686.29       2376.12        32.10 o
   7  15   5        347.12        312.57        13.40 o
   8  15   5       2653.03       2615.31        32.11 o
   9  15   5         19.65         48.17        11.41 o
  10  15   5        498.36        558.20        15.58 o
  11  15   5        356.66        369.99        13.52 o
  12  15   5       5973.32       6326.19        68.57 o
  13  15   5         16.98         13.65        10.56 o
  14  15   5       1273.57       1487.23        22.71 o
  15  15   5       1744.96       1770.02        27.55 o
  16  15   5       4492.72       4576.27        54.49 o
  17  15   5         31.98         53.91        12.14 o
  18  15   5         18.82         11.58        10.69 o
  19  15   5          6.47          8.97        10.11 o
  20  15   5        142.44        186.60        11.84 o
  21  15   5        407.52        360.00        27.57 o
  22  15   5        146.89        122.83        17.13 o
   0  16   5       2258.57       2614.78        55.05 o
   1  16   5         25.53         43.11        13.16 o
   2  16   5       1881.59       1769.05        37.46 o
   3  16   5       3284.13       3227.17        39.78 o
   4  16   5        666.01        759.32        19.39 o
   5  16   5        682.11        819.01        20.49 o
   6  16   5       4584.74       4882.37        58.99 o
   7  16   5        454.79        483.73        16.80 o
   8  16   5       6542.59       6535.26        60.36 o
   9  16   5        826.00        798.99        17.19 o
  10  16   5         14.50         10.14        10.89 o
  11  16   5       2038.85       1940.80        25.62 o
  12  16   5        169.08        175.35        11.48 o
  13  16   5        588.77        678.46        15.20 o
  14  16   5         91.28        170.52        13.49 o
  15  16   5         72.27         53.56        12.20 o
  16  16   5        393.80        380.12        15.60 o
  17  16   5         15.33          7.99        10.64 o
  18  16   5        101.10        231.26        13.32 o
  19  16   5       2735.00       2615.78        38.37 o
  20  16   5        572.18        475.19        17.15 o
  21  16   5          0.96        -14.58        18.22 o
   1  17   5         49.51         41.28        13.58 o
   2  17   5        104.22         83.11        14.82 o
   3  17   5       4930.87       4879.07        61.31 o
   4  17   5       3017.98       2889.34        39.18 o
   5  17   5        208.91        310.39        32.68 o
   6  17   5        130.56        152.37        16.38 o
   7  17   5       2805.08       2716.68        36.27 o
   8  17   5       3026.63       2907.20        54.17 o
   9  17   5         26.50         67.14        13.13 o
  10  17   5         21.25         31.18        11.11 o
  11  17   5        129.57        225.39        13.37 o
  12  17   5         78.49        111.55        11.61 o
  13  17   5        436.05        424.37        13.32 o
  14  17   5       2012.58       1798.49        25.53 o
  15  17   5       1051.46       1122.41        20.78 o
  16  17   5         22.24         26.10        10.44 o
  17  17   5         10.05         -0.14        10.20 o
  18  17   5        703.58        759.42        18.65 o
  19  17   5          3.07          2.57        10.01 o
  20  17   5         36.08         63.31         8.02 o
   0  18   5       7211.31       7174.39       122.03 o
   1  18   5       1458.76       1397.70        27.62 o
   2  18   5       8363.99       7963.51       106.96 o
   3  18   5       1098.32       1034.86        24.56 o
   4  18   5        169.93        120.10        15.41 o
   5  18   5       1001.85       1022.99        26.01 o
   6  18   5       1138.09       1167.72        26.65 o
   7  18   5       1206.35       1425.17        22.84 o
   8  18   5        564.62        626.98        77.96 o
   9  18   5        790.97        796.28        19.99 o
  10  18   5         75.08         64.89        14.13 o
  11  18   5          0.18         -5.00        13.51 o
  12  18   5         24.47         37.73        11.64 o
  13  18   5          0.01          3.73        12.07 o
  14  18   5          3.33         22.65        11.21 o
  15  18   5        159.99        179.92        13.13 o
  16  18   5         70.14         81.73        13.80 o
  17  18   5        230.37        206.14        14.38 o
  18  18   5         12.13         31.02        12.32 o
  19  18   5         69.76         68.41         8.33 o
   1  19   5        294.22        326.31        17.81 o
   2  19   5       3023.80       3134.94        55.84 o
   3  19   5       3560.96       3119.69        59.75 o
   4  19   5         79.41         40.19        14.64 o
   5  19   5        125.25        161.47        16.25 o
   6  19   5        231.99        273.89        14.93 o
   7  19   5       1293.32       1226.82        23.20 o
   8  19   5          0.12          3.98        14.16 o
   9  19   5        201.30        136.62        14.00 o
  10  19   5         55.74         71.17        15.24 o
  11  19   5       2490.14       2636.71        48.79 o
  12  19   5       2310.39       2279.35        29.83 o
  13  19   5        298.83        359.12        14.84 o
  14  19   5          8.26         10.63        12.06 o
  15  19   5        477.55        487.54        18.05 o
  16  19   5        371.74        413.36        18.78 o
  17  19   5        215.50        195.53        13.84 o
  18  19   5        549.14        500.72        15.61 o
   0  20   5       5685.83       5071.83        89.57 o
   1  20   5        107.81         67.67        14.45 o
   2  20   5         33.53         55.63        17.27 o
   3  20   5        753.85        665.62        24.20 o
   4  20   5         24.98         60.83        17.61 o
   5  20   5         63.98         72.56        14.33 o
   6  20   5         12.99         33.43        13.30 o
   7  20   5         12.94          7.23        12.41 o
   8  20   5        286.74        221.14        15.91 o
   9  20   5         79.81         80.32        13.17 o
  10  20   5         15.55         40.25        13.23 o
  11  20   5        237.15        346.56        14.35 o
  12  20   5        732.09        747.44        20.02 o
  13  20   5         26.40         28.16        11.74 o
  14  20   5        236.93        330.77        13.36 o
  15  20   5         64.04         49.00        11.68 o
  16  20   5          0.18         -6.89         9.33 o
  17  20   5        708.89        645.14        27.34 o
   1  21   5        861.36        766.45        63.59 o
   2  21   5        722.74        462.24        19.52 o
   3  21   5        243.99        237.85        24.89 o
   4  21   5         78.09         95.05        18.04 o
   5  21   5          1.05         17.71        14.25 o
   6  21   5        165.34        110.00        14.01 o
   7  21   5         42.84         23.70        11.05 o
   8  21   5        238.39        260.74        12.16 o
   9  21   5         94.25        116.39        13.00 o
  10  21   5          4.66         18.51        11.41 o
  11  21   5         86.54        135.42        10.81 o
  12  21   5        116.91        166.24        13.51 o
  13  21   5        255.18        347.85        13.80 o
  14  21   5        925.20        994.45        22.22 o
  15  21   5       1372.52       1335.85        34.27 o
  16  21   5         37.03         34.28        21.51 o
   0  22   5          2.90          4.33        26.66 o
   1  22   5       3063.26       3324.74        64.44 o
   2  22   5          2.17        -21.85        21.85 o
   3  22   5          3.74          5.89        13.60 o
   4  22   5         86.13        107.98        13.86 o
   5  22   5        174.56        209.86        15.13 o
   6  22   5       6264.23       6205.58       127.16 o
   7  22   5        321.00        283.00        13.49 o
   8  22   5        432.83        286.53        14.55 o
   9  22   5       1394.24       1378.97        34.18 o
  10  22   5        455.17        453.20        17.69 o
  11  22   5        351.13        384.69        15.55 o
  12  22   5          9.29         -7.79        10.52 o
  13  22   5          8.19          8.38         8.55 o
  14  22   5         82.48         51.32         9.19 o
   1  23   5          3.08         13.00        13.90 o
   2  23   5        104.89         62.70        15.56 o
   3  23   5          1.47         -1.07        15.61 o
   4  23   5         59.92         52.11        13.25 o
   5  23   5         33.44         53.75        11.80 o
   6  23   5         26.38         12.84        10.39 o
   7  23   5         19.52         36.50        11.27 o
   8  23   5         29.46         45.00        15.24 o
   9  23   5          0.68         -4.45        11.46 o
  10  23   5         48.93         18.64        11.96 o
  11  23   5        971.02        956.22        20.94 o
  12  23   5        349.71        326.16        12.55 o
  13  23   5         22.76         13.85        12.39 o
   0  24   5       1219.42       1267.35        52.49 o
   1  24   5        214.58        254.32        17.49 o
   2  24   5       1453.23       1431.41        34.38 o
   3  24   5         51.79         55.37        11.79 o
   4  24   5        670.68        784.79        20.31 o
   5  24   5         48.09         49.04         9.22 o
   6  24   5        274.53        235.33        11.74 o
   7  24   5        143.40        112.77         9.95 o
   8  24   5          6.97         11.98         7.54 o
   9  24   5        267.34        231.13        11.35 o
  10  24   5         43.79         47.94         9.80 o
   1  25   5         10.21         19.06         8.37 o
   2  25   5        951.70        964.76        23.88 o
   3  25   5         12.86         13.48         9.16 o
   4  25   5        218.19        219.04         7.83 o
   5  25   5         16.77         24.77         7.77 o
   6  25   5       1178.49       1040.84        25.48 o
   7  25   5        438.36        441.18        30.62 o
   0  26   5         28.18         15.45         6.45 o
   1  26   5         49.20         18.94         5.81 o
   2  26   5        448.82        377.97        10.10 o
   3  26   5        140.93         96.57         7.29 o
   4  26   5        201.13         91.16         9.96 o
   0   0   6       1930.54       1525.40        52.49 o
   1   0   6     152321.31     146004.78      3169.37 o
   2   0   6        278.48        336.00        14.32 o
   3   0   6       1790.66       1381.35        39.49 o
   4   0   6        459.25        804.83       123.75 o
   5   0   6        970.27       1205.64        40.82 o
   6   0   6       1157.50       1129.15        49.58 o
   7   0   6      24909.94      25466.48       402.22 o
   8   0   6      14886.59      14516.65       239.58 o
   9   0   6      27225.97      29484.06       373.81 o
  10   0   6      13739.80      13124.91       256.47 o
  11   0   6      11146.18      10593.34       243.92 o
  12   0   6          1.64         39.24        17.38 o
  13   0   6        289.91        409.29        23.56 o
  14   0   6       1736.83       1939.06        28.77 o
  15   0   6       5011.07       4857.55        64.65 o
  16   0   6       1814.87       2032.39        33.56 o
  17   0   6         17.13        145.48        18.81 o
  18   0   6        617.65        661.97        19.38 o
  19   0   6       5038.71       5844.19        80.91 o
  20   0   6         24.67         48.24        15.99 o
  21   0   6       2554.61       2428.75        36.17 o
  22   0   6        133.24        146.15        17.31 o
  23   0   6        542.57        553.62        19.24 o
  24   0   6          0.44         -4.62        16.94 o
  25   0   6       3849.38       3620.14       184.98 o
   1   1   6     199178.23     192803.95      2959.55 o
   2   1   6      17693.89      17202.07       203.58 o
   3   1   6      30639.37      28672.31       364.17 o
   4   1   6       1342.76       1477.07        29.82 o
   5   1   6       4366.09       4432.69        68.10 o
   6   1   6        318.54        389.34        13.17 o
   7   1   6      14812.95      14365.00       173.75 o
   8   1   6        527.14        416.04        14.05 o
   9   1   6        267.73        394.43        15.06 o
  10   1   6       2458.74       2445.80        30.85 o
  11   1   6       3751.90       4409.89        67.84 o
  12   1   6       9565.68       9497.67       174.35 o
  13   1   6       5531.66       5664.94        84.53 o
  14   1   6       5159.68       4937.53        41.52 o
  15   1   6       1168.74       1160.99        15.91 o
  16   1   6         10.94         20.68         9.18 o
  17   1   6       4507.88       4588.99        41.56 o
  18   1   6       1225.54       1207.81        17.77 o
  19   1   6        844.26        865.67        18.71 o
  20   1   6        332.30        376.25        12.33 o
  21   1   6        102.18         92.98        11.75 o
  22   1   6          7.82         21.06        10.77 o
  23   1   6        200.80        221.87        12.71 o
  24   1   6          0.79         -1.41        11.58 o
  25   1   6       1729.48       1657.19        29.48 o
   0   2   6      76867.52      67841.18      1475.66 o
   1   2   6      13690.51      13100.55       237.78 o
   2   2   6       1012.13       1161.83        21.83 o
   3   2   6        815.82       1253.19        47.28 o
   4   2   6       2330.94       2632.71        36.88 o
   5   2   6       5290.21       4343.60        92.95 o
   6   2   6        346.99        523.56        16.23 o
   7   2   6       2304.62       2781.00        59.00 o
   8   2   6        970.14       1094.82        19.54 o
   9   2   6      10501.31      10745.43       130.71 o
  10   2   6         54.03        156.96        11.40 o
  11   2   6       3809.00       3995.88        63.03 o
  12   2   6        196.05        154.96        14.51 o
  13   2   6       3115.98       3219.31        42.16 o
  14   2   6       3018.43       2784.71        24.12 o
  15   2   6        721.43        643.85        11.42 o
  16   2   6        864.14        804.15        13.82 o
  17   2   6       2703.32       3172.71        32.05 o
  18   2   6         15.45         14.91        10.98 o
  19   2   6         33.55         73.33        11.39 o
  20   2   6       1888.91       1714.45        31.23 o
  21   2   6          4.16         20.24        12.32 o
  22   2   6        135.08         90.66        11.98 o
  23   2   6        219.29        157.65        12.35 o
  24   2   6          5.63          2.28        12.01 o
  25   2   6        145.11         94.97        13.33 o
   1   3   6      14578.03      13222.42       239.11 o
   2   3   6        233.44        281.58        20.72 o
   3   3   6       9787.30       9640.46       153.03 o
   4   3   6      23849.18      21595.45       288.06 o
   5   3   6       1869.04       2729.04        38.91 o
   6   3   6       1068.49       1197.31        26.18 o
   7   3   6        747.60        871.22        25.46 o
   8   3   6       1686.78       1528.79        26.80 o
   9   3   6       8157.17       7850.83       105.54 o
  10   3   6       3003.32       3008.00        55.62 o
  11   3   6         76.89         59.36        12.90 o
  12   3   6       1971.11       2207.05        43.92 o
  13   3   6        818.23        841.84        14.31 o
  14   3   6       7477.35       7724.76        68.67 o
  15   3   6        412.75        550.52        11.42 o
  16   3   6        808.93        815.53        13.53 o
  17   3   6       5124.22       5396.35        49.36 o
  18   3   6       1762.17       1648.06        20.47 o
  19   3   6        283.66        383.03        12.76 o
  20   3   6       1208.51        965.79        17.85 o
  21   3   6        721.88        696.61        15.97 o
  22   3   6         27.16         36.67        12.59 o
  23   3   6        976.93        972.40        18.50 o
  24   3   6        141.19        203.00        12.93 o
  25   3   6        306.60        214.65        17.19 o
  26   3   6         13.28         52.12        16.40 o
   0   4   6       8029.32       7963.13       183.38 o
   1   4   6      12706.17      10884.67       142.33 o
   2   4   6       2573.49       2579.80        42.79 o
   3   4   6         23.91         19.84        11.16 o
   4   4   6       6830.69       5713.77        77.11 o
   5   4   6        391.60        441.52        15.66 o
   6   4   6       7832.28       7234.05        90.76 o
   7   4   6      15424.24      16111.32       191.82 o
   8   4   6        857.16        708.38        15.93 o
   9   4   6         63.83         17.09        10.91 o
  10   4   6       3226.64       3046.27        50.88 o
  11   4   6       5889.14       6244.18        95.45 o
  12   4   6       1092.54       1082.95        44.58 o
  13   4   6         51.86         69.84         8.32 o
  14   4   6       2924.66       3161.83        27.96 o
  15   4   6       2992.18       3194.95        29.08 o
  16   4   6         50.92         41.28         9.12 o
  17   4   6        456.34        514.19        12.68 o
  18   4   6        554.61        617.22        13.64 o
  19   4   6       3159.37       3148.20        31.23 o
  20   4   6        330.05        373.08        13.24 o
  21   4   6          0.24         17.54        11.96 o
  22   4   6        100.54        126.61        12.39 o
  23   4   6         24.84         14.81        10.49 o
  24   4   6        879.70        951.06        20.56 o
  25   4   6         38.31         46.95        11.74 o
   1   5   6      51760.73      47835.15       605.70 o
   2   5   6      11176.30      11280.37       162.48 o
   3   5   6       1948.20       1904.24        43.97 o
   4   5   6        375.32        565.07        28.09 o
   5   5   6       9101.47       9142.53       111.84 o
   6   5   6      34536.29      33126.38       363.47 o
   7   5   6         39.37         15.46        10.58 o
   8   5   6       2976.22       3344.35        49.25 o
   9   5   6       7916.19       8559.97       114.45 o
  10   5   6       7751.87       7580.16       113.37 o
  11   5   6        565.71        494.39        19.70 o
  12   5   6         35.13          4.96        10.63 o
  13   5   6       8793.48       9127.30        69.01 o
  14   5   6        625.57        625.24        13.09 o
  15   5   6         24.25         24.73         8.38 o
  16   5   6       6757.85       6760.26        53.61 o
  17   5   6        549.79        736.92        14.16 o
  18   5   6        119.17        146.26        10.78 o
  19   5   6       2930.39       3035.93        38.04 o
  20   5   6        407.63        413.20        13.65 o
  21   5   6         39.79         20.12        11.82 o
  22   5   6          8.44         17.27        11.70 o
  23   5   6         99.13        103.66        11.46 o
  24   5   6        620.51        716.47        21.44 o
  25   5   6         60.74         45.28        11.20 o
   0   6   6      25669.28      25050.71       556.97 o
   1   6   6       1939.54       2349.03        38.20 o
   2   6   6      11412.31      10730.75       131.72 o
   3   6   6       6870.76       7031.22       117.23 o
   4   6   6       1630.70       1250.50        26.54 o
   5   6   6        777.35        784.01        17.65 o
   6   6   6      20374.62      21286.02       237.35 o
   7   6   6      12771.36      13408.35       176.21 o
   8   6   6       1852.09       1685.22        29.52 o
   9   6   6        203.81        112.80        12.66 o
  10   6   6       5052.75       5303.37        82.71 o
  11   6   6         73.85        129.60        14.55 o
  12   6   6       5436.93       5254.43        46.04 o
  13   6   6          7.96         13.94         7.49 o
  14   6   6       4616.09       4278.46        41.65 o
  15   6   6       4598.69       4669.66        50.24 o
  16   6   6        726.32        672.72        13.49 o
  17   6   6         14.43         15.05        10.21 o
  18   6   6         49.48         31.91        10.42 o
  19   6   6       2003.44       1893.65        25.78 o
  20   6   6        397.53        421.83        14.56 o
  21   6   6        117.89         99.95        12.05 o
  22   6   6         89.59         55.00        12.33 o
  23   6   6        104.71        121.11        11.09 o
  24   6   6         55.09         40.69         9.52 o
  25   6   6        475.07        426.66        14.02 o
   1   7   6       8125.95       9365.97       138.71 o
   2   7   6       9198.02       8769.53       110.22 o
   3   7   6         50.17         34.34        13.29 o
   4   7   6       3070.31       3178.93        59.52 o
   5   7   6       9312.37       9698.66       112.01 o
   6   7   6        118.76        231.10        10.36 o
   7   7   6       2830.92       3195.46        44.84 o
   8   7   6      10915.64       9935.77       121.44 o
   9   7   6       4236.86       4410.24        94.30 o
  10   7   6       9069.32       8826.95       129.54 o
  11   7   6         76.89        134.89        10.19 o
  12   7   6       3519.18       3512.49        30.23 o
  13   7   6         94.35         78.82         8.39 o
  14   7   6       1912.94       1957.06        19.45 o
  15   7   6        136.54        110.32         9.59 o
  16   7   6        143.24        121.69        10.80 o
  17   7   6       2257.01       1901.45        24.20 o
  18   7   6         50.83         88.41        11.53 o
  19   7   6        124.74         96.52        12.25 o
  20   7   6         67.21         69.41        11.58 o
  21   7   6         77.92         48.76        13.27 o
  22   7   6        688.83        654.29        16.31 o
  23   7   6        186.00        144.29        10.77 o
  24   7   6         26.41         27.74         9.66 o
  25   7   6         46.53         25.26         8.47 o
   0   8   6       3915.35       3598.84        96.99 o
   1   8   6       2215.11       2059.22        52.94 o
   2   8   6      30279.37      33364.94       349.46 o
   3   8   6       8269.18       8815.17        92.59 o
   4   8   6      27833.12      29746.88       352.36 o
   5   8   6      13764.43      14225.40       203.29 o
   6   8   6          1.00          7.49         9.70 o
   7   8   6       3019.85       2916.78        36.24 o
   8   8   6       5401.30       5450.93        70.66 o
   9   8   6       3256.08       2719.20        46.40 o
  10   8   6       1881.26       1775.89        26.82 o
  11   8   6       2214.23       2124.92        23.43 o
  12   8   6        784.45        868.88        14.24 o
  13   8   6         95.84         95.58         8.61 o
  14   8   6       5008.05       4995.13        41.75 o
  15   8   6        484.33        490.27        13.07 o
  16   8   6         99.44         70.03        10.83 o
  17   8   6        624.20        612.18        13.86 o
  18   8   6        429.37        457.50        13.52 o
  19   8   6       1481.10       1178.74        20.10 o
  20   8   6        589.87        681.58        15.01 o
  21   8   6         92.62        145.20        13.22 o
  22   8   6         57.61         21.72        11.23 o
  23   8   6         30.86         41.37        10.27 o
  24   8   6        419.51        376.04        13.06 o
  25   8   6        340.91        218.70        24.06 o
   1   9   6       3529.25       3191.79        55.08 o
   2   9   6       8014.56       7506.23        95.51 o
   3   9   6       4353.83       4964.19        61.99 o
   4   9   6       9263.39       9975.34       133.13 o
   5   9   6          1.74          2.13        12.10 o
   6   9   6        360.36        401.55        14.69 o
   7   9   6       1525.31       1377.64        23.22 o
   8   9   6       1096.75       1073.72        21.07 o
   9   9   6       2839.63       3100.69        50.11 o
  10   9   6       2582.86       2437.60        29.11 o
  11   9   6       2846.38       2641.83        28.35 o
  12   9   6        741.45        608.79        12.72 o
  13   9   6        316.47        328.92        11.28 o
  14   9   6         27.14         57.49        10.34 o
  15   9   6          0.52          5.17        11.19 o
  16   9   6        883.48        707.71        15.92 o
  17   9   6        818.12        687.08        15.09 o
  18   9   6       2436.08       2248.76        27.50 o
  19   9   6       3010.85       2804.42        33.61 o
  20   9   6          3.50          5.00        10.16 o
  21   9   6       2306.96       2325.66        30.40 o
  22   9   6         69.30         92.52        10.56 o
  23   9   6          7.41         -5.54         9.06 o
  24   9   6         63.47         31.59        10.57 o
   0  10   6       3528.24       3583.91        68.16 o
   1  10   6        273.70        373.31        17.23 o
   2  10   6       5337.12       4999.19        63.44 o
   3  10   6       4026.69       4086.56        52.90 o
   4  10   6       2506.17       2813.66        39.41 o
   5  10   6       5068.17       4468.27        70.73 o
   6  10   6         37.96         21.10        11.73 o
   7  10   6          5.71         23.60        12.02 o
   8  10   6       3537.20       3415.18        58.51 o
   9  10   6       1006.58        886.26        15.06 o
  10  10   6        557.25        595.44        11.90 o
  11  10   6       2593.06       2645.39        29.06 o
  12  10   6        363.45        371.00        11.17 o
  13  10   6        120.89         87.09        10.07 o
  14  10   6       4993.06       4686.19        44.83 o
  15  10   6        453.38        372.59        13.10 o
  16  10   6         25.54         25.51        11.32 o
  17  10   6          0.01         18.61        10.94 o
  18  10   6        614.81        661.93        15.30 o
  19  10   6       1504.32       1449.81        21.70 o
  20  10   6        435.97        420.51        12.10 o
  21  10   6        673.52        720.51        14.89 o
  22  10   6         78.28        116.55        11.56 o
  23  10   6        167.93        192.50         9.33 o
  24  10   6          1.79         13.21         8.82 o
   1  11   6      29500.03      30226.69       389.65 o
   2  11   6        494.15        627.81        17.33 o
   3  11   6        305.09        336.97        15.53 o
   4  11   6        299.30        292.72        13.05 o
   5  11   6        280.56        315.12        19.78 o
   6  11   6        420.56        356.25        20.23 o
   7  11   6        457.32        575.21        12.79 o
   8  11   6        743.95        732.35        14.14 o
   9  11   6       1973.69       1915.01        23.85 o
  10  11   6        629.14        511.84        12.00 o
  11  11   6       2520.84       2453.55        26.61 o
  12  11   6        162.15        112.15         9.96 o
  13  11   6        107.50        135.90        10.25 o
  14  11   6        376.70        302.08        11.64 o
  15  11   6         53.84         60.13        10.64 o
  16  11   6         30.06         41.09        10.93 o
  17  11   6         43.98         32.77        11.38 o
  18  11   6        941.18        947.06        17.07 o
  19  11   6        810.19        870.12        16.34 o
  20  11   6        650.23        632.51        13.56 o
  21  11   6       1595.34       1510.71        21.41 o
  22  11   6        102.02         95.00         8.75 o
  23  11   6          0.87         -5.72        11.06 o
  24  11   6         40.22         53.58        18.59 o
   0  12   6       8444.47       8511.02       146.11 o
   1  12   6       4076.02       4532.52        70.00 o
   2  12   6      13992.59      14784.86       171.05 o
   3  12   6        429.98        509.10        15.77 o
   4  12   6       1563.74       1419.93        24.75 o
   5  12   6       2525.26       2187.25        33.38 o
   6  12   6        413.17        466.44        13.73 o
   7  12   6         27.57         42.30        10.44 o
   8  12   6          7.39         10.78         9.12 o
   9  12   6       3954.04       3664.77        40.32 o
  10  12   6        970.77       1062.87        17.60 o
  11  12   6       1895.58       1803.93        21.71 o
  12  12   6        995.70       1058.09        15.66 o
  13  12   6        659.95        765.89        15.54 o
  14  12   6         79.51        109.73        11.33 o
  15  12   6       3086.39       2951.82        33.76 o
  16  12   6        332.44        338.16        13.53 o
  17  12   6          5.05         12.55        11.55 o
  18  12   6         63.37         41.34        10.28 o
  19  12   6        758.59        802.29        15.66 o
  20  12   6          0.39          9.13         9.11 o
  21  12   6         12.67         19.39         8.59 o
  22  12   6         18.73         18.51         8.58 o
  23  12   6        680.69        496.42        16.83 o
   1  13   6        387.51        453.52        16.79 o
   2  13   6       2477.80       2293.09        32.95 o
   3  13   6         75.01         60.44        10.12 o
   4  13   6        107.32        145.53        10.46 o
   5  13   6        379.63        396.95        12.35 o
   6  13   6         59.01         56.29         9.65 o
   7  13   6       2561.11       2555.41        28.47 o
   8  13   6       2242.53       2259.59        25.85 o
   9  13   6       1837.57       1910.48        25.71 o
  10  13   6        148.75        196.73        12.44 o
  11  13   6       9570.36      10143.21        99.62 o
  12  13   6        500.04        514.14        13.26 o
  13  13   6        154.18        112.18        10.16 o
  14  13   6        215.84        200.25        11.15 o
  15  13   6       2193.86       1873.26        27.08 o
  16  13   6         71.60         65.60        11.57 o
  17  13   6       1003.47        838.01        16.56 o
  18  13   6       1976.26       1792.48        27.79 o
  19  13   6        367.73        383.16        13.46 o
  20  13   6         65.37         64.32        10.58 o
  21  13   6         39.13         56.83        12.10 o
  22  13   6         43.02         32.53        10.71 o
  23  13   6          7.33         -6.56        16.40 o
   0  14   6        997.87        894.83        22.86 o
   1  14   6       1842.30       1973.40        41.20 o
   2  14   6         65.11         67.56        10.40 o
   3  14   6         98.65         89.35         9.96 o
   4  14   6          4.61          9.71         9.82 o
   5  14   6       1814.51       1679.75        22.89 o
   6  14   6       3929.10       4541.85        45.20 o
   7  14   6       2284.82       2199.10        34.47 o
   8  14   6        282.29        407.57        14.39 o
   9  14   6       2072.84       2081.80        26.80 o
  10  14   6       3122.26       3396.79        36.76 o
  11  14   6       1865.45       2022.14        27.92 o
  12  14   6        843.49        924.60        16.83 o
  13  14   6       4286.30       4719.83        44.09 o
  14  14   6       1425.38       1288.96        20.39 o
  15  14   6       1996.26       1944.83        27.68 o
  16  14   6         84.45         89.68        12.96 o
  17  14   6        287.97        191.37        12.67 o
  18  14   6         43.46         42.67        12.85 o
  19  14   6        553.63        610.42        14.56 o
  20  14   6        316.33        400.56        14.69 o
  21  14   6         38.62         57.55        11.63 o
  22  14   6        527.39        487.24        25.51 o
   1  15   6       1738.00       1733.93        27.03 o
   2  15   6       5258.65       5269.74        56.66 o
   3  15   6        157.34        172.48        10.98 o
   4  15   6       4053.64       3944.82        53.40 o
   5  15   6       6702.81       6404.62        68.72 o
   6  15   6       1274.42       1367.42        24.03 o
   7  15   6         76.97         89.35        12.34 o
   8  15   6          1.68         13.57        11.59 o
   9  15   6       1488.06       1599.34        23.11 o
  10  15   6        637.51        707.85        17.11 o
  11  15   6       7499.16       7661.01        76.79 o
  12  15   6        977.05        989.81        17.15 o
  13  15   6        501.84        484.67        13.07 o
  14  15   6        580.64        642.90        15.98 o
  15  15   6       1945.78       1980.04        25.46 o
  16  15   6        456.51        519.67        15.60 o
  17  15   6       1896.30       1791.84        27.42 o
  18  15   6       1516.57       1703.00        27.73 o
  19  15   6       1996.76       1911.97        27.71 o
  20  15   6          2.44          5.57         9.49 o
  21  15   6        139.37        122.24         8.97 o
   0  16   6          8.11         10.01        18.83 o
   1  16   6         37.32         52.40        13.24 o
   2  16   6       1731.44       2269.58       108.14 o
   3  16   6        114.93        149.19        12.66 o
   4  16   6          0.12          7.00        12.54 o
   5  16   6        142.46        207.64        16.26 o
   6  16   6        639.94        745.93        20.50 o
   7  16   6       3316.84       3217.47        36.99 o
   8  16   6         75.07        132.14        12.36 o
   9  16   6        780.87        693.10        16.62 o
  10  16   6        245.29        274.25        13.31 o
  11  16   6       1807.11       1672.52        29.08 o
  12  16   6       3273.27       3494.44        36.37 o
  13  16   6        594.04        541.82        14.05 o
  14  16   6        317.60        466.69        14.45 o
  15  16   6          2.24          9.89        11.39 o
  16  16   6        445.83        471.77        14.06 o
  17  16   6         44.66         65.94        10.69 o
  18  16   6         45.59         53.59         9.45 o
  19  16   6        922.75        845.71        16.90 o
  20  16   6        128.94         82.48         9.32 o
  21  16   6        523.27        453.06        24.79 o
   1  17   6        292.37        330.69        16.70 o
   2  17   6       1473.42       1377.35        25.86 o
   3  17   6       4030.96       3789.13        52.82 o
   4  17   6         44.53         61.13        14.15 o
   5  17   6        581.43        641.44        19.68 o
   6  17   6        404.30        433.30        16.60 o
   7  17   6       8583.23       9176.32        87.40 o
   8  17   6        907.29        982.98        18.85 o
   9  17   6         39.18         61.20        11.90 o
  10  17   6        124.02        130.00        12.35 o
  11  17   6       4882.39       4724.44        51.72 o
  12  17   6        512.12        588.15        14.43 o
  13  17   6        166.33        170.52        11.86 o
  14  17   6        391.67        348.37        13.48 o
  15  17   6         10.80         15.48        10.77 o
  16  17   6        100.39         96.83        11.55 o
  17  17   6         66.90         56.40         9.89 o
  18  17   6          3.84          8.76        10.45 o
  19  17   6        185.41        211.19        12.72 o
  20  17   6         71.75         49.37        16.40 o
   0  18   6       5206.62       6189.46        96.68 o
   1  18   6        439.64        424.03        16.14 o
   2  18   6        235.40        225.23        21.06 o
   3  18   6        122.69        202.64        17.09 o
   4  18   6        176.77        218.04        15.54 o
   5  18   6        282.66        304.53        16.12 o
   6  18   6       2109.26       2531.14        44.05 o
   7  18   6       5697.31       5634.08        64.87 o
   8  18   6        794.19        761.03        17.69 o
   9  18   6       1073.80       1118.60        26.93 o
  10  18   6       1829.61       1749.33        27.88 o
  11  18   6        728.35        797.79        16.83 o
  12  18   6          0.33          4.71        10.14 o
  13  18   6        251.61        330.50        13.54 o
  14  18   6         27.73         58.39        12.44 o
  15  18   6        838.54       1093.10        22.68 o
  16  18   6        198.57        178.16        12.20 o
  17  18   6        400.57        405.78        14.37 o
  18  18   6         43.74         60.09        10.79 o
  19  18   6        462.44        487.71        17.84 o
   1  19   6        179.71        223.58        15.69 o
   2  19   6       2298.39       2068.00        35.65 o
   3  19   6       4374.71       4429.19        61.76 o
   4  19   6        399.96        345.64        18.18 o
   5  19   6         17.36         29.10        12.52 o
   6  19   6       1204.99       1238.95        77.61 o
   7  19   6        469.92        426.87        18.95 o
   8  19   6          1.28         20.77        14.37 o
   9  19   6       1203.57       1164.67        30.63 o
  10  19   6        973.58       1120.37        36.32 o
  11  19   6        234.91        226.09        15.73 o
  12  19   6          2.64          1.77        14.73 o
  13  19   6        384.21        386.30        15.25 o
  14  19   6        660.09        521.62        16.85 o
  15  19   6         80.73         77.33        10.78 o
  16  19   6         65.92         94.27        11.22 o
  17  19   6        455.01        462.38        12.58 o
  18  19   6         62.92         66.10        10.38 o
   0  20   6       3975.35       3728.31       122.19 o
   1  20   6          2.92         17.84        17.49 o
   2  20   6         74.84        101.09        20.23 o
   3  20   6        208.16        248.81        23.76 o
   4  20   6        194.93        144.03        15.08 o
   5  20   6        678.40        604.42        19.87 o
   6  20   6       1322.05       1466.53        26.80 o
   7  20   6       2782.87       2562.03        38.26 o
   8  20   6         42.45         39.71        14.31 o
   9  20   6        626.32        735.96        19.06 o
  10  20   6        207.17        275.47        14.54 o
  11  20   6          0.93         21.72        11.83 o
  12  20   6        330.55        309.87        14.35 o
  13  20   6         19.57         40.24        10.71 o
  14  20   6         44.97         79.32        12.18 o
  15  20   6         53.78         50.86        11.57 o
  16  20   6        350.20        309.26        14.31 o
  17  20   6         71.69         79.38        16.77 o
   1  21   6          0.81         20.34        13.14 o
   2  21   6       1476.80       1455.58        34.02 o
   3  21   6        821.81        881.38        29.46 o
   4  21   6        500.15        409.23        22.41 o
   5  21   6        205.97        138.36        14.41 o
   6  21   6         16.37         22.67        11.79 o
   7  21   6         63.74         30.13        11.22 o
   8  21   6          7.71         17.11        10.26 o
   9  21   6        115.35         98.39        10.88 o
  10  21   6       4120.93       4107.75        57.95 o
  11  21   6        122.49        147.83        11.89 o
  12  21   6        432.55        480.17        15.97 o
  13  21   6        203.24        241.71        15.14 o
  14  21   6        387.83        381.03        14.85 o
  15  21   6        643.18        728.92        36.81 o
   0  22   6        604.28        611.21        25.35 o
   1  22   6        342.32        348.12        17.03 o
   2  22   6        314.20        423.68        17.67 o
   3  22   6         41.28         61.50        15.23 o
   4  22   6        149.43        122.11        12.70 o
   5  22   6        464.74        446.06        16.01 o
   6  22   6          1.69         12.44        11.30 o
   7  22   6        125.73        119.59        12.37 o
   8  22   6          3.91         14.25        11.15 o
   9  22   6        782.54        813.63        18.69 o
  10  22   6          7.47         10.10        13.20 o
  11  22   6        305.91        306.83        15.75 o
  12  22   6        261.09        273.43        16.57 o
  13  22   6         11.85         17.15         8.73 o
  14  22   6         35.73         18.22        14.58 o
   1  23   6        336.15        330.33        16.17 o
   2  23   6         17.56          5.94        17.74 o
   3  23   6        235.43        205.53        19.15 o
   4  23   6       1555.47       1428.37        29.98 o
   5  23   6        218.57        161.57        12.00 o
   6  23   6        157.01        228.16        11.69 o
   7  23   6         93.73         54.71        11.13 o
   8  23   6         38.76         78.07        13.12 o
   9  23   6        289.04        256.99        14.44 o
  10  23   6         48.49          9.88        10.87 o
  11  23   6        131.21        146.78         9.66 o
   0  24   6        844.26        876.68       322.94 o
   1  24   6          0.19         29.13        11.09 o
   2  24   6        303.95        336.31        17.08 o
   3  24   6         49.12         21.92        11.11 o
   4  24   6        234.83        193.33        10.94 o
   5  24   6         52.86         44.78         8.45 o
   6  24   6         62.48         50.20        11.87 o
   7  24   6          2.79          9.02         8.92 o
   8  24   6        281.40        211.32        15.37 o
   9  24   6        145.33        105.95         8.49 o
  10  24   6        697.64        630.94        28.79 o
   1  25   6        175.30        221.50        10.27 o
   2  25   6         49.80         96.77         8.52 o
   3  25   6         52.39         87.74         8.73 o
   4  25   6        191.50        127.80         8.58 o
   5  25   6        100.35        108.90         5.85 o
   6  25   6        282.70        209.88        10.45 o
   7  25   6         54.34         49.06         9.89 o
   0  26   6        233.87        156.37        14.03 o
   1  26   6         27.35         53.06         6.34 o
   2  26   6         61.34         68.90         7.30 o
   3  26   6        233.03        154.51        30.25 o
   1   1   7        501.36        694.81        16.74 o
   2   1   7       1954.89       1668.18        26.99 o
   3   1   7      23600.15      20850.40       246.85 o
   4   1   7      21580.91      21450.44       300.90 o
   5   1   7       1509.44       1518.67        32.06 o
   6   1   7       1636.52       1526.67        31.51 o
   7   1   7      38643.45      37378.42       476.66 o
   8   1   7      11015.66      10506.48       114.23 o
   9   1   7        597.11        532.57        11.81 o
  10   1   7       1636.05       1436.90        20.46 o
  11   1   7       3215.29       3336.53        44.43 o
  12   1   7       1119.99       1053.93        23.53 o
  13   1   7         46.73         52.14        10.21 o
  14   1   7        302.81        279.53         8.98 o
  15   1   7        174.42        130.70         9.07 o
  16   1   7       4900.10       4851.39        43.09 o
  17   1   7        809.69        942.65        15.69 o
  18   1   7       2374.41       2139.94        24.30 o
  19   1   7        148.57        156.86        11.15 o
  20   1   7        102.79         80.34        10.38 o
  21   1   7       2134.40       2093.19        24.63 o
  22   1   7         88.76         51.94        10.22 o
  23   1   7         26.40         16.52        10.44 o
  24   1   7        290.27        302.87        15.15 o
  25   1   7       1235.25       1223.51        25.07 o
   0   2   7      35518.87      30438.08       944.04 o
   1   2   7        647.85        656.65        29.89 o
   2   2   7      15332.27      15545.73       184.73 o
   3   2   7       4628.91       4121.85        64.31 o
   4   2   7      19824.17      19212.33       271.46 o
   5   2   7        525.75        484.92        17.53 o
   6   2   7        411.04        469.88        20.27 o
   7   2   7         28.59         29.56        11.21 o
   8   2   7       8513.19       8847.79       109.21 o
   9   2   7       6999.43       6770.63        81.00 o
  10   2   7       3839.24       3615.76        54.48 o
  11   2   7        104.93        143.60        14.99 o
  12   2   7        590.73        572.30        19.86 o
  13   2   7       1867.85       1930.28        23.66 o
  14   2   7        183.91        260.90         8.73 o
  15   2   7         60.37         46.65         8.31 o
  16   2   7       2833.56       2435.46        28.72 o
  17   2   7       2042.11       2170.69        22.85 o
  18   2   7        994.89        804.51        15.92 o
  19   2   7         62.69         27.61        10.32 o
  20   2   7       6955.94       6787.95        60.15 o
  21   2   7       1643.10       1712.01        29.67 o
  22   2   7         63.55         49.42         9.99 o
  23   2   7         37.62         38.90        11.29 o
  24   2   7        220.02        242.97        12.42 o
  25   2   7         73.60         63.36        12.12 o
   1   3   7      30033.69      27979.90       499.29 o
   2   3   7      23750.95      23103.65       356.13 o
   3   3   7       4020.23       3604.28        64.45 o
   4   3   7       7957.69       8181.76       120.71 o
   5   3   7       6113.18       6394.19        88.95 o
   6   3   7       6324.27       6878.90       141.30 o
   7   3   7       8227.15       8672.84       108.58 o
   8   3   7      12388.99      12807.17       183.74 o
   9   3   7        109.83        202.56        13.72 o
  10   3   7       5476.64       6215.50        87.16 o
  11   3   7       8042.57       8369.45       138.06 o
  12   3   7         84.04        144.26        18.36 o
  13   3   7        559.29        692.64        12.82 o
  14   3   7        804.60        830.47        13.52 o
  15   3   7        111.40         91.23         8.82 o
  16   3   7       2126.40       2322.44        24.06 o
  17   3   7       7045.67       7018.52        62.27 o
  18   3   7        862.46       1086.33        17.19 o
  19   3   7        206.15        335.39        12.98 o
  20   3   7         45.05         39.10        11.16 o
  21   3   7         77.49        115.07        11.26 o
  22   3   7        767.64        746.18        17.57 o
  23   3   7        462.64        340.61        13.31 o
  24   3   7        401.74        318.46        15.55 o
  25   3   7        606.70        496.34        15.70 o
   0   4   7       7954.34       6282.94       121.49 o
   1   4   7      24477.13      22897.91       359.94 o
   2   4   7      12547.10      13786.88       219.79 o
   3   4   7         87.76         91.54         9.00 o
   4   4   7      10456.17       9519.23       132.06 o
   5   4   7      14431.70      14914.16       178.26 o
   6   4   7      14697.97      16601.23       216.02 o
   7   4   7       3499.49       3339.55        51.51 o
   8   4   7       3131.01       3771.78        63.90 o
   9   4   7      16495.86      16688.55       216.77 o
  10   4   7       1910.03       1805.94        42.55 o
  11   4   7       1913.75       1978.03        50.77 o
  12   4   7        131.63        187.18        11.00 o
  13   4   7        113.27         62.05         8.20 o
  14   4   7       1097.76        892.02        13.60 o
  15   4   7        116.37        189.85        10.12 o
  16   4   7        446.41        255.83        10.76 o
  17   4   7      10497.29      10699.91        85.39 o
  18   4   7         33.94         23.24        10.55 o
  19   4   7       1575.74       1593.70        24.69 o
  20   4   7       2791.07       2608.72        39.40 o
  21   4   7        585.24        588.75        13.90 o
  22   4   7          6.17         -0.34        12.19 o
  23   4   7         37.48         55.22        14.17 o
  24   4   7        244.97        177.13        13.82 o
  25   4   7        145.31        133.67        13.97 o
   1   5   7      12474.89      11732.99       154.58 o
   2   5   7      14092.22      13900.24       199.03 o
   3   5   7      40731.71      38803.66       617.17 o
   4   5   7        437.85        341.03        14.32 o
   5   5   7       1257.36       1296.35        21.59 o
   6   5   7       2518.10       2274.80        36.36 o
   7   5   7       4178.66       4357.53        59.39 o
   8   5   7         25.50         49.27        11.73 o
   9   5   7       9656.00       9099.66       153.70 o
  10   5   7       1576.61       1729.41        37.19 o
  11   5   7        361.40        328.25        17.29 o
  12   5   7          5.80         10.69         9.52 o
  13   5   7         11.11         43.47         8.69 o
  14   5   7        220.05        198.93         9.05 o
  15   5   7       1281.84       1185.50        15.17 o
  16   5   7       5167.58       4943.89        53.08 o
  17   5   7       3227.93       3098.57        30.80 o
  18   5   7       2803.28       3137.99        32.18 o
  19   5   7        243.13        249.11        11.73 o
  20   5   7        294.91        355.03        12.34 o
  21   5   7         65.50         35.51        11.13 o
  22   5   7         81.46        116.18        12.75 o
  23   5   7          3.14         20.94        10.56 o
  24   5   7        516.87        646.99        15.70 o
  25   5   7        546.59        461.60        21.94 o
   0   6   7      30652.88      27154.43       603.87 o
   1   6   7        174.57        234.53        14.79 o
   2   6   7       5274.51       5638.20        87.07 o
   3   6   7       2170.33       1902.96        47.13 o
   4   6   7      20464.80      20027.12       317.24 o
   5   6   7       1261.74       1382.95        24.64 o
   6   6   7       1830.20       2125.62        35.41 o
   7   6   7       1765.79       1464.17        27.22 o
   8   6   7       4713.78       4447.16        77.85 o
   9   6   7       3556.46       3737.83        65.47 o
  10   6   7       1310.59       1136.20        28.99 o
  11   6   7       9704.92      10054.69       121.35 o
  12   6   7       4562.57       4032.12        37.53 o
  13   6   7        277.58        309.96        10.37 o
  14   6   7        573.33        655.11        12.86 o
  15   6   7         78.05         81.11        10.38 o
  16   6   7        265.61        279.08        11.10 o
  17   6   7        593.14        606.16        13.09 o
  18   6   7       7258.41       7100.13        66.61 o
  19   6   7        211.60        295.62        12.86 o
  20   6   7        170.96        291.41        13.01 o
  21   6   7        217.53        221.89        13.37 o
  22   6   7        139.80        202.93        12.03 o
  23   6   7         13.94         21.21        10.02 o
  24   6   7         33.27         57.38        10.95 o
  25   6   7         13.59         13.91        10.35 o
   1   7   7       2825.18       2929.61        47.68 o
   2   7   7        519.61        449.04        18.51 o
   3   7   7          6.46        101.31        17.31 o
   4   7   7        895.81        847.71        26.31 o
   5   7   7       6884.15       7135.34        90.80 o
   6   7   7       1239.11       1370.13        36.76 o
   7   7   7       1851.31       2107.67        29.71 o
   8   7   7        282.29        383.72        13.49 o
   9   7   7       2956.70       2754.78        47.84 o
  10   7   7       2633.81       2942.05        67.50 o
  11   7   7       5942.66       5570.73        58.28 o
  12   7   7       4362.64       4105.49        36.09 o
  13   7   7        152.36        194.44         9.96 o
  14   7   7       2707.47       2543.84        26.03 o
  15   7   7       2345.33       2232.12        33.41 o
  16   7   7       3136.37       2952.60        31.16 o
  17   7   7       2623.89       2797.07        37.01 o
  18   7   7        240.65        198.36        11.96 o
  19   7   7         51.16         68.81        11.25 o
  20   7   7        229.79        217.97        13.24 o
  21   7   7       1328.48       1306.44        23.24 o
  22   7   7        425.81        426.84        14.00 o
  23   7   7         14.29          9.32         9.47 o
  24   7   7        167.90        135.12        10.98 o
  25   7   7          0.30          7.68        21.14 o
   0   8   7       2946.33       3024.80        87.28 o
   1   8   7      19533.70      21552.60       280.74 o
   2   8   7       4803.32       4950.63        67.79 o
   3   8   7       2127.94       2516.13        39.93 o
   4   8   7       2571.41       2688.60        47.05 o
   5   8   7       1311.49       1191.25        24.58 o
   6   8   7      13552.86      13785.00       181.60 o
   7   8   7        985.40       1009.10        20.20 o
   8   8   7       3554.09       3347.92        56.42 o
   9   8   7       1228.26       1325.81        28.90 o
  10   8   7         14.05         53.84        10.15 o
  11   8   7       1991.62       1932.43        25.91 o
  12   8   7        121.34        119.77         9.55 o
  13   8   7         11.51         16.11         8.58 o
  14   8   7       1670.68       1722.34        25.01 o
  15   8   7       2786.43       2795.82        36.03 o
  16   8   7       1456.43       1325.35        19.23 o
  17   8   7        117.40         75.17        11.30 o
  18   8   7        209.25        203.53        11.87 o
  19   8   7        130.37        133.97        11.37 o
  20   8   7        820.94        737.52        16.97 o
  21   8   7       1452.85       1583.49        25.44 o
  22   8   7         76.17         45.60        10.73 o
  23   8   7        503.37        532.75        12.46 o
  24   8   7         41.54         14.85        10.82 o
   1   9   7       7825.77       7704.14       100.02 o
   2   9   7         35.93         32.79        10.68 o
   3   9   7      14934.14      15640.82       168.35 o
   4   9   7       1391.35       1291.67        28.96 o
   5   9   7       1184.81       1178.94        26.08 o
   6   9   7         49.42         61.57        12.09 o
   7   9   7          5.42         44.75        10.81 o
   8   9   7       3191.30       3057.76        53.44 o
   9   9   7      16138.49      16211.14       155.21 o
  10   9   7        925.09        844.64        14.83 o
  11   9   7       4613.53       4470.85        44.59 o
  12   9   7       2064.27       2036.81        22.74 o
  13   9   7        793.93        704.83        13.17 o
  14   9   7         46.47         45.31        10.14 o
  15   9   7       1690.46       1558.93        21.45 o
  16   9   7        763.17        821.65        22.71 o
  17   9   7        330.11        377.11        13.11 o
  18   9   7       1748.88       1734.20        22.79 o
  19   9   7       1229.00       1389.33        20.39 o
  20   9   7         58.22        106.59        11.31 o
  21   9   7        541.04        628.33        14.35 o
  22   9   7        713.09        802.69        15.00 o
  23   9   7        454.48        540.34        18.61 o
  24   9   7        335.90        317.29        14.17 o
   0  10   7        657.73        630.54        27.36 o
   1  10   7      14173.80      14743.85       195.44 o
   2  10   7        827.34        891.04        19.68 o
   3  10   7      10746.53      10811.83       134.88 o
   4  10   7      23837.44      23010.23       276.61 o
   5  10   7        721.11        547.79        18.37 o
   6  10   7      13832.22      14584.51       210.32 o
   7  10   7       2194.93       2256.14        38.39 o
   8  10   7        842.02        903.78        14.42 o
   9  10   7        657.42        641.64        13.12 o
  10  10   7       2756.10       2965.49        33.70 o
  11  10   7          3.60         23.50         9.26 o
  12  10   7          3.74         44.68         8.89 o
  13  10   7         83.21        151.94         9.69 o
  14  10   7        829.73        671.26        13.99 o
  15  10   7        222.17        329.54        12.93 o
  16  10   7       1557.87       1358.92        23.20 o
  17  10   7         72.13         55.20        11.00 o
  18  10   7        112.37        109.04        11.11 o
  19  10   7       1995.08       2237.43        28.14 o
  20  10   7         10.99         10.88        10.37 o
  21  10   7          0.32          0.20         9.41 o
  22  10   7         32.79         30.58         8.34 o
  23  10   7        143.02        133.70        10.49 o
  24  10   7         63.10         44.47        20.78 o
   1  11   7        231.38        252.70        16.74 o
   2  11   7         79.03         64.56        11.88 o
   3  11   7       2596.28       2514.52        35.73 o
   4  11   7       2281.60       2535.01        37.61 o
   5  11   7       3432.40       3684.21        57.20 o
   6  11   7          9.80         23.33        11.17 o
   7  11   7       3020.38       3013.69        32.09 o
   8  11   7       2064.10       2029.71        22.37 o
   9  11   7       1024.59       1094.05        17.19 o
  10  11   7       1921.80       1863.83        23.52 o
  11  11   7        384.48        365.75        12.61 o
  12  11   7       2030.65       1810.63        20.21 o
  13  11   7       2602.63       2608.45        26.61 o
  14  11   7       1891.12       2058.31        23.78 o
  15  11   7       2248.22       2343.66        27.38 o
  16  11   7         39.74         48.65        10.96 o
  17  11   7       1504.93       1653.90        23.01 o
  18  11   7        310.67        342.70        12.33 o
  19  11   7        179.02        179.14        10.37 o
  20  11   7         74.31         25.71        10.01 o
  21  11   7        121.52        122.24         9.21 o
  22  11   7        230.21        165.94        10.51 o
  23  11   7         27.54         17.17        11.80 o
   0  12   7        137.61         34.64        20.34 o
   1  12   7        129.33         99.54        16.05 o
   2  12   7       6896.12       7153.38        89.73 o
   3  12   7      11192.77      11241.99       125.63 o
   4  12   7          5.13         26.09        10.75 o
   5  12   7        160.52        156.47        12.46 o
   6  12   7        277.03        282.85        13.32 o
   7  12   7       1178.80       1273.57        19.93 o
   8  12   7         78.24         72.62         9.21 o
   9  12   7       1038.71       1026.63        17.55 o
  10  12   7        633.81        598.32        14.91 o
  11  12   7          0.76          6.87        10.72 o
  12  12   7         92.99         68.87         9.50 o
  13  12   7       2420.58       2569.10        27.51 o
  14  12   7        737.49        581.10        13.92 o
  15  12   7        330.17        299.43        14.11 o
  16  12   7       1716.85       1881.48        24.85 o
  17  12   7        227.80        196.65        11.53 o
  18  12   7       1516.75       1367.85        20.83 o
  19  12   7          5.86         -1.77         9.69 o
  20  12   7          1.15         10.66         9.13 o
  21  12   7         24.32         20.72         8.31 o
  22  12   7         42.85         34.95        10.31 o
  23  12   7        254.05        272.50        15.50 o
   1  13   7         73.90        106.11        11.26 o
   2  13   7       2964.95       3488.15        38.60 o
   3  13   7        394.73        480.90        15.84 o
   4  13   7       1302.14       1340.65        24.32 o
   5  13   7       2154.93       2338.13        32.27 o
   6  13   7        169.50        181.50        12.40 o
   7  13   7       2706.44       2607.89        32.62 o
   8  13   7       2323.70       2326.89        29.80 o
   9  13   7       4152.54       4169.56        43.22 o
  10  13   7       2463.53       2313.46        28.59 o
  11  13   7        809.77        752.52        17.68 o
  12  13   7        806.83        753.09        15.08 o
  13  13   7       2169.72       2509.96        28.20 o
  14  13   7        810.27        663.12        15.61 o
  15  13   7       4168.36       3933.63        47.53 o
  16  13   7       1162.86       1201.13        21.39 o
  17  13   7        845.09        815.85        16.63 o
  18  13   7       1649.49       1654.96        22.57 o
  19  13   7         21.18          6.01         9.15 o
  20  13   7        850.06        946.54        16.38 o
  21  13   7        781.78        782.72        16.70 o
  22  13   7        903.90        970.32        29.37 o
   0  14   7      10712.10      10931.30       141.97 o
   1  14   7       1322.50       1264.55        26.48 o
   2  14   7        168.65        165.29        11.50 o
   3  14   7       3664.90       3766.86        41.46 o
   4  14   7         34.70         19.06        11.44 o
   5  14   7        330.67        319.07        13.64 o
   6  14   7          0.91          6.34        10.62 o
   7  14   7        792.90        773.80        15.38 o
   8  14   7       3543.12       3735.21        44.37 o
   9  14   7         24.26         14.07        10.96 o
  10  14   7        308.17        274.14        13.80 o
  11  14   7         52.98         43.06        15.09 o
  12  14   7       4778.59       4619.10        66.78 o
  13  14   7        355.76        358.61        12.47 o
  14  14   7        128.18        113.37        12.10 o
  15  14   7        991.58       1028.53        21.15 o
  16  14   7          1.80         39.20        12.44 o
  17  14   7        393.26        447.25        13.69 o
  18  14   7       1240.37       1235.88        25.20 o
  19  14   7         92.45         58.55        11.14 o
  20  14   7        112.74         88.40        10.16 o
  21  14   7         30.53         13.71         8.85 o
  22  14   7        670.96        613.62        47.20 o
   1  15   7       2777.49       2786.97        32.37 o
   2  15   7       2050.91       1982.75        25.54 o
   3  15   7          7.13         -5.46        10.97 o
   4  15   7        492.73        507.68        15.13 o
   5  15   7       1314.96       1476.65        23.24 o
   6  15   7       1019.69       1007.33        18.29 o
   7  15   7        169.51        177.12        13.37 o
   8  15   7       3334.28       2966.11        33.57 o
   9  15   7         17.58          1.00        11.36 o
  10  15   7        392.95        445.14        15.09 o
  11  15   7       1235.21       1280.16        21.49 o
  12  15   7        337.87        294.12        12.36 o
  13  15   7          0.48         -2.64        13.29 o
  14  15   7       1070.77       1288.28        23.10 o
  15  15   7        833.93        860.02        16.26 o
  16  15   7       1902.33       1932.02        36.53 o
  17  15   7        264.28        252.15        14.62 o
  18  15   7         16.51          7.45        10.97 o
  19  15   7        125.23        111.91        10.16 o
  20  15   7         19.46         45.55        10.24 o
  21  15   7        114.01         83.53        10.58 o
   0  16   7        347.80        392.40        17.88 o
   1  16   7       1847.94       1780.78        65.03 o
   2  16   7         65.38         77.23        11.86 o
   3  16   7       1148.56       1050.98        19.73 o
   4  16   7        595.05        509.40        15.34 o
   5  16   7        133.37        106.65        12.77 o
   6  16   7       1016.20        929.06        17.40 o
   7  16   7        240.47        262.52        13.41 o
   8  16   7          8.12          7.05        11.62 o
   9  16   7       6600.39       6652.70        69.70 o
  10  16   7        723.02        882.14        18.28 o
  11  16   7        983.58        857.47        17.85 o
  12  16   7        588.74        690.35        15.29 o
  13  16   7         23.02         32.01        12.45 o
  14  16   7        405.12        331.23        14.36 o
  15  16   7         25.11         30.82        12.22 o
  16  16   7        118.13        169.50        12.52 o
  17  16   7        144.71        188.45        12.08 o
  18  16   7         27.05         34.85         8.95 o
  19  16   7        414.84        416.72        11.07 o
  20  16   7        377.41        343.32        27.52 o
   1  17   7        378.63        384.85        17.44 o
   2  17   7        213.20        136.36        13.10 o
   3  17   7       4061.87       4010.11        50.77 o
   4  17   7        491.15        518.86        15.78 o
   5  17   7       1658.85       1490.66        31.69 o
   6  17   7        138.83        227.99        13.33 o
   7  17   7       1291.53       1414.90        21.64 o
   8  17   7       5244.39       5008.33        49.92 o
   9  17   7        287.09        277.57        12.98 o
  10  17   7        385.94        378.97        13.59 o
  11  17   7        207.06        268.05        14.04 o
  12  17   7         96.97         73.25        10.87 o
  13  17   7          6.38          1.63        11.61 o
  14  17   7        229.90        225.83        14.30 o
  15  17   7          8.17          4.95        11.51 o
  16  17   7        174.57        177.43        10.88 o
  17  17   7        244.52        242.22        13.83 o
  18  17   7          0.37          9.18         9.68 o
  19  17   7        111.37        110.41         9.74 o
  20  17   7        100.65        121.74        15.67 o
   0  18   7         90.79         83.72        18.75 o
   1  18   7       2144.84       2149.88        51.52 o
   2  18   7       2505.31       2281.18        35.32 o
   3  18   7       4497.57       4967.21        63.15 o
   4  18   7         54.58          7.31        12.34 o
   5  18   7        725.27        725.38        20.28 o
   6  18   7        998.32       1007.11        20.49 o
   7  18   7        171.05         92.80        13.64 o
   8  18   7        152.68        173.92        12.64 o
   9  18   7        450.53        561.65        16.69 o
  10  18   7          6.55          5.26        12.21 o
  11  18   7         39.61         24.62        11.09 o
  12  18   7        300.71        365.65        12.90 o
  13  18   7        692.91        662.47        16.65 o
  14  18   7        299.16        387.25        13.03 o
  15  18   7        222.52        164.42        10.08 o
  16  18   7          0.01         -8.64        10.39 o
  17  18   7          2.28         12.47        10.21 o
  18  18   7        171.03        173.08        10.21 o
  19  18   7        302.12        210.98        11.38 o
   1  19   7         10.51         41.82        13.74 o
   2  19   7        922.03        803.11        36.29 o
   3  19   7       1594.88       1429.82        35.51 o
   4  19   7       1270.85       1287.36        22.53 o
   5  19   7         46.18         68.32        13.08 o
   6  19   7       1842.15       1815.23        31.66 o
   7  19   7        336.75        475.16        19.39 o
   8  19   7       2988.70       2987.18        45.59 o
   9  19   7        183.60        192.28        14.83 o
  10  19   7        478.74        662.19        25.16 o
  11  19   7        152.59        192.25        12.99 o
  12  19   7         13.44         15.60        13.47 o
  13  19   7        235.23        214.77        13.61 o
  14  19   7        108.05         86.40        10.96 o
  15  19   7         28.72         20.03         9.94 o
  16  19   7         69.55         75.61        10.26 o
  17  19   7          4.70          2.98         8.48 o
  18  19   7         73.84         48.40         8.75 o
   0  20   7       7420.66       7458.44       183.99 o
   1  20   7       3177.27       3031.15        50.41 o
   2  20   7          9.21         13.73        14.36 o
   3  20   7       2294.72       2454.21        43.40 o
   4  20   7        469.99        424.63        16.30 o
   5  20   7        429.46        377.40        16.04 o
   6  20   7         13.82          8.17        12.51 o
   7  20   7       1041.10       1059.75        30.36 o
   8  20   7          8.39          6.72        11.91 o
   9  20   7        673.29        606.92        17.24 o
  10  20   7        158.98        192.77        11.42 o
  11  20   7        248.07        276.38        12.83 o
  12  20   7        387.91        431.73        15.78 o
  13  20   7        268.00        248.20        12.17 o
  14  20   7        183.15        231.57        12.41 o
  15  20   7         10.48          1.93         8.89 o
  16  20   7          0.24          1.50        10.23 o
   1  21   7         23.05         30.05        12.04 o
   2  21   7         45.95         47.55        14.68 o
   3  21   7       1282.22       1539.38        34.85 o
   4  21   7        277.61        342.38        51.08 o
   5  21   7         66.87         95.91        13.40 o
   6  21   7          0.20         11.79        11.32 o
   7  21   7         74.50         75.98        13.74 o
   8  21   7        687.23        594.57        16.27 o
   9  21   7          1.75          2.36        10.12 o
  10  21   7         13.99         23.54         9.35 o
  11  21   7        395.37        491.43        13.93 o
  12  21   7       1311.05       1345.85        25.88 o
  13  21   7        464.60        636.87        27.73 o
  14  21   7        287.23        325.74        11.25 o
  15  21   7        333.11        302.01        16.95 o
   0  22   7        279.26        287.53        17.70 o
   1  22   7       1736.08       1465.15        25.85 o
   2  22   7         62.41         75.63        14.74 o
   3  22   7       1556.18       1628.76        29.94 o
   4  22   7          0.69         -5.03        10.27 o
   5  22   7          2.39          0.41        11.01 o
   6  22   7        160.89         96.08        11.05 o
   7  22   7        757.45        845.92        25.19 o
   8  22   7        115.27        157.16        12.11 o
   9  22   7         68.48         73.66         9.98 o
  10  22   7         13.86         18.48        11.69 o
  11  22   7        677.44        626.64        17.26 o
  12  22   7          5.42          7.06         8.00 o
  13  22   7        761.34        683.42        34.99 o
  14  22   7          7.70         23.33        14.22 o
   1  23   7        315.09        275.16        16.97 o
   2  23   7         30.99         56.94        12.52 o
   3  23   7        127.92        247.89        16.67 o
   4  23   7        184.45        196.26        14.71 o
   5  23   7          5.29         21.39        12.52 o
   6  23   7        129.81        142.91        15.89 o
   7  23   7         28.25         29.93        10.77 o
   8  23   7       1002.09        988.32        20.76 o
   9  23   7         65.69         63.23        11.24 o
  10  23   7        340.75        375.65        12.78 o
  11  23   7        222.73        216.51        21.51 o
  12  23   7          0.05         -6.20        13.12 o
   0  24   7        661.24        625.53        25.58 o
   1  24   7        456.90        394.63        57.82 o
   2  24   7        166.12        302.10        21.48 o
   3  24   7        272.27        342.99        45.38 o
   4  24   7         27.03         17.61         8.40 o
   5  24   7         99.65         67.81        10.46 o
   6  24   7         14.36         14.08         7.63 o
   7  24   7          3.01         11.03         9.28 o
   8  24   7        534.00        397.88        17.26 o
   9  24   7         52.04         51.03        14.94 o
   1  25   7        369.23        348.59        10.59 o
   2  25   7          8.94          6.59         7.16 o
   3  25   7          0.09          4.83        11.03 o
   4  25   7        178.66        211.51        11.28 o
   5  25   7        500.76        397.32        23.28 o
   6  25   7        298.13        232.30        12.92 o
   0  26   7         31.65         21.87         9.84 o
   0   0   8      48584.61      42801.22       937.62 o
   1   0   8      18614.03      15957.03       289.06 o
   2   0   8      55514.23      49035.18       761.33 o
   3   0   8       6566.22       6410.41       123.05 o
   4   0   8      40027.20      34808.43       625.55 o
   5   0   8       4602.27       4430.30       109.15 o
   6   0   8      29432.24      25554.04       569.56 o
   7   0   8        599.64        475.59        27.93 o
   8   0   8        637.90        579.28        23.34 o
   9   0   8       5050.29       5089.77        81.18 o
  10   0   8        846.51       1072.51        22.62 o
  11   0   8       1057.50       1044.04        35.46 o
  12   0   8        762.62        981.54        30.79 o
  13   0   8        369.92        395.01        15.93 o
  14   0   8        278.63        251.78        13.94 o
  15   0   8         82.89         86.32        13.09 o
  16   0   8       3772.66       3793.03        53.26 o
  17   0   8       4869.95       4602.99        58.71 o
  18   0   8          0.82          2.98        13.77 o
  19   0   8       1348.60       1431.40        26.12 o
  20   0   8        122.30        142.27        15.77 o
  21   0   8       1677.93       2041.75        31.31 o
  22   0   8        742.48        793.70        21.29 o
  23   0   8       1289.69       1219.50        44.28 o
  24   0   8        418.77        437.57        24.47 o
  25   0   8       1649.39       1512.65        57.23 o
   1   1   8       7532.48       7397.53       106.01 o
   2   1   8       3693.12       3561.08        55.92 o
   3   1   8        461.76        393.93        12.62 o
   4   1   8        577.42        680.47        18.55 o
   5   1   8       2201.37       1832.66        31.08 o
   6   1   8       4616.69       4937.76        85.85 o
   7   1   8        926.51        820.33        20.99 o
   8   1   8       1320.56        899.72        17.38 o
   9   1   8        322.21        554.89        15.16 o
  10   1   8        128.57        134.63        12.03 o
  11   1   8        436.51        514.06        18.11 o
  12   1   8       6925.31       7749.18       107.24 o
  13   1   8       1685.53       2089.30        24.36 o
  14   1   8        855.30        970.42        14.13 o
  15   1   8       1547.99       1803.05        20.07 o
  16   1   8       1098.97       1070.08        15.66 o
  17   1   8        337.79        349.52        11.62 o
  18   1   8       1931.35       2298.35        24.63 o
  19   1   8        589.20        485.71        12.81 o
  20   1   8        120.23         97.14        10.13 o
  21   1   8          1.18          5.72        10.37 o
  22   1   8        599.05        538.95        13.01 o
  23   1   8          0.82         -5.47        10.07 o
  24   1   8         18.41         -7.61        12.92 o
  25   1   8          3.47         -0.46        14.32 o
   0   2   8       7803.08       7652.90       247.86 o
   1   2   8       1095.03       1167.73        26.96 o
   2   2   8       2239.21       2578.15        47.54 o
   3   2   8       1656.07       1723.11        34.19 o
   4   2   8       7202.63       5891.73        88.95 o
   5   2   8       1942.82       1601.22        32.13 o
   6   2   8      18729.41      19277.81       249.62 o
   7   2   8       4121.27       4341.21        64.76 o
   8   2   8        507.23        539.19        14.29 o
   9   2   8        290.44        386.68        13.68 o
  10   2   8       1015.89       1203.49        27.57 o
  11   2   8       3567.89       3582.53        87.29 o
  12   2   8       6239.00       5917.15        84.80 o
  13   2   8        360.39        412.47        11.10 o
  14   2   8        115.39        151.46         8.98 o
  15   2   8       5221.62       5410.46        47.16 o
  16   2   8       5001.24       4622.57        41.57 o
  17   2   8        153.90        199.13        11.10 o
  18   2   8        623.89        623.34        13.73 o
  19   2   8        948.10        957.24        16.11 o
  20   2   8       1616.55       1672.77        20.81 o
  21   2   8        562.42        608.40        13.95 o
  22   2   8        175.87        245.54        10.23 o
  23   2   8       1346.02       1281.46        29.69 o
  24   2   8        515.75        525.99        25.40 o
  25   2   8         71.46         71.09        11.89 o
   1   3   8      45512.04      43585.47       779.18 o
   2   3   8       5791.88       4397.31        74.45 o
   3   3   8      12224.95      13496.16       184.25 o
   4   3   8        368.25        258.94        16.65 o
   5   3   8       4887.00       4652.55        68.46 o
   6   3   8       3332.26       3210.17        56.89 o
   7   3   8      15441.96      16465.75       215.48 o
   8   3   8       1958.11       1950.47        31.91 o
   9   3   8       6129.89       6742.69       120.05 o
  10   3   8      17617.95      17812.38       315.93 o
  11   3   8       5277.58       5065.05        74.15 o
  12   3   8       5276.65       5975.85        73.64 o
  13   3   8       1430.97       1659.10        20.53 o
  14   3   8       4000.18       3827.11        36.38 o
  15   3   8       7371.92       7383.30        64.76 o
  16   3   8        132.12        139.95        11.26 o
  17   3   8        492.34        354.20        12.86 o
  18   3   8        331.70        225.92        12.55 o
  19   3   8       1038.07        984.77        20.94 o
  20   3   8         60.77        100.15        11.49 o
  21   3   8        781.63        735.17        14.69 o
  22   3   8        970.74        851.59        19.51 o
  23   3   8         56.12         44.88        11.52 o
  24   3   8        516.33        596.86        17.01 o
  25   3   8         60.45         26.99        13.36 o
   0   4   8       5668.67       5841.48        98.36 o
   1   4   8          6.00         14.25        12.49 o
   2   4   8       6093.50       5414.62        93.12 o
   3   4   8       4469.38       5032.71        87.47 o
   4   4   8       2029.20       2470.27        40.78 o
   5   4   8      34701.62      34969.04       414.06 o
   6   4   8         80.55        137.35        14.54 o
   7   4   8       7076.85       7004.94        98.14 o
   8   4   8       1500.34       1409.23        27.55 o
   9   4   8       1095.78        929.26        22.71 o
  10   4   8        561.30        523.41        17.18 o
  11   4   8       2470.53       2091.95        41.18 o
  12   4   8          5.53         -5.94        11.16 o
  13   4   8       3496.44       3798.95        43.87 o
  14   4   8         28.83         22.47         9.26 o
  15   4   8       5431.46       5606.66        49.30 o
  16   4   8        959.65        967.11        15.65 o
  17   4   8       1464.01       1327.95        18.77 o
  18   4   8        657.54        707.12        15.72 o
  19   4   8        552.19        484.40        14.44 o
  20   4   8         22.84         43.78        10.52 o
  21   4   8        266.56        181.05        10.69 o
  22   4   8        547.93        543.23        15.74 o
  23   4   8        717.41        754.07        23.29 o
  24   4   8       1332.22       1350.71        42.51 o
  25   4   8          3.42          5.04        13.07 o
   1   5   8       3836.34       3453.28        76.71 o
   2   5   8       5725.06       5860.84       116.99 o
   3   5   8       5306.21       4921.61        99.75 o
   4   5   8       2905.09       2702.20        61.31 o
   5   5   8      10446.51       9642.52       143.38 o
   6   5   8      20407.53      20981.42       274.12 o
   7   5   8        614.41        887.58        22.62 o
   8   5   8       2801.56       2959.69        51.32 o
   9   5   8        445.89        423.75        27.09 o
  10   5   8        603.36        438.31        16.55 o
  11   5   8      16182.88      15963.36       161.89 o
  12   5   8        383.98        315.09         9.72 o
  13   5   8       2548.62       2474.83        25.98 o
  14   5   8       7471.68       7633.41        64.05 o
  15   5   8         24.36         29.96         9.22 o
  16   5   8         33.83          7.41        10.01 o
  17   5   8        112.97        177.81        10.58 o
  18   5   8         17.61         23.13         9.82 o
  19   5   8         18.47         15.57        10.93 o
  20   5   8          2.09         -0.36        10.49 o
  21   5   8       1368.07       1272.09        18.80 o
  22   5   8          2.82          3.07        11.42 o
  23   5   8         50.61          8.73         9.88 o
  24   5   8        144.09        172.29        11.89 o
  25   5   8         51.33         53.02        13.31 o
   0   6   8      30810.80      30886.98       559.84 o
   1   6   8       5756.01       5797.45        90.65 o
   2   6   8       4884.85       4433.29        80.44 o
   3   6   8       4327.24       3647.45        78.07 o
   4   6   8      13390.50      13217.59       213.95 o
   5   6   8       1267.50       1190.45        24.04 o
   6   6   8      10904.07      11986.35       149.64 o
   7   6   8      17725.58      17440.90       229.18 o
   8   6   8       5697.85       5650.92        89.16 o
   9   6   8        132.97        266.48        14.39 o
  10   6   8        983.01       1331.54        30.14 o
  11   6   8       5090.00       5242.83        51.31 o
  12   6   8       4959.24       4452.44        42.59 o
  13   6   8        436.55        391.62        10.79 o
  14   6   8         25.17         68.01         9.62 o
  15   6   8       1612.56       1664.98        24.03 o
  16   6   8        727.79        694.72        14.36 o
  17   6   8        412.17        397.78        11.51 o
  18   6   8        655.74        701.39        13.83 o
  19   6   8        988.49       1033.75        18.97 o
  20   6   8        151.34        163.94        12.85 o
  21   6   8        156.20        147.36        11.88 o
  22   6   8       1290.98       1110.94        18.81 o
  23   6   8        230.87        247.55        10.75 o
  24   6   8        423.20        423.49        13.57 o
  25   6   8        181.90        138.10        13.05 o
   1   7   8         20.87         22.53        15.24 o
   2   7   8       9929.48       9982.29       135.57 o
   3   7   8        362.90        240.64        20.61 o
   4   7   8       5439.32       6034.04        93.75 o
   5   7   8        118.58         62.92        13.69 o
   6   7   8       1551.43       1449.62        30.53 o
   7   7   8        182.20         90.34        13.42 o
   8   7   8       6735.96       7239.93        93.75 o
   9   7   8       2819.59       2687.65        48.81 o
  10   7   8       8914.51       9149.54        96.14 o
  11   7   8       1050.03       1057.83        18.01 o
  12   7   8        489.37        420.17        11.44 o
  13   7   8       3871.50       3761.23        41.64 o
  14   7   8        428.44        369.32        12.13 o
  15   7   8        364.63        350.35        12.28 o
  16   7   8       7278.03       7579.61        68.75 o
  17   7   8      11083.41      10104.48        89.87 o
  18   7   8       1176.12       1280.23        19.14 o
  19   7   8       1171.41       1269.44        21.37 o
  20   7   8          0.31         -1.34        10.69 o
  21   7   8        308.34        201.35        12.31 o
  22   7   8         60.47        118.89        10.42 o
  23   7   8         56.03         60.84         9.03 o
  24   7   8         15.04         34.45         9.14 o
   0   8   8      35694.59      39770.91       882.09 o
   1   8   8        313.59        307.41        18.35 o
   2   8   8       2096.69       1966.24        36.88 o
   3   8   8       1798.59       2240.94        40.21 o
   4   8   8          1.80         21.10        16.32 o
   5   8   8        348.68        408.07        18.53 o
   6   8   8       1011.04        909.39        19.26 o
   7   8   8       2930.96       3120.61        40.76 o
   8   8   8        396.47        466.65        17.21 o
   9   8   8        642.61        724.99        15.15 o
  10   8   8        396.61        346.46        14.04 o
  11   8   8       1166.55       1365.33        18.20 o
  12   8   8        425.35        591.20        12.76 o
  13   8   8       1793.86       1777.09        22.11 o
  14   8   8        539.94        536.82        12.97 o
  15   8   8          0.01         -1.94        10.96 o
  16   8   8       1161.76       1167.42        19.20 o
  17   8   8         24.91         -1.33        11.43 o
  18   8   8        936.67        827.20        15.38 o
  19   8   8         23.00          9.57        11.97 o
  20   8   8         80.49        114.36        11.36 o
  21   8   8        256.54        236.81        12.82 o
  22   8   8         33.86         15.20        10.10 o
  23   8   8        446.81        417.68        12.64 o
  24   8   8       2241.92       2264.97        82.74 o
   1   9   8      10009.09      10188.79       140.10 o
   2   9   8        251.94        184.39        15.76 o
   3   9   8      10725.78      11377.83       125.87 o
   4   9   8       6019.52       5950.93        84.20 o
   5   9   8         67.97        122.09        12.38 o
   6   9   8       1188.33       1384.75        29.49 o
   7   9   8        290.76        290.39        12.96 o
   8   9   8        962.15       1059.39        18.74 o
   9   9   8         12.90          7.71         8.26 o
  10   9   8       2612.40       2939.79        36.31 o
  11   9   8        997.03       1048.07        16.44 o
  12   9   8       2192.27       2042.72        24.14 o
  13   9   8        159.59        149.96        10.28 o
  14   9   8       6758.05       6600.26        57.50 o
  15   9   8        126.74        207.57        11.55 o
  16   9   8        142.38        142.94        11.62 o
  17   9   8        647.92        625.23        14.44 o
  18   9   8        507.51        447.39        13.05 o
  19   9   8       1093.43       1254.38        19.00 o
  20   9   8         69.88         62.82        11.27 o
  21   9   8         76.39         31.09         9.67 o
  22   9   8         42.16         28.39         9.92 o
  23   9   8          0.27         -9.86         9.86 o
  24   9   8         16.48         24.99        13.40 o
   0  10   8      17769.89      18475.91       296.68 o
   1  10   8       4131.00       3522.38        46.67 o
   2  10   8      25408.26      27346.18       327.82 o
   3  10   8        112.23         57.34        12.02 o
   4  10   8       5644.52       5636.22        88.12 o
   5  10   8      10654.81      11382.43       166.62 o
   6  10   8       2955.67       2803.35        49.60 o
   7  10   8       1312.80       1491.49        20.97 o
   8  10   8       4255.31       4445.58        38.82 o
   9  10   8       1057.04        992.34        15.53 o
  10  10   8         60.79         50.39        10.87 o
  11  10   8        360.86        420.36        13.14 o
  12  10   8        466.06        493.44        12.86 o
  13  10   8        390.59        356.23        11.93 o
  14  10   8       4176.16       4284.92        41.05 o
  15  10   8        136.93        147.78        11.52 o
  16  10   8        189.71        213.40        11.82 o
  17  10   8         54.77         81.16        10.77 o
  18  10   8        278.90        282.44        11.70 o
  19  10   8          0.29          6.01        10.54 o
  20  10   8         60.82         27.52         9.83 o
  21  10   8        548.12        498.44        12.92 o
  22  10   8         12.83          2.96         9.04 o
  23  10   8        740.94        728.35        20.53 o
  24  10   8         20.16          4.01        12.39 o
   1  11   8       3232.72       2849.31        45.47 o
   2  11   8       3197.23       3497.52        48.52 o
   3  11   8       2447.19       2246.61        35.12 o
   4  11   8        200.47        230.79        14.85 o
   5  11   8        402.37        360.13        15.46 o
   6  11   8        160.50        162.23        11.94 o
   7  11   8          0.40         14.79         9.15 o
   8  11   8       1161.59       1143.78        16.23 o
   9  11   8         44.47         76.49         9.21 o
  10  11   8       1073.96       1193.25        19.74 o
  11  11   8         65.60         56.69        10.83 o
  12  11   8         52.80         79.78        10.54 o
  13  11   8       1260.27       1258.99        19.71 o
  14  11   8       1690.48       1451.96        19.05 o
  15  11   8       4389.09       4251.13        41.06 o
  16  11   8        376.45        400.82        12.60 o
  17  11   8        522.08        471.70        13.57 o
  18  11   8         21.16         26.24        10.13 o
  19  11   8          9.48         21.45        10.08 o
  20  11   8        369.68        342.68        11.89 o
  21  11   8        963.02        903.68        15.86 o
  22  11   8         27.13         25.74         8.63 o
  23  11   8        108.21        102.57        22.78 o
   0  12   8      15945.43      17668.02       330.91 o
   1  12   8         10.19         51.99        11.70 o
   2  12   8       1254.53       1401.64        28.53 o
   3  12   8       5803.06       5689.27        64.39 o
   4  12   8       6153.80       6358.24        63.87 o
   5  12   8       1581.37       1476.02        25.87 o
   6  12   8       6805.52       6700.85        70.00 o
   7  12   8       3847.62       3603.04        35.30 o
   8  12   8        275.10        289.58        10.78 o
   9  12   8        213.56        206.70        10.98 o
  10  12   8         92.39        123.58        10.77 o
  11  12   8       5666.44       5800.42        57.97 o
  12  12   8       5278.35       4982.66        46.91 o
  13  12   8        761.85        693.26        17.41 o
  14  12   8          0.04         10.04        10.34 o
  15  12   8         45.55         13.46        12.71 o
  16  12   8        922.55        795.95        17.30 o
  17  12   8       2109.75       2321.01        29.50 o
  18  12   8        559.61        667.77        14.80 o
  19  12   8        116.28        117.28        10.41 o
  20  12   8        620.57        745.99        15.01 o
  21  12   8        117.59        157.12         8.71 o
  22  12   8        132.16        115.19        10.74 o
  23  12   8         99.76         77.63        14.58 o
   1  13   8        225.35        327.76        16.99 o
   2  13   8       4841.44       4839.86        51.37 o
   3  13   8       2146.81       1995.35        26.36 o
   4  13   8       6378.01       6065.90        74.99 o
   5  13   8       4102.12       3785.79        53.62 o
   6  13   8        394.62        420.44        15.85 o
   7  13   8        335.45        330.28        12.54 o
   8  13   8       1717.65       1674.51        21.67 o
   9  13   8       1285.66       1394.99        21.06 o
  10  13   8        409.72        443.14        14.93 o
  11  13   8        710.16        648.32        16.74 o
  12  13   8       3111.41       3694.30        39.61 o
  13  13   8        173.92        197.00        11.49 o
  14  13   8        498.34        470.05        13.23 o
  15  13   8       4872.29       5337.70        56.84 o
  16  13   8        317.76        340.42        14.96 o
  17  13   8        771.47        743.48        19.38 o
  18  13   8        689.00        703.68        14.38 o
  19  13   8         76.24        119.21         9.91 o
  20  13   8        690.04        674.12        13.50 o
  21  13   8        138.14        116.29         9.45 o
  22  13   8         39.69          3.30        13.38 o
   0  14   8       2049.49       2022.50        36.89 o
   1  14   8         37.18         40.61         9.82 o
   2  14   8         58.87         83.69        10.04 o
   3  14   8       8826.07       8802.83        80.43 o
   4  14   8        304.61        419.09        14.53 o
   5  14   8        115.30        100.77        11.45 o
   6  14   8       1636.05       1581.71        24.64 o
   7  14   8        659.50        528.15        14.13 o
   8  14   8       2436.81       2635.15        28.76 o
   9  14   8         14.34         22.24        11.78 o
  10  14   8        203.37        226.93        13.69 o
  11  14   8       1636.83       1757.06        27.39 o
  12  14   8        399.04        477.91        13.75 o
  13  14   8        289.61        318.88        12.75 o
  14  14   8         17.52         18.58        12.67 o
  15  14   8         41.43         70.78        12.41 o
  16  14   8        775.41        747.46        18.75 o
  17  14   8         41.56          8.70        10.99 o
  18  14   8         71.54         41.30         9.64 o
  19  14   8        362.97        403.18        12.95 o
  20  14   8        172.33        119.54         9.43 o
  21  14   8          0.63         22.61        11.89 o
  22  14   8         97.46         32.08        12.39 o
   1  15   8       2485.17       2569.00        33.52 o
   2  15   8          1.17          6.67         9.81 o
   3  15   8        605.89        768.16        16.19 o
   4  15   8        276.12        401.81        14.67 o
   5  15   8         75.24        135.21        11.99 o
   6  15   8       3884.72       3517.72        37.21 o
   7  15   8       4448.76       4439.56        45.51 o
   8  15   8        524.31        608.28        15.26 o
   9  15   8         66.58         33.83        12.30 o
  10  15   8       3007.22       3134.61        39.18 o
  11  15   8        135.13        108.50        14.31 o
  12  15   8        640.08        729.32        18.47 o
  13  15   8        543.89        515.90        16.56 o
  14  15   8       1790.02       1891.34        29.01 o
  15  15   8          9.85        -12.02        12.02 o
  16  15   8         93.22         51.00        13.23 o
  17  15   8        940.07       1042.87        19.55 o
  18  15   8        136.80        128.46        11.20 o
  19  15   8        257.69        240.35        10.66 o
  20  15   8         32.10         24.60         7.75 o
  21  15   8         53.90         92.28        12.34 o
   0  16   8        735.73        615.35        22.81 o
   1  16   8       7585.29       7191.87        68.94 o
   2  16   8         27.44         26.04        10.68 o
   3  16   8         40.66         24.44        11.48 o
   4  16   8         51.47        108.74        11.10 o
   5  16   8        169.12        175.65        13.84 o
   6  16   8       1456.16       1483.44        21.91 o
   7  16   8        112.40        104.99        13.25 o
   8  16   8        324.04        341.06        14.20 o
   9  16   8         97.71         73.97        12.32 o
  10  16   8       1377.46       1324.36        21.71 o
  11  16   8        583.92        497.18        16.35 o
  12  16   8          4.25          9.73        11.52 o
  13  16   8         31.53         57.83        12.33 o
  14  16   8        288.53        310.62        13.97 o
  15  16   8          1.42          6.40        11.62 o
  16  16   8        310.76        267.93        14.12 o
  17  16   8          1.89          1.81        11.92 o
  18  16   8         18.81         29.08         9.28 o
  19  16   8        180.37        146.70         9.27 o
  20  16   8        128.33        122.26        11.86 o
   1  17   8        282.34        204.72        12.87 o
   2  17   8        619.14        533.33        15.03 o
   3  17   8        550.04        474.33        15.50 o
   4  17   8       2853.16       2734.04        40.15 o
   5  17   8        238.46        157.06        13.01 o
   6  17   8       7470.06       7200.84        72.56 o
   7  17   8         58.26         93.27        12.77 o
   8  17   8        359.64        384.14        15.56 o
   9  17   8        742.79        639.09        15.95 o
  10  17   8        402.80        406.31        14.95 o
  11  17   8       2023.62       2049.97        26.09 o
  12  17   8       1196.20       1083.17        19.32 o
  13  17   8       1347.26       1462.37        26.42 o
  14  17   8        247.40        249.93        12.56 o
  15  17   8          8.49         10.06        10.27 o
  16  17   8        217.54        235.77        11.72 o
  17  17   8         23.77         12.49         8.93 o
  18  17   8         61.76         54.81        10.18 o
  19  17   8          7.85          8.02        11.79 o
   0  18   8       1260.19       1218.07        33.97 o
   1  18   8       1942.84       2039.73        30.38 o
   2  18   8       1166.38       1051.05        19.87 o
   3  18   8        111.46        130.89        13.41 o
   4  18   8        117.01        127.63        13.65 o
   5  18   8       1447.07       1440.24        24.04 o
   6  18   8       2432.59       2536.21        32.57 o
   7  18   8        786.76        774.90        19.11 o
   8  18   8       1481.00       1830.82        29.78 o
   9  18   8       3024.09       3378.36        53.48 o
  10  18   8       1160.42       1080.10        20.69 o
  11  18   8          2.11         23.37        10.18 o
  12  18   8        509.91        458.81        14.68 o
  13  18   8         73.44        149.89        12.22 o
  14  18   8        612.80        648.72        14.43 o
  15  18   8        540.58        541.43        16.57 o
  16  18   8         23.44         12.79         8.44 o
  17  18   8        317.18        315.86        13.08 o
  18  18   8        151.29        137.41        22.23 o
   1  19   8        297.75        408.94        14.91 o
   2  19   8          0.07         -9.45        13.25 o
   3  19   8         58.92         71.77        12.73 o
   4  19   8       1807.15       1797.28        27.99 o
   5  19   8       1310.80       1040.49        32.26 o
   6  19   8         92.34        101.34        12.72 o
   7  19   8       3399.69       3452.85        51.31 o
   8  19   8       2582.41       2842.68        40.19 o
   9  19   8         54.46        101.56        11.92 o
  10  19   8        371.80        369.80        12.20 o
  11  19   8          1.72         -2.39         9.93 o
  12  19   8        721.07        625.42        17.31 o
  13  19   8          8.35          8.40        11.35 o
  14  19   8        235.68        237.09        11.47 o
  15  19   8        397.90        308.28        11.30 o
  16  19   8       1984.17       2067.31        45.95 o
  17  19   8        862.04        832.38        21.13 o
   0  20   8       2638.81       2085.84        54.50 o
   1  20   8        229.86        218.07        15.65 o
   2  20   8        254.08        376.08        17.26 o
   3  20   8       1428.19       1598.33        35.59 o
   4  20   8        527.82        470.31        19.87 o
   5  20   8         22.98         63.65        13.04 o
   6  20   8        674.82        714.54        23.16 o
   7  20   8        419.86        417.33        15.40 o
   8  20   8        214.10        204.80        12.73 o
   9  20   8        971.80       1089.99        21.96 o
  10  20   8        275.97        268.04        11.21 o
  11  20   8         13.63         20.19        10.35 o
  12  20   8          1.64         11.25        10.52 o
  13  20   8        981.11        778.77        19.23 o
  14  20   8         87.55         72.28        11.21 o
  15  20   8        135.01         81.58        12.68 o
  16  20   8         27.88         28.06         8.64 o
   1  21   8        438.06        389.81        15.90 o
   2  21   8        157.45        204.08        15.35 o
   3  21   8        742.22        821.00        22.60 o
   4  21   8        830.36       1118.03       190.38 o
   5  21   8        558.52        622.49        16.96 o
   6  21   8        153.26        161.30        11.74 o
   7  21   8         11.19         23.87        13.12 o
   8  21   8         61.96         53.25        12.55 o
   9  21   8        491.22        424.79        11.51 o
  10  21   8         29.73         19.59         8.74 o
  11  21   8        466.51        391.96        13.24 o
  12  21   8         26.22         10.85         9.54 o
  13  21   8        471.41        508.07        27.46 o
  14  21   8        599.83        586.65        21.10 o
  15  21   8          6.56        -12.76        15.31 o
   0  22   8         19.00          2.21        16.45 o
   1  22   8       1038.14       1135.05        21.91 o
   2  22   8         33.84         41.92        10.71 o
   3  22   8        677.93        878.92        20.28 o
   4  22   8        722.71        840.97        23.04 o
   5  22   8          7.51         14.68        10.62 o
   6  22   8         21.07          5.35        12.55 o
   7  22   8       1239.87       1010.52        37.98 o
   8  22   8         92.28        126.86        11.93 o
   9  22   8         18.42         25.65         9.12 o
  10  22   8          5.80          8.23        10.38 o
  11  22   8         29.28         21.95        12.04 o
  12  22   8        814.45        657.60        25.50 o
  13  22   8         52.95         40.29        12.14 o
   1  23   8          0.01         -7.19        11.15 o
   2  23   8        791.55        722.10        16.94 o
   3  23   8         46.07         85.38        11.57 o
   4  23   8        198.39        197.92        11.81 o
   5  23   8         33.29         -2.52         9.90 o
   6  23   8         88.95        109.30        11.45 o
   7  23   8        577.28        615.13        15.59 o
   8  23   8         27.16         46.79         8.64 o
   9  23   8        429.35        452.33        15.89 o
  10  23   8         50.91         58.96        15.57 o
  11  23   8        250.74        206.72        13.96 o
   0  24   8          1.49          5.97        16.03 o
   1  24   8        760.63        606.46        68.69 o
   2  24   8        627.74        686.52        18.75 o
   3  24   8        163.91        113.97        12.81 o
   4  24   8        565.77        673.68        20.17 o
   5  24   8       1049.53        858.66        27.04 o
   6  24   8          3.24         24.60         9.93 o
   7  24   8         23.19          8.03         7.27 o
   8  24   8        481.31        437.05        15.77 o
   9  24   8         75.25         23.69        16.04 o
   1  25   8        125.24         79.53        18.04 o
   2  25   8          1.03         11.69        10.74 o
   3  25   8         48.28         65.55        12.74 o
   4  25   8          8.02         18.14         6.78 o
   5  25   8          4.36         17.03         7.69 o
   1   1   9      11589.59      10406.07       135.60 o
   2   1   9         22.71         28.24         6.63 o
   3   1   9       9681.49       9003.21       120.59 o
   4   1   9        686.40        695.07        19.00 o
   5   1   9         26.66         39.43        20.10 o
   6   1   9          6.98         17.06        13.71 o
   7   1   9        600.13        700.61        21.84 o
   8   1   9       1841.94       1702.95        30.97 o
   9   1   9       3898.01       4179.50        57.49 o
  10   1   9       5235.86       5244.80        77.15 o
  11   1   9         31.19         43.07        15.16 o
  12   1   9        675.41        742.52        22.39 o
  13   1   9       4417.98       4452.87        62.98 o
  14   1   9        722.60        573.61        13.06 o
  15   1   9       5572.55       5183.79        50.38 o
  16   1   9        634.14        631.20        13.24 o
  17   1   9        406.36        517.64        12.84 o
  18   1   9        839.82        616.21        13.56 o
  19   1   9        891.85        932.78        16.13 o
  20   1   9         79.69        136.46        10.50 o
  21   1   9       3542.71       3577.29        36.58 o
  22   1   9        961.48        946.71        16.16 o
  23   1   9          7.40         -4.69        11.07 o
  24   1   9         35.80         52.50        15.43 o
  25   1   9          3.65         -6.49        13.63 o
   0   2   9       7968.60       7469.11       171.38 o
   1   2   9      12446.68      12440.26       198.45 o
   2   2   9       7514.05       7798.51       114.40 o
   3   2   9       1970.17       2056.47        33.04 o
   4   2   9       4822.75       5287.99        67.57 o
   5   2   9        625.98        581.08        19.27 o
   6   2   9       4372.14       4299.17        69.68 o
   7   2   9       3009.37       2948.45        43.64 o
   8   2   9       2773.43       2559.69        49.26 o
   9   2   9        620.53        630.03        17.64 o
  10   2   9       2125.56       2350.43        42.46 o
  11   2   9          9.17          7.52        13.37 o
  12   2   9       1551.94       1504.56        25.70 o
  13   2   9        231.26        258.62        10.50 o
  14   2   9        143.43        144.28        10.64 o
  15   2   9        995.38        947.62        16.66 o
  16   2   9       1328.27       1289.03        17.84 o
  17   2   9        466.77        576.68        13.20 o
  18   2   9        105.90         92.52        10.58 o
  19   2   9        246.84        225.30        11.11 o
  20   2   9         79.16        122.41        10.80 o
  21   2   9        884.48        713.23        14.12 o
  22   2   9          1.41          3.25         9.78 o
  23   2   9         40.51         47.41        12.43 o
  24   2   9        903.41       1030.60        48.64 o
  25   2   9        517.70        462.55        19.05 o
   1   3   9         60.06         60.16        14.23 o
   2   3   9      13398.93      12145.62       158.77 o
   3   3   9        344.28        255.80        16.49 o
   4   3   9       5880.37       5862.83        90.97 o
   5   3   9       4983.86       4494.65        82.25 o
   6   3   9       5474.22       6252.86        93.56 o
   7   3   9       1205.05       1536.82        38.03 o
   8   3   9        143.18         90.04        12.58 o
   9   3   9         51.97         53.88        11.63 o
  10   3   9      16962.31      16856.04       254.46 o
  11   3   9        111.39        117.46        13.54 o
  12   3   9       3857.88       4012.17        55.08 o
  13   3   9        274.05        428.24        11.50 o
  14   3   9       4145.48       4309.28        39.37 o
  15   3   9       6818.30       6536.97        59.45 o
  16   3   9       2516.43       2686.21        29.31 o
  17   3   9       3975.93       4218.82        41.53 o
  18   3   9       3244.75       3210.98        33.43 o
  19   3   9        508.23        574.09        13.39 o
  20   3   9        595.68        663.49        13.29 o
  21   3   9        178.85        125.93         9.88 o
  22   3   9        194.67        169.15        10.34 o
  23   3   9         97.73         85.21        13.64 o
  24   3   9          9.92         25.90        11.15 o
  25   3   9          1.89         -5.54        12.45 o
   0   4   9      18669.67      19697.55       358.35 o
   1   4   9       1422.10       1376.61        38.78 o
   2   4   9      12602.96      11806.93       191.67 o
   3   4   9        714.04        652.08        25.52 o
   4   4   9        213.33        182.14        17.81 o
   5   4   9      25142.07      25447.67       305.24 o
   6   4   9        431.16        465.35        25.55 o
   7   4   9       4577.93       4694.74        70.00 o
   8   4   9       6009.50       5621.19        89.11 o
   9   4   9       4631.72       4829.47        71.13 o
  10   4   9       1096.45       1082.80        26.41 o
  11   4   9        123.45        128.92        11.07 o
  12   4   9          0.12          3.43        11.44 o
  13   4   9        780.05        562.77        13.09 o
  14   4   9          0.15          1.38        10.36 o
  15   4   9          0.16          4.98         9.62 o
  16   4   9        434.95        538.62        12.80 o
  17   4   9       2861.81       2587.01        30.87 o
  18   4   9        407.60        508.97        14.08 o
  19   4   9       1214.46       1093.27        17.75 o
  20   4   9         63.11         93.77        10.39 o
  21   4   9         24.12          6.04         9.33 o
  22   4   9         17.16         42.11        11.93 o
  23   4   9          4.48          4.54        10.80 o
  24   4   9         27.38         35.93        12.24 o
  25   4   9        285.53        229.09        26.43 o
   1   5   9        132.05        252.91        21.19 o
   2   5   9       5917.51       5998.27       121.40 o
   3   5   9        133.26        137.19        20.65 o
   4   5   9      34641.23      34112.73       535.44 o
   5   5   9       5900.12       5840.68        92.43 o
   6   5   9        945.92       1535.74        32.17 o
   7   5   9       1567.17       1360.78        28.86 o
   8   5   9        327.24        231.04        14.23 o
   9   5   9       1492.13       1536.54        31.32 o
  10   5   9        487.03        396.53        16.29 o
  11   5   9        958.33       1055.97        19.63 o
  12   5   9        721.93        654.72        12.45 o
  13   5   9          3.25          3.65         9.54 o
  14   5   9        496.48        655.87        14.33 o
  15   5   9        331.20        354.82        11.08 o
  16   5   9         92.89        165.62        10.01 o
  17   5   9        684.48        566.75        13.15 o
  18   5   9       2376.31       2646.96        34.77 o
  19   5   9         43.32         27.63        10.75 o
  20   5   9        596.06        706.89        15.83 o
  21   5   9        985.25        803.12        15.47 o
  22   5   9        464.54        478.23        14.60 o
  23   5   9          3.34         -7.65        10.47 o
  24   5   9          5.16         -1.96        11.37 o
  25   5   9         50.22         18.59        15.31 o
   0   6   9       2797.39       2305.45        86.08 o
   1   6   9        316.53        395.42        18.81 o
   2   6   9       8615.41       9172.53       177.94 o
   3   6   9        286.69        211.47        21.30 o
   4   6   9        945.93       1053.78        36.05 o
   5   6   9       1018.29        960.47        28.04 o
   6   6   9        520.89        681.05        22.88 o
   7   6   9      12835.23      12611.74       169.79 o
   8   6   9       4377.77       4177.18        71.82 o
   9   6   9         32.56         78.52        12.28 o
  10   6   9        741.40        759.12        16.99 o
  11   6   9        364.91        295.64        12.49 o
  12   6   9         80.58         38.61         8.71 o
  13   6   9       4547.05       4476.54        46.40 o
  14   6   9       4629.82       4565.71        43.47 o
  15   6   9         54.36         43.55        10.40 o
  16   6   9         92.14         79.00        10.67 o
  17   6   9        103.82        184.33        10.67 o
  18   6   9        157.87        201.24        11.89 o
  19   6   9        556.50        495.14        14.65 o
  20   6   9         45.32         39.81        11.84 o
  21   6   9        124.81        185.47        10.94 o
  22   6   9         48.87         33.23        10.33 o
  23   6   9         13.50         27.69         9.97 o
  24   6   9          7.18         19.35         9.04 o
  25   6   9        603.19        505.55        23.69 o
   1   7   9       2706.30       2606.71        49.57 o
   2   7   9      19268.29      19678.57       365.38 o
   3   7   9       3116.36       2950.38        70.58 o
   4   7   9      10861.11      11523.82       219.98 o
   5   7   9        883.17        722.75        22.23 o
   6   7   9         60.80        114.75        16.86 o
   7   7   9        310.34        398.09        20.85 o
   8   7   9        740.53        717.61        21.20 o
   9   7   9       4441.55       4379.33        67.18 o
  10   7   9        241.49        270.66        12.12 o
  11   7   9       2423.87       2081.55        26.53 o
  12   7   9       1858.57       1530.91        20.10 o
  13   7   9        161.56        149.00        10.50 o
  14   7   9       3156.42       2824.40        31.88 o
  15   7   9       1272.46       1345.52        19.19 o
  16   7   9         16.39         26.40        10.75 o
  17   7   9         42.09         72.71        10.70 o
  18   7   9        543.84        551.44        14.01 o
  19   7   9          0.14         18.05        11.15 o
  20   7   9       2360.57       2424.78        29.18 o
  21   7   9        436.09        372.15        12.29 o
  22   7   9        266.99        305.73        12.58 o
  23   7   9         57.94         38.87         9.48 o
  24   7   9         14.76         13.05         9.42 o
   0   8   9      51233.04      53687.88       966.20 o
   1   8   9       1015.97        947.60        28.53 o
   2   8   9         61.08         67.17        17.87 o
   3   8   9        940.11       1084.02        39.59 o
   4   8   9      19388.45      19508.73       312.55 o
   5   8   9       7171.56       7602.20       116.52 o
   6   8   9        145.29         67.42        17.24 o
   7   8   9       1857.37       1852.66        29.93 o
   8   8   9       2385.21       2634.74        37.85 o
   9   8   9        133.72        157.94         9.95 o
  10   8   9       2987.40       3046.37        34.84 o
  11   8   9       7630.95       7967.15        83.59 o
  12   8   9        354.77        449.60        12.99 o
  13   8   9        186.98        314.45        11.82 o
  14   8   9         50.56        124.56        11.46 o
  15   8   9        275.03        247.15        12.54 o
  16   8   9       1762.43       2029.01        32.63 o
  17   8   9        252.26        316.82        12.29 o
  18   8   9         78.77         74.86        11.38 o
  19   8   9        247.08        228.46        12.00 o
  20   8   9        511.77        457.05        13.11 o
  21   8   9        717.06        769.09        16.81 o
  22   8   9         21.63          6.44         9.96 o
  23   8   9         86.27         88.50        10.42 o
  24   8   9        181.30        205.22        13.39 o
   1   9   9       9562.49       9479.83       189.87 o
   2   9   9      13696.35      14556.81       195.58 o
   3   9   9        397.03        523.25        22.94 o
   4   9   9        844.98        715.98        19.74 o
   5   9   9       4717.21       4936.23        66.94 o
   6   9   9        607.90        687.61        21.12 o
   7   9   9       6302.71       6392.86        63.83 o
   8   9   9       3561.17       3562.02        39.00 o
   9   9   9       2172.17       2377.82        27.88 o
  10   9   9       3272.96       3275.13        35.87 o
  11   9   9        470.00        545.31        18.52 o
  12   9   9        135.75        120.49        11.57 o
  13   9   9       4500.19       4311.00        46.10 o
  14   9   9        416.20        577.57        13.73 o
  15   9   9         74.62         93.06        11.25 o
  16   9   9       3893.02       4117.64        44.06 o
  17   9   9        412.91        341.63        12.77 o
  18   9   9         82.31         43.39        11.73 o
  19   9   9        856.64        871.43        17.19 o
  20   9   9          9.50         25.87        10.53 o
  21   9   9         87.89        107.91        10.70 o
  22   9   9         41.36         67.60        10.26 o
  23   9   9        328.17        334.62        13.24 o
  24   9   9        371.82        278.11        19.68 o
   0  10   9      23026.71      23018.02       369.46 o
   1  10   9      15958.46      17092.01       196.72 o
   2  10   9       2536.70       2262.16        33.45 o
   3  10   9         70.71        153.27        13.22 o
   4  10   9        291.38        260.43        15.95 o
   5  10   9       2174.18       1903.68        41.35 o
   6  10   9       3845.20       3411.97        41.05 o
   7  10   9       4925.86       4962.13        49.65 o
   8  10   9        422.76        452.06        12.08 o
   9  10   9        455.80        441.60        12.72 o
  10  10   9        146.94        174.00        10.73 o
  11  10   9          0.05         -0.76        10.18 o
  12  10   9        149.08        123.72        11.83 o
  13  10   9        838.40        738.85        15.94 o
  14  10   9        692.81        788.12        21.99 o
  15  10   9         21.58         45.90        10.54 o
  16  10   9          3.45          9.86        11.05 o
  17  10   9        450.13        351.41        14.14 o
  18  10   9       3760.45       3776.81        40.41 o
  19  10   9         25.27         85.40        10.63 o
  20  10   9        273.78        297.13        11.75 o
  21  10   9        106.68        118.58         9.97 o
  22  10   9        427.43        511.99        13.32 o
  23  10   9        634.68        647.59        23.46 o
   1  11   9       4938.68       5422.98        76.00 o
   2  11   9         81.17         55.13        12.96 o
   3  11   9        433.38        531.77        18.07 o
   4  11   9       1093.68        911.45        20.30 o
   5  11   9        108.64        162.44        11.87 o
   6  11   9       2167.36       2193.39        27.96 o
   7  11   9        794.54        746.33        15.47 o
   8  11   9       5546.45       6059.97        57.35 o
   9  11   9        359.30        347.30        12.36 o
  10  11   9          2.07         21.77        10.64 o
  11  11   9          9.98         42.11        10.39 o
  12  11   9        104.16        124.67        11.87 o
  13  11   9        955.59        888.37        16.70 o
  14  11   9         38.74         13.41        11.10 o
  15  11   9        106.04        103.74        12.46 o
  16  11   9        110.13        114.40        13.00 o
  17  11   9       1339.37       1282.41        19.90 o
  18  11   9        549.93        513.41        13.79 o
  19  11   9         48.94         99.27        10.55 o
  20  11   9         86.05         99.61        10.30 o
  21  11   9         82.17         69.49         8.88 o
  22  11   9        296.34        259.69        11.00 o
  23  11   9        210.48         96.08        12.62 o
   0  12   9      28691.24      28654.83       366.96 o
   1  12   9       3551.50       3687.25        40.87 o
   2  12   9       1820.93       1976.36        31.30 o
   3  12   9        385.79        355.38        13.07 o
   4  12   9          3.31          5.21         9.95 o
   5  12   9         37.73         76.92        11.68 o
   6  12   9        232.54        262.15        13.08 o
   7  12   9       4099.78       3967.70        39.01 o
   8  12   9       3208.89       3232.89        33.78 o
   9  12   9        132.49        162.10        11.25 o
  10  12   9        427.14        437.64        12.87 o
  11  12   9        336.80        304.11        12.48 o
  12  12   9        529.43        551.82        14.27 o
  13  12   9       1711.25       1516.98        27.48 o
  14  12   9       1769.17       1718.76        23.19 o
  15  12   9        408.79        390.61        14.17 o
  16  12   9         66.33         69.44        12.93 o
  17  12   9        255.03        323.71        12.90 o
  18  12   9       1008.18       1273.47        19.30 o
  19  12   9        148.29        172.58        10.41 o
  20  12   9        109.35        109.92         9.90 o
  21  12   9        195.59        172.94         8.53 o
  22  12   9         34.72         29.37        10.31 o
   1  13   9        649.50        920.43        26.79 o
   2  13   9       4120.20       3856.69        42.18 o
   3  13   9        460.68        482.45        13.83 o
   4  13   9        360.82        304.05        13.24 o
   5  13   9         89.01         88.39        11.72 o
   6  13   9        667.45        644.70        18.40 o
   7  13   9         86.07         79.69        10.39 o
   8  13   9         22.58         19.42         9.97 o
   9  13   9       2411.84       2497.00        29.30 o
  10  13   9         33.54          8.80        11.61 o
  11  13   9       1592.63       1707.54        22.36 o
  12  13   9         66.90         97.07        11.72 o
  13  13   9        159.65        259.68        12.53 o
  14  13   9       1552.10       1381.17        20.39 o
  15  13   9        769.35        859.59        25.04 o
  16  13   9       2464.46       2691.89        36.01 o
  17  13   9        496.93        494.30        13.46 o
  18  13   9        600.37        605.32        13.28 o
  19  13   9        112.94        182.04        10.31 o
  20  13   9         61.43         68.56         8.58 o
  21  13   9        102.65        145.92        10.33 o
  22  13   9        188.57        207.76        18.22 o
   0  14   9       1059.07       1214.56        23.14 o
   1  14   9        715.12        743.13        14.62 o
   2  14   9         45.23         24.36        10.27 o
   3  14   9         41.84         18.41        10.25 o
   4  14   9        896.39        935.34        18.43 o
   5  14   9        566.67        630.53        16.06 o
   6  14   9        753.58        757.92        17.80 o
   7  14   9        354.54        340.63        13.61 o
   8  14   9       2222.54       2244.72        26.24 o
   9  14   9         40.15         45.46        11.52 o
  10  14   9       2258.65       2101.51        29.61 o
  11  14   9        461.69        373.60        13.43 o
  12  14   9       1662.57       1888.95        30.87 o
  13  14   9          4.49         10.31        10.69 o
  14  14   9         23.29         51.38        10.84 o
  15  14   9        184.65        145.61        11.48 o
  16  14   9        211.13        227.15        12.23 o
  17  14   9         49.26         58.73        10.11 o
  18  14   9         47.23         78.66         9.44 o
  19  14   9        108.51         78.39        10.11 o
  20  14   9        191.96        234.47        10.45 o
  21  14   9         33.87         25.21         9.74 o
   1  15   9       8256.83       8436.58        78.04 o
   2  15   9         35.97         36.41         9.87 o
   3  15   9       2995.76       3147.17        32.13 o
   4  15   9          9.26         10.41        11.82 o
   5  15   9        360.17        564.75        18.60 o
   6  15   9       3106.93       3333.29        36.91 o
   7  15   9       1542.68       1740.89        26.31 o
   8  15   9       3135.10       3049.02        37.18 o
   9  15   9          4.03         13.18        12.58 o
  10  15   9       1741.85       1813.21        27.39 o
  11  15   9       1548.36       1295.84        24.15 o
  12  15   9        955.81        870.80        19.20 o
  13  15   9       1771.89       1886.32        27.48 o
  14  15   9        886.35        895.31        17.55 o
  15  15   9        224.48        220.94        11.70 o
  16  15   9        302.23        305.66        13.04 o
  17  15   9         76.34         92.15        10.19 o
  18  15   9         24.73         36.20         9.78 o
  19  15   9        140.88        178.59         9.52 o
  20  15   9          5.12         -8.12         8.40 o
  21  15   9        268.28        221.98        15.67 o
   0  16   9       1064.97       1045.63        23.88 o
   1  16   9       4003.65       3696.95        39.96 o
   2  16   9       1712.80       1794.39        23.03 o
   3  16   9         67.04         48.78        11.65 o
   4  16   9       1015.38        994.39        27.77 o
   5  16   9        674.57        636.04        16.21 o
   6  16   9       1460.63       1727.27        25.95 o
   7  16   9       7359.75       7548.26        79.45 o
   8  16   9         18.98         38.97        12.33 o
   9  16   9          0.28         17.37        12.37 o
  10  16   9       1011.09        942.09        19.56 o
  11  16   9        239.88        277.74        13.53 o
  12  16   9         21.93         31.93        13.58 o
  13  16   9        974.70       1052.95        21.34 o
  14  16   9       1418.83       1199.42        20.09 o
  15  16   9        182.46        168.89        11.07 o
  16  16   9         18.27          4.35        11.67 o
  17  16   9        939.71        997.32        22.15 o
  18  16   9       2261.82       2470.42        36.06 o
  19  16   9        642.23        719.35        17.04 o
  20  16   9        534.91        388.55        22.60 o
   1  17   9          5.05          5.76        10.69 o
   2  17   9       1093.09        777.25        18.74 o
   3  17   9       1415.04       1494.53        25.81 o
   4  17   9        320.46        348.15        12.79 o
   5  17   9       5366.46       5522.79        64.26 o
   6  17   9       3453.55       3596.78        41.71 o
   7  17   9        223.67        129.64        13.16 o
   8  17   9        187.06         85.08        12.77 o
   9  17   9        476.92        470.37        15.86 o
  10  17   9       1108.36       1059.18        19.09 o
  11  17   9        438.37        383.74        12.48 o
  12  17   9        362.09        321.39        12.75 o
  13  17   9        771.39        872.84        17.96 o
  14  17   9         37.64         29.51        10.27 o
  15  17   9        180.15        225.03        10.51 o
  16  17   9          8.39         19.64         9.31 o
  17  17   9        185.17        182.49        10.05 o
  18  17   9         41.10         60.22        13.85 o
  19  17   9        406.60        360.73        14.94 o
   0  18   9       1708.12       1838.81        37.61 o
   1  18   9       1502.34       1576.35        24.17 o
   2  18   9       1971.45       1884.33        26.37 o
   3  18   9        967.45        829.18        18.42 o
   4  18   9        146.77        124.76        12.62 o
   5  18   9          1.40          1.82        10.54 o
   6  18   9       2902.53       2896.77        43.70 o
   7  18   9        662.68        739.99        17.98 o
   8  18   9         58.09         28.91        11.99 o
   9  18   9        208.38        220.19        12.84 o
  10  18   9        143.16        182.97        11.55 o
  11  18   9         58.16         75.45        10.29 o
  12  18   9        322.41        362.58        11.76 o
  13  18   9         91.14         89.14        10.42 o
  14  18   9         99.86        117.96        10.37 o
  15  18   9        136.51        143.76         9.99 o
  16  18   9        129.08         69.51         8.67 o
  17  18   9         72.59         72.12        12.08 o
  18  18   9        263.74        277.38        21.51 o
   1  19   9        169.25         97.23        14.77 o
   2  19   9        259.98        355.63        17.05 o
   3  19   9        133.77        154.39        15.02 o
   4  19   9        309.28        260.13        15.09 o
   5  19   9        655.51        539.92        17.96 o
   6  19   9        517.86        533.75        14.90 o
   7  19   9          6.12          9.91        12.07 o
   8  19   9        114.14        159.91        12.37 o
   9  19   9        112.84        108.89        11.66 o
  10  19   9        388.18        356.70        11.74 o
  11  19   9        818.79        844.75        15.65 o
  12  19   9        429.96        480.89        13.61 o
  13  19   9         33.29         56.06         9.93 o
  14  19   9          4.81          3.77         9.84 o
  15  19   9         19.67         32.06        11.48 o
  16  19   9        114.86        116.11        12.43 o
  17  19   9        260.91        237.15        12.66 o
   0  20   9       1500.81       1501.91        43.63 o
   1  20   9        635.24        535.54        20.74 o
   2  20   9         72.36         21.51        13.60 o
   3  20   9       1566.94       1432.60        30.86 o
   4  20   9        129.88         84.50        12.89 o
   5  20   9        342.26        341.35        14.15 o
   6  20   9        457.16        539.02        18.65 o
   7  20   9         73.80         47.98        12.09 o
   8  20   9         71.31        112.90        12.17 o
   9  20   9        130.19        167.10        10.40 o
  10  20   9        456.23        523.99        13.37 o
  11  20   9         15.35         33.50         9.30 o
  12  20   9       2849.83       3012.66        44.33 o
  13  20   9        132.85        181.49        10.39 o
  14  20   9        795.06        870.41        46.11 o
  15  20   9        432.10        378.04        22.23 o
  16  20   9          3.43         12.09        14.03 o
   1  21   9        210.39        256.40        13.88 o
   2  21   9        428.95        509.72        16.86 o
   3  21   9        511.71        594.86        19.35 o
   4  21   9         96.02         57.63        14.00 o
   5  21   9        285.57        260.18        13.01 o
   6  21   9       1329.33       1178.86        29.53 o
   7  21   9         44.21         45.85        12.86 o
   8  21   9         99.86        131.37        11.87 o
   9  21   9        205.28        254.13        10.88 o
  10  21   9        343.13        308.97        11.79 o
  11  21   9        778.64        779.89        26.80 o
  12  21   9         59.31         38.15        11.74 o
  13  21   9        418.58        327.39        14.96 o
  14  21   9         48.12         38.74        10.89 o
   0  22   9         86.27         59.72        16.94 o
   1  22   9       1075.30       1166.21        21.53 o
   2  22   9         58.78         84.15        11.55 o
   3  22   9        114.67         56.40        10.80 o
   4  22   9          0.60          9.13        11.46 o
   5  22   9         21.04         22.77         9.83 o
   6  22   9        239.60        172.11        13.54 o
   7  22   9        681.90        698.11        18.78 o
   8  22   9         33.34         18.24        11.67 o
   9  22   9         13.33         48.68        10.10 o
  10  22   9        319.77        305.30        23.46 o
  11  22   9        128.03         98.41        16.81 o
  12  22   9        438.47        422.32        30.62 o
  13  22   9        238.60        177.87        16.77 o
   1  23   9         49.92         58.02         9.23 o
   2  23   9          5.75          1.30         8.82 o
   3  23   9        130.96        129.10        11.33 o
   4  23   9        230.99        186.07        30.16 o
   5  23   9        163.74        231.28        13.29 o
   6  23   9         92.64         79.08        11.17 o
   7  23   9         36.21         54.72        10.37 o
   8  23   9        419.50        423.42        13.35 o
   9  23   9         29.37        944.86       606.70 o
  10  23   9          5.79         -1.86        11.64 o
  11  23   9        290.70        139.60        16.77 o
   0  24   9         80.90         37.41        15.50 o
   1  24   9        170.29        231.93        12.72 o
   2  24   9        129.08        166.62        15.11 o
   3  24   9        167.13        107.85        11.85 o
   4  24   9        133.74        144.89        12.23 o
   5  24   9          1.55          7.43         8.47 o
   6  24   9          1.70         16.70         9.73 o
   7  24   9          3.74         -5.90         9.54 o
   8  24   9         71.95         49.21        16.77 o
   1  25   9          8.69          6.88        10.26 o
   2  25   9          5.78          2.66        11.40 o
   3  25   9       2126.43       1786.53       102.64 o
   4  25   9        977.83        925.08        20.60 o
   0   0  10     149602.31     139303.03      4291.54 o
   1   0  10      10302.41       9149.69       171.99 o
   2   0  10        492.23        331.53        19.79 o
   3   0  10       6305.41       6557.20       128.02 o
   4   0  10      24250.58      23156.17       422.61 o
   5   0  10      32433.52      32634.03       590.68 o
   6   0  10      13324.56      12808.28       241.76 o
   7   0  10      15305.06      18008.07       336.89 o
   8   0  10        848.70       1115.19        35.84 o
   9   0  10       3269.14       3540.84        79.03 o
  10   0  10          2.32         89.30        32.44 o
  11   0  10       2494.77       2536.71       222.52 o
  12   0  10         97.50         79.70        22.29 o
  13   0  10      14214.29      14135.08       261.50 o
  14   0  10      11706.98      11359.85       164.39 o
  15   0  10       6303.01       6214.27        95.47 o
  16   0  10      12580.77      12864.23       167.97 o
  17   0  10       5464.84       4248.66        63.48 o
  18   0  10        393.24        505.48        20.27 o
  19   0  10       6897.62       7604.99       104.01 o
  20   0  10        214.24        350.10        22.52 o
  21   0  10        571.22        508.40        20.59 o
  22   0  10        127.18        120.75        15.21 o
  23   0  10          1.83         14.68        15.14 o
  24   0  10       1908.45       2106.41        77.27 o
  25   0  10         75.26         74.36        18.59 o
   1   1  10       4153.83       3461.36        49.02 o
   2   1  10         70.20        175.72        15.11 o
   3   1  10         70.38        152.71        15.43 o
   4   1  10       1106.92       1346.19        30.26 o
   5   1  10        105.13         99.07        15.75 o
   6   1  10       4544.48       5036.47        89.35 o
   7   1  10        873.54        693.28        22.31 o
   8   1  10       1640.56       2068.94        40.97 o
   9   1  10       7878.51       7991.29       123.50 o
  10   1  10        279.41        309.32        15.53 o
  11   1  10        521.25        474.42        19.96 o
  12   1  10       1968.52       2003.16        33.98 o
  13   1  10        712.56        641.77        18.38 o
  14   1  10        296.85        364.65        12.61 o
  15   1  10       1383.24       1577.17        21.53 o
  16   1  10        556.33        588.74        14.35 o
  17   1  10        481.28        426.51        12.67 o
  18   1  10        333.52        308.58        11.93 o
  19   1  10        446.20        414.17        13.78 o
  20   1  10       1120.72       1267.20        20.23 o
  21   1  10       1063.07       1083.30        24.48 o
  22   1  10        238.31        271.96        12.04 o
  23   1  10        162.69        144.09        12.08 o
  24   1  10         55.23         20.33        21.32 o
  25   1  10         10.84         17.10        19.50 o
   0   2  10       7012.23       6304.82       147.13 o
   1   2  10       3844.29       4067.89        72.30 o
   2   2  10       1194.71        910.04        22.61 o
   3   2  10        195.21        331.08        15.44 o
   4   2  10       1062.27        969.97        21.91 o
   5   2  10       2365.88       2254.89        47.43 o
   6   2  10      17240.58      18378.93       241.01 o
   7   2  10       3245.55       3640.71        55.89 o
   8   2  10        384.89        535.63        19.00 o
   9   2  10       1027.44       1054.02        26.10 o
  10   2  10        998.35       1290.86        28.27 o
  11   2  10        569.93        654.47        17.23 o
  12   2  10      18107.77      18994.85       202.44 o
  13   2  10        197.03        266.10        13.68 o
  14   2  10        194.45        154.88        12.53 o
  15   2  10        541.35        536.15        14.36 o
  16   2  10       2023.82       2155.51        29.20 o
  17   2  10       1493.10       1337.29        25.85 o
  18   2  10       6775.38       6307.76        62.81 o
  19   2  10       2678.68       2739.85        30.38 o
  20   2  10         10.70         16.46        10.06 o
  21   2  10          8.81         21.49        12.04 o
  22   2  10         46.88         49.22        10.59 o
  23   2  10         73.92         68.40        12.82 o
  24   2  10        423.15        366.86        26.25 o
  25   2  10         11.80          4.60        11.59 o
   1   3  10        161.96        110.45        14.82 o
   2   3  10      12809.12      12388.95       177.15 o
   3   3  10        550.18        493.11        16.97 o
   4   3  10         28.16         21.48        14.48 o
   5   3  10       2007.12       2417.99        46.18 o
   6   3  10        182.92        235.11        15.64 o
   7   3  10      21468.96      21581.61       283.09 o
   8   3  10        400.73        453.76        18.12 o
   9   3  10      16583.36      15430.43       207.83 o
  10   3  10       5434.35       5778.84        77.10 o
  11   3  10       1855.16       1542.82        24.62 o
  12   3  10       5096.24       4971.00        59.97 o
  13   3  10        131.99        172.96        11.32 o
  14   3  10        655.15        623.33        13.91 o
  15   3  10       1922.92       1964.16        25.41 o
  16   3  10       9036.56       8966.83        94.09 o
  17   3  10       6366.99       6454.87        66.95 o
  18   3  10        561.95        579.52        15.39 o
  19   3  10        660.11        558.56        13.23 o
  20   3  10          1.05         -0.17         9.59 o
  21   3  10          3.25          8.67         9.67 o
  22   3  10         62.66         35.39        13.33 o
  23   3  10         87.74         71.62        11.46 o
  24   3  10        113.00        113.00        13.66 o
  25   3  10        887.24        777.03        39.37 o
   0   4  10      28945.69      27503.71       608.11 o
   1   4  10      21209.63      21675.95       338.52 o
   2   4  10        405.66        348.60        19.50 o
   3   4  10          0.91         40.47        16.20 o
   4   4  10        815.74        939.93        40.98 o
   5   4  10        211.71        253.23        17.71 o
   6   4  10       1527.98       1409.42        29.76 o
   7   4  10       7794.40       7942.74       119.93 o
   8   4  10       5406.63       5599.30        79.89 o
   9   4  10       4642.64       4677.00        71.51 o
  10   4  10       3974.79       4026.62        60.55 o
  11   4  10         64.99         33.79         9.69 o
  12   4  10       2900.59       3014.66        55.81 o
  13   4  10          2.79          0.77        10.11 o
  14   4  10       1706.42       1957.79        25.88 o
  15   4  10       2637.72       2601.59        31.68 o
  16   4  10       1755.96       1991.88        27.96 o
  17   4  10        218.67        239.27        12.70 o
  18   4  10       2257.48       2556.15        31.60 o
  19   4  10        962.73       1027.93        18.17 o
  20   4  10         47.54         31.57        10.22 o
  21   4  10         36.41         59.82        10.21 o
  22   4  10        283.62        222.82        14.53 o
  23   4  10        563.27        634.16        17.59 o
  24   4  10         40.64         21.77        13.08 o
  25   4  10        704.16        454.89        23.69 o
   1   5  10         74.36         97.24        19.74 o
   2   5  10          0.37         29.08        19.53 o
   3   5  10       8816.02       9322.70       156.36 o
   4   5  10       3650.33       4233.53        85.30 o
   5   5  10        770.07        762.19        47.46 o
   6   5  10        401.59        370.99        21.90 o
   7   5  10         35.15          5.91        13.58 o
   8   5  10       1678.07       1882.00        40.02 o
   9   5  10        870.59        750.40        20.28 o
  10   5  10        169.62        224.36        13.08 o
  11   5  10       1767.11       2316.80        29.58 o
  12   5  10       6667.18       7522.63        77.83 o
  13   5  10         76.44         69.18        10.38 o
  14   5  10        322.08        334.76        11.55 o
  15   5  10        508.75        528.12        14.50 o
  16   5  10       2933.15       3152.30        36.08 o
  17   5  10        541.61        586.37        15.07 o
  18   5  10        101.64        114.68        11.19 o
  19   5  10          8.11         14.57        10.94 o
  20   5  10        329.36        297.61        11.87 o
  21   5  10        576.58        563.37        15.44 o
  22   5  10        153.93        121.42        13.14 o
  23   5  10        187.65        165.34        12.74 o
  24   5  10        369.64        429.89        20.60 o
  25   5  10         43.03         40.82        13.49 o
   0   6  10        903.80        957.30        36.43 o
   1   6  10         75.04         92.66        21.25 o
   2   6  10       1572.25       1707.83        49.82 o
   3   6  10       6863.55       6257.83       111.00 o
   4   6  10       1524.18       1324.44        36.13 o
   5   6  10        137.90         93.05        16.99 o
   6   6  10      18763.42      18704.98       247.26 o
   7   6  10        995.41       1089.81        26.66 o
   8   6  10        277.38        317.17        19.34 o
   9   6  10       5645.82       5382.59        70.18 o
  10   6  10         36.34         16.42         8.75 o
  11   6  10       3073.82       3074.80        36.52 o
  12   6  10       3623.99       3442.75        42.29 o
  13   6  10        399.44        321.18        11.73 o
  14   6  10        382.27        544.27        13.68 o
  15   6  10         17.58          9.61        10.41 o
  16   6  10        369.34        374.75        13.18 o
  17   6  10       1198.03       1365.53        20.07 o
  18   6  10       1254.68       1219.81        21.12 o
  19   6  10       2058.44       2180.13        29.00 o
  20   6  10        405.23        468.60        14.77 o
  21   6  10          9.39         23.42        10.55 o
  22   6  10        300.02        277.00        11.96 o
  23   6  10          3.61          7.90         9.97 o
  24   6  10        378.11        333.84        14.12 o
   1   7  10       1065.37        922.06        33.12 o
   2   7  10       1913.10       1800.21        45.11 o
   3   7  10       1487.51       1468.64        46.40 o
   4   7  10       1016.69        765.96        32.19 o
   5   7  10        286.51        307.10        21.23 o
   6   7  10       5398.25       5685.88        89.60 o
   7   7  10       1968.40       1774.44        39.77 o
   8   7  10      12100.35      12447.85       187.29 o
   9   7  10       1489.33       1645.84        23.57 o
  10   7  10        615.46        601.15        15.81 o
  11   7  10          1.78         -1.91         9.93 o
  12   7  10        138.03        105.49        11.05 o
  13   7  10          6.29         29.07        10.07 o
  14   7  10       2656.14       2451.07        32.11 o
  15   7  10          3.21         19.28        10.63 o
  16   7  10        707.90        575.80        15.14 o
  17   7  10        915.56        907.36        17.73 o
  18   7  10       1495.50       1739.23        24.36 o
  19   7  10       2504.96       2297.40        29.88 o
  20   7  10        430.22        431.04        12.91 o
  21   7  10        315.82        262.88        11.80 o
  22   7  10        169.11        121.70        10.47 o
  23   7  10         11.47         41.56        10.81 o
  24   7  10        339.35        300.58        12.31 o
   0   8  10      21702.70      23278.38       429.92 o
   1   8  10          9.05         22.20        16.13 o
   2   8  10        138.37        150.00        34.93 o
   3   8  10         44.72         78.95        24.02 o
   4   8  10        298.47        322.50        20.83 o
   5   8  10      10473.20      10201.44       173.35 o
   6   8  10          3.20         18.67        16.58 o
   7   8  10       3015.22       3280.67        46.08 o
   8   8  10       1193.81       1074.28        16.66 o
   9   8  10        329.62        312.13        11.46 o
  10   8  10       5553.14       5650.30        70.44 o
  11   8  10       2767.74       3091.58        49.20 o
  12   8  10       3852.54       3717.97        50.16 o
  13   8  10         46.43         46.51        10.57 o
  14   8  10        392.70        385.75        13.92 o
  15   8  10          3.16        -10.51        11.71 o
  16   8  10        218.30        307.04        13.18 o
  17   8  10       2655.91       2554.81        31.15 o
  18   8  10        498.15        518.53        13.97 o
  19   8  10        358.04        288.04        15.24 o
  20   8  10        870.20       1140.50        27.12 o
  21   8  10         47.50         59.00        10.48 o
  22   8  10         92.21        105.97        10.63 o
  23   8  10       1559.62       1498.69        29.10 o
  24   8  10        302.09        297.06        21.14 o
   1   9  10      12072.44      11674.79       162.52 o
   2   9  10        740.30        862.25        32.32 o
   3   9  10       1367.01       1277.32        38.03 o
   4   9  10       3106.52       3341.08        88.95 o
   5   9  10       4067.82       4233.73        79.24 o
   6   9  10       5255.61       4716.25        59.75 o
   7   9  10       1309.17       1101.67        16.47 o
   8   9  10        883.82        845.12        15.02 o
   9   9  10        238.88        339.60        11.82 o
  10   9  10       1827.41       2283.67        30.87 o
  11   9  10        923.41        837.80        17.77 o
  12   9  10        119.97        141.55        12.39 o
  13   9  10        863.43        821.79        17.72 o
  14   9  10        329.90        406.47        14.33 o
  15   9  10        938.57       1096.12        19.44 o
  16   9  10        457.63        493.17        14.84 o
  17   9  10        100.09        144.01        12.37 o
  18   9  10        739.87        742.82        15.97 o
  19   9  10        351.70        337.53        12.54 o
  20   9  10        710.03        601.69        15.01 o
  21   9  10        952.07        917.41        18.04 o
  22   9  10        119.67         97.18         8.86 o
  23   9  10         16.21          1.75         8.67 o
   0  10  10       2374.26       2630.68        56.45 o
   1  10  10      21477.12      22039.94       268.93 o
   2  10  10        363.52        274.57        14.89 o
   3  10  10       1363.50       1318.65        27.44 o
   4  10  10       2186.94       2357.44        40.73 o
   5  10  10       1344.01       1426.73        25.65 o
   6  10  10        130.19        147.84        11.17 o
   7  10  10         10.12          8.86         9.36 o
   8  10  10          0.76          7.51         9.26 o
   9  10  10       2185.49       2209.06        31.33 o
  10  10  10        912.70        956.36        18.25 o
  11  10  10        708.04        832.28        17.52 o
  12  10  10         75.37         32.45        12.26 o
  13  10  10        735.47        764.36        17.45 o
  14  10  10       2190.96       2360.95        32.06 o
  15  10  10       1633.12       1808.93        25.54 o
  16  10  10         65.95         42.25        11.34 o
  17  10  10        148.55        139.20        11.69 o
  18  10  10        239.78        232.67        11.55 o
  19  10  10        218.25        188.40        12.33 o
  20  10  10         33.98         64.20        10.78 o
  21  10  10        124.73        140.58        12.58 o
  22  10  10         63.25         88.78        11.87 o
  23  10  10        252.40        190.09        11.98 o
   1  11  10       1085.52       1130.31        27.95 o
   2  11  10       3947.15       3976.71        52.74 o
   3  11  10       2241.27       2209.90        32.91 o
   4  11  10         21.95         80.37        12.54 o
   5  11  10        540.94        483.71        14.99 o
   6  11  10       3377.27       3297.51        40.60 o
   7  11  10         11.67         41.75         9.88 o
   8  11  10         76.08         87.64        10.09 o
   9  11  10        578.51        529.23        14.05 o
  10  11  10       1096.49       1234.09        18.81 o
  11  11  10       1515.22       1612.41        22.83 o
  12  11  10       1855.47       1816.39        25.18 o
  13  11  10        933.95        976.91        18.13 o
  14  11  10       1025.81       1131.52        18.29 o
  15  11  10        225.49        193.99        11.78 o
  16  11  10          1.75         13.48        11.35 o
  17  11  10       4699.04       4793.93        49.22 o
  18  11  10          0.45         -4.52        10.22 o
  19  11  10        956.86        927.21        21.15 o
  20  11  10         47.57         46.14         9.39 o
  21  11  10          0.14          5.88         7.55 o
  22  11  10         27.72         35.13         9.87 o
  23  11  10        218.39        223.07        16.77 o
   0  12  10      13462.83      13953.29       172.04 o
   1  12  10       1791.26       1824.20        23.37 o
   2  12  10         77.11         36.58         9.35 o
   3  12  10        987.38       1036.91        17.17 o
   4  12  10       3462.35       3379.58        47.48 o
   5  12  10          6.40         16.26        12.35 o
   6  12  10        345.69        300.79        13.05 o
   7  12  10        376.80        356.93        12.54 o
   8  12  10        477.43        505.40        13.86 o
   9  12  10       3993.08       3683.50        37.49 o
  10  12  10       3794.87       3992.20        40.13 o
  11  12  10          2.03          9.68        11.52 o
  12  12  10        129.52        127.26        11.81 o
  13  12  10        343.14        385.01        12.76 o
  14  12  10         64.78         69.45        10.98 o
  15  12  10       1725.20       1915.83        26.21 o
  16  12  10       1554.76       1642.21        30.20 o
  17  12  10        316.34        405.95        13.03 o
  18  12  10        318.94        325.32        12.14 o
  19  12  10        492.97        500.02        13.42 o
  20  12  10        310.82        416.24        15.28 o
  21  12  10          4.90          3.39         8.02 o
  22  12  10         29.11         43.02         7.29 o
   1  13  10       4711.19       5077.57        51.61 o
   2  13  10       3465.11       3707.48        35.57 o
   3  13  10        904.68       1013.57        15.43 o
   4  13  10       1376.92       1168.28        30.01 o
   5  13  10       1579.02       1607.20        27.84 o
   6  13  10        811.59        943.18        19.43 o
   7  13  10       1149.93        938.14        17.19 o
   8  13  10       1013.73        900.22        17.66 o
   9  13  10        618.87        753.24        16.27 o
  10  13  10         31.89         27.36        10.54 o
  11  13  10       1953.84       2200.01        28.28 o
  12  13  10       3022.32       2974.92        32.11 o
  13  13  10       1091.68       1060.74        17.78 o
  14  13  10        161.17        194.67        12.12 o
  15  13  10        114.86        124.20        11.81 o
  16  13  10         26.63         24.39        10.56 o
  17  13  10        145.35        121.90        10.44 o
  18  13  10       1280.51       1272.17        25.29 o
  19  13  10        111.65        146.95        10.00 o
  20  13  10        276.76        332.88        11.10 o
  21  13  10        794.04        770.96        26.22 o
  22  13  10        556.17        502.64        22.96 o
   0  14  10        895.55        932.93        22.26 o
   1  14  10        635.34        703.00        14.45 o
   2  14  10        867.76        969.23        16.71 o
   3  14  10       1577.64       1703.52        24.26 o
   4  14  10       3760.36       3681.22        47.35 o
   5  14  10         34.66          8.52        11.44 o
   6  14  10       1520.66       1427.21        20.60 o
   7  14  10         11.50         21.95        11.02 o
   8  14  10       1356.82       1093.07        18.16 o
   9  14  10       3133.98       2957.80        34.85 o
  10  14  10       4939.31       4917.88        51.15 o
  11  14  10        571.25        668.98        14.14 o
  12  14  10        525.08        444.46        13.09 o
  13  14  10        329.60        265.72        12.94 o
  14  14  10         10.85         12.68        10.73 o
  15  14  10        254.19        207.60        11.41 o
  16  14  10        252.43        244.80        11.09 o
  17  14  10          0.49         -0.01         9.99 o
  18  14  10       1122.18       1348.17        19.89 o
  19  14  10       1135.39       1318.13        24.81 o
  20  14  10        224.47        145.13        12.80 o
   1  15  10       1901.39       1651.85        23.18 o
   2  15  10        175.01        134.01        11.41 o
   3  15  10       1413.61       1445.19        19.08 o
   4  15  10       4282.43       3923.07        45.23 o
   5  15  10        368.83        307.00        12.83 o
   6  15  10        602.90        669.72        16.84 o
   7  15  10        100.83        280.71        13.85 o
   8  15  10       3857.91       4172.20        49.58 o
   9  15  10        559.02        421.59        14.29 o
  10  15  10        119.68        105.97        11.39 o
  11  15  10        297.87        335.05        12.62 o
  12  15  10       7646.92       7756.91        78.97 o
  13  15  10       1278.38       1321.62        19.62 o
  14  15  10        131.80         88.73         9.88 o
  15  15  10        322.54        299.05        11.60 o
  16  15  10       1239.83       1190.22        30.08 o
  17  15  10          0.96         18.60         9.72 o
  18  15  10         80.57        108.20         9.37 o
  19  15  10          0.12         -5.96        10.59 o
  20  15  10          9.65         -2.57         7.47 o
   0  16  10       2801.83       2831.38        43.02 o
   1  16  10        251.63        334.89        12.74 o
   2  16  10        217.35        161.07        11.47 o
   3  16  10       5713.26       6119.22        58.55 o
   4  16  10          7.52         16.74        11.19 o
   5  16  10       1783.87       2057.67        36.90 o
   6  16  10         29.77         43.89        11.41 o
   7  16  10       1717.58       1615.13        26.00 o
   8  16  10       1005.61        935.88        21.08 o
   9  16  10         38.13         67.57        12.64 o
  10  16  10        766.75        780.66        17.68 o
  11  16  10         12.00         44.01        12.47 o
  12  16  10        106.04         95.13        12.20 o
  13  16  10       1707.67       1805.60        37.97 o
  14  16  10        868.17        806.46        16.22 o
  15  16  10        154.84        170.82        11.37 o
  16  16  10          1.34          4.97        10.68 o
  17  16  10        152.14        116.22        12.20 o
  18  16  10        387.46        305.73        13.60 o
  19  16  10        394.49        410.17        13.81 o
   1  17  10        173.28        235.83        12.67 o
   2  17  10        147.87        171.06        12.34 o
   3  17  10         19.04         33.11        10.84 o
   4  17  10         31.28          0.24        10.38 o
   5  17  10          5.09         18.52        10.88 o
   6  17  10       2218.68       2258.41        29.61 o
   7  17  10         32.21         10.55        11.52 o
   8  17  10       2130.24       2335.27        29.79 o
   9  17  10       1229.44       1273.09        21.98 o
  10  17  10          1.02         -5.16        10.79 o
  11  17  10       1019.26       1015.71        17.94 o
  12  17  10        429.23        439.69        15.67 o
  13  17  10         11.21         30.48        10.63 o
  14  17  10        381.20        361.37        13.95 o
  15  17  10          6.82         21.14        10.74 o
  16  17  10        104.23        151.06        11.81 o
  17  17  10        705.67        677.10        18.85 o
  18  17  10         95.11         50.71        19.14 o
   0  18  10       1081.90       1193.66        36.41 o
   1  18  10        559.43        613.33        15.76 o
   2  18  10       4997.74       4704.82        50.99 o
   3  18  10        146.71        202.37        12.28 o
   4  18  10          5.28         42.70        11.88 o
   5  18  10         13.12         51.97        10.47 o
   6  18  10        648.30        730.40        19.18 o
   7  18  10         33.55         43.86        12.99 o
   8  18  10       1371.60       1271.33        22.25 o
   9  18  10         29.30         40.20        10.92 o
  10  18  10         43.81         43.75        10.55 o
  11  18  10        329.99        273.54        11.35 o
  12  18  10        699.52        611.65        13.90 o
  13  18  10          0.21         -2.07         9.54 o
  14  18  10         27.17         49.78        10.15 o
  15  18  10          0.27          0.84         9.58 o
  16  18  10        609.87        500.28        17.57 o
  17  18  10         16.11         29.54         8.79 o
   1  19  10       1324.15       1244.95        28.03 o
   2  19  10       1629.62       1455.67        28.28 o
   3  19  10         80.78         42.55        11.26 o
   4  19  10        643.47        664.88        21.68 o
   5  19  10       2419.11       2072.24        35.31 o
   6  19  10        973.81       1010.13        21.05 o
   7  19  10       1650.41       1651.89        26.77 o
   8  19  10         97.88         89.69        12.04 o
   9  19  10         29.47         63.36         9.90 o
  10  19  10         11.79         13.74         9.68 o
  11  19  10        553.14        672.81        14.56 o
  12  19  10        178.56        136.55         9.47 o
  13  19  10        244.59        303.20        10.98 o
  14  19  10        138.42        133.31        10.68 o
  15  19  10        322.49        401.18        20.31 o
  16  19  10          1.04         -3.64        12.26 o
   0  20  10       1533.35       1497.45        42.74 o
   1  20  10          7.02          7.77        14.19 o
   2  20  10       2280.64       2556.21        37.01 o
   3  20  10        215.33        288.74        13.24 o
   4  20  10       1485.41       1417.67        29.22 o
   5  20  10         56.25         59.99        11.41 o
   6  20  10        462.55        470.57        18.08 o
   7  20  10         54.78         10.33        11.42 o
   8  20  10        110.69        152.24        10.97 o
   9  20  10         99.85        124.06        10.26 o
  10  20  10        738.66        682.65        14.80 o
  11  20  10         11.78          3.54         9.30 o
  12  20  10        802.15        772.91        17.67 o
  13  20  10        886.07        851.34        21.94 o
  14  20  10          3.16          6.14        11.86 o
  15  20  10         29.36         53.84         9.17 o
   1  21  10         51.70         69.38        12.17 o
   2  21  10         72.35         39.17        13.22 o
   3  21  10        181.53        181.55        12.70 o
   4  21  10        714.32        745.17        19.25 o
   5  21  10          7.29         49.34        11.55 o
   6  21  10       1026.53        976.97        26.30 o
   7  21  10        671.06        629.21        15.57 o
   8  21  10       1339.80       1412.17        41.16 o
   9  21  10         17.09         18.65        13.12 o
  10  21  10         65.69         58.56         8.41 o
  11  21  10        969.36        857.67        25.19 o
  12  21  10          1.27         -2.99        10.53 o
  13  21  10         13.75         17.73         9.31 o
  14  21  10         29.23         23.11         9.34 o
   0  22  10        881.27        722.28        25.61 o
   1  22  10        357.23        487.50        14.48 o
   2  22  10         54.03         86.25        12.42 o
   3  22  10         26.78         47.48        10.23 o
   4  22  10         67.61        140.07        13.20 o
   5  22  10        238.53        237.72        15.16 o
   6  22  10        231.76        230.23        13.47 o
   7  22  10         41.61         73.38        11.07 o
   8  22  10        315.23        294.65        11.96 o
   9  22  10          0.71          6.16         9.97 o
  10  22  10        542.35        594.22        24.81 o
  11  22  10         14.34         11.84        13.57 o
  12  22  10         65.42         48.90        10.06 o
   1  23  10        256.73        315.95        11.24 o
   2  23  10        257.14        220.74        10.66 o
   3  23  10        130.01        161.00        15.08 o
   4  23  10         63.93         61.18        14.64 o
   5  23  10       1205.60       1532.43        34.52 o
   6  23  10         31.43         46.94         9.85 o
   7  23  10         18.48         60.18         8.88 o
   8  23  10         99.93        101.91         8.72 o
   9  23  10        555.14        367.41        26.61 o
  10  23  10         86.87         56.86        15.67 o
   0  24  10        659.69        558.26       320.75 o
   1  24  10        115.30         90.23        40.08 o
   2  24  10         30.83         29.43        16.60 o
   3  24  10         22.65         26.72        10.30 o
   4  24  10        123.90         77.25        13.57 o
   5  24  10        492.82        467.31        15.54 o
   6  24  10        244.20        225.70        14.20 o
   1  25  10         18.02         24.05         8.76 o
   2  25  10         58.36         44.96         7.84 o
   3  25  10        135.86        120.28        12.03 o
   1   1  11      14961.31      15470.89       219.77 o
   2   1  11      29415.12      28367.15       363.57 o
   3   1  11       8926.37       9018.62       134.27 o
   4   1  11       2623.27       2810.04        50.38 o
   5   1  11      14165.76      15313.93       221.93 o
   6   1  11       1250.55       1340.93        32.03 o
   7   1  11       5322.93       5241.56        78.09 o
   8   1  11         21.86          0.59        13.69 o
   9   1  11        518.46        388.49        20.38 o
  10   1  11       1963.32       2083.81        47.58 o
  11   1  11       1904.42       1701.06        28.72 o
  12   1  11          0.75         20.65        13.13 o
  13   1  11         24.06          6.76        13.75 o
  14   1  11         19.03         27.26        15.84 o
  15   1  11        210.66        217.80        14.20 o
  16   1  11         11.21          4.10        12.95 o
  17   1  11       4674.05       4740.58        53.34 o
  18   1  11        105.32        118.96        11.88 o
  19   1  11         79.85        103.04        12.91 o
  20   1  11        159.16        137.35        12.40 o
  21   1  11        450.85        453.53        14.73 o
  22   1  11        296.32        253.60        12.64 o
  23   1  11        100.73        114.80        12.58 o
  24   1  11          0.51         16.82        16.77 o
  25   1  11         21.19          7.97        10.39 o
   0   2  11      18740.61      18969.14       540.00 o
   1   2  11        671.55        543.84        21.18 o
   2   2  11      11077.82      11291.13       164.08 o
   3   2  11       1844.01       1855.21        33.57 o
   4   2  11       3609.16       3950.98        74.94 o
   5   2  11       4217.28       4183.09        70.00 o
   6   2  11        924.04        923.99        26.04 o
   7   2  11       5358.86       5161.57        84.22 o
   8   2  11       2559.85       2953.73        62.59 o
   9   2  11      10827.84      12304.24       167.86 o
  10   2  11       1545.41       1440.74        29.89 o
  11   2  11        717.10        682.11        14.62 o
  12   2  11         43.76        132.68        11.15 o
  13   2  11        971.29        947.56        21.55 o
  14   2  11       1146.29       1042.19        22.26 o
  15   2  11       1328.15       1372.65        28.10 o
  16   2  11        652.31        731.60        19.61 o
  17   2  11        146.87        185.20        13.43 o
  18   2  11       1833.50       2209.22        27.14 o
  19   2  11       1725.27       2058.56        26.85 o
  20   2  11          3.17          8.56        11.68 o
  21   2  11        427.98        385.28        14.29 o
  22   2  11        585.90        683.96        16.95 o
  23   2  11        271.07        356.45        16.29 o
  24   2  11         61.67         69.25        16.62 o
  25   2  11         36.87         32.11         9.90 o
   1   3  11      31719.39      31421.11       491.01 o
   2   3  11       2495.46       2731.13        47.33 o
   3   3  11       2289.79       2387.43        50.25 o
   4   3  11      10423.92      10450.73       142.46 o
   5   3  11        377.83        571.37        26.02 o
   6   3  11       1031.17       1005.35        27.82 o
   7   3  11      11551.04      12205.82       180.46 o
   8   3  11       6601.27       6822.49        98.94 o
   9   3  11      15299.01      16700.86       223.36 o
  10   3  11        536.85        466.96        13.02 o
  11   3  11       1499.01       1449.70        21.76 o
  12   3  11         77.37         32.23        10.71 o
  13   3  11       1818.00       1891.77        30.24 o
  14   3  11       2787.08       2658.26        45.31 o
  15   3  11        169.77        159.91        12.34 o
  16   3  11       4068.35       4087.96        49.99 o
  17   3  11        644.35        548.02        15.86 o
  18   3  11         26.58         23.56        11.61 o
  19   3  11          8.68          4.53        10.78 o
  20   3  11         34.03         23.26        11.22 o
  21   3  11        413.95        433.60        14.04 o
  22   3  11        618.79        571.38        25.73 o
  23   3  11       1021.06        917.91        23.03 o
  24   3  11        586.86        613.62        19.10 o
  25   3  11        164.03         91.85        14.22 o
   0   4  11       2457.53       2370.08        77.09 o
   1   4  11          6.48         39.49        14.01 o
   2   4  11      12026.14      12085.07       176.97 o
   3   4  11       6879.07       6777.73       117.14 o
   4   4  11        177.74        231.42        21.08 o
   5   4  11       5142.20       5164.70        77.26 o
   6   4  11        988.04       1213.94        29.71 o
   7   4  11       4512.42       4240.03        72.37 o
   8   4  11        740.20        684.51        21.34 o
   9   4  11        533.84        446.68        19.29 o
  10   4  11        119.41        141.28         9.56 o
  11   4  11         78.90         57.65         9.59 o
  12   4  11        123.92        132.87        12.46 o
  13   4  11        443.12        388.06        16.07 o
  14   4  11         36.12         24.84        12.20 o
  15   4  11       1870.92       2004.43        26.18 o
  16   4  11       5007.63       4800.23        51.54 o
  17   4  11       1334.92       1385.64        21.34 o
  18   4  11          7.58          2.91        11.64 o
  19   4  11         10.56         -0.19        10.77 o
  20   4  11        193.37        165.63        11.16 o
  21   4  11        142.05        153.93        12.35 o
  22   4  11        276.39        301.06        15.00 o
  23   4  11         47.59         95.97        17.60 o
  24   4  11         74.40         65.00        11.91 o
   1   5  11        459.18        349.59        28.68 o
   2   5  11        376.73        421.91        24.53 o
   3   5  11        587.68        778.55        25.51 o
   4   5  11        366.39        198.99        18.31 o
   5   5  11       1934.89       1446.56        31.71 o
   6   5  11       1711.25       1698.62        35.39 o
   7   5  11        360.18        234.30        16.07 o
   8   5  11       7480.38       8242.24       127.65 o
   9   5  11       1975.05       2016.73        26.77 o
  10   5  11        624.14        716.03        14.90 o
  11   5  11       1300.90       1417.98        20.09 o
  12   5  11        311.33        373.91        13.96 o
  13   5  11        513.02        499.16        15.74 o
  14   5  11        246.37        246.86        13.75 o
  15   5  11       5207.28       5237.07        54.99 o
  16   5  11          4.41         31.49        13.13 o
  17   5  11       1012.55       1264.86        22.84 o
  18   5  11        948.59       1019.21        21.30 o
  19   5  11          7.95         -3.09        13.90 o
  20   5  11         87.43         56.07        12.23 o
  21   5  11        312.51        371.81        13.09 o
  22   5  11        322.54        344.81        16.82 o
  23   5  11       1029.30       1137.93        29.18 o
  24   5  11          1.02          1.92        17.31 o
   0   6  11      16208.65      16561.37       382.07 o
   1   6  11        765.27        918.37        33.00 o
   2   6  11       5169.74       5359.31       114.43 o
   3   6  11      13335.96      14264.01       209.64 o
   4   6  11       8657.93       9019.50       137.44 o
   5   6  11        593.47        531.95        22.44 o
   6   6  11       2176.84       2312.07        43.72 o
   7   6  11        239.90        379.08        21.00 o
   8   6  11       1023.66        998.65        23.53 o
   9   6  11       6721.63       7082.04        77.81 o
  10   6  11        246.12        267.14        11.85 o
  11   6  11        300.08        287.07        12.22 o
  12   6  11         59.53         69.10        11.78 o
  13   6  11       2319.82       1940.23        29.19 o
  14   6  11       1208.26       1420.96        23.56 o
  15   6  11         10.43         26.56        11.57 o
  16   6  11       3522.57       3571.94        39.14 o
  17   6  11        158.47        110.99        13.41 o
  18   6  11        150.33        162.02        13.07 o
  19   6  11       2186.96       1963.55        28.17 o
  20   6  11        387.85        366.10        13.54 o
  21   6  11          0.29         -1.65         9.74 o
  22   6  11        189.55        273.61        14.58 o
  23   6  11        467.00        385.41        16.73 o
  24   6  11        291.61        242.32        23.87 o
   1   7  11       5905.75       6067.77       123.27 o
   2   7  11      10154.59      10258.55       173.97 o
   3   7  11       4763.66       5116.40        95.38 o
   4   7  11       3242.06       3107.75        64.62 o
   5   7  11        876.65        944.60        29.81 o
   6   7  11       1472.24       1306.55        32.17 o
   7   7  11          1.76         27.26        14.76 o
   8   7  11       1267.11       1583.80        24.85 o
   9   7  11        397.89        472.52        12.64 o
  10   7  11         36.33         52.48        11.66 o
  11   7  11       1789.23       1941.28        26.25 o
  12   7  11        364.08        310.56        14.06 o
  13   7  11        216.81        183.24        13.18 o
  14   7  11        504.26        558.06        15.62 o
  15   7  11       2910.54       2949.35        33.95 o
  16   7  11         54.68         72.23        11.88 o
  17   7  11          8.75          9.43        11.59 o
  18   7  11        565.45        636.92        15.93 o
  19   7  11        579.95        390.04        13.94 o
  20   7  11          2.81         -0.92        10.97 o
  21   7  11        548.98        573.43        13.39 o
  22   7  11        143.73        121.80        10.33 o
  23   7  11        125.97        134.08        11.88 o
  24   7  11         33.68         25.88        12.37 o
   0   8  11         40.36         37.01        22.41 o
   1   8  11       4352.59       4847.11        82.48 o
   2   8  11         72.22        129.33        21.53 o
   3   8  11        808.89        848.12        66.39 o
   4   8  11       3881.55       3727.39        86.12 o
   5   8  11       4939.76       4858.43        92.81 o
   6   8  11       4770.07       4556.19        55.62 o
   7   8  11      12502.33      13374.18       131.39 o
   8   8  11          1.31         34.40         9.61 o
   9   8  11       4625.94       5202.51        56.70 o
  10   8  11         94.39        138.09        12.79 o
  11   8  11         26.71         80.40        13.29 o
  12   8  11         83.64        104.52        14.01 o
  13   8  11        430.01        418.94        16.25 o
  14   8  11         79.24         75.01        11.93 o
  15   8  11        268.15        295.75        13.31 o
  16   8  11        488.07        539.54        14.79 o
  17   8  11        227.37        334.79        13.73 o
  18   8  11         45.79         21.21        11.45 o
  19   8  11         54.60         49.41        10.58 o
  20   8  11        196.78        220.93        10.94 o
  21   8  11        139.31        171.42        10.86 o
  22   8  11       1007.62        957.50        20.62 o
  23   8  11         13.98         69.26        10.12 o
  24   8  11        138.13        100.24        13.49 o
   1   9  11       2049.25       2726.34        57.69 o
   2   9  11        782.02        977.69        35.49 o
   3   9  11       2015.81       1825.20        47.57 o
   4   9  11        454.48        461.28        25.03 o
   5   9  11        601.01        657.89        21.52 o
   6   9  11         31.62         48.46         8.92 o
   7   9  11        120.90        120.38        10.00 o
   8   9  11       1357.18       1327.22        19.86 o
   9   9  11       3147.44       3088.69        41.18 o
  10   9  11        397.00        395.69        14.66 o
  11   9  11         65.42         45.45        13.88 o
  12   9  11       3049.25       2654.03        38.84 o
  13   9  11        852.08        699.95        20.01 o
  14   9  11         42.45         38.65        12.87 o
  15   9  11       2752.11       2579.40        32.71 o
  16   9  11        168.02        140.85        12.86 o
  17   9  11       1019.10       1020.81        19.43 o
  18   9  11        313.64        315.48        13.78 o
  19   9  11         24.15         22.24        10.15 o
  20   9  11        469.71        545.21        13.11 o
  21   9  11        203.10        233.93        11.58 o
  22   9  11        264.05        350.66        14.36 o
  23   9  11       1024.11        813.96        20.20 o
   0  10  11      31856.94      33912.10       622.95 o
   1  10  11         67.23         48.06        19.30 o
   2  10  11        802.05        873.75        21.61 o
   3  10  11        660.04        601.12        14.58 o
   4  10  11       3502.16       3798.18        45.25 o
   5  10  11        104.89        145.25        10.52 o
   6  10  11        212.95        222.02        11.84 o
   7  10  11       3605.77       3649.16        42.73 o
   8  10  11      16375.39      16648.94       149.57 o
   9  10  11        554.07        647.99        14.12 o
  10  10  11       1033.06       1027.86        20.63 o
  11  10  11        769.65        798.84        18.75 o
  12  10  11       2338.28       2217.34        32.72 o
  13  10  11        419.67        487.00        15.78 o
  14  10  11       1004.43       1179.30        18.97 o
  15  10  11          1.53         10.10        11.13 o
  16  10  11        150.87        186.08        12.68 o
  17  10  11        167.23        293.39        13.50 o
  18  10  11       1848.95       2061.46        31.44 o
  19  10  11         35.40         34.82        10.62 o
  20  10  11         69.98        121.61        11.58 o
  21  10  11         26.70         52.24         8.86 o
  22  10  11         26.11         25.19        10.11 o
  23  10  11        204.71        110.69        29.34 o
   1  11  11       4378.87       4311.72        41.16 o
   2  11  11         58.61         63.27         9.29 o
   3  11  11        157.05        183.25         9.64 o
   4  11  11       5103.52       5697.67        65.25 o
   5  11  11       3533.91       3050.50        33.34 o
   6  11  11       2021.98       2052.07        28.19 o
   7  11  11       2422.41       2616.10        31.92 o
   8  11  11        968.00       1233.33        22.09 o
   9  11  11       2117.64       2295.57        27.33 o
  10  11  11       2123.96       2319.63        30.33 o
  11  11  11        257.08        256.79        14.13 o
  12  11  11       1940.48       1898.29        27.57 o
  13  11  11          2.80          7.39        12.00 o
  14  11  11         10.54         44.16        10.94 o
  15  11  11         80.33         42.93        10.99 o
  16  11  11        276.35        281.17        12.54 o
  17  11  11         11.76         18.85        10.95 o
  18  11  11         76.83         75.84        10.54 o
  19  11  11         34.80         15.54         9.92 o
  20  11  11         34.25         29.61         9.98 o
  21  11  11        376.76        371.22        17.51 o
  22  11  11        538.29        590.27        18.52 o
   0  12  11        922.89       1058.01        24.27 o
   1  12  11       2781.13       2856.35        32.39 o
   2  12  11         66.07         72.26         9.96 o
   3  12  11       1238.88       1099.76        17.73 o
   4  12  11        407.11        392.38        13.10 o
   5  12  11        803.85        674.61        16.02 o
   6  12  11       1276.10       1170.01        20.87 o
   7  12  11        814.53        771.12        16.82 o
   8  12  11       2306.41       2340.20        27.53 o
   9  12  11       1223.52       1278.45        19.05 o
  10  12  11          2.27          2.40        10.96 o
  11  12  11        206.85        181.97        12.95 o
  12  12  11        151.93        206.49        12.42 o
  13  12  11       6846.50       6458.79        80.45 o
  14  12  11       2484.85       2393.01        29.80 o
  15  12  11         62.65        120.07        12.19 o
  16  12  11        625.67        815.29        16.97 o
  17  12  11        186.89        199.11        11.87 o
  18  12  11         76.78        158.32        10.43 o
  19  12  11          0.23          0.96        10.05 o
  20  12  11        187.02        189.05        10.22 o
  21  12  11        167.70        157.86        11.88 o
   1  13  11        996.52        939.78        21.30 o
   2  13  11         11.16         17.90         9.94 o
   3  13  11       5335.12       5414.92        50.20 o
   4  13  11        238.50        262.38        12.09 o
   5  13  11       7325.69       7326.59        87.07 o
   6  13  11       2228.52       2086.89        28.25 o
   7  13  11          0.45         17.54        10.44 o
   8  13  11        171.33         93.18        11.38 o
   9  13  11       1270.94       1429.55        21.86 o
  10  13  11         15.79         22.29        11.13 o
  11  13  11       8502.05       8972.57        86.68 o
  12  13  11       1086.44       1163.38        18.70 o
  13  13  11         80.60         91.37        11.67 o
  14  13  11        503.46        463.54        15.81 o
  15  13  11        930.60        702.71        17.06 o
  16  13  11          7.57          0.71        10.74 o
  17  13  11         95.66        116.60        10.82 o
  18  13  11         26.72         31.60         9.88 o
  19  13  11        118.57        131.50        10.45 o
  20  13  11        193.25        234.42        13.93 o
  21  13  11        623.85        616.15        20.23 o
   0  14  11       1784.23       2081.62        54.84 o
   1  14  11         67.82         78.44        10.74 o
   2  14  11       3619.04       3768.48        46.54 o
   3  14  11          4.44         13.85         9.60 o
   4  14  11       2585.86       2159.04        31.03 o
   5  14  11         51.62         84.13        12.66 o
   6  14  11          2.08         21.91        10.47 o
   7  14  11         73.42        144.00        10.74 o
   8  14  11       1108.32       1038.03        18.41 o
   9  14  11       2491.14       2549.10        30.00 o
  10  14  11       1906.25       1817.38        24.48 o
  11  14  11         89.30        108.43        11.38 o
  12  14  11       1916.89       1801.76        23.83 o
  13  14  11        294.78        310.15        12.53 o
  14  14  11          6.72         -0.03        11.11 o
  15  14  11        229.83        164.83        11.82 o
  16  14  11        186.41        121.70        10.57 o
  17  14  11       1437.76       1682.04        26.15 o
  18  14  11         71.83         83.20         9.94 o
  19  14  11         25.60         29.51         8.27 o
  20  14  11        198.79        134.99         9.29 o
   1  15  11       4151.71       4490.04        55.34 o
   2  15  11       4723.20       4532.61        44.33 o
   3  15  11         89.19        116.58        10.42 o
   4  15  11        388.62        519.44        14.10 o
   5  15  11        185.64        159.90        10.81 o
   6  15  11          0.04          2.38         9.72 o
   7  15  11        359.08        460.37        12.46 o
   8  15  11          9.47         23.20        10.07 o
   9  15  11       5593.34       6055.00        54.80 o
  10  15  11       1896.21       1758.18        26.86 o
  11  15  11         11.97         36.30        11.69 o
  12  15  11       1149.97       1122.24        18.51 o
  13  15  11       3118.43       3481.69        37.70 o
  14  15  11         25.03         17.29         9.54 o
  15  15  11        202.98        249.34        11.45 o
  16  15  11         42.76         33.35        10.76 o
  17  15  11         23.89         12.66        10.45 o
  18  15  11        316.28        342.06        12.77 o
  19  15  11         62.25         75.70         9.93 o
  20  15  11         80.27         97.32        14.58 o
   0  16  11      12764.97      12938.00       176.26 o
   1  16  11       1710.06       1700.27        24.96 o
   2  16  11       4377.00       4605.26        52.86 o
   3  16  11       3031.04       2939.15        34.04 o
   4  16  11        178.29        163.32        11.77 o
   5  16  11       4123.24       3922.75        40.06 o
   6  16  11        506.57        468.38        14.03 o
   7  16  11       4424.38       4861.21        62.81 o
   8  16  11        504.63        585.10        16.18 o
   9  16  11          0.31          9.27        11.22 o
  10  16  11         37.11         44.30        12.31 o
  11  16  11        305.71        301.80        12.67 o
  12  16  11         48.28         44.75        10.62 o
  13  16  11          1.67         -1.81        10.29 o
  14  16  11        243.34        258.17        11.17 o
  15  16  11         57.68         90.69        10.41 o
  16  16  11          0.14         -2.55        12.32 o
  17  16  11        186.94        350.39        13.73 o
  18  16  11        481.33        437.50        18.78 o
  19  16  11          1.23          9.43         7.47 o
   1  17  11         10.24         10.61        11.09 o
   2  17  11       1704.95       1794.06        25.53 o
   3  17  11       3082.29       2931.36        33.84 o
   4  17  11        533.32        335.90        12.15 o
   5  17  11       4356.36       4624.70        49.23 o
   6  17  11        624.52        741.43        16.99 o
   7  17  11        618.00        730.36        19.87 o
   8  17  11         10.90         33.10        13.49 o
   9  17  11         16.14         35.65        11.74 o
  10  17  11        439.69        457.70        14.60 o
  11  17  11        204.95        274.73        12.65 o
  12  17  11        250.87        206.88        11.97 o
  13  17  11         63.57        109.49        11.18 o
  14  17  11         32.65         30.26        10.93 o
  15  17  11        158.16        143.46        12.56 o
  16  17  11        757.14        781.04        16.58 o
  17  17  11        111.51        145.78        17.87 o
  18  17  11         68.76         63.57        21.51 o
   0  18  11        226.91        278.01        19.67 o
   1  18  11         11.69         -1.81        12.58 o
   2  18  11       1513.96       1548.11        26.58 o
   3  18  11          2.39         -0.43        10.19 o
   4  18  11        488.80        589.84        17.37 o
   5  18  11        131.88        119.28        12.10 o
   6  18  11        149.08        211.77        14.26 o
   7  18  11          1.75        -12.56        12.64 o
   8  18  11         47.00         37.21        12.24 o
   9  18  11        169.55        100.94        12.93 o
  10  18  11          8.85        -10.48        11.38 o
  11  18  11          0.35          9.90        11.82 o
  12  18  11         16.83         22.68        11.16 o
  13  18  11        160.14        205.76        12.62 o
  14  18  11          0.55          7.59        11.25 o
  15  18  11         13.85         25.93         9.50 o
  16  18  11          5.74         -2.94        10.41 o
  17  18  11        123.93        122.39        11.31 o
   1  19  11        623.25        512.02        16.43 o
   2  19  11         33.33         47.01        11.10 o
   3  19  11       1407.17       1472.39        23.09 o
   4  19  11        556.39        627.55        17.16 o
   5  19  11        145.87        148.35        12.48 o
   6  19  11          8.75         10.55        11.99 o
   7  19  11         96.14         96.05        11.73 o
   8  19  11        570.53        741.06        17.08 o
   9  19  11        305.57        240.89        12.81 o
  10  19  11        421.75        509.74        14.67 o
  11  19  11       1163.03       1211.36        20.12 o
  12  19  11        288.52        284.28        10.52 o
  13  19  11         11.90         10.73         9.74 o
  14  19  11          0.82          0.30         8.94 o
  15  19  11         75.71         90.17        12.42 o
  16  19  11       1423.63       1465.26        51.39 o
   0  20  11        546.08        343.88        23.48 o
   1  20  11       1925.60       1740.60        32.51 o
   2  20  11        457.96        444.71        16.30 o
   3  20  11       1366.55       1746.68        26.05 o
   4  20  11          2.00          2.70        11.66 o
   5  20  11       1689.03       1715.66        28.56 o
   6  20  11         73.08         27.31        13.23 o
   7  20  11          0.07         14.57        12.85 o
   8  20  11         42.34         60.53        11.86 o
   9  20  11         84.69         76.99        11.16 o
  10  20  11         36.51        117.17        10.54 o
  11  20  11        409.41        357.09        12.81 o
  12  20  11         43.58         42.41         9.79 o
  13  20  11        296.87        423.07        15.99 o
  14  20  11         86.99         42.52        13.17 o
   1  21  11          1.32         -1.89        11.19 o
   2  21  11         11.91         12.00        12.16 o
   3  21  11          0.75          8.88        12.38 o
   4  21  11        508.36        515.38        15.20 o
   5  21  11        550.64        461.84        17.52 o
   6  21  11        439.60        510.69        15.82 o
   7  21  11        252.28        205.36        13.97 o
   8  21  11       1245.61       1264.93        25.42 o
   9  21  11         28.13          1.13         8.97 o
  10  21  11        251.78        255.29        15.48 o
  11  21  11        234.64        125.52        12.52 o
  12  21  11         78.69         92.07         9.83 o
  13  21  11        128.15        108.99        16.95 o
   0  22  11        876.33        842.94        26.27 o
   1  22  11         23.67         27.80         9.64 o
   2  22  11          2.89          6.21         9.26 o
   3  22  11         70.46        158.93        11.49 o
   4  22  11        157.95        169.95        17.25 o
   5  22  11         28.36         66.02        10.73 o
   6  22  11         68.20         53.50        10.62 o
   7  22  11         18.91         10.79         8.11 o
   8  22  11        969.85       1042.41        37.96 o
   9  22  11         53.35        101.32        13.83 o
  10  22  11          1.06          4.27        11.14 o
  11  22  11        120.03         97.32        18.22 o
   1  23  11        289.80          5.39        43.59 o
   2  23  11        974.83       1100.39        28.92 o
   3  23  11          0.35          4.27        14.10 o
   4  23  11         55.59        118.02        13.77 o
   5  23  11         38.50         17.65        12.48 o
   6  23  11        178.92        204.27        12.00 o
   7  23  11         15.64         19.18        11.66 o
   8  23  11         52.26         38.10        39.18 o
   9  23  11        264.94        132.31        16.77 o
   0  24  11         10.04        -12.76        39.37 o
   1  24  11         72.23         -2.48        27.30 o
   2  24  11         91.73         96.33        13.27 o
   3  24  11         10.28         15.05         8.53 o
   4  24  11        141.17        191.45        14.37 o
   5  24  11        616.53        577.16        62.15 o
   0   0  12      82539.81      86578.76      1894.36 o
   1   0  12      17147.71      14741.60       274.69 o
   2   0  12       2796.05       2552.01        75.15 o
   3   0  12       7437.27       8204.16       196.57 o
   4   0  12      22527.71      22934.07       421.20 o
   5   0  12       8026.25       9064.17       176.66 o
   6   0  12       6144.61       6532.64       133.24 o
   7   0  12       3732.75       3822.60       105.71 o
   8   0  12      13317.59      13030.13       281.22 o
   9   0  12       6582.16       5930.64       124.59 o
  10   0  12         26.50         95.21        19.62 o
  11   0  12         65.80         95.12        21.51 o
  12   0  12       7878.39       8153.35       193.29 o
  13   0  12       4106.02       4445.51        88.11 o
  14   0  12       1285.50       1230.04        33.13 o
  15   0  12        520.58        651.96        25.72 o
  16   0  12       1762.30       1953.83        61.73 o
  17   0  12       7543.02       7941.42       203.99 o
  18   0  12         55.22         21.22        22.42 o
  19   0  12        239.54        271.29        18.70 o
  20   0  12       4101.20       4151.82        82.60 o
  21   0  12        424.46        373.05        23.49 o
  22   0  12          7.52          2.60        16.31 o
  23   0  12        362.10        316.31        16.61 o
  24   0  12         55.43         55.40        21.51 o
   1   1  12        985.39        912.86        28.45 o
   2   1  12       5011.02       5378.88        76.75 o
   3   1  12       1341.94       1579.72        34.48 o
   4   1  12       7209.23       7730.43       118.16 o
   5   1  12        693.14        910.71        26.25 o
   6   1  12         23.15         21.06        15.00 o
   7   1  12       4042.64       4528.74        70.08 o
   8   1  12          9.69         21.80        13.92 o
   9   1  12        550.23        321.30        20.38 o
  10   1  12        211.28        202.85        14.49 o
  11   1  12       1698.68       1916.43        35.10 o
  12   1  12       1003.60       1008.79        21.03 o
  13   1  12        261.21        361.66        17.10 o
  14   1  12        394.17        360.96        18.65 o
  15   1  12        145.67        183.30        17.19 o
  16   1  12       1361.87       1177.26        29.84 o
  17   1  12        465.71        391.40        22.39 o
  18   1  12       1374.89       1796.16        36.58 o
  19   1  12        344.61        341.46        17.24 o
  20   1  12        157.33         63.12        12.74 o
  21   1  12        800.16       1014.08        22.37 o
  22   1  12        375.97        311.52        13.74 o
  23   1  12         22.85         12.36        10.86 o
  24   1  12       1197.13       1379.95        37.63 o
   0   2  12      33666.39      31952.91      1000.17 o
   1   2  12       9222.42       9015.92       172.61 o
   2   2  12       2018.95       2537.21        41.97 o
   3   2  12      10679.83       9339.48       126.92 o
   4   2  12        676.06        504.46        24.33 o
   5   2  12      18070.73      17137.49       278.52 o
   6   2  12       5474.16       5726.48        93.89 o
   7   2  12        409.80        379.15        22.22 o
   8   2  12       2952.96       2950.05        63.47 o
   9   2  12       7782.12       7324.74       125.95 o
  10   2  12       3125.73       2903.53        39.77 o
  11   2  12        498.24        559.14        14.55 o
  12   2  12       1922.97       1898.39        29.13 o
  13   2  12       1287.11       1483.01        27.95 o
  14   2  12        104.79        118.37        14.27 o
  15   2  12        427.03        528.29        24.62 o
  16   2  12       1084.80        914.23        29.49 o
  17   2  12        461.12        535.87        24.52 o
  18   2  12        324.15        372.46        18.75 o
  19   2  12        124.20        138.53        13.14 o
  20   2  12         53.59         20.58        11.79 o
  21   2  12         35.77         26.41        13.13 o
  22   2  12        158.80        152.28        12.15 o
  23   2  12        313.59        343.44        13.46 o
  24   2  12         64.57         86.54        17.86 o
   1   3  12       5308.34       5193.89        90.35 o
   2   3  12       4446.37       4275.58        78.51 o
   3   3  12       2566.17       2854.97        52.66 o
   4   3  12       2447.14       2449.53        44.16 o
   5   3  12      23090.06      22944.66       328.70 o
   6   3  12       2935.30       2633.84        48.87 o
   7   3  12       4193.77       4185.64        70.92 o
   8   3  12       7640.83       7820.93       121.71 o
   9   3  12       4555.59       4880.55        56.74 o
  10   3  12        320.67        397.90        11.62 o
  11   3  12         10.42          2.74         9.87 o
  12   3  12          1.37         32.43        10.56 o
  13   3  12        307.69        387.09        14.84 o
  14   3  12        552.57        624.26        17.92 o
  15   3  12       9199.35       8873.80       121.16 o
  16   3  12       6977.42       6963.47        89.63 o
  17   3  12       8924.61       9517.68       128.52 o
  18   3  12       1481.28       1677.09        29.77 o
  19   3  12          0.00          6.15        13.34 o
  20   3  12         21.97         33.19        12.72 o
  21   3  12          1.91         -0.94        11.89 o
  22   3  12        306.43        260.70        15.21 o
  23   3  12        216.66        293.74        15.26 o
  24   3  12        262.96        240.60        28.07 o
   0   4  12       2173.89       2109.97        60.18 o
   1   4  12       3783.77       4051.47        75.75 o
   2   4  12       6788.95       6947.16       153.04 o
   3   4  12       2346.36       2251.98        49.35 o
   4   4  12         28.23         43.14        17.03 o
   5   4  12        350.29        391.14        24.55 o
   6   4  12        795.54        845.63        40.10 o
   7   4  12          3.81          1.69        14.02 o
   8   4  12       4897.95       5312.03        88.11 o
   9   4  12         73.83         52.40         9.59 o
  10   4  12          2.35          6.71         9.65 o
  11   4  12         38.38         47.17        10.19 o
  12   4  12       3160.21       3268.65        41.64 o
  13   4  12       2273.10       1995.09        35.34 o
  14   4  12       4347.51       4587.14        66.91 o
  15   4  12        217.24        336.11        16.16 o
  16   4  12       1983.32       2022.55        33.60 o
  17   4  12       5658.03       5815.39        64.28 o
  18   4  12        217.92        162.75        13.42 o
  19   4  12        256.94        259.72        13.52 o
  20   4  12        557.00        593.71        16.11 o
  21   4  12        188.72        212.00        14.15 o
  22   4  12        382.95        433.85        19.09 o
  23   4  12        321.96        254.08        13.89 o
  24   4  12        200.27        137.56        10.91 o
   1   5  12       1546.88       1582.31        41.57 o
   2   5  12       3618.98       3735.24        73.75 o
   3   5  12          8.34         13.67        18.31 o
   4   5  12       1509.15       1415.39        38.41 o
   5   5  12          3.19         14.30        17.58 o
   6   5  12        160.99        185.05        15.06 o
   7   5  12        949.99       1018.62        25.75 o
   8   5  12      16144.66      17219.42       174.93 o
   9   5  12        707.58        754.50        15.39 o
  10   5  12        446.55        515.47        14.02 o
  11   5  12        747.62        708.27        14.86 o
  12   5  12       1209.44       1053.87        20.37 o
  13   5  12          4.29         -0.89        13.47 o
  14   5  12       2438.36       2702.78        50.24 o
  15   5  12         49.76         46.90        14.44 o
  16   5  12       1294.53       1632.28        32.28 o
  17   5  12        111.91        122.40        14.96 o
  18   5  12        361.31        330.51        15.84 o
  19   5  12        428.79        400.71        17.83 o
  20   5  12         72.17        130.41        13.50 o
  21   5  12        400.52        342.15        21.26 o
  22   5  12        266.09        185.44        17.88 o
  23   5  12        241.68        240.10        13.20 o
  24   5  12         12.61         31.01         9.04 o
   0   6  12         41.26         55.76        30.90 o
   1   6  12       1810.18       1905.91        47.62 o
   2   6  12       3328.58       3481.84        71.18 o
   3   6  12       1240.22       1261.60        37.68 o
   4   6  12        542.33        580.55        23.64 o
   5   6  12       1641.02       1654.00        36.21 o
   6   6  12       4421.11       4312.52        69.63 o
   7   6  12        106.50        191.48        12.30 o
   8   6  12       8299.70       7856.74        83.45 o
   9   6  12         80.21         57.52        10.14 o
  10   6  12       1997.61       1942.61        26.03 o
  11   6  12        568.32        591.87        13.28 o
  12   6  12       6342.07       5741.33        57.06 o
  13   6  12        119.82        116.31        13.25 o
  14   6  12       1232.52       1178.71        22.55 o
  15   6  12        750.14        631.80        16.79 o
  16   6  12        131.62        147.97        13.66 o
  17   6  12          0.67          4.17        16.19 o
  18   6  12         86.27         94.79        14.02 o
  19   6  12        331.54        211.53        13.60 o
  20   6  12          5.42          6.29        12.87 o
  21   6  12        319.63        297.87        16.05 o
  22   6  12         14.60         -3.18        15.76 o
  23   6  12        108.15         88.28        13.31 o
  24   6  12         18.19          9.74        10.12 o
   1   7  12      21511.98      22040.41       355.49 o
   2   7  12      10326.40      10847.52       282.60 o
   3   7  12       3284.17       3331.00       112.18 o
   4   7  12       7663.46       7596.64       119.96 o
   5   7  12        184.34        178.46        18.08 o
   6   7  12       3495.82       3440.08        45.23 o
   7   7  12       4177.29       4465.22        45.55 o
   8   7  12       5756.89       5645.85        68.42 o
   9   7  12        422.90        400.98        13.06 o
  10   7  12       1822.39       2176.92        28.18 o
  11   7  12          4.12          8.41        10.45 o
  12   7  12         80.02         80.15        10.88 o
  13   7  12         21.76         17.68        12.38 o
  14   7  12       2020.01       2060.68        30.94 o
  15   7  12          3.05          3.20        12.65 o
  16   7  12       2902.61       2911.93        35.16 o
  17   7  12         43.74         35.58        12.67 o
  18   7  12        291.07        341.65        15.20 o
  19   7  12       1831.76       1774.80        27.51 o
  20   7  12        201.28        238.84        13.21 o
  21   7  12        354.52        378.12        13.67 o
  22   7  12        316.14        326.98        17.22 o
  23   7  12        152.65        188.34        12.00 o
  24   7  12        200.87        134.86        13.85 o
   0   8  12       1357.14       1377.29        99.87 o
   1   8  12        141.55        201.31        22.51 o
   2   8  12      12379.72      13049.55       226.64 o
   3   8  12       5308.78       5399.68       195.60 o
   4   8  12        115.93        114.89        18.07 o
   5   8  12        446.63        477.49        17.89 o
   6   8  12       1477.52       1515.06        19.83 o
   7   8  12         63.68         95.41         9.97 o
   8   8  12        740.52        802.37        15.16 o
   9   8  12       7945.03       7578.62        79.42 o
  10   8  12       2462.18       2406.06        28.93 o
  11   8  12       1352.42       1155.61        20.55 o
  12   8  12       4301.23       4257.37        45.28 o
  13   8  12        114.10        126.30        12.71 o
  14   8  12        159.77        190.01        14.53 o
  15   8  12       4051.29       4463.25        52.18 o
  16   8  12        211.94        217.09        13.16 o
  17   8  12          0.56         -2.86        12.62 o
  18   8  12        305.23        280.16        13.55 o
  19   8  12       2400.37       2137.03        30.94 o
  20   8  12          0.33         -9.92         9.92 o
  21   8  12        182.41        152.78        11.82 o
  22   8  12        112.69        106.23        14.08 o
  23   8  12        442.99        351.19        24.15 o
   1   9  12       1526.81       1586.40        53.85 o
   2   9  12        855.57        986.15        23.02 o
   3   9  12        385.81        479.11        19.78 o
   4   9  12         27.47         31.25        11.89 o
   5   9  12       4421.24       4396.76        51.30 o
   6   9  12        982.49        846.87        15.47 o
   7   9  12        711.38        684.86        13.59 o
   8   9  12        315.46        216.95        11.71 o
   9   9  12       1163.98       1288.18        22.65 o
  10   9  12        359.07        364.56        14.64 o
  11   9  12       2545.34       2256.54        34.76 o
  12   9  12         78.70         85.32        13.09 o
  13   9  12       1234.76       1256.73        24.80 o
  14   9  12        117.65         99.07        13.74 o
  15   9  12       1725.78       1601.18        33.98 o
  16   9  12        456.49        403.29        15.12 o
  17   9  12        394.24        229.85        13.31 o
  18   9  12       1043.12        979.16        19.00 o
  19   9  12         74.41        121.06        11.50 o
  20   9  12        699.57        753.60        16.33 o
  21   9  12        164.70        120.20        10.93 o
  22   9  12         22.16         24.66        14.48 o
  23   9  12          7.91         13.76         7.66 o
   0  10  12      14747.42      14760.12       323.24 o
   1  10  12       2059.57       2267.46        35.28 o
   2  10  12         33.66         32.58         9.53 o
   3  10  12       1434.12       1370.16        21.60 o
   4  10  12        266.61        300.90        12.08 o
   5  10  12        665.82        662.16        15.26 o
   6  10  12        136.95        190.79        10.24 o
   7  10  12       1065.69        981.07        17.18 o
   8  10  12         12.82         27.48         9.99 o
   9  10  12       2782.18       2636.17        29.99 o
  10  10  12       4333.92       4548.22        45.70 o
  11  10  12       5087.02       5092.82        54.82 o
  12  10  12         35.43         26.39        13.26 o
  13  10  12        782.12        885.10        19.07 o
  14  10  12        122.11        119.64        13.91 o
  15  10  12        227.42        151.74        13.50 o
  16  10  12        110.69        117.99        12.92 o
  17  10  12        140.52        207.93        13.89 o
  18  10  12         74.61         39.62        11.90 o
  19  10  12         21.00         15.11        10.96 o
  20  10  12          8.44         29.30         9.40 o
  21  10  12        501.77        471.50        21.90 o
  22  10  12         35.35         28.14        12.14 o
   1  11  12        745.83        662.83        13.43 o
   2  11  12        163.10        144.60        10.33 o
   3  11  12        348.24        275.48        10.59 o
   4  11  12       2908.71       3163.86        38.76 o
   5  11  12       2988.03       3031.70        36.55 o
   6  11  12       3392.19       3125.66        34.94 o
   7  11  12       1836.57       1889.22        25.36 o
   8  11  12        937.77       1013.63        16.88 o
   9  11  12       4671.34       5039.70        47.78 o
  10  11  12          1.94         10.74        10.79 o
  11  11  12         86.82         65.12        12.48 o
  12  11  12       1145.00       1124.44        21.30 o
  13  11  12       1440.22       1469.52        23.08 o
  14  11  12        168.72        127.67        11.94 o
  15  11  12          7.86          5.79        11.99 o
  16  11  12        129.54        182.24        12.34 o
  17  11  12        326.71        335.33        14.69 o
  18  11  12         62.61         88.84        12.17 o
  19  11  12        295.32        266.79        13.00 o
  20  11  12        183.84        166.32        10.16 o
  21  11  12        420.11        501.54        20.86 o
  22  11  12        508.61        381.75        18.77 o
   0  12  12       8700.91       7974.86       152.69 o
   1  12  12       1914.72       1780.40        24.36 o
   2  12  12       4791.16       4583.35        56.82 o
   3  12  12       1697.44       1750.70        23.13 o
   4  12  12       2603.15       3202.44        57.14 o
   5  12  12        174.86        146.76        11.27 o
   6  12  12       1583.64       1807.42        25.17 o
   7  12  12         47.94         52.91        11.12 o
   8  12  12        152.93        242.76        11.24 o
   9  12  12       1689.92       1608.87        20.11 o
  10  12  12          5.59         13.58        10.69 o
  11  12  12       2379.26       2567.09        33.64 o
  12  12  12         56.92         86.20        12.27 o
  13  12  12          6.28         10.37        11.91 o
  14  12  12        179.18        246.46        13.51 o
  15  12  12        632.58        806.90        21.97 o
  16  12  12        476.36        390.00        14.90 o
  17  12  12        388.52        407.38        15.53 o
  18  12  12        557.21        465.08        14.81 o
  19  12  12        145.74        219.64        10.88 o
  20  12  12         58.63         56.79         8.76 o
  21  12  12         11.29          8.66        10.77 o
   1  13  12       4410.57       4353.43        69.37 o
   2  13  12        335.45        395.17        12.78 o
   3  13  12       3673.85       3245.58        36.21 o
   4  13  12       1687.98       1738.95        39.93 o
   5  13  12       1426.42       1476.99        22.61 o
   6  13  12       1329.00       1100.02        24.40 o
   7  13  12       3176.72       3429.80        35.62 o
   8  13  12       1647.92       1610.76        21.93 o
   9  13  12          5.34         13.31         9.82 o
  10  13  12         13.62         47.85        11.38 o
  11  13  12        195.56        250.13        13.17 o
  12  13  12       2374.83       2004.94        33.95 o
  13  13  12        311.18        335.09        15.50 o
  14  13  12        138.72        133.27        12.33 o
  15  13  12        301.24        281.35        14.08 o
  16  13  12          3.34          6.25        11.69 o
  17  13  12         61.38         80.06        10.98 o
  18  13  12        357.16        273.45        15.34 o
  19  13  12        148.74        219.85        10.29 o
  20  13  12         29.32         23.81         7.88 o
  21  13  12         15.22         25.81        14.76 o
   0  14  12       1979.54       1900.89        44.94 o
   1  14  12         63.38         53.69        11.12 o
   2  14  12       1443.28       1332.54        19.71 o
   3  14  12       1104.63        976.28        16.42 o
   4  14  12       2553.14       2490.18        34.71 o
   5  14  12         29.44         79.75        12.89 o
   6  14  12        101.78         32.09        10.59 o
   7  14  12        770.84        800.87        14.81 o
   8  14  12          0.79          9.24        10.65 o
   9  14  12        121.64        109.68        10.45 o
  10  14  12        577.10        702.19        15.62 o
  11  14  12          7.94         -1.98        11.10 o
  12  14  12        410.25        409.10        15.03 o
  13  14  12         46.01         79.84        11.73 o
  14  14  12         66.85         41.32        12.13 o
  15  14  12        777.85        679.92        17.46 o
  16  14  12        275.71        221.56        12.59 o
  17  14  12       1134.68       1242.89        20.42 o
  18  14  12        383.14        347.66        11.90 o
  19  14  12         25.23         51.95         8.56 o
  20  14  12         25.81         22.15         9.13 o
   1  15  12        212.51        285.94        13.67 o
   2  15  12         14.85          6.29        10.73 o
   3  15  12        729.48        944.07        15.52 o
   4  15  12       4213.51       4152.03        42.81 o
   5  15  12        199.52        225.84        12.94 o
   6  15  12       1422.30       1358.19        18.70 o
   7  15  12       3636.99       3241.14        31.40 o
   8  15  12       2575.12       2503.16        27.18 o
   9  15  12        973.06       1257.95        24.26 o
  10  15  12          1.00          3.14        13.38 o
  11  15  12        473.46        467.37        15.98 o
  12  15  12        315.64        207.48        12.91 o
  13  15  12          0.84          1.60        10.55 o
  14  15  12         21.23         30.08        10.39 o
  15  15  12       1767.81       1827.28        25.99 o
  16  15  12         91.19         96.90        10.52 o
  17  15  12         63.94         60.05        10.32 o
  18  15  12          0.17         10.68        10.58 o
  19  15  12         66.29         51.17         8.43 o
   0  16  12       2755.77       3292.03        86.99 o
   1  16  12          9.06         51.18        12.26 o
   2  16  12       4564.41       4581.80        52.87 o
   3  16  12         18.90         69.64        10.03 o
   4  16  12       3378.97       3068.89        34.04 o
   5  16  12        189.79        156.31        11.70 o
   6  16  12         39.24         45.63        10.91 o
   7  16  12        853.89        868.37        14.26 o
   8  16  12       1269.17       1348.88        19.79 o
   9  16  12          1.71         15.09        12.37 o
  10  16  12       1430.38       1638.92        31.75 o
  11  16  12         27.13         46.08        12.16 o
  12  16  12        268.42        285.67        12.75 o
  13  16  12          3.64         17.18         9.50 o
  14  16  12          0.47         -2.26        10.25 o
  15  16  12          2.91         10.29         9.01 o
  16  16  12         41.55         35.40        11.53 o
  17  16  12       1138.60       1104.81        45.56 o
  18  16  12          0.22          3.54         8.28 o
   1  17  12         91.44        175.14        12.44 o
   2  17  12          2.12         23.98        12.14 o
   3  17  12       1275.29       1440.93        27.44 o
   4  17  12        783.89        926.60        16.43 o
   5  17  12       1059.90       1111.37        18.26 o
   6  17  12       1362.39       1422.24        26.09 o
   7  17  12         74.70         16.21        13.06 o
   8  17  12         67.02         73.40        13.06 o
   9  17  12        592.78        623.94        21.90 o
  10  17  12          0.03          0.17        11.96 o
  11  17  12         15.66         40.00        11.42 o
  12  17  12        285.82        467.01        13.98 o
  13  17  12        608.87        671.74        17.15 o
  14  17  12        514.77        482.39        12.70 o
  15  17  12        198.50        201.38        10.20 o
  16  17  12        320.46        375.04        13.22 o
  17  17  12        692.66        636.52        34.63 o
  18  17  12        130.00         64.52        11.30 o
   0  18  12       7616.58       8281.08       124.48 o
   1  18  12        622.14        604.00        17.51 o
   2  18  12         86.64         56.90        13.45 o
   3  18  12          0.52         21.59        11.21 o
   4  18  12         68.79         50.33        13.51 o
   5  18  12        415.48        429.91        15.28 o
   6  18  12          0.68         11.17        13.85 o
   7  18  12         21.55         57.27        12.68 o
   8  18  12        450.04        440.77        18.12 o
   9  18  12       1181.39       1228.76        24.53 o
  10  18  12       1623.12       1668.71        28.69 o
  11  18  12        213.19        262.87        13.05 o
  12  18  12         58.83         63.73        10.15 o
  13  18  12        235.05        234.93        12.06 o
  14  18  12        234.93        315.36        12.60 o
  15  18  12        349.66        364.09        12.09 o
  16  18  12         39.89         46.47         9.14 o
  17  18  12          1.09         -8.75        10.93 o
   1  19  12         40.69         34.33        12.08 o
   2  19  12        641.92        637.37        16.00 o
   3  19  12          0.25          6.00        11.37 o
   4  19  12       3667.43       3496.40        65.97 o
   5  19  12         95.48         89.43        14.01 o
   6  19  12        592.43        500.11        15.44 o
   7  19  12        177.97        320.18        14.82 o
   8  19  12        474.05        494.68        15.40 o
   9  19  12         59.92         77.90        10.79 o
  10  19  12       1476.97       1454.55        24.81 o
  11  19  12         16.42         44.68        10.49 o
  12  19  12        535.04        406.03        11.99 o
  13  19  12        223.78        261.05        11.67 o
  14  19  12         28.04         35.21         8.79 o
  15  19  12         40.86         31.61        18.95 o
   0  20  12        351.18        277.59        18.80 o
   1  20  12         14.63         31.43        12.01 o
   2  20  12         42.59         39.78        10.40 o
   3  20  12          9.39         15.87        10.60 o
   4  20  12        379.60        411.42        18.06 o
   5  20  12        262.64        283.18        15.60 o
   6  20  12         35.21         15.23        12.77 o
   7  20  12         18.42         21.96        10.79 o
   8  20  12        709.73        634.47        13.88 o
   9  20  12        245.40        247.57        10.68 o
  10  20  12         98.88         86.86         9.83 o
  11  20  12          7.76          9.02         8.58 o
  12  20  12        109.41        115.50        11.91 o
  13  20  12         96.12        124.11        10.07 o
  14  20  12        236.38        252.96        16.40 o
   1  21  12          0.28         13.55        10.60 o
   2  21  12        229.10        146.31        13.13 o
   3  21  12         75.11        108.42        13.72 o
   4  21  12        523.03        582.63        15.42 o
   5  21  12         22.27         48.34        12.65 o
   6  21  12         29.15         10.81         9.70 o
   7  21  12          8.65         10.92         9.69 o
   8  21  12          0.87          8.52         9.40 o
   9  21  12          0.58          1.66        10.07 o
  10  21  12       1593.38       1526.68        32.15 o
  11  21  12         10.56         17.37         8.83 o
  12  21  12       1076.21        962.72        83.10 o
   0  22  12        233.86        329.09        23.35 o
   1  22  12        198.60        107.43        13.36 o
   2  22  12        320.64        320.51        14.10 o
   3  22  12         11.66         35.91        10.80 o
   4  22  12          3.48         -3.22        10.31 o
   5  22  12        274.69        249.40        12.97 o
   6  22  12        398.51        313.73        13.80 o
   7  22  12        442.74        624.81        36.15 o
   8  22  12          4.21         10.38        17.13 o
   9  22  12        283.70        182.24        19.81 o
  10  22  12         79.42         50.37        26.97 o
   1  23  12          7.78         10.37        18.68 o
   2  23  12        143.15        149.24        14.45 o
   3  23  12        403.04        437.30        17.91 o
   4  23  12         10.73         10.11        12.15 o
   5  23  12         26.58         16.64         9.48 o
   6  23  12        366.03        478.32        20.47 o
   7  23  12        328.22        276.94        18.95 o
   0  24  12          5.90         10.57        30.98 o
   1  24  12        111.36        100.99        81.28 o
   2  24  12        444.22        431.39        40.82 o
   3  24  12        642.66        650.35        19.57 o
   4  24  12         75.79         29.52        12.39 o
   5  24  12         20.12         32.44         9.84 o
   1   1  13      10727.73      10036.23       149.53 o
   2   1  13        199.49        129.19        18.40 o
   3   1  13       7109.52       6273.82        88.74 o
   4   1  13       1094.23       1085.80        29.05 o
   5   1  13        746.74        647.03        24.45 o
   6   1  13       2326.35       1961.64        41.40 o
   7   1  13       5195.03       5785.91        86.86 o
   8   1  13       6337.79       6349.49       102.25 o
   9   1  13        199.85         97.93        12.08 o
  10   1  13        110.49         81.95        11.06 o
  11   1  13       2894.15       3098.50        46.48 o
  12   1  13          7.61         37.24        13.00 o
  13   1  13        587.97        629.30        18.25 o
  14   1  13       1067.03        949.77        23.00 o
  15   1  13       3023.42       3080.27        45.70 o
  16   1  13       2964.15       2815.88        42.76 o
  17   1  13        623.59        472.07        21.00 o
  18   1  13         69.68         62.38        17.22 o
  19   1  13       1483.37       1455.99        46.57 o
  20   1  13        110.01        161.29        16.62 o
  21   1  13        352.39        378.51        15.32 o
  22   1  13          7.70          4.99        10.57 o
  23   1  13         32.89         26.60        10.15 o
  24   1  13        230.14        239.69        14.80 o
   0   2  13         74.85         55.76        24.44 o
   1   2  13         73.78         58.65        18.19 o
   2   2  13        388.80        319.41        17.04 o
   3   2  13       6437.94       6605.31       115.79 o
   4   2  13       3952.20       4257.91        80.66 o
   5   2  13        382.04        393.42        23.66 o
   6   2  13      11325.60      10966.14       166.65 o
   7   2  13        663.72        506.52        24.23 o
   8   2  13       4360.51       4591.06        76.65 o
   9   2  13        741.75        758.14        18.21 o
  10   2  13         19.84         24.82         9.87 o
  11   2  13       3731.70       3343.15        43.23 o
  12   2  13        522.59        543.69        17.08 o
  13   2  13        101.15        183.19        14.50 o
  14   2  13        340.19        352.87        16.22 o
  15   2  13       1207.88       1282.98        24.37 o
  16   2  13       1088.52       1118.84        29.05 o
  17   2  13          0.14          1.24        16.95 o
  18   2  13         14.84         37.39        16.36 o
  19   2  13          2.74        -14.98        14.98 o
  20   2  13        331.15        329.06        15.02 o
  21   2  13        282.93        333.84        14.68 o
  22   2  13        430.57        660.57        18.27 o
  23   2  13          0.32          4.75         9.86 o
  24   2  13         51.04         35.57        14.58 o
   1   3  13       7336.27       6758.73       114.00 o
   2   3  13        774.43       1013.47        27.68 o
   3   3  13          0.11         35.91        16.14 o
   4   3  13       4432.67       4451.21        75.93 o
   5   3  13         43.44         44.86        17.33 o
   6   3  13        833.19        872.26        29.67 o
   7   3  13        406.03        451.85        26.85 o
   8   3  13        451.41        538.80        18.55 o
   9   3  13         39.98         33.71        10.27 o
  10   3  13       2622.65       2509.62        40.35 o
  11   3  13       2660.47       2567.04        62.32 o
  12   3  13        678.63        824.63        25.64 o
  13   3  13        854.71        958.43        21.54 o
  14   3  13         33.48         40.32        14.90 o
  15   3  13       5034.38       4937.69        68.49 o
  16   3  13       2786.34       3132.67        49.78 o
  17   3  13        713.06        878.32        26.30 o
  18   3  13       2613.74       2677.24        47.97 o
  19   3  13        417.36        501.12        28.77 o
  20   3  13         45.57         97.29        13.09 o
  21   3  13         19.20         48.81        13.71 o
  22   3  13        961.35        882.42        20.80 o
  23   3  13       1148.87       1274.07        23.17 o
  24   3  13        137.24        109.24        12.36 o
   0   4  13        536.48        638.91        36.93 o
   1   4  13       1774.30       1779.74        41.84 o
   2   4  13       1831.54       1796.32        38.36 o
   3   4  13        126.92         94.61        16.98 o
   4   4  13       7348.40       7296.17       115.07 o
   5   4  13        282.51        281.04        19.42 o
   6   4  13       2386.87       2519.90        44.24 o
   7   4  13       1091.14       1162.21        29.54 o
   8   4  13       1743.47       1603.32        23.47 o
   9   4  13        112.73        124.66         9.75 o
  10   4  13       1548.11       1458.60        21.38 o
  11   4  13        119.37        185.13        10.95 o
  12   4  13        135.15        141.18        12.15 o
  13   4  13        259.84        295.15        15.31 o
  14   4  13          3.43         16.78        14.06 o
  15   4  13        489.79        527.49        17.95 o
  16   4  13          4.79         12.45        13.03 o
  17   4  13        394.67        464.54        17.31 o
  18   4  13       1297.82       1196.90        28.92 o
  19   4  13         55.35         60.90        17.07 o
  20   4  13          1.70          6.08        14.85 o
  21   4  13         41.78         27.88        12.83 o
  22   4  13         95.54         57.42        12.33 o
  23   4  13          2.97          7.40        10.59 o
  24   4  13          3.97         10.30        10.44 o
   1   5  13        422.18        433.12        24.28 o
   2   5  13         88.64        129.75        18.09 o
   3   5  13      10897.37      11002.63       213.86 o
   4   5  13       3117.79       3075.72        69.45 o
   5   5  13       2444.75       2270.14        57.77 o
   6   5  13       6448.20       6233.30        99.11 o
   7   5  13        878.97        836.43        22.03 o
   8   5  13       1844.62       1764.91        23.50 o
   9   5  13        120.68        143.72        10.63 o
  10   5  13       3745.13       3790.12        44.08 o
  11   5  13        240.30        247.66        12.13 o
  12   5  13       2408.51       2500.71        32.52 o
  13   5  13         33.90         35.41        13.95 o
  14   5  13       5981.98       6268.93        79.69 o
  15   5  13        946.43       1038.66        28.53 o
  16   5  13        612.15        547.37        21.65 o
  17   5  13       2144.62       2052.59        39.87 o
  18   5  13       3125.49       2908.30        45.82 o
  19   5  13        189.27        114.53        19.76 o
  20   5  13        305.76        306.55        17.75 o
  21   5  13         35.04         46.94        12.93 o
  22   5  13         72.75         35.80        12.79 o
  23   5  13         21.75         75.22        10.56 o
  24   5  13         86.92         66.10         9.38 o
   0   6  13      15954.84      16724.09       388.10 o
   1   6  13          8.84         22.89        19.91 o
   2   6  13       4125.57       4467.56        86.90 o
   3   6  13       2755.90       2299.72        48.09 o
   4   6  13       3257.68       3433.51        70.63 o
   5   6  13       1545.50       1774.28        41.58 o
   6   6  13       4657.40       4819.85        60.09 o
   7   6  13       5303.06       5114.56        63.04 o
   8   6  13       1457.34       1347.02        21.72 o
   9   6  13         27.61         33.50        10.97 o
  10   6  13       2677.51       2637.67        42.97 o
  11   6  13       1699.88       1760.18        24.92 o
  12   6  13       3035.21       3009.39        42.61 o
  13   6  13        455.35        485.16        20.18 o
  14   6  13       2970.69       3255.86        44.53 o
  15   6  13        210.35        254.24        16.23 o
  16   6  13       2968.39       3030.42        57.27 o
  17   6  13        288.52        252.11        17.54 o
  18   6  13       1127.90       1052.65        26.33 o
  19   6  13        186.18        211.40        13.83 o
  20   6  13         51.57         90.88        17.14 o
  21   6  13         47.22         83.09        14.79 o
  22   6  13         53.84         49.35        14.67 o
  23   6  13        558.46        499.77        16.55 o
   1   7  13        137.13        166.66        23.11 o
   2   7  13       2755.40       2821.55        79.07 o
   3   7  13        974.35       1209.60        38.83 o
   4   7  13       2892.24       2840.55        45.15 o
   5   7  13         82.06         84.96        11.39 o
   6   7  13       2814.80       3170.13        48.04 o
   7   7  13        152.87        158.33        10.77 o
   8   7  13       2118.00       2084.43        27.52 o
   9   7  13        522.74        612.46        14.46 o
  10   7  13       2685.25       2459.58        32.45 o
  11   7  13       6629.49       6293.06        64.42 o
  12   7  13        367.00        428.54        13.97 o
  13   7  13        307.12        363.39        15.07 o
  14   7  13         18.78         16.53        14.12 o
  15   7  13       1691.27       1908.67        29.43 o
  16   7  13       1661.48       1835.13        32.76 o
  17   7  13         44.46         71.56        13.07 o
  18   7  13       1390.76       1630.84        26.54 o
  19   7  13          8.93         18.78        10.91 o
  20   7  13         38.03         20.06        11.48 o
  21   7  13         75.59        115.55        12.75 o
  22   7  13         14.69          8.50        15.62 o
  23   7  13        162.03        149.71        13.65 o
   0   8  13       4047.68       3932.05       115.22 o
   1   8  13        114.77        137.75        19.77 o
   2   8  13         25.40         29.82        13.97 o
   3   8  13          6.93         24.44        11.95 o
   4   8  13       1103.10       1046.06        19.20 o
   5   8  13       3925.26       3548.24        40.22 o
   6   8  13       7878.64       7844.98        75.43 o
   7   8  13        254.81        264.50        11.99 o
   8   8  13        129.68        153.24        11.47 o
   9   8  13       1763.63       1886.51        25.21 o
  10   8  13         24.78         55.79        12.31 o
  11   8  13        694.43        854.52        17.92 o
  12   8  13       4966.78       4920.59        61.47 o
  13   8  13          2.29          9.59        11.70 o
  14   8  13          7.33         13.40        13.53 o
  15   8  13        294.75        270.44        15.07 o
  16   8  13          7.03         34.65        12.89 o
  17   8  13        251.77        293.41        13.83 o
  18   8  13        597.88        779.91        16.93 o
  19   8  13        200.23        180.30        11.62 o
  20   8  13        680.02        773.71        16.24 o
  21   8  13        358.92        374.75        18.06 o
  22   8  13        576.16        505.38        39.37 o
  23   8  13        118.64        115.10        19.14 o
   1   9  13       2641.88       2470.86        55.32 o
   2   9  13       1685.31       1706.41        34.16 o
   3   9  13          1.09         15.76        10.71 o
   4   9  13        738.19        627.60        15.14 o
   5   9  13        236.48        207.02        12.14 o
   6   9  13         26.47         28.88        10.26 o
   7   9  13        329.87        369.38        11.68 o
   8   9  13        488.18        517.71        14.03 o
   9   9  13         36.42         20.01        10.93 o
  10   9  13        452.77        551.46        15.30 o
  11   9  13         94.83        155.63        12.99 o
  12   9  13        111.78        126.02        11.95 o
  13   9  13          0.09         12.58        11.84 o
  14   9  13       1376.69       1389.95        24.72 o
  15   9  13         25.55         46.69        13.45 o
  16   9  13       2635.59       2610.35        37.82 o
  17   9  13         11.05         11.02        11.94 o
  18   9  13         63.39         45.20        11.02 o
  19   9  13         29.57          8.98        10.77 o
  20   9  13          7.08         12.08         9.15 o
  21   9  13        271.14        219.37        13.94 o
  22   9  13         89.83        150.48        13.96 o
   0  10  13        617.42        679.65        21.37 o
   1  10  13        391.32        377.51        21.43 o
   2  10  13       4151.01       4363.28        66.03 o
   3  10  13       3364.75       3124.64        53.68 o
   4  10  13        408.55        393.88        13.64 o
   5  10  13        470.18        580.93        15.31 o
   6  10  13         12.89         42.51         9.92 o
   7  10  13       5665.93       5396.30        52.16 o
   8  10  13        112.62        150.99        11.40 o
   9  10  13        277.49        268.89        12.26 o
  10  10  13       3323.18       3519.66        37.60 o
  11  10  13       5925.70       5781.78        61.46 o
  12  10  13        218.11        278.88        14.78 o
  13  10  13          2.31         57.28        12.79 o
  14  10  13        765.58        828.53        19.92 o
  15  10  13         68.91         55.98        15.07 o
  16  10  13        144.58        245.71        14.01 o
  17  10  13         27.32         48.02        12.35 o
  18  10  13         11.56         18.56        10.56 o
  19  10  13        667.91        854.02        19.34 o
  20  10  13        179.41        120.25         9.20 o
  21  10  13         34.53         44.10        11.93 o
  22  10  13       1194.98       1163.57        63.97 o
   1  11  13        366.72        327.17        17.39 o
   2  11  13       2277.10       2299.42        36.54 o
   3  11  13        294.07        202.77        10.69 o
   4  11  13        345.45        359.61        12.38 o
   5  11  13       4115.94       4878.28        62.36 o
   6  11  13        215.70        294.76        12.30 o
   7  11  13        386.52        411.00        12.74 o
   8  11  13        468.41        565.13        14.10 o
   9  11  13       1936.14       2010.32        25.68 o
  10  11  13        201.07        388.85        12.85 o
  11  11  13         23.48         30.27        11.37 o
  12  11  13       1872.16       1938.01        26.31 o
  13  11  13         65.93         42.90        11.99 o
  14  11  13        491.33        338.81        17.25 o
  15  11  13          0.55        -10.67        13.03 o
  16  11  13         26.97         39.69        12.01 o
  17  11  13         22.00         27.23        12.21 o
  18  11  13        274.68        332.39        13.20 o
  19  11  13          0.83         11.85        10.70 o
  20  11  13        606.44        574.42        15.08 o
  21  11  13         63.35        130.10        11.15 o
   0  12  13        148.70         86.93        15.73 o
   1  12  13       2790.31       2736.89        34.12 o
   2  12  13       4207.00       4661.85        49.61 o
   3  12  13       3390.49       3326.07        49.44 o
   4  12  13        599.45        650.74        15.09 o
   5  12  13         40.94        100.16        11.91 o
   6  12  13         65.19         94.36        10.89 o
   7  12  13       1431.88       1876.01        23.90 o
   8  12  13       1307.51       1263.23        18.96 o
   9  12  13       6267.85       6703.65        61.51 o
  10  12  13          7.71          0.35        10.29 o
  11  12  13       3171.16       3363.50        35.93 o
  12  12  13        975.37        992.42        19.25 o
  13  12  13         25.91         -3.96        13.82 o
  14  12  13         95.22         96.74        13.74 o
  15  12  13         47.26         58.48        12.64 o
  16  12  13        264.94        272.59        13.31 o
  17  12  13          3.54          0.99        10.77 o
  18  12  13        345.38        387.21        13.43 o
  19  12  13         18.68         33.96         9.96 o
  20  12  13        826.69        753.85        17.33 o
  21  12  13        132.14        130.93        14.79 o
   1  13  13        721.40        726.27        17.86 o
   2  13  13      24206.45      23533.62       207.11 o
   3  13  13        761.56        756.20        15.49 o
   4  13  13       2565.31       2496.36        38.10 o
   5  13  13        168.35        137.94        12.76 o
   6  13  13       3883.12       3745.80        39.26 o
   7  13  13         31.34         76.08        10.86 o
   8  13  13       1536.30       1349.80        19.96 o
   9  13  13       1371.22       1249.33        18.71 o
  10  13  13       5721.08       5920.57        55.89 o
  11  13  13        567.69        575.85        15.04 o
  12  13  13        601.01        511.75        16.77 o
  13  13  13       1564.09       1457.55        25.41 o
  14  13  13        247.92        285.15        14.40 o
  15  13  13         89.02        158.16        11.97 o
  16  13  13        274.37        316.72        13.03 o
  17  13  13          3.79          4.27        10.54 o
  18  13  13         53.79         63.32         9.23 o
  19  13  13        108.60        142.88         9.96 o
  20  13  13        871.96        752.63        53.28 o
   0  14  13       1261.12       1467.37        44.92 o
   1  14  13       1730.38       1614.50        27.75 o
   2  14  13       1589.97       1575.89        23.25 o
   3  14  13         84.87         97.84        11.14 o
   4  14  13       1359.60       1545.62        30.27 o
   5  14  13          8.38         13.72        12.34 o
   6  14  13        110.14        160.42        11.22 o
   7  14  13       1825.52       1756.12        21.96 o
   8  14  13          1.69          2.01        10.88 o
   9  14  13         47.84         10.45        10.49 o
  10  14  13         57.65         30.76        10.89 o
  11  14  13       1423.72       1460.51        24.04 o
  12  14  13         12.72         11.19        12.24 o
  13  14  13       1137.19       1010.21        18.25 o
  14  14  13        757.90        860.42        18.50 o
  15  14  13         29.52         19.07        10.58 o
  16  14  13       1357.56       1583.81        23.00 o
  17  14  13          1.08          3.51         9.51 o
  18  14  13        268.38        365.26        13.97 o
  19  14  13          0.12          8.03         7.21 o
  20  14  13          0.27          6.12         8.12 o
   1  15  13        410.34        489.94        15.04 o
   2  15  13         13.95         20.00        10.82 o
   3  15  13        138.07         76.58        10.39 o
   4  15  13         19.41         32.38        10.13 o
   5  15  13        906.72        915.09        20.22 o
   6  15  13        469.14        650.36        13.84 o
   7  15  13       1520.11       1334.53        17.47 o
   8  15  13       1824.27       1936.77        26.31 o
   9  15  13       3485.40       3209.05        43.04 o
  10  15  13       1307.16       1587.08        24.91 o
  11  15  13        216.16        207.70        13.13 o
  12  15  13        204.72        245.91        12.93 o
  13  15  13          0.08         23.23        10.66 o
  14  15  13          4.67          4.87         9.94 o
  15  15  13        270.12        267.37        10.84 o
  16  15  13         26.27         27.44         8.92 o
  17  15  13        461.80        455.47        19.76 o
  18  15  13        142.06        137.34        11.75 o
  19  15  13        281.41        247.63        38.82 o
   0  16  13       3702.22       3754.08        60.99 o
   1  16  13        491.39        445.21        14.91 o
   2  16  13         21.94         10.76        11.11 o
   3  16  13        205.29        303.72        12.34 o
   4  16  13         22.88         -8.12        10.37 o
   5  16  13       2862.54       2852.49        33.45 o
   6  16  13        369.88        339.07        11.79 o
   7  16  13       2656.88       2889.35        31.76 o
   8  16  13        602.72        635.41        18.77 o
   9  16  13        251.17        205.42        12.38 o
  10  16  13        113.63        114.54        12.63 o
  11  16  13        113.86        195.01        12.69 o
  12  16  13        631.77        764.14        15.99 o
  13  16  13       1259.02       1033.34        17.76 o
  14  16  13       1559.39       1582.10        27.75 o
  15  16  13        293.01        442.08        11.12 o
  16  16  13        437.43        432.94        27.09 o
  17  16  13         67.23         42.19        14.32 o
  18  16  13        771.57        720.08        52.49 o
   1  17  13       1241.85       1414.64        21.65 o
   2  17  13        728.49        747.21        17.25 o
   3  17  13        373.51        401.12        14.59 o
   4  17  13         70.49         34.43        10.14 o
   5  17  13       2017.67       2114.81        28.88 o
   6  17  13       2712.99       2125.38        30.86 o
   7  17  13        871.46        877.53        22.76 o
   8  17  13        324.10        249.37        13.29 o
   9  17  13          4.38         14.74        11.75 o
  10  17  13        553.18        496.91        14.86 o
  11  17  13        300.06        257.83        12.88 o
  12  17  13        351.32        480.94        13.30 o
  13  17  13          0.00         -0.17        10.84 o
  14  17  13        441.87        385.91        11.14 o
  15  17  13        219.39        207.29        10.57 o
  16  17  13        223.57        164.17        10.86 o
  17  17  13        636.32        488.42        23.69 o
   0  18  13       1556.63       1887.55        34.63 o
   1  18  13        600.73        707.17        15.54 o
   2  18  13        856.60        820.68        23.23 o
   3  18  13         10.91         -0.88        11.75 o
   4  18  13        114.01        118.24        12.34 o
   5  18  13        411.00        384.80        16.77 o
   6  18  13          6.50         16.41        13.04 o
   7  18  13       1967.16       1869.46        34.30 o
   8  18  13        536.40        420.89        14.27 o
   9  18  13         45.18         43.38        12.15 o
  10  18  13        156.74        124.40        11.77 o
  11  18  13          0.33          1.66        10.27 o
  12  18  13          1.51         -2.56         9.27 o
  13  18  13          0.02          3.93         8.45 o
  14  18  13        168.89        206.81        10.09 o
  15  18  13        142.16        198.48        10.51 o
  16  18  13         97.93        118.82        14.94 o
   1  19  13        113.23        109.08        10.99 o
   2  19  13        993.72        704.59        15.26 o
   3  19  13       1244.75       1409.88        25.66 o
   4  19  13         12.51         24.58        13.18 o
   5  19  13       1219.65        990.73        22.76 o
   6  19  13         21.29         37.87        11.70 o
   7  19  13         60.98         94.36        11.91 o
   8  19  13          1.57         -2.17        10.32 o
   9  19  13        114.44        163.56        12.33 o
  10  19  13        308.61        366.16        13.66 o
  11  19  13         99.82        119.36         9.79 o
  12  19  13         89.81         73.43         9.31 o
  13  19  13         87.05        143.22         9.54 o
  14  19  13         42.89         39.30         9.04 o
  15  19  13        382.24        320.02        17.86 o
   0  20  13        155.13         89.77        16.19 o
   1  20  13        152.22        114.91        11.24 o
   2  20  13          0.19          6.05        10.86 o
   3  20  13        179.23        187.60        12.50 o
   4  20  13       1287.97       1468.49        25.57 o
   5  20  13          0.76         10.46        11.18 o
   6  20  13         11.76         18.45         9.57 o
   7  20  13        408.58        398.77        12.95 o
   8  20  13         79.37         97.76        10.10 o
   9  20  13        491.15        433.66        11.97 o
  10  20  13       1251.42       1424.97        20.50 o
  11  20  13         22.28          8.78         9.54 o
  12  20  13          2.44          2.85         8.42 o
  13  20  13        789.97        650.98        27.70 o
   1  21  13          3.19         21.46        12.83 o
   2  21  13        110.80        172.01        15.09 o
   3  21  13        173.28        212.55        19.95 o
   4  21  13         44.04         34.59        10.65 o
   5  21  13         55.28         37.31        10.23 o
   6  21  13         21.53         27.13         9.99 o
   7  21  13          9.61          4.19         9.76 o
   8  21  13        762.80        763.07        29.25 o
   9  21  13        298.35        277.03        13.11 o
  10  21  13        492.35        434.80        41.63 o
  11  21  13        190.08         72.25        20.05 o
   0  22  13         27.88         18.70        14.63 o
   1  22  13        381.32        415.38        63.35 o
   2  22  13        987.44       1018.02        25.56 o
   3  22  13         44.61         42.81        10.24 o
   4  22  13         31.31          2.18         9.42 o
   5  22  13       1166.82       1254.57        27.88 o
   6  22  13         55.08         41.06        17.55 o
   7  22  13        112.27        157.47        31.35 o
[truncated: 253,562 more chars]
