# Supplementary material for: London Dispersion versus Intramolecular Hydrogen Bond in Bis‐Pyridines: How Accurate Is DFT for Competing Noncovalent Interactions in the Condensed Phase?
Source: Chemistry. 2025 Oct 23;31(66):e02745. doi: 10.1002/chem.202502745 (PMC12648470; doi:10.1002/chem.202502745)
Supplement: Supplementary file 1 — Supporting Information [file CHEM-31-e02745-s002.zip › Crystal_structures/13b/c240322_3_1.res]

TITL c240322_3_1_a.res in Pbca
    c240322_3_1.res
    created by SHELXL-2018/3 at 16:47:35 on 23-Nov-2022
REM Old TITL c240322_3_1 in Pbca
REM SHELXT solution in Pbca
REM R1 0.249, Rweak 0.022, Alpha 0.040, Orientation as input
REM Formula found by SHELXT: C52 B4 N4 F24
CELL 1.54184 21.3063 20.9139 24.3031 90 90 90
ZERR 8 0.0002 0.0002 0.0003 0 0 0
LATT 1
SYMM 0.5-X,-Y,0.5+Z
SYMM -X,0.5+Y,0.5-Z
SYMM 0.5+X,0.5-Y,-Z
SFAC C H B Cl F N
UNIT 424 344 8 16 192 16
DFIX 1.78 Cl1C C1C
RIGU C29 F22 F23 F24 C30 F24A F23A F22A
SADI F7A C12 F8 C12 F7 C12 F9A C12 F9 C12 F8A C12
SIMU C29 F22 F23 F24 C30 F24A F23A F22A
SADI F22 F23 F23 F24 F24 F22 F22A F23A F23A F24A F24A F22A
RIGU C11 F7 F8 F9 C12 F7A F9A F8A
RIGU C14 F10A F11A F12A C15 F10 F11 F12
SADI F22 C30 F23A C30 F24A C30 F23 C30 F22A C30 F24 C30
SADI F7 F8 F8 F9 F9 F7 F7A F8A F8A F9A F9A F7A
SIMU C11 F7 F8 F9 C12 F7A F9A F8A
ISOR 0.01 0.005 F7 F8 F9 C12 F7A F9A F8A
SIMU C32 F13 F14 F15 C19 F15A F13A F14A
SIMU F10A F11A F12A C15 F10 F11 F12 C14
SADI F10A F11A F11A F12A F12A F10A F10 F11 F11 F12 F12 F10
SADI F13 C19 F13A C19 F15A C19 F14 C19 F14A C19 F15 C19
RIGU C32 F13 F14 F15 C19 F15A F13A F14A
SADI F4 C7 F6A C7 F4A C7 F5 C7 F5A C7 F6 C7
SADI F13 F14 F14 F15 F15 F13 F13A F14A F14A F15A F15A F13A
SIMU Cl1B > C1C
SADI F4 F5 F5 F6 F6 F4 F4A F5A F5A F6A F6A F4A
RIGU C6 F4 F5 F6 C7 F4A F6A F5A
DANG 2.92 Cl1C Cl2C
DFIX 1.77 Cl2C C1C
SIMU F4 F5 F6 C7 F4A F6A F5A
RIGU Cl1B > C1C
DFIX 1.771 0.01 Cl1C C1C Cl2C C1C
SIMU Cl1C Cl2C C1C
DFIX 2.916 0.03 Cl1C Cl2C
RIGU Cl1C Cl2C C1C
SADI Cl1C Cl2C Cl1B Cl2B
SADI Cl2B C1B Cl2C C1C Cl1B C1B Cl1C C1C
ISOR 0.01 0.01 Cl2B Cl2C Cl1B Cl1C C1C C1B
DFIX 0.93 N1D H1D

L.S. 9
PLAN  20
SIZE 0.06 0.16 0.28
TEMP -173
CONF
BOND $H
list 4
MORE -1
fmap 2
acta
REM <olex2.extras>
REM <HklSrc "%.\\c240322_3_1.hkl">
REM </olex2.extras>

WGHT    0.060800   10.814200
FVAR       0.16564   0.61670   0.85874
PART 1
CL1B  4    0.595482    0.732474    0.342912    21.00000    0.05921    0.12300 =
         0.13229    0.03879    0.01863    0.03586
CL2B  4    0.504436    0.636716    0.367985    21.00000    0.12899    0.08397 =
         0.15382   -0.01154    0.05624    0.02179
C1B   1    0.558644    0.690800    0.393709    21.00000    0.09324    0.13144 =
         0.03871   -0.02574   -0.02286    0.08720
AFIX  23
H1BA  2    0.536987    0.721179    0.418518    21.00000   -1.20000
H1BB  2    0.590392    0.667465    0.415651    21.00000   -1.20000
AFIX   0
PART 2
CL1C  4    0.608390    0.779349    0.394645   -21.00000    0.08915    0.10341 =
         0.16863    0.05448    0.02745    0.03243
CL2C  4    0.550181    0.674018    0.336470   -21.00000    0.18511    0.20161 =
         0.07260   -0.07487   -0.07171    0.14350
C1C   1    0.566952    0.707301    0.401831   -21.00000    0.06677    0.05924 =
         0.01158   -0.00083    0.00065    0.02934
AFIX  23
H1CA  2    0.527253    0.715240    0.421866   -21.00000   -1.20000
H1CB  2    0.592240    0.676680    0.423591   -21.00000   -1.20000
AFIX   0

PART 0
F1    5    0.835480    0.759904    0.420668    11.00000    0.05736    0.06101 =
         0.04800    0.01890   -0.01535   -0.04021
F2    5    0.765100    0.787061    0.363859    11.00000    0.04982    0.02644 =
         0.06113    0.01838    0.00162   -0.00281
F3    5    0.836910    0.722258    0.338885    11.00000    0.06322    0.03927 =
         0.06582    0.00041    0.04095   -0.01223
PART 1
F4    5    0.620875    0.544336    0.323729    21.00000    0.05493    0.11134 =
         0.12145   -0.07887   -0.05596    0.03036
F5    5    0.712256    0.541280    0.289975    21.00000    0.10811    0.07060 =
         0.03455   -0.02717    0.02333   -0.04396
F6    5    0.687426    0.480605    0.354214    21.00000    0.13652    0.02251 =
         0.03618   -0.00343   -0.01660   -0.01953
F7    5    0.824043    0.390157    0.517596    31.00000    0.03632    0.07705 =
         0.07954   -0.03260    0.00792    0.01645
F8    5    0.747228    0.380912    0.465528    31.00000    0.06459    0.05132 =
         0.03790   -0.01939   -0.00693    0.02464
F9    5    0.754444    0.321623    0.537375    31.00000    0.15127    0.01709 =
         0.08725    0.01036    0.07128    0.01839
PART 2
F10A  5    0.689565    0.464415    0.726949   -21.00000    0.13681    0.12463 =
         0.03021    0.01518   -0.00232   -0.06486
F11A  5    0.595908    0.475165    0.698517   -21.00000    0.12252    0.06680 =
         0.08199    0.04954    0.07793    0.07180
F12A  5    0.641413    0.385755    0.695400   -21.00000    0.08979    0.02869 =
         0.06270    0.01867    0.05157    0.00263
PART 1
F13   5    0.680078    0.718295    0.737890    21.00000    0.07457    0.06817 =
         0.04715   -0.02079    0.03045   -0.00882
F14   5    0.755516    0.781294    0.742927    21.00000    0.08111    0.08733 =
         0.04576   -0.04205   -0.00847   -0.01127
F15   5    0.676988    0.804894    0.692443    21.00000    0.19808    0.07758 =
         0.04238   -0.00922   -0.00895    0.10536
PART 0
F16   5    0.933882    0.717005    0.642585    11.00000    0.03960    0.11879 =
         0.05498    0.01851   -0.02259   -0.03592
F17   5    0.914561    0.744842    0.559465    11.00000    0.03895    0.05624 =
         0.05997    0.03002    0.00203   -0.01352
F18   5    0.925137    0.646225    0.580712    11.00000    0.02401    0.05137 =
         0.10122    0.02077    0.00325    0.00090
F19   5    0.427355    0.567265    0.480025    11.00000    0.04428    0.03682 =
         0.06945   -0.00335   -0.02938   -0.00911
F20   5    0.457640    0.517902    0.552949    11.00000    0.02914    0.02434 =
         0.06314    0.00184    0.00072   -0.00907
F21   5    0.393731    0.596805    0.559459    11.00000    0.02309    0.03974 =
         0.11948   -0.01651    0.02126   -0.00584
PART 1
F22   5    0.563721    0.826423    0.581056    21.00000    0.05434    0.03112 =
         0.07849   -0.02734   -0.01711    0.00594
F23   5    0.536620    0.825401    0.496822    21.00000    0.05794    0.03061 =
         0.08477    0.02851   -0.00961    0.00056
F24   5    0.467258    0.813123    0.558601    21.00000    0.03082    0.02341 =
         0.12101   -0.00820    0.00605    0.00972
PART 0
C1    1    0.706677    0.623989    0.473236    11.00000    0.01729    0.01512 =
         0.02241    0.00147   -0.00037    0.00109
C2    1    0.743170    0.675239    0.454071    11.00000    0.02107    0.01622 =
         0.02277    0.00024   -0.00152    0.00002
AFIX  43
H2    2    0.757364    0.706442    0.479609    11.00000   -1.20000
AFIX   0
C3    1    0.759235    0.681802    0.398799    11.00000    0.02226    0.01941 =
         0.02497    0.00368    0.00008   -0.00049
C4    1    0.798844    0.737261    0.380749    11.00000    0.03226    0.02676 =
         0.02885    0.00590    0.00163   -0.00393
C5    1    0.738942    0.638113    0.359805    11.00000    0.02866    0.02535 =
         0.02024    0.00275    0.00118    0.00228
AFIX  43
H5    2    0.750614    0.642208    0.322244    11.00000   -1.20000
AFIX   0
C6    1    0.700990    0.588144    0.377401    11.00000    0.02702    0.02091 =
         0.02173   -0.00077   -0.00317    0.00035
C7    1    0.678076    0.539572    0.336847    11.00000    0.04216    0.03208 =
         0.02282   -0.00382   -0.00382   -0.00445
C8    1    0.684936    0.581700    0.432625    11.00000    0.02109    0.01889 =
         0.02175    0.00063   -0.00094   -0.00160
AFIX  43
H8    2    0.658290    0.547429    0.443233    11.00000   -1.20000
AFIX   0
C9    1    0.691800    0.540536    0.558665    11.00000    0.01656    0.01730 =
         0.02204   -0.00036   -0.00164   -0.00210
C10   1    0.723152    0.491692    0.530564    11.00000    0.01987    0.01787 =
         0.02210   -0.00081    0.00017   -0.00107
AFIX  43
H10   2    0.741778    0.500934    0.495950    11.00000   -1.20000
AFIX   0
C11   1    0.727998    0.429694    0.551720    11.00000    0.02301    0.01883 =
         0.02846   -0.00202   -0.00080    0.00009
C12   1    0.761177    0.379391    0.518966    11.00000    0.04072    0.02278 =
         0.03551   -0.00068    0.00142    0.00740
C13   1    0.703154    0.414387    0.602683    11.00000    0.02902    0.01723 =
         0.03271    0.00450    0.00073   -0.00009
AFIX  43
H13   2    0.706712    0.372348    0.617158    11.00000   -1.20000
AFIX   0
C14   1    0.672860    0.462329    0.632036    11.00000    0.02932    0.02375 =
         0.02702    0.00523    0.00386   -0.00069
C15   1    0.645555    0.448447    0.687314    11.00000    0.05431    0.03035 =
         0.03664    0.00999    0.01422    0.00277
C16   1    0.667246    0.523717    0.610224    11.00000    0.02377    0.01987 =
         0.02405    0.00080    0.00342    0.00145
AFIX  43
H16   2    0.645953    0.555406    0.631103    11.00000   -1.20000
AFIX   0
C17   1    0.729191    0.657254    0.579883    11.00000    0.02144    0.01522 =
         0.02006    0.00308   -0.00144   -0.00094
C18   1    0.704427    0.689609    0.625295    11.00000    0.02683    0.01894 =
         0.02130    0.00088   -0.00219   -0.00015
AFIX  43
H18   2    0.660649    0.686755    0.632294    11.00000   -1.20000
AFIX   0
C19   1    0.711108    0.759611    0.707654    11.00000    0.05772    0.03423 =
         0.02705   -0.00846   -0.00909    0.00186
C20   1    0.805793    0.731009    0.652368    11.00000    0.03981    0.02064 =
         0.02899    0.00481   -0.01463   -0.01065
AFIX  43
H20   2    0.831084    0.756755    0.675724    11.00000   -1.20000
AFIX   0
C21   1    0.831909    0.697321    0.608854    11.00000    0.02639    0.02514 =
         0.02923    0.00928   -0.00800   -0.00815
C22   1    0.900849    0.701719    0.597669    11.00000    0.02933    0.04398 =
         0.04058    0.01626   -0.01153   -0.01608
C23   1    0.794457    0.660856    0.573761    11.00000    0.02212    0.02092 =
         0.02376    0.00435   -0.00297   -0.00244
AFIX  43
H23   2    0.813861    0.637701    0.544752    11.00000   -1.20000
AFIX   0
C24   1    0.612209    0.639646    0.540003    11.00000    0.02019    0.01745 =
         0.01635   -0.00131   -0.00010   -0.00115
C25   1    0.560361    0.598529    0.538119    11.00000    0.02111    0.01685 =
         0.02883   -0.00258    0.00029   -0.00097
AFIX  43
H25   2    0.567314    0.553673    0.537223    11.00000   -1.20000
AFIX   0
C26   1    0.498873    0.621328    0.537517    11.00000    0.02122    0.02114 =
         0.02950   -0.00371   -0.00023   -0.00196
C27   1    0.444739    0.576058    0.532655    11.00000    0.02175    0.02484 =
         0.05785   -0.00458   -0.00020   -0.00054
C28   1    0.486427    0.686280    0.540740    11.00000    0.02014    0.02166 =
         0.02568   -0.00178   -0.00014    0.00260
AFIX  43
H28   2    0.444526    0.701786    0.541480    11.00000   -1.20000
AFIX   0
C29   1    0.537046    0.727951    0.542850    11.00000    0.02279    0.01778 =
         0.02428   -0.00066   -0.00043    0.00143
C30   1    0.525374    0.798167    0.547067    11.00000    0.02631    0.02056 =
         0.05431   -0.00129   -0.00506    0.00170
C31   1    0.598291    0.705154    0.541132    11.00000    0.02087    0.01732 =
         0.02258    0.00021   -0.00117   -0.00172
AFIX  43
H31   2    0.631896    0.735004    0.540708    11.00000   -1.20000
AFIX   0
C32   1    0.741600    0.725911    0.660694    11.00000    0.04007    0.01948 =
         0.02181   -0.00023   -0.00689   -0.00079
B1    3    0.685398    0.615048    0.537535    11.00000    0.01811    0.01479 =
         0.01852   -0.00097    0.00024   -0.00132

N1D   6    0.412057    0.923829    0.298034    11.00000    0.02701    0.02222 =
         0.02388   -0.00223    0.00117   -0.00211
H1D   2    0.446366    0.938332    0.316617    11.00000   -1.20000
N2D   6    0.482843    1.029428    0.367207    11.00000    0.02680    0.02226 =
         0.03273   -0.00343   -0.00184   -0.00059
C1D   1    0.420641    0.886106    0.253366    11.00000    0.03575    0.01953 =
         0.02488   -0.00011    0.00223   -0.00273
C2D   1    0.367359    0.865788    0.225967    11.00000    0.04198    0.02404 =
         0.02703   -0.00077   -0.00151   -0.00641
AFIX  43
H2D   2    0.371217    0.839420    0.194318    11.00000   -1.20000
AFIX   0
C3D   1    0.308562    0.883615    0.244360    11.00000    0.03600    0.02514 =
         0.03235    0.00446   -0.00648   -0.00889
AFIX  43
H3D   2    0.272206    0.869180    0.225444    11.00000   -1.20000
AFIX   0
C4D   1    0.302309    0.922418    0.290225    11.00000    0.02807    0.02359 =
         0.03121    0.00699   -0.00071   -0.00352
AFIX  43
H4D   2    0.261834    0.934662    0.302790    11.00000   -1.20000
AFIX   0
C5D   1    0.355312    0.943142    0.317512    11.00000    0.02771    0.01980 =
         0.02677    0.00400    0.00219   -0.00066
C6D   1    0.486568    0.870946    0.234105    11.00000    0.03681    0.03376 =
         0.03426   -0.00788    0.00850    0.00000
C7D   1    0.536284    0.890976    0.275489    11.00000    0.03167    0.05550 =
         0.05393   -0.02034    0.00506    0.00333
AFIX 137
H7DA  2    0.534241    0.937338    0.281066    11.00000   -1.50000
H7DB  2    0.577903    0.879360    0.261532    11.00000   -1.50000
H7DC  2    0.528771    0.869149    0.310557    11.00000   -1.50000
AFIX   0
C8D   1    0.492137    0.798491    0.223722    11.00000    0.05176    0.04530 =
         0.07743   -0.02832    0.00474    0.00749
AFIX 137
H8DA  2    0.483261    0.775290    0.257881    11.00000   -1.50000
H8DB  2    0.534762    0.788414    0.211298    11.00000   -1.50000
H8DC  2    0.461928    0.785684    0.195381    11.00000   -1.50000
AFIX   0
C9D   1    0.496261    0.906563    0.179661    11.00000    0.05584    0.08761 =
         0.05086    0.01295    0.02144   -0.00524
AFIX 137
H9DA  2    0.463097    0.894509    0.153716    11.00000   -1.50000
H9DB  2    0.537248    0.895195    0.164196    11.00000   -1.50000
H9DC  2    0.494638    0.952762    0.186253    11.00000   -1.50000
AFIX   0
C10D  1    0.354609    0.988139    0.365200    11.00000    0.02565    0.03224 =
         0.02899   -0.00518    0.00291    0.00085
AFIX  23
H10A  2    0.383819    0.972493    0.393877    11.00000   -1.20000
H10B  2    0.311920    0.989401    0.381248    11.00000   -1.20000
AFIX   0
C11D  1    0.373981    1.055891    0.347607    11.00000    0.02814    0.02539 =
         0.03899   -0.00773   -0.00161    0.00407
AFIX  23
H11A  2    0.350094    1.067590    0.314148    11.00000   -1.20000
H11B  2    0.361840    1.086164    0.377059    11.00000   -1.20000
AFIX   0
C12D  1    0.443378    1.064148    0.335843    11.00000    0.02957    0.02084 =
         0.03021   -0.00709   -0.00105    0.00269
C13D  1    0.464264    1.107925    0.297461    11.00000    0.04029    0.02867 =
         0.03343   -0.00023    0.00207    0.00938
AFIX  43
H13D  2    0.435469    1.130373    0.274712    11.00000   -1.20000
AFIX   0
C14D  1    0.528402    1.118299    0.292959    11.00000    0.04510    0.02805 =
         0.03923    0.00375    0.01408    0.00428
AFIX  43
H14D  2    0.544254    1.147775    0.266663    11.00000   -1.20000
AFIX   0
C15D  1    0.568876    1.085463    0.326972    11.00000    0.03190    0.02622 =
         0.04228   -0.00119    0.00864   -0.00066
AFIX  43
H15D  2    0.612748    1.093352    0.325358    11.00000   -1.20000
AFIX   0
C16D  1    0.544877    1.040571    0.363766    11.00000    0.02622    0.02104 =
         0.03433   -0.00425    0.00064   -0.00070
C17D  1    0.587945    1.004529    0.403713    11.00000    0.02737    0.02896 =
         0.04352    0.00141   -0.00577   -0.00274
C18D  1    0.553247    0.950250    0.432380    11.00000    0.03884    0.03554 =
         0.05217    0.01100   -0.01135   -0.00433
AFIX 137
H18A  2    0.517013    0.967522    0.452281    11.00000   -1.50000
H18B  2    0.581567    0.929055    0.458398    11.00000   -1.50000
H18C  2    0.538838    0.919253    0.404903    11.00000   -1.50000
AFIX   0
C19D  1    0.645255    0.977483    0.373289    11.00000    0.03184    0.04826 =
         0.06003    0.00080   -0.00415    0.00805
AFIX 137
H19A  2    0.631239    0.947656    0.344719    11.00000   -1.50000
H19B  2    0.672365    0.954945    0.399462    11.00000   -1.50000
H19C  2    0.668739    1.012584    0.356268    11.00000   -1.50000
AFIX   0
C20D  1    0.610744    1.052371    0.447462    11.00000    0.04727    0.04082 =
         0.04891   -0.00402   -0.01414   -0.00498
AFIX 137
H20A  2    0.633757    1.087172    0.429514    11.00000   -1.50000
H20B  2    0.638469    1.030474    0.473542    11.00000   -1.50000
H20C  2    0.574527    1.069938    0.467194    11.00000   -1.50000
AFIX   0

PART 2
F4A   5    0.618053    0.522790    0.346743   -21.00000    0.05804    0.11341 =
         0.04683   -0.04377    0.01244   -0.05491
F6A   5    0.707800    0.486715    0.338598   -21.00000    0.09522    0.06609 =
         0.12896   -0.07259   -0.08124    0.05466
F5A   5    0.675270    0.559136    0.286065   -21.00000    0.11316    0.07584 =
         0.01488    0.00511   -0.01549   -0.05176
F7A   5    0.797008    0.346394    0.551046   -31.00000    0.06087    0.04906 =
         0.06376   -0.02342   -0.02171    0.03577
F9A   5    0.715114    0.335363    0.506742   -31.00000    0.05197    0.04354 =
         0.08272   -0.04158   -0.00991    0.01049
F8A   5    0.788260    0.393815    0.476777   -31.00000    0.08465    0.07175 =
         0.06932    0.00831    0.02534    0.00999
F15A  5    0.649915    0.780684    0.695576   -21.00000    0.05361    0.07887 =
         0.05601   -0.04520   -0.01893    0.03537
F13A  5    0.700494    0.728027    0.752538   -21.00000    0.14673    0.06981 =
         0.03075    0.01684    0.03016    0.07264
F14A  5    0.736316    0.815541    0.722585   -21.00000    0.07687    0.05653 =
         0.07312   -0.04884    0.00819   -0.01979
PART 1
F10   5    0.657984    0.393688    0.708605    21.00000    0.14941    0.05120 =
         0.05333    0.03469    0.04816    0.04908
F11   5    0.657728    0.493325    0.724278    21.00000    0.11183    0.06070 =
         0.02769    0.00230    0.02194   -0.01693
F12   5    0.581333    0.451037    0.685355    21.00000    0.04142    0.15584 =
         0.06266    0.04015    0.02228   -0.00648
PART 2
F24A  5    0.507796    0.826613    0.502729   -21.00000    0.12740    0.02437 =
         0.06083    0.00303   -0.03930    0.01815
F23A  5    0.573235    0.831049    0.567949   -21.00000    0.03136    0.02153 =
         0.12245   -0.02662   -0.01349    0.00091
F22A  5    0.478316    0.809842    0.585288   -21.00000    0.06130    0.02853 =
         0.09110   -0.00579    0.03904    0.01341
HKLF 4


REM  c240322_3_1_a.res in Pbca
REM wR2 = 0.1416, GooF = S = 1.060, Restrained GooF = 1.145 for all data
REM R1 = 0.0537 for 10070 Fo > 4sig(Fo) and 0.0613 for all 11655 data
REM 912 parameters refined using 970 restraints

END  
     
WGHT      0.0608     10.8141 

REM Highest difference peak  0.872,  deepest hole -0.694,  1-sigma level  0.057
Q1    1   0.5213  0.6410  0.3971  11.00000  0.05    0.87
Q2    1   0.5965  0.7353  0.3796  11.00000  0.05    0.64
Q3    1   0.7210  0.3566  0.4818  11.00000  0.05    0.61
Q4    1   0.8089  0.3592  0.5318  11.00000  0.05    0.61
Q5    1   0.7138  0.3228  0.5290  11.00000  0.05    0.56
Q6    1   0.4907  0.6258  0.3618  11.00000  0.05    0.49
Q7    1   0.6031  0.7745  0.3592  11.00000  0.05    0.48
Q8    1   0.5110  0.6573  0.3473  11.00000  0.05    0.47
Q9    1   0.6057  0.7266  0.3325  11.00000  0.05    0.42
Q10   1   0.9207  0.7586  0.6266  11.00000  0.05    0.41
Q11   1   0.6143  0.7826  0.4087  11.00000  0.05    0.40
Q12   1   0.7734  0.3345  0.5605  11.00000  0.05    0.38
Q13   1   0.8553  0.7261  0.4015  11.00000  0.05    0.36
Q14   1   0.5653  0.6964  0.3289  11.00000  0.05    0.36
Q15   1   0.6479  0.7434  0.7181  11.00000  0.05    0.35
Q16   1   0.8075  0.4014  0.4955  11.00000  0.05    0.34
Q17   1   0.8014  0.7421  0.3253  11.00000  0.05    0.32
Q18   1   0.5121  0.9418  0.2020  11.00000  0.05    0.29
Q19   1   0.7069  0.6382  0.5593  11.00000  0.05    0.28
Q20   1   0.4938  0.8212  0.1913  11.00000  0.05    0.28

  REM The information below was added by Olex2.
  REM
  REM R1 = 0.0537 for 10070 Fo > 4sig(Fo) and 0.0613 for all 91799 data
  REM 912 parameters refined using n/a restraints
  REM Highest difference peak 0.87, deepest hole -0.69
  REM Mean Shift 0, Max Shift 0.001.

  REM +++ Tabular Listing of Refinement Information +++
  REM R1_all = 0.0613
  REM R1_gt = 0.0537
  REM wR_ref = 0.1416
  REM GOOF = 1.060
  REM Shift_max = 0.001
  REM Shift_mean = 0
  REM Reflections_all = 91799
  REM Reflections_gt = 10070
  REM Parameters = 912
  REM Hole = -0.69
  REM Peak = 0.87
  REM Flack = n/a

  
