# Supplementary material for: London Dispersion versus Intramolecular Hydrogen Bond in Bis‐Pyridines: How Accurate Is DFT for Competing Noncovalent Interactions in the Condensed Phase?
Source: Chemistry. 2025 Oct 23;31(66):e02745. doi: 10.1002/chem.202502745 (PMC12648470; doi:10.1002/chem.202502745)
Supplement: Supplementary file 1 — Supporting Information [file CHEM-31-e02745-s002.zip › Crystal_structures/14b/14b_crystal_structure.xyz]

108
c050620_2_1
F      12.128216    4.383963    9.757775
F      10.277061    9.813336    9.126580
F       5.985923   11.236305   14.329730
F      15.746248   10.946154   14.114615
F       5.282300   10.912224   12.328824
F      10.258829    4.326575   10.795671
F       8.724986   11.266326    9.017671
F       9.744500    5.109341   19.481049
F      14.449361   11.905831   12.753013
F      10.760069    6.021823    9.590993
F      14.931804    5.421833   15.073969
F      10.897235    6.908753   19.449410
F      10.618684   11.759639    9.895144
F       5.555262    9.249231   13.663238
F       7.080786    4.575675   14.369637
F      11.105669   11.110359   18.815035
F      11.641475    5.147739   18.496257
F      15.145378   12.950683   14.486655
F      15.393071    4.452801   13.232849
F      12.580376   12.649082   18.625835
F       6.173505    4.796291   16.280713
F       6.005832    6.332221   14.816403
F      15.930418    6.491399   13.501544
F      10.646379   12.883660   17.745023
C       9.979753    7.555938   15.348229
C      11.673140    7.456521   13.418233
C       9.710926    9.311087   13.294379
C      12.787066   10.213935   14.299522
H      13.043499    9.840033   13.464626
C      11.341985   10.294082   16.184046
H      10.585472    9.980459   16.665599
C      12.941105    7.051594   13.850053
H      13.325287    7.475623   14.608474
C      11.175094    6.780852   12.302909
H      10.310778    7.007150   11.980188
C      12.081307   11.346753   16.702676
C      11.678765    9.679152   14.969034
C       9.199113   10.371437   11.151334
C       8.773977    6.934864   15.006556
H       8.387693    7.123266   14.159339
C      10.078554    9.726626   12.006549
H      10.964983    9.559447   11.708599
C      13.522747   11.271213   14.814654
C      11.894645    5.790456   11.646751
C       8.404253    9.642429   13.681999
H       8.124300    9.445914   14.568344
C      10.518133    7.177680   16.586453
H      11.346727    7.552740   16.860824
C       8.120286    6.054357   15.856524
C       8.657913    5.715754   17.081711
H       8.205835    5.121475   17.668977
C      13.655976    6.050866   13.206774
C       9.879365    6.271621   17.425927
C       7.883493   10.618443   11.531642
H       7.267498   11.025897   10.934200
C      13.183608   11.850677   16.027758
H      13.690314   12.570288   16.385536
C      13.149588    5.409825   12.087316
H      13.645555    4.734686   11.639279
C       7.503481   10.250099   12.809932
C       9.689691   10.806245    9.807222
C      14.706038   11.769273   14.042910
C       6.853393    5.424765   15.386228
C      11.277779    5.136569   10.459563
C      14.978139    5.645799   13.773260
C       6.089385   10.419051   13.274982
C      11.657006   12.009856   17.972699
C      10.540508    5.868649   18.703582
B      10.760116    8.518966   14.273129
N      12.312921    4.790426    6.671117
H      11.403108    4.942902    6.563162
N       9.808759    5.628206    6.155986
C      13.144687    5.842398    6.622943
C      14.088986    3.269576    6.915169
H      14.400299    2.379491    7.030374
C       9.826401    6.356376    5.022536
C      14.974704    4.320292    6.851096
H      15.909585    4.159089    6.903134
C      14.500676    5.610752    6.710865
H      15.109894    6.338811    6.674997
C      12.753217    3.531941    6.809599
H      12.129715    2.815653    6.834704
C      12.516764    7.192900    6.433584
H      13.152718    7.887601    6.738593
H      11.708751    7.253276    7.002440
C      11.157873    6.490002    4.321385
H      10.996770    6.775965    3.387438
H      11.590739    5.600085    4.291510
C       8.654949    5.508822    6.836786
H       8.650174    4.996031    7.636481
C      12.123311    7.483330    4.979132
H      11.711928    8.383148    4.944360
H      12.950484    7.515934    4.436113
C       7.485330    6.094710    6.426748
H       6.687596    5.995656    6.932913
C       8.677155    6.957065    4.549060
H       8.696234    7.453575    3.739429
C       7.495810    6.831118    5.261977
H       6.700901    7.248305    4.951022
F       6.461584    4.437441   16.240965
F       5.872165    6.227498   15.277477
F       7.014969    4.787913   14.231314
F      10.842894   11.330975   18.732359
F      11.135862   13.206205   17.751383
F      12.744465   12.267892   18.743489
F      14.830762    5.160725   15.032631
F      15.787741    6.739940   14.018266
F      15.653278    4.786516   13.104066
