# Supplementary material for: London Dispersion versus Intramolecular Hydrogen Bond in Bis‐Pyridines: How Accurate Is DFT for Competing Noncovalent Interactions in the Condensed Phase?
Source: Chemistry. 2025 Oct 23;31(66):e02745. doi: 10.1002/chem.202502745 (PMC12648470; doi:10.1002/chem.202502745)
Supplement: Supplementary file 1 — Supporting Information [file CHEM-31-e02745-s002.zip › Crystal_structures/14b/c050620_2_1.cif]

data_c050620_2_1
_audit_creation_date               2020-06-23
_audit_creation_method
;
Olex2 1.3
(compiled 2020.02.04 svn.rd84adfe8 for OlexSys, GUI svn.r6032)
;
_shelx_SHELXL_version_number       '2018/3'
loop_
  _audit_author_name
  _audit_author_email
  _audit_author_address
 'Savoy, A.' asavoy@org.chem.ethz.ch LOC-Chen

_audit_contact_author_address      ?
_audit_contact_author_email        ?
_audit_contact_author_name         ''
_audit_contact_author_phone        ?
_publ_contact_author_id_orcid      ?
_publ_section_acknowledgements
;
X-Ray services provided by SMoCC - The Small Molecule Crystallography
Center of ETH Zurich. 
;
_publ_section_references
;
Dolomanov, O.V., Bourhis, L.J., Gildea, R.J, Howard, J.A.K. & Puschmann, H.
 (2009), J. Appl. Cryst. 42, 339-341.

Sheldrick, G.M. (2015). Acta Cryst. A71, 3-8.

Sheldrick, G.M. (2015). Acta Cryst. C71, 3-8.
;
_chemical_name_common              ?
_chemical_name_systematic          ?
_chemical_formula_moiety           'C32 H12 B F24, C13 H15 N2'
_chemical_formula_sum              'C45 H27 B F24 N2'
_chemical_formula_weight           1062.49
_chemical_melting_point            ?
loop_
  _atom_type_symbol
  _atom_type_description
  _atom_type_scat_dispersion_real
  _atom_type_scat_dispersion_imag
  _atom_type_scat_source
 'C' 'C' 0.0033 0.0016 'International Tables Vol C Tables 4.2.6.8 and 6.1.1.4'
 'H' 'H' 0.0000 0.0000 'International Tables Vol C Tables 4.2.6.8 and 6.1.1.4'
 'B' 'B' 0.0013 0.0007 'International Tables Vol C Tables 4.2.6.8 and 6.1.1.4'
 'F' 'F' 0.0171 0.0103 'International Tables Vol C Tables 4.2.6.8 and 6.1.1.4'
 'N' 'N' 0.0061 0.0033 'International Tables Vol C Tables 4.2.6.8 and 6.1.1.4'

_shelx_space_group_comment
;
The symmetry employed for this shelxl refinement is uniquely defined
by the following loop, which should always be used as a source of
symmetry information in preference to the above space-group names.
They are only intended as comments.
;
_space_group_crystal_system        'monoclinic'
_space_group_IT_number             14
_space_group_name_H-M_alt          'P 1 21/c 1'
_space_group_name_Hall             '-P 2ybc'
loop_
  _space_group_symop_operation_xyz
 'x, y, z'
 '-x, y+1/2, -z+1/2'
 '-x, -y, -z'
 'x, -y-1/2, z-1/2'

_cell_length_a                     19.5780(15)
_cell_length_b                     13.9630(10)
_cell_length_c                     16.6113(13)
_cell_angle_alpha                  90
_cell_angle_beta                   106.838(2)
_cell_angle_gamma                  90
_cell_volume                       4346.3(6)
_cell_formula_units_Z              4
_cell_measurement_reflns_used      8973
_cell_measurement_temperature      100.0(1)
_cell_measurement_theta_max        28.08
_cell_measurement_theta_min        2.48
_shelx_estimated_absorpt_T_max     0.983
_shelx_estimated_absorpt_T_min     0.961
_exptl_absorpt_coefficient_mu      0.167
_exptl_absorpt_correction_T_max    0.7457
_exptl_absorpt_correction_T_min    0.6913
_exptl_absorpt_correction_type     multi-scan
_exptl_absorpt_process_details
;
SADABS-2014/5 (Bruker,2014/5) was used for absorption correction.
wR2(int) was 0.0493 before and 0.0431 after correction.
The Ratio of minimum to maximum transmission is 0.9270.
The \l/2 correction factor is 0.00150.
;
_exptl_absorpt_special_details     ?
_exptl_crystal_colour              'clear colourless'
_exptl_crystal_colour_lustre       clear
_exptl_crystal_colour_primary      colourless
_exptl_crystal_density_diffrn      1.624
_exptl_crystal_density_meas        ?
_exptl_crystal_density_method      ?
_exptl_crystal_description         block
_exptl_crystal_F_000               2128
_exptl_crystal_size_max            0.24
_exptl_crystal_size_mid            0.16
_exptl_crystal_size_min            0.1
_exptl_transmission_factor_max     ?
_exptl_transmission_factor_min     ?
_diffrn_reflns_av_R_equivalents    0.0401
_diffrn_reflns_av_unetI/netI       0.0389
_diffrn_reflns_Laue_measured_fraction_full  1.000
_diffrn_reflns_Laue_measured_fraction_max  0.997
_diffrn_reflns_limit_h_max         26
_diffrn_reflns_limit_h_min         -26
_diffrn_reflns_limit_k_max         11
_diffrn_reflns_limit_k_min         -18
_diffrn_reflns_limit_l_max         22
_diffrn_reflns_limit_l_min         -22
_diffrn_reflns_number              43270
_diffrn_reflns_point_group_measured_fraction_full  1.000
_diffrn_reflns_point_group_measured_fraction_max  0.997
_diffrn_reflns_theta_full          25.242
_diffrn_reflns_theta_max           28.372
_diffrn_reflns_theta_min           1.819
_diffrn_ambient_temperature        100.0(1)
_diffrn_detector                   'Bruker APEX2 area detector'
_diffrn_detector_area_resol_mean   8.33
_diffrn_detector_type              'CCD area detector'
_diffrn_measured_fraction_theta_full  1.000
_diffrn_measured_fraction_theta_max  0.997
_diffrn_measurement_device         'kappa-stage diffractometer'
_diffrn_measurement_device_type    'Bruker APEX-II Duo (Mo)'
_diffrn_measurement_method         '\w and \f scans'
_diffrn_radiation_monochromator    'focusing graphite'
_diffrn_radiation_probe            x-ray
_diffrn_radiation_type             MoK\a
_diffrn_radiation_wavelength       0.71073
_diffrn_radiation_xray_symbol      K-L~3~
_diffrn_source                     'sealed tube'
_diffrn_source_current             30.0
_diffrn_source_power               1.5
_diffrn_source_voltage             50.0
_diffrn_standards_number           0
_reflns_Friedel_coverage           0.000
_reflns_Friedel_fraction_full      .
_reflns_Friedel_fraction_max       .
_reflns_number_gt                  7596
_reflns_number_total               10838
_reflns_special_details
;
 Reflections were merged by SHELXL according to the crystal
 class for the calculation of statistics and refinement.
 
 _reflns_Friedel_fraction is defined as the number of unique
 Friedel pairs measured divided by the number that would be
 possible theoretically, ignoring centric projections and
 systematic absences.
;
_reflns_threshold_expression       'I > 2\s(I)'
_computing_cell_refinement         'SAINT v8.34A (Bruker, 2013)'
_computing_data_collection         'Bruker APEX2'
_computing_data_reduction          'SAINT v8.34A (Bruker, 2013)'
_computing_molecular_graphics      'Olex2 (Dolomanov et al., 2009)'
_computing_publication_material    'Olex2 (Dolomanov et al., 2009)'
_computing_structure_refinement    'XL (Sheldrick, 2008)'
_computing_structure_solution      'XS (Sheldrick, 2008)'
_refine_diff_density_max           0.497
_refine_diff_density_min           -0.286
_refine_diff_density_rms           0.052
_refine_ls_extinction_coef         .
_refine_ls_extinction_method       none
_refine_ls_goodness_of_fit_ref     1.010
_refine_ls_hydrogen_treatment      mixed
_refine_ls_matrix_type             full
_refine_ls_number_parameters       734
_refine_ls_number_reflns           10838
_refine_ls_number_restraints       388
_refine_ls_R_factor_all            0.0749
_refine_ls_R_factor_gt             0.0450
_refine_ls_restrained_S_all        1.033
_refine_ls_shift/su_max            0.001
_refine_ls_shift/su_mean           0.000
_refine_ls_structure_factor_coef   Fsqd
_refine_ls_weighting_details      
 'w=1/[\s^2^(Fo^2^)+(0.0400P)^2^+2.7099P] where P=(Fo^2^+2Fc^2^)/3'
_refine_ls_weighting_scheme        calc
_refine_ls_wR_factor_gt            0.0955
_refine_ls_wR_factor_ref           0.1082
_refine_special_details            'CF3 disorder in BARF anion.'
_olex2_refinement_description
;
1. Fixed Uiso
 At 1.2 times of:
  All C(H) groups, All C(H,H) groups, All N(H) groups
2. Restrained distances
 N1B-H1B
 0.93 with sigma of 0.01
 F4A-F5A \\sim F5A-F6A \\sim F6A-F4A \\sim F4-F5 \\sim F5-F6 \\sim F6-F4
 with sigma of 0.02
 F6A-C8 \\sim F4A-C8 \\sim F6-C8 \\sim F5-C8 \\sim F5A-C8 \\sim F4-C8
 with sigma of 0.02
 F10A-F11A \\sim F11A-F12A \\sim F12A-F10A \\sim F10-F11 \\sim F11-F12 \\sim
F12-F10
 with sigma of 0.02
 F16A-F17A \\sim F17A-F18A \\sim F18A-F16A \\sim F16-F17 \\sim F17-F18 \\sim
F18-F16
 with sigma of 0.02
 F11A-C16 \\sim F10A-C16 \\sim F12-C16 \\sim F10-C16 \\sim F12A-C16 \\sim
F11-C16
 with sigma of 0.02
 F18-C24 \\sim F17A-C24 \\sim F16A-C24 \\sim F16-C24 \\sim F18A-C24 \\sim
F17-C24
 with sigma of 0.02
3. Uiso/Uaniso restraints and constraints
Uanis(F18A) \\sim Ueq, Uanis(F16A) \\sim Ueq, Uanis(F17A) \\sim Ueq, Uanis(C24)
\\sim Ueq, Uanis(F18) \\sim Ueq, Uanis(F16) \\sim Ueq, Uanis(F17) \\sim Ueq:
with sigma of 0.005 and sigma for terminal atoms of 0.01
Uanis(F12A) \\sim Ueq, Uanis(F11A) \\sim Ueq, Uanis(F10A) \\sim Ueq, Uanis(C16)
\\sim Ueq, Uanis(F10) \\sim Ueq, Uanis(F11) \\sim Ueq, Uanis(F12) \\sim Ueq:
with sigma of 0.005 and sigma for terminal atoms of 0.01
Uanis(F5A) \\sim Ueq, Uanis(F6A) \\sim Ueq, Uanis(F4A) \\sim Ueq, Uanis(C8)
\\sim Ueq, Uanis(F5) \\sim Ueq, Uanis(F4) \\sim Ueq, Uanis(F6) \\sim Ueq: with
sigma of 0.005 and sigma for terminal atoms of 0.01
4. Rigid body (RIGU) restrains
 F5A, F6A, F4A, C8, F5, F4, F6, C5
 with sigma for 1-2 distances of 0.004 and sigma for 1-3 distances of 0.004
 C13, F12A, F11A, F10A, C16, F10, F11, F12
 with sigma for 1-2 distances of 0.004 and sigma for 1-3 distances of 0.004
 C21, F18A, F16A, F17A, C24, F18, F16, F17
 with sigma for 1-2 distances of 0.004 and sigma for 1-3 distances of 0.004
5. Others
 Sof(F5A)=Sof(F18A)=Sof(F12A)=Sof(F6A)=Sof(F11A)=Sof(F16A)=Sof(F17A)=Sof(F4A)=
 Sof(F10A)=1-FVAR(1)
 Sof(F18)=Sof(F16)=Sof(F17)=Sof(F10)=Sof(F11)=Sof(F12)=Sof(F5)=Sof(F4)=Sof(F6)=
 FVAR(1)
6.a Secondary CH2 refined with riding coordinates:
 C6B(H6BA,H6BB), C8B(H8BA,H8BB), C7B(H7BA,H7BB)
6.b Aromatic/amide H refined with riding coordinates:
 C10(H10), C14(H14), C6(H6), C2(H2), C22(H22), C30(H30), C26(H26), C18(H18),
 C20(H20), C28(H28), C12(H12), C4(H4), C2B(H2B), C3B(H3B), C4B(H4B), C1B(H1BA),
 C13B(H13B), C12B(H12B), C10B(H10B), C11B(H11B)
;
_atom_sites_solution_hydrogens     mixed
_atom_sites_solution_primary       dual
_atom_sites_solution_secondary     ?
loop_
  _atom_site_label
  _atom_site_type_symbol
  _atom_site_fract_x
  _atom_site_fract_y
  _atom_site_fract_z
  _atom_site_U_iso_or_equiv
  _atom_site_adp_type
  _atom_site_occupancy
  _atom_site_site_symmetry_order
  _atom_site_calc_flag
  _atom_site_refinement_flags_posn
  _atom_site_refinement_flags_adp
  _atom_site_refinement_flags_occupancy
  _atom_site_disorder_assembly
  _atom_site_disorder_group
 F3 F 0.77032(7) 0.31397(9) 0.61373(7) 0.0365(3) Uani 1 1 d . . . . .
 F23 F 0.66601(7) 0.70281(9) 0.57403(7) 0.0373(3) Uani 1 1 d . . . . .
 F19 F 0.52726(6) 0.80472(9) 0.90129(7) 0.0366(3) Uani 1 1 d . . . . .
 F8 F 1.02247(6) 0.78394(9) 0.88776(8) 0.0403(3) Uani 1 1 d . . . . .
 F21 F 0.46039(6) 0.78151(10) 0.77544(7) 0.0419(3) Uani 1 1 d . . . . .
 F1 F 0.69088(7) 0.30986(9) 0.67901(8) 0.0427(3) Uani 1 1 d . . . . .
 F22 F 0.58505(7) 0.80687(11) 0.56718(7) 0.0486(4) Uani 1 1 d . . . . .
 F15 F 0.79887(7) 0.36592(9) 1.22529(7) 0.0415(3) Uani 1 1 d . . . . .
 F7 F 0.93518(7) 0.85267(10) 0.80212(8) 0.0461(3) Uani 1 1 d . . . . .
 F2 F 0.69786(7) 0.43127(9) 0.60324(8) 0.0468(4) Uani 1 1 d . . . . .
 F5A F 0.9957(8) 0.3883(8) 0.9481(5) 0.0426(19) Uani 0.539(16) 1 d D U P A 2
 F14 F 0.85726(8) 0.49479(9) 1.22330(8) 0.0499(4) Uani 1 1 d . . . . .
 F24 F 0.69534(8) 0.84220(9) 0.62237(8) 0.0461(3) Uani 1 1 d . . . . .
 F20 F 0.49496(7) 0.66241(10) 0.85937(9) 0.0439(3) Uani 1 1 d . . . . .
 F18A F 0.5838(6) 0.3277(6) 0.9038(5) 0.0474(18) Uani 0.539(16) 1 d D U P A 2
 F12A F 0.8581(5) 0.7957(6) 1.1834(6) 0.0437(17) Uani 0.539(16) 1 d D U P A 2
 F13 F 0.88054(7) 0.36867(11) 1.16335(9) 0.0510(4) Uani 1 1 d . . . . .
 F9 F 0.99753(8) 0.92750(9) 0.91116(10) 0.0570(4) Uani 1 1 d . . . . .
 F6A F 0.9908(5) 0.3189(4) 0.8323(5) 0.0361(13) Uani 0.539(16) 1 d D U P A 2
 F11A F 0.9305(4) 0.9059(7) 1.1715(7) 0.0546(19) Uani 0.539(16) 1 d D U P A 2
 F16A F 0.5670(5) 0.3435(8) 1.0240(4) 0.060(2) Uani 0.539(16) 1 d D U P A 2
 F17A F 0.5358(4) 0.4535(5) 0.9319(4) 0.0450(13) Uani 0.539(16) 1 d D U P A 2
 N1B N 0.73204(9) 0.34308(11) 0.41959(10) 0.0267(3) Uani 1 1 d D . . . .
 H1B H 0.6839(6) 0.3540(15) 0.4128(13) 0.032 Uiso 1 1 d D U . . .
 N2B N 0.59617(9) 0.40308(12) 0.38719(11) 0.0319(4) Uani 1 1 d . . . . .
 F4A F 1.0224(4) 0.4649(5) 0.8492(6) 0.0511(15) Uani 0.539(16) 1 d D U P A 2
 F10A F 0.8181(4) 0.9227(6) 1.1161(5) 0.0551(16) Uani 0.539(16) 1 d D U P A 2
 C17 C 0.74700(9) 0.54114(11) 0.96535(10) 0.0153(3) Uani 1 1 d . . . . .
 C1 C 0.80366(9) 0.53402(11) 0.84396(10) 0.0152(3) Uani 1 1 d . . . . .
 C25 C 0.70152(8) 0.66684(11) 0.83617(10) 0.0153(3) Uani 1 1 d . . . . .
 C10 C 0.87418(9) 0.73150(11) 0.89939(10) 0.0166(3) Uani 1 1 d . . . . .
 H10 H 0.874372 0.704722 0.846878 0.020 Uiso 1 1 calc R U . . .
 C14 C 0.82950(9) 0.73724(12) 1.01792(10) 0.0168(3) Uani 1 1 d . . . . .
 H14 H 0.798303 0.714779 1.048208 0.020 Uiso 1 1 calc R U . . .
 C6 C 0.87510(9) 0.50502(12) 0.87112(10) 0.0171(3) Uani 1 1 d . . . . .
 H6 H 0.906447 0.535388 0.918822 0.020 Uiso 1 1 calc R U . . .
 C2 C 0.76098(9) 0.48563(11) 0.77381(10) 0.0166(3) Uani 1 1 d . . . . .
 H2 H 0.711844 0.501837 0.753512 0.020 Uiso 1 1 calc R U . . .
 C13 C 0.87528(9) 0.81263(12) 1.05054(10) 0.0190(3) Uani 1 1 d . . . . .
 C9 C 0.82792(8) 0.69320(11) 0.94150(10) 0.0149(3) Uani 1 1 d . . . . .
 C29 C 0.64225(9) 0.74278(12) 0.70138(10) 0.0176(3) Uani 1 1 d . . . . .
 C22 C 0.68013(9) 0.49666(12) 0.94386(10) 0.0173(3) Uani 1 1 d . . . . .
 H22 H 0.647303 0.510153 0.890573 0.021 Uiso 1 1 calc R U . . .
 C30 C 0.70039(9) 0.69660(11) 0.75517(10) 0.0158(3) Uani 1 1 d . . . . .
 H30 H 0.741061 0.684627 0.736430 0.019 Uiso 1 1 calc R U . . .
 C11 C 0.91972(9) 0.80722(12) 0.93179(11) 0.0171(3) Uani 1 1 d . . . . .
 C3 C 0.78759(9) 0.41470(12) 0.73254(10) 0.0184(3) Uani 1 1 d . . . . .
 C26 C 0.64077(9) 0.69057(12) 0.86055(10) 0.0186(3) Uani 1 1 d . . . . .
 H26 H 0.640172 0.676496 0.916298 0.022 Uiso 1 1 calc R U . . .
 C18 C 0.79364(9) 0.51405(12) 1.04323(10) 0.0178(3) Uani 1 1 d . . . . .
 H18 H 0.840204 0.540911 1.060487 0.021 Uiso 1 1 calc R U . . .
 C21 C 0.65988(9) 0.43360(12) 0.99732(11) 0.0194(3) Uani 1 1 d . . . . .
 C20 C 0.70628(9) 0.40935(12) 1.07438(11) 0.0203(4) Uani 1 1 d . . . . .
 H20 H 0.692267 0.366789 1.111317 0.024 Uiso 1 1 calc R U . . .
 C5 C 0.90167(9) 0.43335(12) 0.83066(11) 0.0190(3) Uani 1 1 d . . . . .
 C19 C 0.77399(10) 0.44916(12) 1.09603(11) 0.0202(4) Uani 1 1 d . . . . .
 C28 C 0.58093(9) 0.76047(12) 0.72530(11) 0.0201(3) Uani 1 1 d . . . . .
 H28 H 0.540231 0.789651 0.687723 0.024 Uiso 1 1 calc R U . . .
 C12 C 0.92115(9) 0.84872(12) 1.00809(11) 0.0190(3) Uani 1 1 d . . . . .
 H12 H 0.952562 0.900257 1.030593 0.023 Uiso 1 1 calc R U . . .
 C4 C 0.85850(9) 0.38744(12) 0.76025(11) 0.0202(4) Uani 1 1 d . . . . .
 H4 H 0.876907 0.339088 0.732070 0.024 Uiso 1 1 calc R U . . .
 C27 C 0.58128(9) 0.73409(13) 0.80570(11) 0.0206(4) Uani 1 1 d . . . . .
 C32 C 0.64653(10) 0.77392(13) 0.61684(11) 0.0232(4) Uani 1 1 d . . . . .
 C15 C 0.96823(10) 0.84289(13) 0.88325(12) 0.0233(4) Uani 1 1 d . . . . .
 C5B C 0.77378(10) 0.41842(14) 0.41656(11) 0.0269(4) Uani 1 1 d . . . . .
 C24 C 0.58790(10) 0.38851(14) 0.96774(12) 0.0275(4) Uani 1 1 d D U . . .
 C7 C 0.73773(10) 0.36787(13) 0.65787(12) 0.0264(4) Uani 1 1 d . . . . .
 C8 C 0.97796(10) 0.40434(14) 0.86629(13) 0.0285(4) Uani 1 1 d D U . . .
 C31 C 0.51624(10) 0.74619(15) 0.83495(12) 0.0286(4) Uani 1 1 d . . . . .
 C2B C 0.82653(12) 0.23416(15) 0.43494(12) 0.0330(5) Uani 1 1 d . . . . .
 H2B H 0.844212 0.170414 0.442186 0.040 Uiso 1 1 calc R U . . .
 C16 C 0.87324(11) 0.86012(14) 1.13042(12) 0.0302(4) Uani 1 1 d D U . . .
 C23 C 0.82751(11) 0.42030(14) 1.17639(12) 0.0294(4) Uani 1 1 d . . . . .
 C9B C 0.57955(11) 0.45523(15) 0.31590(13) 0.0318(4) Uani 1 1 d . . . . .
 C3B C 0.87078(11) 0.30941(15) 0.43091(12) 0.0318(4) Uani 1 1 d . . . . .
 H3B H 0.919336 0.297865 0.434183 0.038 Uiso 1 1 calc R U . . .
 C4B C 0.84440(11) 0.40183(15) 0.42209(13) 0.0321(4) Uani 1 1 d . . . . .
 H4B H 0.874963 0.453972 0.419834 0.039 Uiso 1 1 calc R U . . .
 C1B C 0.75667(12) 0.25295(14) 0.42830(13) 0.0332(5) Uani 1 1 d . . . . .
 H1BA H 0.725211 0.201651 0.429879 0.040 Uiso 1 1 calc R U . . .
 C6B C 0.73878(11) 0.51514(14) 0.40465(14) 0.0328(5) Uani 1 1 d . . . . .
 H6BA H 0.775978 0.564893 0.423834 0.039 Uiso 1 1 calc R U . . .
 H6BB H 0.706302 0.519464 0.440429 0.039 Uiso 1 1 calc R U . . .
 C8B C 0.63672(11) 0.46480(17) 0.27180(13) 0.0350(5) Uani 1 1 d . . . . .
 H8BA H 0.614054 0.485280 0.213058 0.042 Uiso 1 1 calc R U . . .
 H8BB H 0.658368 0.401066 0.269921 0.042 Uiso 1 1 calc R U . . .
 C13B C 0.54776(12) 0.39453(15) 0.43001(15) 0.0372(5) Uani 1 1 d . . . . .
 H13B H 0.559878 0.357805 0.480308 0.045 Uiso 1 1 calc R U . . .
 C7B C 0.69620(11) 0.53594(15) 0.31317(14) 0.0365(5) Uani 1 1 d . . . . .
 H7BA H 0.674650 0.600383 0.310983 0.044 Uiso 1 1 calc R U . . .
 H7BB H 0.730056 0.538275 0.279016 0.044 Uiso 1 1 calc R U . . .
 B1 B 0.77024(10) 0.61011(13) 0.89773(11) 0.0149(4) Uani 1 1 d . . . . .
 C12B C 0.48168(12) 0.43649(16) 0.40422(16) 0.0405(5) Uani 1 1 d . . . . .
 H12B H 0.448758 0.429396 0.436056 0.049 Uiso 1 1 calc R U . . .
 C10B C 0.51353(11) 0.49825(17) 0.28612(15) 0.0416(5) Uani 1 1 d . . . . .
 H10B H 0.501989 0.533809 0.235197 0.050 Uiso 1 1 calc R U . . .
 C11B C 0.46421(12) 0.48923(18) 0.33096(17) 0.0459(6) Uani 1 1 d . . . . .
 H11B H 0.418801 0.519108 0.311402 0.055 Uiso 1 1 calc R U . . .
 F18 F 0.5811(6) 0.3178(6) 1.0215(5) 0.0448(19) Uani 0.461(16) 1 d D U P A 1
 F16 F 0.5361(5) 0.4460(6) 0.9609(9) 0.070(2) Uani 0.461(16) 1 d D U P A 1
 F17 F 0.5783(6) 0.3429(7) 0.8951(5) 0.0423(19) Uani 0.461(16) 1 d D U P A 1
 F10 F 0.8434(6) 0.8115(7) 1.1782(7) 0.043(2) Uani 0.461(16) 1 d D U P A 1
 F11 F 0.8432(6) 0.9458(5) 1.1165(6) 0.063(2) Uani 0.461(16) 1 d D U P A 1
 F12 F 0.9407(4) 0.8786(8) 1.1789(7) 0.0469(18) Uani 0.461(16) 1 d D U P A 1
 F5 F 0.9899(9) 0.3696(9) 0.9455(6) 0.0348(18) Uani 0.461(16) 1 d D U P A 1
 F4 F 1.0231(4) 0.4827(5) 0.8817(7) 0.0555(19) Uani 0.461(16) 1 d D U P A 1
 F6 F 1.0021(6) 0.3428(8) 0.8242(7) 0.053(2) Uani 0.461(16) 1 d D U P A 1

loop_
  _atom_site_aniso_label
  _atom_site_aniso_U_11
  _atom_site_aniso_U_22
  _atom_site_aniso_U_33
  _atom_site_aniso_U_23
  _atom_site_aniso_U_13
  _atom_site_aniso_U_12
 F3 0.0457(7) 0.0375(6) 0.0264(6) -0.0161(5) 0.0103(5) 0.0028(6)
 F23 0.0535(8) 0.0417(7) 0.0222(6) 0.0008(5) 0.0195(5) 0.0116(6)
 F19 0.0371(7) 0.0503(7) 0.0249(6) -0.0048(5) 0.0129(5) 0.0162(6)
 F8 0.0289(6) 0.0510(8) 0.0493(8) 0.0117(6) 0.0246(6) 0.0079(6)
 F21 0.0203(6) 0.0767(9) 0.0287(6) 0.0014(6) 0.0072(5) 0.0185(6)
 F1 0.0399(7) 0.0451(7) 0.0452(7) -0.0222(6) 0.0154(6) -0.0217(6)
 F22 0.0368(7) 0.0853(10) 0.0249(6) 0.0234(7) 0.0110(5) 0.0305(7)
 F15 0.0508(8) 0.0452(7) 0.0222(6) 0.0143(5) 0.0006(5) -0.0137(6)
 F7 0.0375(7) 0.0700(9) 0.0301(7) 0.0235(6) 0.0088(5) -0.0097(7)
 F2 0.0555(8) 0.0355(7) 0.0303(7) -0.0095(5) -0.0176(6) 0.0120(6)
 F5A 0.028(3) 0.064(5) 0.025(2) -0.011(2) -0.0092(17) 0.023(3)
 F14 0.0638(9) 0.0409(7) 0.0279(7) 0.0053(6) -0.0138(6) -0.0221(7)
 F24 0.0641(9) 0.0440(7) 0.0333(7) 0.0069(6) 0.0189(6) -0.0206(7)
 F20 0.0359(7) 0.0491(8) 0.0579(8) 0.0036(7) 0.0314(6) -0.0009(6)
 F18A 0.038(3) 0.042(2) 0.058(4) -0.026(2) 0.008(3) -0.0122(18)
 F12A 0.068(4) 0.047(2) 0.0241(19) -0.0073(16) 0.026(2) -0.001(2)
 F13 0.0398(8) 0.0627(9) 0.0448(8) 0.0203(7) 0.0033(6) 0.0200(7)
 F9 0.0785(10) 0.0362(7) 0.0773(10) -0.0240(7) 0.0558(9) -0.0375(7)
 F6A 0.026(3) 0.0392(19) 0.040(2) -0.0058(16) 0.0059(16) 0.0173(16)
 F11A 0.060(3) 0.068(4) 0.044(3) -0.040(3) 0.029(3) -0.042(3)
 F16A 0.036(3) 0.115(5) 0.028(2) 0.024(3) 0.0078(15) -0.037(3)
 F17A 0.0167(16) 0.051(2) 0.061(3) 0.0119(18) 0.0015(16) -0.0077(13)
 N1B 0.0333(9) 0.0262(8) 0.0232(8) 0.0030(7) 0.0123(7) 0.0033(7)
 N2B 0.0368(10) 0.0305(9) 0.0310(9) -0.0044(7) 0.0139(8) -0.0025(8)
 F4A 0.0186(15) 0.050(2) 0.085(4) 0.013(2) 0.016(2) -0.0023(15)
 F10A 0.069(3) 0.052(3) 0.046(2) -0.022(2) 0.019(2) 0.024(2)
 C17 0.0180(8) 0.0144(7) 0.0149(8) -0.0033(6) 0.0068(6) -0.0001(6)
 C1 0.0169(8) 0.0152(7) 0.0142(8) 0.0018(6) 0.0059(6) -0.0016(6)
 C25 0.0152(8) 0.0135(7) 0.0161(8) -0.0031(6) 0.0031(6) -0.0028(6)
 C10 0.0182(8) 0.0163(7) 0.0147(8) -0.0004(6) 0.0037(6) 0.0004(6)
 C14 0.0159(8) 0.0187(8) 0.0166(8) -0.0004(7) 0.0058(6) -0.0004(6)
 C6 0.0165(8) 0.0187(8) 0.0155(8) 0.0014(6) 0.0038(6) -0.0023(7)
 C2 0.0151(8) 0.0164(7) 0.0181(8) 0.0006(6) 0.0044(6) -0.0005(6)
 C13 0.0194(8) 0.0196(8) 0.0169(8) -0.0035(7) 0.0037(7) 0.0017(7)
 C9 0.0133(7) 0.0145(7) 0.0153(8) 0.0008(6) 0.0015(6) 0.0016(6)
 C29 0.0190(8) 0.0177(8) 0.0154(8) -0.0030(7) 0.0041(6) -0.0009(7)
 C22 0.0176(8) 0.0192(8) 0.0154(8) -0.0017(6) 0.0051(6) -0.0014(7)
 C30 0.0141(8) 0.0158(7) 0.0179(8) -0.0019(6) 0.0054(6) -0.0014(6)
 C11 0.0159(8) 0.0157(7) 0.0193(8) 0.0017(7) 0.0046(6) 0.0007(6)
 C3 0.0237(9) 0.0154(8) 0.0165(8) 0.0001(7) 0.0063(7) -0.0010(7)
 C26 0.0205(8) 0.0209(8) 0.0147(8) -0.0024(7) 0.0055(7) 0.0003(7)
 C18 0.0169(8) 0.0169(8) 0.0191(8) -0.0011(7) 0.0045(7) -0.0009(6)
 C21 0.0202(8) 0.0204(8) 0.0203(8) -0.0045(7) 0.0100(7) -0.0040(7)
 C20 0.0279(9) 0.0176(8) 0.0181(8) -0.0009(7) 0.0107(7) -0.0044(7)
 C5 0.0168(8) 0.0213(8) 0.0202(8) 0.0051(7) 0.0073(7) 0.0024(7)
 C19 0.0260(9) 0.0174(8) 0.0167(8) -0.0013(7) 0.0053(7) 0.0001(7)
 C28 0.0175(8) 0.0226(8) 0.0188(8) -0.0023(7) 0.0028(7) 0.0034(7)
 C12 0.0173(8) 0.0151(8) 0.0229(9) -0.0031(7) 0.0032(7) -0.0024(6)
 C4 0.0252(9) 0.0183(8) 0.0196(8) 0.0017(7) 0.0105(7) 0.0032(7)
 C27 0.0184(8) 0.0242(8) 0.0202(9) -0.0047(7) 0.0070(7) 0.0018(7)
 C32 0.0220(9) 0.0265(9) 0.0207(9) 0.0046(7) 0.0055(7) 0.0053(7)
 C15 0.0230(9) 0.0212(8) 0.0266(9) 0.0000(7) 0.0086(7) -0.0055(7)
 C5B 0.0319(10) 0.0263(9) 0.0185(9) -0.0005(7) 0.0008(8) -0.0011(8)
 C24 0.0246(9) 0.0334(10) 0.0270(10) 0.0007(8) 0.0115(8) -0.0081(8)
 C7 0.0302(10) 0.0231(9) 0.0239(9) -0.0062(8) 0.0049(8) 0.0023(8)
 C8 0.0215(9) 0.0325(10) 0.0319(10) 0.0010(8) 0.0084(8) 0.0050(8)
 C31 0.0229(9) 0.0385(11) 0.0249(9) -0.0015(8) 0.0079(8) 0.0082(8)
 C2B 0.0483(13) 0.0274(10) 0.0276(10) 0.0033(8) 0.0180(9) 0.0103(9)
 C16 0.0342(11) 0.0301(10) 0.0272(10) -0.0098(8) 0.0105(8) -0.0055(8)
 C23 0.0347(11) 0.0263(9) 0.0227(9) 0.0061(8) 0.0012(8) -0.0068(8)
 C9B 0.0291(10) 0.0343(11) 0.0300(11) -0.0059(9) 0.0055(8) -0.0051(9)
 C3B 0.0315(11) 0.0368(11) 0.0248(10) -0.0003(9) 0.0044(8) 0.0059(9)
 C4B 0.0304(11) 0.0302(10) 0.0291(10) 0.0004(8) -0.0019(8) -0.0022(9)
 C1B 0.0482(13) 0.0242(9) 0.0351(11) 0.0032(9) 0.0243(10) 0.0015(9)
 C6B 0.0305(11) 0.0232(9) 0.0396(12) 0.0010(9) 0.0022(9) -0.0008(8)
 C8B 0.0315(11) 0.0464(13) 0.0243(10) 0.0069(9) 0.0035(8) 0.0020(10)
 C13B 0.0451(13) 0.0317(11) 0.0408(12) -0.0111(9) 0.0221(10) -0.0071(10)
 C7B 0.0300(11) 0.0341(11) 0.0442(13) 0.0162(10) 0.0090(9) 0.0039(9)
 B1 0.0148(9) 0.0154(8) 0.0140(8) -0.0017(7) 0.0034(7) -0.0010(7)
 C12B 0.0366(12) 0.0358(11) 0.0545(15) -0.0198(11) 0.0217(11) -0.0147(10)
 C10B 0.0275(11) 0.0492(13) 0.0411(13) -0.0031(11) -0.0010(9) -0.0063(10)
 C11B 0.0216(11) 0.0476(14) 0.0650(17) -0.0180(13) 0.0068(11) -0.0076(10)
 F18 0.046(4) 0.050(3) 0.040(2) 0.0023(18) 0.014(2) -0.031(2)
 F16 0.028(2) 0.042(3) 0.145(7) -0.015(4) 0.035(4) -0.0031(18)
 F17 0.035(3) 0.074(4) 0.0177(19) -0.004(2) 0.0075(18) -0.037(3)
 F10 0.046(3) 0.056(4) 0.038(3) -0.029(3) 0.029(3) -0.026(3)
 F11 0.099(5) 0.039(3) 0.051(2) -0.017(2) 0.022(4) 0.024(3)
 F12 0.042(2) 0.063(4) 0.032(2) -0.030(3) 0.0044(17) -0.014(2)
 F5 0.028(3) 0.041(3) 0.032(3) 0.008(2) 0.003(3) 0.008(2)
 F4 0.0176(17) 0.050(3) 0.093(5) 0.018(3) 0.006(3) -0.0027(18)
 F6 0.035(3) 0.088(5) 0.040(3) -0.011(4) 0.016(2) 0.028(4)

_geom_special_details
;
 All esds (except the esd in the dihedral angle between two l.s. planes)
 are estimated using the full covariance matrix.  The cell esds are taken
 into account individually in the estimation of esds in distances, angles
 and torsion angles; correlations between esds in cell parameters are only
 used when they are defined by crystal symmetry.  An approximate (isotropic)
 treatment of cell esds is used for estimating esds involving l.s. planes.
;
loop_
  _geom_bond_atom_site_label_1
  _geom_bond_atom_site_label_2
  _geom_bond_distance
  _geom_bond_site_symmetry_2
  _geom_bond_publ_flag
 F3 C7 1.335(2) . ?
 F23 C32 1.339(2) . ?
 F19 C31 1.338(2) . ?
 F8 C15 1.328(2) . ?
 F21 C31 1.338(2) . ?
 F1 C7 1.344(2) . ?
 F22 C32 1.329(2) . ?
 F15 C23 1.347(2) . ?
 F7 C15 1.322(2) . ?
 F2 C7 1.344(2) . ?
 F5A C8 1.321(7) . ?
 F14 C23 1.329(2) . ?
 F24 C32 1.334(2) . ?
 F20 C31 1.343(2) . ?
 F18A C24 1.343(6) . ?
 F12A C16 1.351(6) . ?
 F13 C23 1.332(2) . ?
 F9 C15 1.336(2) . ?
 F6A C8 1.374(6) . ?
 F11A C16 1.299(7) . ?
 F16A C24 1.286(6) . ?
 F17A C24 1.365(6) . ?
 N1B H1B 0.929(9) . ?
 N1B C5B 1.342(2) . ?
 N1B C1B 1.340(2) . ?
 N2B C9B 1.347(3) . ?
 N2B C13B 1.345(3) . ?
 F4A C8 1.302(6) . ?
 F10A C16 1.355(6) . ?
 C17 C22 1.399(2) . ?
 C17 C18 1.402(2) . ?
 C17 B1 1.641(2) . ?
 C1 C6 1.399(2) . ?
 C1 C2 1.396(2) . ?
 C1 B1 1.641(2) . ?
 C25 C30 1.402(2) . ?
 C25 C26 1.403(2) . ?
 C25 B1 1.639(2) . ?
 C10 H10 0.9500 . ?
 C10 C9 1.401(2) . ?
 C10 C11 1.387(2) . ?
 C14 H14 0.9500 . ?
 C14 C13 1.387(2) . ?
 C14 C9 1.403(2) . ?
 C6 H6 0.9500 . ?
 C6 C5 1.388(2) . ?
 C2 H2 0.9500 . ?
 C2 C3 1.389(2) . ?
 C13 C12 1.387(2) . ?
 C13 C16 1.494(2) . ?
 C9 B1 1.635(2) . ?
 C29 C30 1.386(2) . ?
 C29 C28 1.392(2) . ?
 C29 C32 1.495(2) . ?
 C22 H22 0.9500 . ?
 C22 C21 1.388(2) . ?
 C30 H30 0.9500 . ?
 C11 C12 1.387(2) . ?
 C11 C15 1.498(2) . ?
 C3 C4 1.383(2) . ?
 C3 C7 1.489(2) . ?
 C26 H26 0.9500 . ?
 C26 C27 1.393(2) . ?
 C18 H18 0.9500 . ?
 C18 C19 1.391(2) . ?
 C21 C20 1.380(2) . ?
 C21 C24 1.491(2) . ?
 C20 H20 0.9500 . ?
 C20 C19 1.385(2) . ?
 C5 C4 1.386(2) . ?
 C5 C8 1.494(2) . ?
 C19 C23 1.494(3) . ?
 C28 H28 0.9500 . ?
 C28 C27 1.383(2) . ?
 C12 H12 0.9500 . ?
 C4 H4 0.9500 . ?
 C27 C31 1.498(2) . ?
 C5B C4B 1.379(3) . ?
 C5B C6B 1.501(3) . ?
 C24 F18 1.364(7) . ?
 C24 F16 1.272(7) . ?
 C24 F17 1.328(7) . ?
 C8 F5 1.358(8) . ?
 C8 F4 1.383(7) . ?
 C8 F6 1.281(8) . ?
 C2B H2B 0.9500 . ?
 C2B C3B 1.376(3) . ?
 C2B C1B 1.365(3) . ?
 C16 F10 1.304(8) . ?
 C16 F11 1.323(6) . ?
 C16 F12 1.358(7) . ?
 C9B C8B 1.511(3) . ?
 C9B C10B 1.380(3) . ?
 C3B H3B 0.9500 . ?
 C3B C4B 1.382(3) . ?
 C4B H4B 0.9500 . ?
 C1B H1BA 0.9500 . ?
 C6B H6BA 0.9900 . ?
 C6B H6BB 0.9900 . ?
 C6B C7B 1.534(3) . ?
 C8B H8BA 0.9900 . ?
 C8B H8BB 0.9900 . ?
 C8B C7B 1.534(3) . ?
 C13B H13B 0.9500 . ?
 C13B C12B 1.371(3) . ?
 C7B H7BA 0.9900 . ?
 C7B H7BB 0.9900 . ?
 C12B H12B 0.9500 . ?
 C12B C11B 1.378(4) . ?
 C10B H10B 0.9500 . ?
 C10B C11B 1.386(3) . ?
 C11B H11B 0.9500 . ?

loop_
  _geom_angle_atom_site_label_1
  _geom_angle_atom_site_label_2
  _geom_angle_atom_site_label_3
  _geom_angle
  _geom_angle_site_symmetry_1
  _geom_angle_site_symmetry_3
  _geom_angle_publ_flag
 C5B N1B H1B 118.4(14) . . ?
 C1B N1B H1B 119.2(14) . . ?
 C1B N1B C5B 122.42(18) . . ?
 C13B N2B C9B 119.01(19) . . ?
 C22 C17 C18 115.28(15) . . ?
 C22 C17 B1 120.69(14) . . ?
 C18 C17 B1 123.66(14) . . ?
 C6 C1 B1 122.05(14) . . ?
 C2 C1 C6 115.45(15) . . ?
 C2 C1 B1 122.08(14) . . ?
 C30 C25 C26 115.34(15) . . ?
 C30 C25 B1 121.60(14) . . ?
 C26 C25 B1 123.05(14) . . ?
 C9 C10 H10 118.9 . . ?
 C11 C10 H10 118.9 . . ?
 C11 C10 C9 122.21(15) . . ?
 C13 C14 H14 119.0 . . ?
 C13 C14 C9 121.91(15) . . ?
 C9 C14 H14 119.0 . . ?
 C1 C6 H6 118.9 . . ?
 C5 C6 C1 122.16(16) . . ?
 C5 C6 H6 118.9 . . ?
 C1 C2 H2 118.7 . . ?
 C3 C2 C1 122.54(15) . . ?
 C3 C2 H2 118.7 . . ?
 C14 C13 C12 121.15(15) . . ?
 C14 C13 C16 120.22(15) . . ?
 C12 C13 C16 118.55(16) . . ?
 C10 C9 C14 115.88(15) . . ?
 C10 C9 B1 120.79(14) . . ?
 C14 C9 B1 123.01(14) . . ?
 C30 C29 C28 120.91(15) . . ?
 C30 C29 C32 118.81(15) . . ?
 C28 C29 C32 120.28(15) . . ?
 C17 C22 H22 118.7 . . ?
 C21 C22 C17 122.56(16) . . ?
 C21 C22 H22 118.7 . . ?
 C25 C30 H30 118.7 . . ?
 C29 C30 C25 122.57(15) . . ?
 C29 C30 H30 118.7 . . ?
 C10 C11 C15 118.75(15) . . ?
 C12 C11 C10 120.92(15) . . ?
 C12 C11 C15 120.33(15) . . ?
 C2 C3 C7 118.37(16) . . ?
 C4 C3 C2 121.04(16) . . ?
 C4 C3 C7 120.59(15) . . ?
 C25 C26 H26 118.9 . . ?
 C27 C26 C25 122.16(15) . . ?
 C27 C26 H26 118.9 . . ?
 C17 C18 H18 118.9 . . ?
 C19 C18 C17 122.17(16) . . ?
 C19 C18 H18 118.9 . . ?
 C22 C21 C24 118.37(16) . . ?
 C20 C21 C22 121.06(16) . . ?
 C20 C21 C24 120.49(16) . . ?
 C21 C20 H20 121.1 . . ?
 C21 C20 C19 117.75(16) . . ?
 C19 C20 H20 121.1 . . ?
 C6 C5 C8 118.39(16) . . ?
 C4 C5 C6 121.32(16) . . ?
 C4 C5 C8 120.27(16) . . ?
 C18 C19 C23 119.25(16) . . ?
 C20 C19 C18 121.09(16) . . ?
 C20 C19 C23 119.64(16) . . ?
 C29 C28 H28 121.1 . . ?
 C27 C28 C29 117.71(16) . . ?
 C27 C28 H28 121.1 . . ?
 C13 C12 H12 121.0 . . ?
 C11 C12 C13 117.91(15) . . ?
 C11 C12 H12 121.0 . . ?
 C3 C4 C5 117.48(15) . . ?
 C3 C4 H4 121.3 . . ?
 C5 C4 H4 121.3 . . ?
 C26 C27 C31 117.72(16) . . ?
 C28 C27 C26 121.12(15) . . ?
 C28 C27 C31 121.07(16) . . ?
 F23 C32 C29 112.65(15) . . ?
 F22 C32 F23 105.85(15) . . ?
 F22 C32 F24 107.29(16) . . ?
 F22 C32 C29 113.37(15) . . ?
 F24 C32 F23 104.95(15) . . ?
 F24 C32 C29 112.14(15) . . ?
 F8 C15 F9 105.80(15) . . ?
 F8 C15 C11 112.63(15) . . ?
 F7 C15 F8 105.59(15) . . ?
 F7 C15 F9 107.24(16) . . ?
 F7 C15 C11 112.56(15) . . ?
 F9 C15 C11 112.50(15) . . ?
 N1B C5B C4B 118.40(18) . . ?
 N1B C5B C6B 116.78(17) . . ?
 C4B C5B C6B 124.80(18) . . ?
 F18A C24 F17A 102.1(5) . . ?
 F18A C24 C21 111.2(5) . . ?
 F16A C24 F18A 107.9(5) . . ?
 F16A C24 F17A 106.6(5) . . ?
 F16A C24 C21 115.8(4) . . ?
 F17A C24 C21 112.2(4) . . ?
 F18 C24 C21 110.6(5) . . ?
 F16 C24 C21 114.6(5) . . ?
 F16 C24 F18 106.8(5) . . ?
 F16 C24 F17 108.8(6) . . ?
 F17 C24 C21 111.9(5) . . ?
 F17 C24 F18 103.5(5) . . ?
 F3 C7 F1 105.94(15) . . ?
 F3 C7 F2 106.08(15) . . ?
 F3 C7 C3 113.75(16) . . ?
 F1 C7 C3 112.29(15) . . ?
 F2 C7 F1 105.46(16) . . ?
 F2 C7 C3 112.68(15) . . ?
 F5A C8 F6A 104.5(6) . . ?
 F5A C8 C5 112.8(6) . . ?
 F6A C8 C5 110.7(4) . . ?
 F4A C8 F5A 110.0(6) . . ?
 F4A C8 F6A 105.1(4) . . ?
 F4A C8 C5 113.0(4) . . ?
 F5 C8 C5 110.6(7) . . ?
 F5 C8 F4 100.5(6) . . ?
 F4 C8 C5 111.7(4) . . ?
 F6 C8 C5 116.8(6) . . ?
 F6 C8 F5 107.6(7) . . ?
 F6 C8 F4 108.3(5) . . ?
 F19 C31 F20 105.87(16) . . ?
 F19 C31 C27 112.73(16) . . ?
 F21 C31 F19 106.60(15) . . ?
 F21 C31 F20 106.60(16) . . ?
 F21 C31 C27 113.04(16) . . ?
 F20 C31 C27 111.52(16) . . ?
 C3B C2B H2B 120.7 . . ?
 C1B C2B H2B 120.7 . . ?
 C1B C2B C3B 118.66(19) . . ?
 F12A C16 F10A 103.4(5) . . ?
 F12A C16 C13 110.5(5) . . ?
 F11A C16 F12A 107.7(6) . . ?
 F11A C16 F10A 107.3(4) . . ?
 F11A C16 C13 116.3(5) . . ?
 F10A C16 C13 110.8(4) . . ?
 F10 C16 C13 116.2(5) . . ?
 F10 C16 F11 108.8(6) . . ?
 F10 C16 F12 105.5(6) . . ?
 F11 C16 C13 111.8(4) . . ?
 F11 C16 F12 103.9(5) . . ?
 F12 C16 C13 109.8(5) . . ?
 F15 C23 C19 112.58(16) . . ?
 F14 C23 F15 106.01(16) . . ?
 F14 C23 F13 106.81(17) . . ?
 F14 C23 C19 112.81(16) . . ?
 F13 C23 F15 105.86(16) . . ?
 F13 C23 C19 112.25(16) . . ?
 N2B C9B C8B 116.73(18) . . ?
 N2B C9B C10B 120.8(2) . . ?
 C10B C9B C8B 122.4(2) . . ?
 C2B C3B H3B 120.1 . . ?
 C2B C3B C4B 119.8(2) . . ?
 C4B C3B H3B 120.1 . . ?
 C5B C4B C3B 120.06(19) . . ?
 C5B C4B H4B 120.0 . . ?
 C3B C4B H4B 120.0 . . ?
 N1B C1B C2B 120.65(19) . . ?
 N1B C1B H1BA 119.7 . . ?
 C2B C1B H1BA 119.7 . . ?
 C5B C6B H6BA 108.9 . . ?
 C5B C6B H6BB 108.9 . . ?
 C5B C6B C7B 113.39(17) . . ?
 H6BA C6B H6BB 107.7 . . ?
 C7B C6B H6BA 108.9 . . ?
 C7B C6B H6BB 108.9 . . ?
 C9B C8B H8BA 108.7 . . ?
 C9B C8B H8BB 108.7 . . ?
 C9B C8B C7B 114.40(18) . . ?
 H8BA C8B H8BB 107.6 . . ?
 C7B C8B H8BA 108.7 . . ?
 C7B C8B H8BB 108.7 . . ?
 N2B C13B H13B 118.6 . . ?
 N2B C13B C12B 122.9(2) . . ?
 C12B C13B H13B 118.6 . . ?
 C6B C7B H7BA 108.2 . . ?
 C6B C7B H7BB 108.2 . . ?
 C8B C7B C6B 116.44(17) . . ?
 C8B C7B H7BA 108.2 . . ?
 C8B C7B H7BB 108.2 . . ?
 H7BA C7B H7BB 107.3 . . ?
 C17 B1 C1 103.06(12) . . ?
 C25 B1 C17 111.75(13) . . ?
 C25 B1 C1 110.97(13) . . ?
 C9 B1 C17 113.87(13) . . ?
 C9 B1 C1 111.62(13) . . ?
 C9 B1 C25 105.72(13) . . ?
 C13B C12B H12B 120.8 . . ?
 C13B C12B C11B 118.3(2) . . ?
 C11B C12B H12B 120.8 . . ?
 C9B C10B H10B 120.2 . . ?
 C9B C10B C11B 119.6(2) . . ?
 C11B C10B H10B 120.2 . . ?
 C12B C11B C10B 119.3(2) . . ?
 C12B C11B H11B 120.3 . . ?
 C10B C11B H11B 120.3 . . ?

loop_
  _geom_torsion_atom_site_label_1
  _geom_torsion_atom_site_label_2
  _geom_torsion_atom_site_label_3
  _geom_torsion_atom_site_label_4
  _geom_torsion
  _geom_torsion_site_symmetry_1
  _geom_torsion_site_symmetry_2
  _geom_torsion_site_symmetry_3
  _geom_torsion_site_symmetry_4
  _geom_torsion_publ_flag
 N1B C5B C4B C3B -0.3(3) . . . . ?
 N1B C5B C6B C7B -79.1(2) . . . . ?
 N2B C9B C8B C7B -76.6(2) . . . . ?
 N2B C9B C10B C11B 1.3(3) . . . . ?
 N2B C13B C12B C11B 0.4(3) . . . . ?
 C17 C22 C21 C20 -1.9(3) . . . . ?
 C17 C22 C21 C24 -178.82(16) . . . . ?
 C17 C18 C19 C20 -1.2(3) . . . . ?
 C17 C18 C19 C23 177.31(16) . . . . ?
 C1 C6 C5 C4 0.7(3) . . . . ?
 C1 C6 C5 C8 -177.50(15) . . . . ?
 C1 C2 C3 C4 0.9(3) . . . . ?
 C1 C2 C3 C7 -179.57(16) . . . . ?
 C25 C26 C27 C28 -3.3(3) . . . . ?
 C25 C26 C27 C31 173.20(16) . . . . ?
 C10 C9 B1 C17 154.04(14) . . . . ?
 C10 C9 B1 C1 37.9(2) . . . . ?
 C10 C9 B1 C25 -82.90(17) . . . . ?
 C10 C11 C12 C13 -0.5(2) . . . . ?
 C10 C11 C15 F8 -74.1(2) . . . . ?
 C10 C11 C15 F7 45.2(2) . . . . ?
 C10 C11 C15 F9 166.45(16) . . . . ?
 C14 C13 C12 C11 0.2(3) . . . . ?
 C14 C13 C16 F12A 34.6(5) . . . . ?
 C14 C13 C16 F11A 157.8(6) . . . . ?
 C14 C13 C16 F10A -79.4(5) . . . . ?
 C14 C13 C16 F10 19.2(7) . . . . ?
 C14 C13 C16 F11 -106.4(6) . . . . ?
 C14 C13 C16 F12 138.9(5) . . . . ?
 C14 C9 B1 C17 -32.8(2) . . . . ?
 C14 C9 B1 C1 -148.94(15) . . . . ?
 C14 C9 B1 C25 90.29(18) . . . . ?
 C6 C1 C2 C3 -1.2(2) . . . . ?
 C6 C1 B1 C17 -85.76(17) . . . . ?
 C6 C1 B1 C25 154.48(14) . . . . ?
 C6 C1 B1 C9 36.8(2) . . . . ?
 C6 C5 C4 C3 -1.0(2) . . . . ?
 C6 C5 C8 F5A 48.5(6) . . . . ?
 C6 C5 C8 F6A 165.3(4) . . . . ?
 C6 C5 C8 F4A -77.1(5) . . . . ?
 C6 C5 C8 F5 61.3(6) . . . . ?
 C6 C5 C8 F4 -49.8(6) . . . . ?
 C6 C5 C8 F6 -175.3(7) . . . . ?
 C2 C1 C6 C5 0.3(2) . . . . ?
 C2 C1 B1 C17 86.51(17) . . . . ?
 C2 C1 B1 C25 -33.2(2) . . . . ?
 C2 C1 B1 C9 -150.89(15) . . . . ?
 C2 C3 C4 C5 0.2(2) . . . . ?
 C2 C3 C7 F3 168.42(15) . . . . ?
 C2 C3 C7 F1 -71.3(2) . . . . ?
 C2 C3 C7 F2 47.6(2) . . . . ?
 C13 C14 C9 C10 -1.4(2) . . . . ?
 C13 C14 C9 B1 -174.92(15) . . . . ?
 C9 C10 C11 C12 -0.2(3) . . . . ?
 C9 C10 C11 C15 179.12(15) . . . . ?
 C9 C14 C13 C12 0.8(3) . . . . ?
 C9 C14 C13 C16 177.56(16) . . . . ?
 C29 C28 C27 C26 -0.5(3) . . . . ?
 C29 C28 C27 C31 -176.96(17) . . . . ?
 C22 C17 C18 C19 -1.4(2) . . . . ?
 C22 C17 B1 C1 -86.54(17) . . . . ?
 C22 C17 B1 C25 32.7(2) . . . . ?
 C22 C17 B1 C9 152.38(14) . . . . ?
 C22 C21 C20 C19 -0.8(2) . . . . ?
 C22 C21 C24 F18A 67.5(5) . . . . ?
 C22 C21 C24 F16A -169.0(6) . . . . ?
 C22 C21 C24 F17A -46.2(4) . . . . ?
 C22 C21 C24 F18 170.2(5) . . . . ?
 C22 C21 C24 F16 -69.0(7) . . . . ?
 C22 C21 C24 F17 55.5(6) . . . . ?
 C30 C25 C26 C27 4.7(2) . . . . ?
 C30 C25 B1 C17 -153.21(14) . . . . ?
 C30 C25 B1 C1 -38.8(2) . . . . ?
 C30 C25 B1 C9 82.40(17) . . . . ?
 C30 C29 C28 C27 2.7(3) . . . . ?
 C30 C29 C32 F23 52.2(2) . . . . ?
 C30 C29 C32 F22 172.42(16) . . . . ?
 C30 C29 C32 F24 -65.9(2) . . . . ?
 C11 C10 C9 C14 1.1(2) . . . . ?
 C11 C10 C9 B1 174.75(15) . . . . ?
 C26 C25 C30 C29 -2.5(2) . . . . ?
 C26 C25 B1 C17 28.0(2) . . . . ?
 C26 C25 B1 C1 142.38(15) . . . . ?
 C26 C25 B1 C9 -96.44(17) . . . . ?
 C26 C27 C31 F19 64.1(2) . . . . ?
 C26 C27 C31 F21 -174.93(16) . . . . ?
 C26 C27 C31 F20 -54.8(2) . . . . ?
 C18 C17 C22 C21 3.0(2) . . . . ?
 C18 C17 B1 C1 86.21(18) . . . . ?
 C18 C17 B1 C25 -154.57(15) . . . . ?
 C18 C17 B1 C9 -34.9(2) . . . . ?
 C18 C19 C23 F15 172.94(16) . . . . ?
 C18 C19 C23 F14 53.0(2) . . . . ?
 C18 C19 C23 F13 -67.7(2) . . . . ?
 C21 C20 C19 C18 2.3(2) . . . . ?
 C21 C20 C19 C23 -176.20(16) . . . . ?
 C20 C21 C24 F18A -109.4(5) . . . . ?
 C20 C21 C24 F16A 14.1(6) . . . . ?
 C20 C21 C24 F17A 136.9(3) . . . . ?
 C20 C21 C24 F18 -6.7(5) . . . . ?
 C20 C21 C24 F16 114.1(7) . . . . ?
 C20 C21 C24 F17 -121.5(6) . . . . ?
 C20 C19 C23 F15 -8.5(2) . . . . ?
 C20 C19 C23 F14 -128.48(18) . . . . ?
 C20 C19 C23 F13 110.78(19) . . . . ?
 C28 C29 C30 C25 -1.1(3) . . . . ?
 C28 C29 C32 F23 -128.02(17) . . . . ?
 C28 C29 C32 F22 -7.8(2) . . . . ?
 C28 C29 C32 F24 113.85(18) . . . . ?
 C28 C27 C31 F19 -119.36(19) . . . . ?
 C28 C27 C31 F21 1.6(3) . . . . ?
 C28 C27 C31 F20 121.71(19) . . . . ?
 C12 C13 C16 F12A -148.6(5) . . . . ?
 C12 C13 C16 F11A -25.4(6) . . . . ?
 C12 C13 C16 F10A 97.4(5) . . . . ?
 C12 C13 C16 F10 -164.0(6) . . . . ?
 C12 C13 C16 F11 70.4(6) . . . . ?
 C12 C13 C16 F12 -44.3(6) . . . . ?
 C12 C11 C15 F8 105.20(19) . . . . ?
 C12 C11 C15 F7 -135.56(17) . . . . ?
 C12 C11 C15 F9 -14.3(2) . . . . ?
 C4 C3 C7 F3 -12.1(2) . . . . ?
 C4 C3 C7 F1 108.23(19) . . . . ?
 C4 C3 C7 F2 -132.86(18) . . . . ?
 C4 C5 C8 F5A -129.7(6) . . . . ?
 C4 C5 C8 F6A -13.0(4) . . . . ?
 C4 C5 C8 F4A 104.7(5) . . . . ?
 C4 C5 C8 F5 -117.0(6) . . . . ?
 C4 C5 C8 F4 131.9(6) . . . . ?
 C4 C5 C8 F6 6.5(7) . . . . ?
 C32 C29 C30 C25 178.60(15) . . . . ?
 C32 C29 C28 C27 -177.02(16) . . . . ?
 C15 C11 C12 C13 -179.76(16) . . . . ?
 C5B N1B C1B C2B 0.3(3) . . . . ?
 C5B C6B C7B C8B 57.4(3) . . . . ?
 C24 C21 C20 C19 176.04(16) . . . . ?
 C7 C3 C4 C5 -179.31(16) . . . . ?
 C8 C5 C4 C3 177.21(16) . . . . ?
 C2B C3B C4B C5B -0.6(3) . . . . ?
 C16 C13 C12 C11 -176.61(16) . . . . ?
 C9B N2B C13B C12B 0.2(3) . . . . ?
 C9B C8B C7B C6B 59.4(3) . . . . ?
 C9B C10B C11B C12B -0.7(3) . . . . ?
 C3B C2B C1B N1B -1.2(3) . . . . ?
 C4B C5B C6B C7B 99.0(2) . . . . ?
 C1B N1B C5B C4B 0.4(3) . . . . ?
 C1B N1B C5B C6B 178.64(18) . . . . ?
 C1B C2B C3B C4B 1.3(3) . . . . ?
 C6B C5B C4B C3B -178.33(19) . . . . ?
 C8B C9B C10B C11B -177.9(2) . . . . ?
 C13B N2B C9B C8B 178.25(18) . . . . ?
 C13B N2B C9B C10B -1.0(3) . . . . ?
 C13B C12B C11B C10B -0.1(3) . . . . ?
 B1 C17 C22 C21 176.29(15) . . . . ?
 B1 C17 C18 C19 -174.53(15) . . . . ?
 B1 C1 C6 C5 173.09(15) . . . . ?
 B1 C1 C2 C3 -173.91(15) . . . . ?
 B1 C25 C30 C29 178.54(15) . . . . ?
 B1 C25 C26 C27 -176.37(15) . . . . ?
 C10B C9B C8B C7B 102.6(2) . . . . ?

_shelx_res_file
;
TITL c050620_2_1_a.res in P2(1)/c
    c050620_2_1.res
    created by SHELXL-2018/3 at 11:58:57 on 23-Jun-2020
REM Old TITL c050620_2_1 in P2(1)/c
REM SHELXT solution in P2(1)/c
REM R1 0.204, Rweak 0.011, Alpha 0.031, Orientation as input
REM Formula found by SHELXT: C45 B2 N F24
CELL 0.71073 19.578 13.963 16.6113 90 106.838 90
ZERR 4 0.0015 0.001 0.0013 0 0.002 0
LATT 1
SYMM -X,0.5+Y,0.5-Z
SFAC C H B F N
UNIT 180 108 4 96 8
DFIX 0.93 0.01 N1B H1B
RIGU F5A F6A F4A C8 F5 F4 F6 C5
SADI F4A F5A F5A F6A F6A F4A F4 F5 F5 F6 F6 F4
SADI F6A C8 F4A C8 F6 C8 F5 C8 F5A C8 F4 C8
SADI F10A F11A F11A F12A F12A F10A F10 F11 F11 F12 F12 F10
SADI F16A F17A F17A F18A F18A F16A F16 F17 F17 F18 F18 F16
RIGU C13 F12A F11A F10A C16 F10 F11 F12
SADI F11A C16 F10A C16 F12 C16 F10 C16 F12A C16 F11 C16
RIGU C21 F18A F16A F17A C24 F18 F16 F17
SADI F18 C24 F17A C24 F16A C24 F16 C24 F18A C24 F17 C24
ISOR 0.005 0.01 F18A F16A F17A C24 F18 F16 F17
ISOR 0.005 0.01 F12A F11A F10A C16 F10 F11 F12
ISOR 0.005 0.01 F5A F6A F4A C8 F5 F4 F6

L.S. 9
PLAN  20
SIZE 0.1 0.16 0.24
TEMP -173.15(10)
CONF
BOND $H
list 4
MORE -1
fmap 2
acta
REM <olex2.extras>
REM <HklSrc "%.\\c050620_2_1.hkl">
REM </olex2.extras>

WGHT    0.040000    2.709900
FVAR       0.26335   0.46121
F3    4    0.770321    0.313968    0.613729    11.00000    0.04568    0.03748 =
         0.02639   -0.01614    0.01031    0.00285
F23   4    0.666011    0.702812    0.574028    11.00000    0.05345    0.04173 =
         0.02219    0.00077    0.01950    0.01155
F19   4    0.527261    0.804721    0.901289    11.00000    0.03705    0.05032 =
         0.02486   -0.00484    0.01286    0.01617
F8    4    1.022471    0.783944    0.887762    11.00000    0.02889    0.05096 =
         0.04933    0.01173    0.02459    0.00790
F21   4    0.460390    0.781511    0.775442    11.00000    0.02027    0.07671 =
         0.02873    0.00144    0.00722    0.01850
F1    4    0.690881    0.309857    0.679015    11.00000    0.03985    0.04511 =
         0.04516   -0.02219    0.01540   -0.02165
F22   4    0.585055    0.806874    0.567183    11.00000    0.03684    0.08528 =
         0.02492    0.02335    0.01097    0.03052
F15   4    0.798865    0.365920    1.225290    11.00000    0.05075    0.04523 =
         0.02216    0.01432    0.00065   -0.01371
F7    4    0.935176    0.852674    0.802120    11.00000    0.03753    0.06997 =
         0.03008    0.02352    0.00878   -0.00974
F2    4    0.697858    0.431271    0.603241    11.00000    0.05550    0.03548 =
         0.03026   -0.00951   -0.01764    0.01204
PART 2
F5A   4    0.995707    0.388322    0.948118   -21.00000    0.02815    0.06370 =
         0.02527   -0.01077   -0.00916    0.02291
PART 0
F14   4    0.857261    0.494792    1.223296    11.00000    0.06379    0.04086 =
         0.02792    0.00531   -0.01379   -0.02214
F24   4    0.695335    0.842200    0.622370    11.00000    0.06414    0.04395 =
         0.03327    0.00689    0.01892   -0.02057
F20   4    0.494962    0.662409    0.859368    11.00000    0.03588    0.04911 =
         0.05785    0.00356    0.03143   -0.00091
PART 2
F18A  4    0.583846    0.327739    0.903820   -21.00000    0.03838    0.04229 =
         0.05770   -0.02606    0.00777   -0.01223
F12A  4    0.858108    0.795667    1.183419   -21.00000    0.06764    0.04723 =
         0.02412   -0.00732    0.02585   -0.00131
PART 0
F13   4    0.880537    0.368671    1.163348    11.00000    0.03985    0.06272 =
         0.04482    0.02033    0.00332    0.02003
F9    4    0.997534    0.927503    0.911159    11.00000    0.07853    0.03617 =
         0.07731   -0.02404    0.05575   -0.03751
PART 2
F6A   4    0.990828    0.318899    0.832337   -21.00000    0.02630    0.03922 =
         0.04043   -0.00583    0.00591    0.01729
F11A  4    0.930501    0.905867    1.171470   -21.00000    0.06036    0.06849 =
         0.04372   -0.04046    0.02906   -0.04249
F16A  4    0.567034    0.343503    1.023958   -21.00000    0.03562    0.11524 =
         0.02849    0.02372    0.00784   -0.03657
F17A  4    0.535826    0.453460    0.931949   -21.00000    0.01665    0.05133 =
         0.06095    0.01189    0.00150   -0.00766

PART 0
N1B   5    0.732040    0.343084    0.419590    11.00000    0.03333    0.02617 =
         0.02322    0.00297    0.01234    0.00330
H1B   2    0.683864    0.353953    0.412771    11.00000   -1.20000
N2B   5    0.596171    0.403082    0.387190    11.00000    0.03684    0.03046 =
         0.03099   -0.00437    0.01387   -0.00250

PART 2
F4A   4    1.022372    0.464933    0.849155   -21.00000    0.01861    0.05017 =
         0.08538    0.01334    0.01650   -0.00229
F10A  4    0.818147    0.922736    1.116051   -21.00000    0.06858    0.05177 =
         0.04625   -0.02213    0.01888    0.02383
PART 0
C17   1    0.746997    0.541137    0.965355    11.00000    0.01797    0.01440 =
         0.01487   -0.00332    0.00677   -0.00010
C1    1    0.803657    0.534022    0.843958    11.00000    0.01694    0.01519 =
         0.01422    0.00181    0.00590   -0.00157
C25   1    0.701523    0.666843    0.836167    11.00000    0.01520    0.01353 =
         0.01615   -0.00309    0.00310   -0.00284
C10   1    0.874181    0.731502    0.899386    11.00000    0.01815    0.01633 =
         0.01472   -0.00036    0.00369    0.00037
AFIX  43
H10   2    0.874372    0.704722    0.846878    11.00000   -1.20000
AFIX   0
C14   1    0.829496    0.737242    1.017919    11.00000    0.01590    0.01867 =
         0.01662   -0.00036    0.00577   -0.00041
AFIX  43
H14   2    0.798303    0.714779    1.048208    11.00000   -1.20000
AFIX   0
C6    1    0.875102    0.505020    0.871122    11.00000    0.01651    0.01871 =
         0.01553    0.00139    0.00385   -0.00232
AFIX  43
H6    2    0.906447    0.535388    0.918822    11.00000   -1.20000
AFIX   0
C2    1    0.760983    0.485631    0.773809    11.00000    0.01512    0.01638 =
         0.01809    0.00061    0.00441   -0.00053
AFIX  43
H2    2    0.711844    0.501837    0.753512    11.00000   -1.20000
AFIX   0
C13   1    0.875276    0.812634    1.050539    11.00000    0.01945    0.01959 =
         0.01688   -0.00348    0.00370    0.00171
C9    1    0.827917    0.693197    0.941502    11.00000    0.01331    0.01447 =
         0.01530    0.00078    0.00151    0.00157
C29   1    0.642255    0.742776    0.701375    11.00000    0.01903    0.01775 =
         0.01544   -0.00299    0.00410   -0.00086
C22   1    0.680135    0.496663    0.943858    11.00000    0.01758    0.01918 =
         0.01544   -0.00170    0.00510   -0.00142
AFIX  43
H22   2    0.647303    0.510153    0.890573    11.00000   -1.20000
AFIX   0
C30   1    0.700386    0.696596    0.755166    11.00000    0.01410    0.01580 =
         0.01795   -0.00193    0.00538   -0.00137
AFIX  43
H30   2    0.741061    0.684627    0.736430    11.00000   -1.20000
AFIX   0
C11   1    0.919715    0.807219    0.931789    11.00000    0.01585    0.01571 =
         0.01934    0.00175    0.00457    0.00073
C3    1    0.787591    0.414703    0.732538    11.00000    0.02368    0.01543 =
         0.01651    0.00007    0.00628   -0.00102
C26   1    0.640773    0.690566    0.860554    11.00000    0.02052    0.02089 =
         0.01474   -0.00236    0.00548    0.00027
AFIX  43
H26   2    0.640172    0.676496    0.916298    11.00000   -1.20000
AFIX   0
C18   1    0.793640    0.514050    1.043228    11.00000    0.01692    0.01689 =
         0.01910   -0.00112    0.00455   -0.00095
AFIX  43
H18   2    0.840204    0.540911    1.060487    11.00000   -1.20000
AFIX   0
C21   1    0.659880    0.433603    0.997321    11.00000    0.02024    0.02036 =
         0.02028   -0.00448    0.01001   -0.00398
C20   1    0.706281    0.409347    1.074375    11.00000    0.02786    0.01763 =
         0.01809   -0.00085    0.01066   -0.00437
AFIX  43
H20   2    0.692267    0.366789    1.111317    11.00000   -1.20000
AFIX   0
C5    1    0.901666    0.433347    0.830662    11.00000    0.01681    0.02128 =
         0.02018    0.00510    0.00728    0.00243
C19   1    0.773988    0.449163    1.096031    11.00000    0.02597    0.01741 =
         0.01670   -0.00131    0.00529    0.00014
C28   1    0.580931    0.760467    0.725303    11.00000    0.01751    0.02256 =
         0.01876   -0.00233    0.00278    0.00342
AFIX  43
H28   2    0.540231    0.789651    0.687723    11.00000   -1.20000
AFIX   0
C12   1    0.921151    0.848724    1.008089    11.00000    0.01726    0.01514 =
         0.02295   -0.00313    0.00324   -0.00235
AFIX  43
H12   2    0.952562    0.900257    1.030593    11.00000   -1.20000
AFIX   0
C4    1    0.858501    0.387443    0.760246    11.00000    0.02516    0.01834 =
         0.01957    0.00169    0.01052    0.00318
AFIX  43
H4    2    0.876907    0.339088    0.732070    11.00000   -1.20000
AFIX   0
C27   1    0.581282    0.734089    0.805700    11.00000    0.01842    0.02416 =
         0.02025   -0.00470    0.00704    0.00182
C32   1    0.646529    0.773918    0.616837    11.00000    0.02201    0.02651 =
         0.02068    0.00455    0.00551    0.00530
C15   1    0.968226    0.842889    0.883250    11.00000    0.02305    0.02124 =
         0.02659    0.00004    0.00862   -0.00547

C5B   1    0.773776    0.418422    0.416559    11.00000    0.03190    0.02626 =
         0.01854   -0.00052    0.00078   -0.00107
C24   1    0.587899    0.388507    0.967741    11.00000    0.02458    0.03341 =
         0.02696    0.00070    0.01149   -0.00807
C7    1    0.737730    0.367866    0.657872    11.00000    0.03016    0.02314 =
         0.02395   -0.00623    0.00486    0.00234
C8    1    0.977961    0.404337    0.866292    11.00000    0.02152    0.03254 =
         0.03194    0.00100    0.00844    0.00501
C31   1    0.516235    0.746187    0.834953    11.00000    0.02291    0.03848 =
         0.02492   -0.00155    0.00788    0.00820
C2B   1    0.826525    0.234160    0.434937    11.00000    0.04831    0.02738 =
         0.02762    0.00333    0.01804    0.01027
AFIX  43
H2B   2    0.844212    0.170414    0.442186    11.00000   -1.20000
AFIX   0

C16   1    0.873240    0.860118    1.130417    11.00000    0.03422    0.03013 =
         0.02719   -0.00984    0.01050   -0.00554
C23   1    0.827515    0.420298    1.176386    11.00000    0.03466    0.02627 =
         0.02267    0.00611    0.00121   -0.00685
C9B   1    0.579551    0.455231    0.315898    11.00000    0.02910    0.03431 =
         0.03000   -0.00586    0.00547   -0.00508
C3B   1    0.870784    0.309406    0.430910    11.00000    0.03150    0.03684 =
         0.02479   -0.00027    0.00435    0.00593
AFIX  43
H3B   2    0.919336    0.297865    0.434183    11.00000   -1.20000
AFIX   0
C4B   1    0.844402    0.401827    0.422089    11.00000    0.03036    0.03018 =
         0.02906    0.00038   -0.00192   -0.00217
AFIX  43
H4B   2    0.874963    0.453972    0.419834    11.00000   -1.20000
AFIX   0
C1B   1    0.756670    0.252954    0.428304    11.00000    0.04820    0.02416 =
         0.03507    0.00321    0.02428    0.00146
AFIX  43
H1BA  2    0.725211    0.201651    0.429879    11.00000   -1.20000
AFIX   0
C6B   1    0.738781    0.515136    0.404652    11.00000    0.03046    0.02316 =
         0.03963    0.00104    0.00218   -0.00079
AFIX  23
H6BA  2    0.775978    0.564893    0.423834    11.00000   -1.20000
H6BB  2    0.706302    0.519464    0.440429    11.00000   -1.20000
AFIX   0
C8B   1    0.636720    0.464795    0.271803    11.00000    0.03150    0.04643 =
         0.02429    0.00689    0.00354    0.00202
AFIX  23
H8BA  2    0.614054    0.485280    0.213058    11.00000   -1.20000
H8BB  2    0.658368    0.401066    0.269921    11.00000   -1.20000
AFIX   0
C13B  1    0.547756    0.394527    0.430008    11.00000    0.04506    0.03174 =
         0.04083   -0.01112    0.02212   -0.00707
AFIX  43
H13B  2    0.559878    0.357805    0.480308    11.00000   -1.20000
AFIX   0
C7B   1    0.696205    0.535944    0.313174    11.00000    0.02996    0.03412 =
         0.04417    0.01615    0.00898    0.00388
AFIX  23
H7BA  2    0.674650    0.600383    0.310983    11.00000   -1.20000
H7BB  2    0.730056    0.538275    0.279016    11.00000   -1.20000
AFIX   0

B1    3    0.770236    0.610111    0.897726    11.00000    0.01484    0.01538 =
         0.01399   -0.00166    0.00344   -0.00104
C12B  1    0.481681    0.436494    0.404218    11.00000    0.03663    0.03582 =
         0.05452   -0.01976    0.02167   -0.01465
AFIX  43
H12B  2    0.448758    0.429396    0.436056    11.00000   -1.20000
AFIX   0
C10B  1    0.513533    0.498245    0.286121    11.00000    0.02748    0.04922 =
         0.04112   -0.00305   -0.00103   -0.00634
AFIX  43
H10B  2    0.501989    0.533809    0.235197    11.00000   -1.20000
AFIX   0
C11B  1    0.464207    0.489232    0.330963    11.00000    0.02156    0.04757 =
         0.06504   -0.01798    0.00683   -0.00760
AFIX  43
H11B  2    0.418801    0.519108    0.311402    11.00000   -1.20000
AFIX   0

PART 1
F18   4    0.581099    0.317754    1.021496    21.00000    0.04565    0.04998 =
         0.03989    0.00229    0.01394   -0.03142
F16   4    0.536101    0.445972    0.960855    21.00000    0.02822    0.04166 =
         0.14512   -0.01452    0.03501   -0.00308
F17   4    0.578343    0.342933    0.895145    21.00000    0.03532    0.07381 =
         0.01771   -0.00387    0.00746   -0.03741
F10   4    0.843414    0.811542    1.178193    21.00000    0.04584    0.05560 =
         0.03828   -0.02878    0.02928   -0.02642
F11   4    0.843164    0.945756    1.116488    21.00000    0.09911    0.03944 =
         0.05084   -0.01742    0.02219    0.02367
F12   4    0.940703    0.878557    1.178886    21.00000    0.04237    0.06271 =
         0.03165   -0.03027    0.00444   -0.01405
F5    4    0.989904    0.369573    0.945541    21.00000    0.02771    0.04150 =
         0.03177    0.00825    0.00342    0.00771
F4    4    1.023099    0.482714    0.881683    21.00000    0.01757    0.04962 =
         0.09275    0.01771    0.00582   -0.00272
F6    4    1.002137    0.342810    0.824238    21.00000    0.03450    0.08801 =
         0.03956   -0.01128    0.01550    0.02827
HKLF 4


REM  c050620_2_1_a.res in P2(1)/c
REM wR2 = 0.1082, GooF = S = 1.010, Restrained GooF = 1.033 for all data
REM R1 = 0.0450 for 7596 Fo > 4sig(Fo) and 0.0749 for all 10838 data
REM 734 parameters refined using 388 restraints

END

WGHT      0.0400      2.7098

REM Highest difference peak  0.497,  deepest hole -0.286,  1-sigma level  0.052
Q1    1   0.5548  0.8612  0.8986  11.00000  0.05    0.50
Q2    1   0.5174  0.7131  0.8888  11.00000  0.05    0.38
Q3    1   0.6292  0.4012  0.9833  11.00000  0.05    0.38
Q4    1   0.5525  0.7418  0.8188  11.00000  0.05    0.35
Q5    1   0.9384  0.8205  0.9045  11.00000  0.05    0.35
Q6    1   0.9348  0.4102  0.8474  11.00000  0.05    0.34
Q7    1   0.9527  0.9391  0.8769  11.00000  0.05    0.34
Q8    1   0.7384  0.6500  0.8669  11.00000  0.05    0.32
Q9    1   0.5498  0.4391  1.0302  11.00000  0.05    0.32
Q10   1   0.8829  0.7887  0.9093  11.00000  0.05    0.31
Q11   1   0.6175  0.7418  0.8307  11.00000  0.05    0.31
Q12   1   0.7959  0.4349  1.1329  11.00000  0.05    0.31
Q13   1   0.8374  0.5156  0.8570  11.00000  0.05    0.31
Q14   1   0.6215  0.7657  0.7219  11.00000  0.05    0.30
Q15   1   0.5488  0.4212  0.8933  11.00000  0.05    0.30
Q16   1   0.8842  0.4309  0.7824  11.00000  0.05    0.29
Q17   1   0.6010  0.8561  0.5997  11.00000  0.05    0.29
Q18   1   0.6592  0.6992  0.7204  11.00000  0.05    0.29
Q19   1   0.6019  0.6900  0.8275  11.00000  0.05    0.29
Q20   1   0.7804  0.4913  0.8222  11.00000  0.05    0.29
;
_shelx_res_checksum                99337
_shelx_hkl_file
;
   0   0   2   -6.00    0.60
   0   0  -2   -4.70    0.80
   0   0  -2   -5.00    0.80
   0   0   3   -2.00    0.80
   0   0  -3   -1.80    1.20
   0   0  -3   -1.50    1.10
   0   0  -4 5924.91  128.09
   0   0   4 5768.32  128.39
   0   0  -4 5815.02  127.19
   0   0  -5   -0.30    1.40
   0   0  -5    0.80    1.50
   0   0   5    1.90    1.10
   0   0   6 2230.88   49.70
   0   0  -6 2313.47   50.29
   0   0  -6 2222.58   50.19
   0   0  -7   -0.60    1.80
   0   0   7    1.70    1.40
   0   0  -7    0.90    1.80
   0   0  -8  408.86   11.10
   0   0  -8  429.76   11.20
   0   0   8  413.16   10.40
   0   0   9   -0.90    1.50
   0   0  -9   -1.50    2.00
   0   0  -9   -3.20    1.90
   0   0  10  131.39    4.80
   0   0 -10  127.09    5.50
   0   0 -10  129.39    5.50
   0   0 -11   -1.70    2.10
   0   0 -11    0.10    2.20
   0   0  11    1.30    1.60
   0   0 -12   98.19    5.60
   0   0  12  102.29    4.60
   0   0 -12  110.29    5.80
   0   0  13   -1.40    1.90
   0   0 -13   -0.60    2.60
   0   0 -14   33.20    4.10
   0   0  14   37.50    3.20
   0   0 -15   -0.90    3.10
   0   0  15   -0.90    2.10
   0   0  16    9.20    2.60
   0   0 -16    2.90    3.50
   0   0  17    2.00    2.50
   0   0 -17    6.70    4.00
   0   0  18  159.58    7.00
   0   0 -18  164.48    9.20
   0   0  19    5.00    2.70
   0   0 -19   -2.10    4.00
   0   0  20   44.20    4.20
   0   0 -20   51.39    6.10
   0   0  21    0.50    2.80
   0   1  -1  182.88    4.30
   0   1   1  187.08    4.20
   0  -1  -1  184.28    4.30
   0  -1   1  185.18    4.30
   0  -1   1  187.28    4.20
   0  -1  -1  188.88    4.30
   0  -1   1  185.68    4.30
   0  -1  -1  197.88    4.30
   0   1   2    1.20    0.60
   0   1  -2    0.60    0.70
   0  -1  -2    0.10    0.80
   0  -1   2    1.30    0.70
   0  -1   2    0.80    0.50
   0  -1  -2    0.10    0.80
   0  -1  -2    1.20    0.60
   0  -1   2    0.80    0.80
   0   1  -3  529.25   12.40
   0   1   3  537.05   12.20
   0  -1   3  536.05   12.50
   0  -1   3  534.75   12.10
   0  -1  -3  548.25   12.50
   0  -1   3  534.15   12.40
   0  -1  -3  562.54   12.60
   0   1  -4 2626.94   59.29
   0   1   4 2696.83   58.99
   0  -1  -4 2735.23   59.39
   0  -1   4 2699.53   59.39
   0  -1  -4 2838.12   59.39
   0  -1   4 2598.74   58.89
   0   1  -5  548.35   13.00
   0  -1   5  554.54   13.10
   0  -1   5  545.35   12.50
   0  -1  -5  535.35   13.10
   0   1  -6  536.25   13.00
   0   1   6  542.65   12.60
   0  -1   6  517.75   12.40
   0  -1  -6  514.85   13.00
   0  -1   6  553.14   13.20
   0   1  -7  418.16   10.80
   0  -1   7  419.46   10.10
   0  -1  -7  417.16   10.90
   0  -1  -7  402.96   10.90
   0   1   8   20.30    2.10
   0   1  -8   16.90    2.40
   0  -1  -8   23.80    2.70
   0  -1  -8   19.80    2.60
   0  -1   8   20.40    1.90
   0   1  -9  225.78    7.30
   0  -1   9  225.78    6.40
   0  -1  -9  227.78    7.50
   0  -1  -9  226.58    7.50
   0   1  10  280.67    7.80
   0   1 -10  278.07    8.40
   0  -1 -10  265.27    8.50
   0  -1  10  271.07    7.50
   0  -1 -10  276.17    8.70
   0   1 -11  830.62   20.90
   0   1  11  854.71   20.10
   0  -1 -11  850.21   21.10
   0  -1 -11  853.11   21.10
   0  -1  11  835.52   19.80
   0   1  12   69.49    4.20
   0   1 -12   71.99    5.00
   0  -1 -12   72.49    5.20
   0  -1  12   70.49    3.80
   0  -1 -12   75.19    5.10
   0   1 -13   35.30    3.90
   0   1  13   34.10    3.10
   0  -1  13   38.90    3.00
   0  -1 -13   29.10    3.70
   0   1  14   82.69    5.00
   0   1 -14   87.79    5.80
   0  -1  14   75.89    4.50
   0  -1 -14   96.99    6.40
   0   1 -15   10.50    3.40
   0   1  15    5.90    2.50
   0  -1  15    8.90    2.40
   0  -1 -15   12.80    3.70
   0   1  16   53.09    4.20
   0   1 -16   52.19    5.10
   0  -1 -16   52.89    5.30
   0  -1  16   49.00    3.80
   0   1 -17    2.20    3.80
   0   1  17    1.70    2.50
   0  -1 -17   -4.40    3.50
   0  -1  17   -0.10    2.30
   0   1  18   96.39    6.00
   0   1 -18  117.49    8.10
   0  -1  18  100.39    5.60
   0  -1 -18  108.09    7.80
   0   1 -19   17.20    4.50
   0   1  19    4.40    3.00
   0  -1  19    2.80    2.60
   0  -1 -19   11.30    4.50
   0   1  20    2.30    3.00
   0  -1  20   -0.50    2.50
   0  -1 -20   -3.00    4.10
   0   1  21   -3.10    3.00
   0  -1 -21   -3.30    4.50
   0  -1  21   -1.00    2.60
   0  -2   1   33.70    1.10
   0  -2  -1   37.60    1.40
   0  -2  -1   35.90    1.30
   0  -2   1   34.90    1.20
   0  -2  -1   35.10    1.30
   0   2  -2   98.19    2.80
   0   2   2  101.99    2.60
   0  -2   2  100.99    2.80
   0  -2   2   99.89    2.90
   0  -2   2  103.79    2.90
   0  -2  -2  110.29    2.50
   0  -2  -2  102.99    2.50
   0  -2  -2   97.69    3.00
   0  -2  -2  101.59    3.00
   0   2   3   48.70    2.00
   0   2  -3   47.30    2.20
   0  -2  -3   50.69    1.90
   0  -2  -3   53.89    2.50
   0  -2   3   49.30    2.30
   0  -2  -3   46.30    1.80
   0  -2   3   47.00    2.10
   0  -2  -3   52.29    2.60
   0   2  -4   96.39    3.30
   0   2   4   91.49    3.00
   0  -2   4   93.09    2.50
   0  -2   4   92.99    3.30
   0  -2   4   91.99    3.30
   0  -2  -4   94.49    3.60
   0  -2  -4  100.49    3.50
   0   2   5   -1.40    1.00
   0   2  -5    2.10    1.40
   0  -2   5   -0.10    1.30
   0  -2  -5    2.70    1.50
   0  -2   5   -0.50    0.80
   0  -2   5   -0.50    1.20
   0  -2  -5    0.40    1.50
   0   2  -6    5.50    1.60
   0   2   6    2.90    1.30
   0  -2   6    3.20    1.10
   0  -2  -6    0.50    1.70
   0  -2   6    3.60    1.60
   0  -2  -6    4.00    1.70
   0   2   7  165.08    5.10
   0   2  -7  151.78    5.40
   0  -2  -7  178.18    5.90
   0  -2   7  168.98    4.70
   0  -2   7  166.08    5.70
   0  -2  -7  167.58    5.90
   0   2  -8   98.09    4.50
   0   2   8  103.29    4.10
   0  -2   8  110.09    4.80
   0  -2  -8  104.09    4.70
   0  -2  -8  105.29    4.90
   0  -2   8   95.39    3.50
   0   2   9    1.50    1.60
   0   2  -9    1.70    1.90
   0  -2   9   -3.30    1.70
   0  -2  -9    1.40    2.00
   0  -2   9    0.30    1.30
   0  -2  -9   -0.10    2.00
   0   2 -10   18.90    2.70
   0   2  10   15.60    2.20
   0  -2 -10   11.30    2.40
   0  -2  10   17.10    1.80
   0  -2  10    9.30    3.00
   0  -2 -10   17.70    2.70
   0   2  11  172.18    6.10
   0   2 -11  175.08    6.60
   0  -2 -11  184.98    6.90
   0  -2 -11  179.48    7.00
   0  -2  11  176.58    5.50
   0   2 -12    6.10    2.60
   0   2  12    2.50    2.10
   0  -2  12    3.50    1.70
   0  -2 -12    3.80    2.70
   0  -2 -12    1.20    2.50
   0   2  13    2.80    2.20
   0   2 -13   -0.30    2.60
   0  -2 -13    9.60    3.10
   0  -2 -13   -0.30    2.80
   0  -2  13    4.30    1.90
   0   2 -14    4.20    2.90
   0   2  14   10.00    2.60
   0  -2 -14    4.40    3.20
   0  -2  14    8.50    2.10
   0   2  15  108.39    5.70
   0   2 -15  114.59    7.00
   0  -2  15  103.69    4.90
   0  -2 -15  111.79    6.90
   0   2  16   89.99    5.60
   0   2 -16   87.19    6.10
   0  -2 -16   88.99    7.00
   0  -2  16   82.79    4.70
   0   2 -17   26.00    4.60
   0   2  17   25.70    3.40
   0  -2  17   25.60    2.90
   0  -2 -17   32.90    4.90
   0   2  18   -2.40    2.70
   0   2 -18    0.90    3.70
   0  -2 -18   -8.10    3.60
   0  -2  18   -2.60    2.10
   0   2  19    2.50    3.00
   0  -2 -19   -0.80    4.30
   0  -2  19   -2.80    2.20
   0   2  20    0.00    2.90
   0  -2  20   -4.30    2.10
   0  -2 -20   -1.80    4.40
   0   2  21   11.00    3.50
   0  -2  21    9.50    2.60
   0  -2 -21   11.90    5.20
   0  -3   0   -0.90    0.50
   0  -3  -1  341.17    8.00
   0  -3  -1  347.97    7.80
   0  -3  -1  366.56    7.80
   0  -3   1  346.37    7.80
   0  -3   1  344.37    7.80
   0  -3  -2  403.76    9.20
   0  -3   2  384.76    9.00
   0  -3   2  386.36    8.80
   0  -3   2  392.76    9.00
   0  -3  -2  408.96    9.20
   0  -3  -2  395.66    9.10
   0   3   3   49.40    1.90
   0   3  -3   49.80    2.20
   0  -3  -3   54.19    2.60
   0  -3   3   51.79    2.50
   0  -3   3   53.59    2.20
   0  -3   3   49.60    2.10
   0  -3  -3   51.19    2.50
   0   3  -4    0.10    1.10
   0   3   4    0.10    0.90
   0  -3   4   -1.20    1.10
   0  -3  -4    0.80    0.80
   0  -3  -4    1.90    1.40
   0  -3  -4    3.10    1.40
   0  -3  -4    1.80    0.80
   0  -3   4    2.30    1.20
   0   3   5    7.20    1.20
   0   3  -5    5.60    1.40
   0  -3  -5    6.20    1.60
   0  -3   5    5.00    1.40
   0  -3  -5    3.10    1.60
   0  -3   5    5.70    1.40
   0  -3  -5    5.90    1.10
   0  -3  -5    6.10    1.10
   0   3  -6  261.57    7.20
   0   3   6  258.57    6.90
   0  -3  -6  265.17    6.70
   0  -3   6  250.37    6.10
   0  -3  -6  265.77    7.60
   0  -3   6  272.27    7.40
   0  -3   6  259.07    7.20
   0  -3  -6  269.37    7.60
   0   3  -7  278.47    7.70
   0   3   7  276.27    7.40
   0  -3  -7  286.47    8.10
   0  -3  -7  280.67    8.20
   0  -3   7  286.77    8.00
   0  -3   7  266.17    6.70
   0   3   8   42.60    3.00
   0   3  -8   43.80    3.30
   0  -3   8   38.80    2.10
   0  -3  -8   44.20    3.30
   0  -3   8   38.60    2.90
   0  -3  -8   43.00    3.20
   0   3  -9    4.10    1.90
   0   3   9    7.20    1.70
   0  -3  -9    5.20    2.20
   0  -3   9    5.90    2.10
   0  -3   9    3.50    1.20
   0  -3  -9    4.10    2.10
   0   3  10   83.09    4.10
   0   3 -10   87.29    4.50
   0  -3  10   85.39    4.80
   0  -3 -10   78.29    4.90
   0  -3  10   80.99    3.20
   0  -3 -10   87.89    4.80
   0   3  11    8.40    2.00
   0   3 -11    7.40    2.40
   0  -3 -11    3.70    2.30
   0  -3 -11    7.10    2.60
   0  -3  11   13.50    2.40
   0  -3  11    5.10    1.50
   0   3 -12    1.10    2.20
   0   3  12    0.10    1.90
   0  -3  12    3.50    2.40
   0  -3  12    1.70    1.50
   0  -3 -12    3.10    2.50
   0  -3 -12    3.20    2.70
   0   3 -13    5.50    2.80
   0   3  13    5.70    2.30
   0  -3 -13    1.20    2.90
   0  -3  13    4.90    1.70
   0  -3 -13   -3.00    2.70
   0   3 -14   11.90    3.30
   0   3  14   13.30    2.80
   0  -3 -14   15.90    3.70
   0  -3  14   17.30    2.20
   0   3 -15   32.00    4.30
   0   3  15   27.30    3.40
   0  -3  15   31.10    2.60
   0  -3 -15   24.60    4.20
   0   3  16   18.60    3.30
   0   3 -16   17.70    4.00
   0  -3  16   19.30    2.50
   0  -3 -16   18.00    4.30
   0   3  17    4.20    3.00
   0  -3  17    3.30    2.00
   0  -3 -17    4.70    4.10
   0   3  18    2.00    2.90
   0  -3 -18   -2.70    3.90
   0  -3  18    4.00    2.00
   0   3  19    0.10    2.90
   0  -3 -19    2.60    4.20
   0   3  20    3.70    3.40
   0  -3 -20    2.50    4.40
   0  -3 -20    3.10    3.30
   0  -4   0   23.60    1.10
   0  -4   1  241.48    5.40
   0  -4   1  238.88    5.50
   0  -4  -1  239.28    5.70
   0  -4   2  206.08    5.00
   0  -4  -2  205.58    5.30
   0  -4  -2  201.48    5.20
   0  -4  -2  204.88    5.10
   0  -4   2  208.58    5.00
   0  -4  -3  298.17    7.40
   0  -4  -3  306.47    7.50
   0  -4  -3  286.47    7.40
   0  -4   3  290.77    7.10
   0  -4   3  299.27    7.20
   0  -4   3  298.37    7.00
   0   4   4  439.46    9.90
   0  -4   4  419.26   10.10
   0  -4   4  429.76   10.10
   0  -4  -4  418.26   10.40
   0  -4  -4  416.36   10.40
   0   4   5  254.07    6.40
   0   4  -5  253.67    6.60
   0  -4  -5  257.97    6.00
   0  -4   5  253.47    6.70
   0  -4  -5  260.57    6.00
   0  -4   5  250.97    6.80
   0  -4  -5  251.77    7.10
   0  -4  -5  231.48    7.10
   0   4  -6  163.18    5.10
   0   4   6  165.88    4.90
   0  -4  -6  166.28    4.50
   0  -4   6  170.18    5.30
   0  -4  -6  155.88    5.50
   0  -4   6  163.68    5.40
   0  -4  -6  163.68    5.80
   0  -4  -6  169.88    4.50
   0   4   7  469.05   11.50
   0   4  -7  469.45   11.70
   0  -4  -7  466.45   12.20
   0  -4   7  466.75   11.90
   0  -4  -7  482.75   11.10
   0  -4  -7  477.55   11.20
   0  -4  -7  466.45   12.30
   0  -4   7  472.25   12.00
   0   4   8   56.39    3.20
   0   4  -8   52.99    3.40
   0  -4  -8   49.40    3.80
   0  -4  -8   55.79    4.10
   0  -4   8   57.29    3.80
   0  -4  -8   64.49    2.90
   0   4   9  233.58    6.90
   0   4  -9  230.28    7.20
   0  -4  -9  245.58    7.90
   0  -4  -9  237.58    7.90
   0  -4   9  246.38    7.70
   0  -4  -9  240.98    6.60
   0   4  10   13.50    2.10
   0   4 -10   16.90    2.40
   0  -4 -10   10.40    2.70
   0  -4 -10    9.60    2.50
   0  -4  10   16.60    2.50
   0  -4 -10   13.80    1.90
   0   4 -11  200.68    7.10
   0   4  11  205.88    6.80
   0  -4  11  208.08    7.60
   0  -4 -11  218.78    6.50
   0  -4 -11  216.08    7.90
   0  -4 -11  206.58    7.80
   0   4 -12   75.39    4.90
   0   4  12   82.29    4.70
   0  -4 -12   89.99    5.90
   0  -4 -12   81.99    4.30
   0  -4  12   82.79    5.40
   0  -4 -12   85.59    5.80
   0   4 -13   32.70    3.70
   0   4  13   24.80    3.00
   0  -4 -13   33.50    3.90
   0  -4 -13   28.40    4.00
   0  -4 -13   21.80    2.70
   0   4  14   23.90    3.20
   0   4 -14   22.50    3.60
   0  -4 -14   28.90    6.40
   0  -4 -14   22.40    2.80
   0  -4 -14   20.70    3.90
   0   4  15   23.00    3.30
   0   4 -15   25.90    3.90
   0  -4 -15   21.10    4.20
   0  -4 -15   18.10    2.80
   0   4  16    1.50    2.70
   0  -4 -16    8.10    2.60
   0  -4 -16   11.30    4.10
   0   4  17   37.90    4.20
   0  -4 -17   50.49    5.70
   0  -4 -17   25.00    3.40
   0   4  18    6.30    3.20
   0  -4 -18    9.50    4.50
   0  -4 -18    3.40    2.80
   0   4  19   23.00    4.10
   0  -4 -19   22.60    3.60
   0  -4 -19   23.40    5.20
   0   4  20   -3.00    3.30
   0  -4 -20   -2.90    4.40
   0  -4 -20    1.20    3.10
   0  -5   0    1.40    0.60
   0  -5   1  119.29    2.90
   0  -5   1  118.59    2.90
   0  -5  -1  112.59    3.20
   0  -5  -2   54.49    2.10
   0  -5   2   54.09    1.90
   0  -5  -2   51.49    2.20
   0  -5   2   54.19    1.80
   0  -5  -2   46.60    2.10
   0  -5  -3    1.50    1.20
   0  -5  -3    1.80    1.30
   0  -5   3    0.40    0.80
   0  -5   3    0.20    1.00
   0  -5  -3    2.10    1.20
   0  -5   3    1.30    1.00
   0   5   4  320.57    7.50
   0  -5  -4  313.87    8.20
   0  -5   4  320.17    7.90
   0  -5  -4  320.47    8.20
   0  -5   4  310.27    7.70
   0  -5   4  312.97    7.80
   0   5   5  140.99    4.20
   0  -5  -5  145.69    5.00
   0  -5   5  139.99    4.50
   0  -5   5  137.79    4.40
   0  -5  -5  142.19    4.90
   0   5   6  122.49    3.90
   0   5  -6  115.09    3.90
   0  -5  -6  118.89    2.90
   0  -5  -6  116.79    4.70
   0  -5   6  113.39    4.20
   0  -5  -6  109.89    4.80
   0  -5   6  116.89    4.40
   0   5   7   72.09    3.30
   0   5  -7   73.49    3.40
   0  -5   7   77.49    3.60
   0  -5   7   77.19    3.80
   0  -5  -7   76.29    4.20
   0  -5  -7   79.29    2.60
   0  -5  -7   77.49    2.60
   0  -5  -7   74.09    3.90
   0   5  -8   63.89    3.50
   0   5   8   73.09    3.50
   0  -5  -8   71.49    4.20
   0  -5  -8   72.99    4.30
   0  -5  -8   69.89    2.80
   0  -5   8   66.99    3.90
   0  -5  -8   73.19    2.70
   0   5  -9    1.60    1.70
   0   5   9    3.10    1.60
   0  -5  -9    4.10    2.20
   0  -5  -9    2.00    1.20
   0  -5   9    1.60    1.80
   0  -5  -9    0.20    1.30
   0  -5  -9   -1.00    2.00
   0   5  10   40.00    2.90
   0   5 -10   41.00    3.20
   0  -5 -10   41.70    3.60
   0  -5 -10   45.60    2.90
   0  -5 -10   32.10    3.40
   0  -5  10   42.90    3.50
   0  -5 -10   41.90    2.60
   0   5 -11  110.09    5.30
   0   5  11  112.29    5.00
   0  -5 -11  119.69    6.30
   0  -5 -11  119.19    4.40
   0  -5 -11  116.49    6.00
   0  -5  11  120.69    5.90
   0   5  12   70.39    4.60
   0   5 -12   80.59    4.90
   0  -5 -12   79.29    5.90
   0  -5  12   70.89    5.30
   0  -5 -12   78.99    5.80
   0  -5 -12   86.09    4.00
   0   5 -13   21.70    3.20
   0   5  13   20.30    2.90
   0  -5 -13   21.30    3.60
   0  -5 -13   18.10    3.60
   0  -5 -13   22.80    2.60
   0   5  14    2.80    2.50
   0  -5 -14    1.80    3.10
   0  -5 -14   -0.50    3.10
   0  -5 -14    1.20    2.10
   0   5  15    0.70    2.50
   0  -5 -15    0.80    2.20
   0  -5 -15    0.70    3.60
   0   5  16   -2.50    2.80
   0  -5 -16    0.10    3.90
   0  -5 -16    8.40    2.60
   0   5  17   -1.60    2.90
   0  -5 -17   -4.00    3.70
   0  -5 -17   -1.80    2.40
   0   5  18    3.40    3.10
   0  -5 -18    4.80    2.80
   0  -5 -18   -5.10    4.10
   0   5  19   -0.50    3.30
   0  -5 -19    0.70    2.80
   0  -5 -19    4.00    4.50
   0   5  20   36.40    5.00
   0  -5 -20   35.50    4.10
   0  -5 -20   40.80    6.20
   0  -6   0  602.34   13.40
   0  -6   1  143.59    3.50
   0  -6   1  143.19    3.50
   0  -6  -1  142.49    3.90
   0  -6  -2   94.49    3.00
   0  -6   2   91.29    2.70
   0  -6  -2  101.29    3.20
   0  -6   2   92.59    2.80
   0  -6  -2   94.79    2.90
   0  -6  -3  192.58    5.50
   0  -6   3  191.48    5.00
   0  -6  -3  197.18    5.30
   0  -6   3  192.98    5.00
   0  -6   3  194.18    4.70
   0  -6  -3  187.18    5.40
   0  -6   4   15.60    1.50
   0  -6  -4   19.10    1.90
   0  -6  -4   19.30    2.00
   0  -6   4   18.10    1.60
   0  -6  -4   20.30    1.90
   0  -6   4   18.20    1.50
   0   6   5   14.80    1.50
   0  -6  -5   13.50    2.00
   0  -6   5    8.20    1.50
   0  -6  -5    9.10    1.80
   0   6   6  110.69    3.70
   0  -6  -6  115.89    4.80
   0  -6   6  112.79    4.20
   0  -6  -6  113.19    4.50
   0  -6   6  115.49    4.10
   0   6   7  159.08    4.90
   0  -6   7  161.68    5.40
   0  -6  -7  152.88    5.70
   0  -6   7  154.78    5.30
   0  -6  -7  165.98    5.90
   0   6  -8    9.90    1.80
   0   6   8    9.70    1.70
   0  -6   8    8.60    2.00
   0  -6  -8   10.00    2.20
   0  -6   8    8.80    1.90
   0  -6  -8    7.60    2.20
   0  -6  -8   10.40    0.80
   0   6   9   41.80    2.80
   0   6  -9   39.90    2.90
   0  -6  -9   35.20    3.30
   0  -6  -9   37.90    2.00
   0  -6  -9   34.10    3.30
   0  -6   9   34.80    3.00
   0  -6  -9   38.20    2.00
   0   6 -10   78.99    4.20
   0   6  10   85.99    4.30
   0  -6 -10   90.69    3.20
   0  -6 -10   89.79    5.40
   0  -6 -10   95.59    5.40
   0  -6  10   81.39    5.00
   0  -6 -10   88.59    3.30
   0   6 -11   16.60    2.70
   0   6  11   14.10    2.50
   0  -6 -11   18.70    2.00
   0  -6 -11   18.60    3.40
   0  -6 -11   19.30    1.80
   0  -6  11   17.30    2.90
   0  -6 -11   16.80    3.30
   0   6  12   89.29    4.90
   0  -6  12   85.59    5.50
   0  -6 -12   85.99    6.20
   0  -6 -12   87.29    3.90
   0  -6 -12   83.79    6.00
   0   6  13    5.50    2.50
   0  -6 -13    7.50    3.20
   0  -6 -13    2.10    3.10
   0  -6 -13    6.00    1.90
   0   6  14    8.20    2.70
   0  -6 -14    6.90    2.10
   0  -6 -14   10.50    3.70
   0  -6 -14   14.20    3.80
   0   6  15    6.60    2.90
   0  -6 -15   13.20    4.00
   0  -6 -15    9.00    2.30
   0   6  16    2.20    2.80
   0  -6 -16   -1.20    2.20
   0  -6 -16    7.30    4.00
   0   6  17   12.00    3.50
   0  -6 -17    4.90    4.20
   0  -6 -17    9.20    2.60
   0   6  18   12.50    3.70
   0  -6 -18    3.20    4.20
   0  -6 -18    8.80    2.90
   0   6  19  105.09    6.80
   0  -6 -19   99.59    7.90
   0  -6 -19   90.49    5.70
   0   6  20    5.60    3.90
   0  -6 -20   -4.10    2.70
   0  -6 -20   -3.50    4.50
   0  -7   0    1.70    0.80
   0  -7  -1  432.16   10.10
   0  -7   1  441.16    9.90
   0  -7  -2  163.08    4.40
   0  -7   2  155.58    4.10
   0  -7  -2  157.38    4.30
   0  -7  -2  162.08    4.50
   0  -7   2  155.68    4.00
   0  -7   3  335.97    8.10
   0  -7  -3  341.67    8.60
   0  -7   3  342.77    7.80
   0  -7   3  339.67    8.20
   0  -7  -3  345.37    8.50
   0  -7  -3  355.16    8.70
   0  -7   4   45.00    2.30
   0  -7   4   42.80    2.30
   0  -7  -4   49.40    2.90
   0  -7  -4   49.99    2.90
   0  -7   4   45.50    2.10
   0  -7  -4   41.40    2.90
   0   7   5  420.76   10.40
   0  -7  -5  404.36   10.60
   0  -7   5  423.86   10.20
   0  -7   5  413.26   10.10
   0  -7   5  394.96   10.00
   0  -7  -5  422.96   10.60
   0   7   6    3.40    1.30
   0  -7  -6    5.30    1.80
   0  -7   6    6.10    1.50
   0  -7   6    4.20    1.40
   0  -7   6    4.00    1.50
   0  -7  -6    4.70    1.80
   0   7   7  196.98    5.80
   0  -7  -7  205.38    6.80
   0  -7  -7  201.18    6.70
   0  -7   7  204.78    6.30
   0  -7   7  197.38    6.10
   0   7   8    7.60    1.70
   0  -7  -8    7.50    2.30
   0  -7   8    8.00    1.90
   0  -7   8   11.30    2.00
   0  -7  -8    6.40    2.30
   0   7   9  153.88    5.30
   0  -7   9  140.79    5.80
   0  -7  -9  148.89    6.20
   0  -7  -9  150.48    6.50
   0   7  10   99.19    4.60
   0  -7  10  116.69    5.60
   0  -7 -10   93.89    5.60
   0  -7 -10  103.69    6.00
   0   7  11  106.09    5.00
   0  -7 -11   91.39    2.90
   0  -7 -11   94.29    2.90
   0  -7 -11  102.39    6.00
   0  -7 -11   93.89    6.10
   0  -7  11  102.99    5.60
   0   7  12   14.50    2.70
   0  -7 -12   13.80    3.40
   0  -7 -12   12.50    1.40
   0  -7 -12    6.70    3.10
   0  -7 -12   12.40    1.50
   0  -7  12   13.00    2.90
   0   7  13   -5.50    2.10
   0  -7 -13    0.60    3.10
   0  -7 -13    0.30    1.50
   0  -7 -13   -5.60    3.00
   0   7  14    3.30    2.60
   0  -7 -14    4.40    3.60
   0  -7 -14    8.20    1.80
   0  -7 -14    0.10    3.30
   0   7  15   68.09    4.80
   0  -7 -15   62.19    5.70
   0  -7 -15   69.49    3.80
   0   7  16   10.10    3.30
   0  -7 -16    8.10    4.10
   0  -7 -16   15.10    2.30
   0   7  17   11.60    3.50
   0  -7 -17    4.80    4.30
   0  -7 -17   10.60    2.40
   0   7  18   -0.30    3.30
   0  -7 -18    0.70    2.10
   0  -7 -18    0.00    4.20
   0   7  19    0.40    3.50
   0  -7 -19    7.40    2.40
   0  -7 -19   11.60    5.00
   0  -8   0  267.97    6.40
   0  -8   1    2.60    0.80
   0  -8  -1    1.40    0.70
   0  -8  -1    0.20    0.70
   0  -8  -1   -0.20    1.00
   0  -8   2  495.05   11.20
   0  -8  -2  481.85   11.50
   0  -8  -2  494.35   11.40
   0  -8  -2  507.35   11.70
   0  -8   2  490.75   11.20
   0  -8  -3  117.69    3.90
   0  -8  -3  113.59    4.00
   0  -8   3  113.39    3.40
   0  -8  -3  111.29    3.80
   0  -8   3  114.09    3.40
   0  -8  -4  561.14   13.60
   0  -8   4  564.54   13.10
   0  -8   4  573.54   13.10
   0  -8   4  553.64   12.90
   0  -8  -4  550.04   13.60
   0  -8  -4  565.34   13.50
   0  -8  -5   12.30    2.00
   0  -8  -5   12.80    1.90
   0  -8   5   14.40    1.60
   0  -8   5   17.80    1.70
   0  -8   5   17.00    1.70
   0   8   6   66.59    2.80
   0  -8   6   55.99    3.00
   0  -8   6   56.39    3.10
   0  -8  -6   68.09    3.70
   0  -8   6   60.29    3.00
   0  -8  -6   57.19    3.70
   0   8   7   -1.30    1.30
   0  -8   7   -0.60    1.40
   0  -8  -7    0.30    1.90
   0  -8  -7    0.30    1.90
   0  -8   7   -2.50    1.50
   0  -8   7   -0.60    1.50
   0   8   8    8.00    1.80
   0  -8  -8    9.80    2.50
   0  -8   8    6.80    1.90
   0  -8   8    8.30    2.00
   0  -8  -8    8.30    2.50
   0   8   9  329.77    9.10
   0  -8  -9  325.27   10.30
   0  -8   9  344.67    9.80
   0  -8  -9  338.57   10.20
   0   8  10   34.60    3.00
   0  -8 -10   25.00    3.60
   0  -8 -10   30.80    3.70
   0  -8  10   31.30    3.30
   0   8  11   -2.00    2.00
   0  -8 -11    2.60    2.90
   0  -8 -11    7.80    3.00
   0  -8  11    4.10    2.40
   0   8  12  170.78    6.70
   0  -8 -12  179.08    8.30
   0  -8  12  184.88    7.60
   0  -8 -12  175.98    8.10
   0   8  13   10.10    2.70
   0  -8 -13    7.40    3.60
   0  -8 -13    4.40    3.30
   0   8  14   24.70    3.40
   0  -8 -14   25.60    4.40
   0  -8 -14   29.60    4.40
   0   8  15   52.49    4.40
   0  -8 -15   61.79    5.90
   0  -8 -15   49.00    5.40
   0   8  16   15.10    3.50
   0  -8 -16   16.80    4.40
   0   8  17    9.10    3.40
   0  -8 -17    8.60    1.50
   0  -8 -17    6.90    4.20
   0   8  18    2.80    3.30
   0  -8 -18   -3.90    4.00
   0  -8 -18    1.40    1.50
   0   8  19    7.70    3.90
   0  -8 -19    5.90    1.60
   0  -8 -19    6.00    4.80
   0  -9   0    3.60    0.90
   0  -9  -1   29.00    1.60
   0  -9  -1   23.60    1.60
   0  -9  -1   27.50    1.60
   0  -9   1   20.10    1.50
   0  -9   2    9.80    1.00
   0  -9  -2    8.10    1.20
   0  -9  -2    7.10    1.20
   0  -9  -2   10.10    1.40
   0  -9  -3   28.30    2.30
   0  -9  -3   31.30    2.10
   0  -9   3   26.00    1.80
   0  -9  -3   25.80    1.90
   0  -9   3   30.00    1.80
   0  -9  -4   89.79    3.70
   0  -9  -4   92.19    3.80
   0  -9  -4   78.09    3.70
   0  -9   4   87.19    3.10
   0  -9   4   82.09    2.90
   0  -9   4   84.99    3.10
   0  -9  -5   16.50    2.20
   0  -9   5   21.60    1.80
   0  -9   5   17.20    1.70
   0  -9  -5   14.60    2.20
   0  -9   5   18.30    1.70
   0  -9   6    1.10    1.40
   0  -9  -6    0.30    1.90
   0  -9   6    0.90    1.50
   0  -9  -6   -0.30    1.90
   0  -9   6    0.50    1.40
   0   9   7   91.89    3.70
   0  -9  -7   94.89    4.90
   0  -9   7   92.99    4.20
   0  -9   7   86.19    3.80
   0  -9  -7   88.29    4.90
   0  -9   7   90.39    3.90
   0   9   8   51.09    3.30
   0  -9  -8   54.49    4.00
   0  -9  -8   55.19    4.00
   0  -9   8   52.09    3.90
   0  -9   8   52.39    3.60
   0   9   9   72.09    4.00
   0  -9  -9   79.89    5.20
   0  -9  -9   87.09    5.50
   0  -9   9   90.59    4.90
   0   9  10   97.29    4.80
   0  -9 -10  103.89    6.20
   0  -9 -10   91.19    5.80
   0  -9  10   94.99    5.40
   0   9  11   43.20    3.50
   0  -9 -11   45.80    4.40
   0  -9 -11   43.90    4.40
   0  -9  11   47.80    4.00
   0   9  12   -3.00    2.30
   0  -9 -12    9.50    3.30
   0  -9  12    6.60    2.70
   0  -9 -12    3.10    3.20
   0   9  13   19.80    3.20
   0  -9 -13   17.20    4.00
   0  -9 -13   19.30    4.00
   0   9  14    7.40    2.90
   0  -9 -14   12.80    3.90
   0  -9 -14    3.20    3.70
   0   9  15    0.90    2.70
   0  -9 -15    6.90    3.70
   0  -9 -15    2.10    3.70
   0   9  16    1.70    3.00
   0  -9 -16    2.50    3.80
   0   9  17   14.80    3.80
   0  -9 -17   11.80    4.50
   0   9  18   35.30    4.70
   0  -9 -18   32.00    5.60
   0 -10   0   75.99    2.60
   0 -10   1   12.90    1.20
   0 -10  -1   10.20    1.20
   0 -10  -1   10.10    1.10
   0 -10  -1   10.90    1.30
   0 -10  -2    0.10    1.20
   0 -10   2    1.80    0.90
   0 -10  -2    1.40    1.30
   0 -10  -2    0.50    1.10
   0 -10   3   15.70    1.40
   0 -10  -3   23.00    2.00
   0 -10  -3   19.60    1.80
   0 -10  -3   20.90    1.90
   0 -10   4    3.60    1.20
   0 -10   4    4.80    1.20
   0 -10   4    4.40    1.20
   0 -10  -4    6.70    1.60
   0 -10  -4    6.70    1.80
   0 -10  -4    2.50    1.60
   0 -10  -5   74.49    3.90
   0 -10  -5   84.09    4.00
   0 -10   5   67.89    3.20
   0 -10  -5   70.09    4.00
   0 -10   5   68.39    3.10
   0 -10   5   68.69    3.00
   0 -10  -6  321.37    9.00
   0 -10   6  289.87    8.10
   0 -10   6  298.97    8.20
   0 -10   6  307.17    8.30
   0 -10  -6  319.77    9.10
   0 -10   7   41.80    3.40
   0 -10  -7   42.20    3.50
   0 -10   7   32.00    2.60
   0 -10  -7   36.40    3.30
   0 -10  -8   46.30    3.90
   0 -10  -8   59.29    4.20
   0 -10   8   41.30    3.20
   0 -10   8   42.20    3.10
   0 -10  -9   64.09    5.20
   0 -10   9   53.39    4.40
   0 -10  -9   58.69    4.40
   0 -10  10   99.99    5.60
   0 -10 -10  108.39    6.40
   0 -10 -10   93.79    5.90
   0 -10 -11   24.40    3.90
   0 -10  11   19.90    3.20
   0 -10 -11   21.90    3.60
   0 -10 -12    1.20    3.00
   0 -10 -12    5.50    3.40
   0 -10  12    0.80    2.50
   0 -10 -13   30.90    4.40
   0 -10 -13   24.70    4.40
   0 -10 -14   -3.30    3.40
   0 -10 -14   -0.70    3.30
   0  10  15   -3.50    2.90
   0 -10 -15   -1.30    3.50
   0 -10 -15   -1.10    3.60
   0  10  16   49.30    4.70
   0 -10 -16   50.39    5.90
   0  10  17    7.00    3.60
   0 -10 -17   10.30    4.40
   0 -11   0   -0.60    0.90
   0 -11   0    0.00    0.90
   0 -11   0    0.50    1.00
   0 -11  -1   69.89    2.80
   0 -11   1   68.79    2.50
   0 -11  -1   70.69    2.80
   0 -11  -1   73.29    2.80
   0 -11  -2    1.10    1.30
   0 -11   2    2.20    1.00
   0 -11  -2    1.90    1.30
   0 -11  -2    2.50    1.40
   0 -11   3    8.00    1.20
   0 -11  -3    8.50    1.70
   0 -11   3    5.00    1.10
   0 -11  -3    9.80    1.70
   0 -11  -3    9.90    1.70
   0 -11   4    0.70    1.20
   0 -11   4    1.10    1.20
   0 -11   4    2.00    1.20
   0 -11  -4   -1.20    1.60
   0 -11  -4    0.30    1.70
   0 -11  -4    0.40    1.70
   0 -11  -5   40.60    3.00
   0 -11   5   35.60    2.70
   0 -11  -5   42.40    3.10
   0 -11   5   34.50    2.50
   0 -11   5   36.70    2.50
   0 -11  -5   34.30    2.90
   0 -11   6   46.20    3.20
   0 -11   6   40.90    2.90
   0 -11  -6   43.40    3.40
   0 -11  -6   51.69    4.00
   0 -11   7   29.10    2.70
   0 -11   7   33.60    2.70
   0 -11  -7   29.10    3.10
   0 -11  -7   28.90    3.20
   0 -11  -8   23.30    3.20
   0 -11   8   19.50    2.60
   0 -11  -8   24.30    3.20
   0 -11  -9   -1.30    2.40
   0 -11  -9    1.40    2.70
   0 -11   9   -1.80    2.00
   0 -11  10    1.30    2.40
   0 -11 -10    6.20    2.90
   0 -11 -10    3.90    3.10
   0 -11 -11   17.10    3.50
   0 -11  11   18.10    3.10
   0 -11 -11   20.00    3.80
   0 -11 -12   11.80    3.70
   0 -11 -12   12.10    3.40
   0 -11  12   16.30    3.10
   0 -11 -13   -3.30    3.10
   0 -11 -13   -1.90    3.30
   0 -11 -14    8.40    3.90
   0 -11 -14    8.10    3.80
   0 -11 -15   46.60    5.60
   0 -11 -15   35.70    5.00
   0 -11 -16   15.10    4.50
   0 -11 -17   -0.10    4.20
   0 -12   0   96.49    3.10
   0 -12   0   95.79    3.10
   0 -12   0   89.69    3.20
   0 -12   1    2.30    1.00
   0 -12  -1    1.40    1.20
   0 -12  -1    2.30    1.30
   0 -12   1    1.40    1.10
   0 -12  -1    1.50    1.30
   0 -12   1    3.10    0.90
   0 -12   2   -0.30    1.00
   0 -12  -2   -0.60    1.40
   0 -12  -2    0.20    1.40
   0 -12  -2   -0.80    1.40
   0 -12   3    7.30    1.30
   0 -12  -3   10.20    1.90
   0 -12  -3    7.50    1.70
   0 -12  -3    7.80    1.80
   0 -12   3    6.30    1.20
   0 -12   4   22.00    1.70
   0 -12  -4   22.80    2.40
   0 -12  -4   21.10    2.40
   0 -12   4   25.30    1.80
   0 -12  -4   24.40    2.50
   0 -12  -5    0.90    2.00
   0 -12   5    3.80    1.50
   0 -12  -5    1.20    2.00
   0 -12   5    0.10    1.50
   0 -12   5    1.20    2.00
   0 -12  -6   -0.10    2.10
   0 -12   6    3.60    1.60
   0 -12  -6    4.30    2.20
   0 -12   6    2.40    1.80
   0 -12  -7   -0.10    2.30
   0 -12   7    2.90    1.70
   0 -12  -7    1.60    2.30
   0 -12   7    0.50    1.90
   0 -12   8    7.90    2.30
   0 -12  -8    9.20    2.90
   0 -12  -8   10.30    2.80
   0 -12   9    1.70    2.20
   0 -12  -9   -0.60    2.70
   0 -12  -9    2.40    2.70
   0 -12 -10   29.90    3.70
   0 -12 -10   28.80    4.10
   0 -12  10   31.20    3.50
   0 -12 -11    6.60    3.10
   0 -12  11   12.60    3.00
   0 -12 -11    5.30    3.50
   0 -12 -12    0.90    3.40
   0 -12 -12    2.70    3.20
   0 -12  12    1.00    2.50
   0 -12 -13   -0.80    3.10
   0 -12 -13    1.40    3.50
   0 -12 -14   24.20    4.70
   0 -12 -14   25.10    4.20
   0 -12 -15    6.30    4.20
   0 -12 -15    5.10    3.80
   0 -12 -16    3.70    3.90
   0 -13   0    0.20    1.20
   0 -13   0    1.20    1.20
   0 -13   0    0.90    1.30
   0 -13   1    5.30    1.20
   0 -13   1    5.20    1.20
   0 -13  -1    2.10    1.40
   0 -13  -1    3.90    1.40
   0 -13  -1    6.40    1.50
   0 -13   2   21.60    1.50
   0 -13   2   17.90    1.50
   0 -13  -2   17.90    2.00
   0 -13  -2   20.30    2.00
   0 -13  -2   18.60    2.00
   0 -13   3   37.20    2.20
   0 -13  -3   39.60    2.80
   0 -13  -3   39.20    3.10
   0 -13   3   36.60    2.40
   0 -13  -3   39.50    2.80
   0 -13  -4    4.90    2.00
   0 -13  -4   -1.40    1.80
   0 -13   4    6.40    1.40
   0 -13   4    2.10    1.50
   0 -13  -4    2.50    1.80
   0 -13   5   11.40    1.90
   0 -13   5   10.80    1.70
   0 -13  -5   12.20    2.30
   0 -13  -5   12.20    2.40
   0 -13   6   10.30    1.90
   0 -13  -6    6.40    2.50
   0 -13  -6   11.70    2.50
   0 -13   6   10.00    2.10
   0 -13  -7   -1.30    2.40
   0 -13   7   -0.70    1.90
   0 -13  -7    0.40    2.30
   0 -13  -8   21.40    3.40
   0 -13  -8   23.60    3.30
   0 -13   8   18.70    2.70
   0 -13  -9    6.30    2.90
   0 -13  -9   10.30    3.20
   0 -13   9    7.10    2.50
   0 -13 -10    7.60    3.30
   0 -13 -10    2.50    2.90
   0 -13  10   13.40    2.90
   0 -13  11    3.50    2.70
   0 -13 -11   10.80    3.50
   0 -13 -11    7.10    3.30
   0 -13  12   -1.00    2.60
   0 -13 -12    0.20    3.10
   0 -13 -12    1.90    3.40
   0 -13 -13   13.90    3.80
   0 -13 -13    9.00    4.00
   0 -13 -14    2.10    4.00
   0 -13 -14    4.10    3.50
   0 -13 -15    0.40    4.10
   0 -13 -15    0.00    3.70
   0 -14   0    0.10    1.40
   0 -14   0    1.40    1.20
   0 -14  -1    5.70    1.60
   0 -14  -1    2.10    1.60
   0 -14  -1    5.00    1.50
   0 -14   1    6.10    1.40
   0 -14   1    6.70    1.20
   0 -14  -2    4.40    1.70
   0 -14   2    2.70    1.10
   0 -14   2    2.60    1.30
   0 -14  -2    0.50    1.50
   0 -14  -2    1.80    1.70
   0 -14   3    3.00    1.40
   0 -14   3    4.50    1.20
   0 -14  -3    3.30    1.80
   0 -14  -3    7.20    2.00
   0 -14  -3    2.50    1.80
   0 -14  -4    2.40    2.00
   0 -14  -4    1.60    1.80
   0 -14  -4    0.50    1.90
   0 -14   4    1.30    1.50
   0 -14   4    1.70    1.30
   0 -14  -5   36.60    3.20
   0 -14   5   42.90    3.10
   0 -14  -5   36.10    3.30
   0 -14   5   34.70    2.70
   0 -14  -6    4.90    2.30
   0 -14  -6    2.50    2.30
   0 -14   6    3.50    1.80
   0 -14  -7   31.90    3.30
   0 -14   7   27.50    2.80
   0 -14  -7   30.10    3.50
   0 -14   8   37.30    3.30
   0 -14  -8   31.40    3.70
   0 -14  -8   33.10    3.60
   0 -14   9   40.40    3.60
   0 -14  -9   37.20    4.00
   0 -14  -9   37.40    4.20
   0 -14 -10   26.80    4.00
   0 -14 -10   32.10    4.00
   0 -14  10   29.00    3.40
   0 -14 -11   12.90    3.60
   0 -14 -11   17.00    3.80
   0 -14  11   16.20    3.20
   0 -14 -12    5.20    3.30
   0 -14  12   -0.20    4.30
   0 -14 -12    5.70    3.80
   0 -14 -13   12.00    4.00
   0 -14 -13    8.60    4.10
   0 -14 -14   13.00    4.50
   0 -15   0   -1.30    1.40
   0 -15   0   -1.40    1.20
   0 -15  -1   62.79    3.10
   0 -15  -1   64.69    3.60
   0 -15   1   67.29    3.20
   0 -15   1   65.89    2.60
   0 -15  -2    2.30    1.60
   0 -15   2   -0.50    1.40
   0 -15  -2    0.50    1.80
   0 -15  -2    0.10    1.70
   0 -15   3   20.90    2.00
   0 -15  -3   23.80    2.60
   0 -15  -3   23.50    2.60
   0 -15  -3   24.20    2.40
   0 -15  -4    5.20    2.20
   0 -15  -4    6.10    2.30
   0 -15  -4    1.40    1.90
   0 -15   4    4.90    1.30
   0 -15   4    4.10    1.70
   0 -15   5   44.60    3.40
   0 -15  -5   49.99    3.50
   0 -15  -5   44.10    3.60
   0 -15   6   33.00    2.70
   0 -15  -6   33.30    3.20
   0 -15  -6   29.10    3.30
   0 -15   7    2.50    2.10
   0 -15  -7    0.90    2.30
   0 -15  -7    3.50    2.70
   0 -15  -8    8.10    2.80
   0 -15   8    6.80    2.40
   0 -15  -8   13.50    3.20
   0 -15  -9    0.70    2.90
   0 -15   9   -2.30    2.20
   0 -15  -9   -1.10    2.60
   0 -15 -10    1.10    3.10
   0 -15  10    1.90    2.50
   0 -15 -10   -0.50    2.70
   0 -15 -11   14.80    4.10
   0 -15 -11   19.60    3.80
   0 -15  11   16.00    3.20
   0 -15 -12   -3.60    3.50
   0 -15 -12    7.80    3.40
   0 -16   0   44.80    2.40
   0 -16   0   44.70    3.20
   0 -16  -1    4.50    1.80
   0 -16   1    4.60    1.70
   0 -16  -1    6.10    1.50
   0 -16  -2   -0.30    1.50
   0 -16  -2    0.60    1.90
   0 -16   2   -0.60    1.50
   0 -16  -3   13.00    2.00
   0 -16   3    9.80    1.70
   0 -16  -3    7.70    2.30
   0 -16  -3   10.40    2.20
   0 -16  -4    8.70    2.10
   0 -16  -4    8.90    2.40
   0 -16   4    7.20    1.80
   0 -16   5    2.50    1.80
   0 -16  -5    0.50    2.10
   0 -16  -5   -0.40    2.20
   0 -16  -6    7.30    2.70
   0 -16  -6    8.20    2.40
   0 -16   6   -0.90    1.90
   0 -16  -7   -2.90    2.20
   0 -16  -7    1.80    2.70
   0 -16   7    1.20    2.10
   0 -16  -8   19.30    3.50
   0 -16  -8   15.10    3.10
   0 -16   8   25.60    3.00
   0 -16   9   21.70    3.10
   0 -16  -9   21.90    3.50
   0 -16  -9   20.00    3.80
   0 -16 -10    4.00    3.40
   0 -16  10    6.40    2.70
   0 -16 -10    6.30    3.10
   0 -17   0    1.40    1.80
   0 -17  -1   62.09    2.90
   0 -17  -1   67.09    4.00
   0 -17   1   64.19    3.50
   0 -17  -2    6.50    1.70
   0 -17   2    7.10    1.80
   0 -17  -2    5.00    2.10
   0 -17  -3    0.40    1.80
   0 -17   3    0.50    1.60
   0 -17  -4    0.50    1.90
   0 -17   4    0.50    1.70
   0 -17  -5   -0.70    2.00
   0 -17  -5    1.10    2.30
   0 -17   5    5.60    2.00
   0 -17  -6   13.30    2.80
   0 -17   6    9.20    2.30
   0 -17  -6    9.90    2.50
   0 -17   7    9.50    2.40
   0 -17  -7    5.10    2.50
   0 -17  -7    7.80    3.00
   0 -17  -8    6.40    3.00
   0 -17  -8    9.10    2.80
   0 -17   8    3.30    2.50
   0 -18   0   13.20    2.20
   0 -18  -1   10.80    2.20
   0 -18   1   15.40    2.10
   0 -18   2    2.80    1.80
   0 -18  -2    3.00    2.20
   0 -18  -2    1.10    1.50
   0 -18   3   26.90    2.40
   0 -18  -3   31.00    2.50
   0 -18   4    3.70    1.90
   0 -18  -4    2.00    2.00
   0 -18   5   23.00    2.50
   0 -18  -5   28.40    2.90
   1   0 -21    0.40    4.30
  -1   0  21   -2.80    2.70
   1   0 -20    6.10    4.50
  -1   0  20   17.30    3.30
   1   0 -19   -6.00    3.80
  -1   0  19   -0.20    2.60
  -1   0  18    0.30    2.50
   1   0 -18    5.90    4.10
  -1   0  17    0.10    2.30
   1   0 -17    2.80    3.70
  -1   0  16  197.38    7.40
   1   0 -16  213.28    9.00
  -1   0  15   -5.70    2.00
   1   0 -15   -5.40    3.00
  -1   0  14    8.60    2.30
   1   0 -14    7.00    3.00
  -1   0  13   -1.40    1.90
   1   0 -13    0.30    2.60
   1   0 -12   58.69    4.30
  -1   0  12   68.19    4.00
   1   0 -12   63.29    4.70
  -1   0  11    1.10    1.70
   1   0 -11    3.60    2.10
   1   0 -11    0.90    2.30
   1   0 -10  831.12   20.80
  -1   0  10  863.51   20.00
   1   0 -10  861.61   20.90
  -1   0   9   -0.40    1.50
   1   0  -9    0.20    2.00
   1   0  -9    1.00    2.00
  -1   0   8   47.00    3.10
   1   0  -8   47.60    3.30
   1   0  -8   51.49    3.90
  -1   0   7   -0.90    1.30
   1   0  -7   -1.40    1.70
   1   0  -7   -0.80    1.70
  -1   0   6  637.04   15.00
   1   0  -6  664.63   15.60
   1   0  -6  650.83   15.50
  -1   0   5   -1.40    1.00
  -1   0   5    1.40    1.30
   1   0  -5   -0.70    1.40
   1   0  -5    1.70    1.50
   1   0  -4  256.07    6.70
   1   0  -4  254.97    6.80
  -1   0   4  260.47    6.60
  -1   0   3   -1.70    1.00
   1   0  -3    0.00    1.00
  -1   0   3   -2.10    0.80
   1   0  -3    1.50    1.10
  -1   0   2   23.20    1.10
   1   0  -2   24.30    1.30
   1   0  -2   24.50    1.40
  -1   0   1   -0.30    0.30
   1   0  -1    0.00    0.30
  -1   0   1    0.50    0.40
   1   0   1   -0.20    0.30
  -1   0  -1    0.10    0.50
   1   0   2   48.70    1.70
  -1   0  -2   48.20    2.10
  -1   0  -3    0.70    1.20
  -1   0  -3    0.40    1.20
   1   0   3   -1.40    0.90
  -1   0  -4 3125.59   67.19
  -1   0  -4 2997.50   67.09
   1   0   4 3044.50   66.69
  -1   0  -5   -1.30    1.40
  -1   0  -5    0.00    1.40
   1   0   5   -1.30    1.00
  -1   0  -6   82.09    3.80
  -1   0  -6   83.89    3.90
   1   0   6   88.49    3.30
  -1   0  -7   -2.00    1.90
  -1   0  -7   -3.50    1.80
   1   0   7   -1.00    1.50
   1   0   8   24.80    2.20
  -1   0  -8   22.90    2.70
  -1   0  -8   25.40    2.70
   1   0   9    2.20    1.50
  -1   0  -9    2.10    2.00
  -1   0  -9   -0.50    1.80
  -1   0 -10   60.49    4.30
   1   0  10   63.79    3.50
  -1   0 -10   64.79    4.20
   1   0  11    2.00    1.70
  -1   0 -11    1.00    2.30
  -1   0 -11    0.60    2.30
  -1   0 -12   83.39    5.20
   1   0  12   74.49    4.20
   1   0  13    0.30    2.00
  -1   0 -13    2.40    2.80
  -1   0 -14   19.80    3.70
   1   0  14   20.80    2.70
   1   0  15    3.90    2.30
  -1   0 -15   -1.80    3.10
  -1   0 -16    3.20    3.60
   1   0  16   -0.60    2.40
  -1   0 -17   -7.10    3.40
   1   0  17    2.50    2.50
   1   0  18   51.49    4.20
  -1   0 -18   52.19    5.80
  -1   0 -19   11.70    4.50
   1   0  19    3.40    2.80
   1   0  20    5.90    2.70
  -1   0 -20   17.70    5.00
  -1   1  21   27.30    4.00
  -1  -1  21   26.10    3.50
   1  -1 -21   24.00    5.60
  -1   1  20    2.60    3.00
   1   1 -20    3.90    4.70
  -1  -1  20   -2.70    2.50
   1  -1 -20   -2.00    4.30
  -1   1  19    3.80    2.80
   1   1 -19    1.90    4.10
  -1  -1  19    3.10    2.60
   1  -1 -19    3.80    4.30
   1   1 -18    1.70    3.80
  -1   1  18    3.80    2.70
  -1  -1  18    3.20    2.50
   1  -1 -18    0.90    3.90
   1   1 -17    4.50    3.60
  -1   1  17    3.40    2.70
  -1  -1  17    2.40    2.40
   1  -1 -17    2.80    3.80
   1   1 -16   36.40    4.70
  -1   1  16   41.80    3.80
   1  -1 -16   36.90    4.70
  -1  -1  16   36.80    3.30
   1   1 -15  175.98    8.10
  -1   1  15  165.58    6.80
   1  -1 -15  162.08    7.90
  -1  -1  15  182.28    6.40
  -1   1  14   25.10    2.90
   1   1 -14   15.20    3.40
   1  -1 -14   15.20    3.50
  -1  -1  14   18.70    2.50
  -1   1  13   41.90    3.40
   1   1 -13   44.90    4.10
  -1  -1  13   42.30    3.10
   1  -1 -13   45.50    4.10
   1  -1 -13   50.39    4.90
  -1   1  12  118.09    4.90
   1   1 -12  111.19    5.80
  -1  -1  12  105.49    4.50
   1  -1 -12  110.39    5.70
   1  -1 -12  102.19    5.60
   1   1 -11   33.60    3.40
  -1   1  11   29.50    2.60
  -1  -1  11   33.00    2.50
   1  -1 -11   35.70    3.50
   1  -1 -11   31.00    3.30
  -1   1  10   14.40    2.10
   1   1 -10   12.00    2.40
  -1  -1  10    9.00    1.80
   1  -1 -10   16.80    2.70
   1  -1 -10   10.30    2.40
  -1   1   9  320.27    8.60
   1   1  -9  322.17    9.30
  -1  -1   9  319.67    8.40
   1  -1  -9  332.87    9.40
   1  -1  -9  316.97    9.30
  -1   1   8 1032.40   23.40
   1   1  -8 1031.60   24.00
  -1  -1   8  996.00   23.20
   1  -1  -8  987.20   24.00
   1  -1  -8 1061.59   24.20
   1   1  -7   11.40    2.10
  -1   1   7    9.70    1.60
  -1  -1   7    9.30    1.60
   1  -1  -7    8.10    2.00
   1  -1  -7    9.50    2.20
  -1   1   6  628.24   14.80
   1   1  -6  647.84   15.30
   1  -1  -6  658.83   15.40
  -1  -1   6  640.84   15.30
  -1  -1   6  632.44   14.70
  -1  -1   6  634.24   16.30
  -1   1   5   23.50    1.70
   1   1  -5   25.40    2.00
   1  -1  -5   22.40    2.00
   1  -1  -5   29.30    2.20
  -1  -1   5   22.60    1.60
  -1  -1   5   36.70    2.30
  -1  -1   5   22.00    1.90
   1   1  -4 1076.39   24.20
  -1   1   4 1069.59   23.90
  -1  -1   4 1042.60   23.80
   1  -1  -4 1090.89   24.30
  -1  -1   4 1082.89   24.20
  -1  -1   4 1064.99   24.10
   1  -1  -4 1091.59   24.20
   1   1  -3 1533.85   33.70
  -1   1   3 1491.45   33.40
  -1  -1   3 1544.75   33.70
   1  -1  -3 1526.25   33.70
  -1  -1   3 1474.35   33.40
  -1  -1   3 1549.45   33.70
   1  -1  -3 1549.34   33.70
  -1   1   2   -0.80    0.70
   1   1  -2   -0.50    0.70
  -1   1   2   -0.90    0.60
   1  -1  -2    0.70    0.60
  -1  -1   2   -0.10    0.70
  -1  -1   2    0.10    0.80
   1  -1  -2   -1.30    0.70
  -1  -1   2   -0.20    0.50
   1  -1  -2    0.60    0.80
   1   1  -1    0.00    0.50
  -1   1   1    0.00    0.40
  -1  -1   1    0.00    0.40
   1  -1  -1    0.50    0.40
   1  -1  -1   -0.60    0.40
  -1  -1   1   -0.20    0.40
   1  -1  -1    0.30    0.50
  -1  -1   1    0.60    0.20
   1   1   0   11.80    0.50
   1  -1   0   11.20    0.50
  -1  -1   0   13.00    0.70
  -1  -1   0   11.00    0.70
   1   1   1  117.89    2.90
  -1   1  -1  113.79    2.90
  -1  -1  -1  117.59    3.10
  -1  -1  -1  119.39    2.90
  -1  -1  -1  116.49    3.10
  -1  -1  -1  118.89    3.10
   1  -1   1  119.09    3.00
   1   1   2   13.50    1.00
   1   1   2   13.00    1.10
  -1   1  -2   13.60    1.10
  -1  -1  -2   14.10    1.30
  -1  -1  -2   16.30    1.30
   1  -1   2   14.10    1.10
  -1  -1  -2   12.70    1.00
   1   1   3 1713.33   37.90
  -1   1  -3 1674.23   38.10
  -1  -1  -3 1801.92   38.20
   1  -1   3 1680.33   37.70
  -1  -1  -3 1719.83   38.20
   1  -1   3 1755.22   38.10
   1   1   4  614.64   14.10
  -1   1  -4  594.04   14.30
   1  -1   4  611.14   13.90
  -1  -1  -4  633.14   14.50
   1  -1   4  626.64   14.40
  -1   1  -5  752.22   17.70
   1   1   5  753.82   17.40
  -1  -1  -5  764.72   17.90
  -1  -1  -5  777.12   17.90
   1  -1   5  768.92   17.80
   1  -1   5  760.32   17.20
  -1   1  -6    7.50    1.80
   1   1   6   10.30    1.50
  -1  -1  -6    8.70    1.90
  -1  -1  -6    8.60    1.80
   1  -1   6   13.40    2.00
   1  -1   6    8.90    1.30
  -1   1  -7   19.60    2.30
   1   1   7   23.30    2.10
  -1  -1  -7   21.40    2.50
   1  -1   7   21.00    1.80
  -1  -1  -7   27.00    2.70
  -1   1  -8  807.42   19.50
   1   1   8  804.82   18.90
   1  -1   8  791.92   18.70
  -1  -1  -8  817.72   19.70
  -1  -1  -8  835.72   19.70
  -1   1  -9  428.46   11.50
   1   1   9  418.76   10.80
  -1  -1  -9  430.26   11.70
  -1  -1  -9  431.06   11.70
   1  -1   9  419.16   10.50
  -1   1 -10    1.60    2.10
   1   1  10   -1.90    1.50
   1  -1  10   -0.30    1.40
  -1  -1 -10   -2.50    1.90
  -1  -1 -10   -0.40    2.00
  -1   1 -11   31.20    3.30
   1   1  11   31.40    2.70
  -1  -1 -11   28.20    3.40
  -1  -1 -11   25.00    3.30
   1  -1  11   29.90    2.40
   1   1  12   61.09    4.00
  -1   1 -12   44.90    3.90
  -1  -1 -12   44.70    4.10
   1  -1  12   48.30    3.60
  -1  -1 -12   46.90    3.90
  -1   1 -13    0.60    2.80
   1   1  13    1.80    2.10
  -1  -1 -13    1.90    3.00
   1  -1  13   -0.20    1.80
   1   1  14   40.30    3.50
  -1   1 -14   41.90    4.40
   1  -1  14   42.30    3.30
  -1  -1 -14   43.70    4.60
  -1   1 -15   -0.30    3.00
   1   1  15    3.30    2.30
  -1  -1 -15   -5.30    3.10
   1  -1  15   -1.70    2.10
  -1   1 -16   47.90    5.00
   1   1  16   37.40    3.70
   1  -1  16   37.60    3.40
  -1  -1 -16   46.50    5.10
   1   1  17   32.50    3.70
  -1   1 -17   40.10    5.20
   1  -1  17   39.30    3.50
  -1  -1 -17   30.80    4.90
   1   1  18    8.00    2.90
  -1   1 -18   14.70    4.40
  -1  -1 -18   10.20    4.30
   1  -1  18    7.60    2.70
   1   1  19    7.10    3.00
  -1   1 -19    1.60    4.20
  -1  -1 -19    7.20    4.40
   1  -1  19    4.60    2.50
   1   1  20   60.89    4.90
   1  -1  20   54.79    4.20
  -1  -1 -20   59.69    6.70
  -1   2  21    2.70    3.30
  -1  -2  21   -2.70    2.10
   1  -2 -21   -1.10    4.50
  -1   2  20    3.00    3.10
   1  -2 -20    2.70    4.50
  -1  -2  20   -0.80    2.30
  -1   2  19    1.00    2.90
   1  -2 -19   -0.60    4.10
  -1  -2  19   -1.60    2.20
   1   2 -18    4.90    3.90
  -1   2  18   10.60    3.20
   1  -2 -18    6.40    4.20
  -1  -2  18    3.20    2.30
  -1   2  17    6.00    2.90
   1   2 -17   11.20    4.00
  -1  -2  17   10.20    2.50
   1  -2 -17    7.10    4.00
   1   2 -16   32.10    4.40
  -1   2  16   22.50    3.40
  -1  -2  16   23.30    2.90
   1  -2 -16   17.20    4.10
   1   2 -15    6.60    3.20
  -1   2  15    2.20    2.50
  -1  -2  15    8.10    2.20
   1  -2 -15   10.40    3.50
   1   2 -14    6.90    3.00
  -1   2  14    6.10    2.40
  -1  -2  14    5.00    2.10
   1  -2 -14    7.00    3.10
   1   2 -13   39.70    3.90
  -1   2  13   38.40    3.30
   1  -2 -13   35.90    3.90
   1  -2 -13   36.80    3.90
  -1  -2  13   34.10    2.80
  -1   2  12   23.60    2.70
   1   2 -12   19.60    3.00
   1  -2 -12   21.80    3.30
  -1  -2  12   25.40    2.30
   1  -2 -12   21.60    3.30
  -1   2  11    9.70    2.00
   1   2 -11    7.70    2.40
   1  -2 -11   13.30    2.70
  -1  -2  11    6.20    1.70
   1  -2 -11   10.70    2.70
  -1   2  10   23.90    2.30
   1   2 -10   23.50    2.80
   1  -2 -10   17.50    2.70
   1  -2 -10   20.10    2.60
  -1  -2  10   19.30    2.00
  -1   2   9   50.49    3.30
   1   2  -9   41.90    3.20
   1  -2  -9   53.49    4.10
  -1  -2   9   54.79    2.90
   1  -2  -9   54.29    4.00
  -1  -2   9   48.00    3.80
  -1   2   8  373.56    9.70
   1   2  -8  377.46   10.20
   1  -2  -8  383.26   10.40
  -1  -2   8  379.06   10.40
   1  -2  -8  392.56   10.60
  -1  -2   8  384.66    9.40
  -1   2   7    2.60    1.50
   1   2  -7   -2.70    1.80
  -1  -2   7    2.30    1.70
   1  -2  -7   -1.50    1.80
   1  -2  -7    1.10    1.90
  -1  -2   7    0.60    1.70
  -1  -2   7    0.30    1.20
   1   2  -6   59.99    3.00
   1  -2  -6   56.89    3.20
  -1  -2   6   55.89    2.40
   1  -2  -6   59.19    3.50
  -1  -2   6   56.09    3.00
  -1  -2   6   59.49    3.30
  -1   2   5 1070.29   24.30
   1   2  -5 1085.69   24.60
  -1  -2   5 1057.99   24.70
  -1  -2   5 1062.79   24.60
   1  -2  -5 1125.89   24.80
  -1  -2   5 1091.19   24.00
   1  -2  -5 1108.39   24.80
   1   2  -4  875.31   20.60
  -1   2   4  899.41   20.30
  -1  -2   4  891.41   20.60
  -1  -2   4  921.71   20.70
   1  -2  -4  921.71   20.20
   1  -2  -4  936.81   20.70
   1  -2  -4  940.11   20.80
  -1  -2   4  894.21   20.10
   1   2  -3    4.40    1.20
  -1   2   3    5.70    1.00
   1  -2  -3    5.90    1.30
  -1  -2   3    4.50    1.10
  -1  -2   3    4.80    0.50
   1  -2  -3    5.00    1.30
  -1  -2   3    4.50    1.10
   1  -2  -3    4.10    0.80
   1   2  -2   27.30    1.60
  -1   2   2   28.10    1.10
   1  -2  -2   32.50    1.70
  -1  -2   2   31.30    1.60
   1  -2  -2   29.20    1.70
  -1  -2   2   31.80    1.60
   1   2  -1  521.65   11.80
  -1  -2   1  521.65   11.70
  -1  -2   1  534.55   11.70
   1  -2  -1  531.35   11.70
  -1  -2   1  524.45   11.70
  -1  -2   0  300.87    6.80
  -1  -2   0  301.67    6.80
  -1  -2   0  301.07    6.90
   1   2   1   43.30    1.40
  -1  -2  -1   41.40    1.80
  -1  -2  -1   42.50    1.80
   1  -2   1   39.40    1.40
  -1  -2  -1   41.80    1.80
   1  -2   1   41.20    1.40
  -1   2  -2 1555.94   34.30
   1   2   2 1545.85   34.30
  -1  -2  -2 1616.54   34.20
  -1  -2  -2 1560.34   34.60
  -1  -2  -2 1569.54   34.20
  -1  -2  -2 1549.94   34.60
   1  -2   2 1578.94   34.40
  -1  -2  -2 1561.64   34.60
  -1   2  -3  144.09    4.10
   1   2   3  139.69    3.90
   1  -2   3  146.19    4.10
  -1  -2  -3  141.29    4.30
  -1  -2  -3  149.39    4.40
  -1  -2  -3  150.38    3.90
  -1  -2  -3  153.48    4.00
   1   2   4   28.30    1.90
  -1   2  -4   30.10    2.30
  -1  -2  -4   30.50    1.90
   1  -2   4   35.40    2.30
  -1  -2  -4   28.50    2.00
  -1  -2  -4   31.70    2.60
  -1   2  -5  902.71   21.10
   1   2   5  926.31   20.90
  -1  -2  -5  952.90   21.40
   1  -2   5  887.21   20.50
   1  -2   5  956.40   21.20
  -1  -2  -5  919.41   21.40
  -1   2  -6  147.79    4.90
   1   2   6  151.38    4.60
  -1  -2  -6  155.18    5.50
  -1  -2  -6  150.18    5.20
   1  -2   6  146.99    4.10
   1  -2   6  152.78    5.20
   1   2   7   -1.30    1.50
  -1   2  -7    2.60    1.80
  -1  -2  -7   -2.00    1.90
   1  -2   7    0.00    1.80
   1  -2   7    1.50    1.20
  -1  -2  -7    1.80    2.00
  -1   2  -8   16.10    2.30
   1   2   8   16.70    2.00
  -1  -2  -8   21.00    2.60
   1  -2   8   20.00    2.40
  -1  -2  -8   20.40    2.60
   1  -2   8   14.70    1.60
   1   2   9   12.90    2.00
  -1   2  -9   10.20    2.20
  -1  -2  -9    9.20    2.30
   1  -2   9   11.80    2.30
  -1  -2  -9    6.90    2.20
   1  -2   9   15.00    1.70
   1   2  10   84.69    4.10
  -1   2 -10   90.19    4.50
   1  -2  10   92.79    5.00
  -1  -2 -10   85.19    4.80
   1  -2  10   88.29    3.60
  -1  -2 -10   83.89    4.90
  -1   2 -11   -0.40    2.20
   1   2  11    0.40    1.80
  -1  -2 -11    0.00    2.20
  -1  -2 -11   -0.70    2.40
   1  -2  11    1.30    1.50
  -1   2 -12   11.80    2.90
   1   2  12   21.50    2.70
  -1  -2 -12   12.10    2.90
   1  -2  12   16.80    2.10
  -1  -2 -12   27.20    3.50
   1   2  13   23.90    2.90
  -1   2 -13   25.00    3.70
  -1  -2 -13   24.40    3.80
   1  -2  13   26.50    2.50
   1   2  14   22.20    3.10
  -1   2 -14   22.60    3.80
   1  -2  14   24.00    2.60
  -1  -2 -14   18.80    3.90
   1   2  15   -1.60    2.30
  -1   2 -15    4.40    3.20
  -1  -2 -15    4.60    3.50
   1  -2  15   -0.20    2.00
  -1   2 -16   30.30    4.30
   1   2  16   26.20    3.50
  -1  -2 -16   29.90    4.70
   1  -2  16   29.20    2.90
   1   2  17   44.20    4.10
  -1   2 -17   30.60    4.60
   1  -2  17   24.90    2.90
  -1  -2 -17   42.00    5.40
   1   2  18   31.90    3.90
  -1  -2 -18   29.40    5.10
   1  -2  18   28.80    3.00
   1   2  19   11.90    3.40
  -1  -2 -19   13.90    4.80
   1  -2  19   13.50    2.60
   1   2  20   10.60    3.60
  -1  -2 -20   19.60    5.10
   1  -2  20   11.50    2.60
  -1   3  21    8.40    3.70
   1  -3 -21   10.80    3.70
   1  -3 -21   17.90    5.40
  -1   3  20    5.90    3.50
   1  -3 -20   11.70    5.00
  -1  -3  20    8.00    2.20
  -1   3  19    0.10    3.10
  -1  -3  19    1.10    2.00
   1  -3 -19    2.70    4.20
  -1   3  18    1.50    2.90
  -1  -3  18   -0.20    1.90
   1  -3 -18    4.80    4.10
   1   3 -17    5.90    3.70
  -1   3  17    9.30    3.10
   1  -3 -17    5.90    4.00
  -1  -3  17    9.10    2.30
   1   3 -16   -1.30    3.30
  -1   3  16   -2.80    2.60
  -1  -3  16    2.30    2.00
   1  -3 -16    1.50    3.50
   1   3 -15  137.79    7.20
  -1   3  15  133.59    6.40
  -1  -3  15  131.89    5.10
   1  -3 -15  151.68    7.90
   1   3 -14   68.49    5.00
  -1   3  14   70.99    5.00
   1  -3 -14   61.79    5.10
  -1  -3  14   72.49    3.80
  -1   3  13  177.18    6.70
   1   3 -13  181.08    7.20
   1  -3 -13  184.88    7.60
  -1  -3  13  178.48    5.70
   1  -3 -13  177.08    7.70
   1   3 -12  253.47    8.60
  -1   3  12  267.67    8.00
   1  -3 -12  251.77    9.00
   1  -3 -12  273.77    9.10
  -1  -3  12  252.97    8.90
  -1  -3  12  255.07    7.10
  -1   3  11    3.00    1.90
   1   3 -11    1.10    2.10
  -1  -3  11    0.50    1.40
  -1  -3  11    0.60    2.00
   1  -3 -11    3.50    2.40
   1  -3 -11   -1.30    2.20
   1   3 -10    4.60    2.10
  -1   3  10   -2.00    1.60
  -1  -3  10    0.00    1.20
   1  -3 -10    2.60    2.10
   1  -3 -10    2.00    2.20
  -1  -3  10    1.20    1.90
   1   3  -9  280.97    8.40
  -1   3   9  287.87    7.90
   1  -3  -9  285.27    8.60
  -1  -3   9  288.27    8.60
   1  -3  -9  294.47    8.80
  -1  -3   9  275.27    7.10
  -1   3   8   33.30    2.40
   1   3  -8   37.20    2.80
  -1  -3   8   25.80    2.60
  -1  -3   8   33.30    2.10
   1  -3  -8   35.40    3.10
   1  -3  -8   38.40    3.10
  -1  -3   8   26.90    2.50
   1   3  -7   21.50    2.20
  -1   3   7   22.80    2.00
  -1  -3   7   17.10    1.30
  -1  -3   7   15.90    2.20
   1  -3  -7   21.00    2.50
  -1  -3   7   16.40    2.10
   1  -3  -7   17.60    2.50
   1   3  -6    1.50    1.50
  -1   3   6    3.30    1.30
  -1  -3   6    4.80    1.60
   1  -3  -6    1.00    1.70
   1  -3  -6    2.40    1.60
  -1  -3   6    4.00    0.90
   1  -3  -6    4.40    1.80
  -1  -3   6    3.40    1.60
   1   3  -5   97.49    3.50
   1  -3  -5   98.49    3.80
   1  -3  -5   95.79    3.90
   1  -3  -5   98.39    3.00
  -1  -3   5   98.89    3.70
  -1  -3   5  101.89    3.60
  -1   3   4   61.69    2.30
   1   3  -4   60.39    2.60
   1  -3  -4   63.19    2.90
  -1  -3   4   62.19    2.80
   1  -3  -4   66.89    2.00
  -1  -3   4   61.19    2.70
   1  -3  -4   60.99    2.90
   1  -3  -4   67.09    2.00
   1   3  -3  459.45   10.60
  -1   3   3  464.35   10.30
   1  -3  -3  464.65   10.80
  -1  -3   3  451.85   10.60
  -1  -3   3  458.05   10.70
   1  -3  -3  454.75   10.80
  -1  -3   2   30.40    1.60
   1  -3  -2   33.20    1.80
   1  -3  -2   33.00    1.70
   1  -3  -2   32.30    1.60
  -1  -3   2   31.80    1.70
  -1  -3   2   32.80    1.60
  -1  -3   1  268.07    6.40
   1  -3  -1  278.47    6.30
  -1  -3   1  280.17    6.40
  -1  -3   1  279.97    6.20
  -1  -3   0 3793.82   81.19
  -1  -3   0 3708.93   81.29
  -1  -3   0 3665.53   80.99
   1  -3   1 3905.61   82.69
   1  -3   1 3878.91   82.59
  -1  -3  -1 3840.62   83.39
  -1  -3  -1 3545.35   82.99
  -1  -3  -1 3829.92   82.69
   1   3   2  207.48    5.00
   1  -3   2  199.98    5.00
   1  -3   2  206.88    5.00
  -1  -3  -2  214.08    5.40
  -1  -3  -2  211.98    5.50
  -1  -3  -2  217.08    5.40
  -1   3  -3 1297.47   29.60
   1   3   3 1310.87   29.40
  -1  -3  -3 1369.76   29.80
  -1  -3  -3 1383.06   29.20
  -1  -3  -3 1338.27   29.80
   1  -3   3 1379.86   29.80
   1  -3   3 1320.27   29.40
  -1  -3  -3 1283.57   29.80
  -1  -3  -3 1362.96   29.20
   1  -3   3 1283.47   29.50
  -1   3  -4  264.87    6.80
   1   3   4  269.27    6.70
  -1  -3  -4  266.77    7.20
  -1  -3  -4  280.67    7.40
  -1  -3  -4  282.27    6.60
  -1  -3  -4  272.77    6.50
   1  -3   4  276.87    7.00
  -1   3  -5    2.20    1.40
   1   3   5    1.00    1.20
  -1  -3  -5    0.10    1.60
   1  -3   5    0.60    1.30
  -1  -3  -5    0.60    1.60
  -1  -3  -5   -0.30    1.10
   1   3   6  855.61   19.60
  -1   3  -6  844.62   19.90
   1  -3   6  847.22   20.10
  -1  -3  -6  868.81   20.30
  -1  -3  -6  868.01   19.50
  -1  -3  -6  856.61   20.30
  -1   3  -7  144.89    5.10
   1   3   7  149.39    4.90
  -1  -3  -7  155.48    4.70
   1  -3   7  158.28    5.50
  -1  -3  -7  148.49    5.70
  -1  -3  -7  151.78    5.50
   1   3   8    7.10    1.70
  -1   3  -8    8.80    2.00
   1  -3   8    9.90    2.10
  -1  -3  -8    7.60    2.20
  -1  -3  -8    5.70    2.20
   1  -3   8    7.30    1.20
  -1   3  -9   45.30    3.20
   1   3   9   42.40    3.20
   1  -3   9   38.10    3.10
   1  -3   9   44.10    2.30
  -1  -3  -9   30.20    2.90
  -1  -3  -9   43.20    3.40
  -1   3 -10   52.99    3.70
   1   3  10   51.79    3.60
   1  -3  10   53.09    2.60
   1  -3  10   50.49    4.00
  -1  -3 -10   55.49    4.00
  -1  -3 -10   41.40    3.50
  -1   3 -11   19.70    2.90
   1   3  11   28.30    2.80
   1  -3  11   19.70    2.80
   1  -3  11   22.60    1.90
  -1  -3 -11   24.10    3.20
  -1  -3 -11   19.90    3.00
   1   3  12   39.70    3.20
  -1   3 -12   50.49    4.00
   1  -3  12   39.20    2.90
  -1  -3 -12   36.00    3.90
  -1  -3 -12   35.20    3.80
   1   3  13   -1.90    2.10
  -1   3 -13    4.40    2.70
  -1  -3 -13    2.50    2.80
   1  -3  13    1.00    1.60
  -1  -3 -13    4.10    3.10
  -1   3 -14   17.90    3.60
   1   3  14   21.60    3.10
  -1  -3 -14   16.50    3.90
   1  -3  14   17.00    2.10
  -1   3 -15   -2.90    3.00
   1   3  15    1.30    2.60
   1  -3  15   -0.20    1.70
  -1  -3 -15   -0.40    3.40
  -1   3 -16   12.10    3.80
   1   3  16    1.80    2.60
  -1  -3 -16    1.70    3.70
   1  -3  16    3.40    1.90
   1   3  17    7.20    3.00
  -1  -3 -17   10.30    4.20
   1  -3  17    6.50    2.00
   1   3  18   -7.60    2.70
  -1  -3 -18    2.10    4.10
  -1  -3 -18    2.70    2.90
   1   3  19   48.30    4.70
  -1  -3 -19   50.89    4.60
  -1  -3 -19   43.90    5.90
   1   3  20    0.90    3.20
  -1  -3 -20   -2.40    4.50
  -1  -3 -20    0.20    3.10
  -1   4  20    3.30    3.40
   1  -4 -20    1.50    3.00
   1  -4 -20   -0.60    4.50
  -1   4  19    0.30    3.30
   1  -4 -19    0.90    2.80
   1  -4 -19   -3.90    4.00
  -1   4  18   -2.70    3.00
   1  -4 -18    2.20    4.20
   1  -4 -18   -0.50    2.60
  -1   4  17  133.69    7.00
   1  -4 -17  127.69    6.20
   1  -4 -17  140.99    8.60
  -1   4  16   49.00    4.30
  -1  -4  16   34.00    2.40
   1  -4 -16   27.80    4.70
  -1   4  15   15.30    3.10
   1   4 -15   19.90    3.70
   1  -4 -15   19.50    3.80
  -1  -4  15   13.00    1.90
   1   4 -14    3.50    2.70
  -1   4  14    0.10    2.30
  -1  -4  14   -0.40    1.40
   1  -4 -14    0.80    3.10
   1  -4 -14    0.40    3.10
  -1   4  13    1.90    2.30
   1   4 -13    2.30    2.40
   1  -4 -13    1.30    2.80
  -1  -4  13    4.10    1.40
   1  -4 -13    2.90    2.90
  -1   4  12  134.49    5.60
   1   4 -12  126.99    5.80
  -1  -4  12  137.99    6.40
   1  -4 -12  142.99    6.80
   1  -4 -12  139.69    6.60
  -1  -4  12  132.09    4.20
  -1   4  11   29.90    2.80
   1   4 -11   30.40    3.00
   1  -4 -11   24.00    3.30
  -1  -4  11   26.10    3.00
  -1  -4  11   25.20    1.70
   1  -4 -11   25.90    3.20
   1   4 -10    2.90    1.90
  -1   4  10    0.70    1.60
   1  -4 -10   -1.30    2.20
   1  -4 -10    0.70    2.20
  -1  -4  10   -0.90    1.80
  -1  -4  10    0.40    1.00
   1   4  -9  139.39    5.20
  -1   4   9  132.99    4.80
   1  -4  -9  139.99    4.50
  -1  -4   9  133.59    5.30
  -1  -4   9  129.69    3.60
   1  -4  -9  146.79    5.80
  -1  -4   9  140.19    5.60
   1  -4  -9  135.39    5.70
   1   4  -8  844.02   20.10
  -1   4   8  817.32   19.70
   1  -4  -8  870.81   19.40
   1  -4  -8  843.72   20.50
  -1  -4   8  841.32   20.30
   1  -4  -8  868.51   20.60
   1  -4  -8  844.02   19.30
  -1  -4   8  859.01   20.40
  -1   4   7  453.95   11.10
   1   4  -7  450.05   11.40
  -1  -4   7  454.15   11.60
   1  -4  -7  452.35   11.80
   1  -4  -7  460.65   10.70
   1  -4  -7  462.85   10.70
  -1  -4   7  455.35   11.50
   1  -4  -7  433.96   11.80
  -1   4   6  251.07    6.90
   1   4  -6  259.87    7.20
   1  -4  -6  272.47    6.40
   1  -4  -6  274.17    7.70
  -1  -4   6  273.07    7.40
  -1  -4   6  257.07    7.30
   1  -4  -6  263.27    7.60
   1  -4  -6  271.87    6.40
  -1   4   5  197.08    5.20
   1   4  -5  197.68    5.50
   1  -4  -5  201.08    6.00
   1  -4  -5  201.98    4.60
  -1  -4   5  192.68    5.60
  -1  -4   5  202.78    5.70
   1  -4  -5  204.08    4.60
   1  -4  -5  196.58    5.90
  -1   4   4  714.83   15.90
   1   4  -4  727.63   16.30
   1  -4  -4  715.13   16.50
  -1  -4   4  709.93   16.30
   1  -4  -4  712.83   16.50
  -1  -4   4  692.03   16.30
  -1  -4   3  625.54   14.70
   1  -4  -3  671.03   15.00
  -1  -4   3  659.83   14.80
   1  -4  -3  638.54   14.90
  -1  -4   3  660.43   14.80
  -1  -4   2 3000.00   65.09
   1  -4  -2 3028.70   65.19
  -1  -4   2 2985.30   65.19
   1  -4  -2 2953.00   65.19
  -1  -4   2 2992.30   64.99
   1  -4  -2 2970.20   65.09
   1  -4  -1    6.60    0.80
  -1  -4   1    6.60    0.90
  -1  -4   0 1363.56   29.80
  -1  -4   0 1360.76   29.60
  -1  -4   0 1342.37   29.60
  -1  -4  -1  592.74   13.30
  -1  -4  -1  596.64   13.30
  -1  -4  -1  589.34   13.40
  -1  -4  -2  379.66    8.90
  -1  -4  -2  377.26    8.80
  -1  -4  -2  363.26    8.80
   1  -4   2  373.16    8.50
   1  -4   2  361.96    8.40
   1   4   3  164.98    4.20
  -1  -4  -3  164.88    4.80
  -1  -4  -3  171.98    4.80
   1  -4   3  163.78    4.40
   1  -4   3  164.08    4.40
  -1  -4  -3  169.58    4.80
   1   4   4   94.09    3.00
  -1  -4  -4   90.39    3.60
  -1  -4  -4   91.69    2.40
  -1  -4  -4   90.89    3.70
   1  -4   4   90.79    3.20
  -1  -4  -4   91.69    2.40
   1  -4   4   81.79    3.10
   1   4   5   25.60    1.90
  -1   4  -5   31.90    2.00
  -1  -4  -5   33.50    1.90
  -1  -4  -5   31.80    1.90
   1  -4   5   32.00    2.60
  -1  -4  -5   32.40    2.50
  -1  -4  -5   33.20    2.60
   1   4   6   28.70    2.10
  -1   4  -6   35.80    2.70
  -1  -4  -6   35.00    2.70
   1  -4   6   32.10    2.40
  -1  -4  -6   28.80    1.80
  -1  -4  -6   28.40    2.60
  -1  -4  -6   28.40    1.80
   1   4   7    3.10    1.50
  -1   4  -7    3.60    1.70
  -1  -4  -7    1.90    2.10
  -1  -4  -7    2.80    1.30
   1  -4   7    1.90    1.60
  -1  -4  -7    1.80    1.90
  -1   4  -8  176.38    5.70
   1   4   8  164.98    5.40
   1  -4   8  167.38    6.00
  -1  -4  -8  171.18    6.30
  -1  -4  -8  175.68    6.30
  -1  -4  -8  168.78    5.10
   1   4   9   81.19    3.90
  -1   4  -9   79.49    4.10
   1  -4   9   89.39    4.50
  -1  -4  -9   78.79    3.60
  -1  -4  -9   88.29    4.90
  -1  -4  -9   84.89    4.80
   1   4  10    5.10    2.00
  -1   4 -10    1.80    2.00
   1  -4  10    1.20    1.90
  -1  -4 -10    2.00    2.40
  -1  -4 -10    5.50    2.50
  -1  -4 -10    3.10    1.70
   1   4  11   -2.00    1.80
  -1   4 -11   -1.50    2.00
  -1  -4 -11   -3.30    2.40
   1  -4  11   -0.60    2.10
  -1  -4 -11   -0.30    2.40
  -1  -4 -11    1.40    1.80
   1   4  12   32.00    3.10
  -1   4 -12   29.60    3.40
  -1  -4 -12   22.50    2.60
  -1  -4 -12   20.00    3.50
   1  -4  12   25.80    3.90
  -1  -4 -12   21.80    3.50
   1   4  13   -2.40    2.20
  -1   4 -13   -0.80    2.60
  -1  -4 -13    5.40    2.90
  -1  -4 -13   -2.10    2.00
  -1  -4 -13   -1.80    3.00
   1   4  14    5.30    2.60
  -1   4 -14    2.40    2.90
  -1  -4 -14    2.90    2.30
  -1  -4 -14    7.60    3.50
   1   4  15    1.80    2.50
  -1  -4 -15   -0.80    2.20
  -1  -4 -15   -0.90    3.40
   1   4  16   -1.20    2.70
  -1  -4 -16    1.30    3.80
  -1  -4 -16    2.80    2.60
   1   4  17   11.40    3.20
  -1  -4 -17    0.20    3.90
  -1  -4 -17    3.50    2.70
   1   4  18   35.50    4.30
  -1  -4 -18   31.40    5.40
  -1  -4 -18   26.50    3.60
   1   4  19   -2.40    3.10
  -1  -4 -19    1.50    2.90
  -1  -4 -19    0.00    4.30
   1   4  20    2.70    3.70
  -1  -4 -20    0.80    4.70
  -1  -4 -20    2.80    3.10
  -1   5  20    5.40    3.70
   1  -5 -20    8.40    5.00
   1  -5 -20   14.60    3.30
  -1   5  19    1.40    3.40
   1  -5 -19    1.20    2.80
   1  -5 -19    1.10    4.30
  -1   5  18    6.30    3.30
   1  -5 -18    8.90    4.50
   1  -5 -18    9.90    2.80
  -1   5  17   -2.40    2.90
   1  -5 -17   -2.30    3.70
   1  -5 -17   -1.90    2.30
  -1   5  16   46.10    4.20
   1  -5 -16   41.20    5.20
   1  -5 -16   38.30    3.40
  -1   5  15   79.19    5.50
   1  -5 -15   89.09    6.60
   1  -5 -15   72.99    4.60
   1   5 -14   35.60    4.90
  -1   5  14   33.80    3.60
   1  -5 -14   28.00    4.10
   1  -5 -14   41.90    4.70
   1  -5 -14   41.40    3.20
  -1   5  13   15.30    2.80
   1   5 -13   12.20    2.80
   1  -5 -13   10.30    3.30
   1  -5 -13    7.70    2.10
   1  -5 -13   13.20    3.50
  -1   5  12    3.60    2.20
   1   5 -12    8.50    2.50
   1  -5 -12    1.20    2.70
  -1  -5  12    5.90    2.60
   1  -5 -12    5.50    1.90
   1  -5 -12    5.10    2.80
   1   5 -11   37.90    3.30
  -1   5  11   41.30    3.20
   1  -5 -11   33.40    3.60
   1  -5 -11   47.50    3.00
   1  -5 -11   36.30    2.60
  -1  -5  11   35.60    3.40
   1  -5 -11   36.10    3.80
  -1   5  10    9.10    2.10
   1   5 -10    8.50    2.10
   1  -5 -10    7.90    2.50
   1  -5 -10    6.80    1.40
   1  -5 -10    6.40    2.50
  -1  -5  10    8.20    2.30
   1  -5 -10    6.20    1.50
   1   5  -9    4.60    1.80
  -1   5   9    2.40    1.60
   1  -5  -9    0.40    2.10
  -1  -5   9    1.60    1.80
   1  -5  -9    5.20    1.20
   1  -5  -9    3.30    1.30
  -1  -5   9    4.30    2.00
   1  -5  -9    4.70    2.20
  -1   5   8   16.80    1.90
   1   5  -8   17.60    2.10
   1  -5  -8   17.50    1.40
   1  -5  -8   20.30    1.50
   1  -5  -8   14.10    2.40
  -1  -5   8   18.70    2.30
   1  -5  -8   17.90    2.60
  -1  -5   8   19.70    2.30
  -1   5   7   21.30    1.90
   1   5  -7   24.40    2.20
  -1  -5   7   19.90    2.20
   1  -5  -7   20.20    2.50
   1  -5  -7   20.20    1.50
   1  -5  -7   24.40    1.50
  -1  -5   7   20.90    2.20
   1  -5  -7   23.00    2.50
  -1   5   6    4.40    1.40
   1   5  -6    5.30    1.60
  -1  -5   6    5.70    1.60
   1  -5  -6    5.40    1.90
  -1  -5   6    4.30    1.60
   1  -5  -6    5.90    1.90
  -1   5   5  119.09    3.60
  -1  -5   5  120.99    4.10
   1  -5  -5  113.19    4.30
   1  -5  -5  121.39    4.40
  -1  -5   5  110.79    4.00
   1  -5  -4   49.90    2.80
  -1  -5   4   47.10    2.50
  -1  -5   4   45.00    2.50
  -1  -5   4   44.90    2.50
   1  -5  -4   51.29    2.80
  -1  -5   3    2.70    1.00
   1  -5  -3    2.60    1.20
   1  -5  -3    1.00    1.10
  -1  -5   3    1.50    1.00
   1  -5  -3    2.60    1.10
  -1  -5   3    2.30    1.00
   1  -5  -2  125.89    3.30
  -1  -5   2  129.19    3.10
   1  -5  -2  127.29    3.60
   1  -5  -2  124.49    3.30
  -1  -5   2  125.99    3.40
  -1  -5   2  126.69    3.40
  -1  -5   1  121.59    3.20
   1  -5  -1  122.39    3.10
  -1  -5   0   44.80    1.50
  -1  -5   0   46.90    1.90
  -1  -5   0   48.30    1.50
  -1  -5  -1  913.21   20.40
  -1  -5  -1  936.11   20.50
  -1  -5  -1  904.81   20.40
   1  -5   2   23.50    1.30
  -1  -5  -2   22.90    1.60
  -1  -5  -2   26.40    2.00
   1  -5   2   24.40    1.30
  -1  -5  -2   23.90    1.70
  -1  -5  -3  257.77    6.70
  -1  -5  -3  250.67    6.60
   1  -5   3  256.57    6.20
   1  -5   3  246.48    6.20
  -1  -5  -3  252.37    6.70
   1   5   4  131.99    3.80
   1  -5   4  126.69    3.90
   1  -5   4  126.69    3.80
  -1  -5  -4  143.09    4.60
  -1  -5  -4  132.39    4.50
   1  -5   4  123.49    3.90
  -1  -5  -4  122.19    4.50
   1   5   5  331.67    8.20
  -1  -5  -5  346.07    9.00
  -1  -5  -5  335.37    9.00
   1  -5   5  332.37    8.40
   1  -5   5  316.87    8.40
  -1   5  -6  103.89    3.80
   1   5   6  104.19    3.80
  -1  -5  -6  112.49    4.80
  -1  -5  -6  110.69    3.10
  -1  -5  -6  115.99    3.10
  -1  -5  -6  111.19    4.60
   1  -5   6  107.89    4.10
  -1   5  -7  100.19    3.90
   1   5   7  101.09    3.90
  -1  -5  -7  107.49    3.30
  -1  -5  -7  107.19    3.30
   1  -5   7  104.99    4.30
  -1  -5  -7   98.29    4.90
  -1  -5  -7  110.49    4.80
   1   5   8   10.00    1.80
  -1   5  -8   11.10    2.00
  -1  -5  -8   10.60    1.40
  -1  -5  -8   11.00    1.50
   1  -5   8   10.70    2.00
  -1  -5  -8    8.60    2.20
  -1  -5  -8   11.20    2.30
   1   5   9  219.78    6.70
  -1   5  -9  210.28    6.70
   1  -5   9  222.58    7.30
  -1  -5  -9  222.18    6.10
  -1  -5  -9  221.98    6.00
  -1  -5  -9  217.58    7.70
  -1  -5  -9  228.28    7.70
  -1   5 -10   -2.20    1.80
   1   5  10   -3.00    1.70
   1  -5  10    0.40    2.00
  -1  -5 -10   -1.50    2.20
  -1  -5 -10    1.60    2.30
  -1  -5 -10    0.30    1.50
  -1   5 -11  203.08    7.20
   1   5  11  207.88    7.00
   1  -5  11  203.38    7.70
  -1  -5 -11  221.58    8.20
  -1  -5 -11  199.08    6.30
  -1  -5 -11  209.38    8.20
  -1   5 -12   19.40    3.00
   1   5  12   21.90    2.80
  -1  -5 -12   16.60    3.60
   1  -5  12   20.50    3.20
  -1  -5 -12   20.00    3.60
  -1  -5 -12   21.00    2.50
   1   5  13   24.90    3.00
  -1   5 -13   19.50    3.70
  -1  -5 -13   23.20    2.70
  -1  -5 -13   18.10    3.70
  -1  -5 -13   26.90    4.10
   1   5  14    8.20    2.70
  -1  -5 -14    5.10    2.30
  -1  -5 -14    4.70    3.40
   1   5  15    6.60    2.90
  -1  -5 -15    0.40    2.30
  -1  -5 -15    6.20    3.80
   1   5  16   43.40    4.30
  -1  -5 -16   40.60    5.30
  -1  -5 -16   43.50    3.70
   1   5  17   87.79    6.40
  -1  -5 -17   87.09    6.90
  -1  -5 -17   83.69    5.50
   1   5  18    0.20    3.20
  -1  -5 -18   -4.40    4.00
  -1  -5 -18    2.70    2.70
   1   5  19    7.40    3.50
  -1  -5 -19    5.60    4.60
  -1  -5 -19    8.30    3.10
   1   5  20   -0.60    3.60
  -1  -5 -20    7.00    5.10
  -1  -5 -20    1.10    3.10
  -1   6  20    5.30    3.80
   1  -6 -20    4.90    2.80
   1  -6 -20   -1.80    4.40
  -1   6  19    1.40    3.50
   1  -6 -19    3.00    4.60
   1  -6 -19   -0.20    2.60
  -1   6  18   14.50    3.80
   1  -6 -18   11.40    2.80
   1  -6 -18   11.40    4.70
  -1   6  17   17.70    3.70
   1  -6 -17   20.30    4.80
   1  -6 -17   23.80    2.90
  -1   6  16   13.10    3.30
   1  -6 -16    6.90    4.00
   1  -6 -16    8.60    2.50
  -1   6  15   -0.80    2.60
   1  -6 -15    0.10    2.00
   1  -6 -15   -2.80    3.20
  -1   6  14   19.70    3.10
   1  -6 -14   14.90    3.70
   1  -6 -14   19.40    4.00
   1  -6 -14   15.70    2.30
  -1   6  13   11.80    2.70
   1  -6 -13   11.70    3.40
   1  -6 -13    9.50    1.90
   1  -6 -13   14.20    3.60
  -1   6  12   55.19    3.80
   1   6 -12   63.59    5.00
   1  -6 -12   60.39    4.90
   1  -6 -12   59.49    3.20
  -1  -6  12   55.69    4.30
   1  -6 -12   50.19    4.50
   1   6 -11  122.49    5.40
  -1   6  11  121.29    5.20
   1  -6 -11  132.09    6.20
   1  -6 -11  125.49    4.10
   1  -6 -11  123.69    4.00
  -1  -6  11  137.99    6.20
   1  -6 -11  120.49    6.40
   1   6 -10   10.60    2.20
  -1   6  10   13.20    2.20
   1  -6 -10    9.80    2.70
   1  -6 -10   10.80    1.30
   1  -6 -10   10.70    1.40
   1  -6 -10   14.00    2.90
  -1  -6  10    7.10    2.30
  -1  -6  10   11.60    2.40
  -1   6   9   70.59    3.60
   1   6  -9   73.69    3.70
   1  -6  -9   72.59    2.30
  -1  -6   9   78.59    4.40
   1  -6  -9   74.39    4.60
  -1  -6   9   76.29    4.00
   1  -6  -9   69.19    4.70
   1  -6  -9   72.19    2.30
   1   6  -8   75.09    3.50
  -1   6   8   76.59    3.50
   1  -6  -8   72.19    4.30
  -1  -6   8   81.49    4.10
   1  -6  -8   69.29    4.40
  -1  -6   8   79.39    3.90
  -1   6   7   51.09    2.80
   1   6  -7   49.40    3.10
  -1  -6   7   54.29    3.40
  -1  -6   7   53.49    3.20
   1  -6  -7   52.59    3.80
   1  -6  -7   55.69    3.60
  -1   6   6   -0.50    1.20
  -1  -6   6    2.30    1.50
   1  -6  -6   -0.40    1.60
   1  -6  -6   -0.40    1.60
  -1  -6   6    1.40    1.40
  -1   6   5   87.09    2.80
  -1  -6   5   80.29    3.40
  -1  -6   5   77.29    3.30
  -1  -6   5   84.49    3.30
   1  -6  -5   88.19    3.80
   1  -6  -5   78.19    3.70
  -1  -6   4  140.29    4.30
   1  -6  -4  152.78    4.70
  -1  -6   4  145.19    4.30
  -1  -6   4  148.09    4.40
   1  -6  -4  154.18    4.80
   1  -6  -3  151.88    4.40
  -1  -6   3  148.69    4.10
   1  -6  -3  150.18    4.30
   1  -6  -3  154.48    4.30
  -1  -6   3  144.69    4.00
  -1  -6   3  144.99    4.20
  -1  -6   2   38.40    1.90
   1  -6  -2   39.50    1.60
  -1  -6   2   38.30    1.40
   1  -6  -2   38.50    2.00
  -1  -6   2   36.00    1.90
   1  -6  -2   35.70    1.70
  -1  -6   1   20.30    1.50
   1  -6  -1   19.60    1.20
  -1  -6   0    0.90    0.90
  -1  -6   0   -0.20    0.70
  -1  -6   0    0.90    0.70
  -1  -6  -1   35.90    2.10
  -1  -6  -1   34.50    1.90
  -1  -6  -1   34.50    1.90
   1  -6   2  120.39    3.20
  -1  -6  -2  123.39    3.80
  -1  -6  -2  126.89    3.90
  -1  -6  -2  125.09    3.90
   1  -6   2  123.19    3.20
   1  -6   3    4.50    1.00
  -1  -6  -3    4.00    1.50
  -1  -6  -3    2.90    1.40
  -1  -6  -3    2.40    1.40
   1  -6   3    3.40    1.00
   1   6   4  228.58    5.60
  -1  -6  -4  214.08    6.40
   1  -6   4  216.68    5.80
  -1  -6  -4  218.78    6.30
  -1  -6  -4  230.08    6.40
   1  -6   4  221.28    5.80
   1  -6   4  210.18    5.60
   1   6   5  958.50   21.70
   1  -6   5  943.31   21.90
   1  -6   5  967.00   21.90
   1  -6   5  966.80   21.80
  -1  -6  -5  949.60   22.40
  -1  -6  -5  971.70   22.40
   1   6   6   24.10    1.90
  -1  -6  -6   17.30    2.30
  -1  -6  -6   17.60    2.30
   1  -6   6   19.80    1.90
   1   6   7   10.50    1.60
  -1  -6  -7   11.60    2.30
  -1  -6  -7   10.70    2.30
   1  -6   7   13.50    1.90
  -1   6  -8    6.80    1.70
   1   6   8    3.30    1.60
   1  -6   8    5.40    1.90
  -1  -6  -8    6.20    1.00
  -1  -6  -8    8.50    1.10
  -1  -6  -8    6.80    2.20
  -1  -6  -8    5.30    2.20
  -1   6  -9   12.20    2.10
   1   6   9    9.40    2.00
  -1  -6  -9    4.40    2.50
   1  -6   9   10.90    2.20
  -1  -6  -9    5.20    2.40
  -1  -6  -9    8.60    1.30
  -1  -6  -9    7.90    1.30
   1   6  10    4.60    2.00
  -1   6 -10    4.60    2.20
  -1  -6 -10    8.10    1.40
  -1  -6 -10    3.30    2.50
   1  -6  10    4.00    2.20
  -1  -6 -10    3.30    1.40
  -1  -6 -10    5.70    2.70
   1   6  11  147.69    5.80
  -1   6 -11  144.09    6.70
  -1  -6 -11  149.19    4.80
   1  -6  11  144.49    6.50
  -1  -6 -11  144.19    7.10
  -1  -6 -11  138.39    7.00
   1   6  12   26.10    3.10
  -1  -6 -12   33.30    4.10
  -1  -6 -12   25.40    2.40
   1  -6  12   24.10    3.30
  -1  -6 -12   20.30    3.50
   1   6  13   63.19    4.40
  -1  -6 -13   56.79    5.10
  -1  -6 -13   54.49    4.90
  -1  -6 -13   70.09    4.00
   1   6  14    3.20    2.60
  -1  -6 -14   -1.00    3.20
  -1  -6 -14    0.90    3.40
  -1  -6 -14    1.30    2.10
   1   6  15   45.20    4.20
  -1  -6 -15   43.50    5.20
  -1  -6 -15   39.10    3.30
   1   6  16    7.90    3.10
  -1  -6 -16   11.70    4.10
  -1  -6 -16    0.10    2.30
   1   6  17   -2.10    3.00
  -1  -6 -17   -0.70    2.40
  -1  -6 -17   -5.00    3.80
   1   6  18    2.50    3.20
  -1  -6 -18    5.40    4.50
  -1  -6 -18    2.20    2.60
   1   6  19   11.30    3.90
  -1  -6 -19   13.50    3.10
  -1  -6 -19    6.30    4.60
  -1   7  19    0.40    3.50
   1  -7 -19    3.30    4.50
   1  -7 -19    0.50    2.30
  -1   7  18   26.20    4.20
   1  -7 -18   23.70    2.70
   1  -7 -18   25.30    5.10
  -1   7  17   19.00    3.60
   1  -7 -17   14.80    4.70
   1  -7 -17   19.80    2.50
  -1   7  16   -1.10    2.70
   1  -7 -16    2.70    3.90
   1  -7 -16    4.10    1.90
  -1   7  15   14.20    3.20
   1  -7 -15    9.30    3.80
   1  -7 -15   14.40    4.00
   1  -7 -15   12.10    2.00
  -1   7  14   49.40    4.00
   1  -7 -14   46.60    3.00
   1  -7 -14   38.60    4.70
   1  -7 -14   44.50    4.70
  -1   7  13   18.60    3.00
   1  -7 -13   16.80    1.70
   1  -7 -13   11.40    3.40
   1  -7 -13   13.90    3.60
  -1   7  12   71.89    4.70
   1  -7 -12   75.69    2.70
   1  -7 -12   66.19    5.10
   1  -7 -12   80.79    2.70
  -1  -7  12   85.99    5.50
   1  -7 -12   77.99    6.00
  -1   7  11  110.09    5.00
   1  -7 -11  106.69    5.80
   1  -7 -11  103.49    6.30
  -1  -7  11   99.99    5.70
  -1   7  10  172.58    5.90
   1  -7 -10  171.78    7.00
   1  -7 -10  177.08    7.30
  -1  -7  10  180.28    6.80
  -1  -7  10  182.88    6.60
   1   7  -9    7.80    1.90
  -1   7   9   12.00    1.90
   1  -7  -9   11.30    2.60
  -1  -7   9    5.70    2.10
   1  -7  -9    9.10    2.50
  -1  -7   9   10.90    2.30
  -1   7   8    1.60    1.40
   1  -7  -8   -0.20    2.00
   1  -7  -8    0.20    2.00
  -1  -7   8    0.20    1.70
  -1  -7   8   -0.20    1.70
  -1   7   7    2.50    1.30
  -1  -7   7    2.10    1.60
   1  -7  -7    0.00    1.80
  -1  -7   7    0.90    1.50
   1  -7  -7   -3.20    1.70
  -1   7   6  150.28    4.40
  -1  -7   6  152.08    5.00
  -1  -7   6  153.08    4.90
   1  -7  -6  153.88    5.40
  -1  -7   6  152.48    4.90
   1  -7  -6  148.19    5.30
  -1  -7   5   17.50    1.70
   1  -7  -5   10.90    1.90
   1  -7  -5   15.40    2.00
  -1  -7   5   19.00    1.70
  -1  -7   5   21.50    1.80
   1  -7  -4   75.69    3.40
  -1  -7   4   81.59    3.10
   1  -7  -4   83.59    3.30
  -1  -7   4   82.39    3.00
  -1  -7   4   86.59    3.10
   1  -7  -4   89.19    3.50
  -1  -7   3    7.20    1.00
   1  -7  -3    7.50    1.40
   1  -7  -3    6.20    1.20
   1  -7  -3    4.80    1.30
   1  -7  -2   58.39    2.00
  -1  -7   2   59.09    2.30
   1  -7  -2   56.89    2.40
   1  -7  -2   56.99    2.10
  -1  -7   1  324.87    7.60
   1  -7  -1  318.47    7.50
  -1  -7   0  443.26   10.00
  -1  -7   0  446.86   10.30
  -1  -7   0  433.46    9.90
  -1  -7  -1  644.74   15.00
  -1  -7  -1  660.43   14.80
  -1  -7  -1  656.23   14.80
  -1  -7  -2   15.00    1.50
  -1  -7  -2   13.20    1.60
  -1  -7  -2   12.80    1.50
   1  -7   2   14.20    1.00
   1  -7   3    1.90    0.90
  -1  -7  -3   -1.70    1.30
  -1  -7  -3   -1.30    1.40
  -1  -7  -3    1.40    1.40
   1  -7   3    0.60    0.90
   1  -7   4   44.30    2.10
   1  -7   4   45.80    2.30
  -1  -7  -4   40.50    2.90
  -1  -7  -4   44.90    3.00
   1  -7   4   47.90    2.30
  -1  -7  -4   44.50    3.00
   1   7   5   32.20    2.20
   1  -7   5   38.40    2.40
  -1  -7  -5   38.80    2.80
  -1  -7  -5   34.30    2.70
  -1  -7  -5   32.50    2.50
   1  -7   5   35.50    2.40
   1  -7   5   35.80    2.30
   1   7   6    5.50    1.40
   1  -7   6    4.70    1.50
  -1  -7  -6    0.40    1.80
  -1  -7  -6    2.60    1.90
   1  -7   6    4.10    1.50
   1  -7   6    5.20    1.40
   1   7   7  126.49    4.30
  -1  -7  -7  125.89    5.40
   1  -7   7  115.69    4.60
  -1  -7  -7  122.79    5.30
   1   7   8  158.08    5.20
  -1  -7  -8  159.88    6.30
   1  -7   8  154.68    5.70
  -1  -7  -8  142.59    6.20
   1   7   9   48.70    3.50
  -1  -7  -9   37.70    3.60
  -1  -7  -9   45.70    3.90
   1  -7   9   43.70    3.40
   1   7  10  508.45   13.00
  -1  -7 -10  489.15   11.30
  -1  -7 -10  492.45   11.30
  -1  -7 -10  517.95   14.20
   1  -7  10  507.85   13.70
  -1  -7 -10  498.95   14.10
   1   7  11    0.50    2.10
  -1  -7 -11   -2.60    2.80
  -1  -7 -11   -1.30    2.70
   1  -7  11    0.70    2.40
  -1  -7 -11   -0.60    1.20
  -1  -7 -11    1.80    1.10
   1   7  12   -2.20    2.20
  -1  -7 -12   -1.10    2.90
  -1  -7 -12    0.60    2.90
   1  -7  12   -3.10    2.30
  -1  -7 -12   -1.00    1.40
   1   7  13    6.20    2.50
  -1  -7 -13    6.90    3.30
  -1  -7 -13    9.30    1.80
  -1  -7 -13   12.70    3.70
   1   7  14   -2.70    2.40
  -1  -7 -14   -1.60    3.40
  -1  -7 -14   -0.20    3.40
  -1  -7 -14    0.70    1.70
   1   7  15    0.80    2.70
  -1  -7 -15   -5.50    3.30
  -1  -7 -15    0.80    1.90
   1   7  16   17.10    3.60
  -1  -7 -16   18.00    4.50
  -1  -7 -16   18.20    2.50
   1   7  17   -2.10    2.90
  -1  -7 -17    1.50    2.10
  -1  -7 -17    5.10    4.20
   1   7  18   -0.90    3.30
  -1  -7 -18    1.50    4.40
  -1  -7 -18    3.30    2.30
   1   7  19   -0.30    3.60
  -1  -7 -19    0.00    2.40
  -1  -7 -19    5.90    4.90
  -1   8  19   -1.80    3.40
   1  -8 -19    1.10    4.50
  -1   8  18    6.70    3.60
   1  -8 -18    2.40    4.30
  -1   8  17   20.40    3.90
   1  -8 -17   26.30    5.10
  -1   8  16    2.10    2.90
   1  -8 -16   11.60    4.30
  -1   8  15    2.20    2.70
   1  -8 -15   -4.80    3.40
   1  -8 -15    4.60    3.70
  -1   8  14   19.70    3.20
   1  -8 -14   21.50    4.10
   1  -8 -14   21.50    4.20
  -1   8  13   13.30    2.90
   1  -8 -13    3.10    3.30
   1  -8 -13   10.20    3.40
  -1   8  12   91.59    5.10
   1  -8 -12  109.39    6.40
   1  -8 -12   92.39    6.40
  -1  -8  12  107.19    6.00
  -1   8  11    2.00    2.10
  -1  -8  11   -0.70    2.30
   1  -8 -11    6.40    2.90
   1  -8 -11    6.40    2.90
  -1   8  10    3.50    2.00
  -1  -8  10    6.60    2.30
   1  -8 -10    5.20    2.70
   1  -8 -10    3.40    2.60
  -1  -8  10    4.90    2.30
  -1   8   9  242.98    7.00
  -1  -8   9  229.58    7.50
   1  -8  -9  243.68    8.10
  -1  -8   9  226.68    7.60
   1  -8  -9  224.38    8.10
  -1   8   8    5.40    1.60
   1  -8  -8    2.60    2.20
   1  -8  -8    5.40    2.20
  -1  -8   8    3.60    1.90
  -1  -8   8    5.00    1.90
  -1   8   7  209.08    5.90
   1  -8  -7  222.08    7.00
  -1  -8   7  212.28    6.50
  -1  -8   7  209.28    6.40
   1  -8  -7  199.38    6.90
  -1   8   6  159.58    5.20
  -1  -8   6  151.48    5.00
   1  -8  -6  165.78    5.50
   1  -8  -6  158.58    5.60
  -1  -8   6  152.48    5.00
  -1  -8   6  152.48    5.10
  -1  -8   5   15.20    1.60
  -1  -8   5   17.90    1.70
   1  -8  -5   16.80    2.00
  -1  -8   5   18.90    1.80
   1  -8  -5   20.80    2.10
  -1  -8   4  194.58    5.20
   1  -8  -4  185.08    5.60
  -1  -8   4  203.28    5.40
   1  -8  -4  187.68    5.50
   1  -8  -4  193.88    5.70
  -1  -8   4  193.68    5.30
   1  -8  -3  107.19    3.60
   1  -8  -3  107.99    3.70
  -1  -8   3  119.59    3.30
  -1  -8   3  112.69    3.40
  -1  -8   3  112.09    3.40
   1  -8  -3  108.99    3.60
   1  -8  -2  375.46    9.10
  -1  -8   2  393.86    9.00
   1  -8  -2  382.66    8.80
  -1  -8   2  380.16    8.70
   1  -8  -2  373.96    8.80
  -1  -8   1   52.59    2.20
   1  -8  -1   51.29    2.00
  -1  -8   0  120.19    3.10
   1  -8   0  103.69    2.90
  -1  -8   0  114.19    3.10
  -1  -8   0  107.99    3.40
  -1  -8  -1   54.19    2.50
  -1  -8  -1   52.19    2.30
  -1  -8  -1   51.49    2.30
  -1  -8  -2   31.60    2.30
   1  -8   2   31.80    1.50
   1  -8   2   32.30    1.40
  -1  -8  -2   31.20    2.10
  -1  -8  -2   36.80    2.30
  -1  -8  -3  127.29    4.30
   1  -8   3  120.29    3.50
   1  -8   3  125.09    3.60
  -1  -8  -3  128.99    4.30
  -1  -8  -3  132.19    4.40
   1  -8   4  157.08    4.60
   1  -8   4  165.98    4.60
  -1  -8  -4  159.48    5.20
  -1  -8  -4  166.98    5.40
   1  -8   4  172.18    4.40
  -1  -8  -4  162.38    5.40
   1   8   5   50.59    2.40
   1  -8   5   46.70    2.60
  -1  -8  -5   47.80    3.30
   1  -8   5   55.19    2.60
  -1  -8  -5   56.79    3.40
  -1  -8  -5   46.50    3.40
   1  -8   5   51.59    2.60
   1   8   6   16.60    1.70
   1  -8   6   14.80    1.80
   1  -8   6   16.40    1.80
   1  -8   6   15.80    1.80
  -1  -8  -6   14.80    2.30
  -1  -8  -6   16.20    2.40
   1   8   7    7.70    1.60
  -1  -8  -7    6.20    2.20
   1  -8   7   11.60    1.80
  -1  -8  -7   11.60    2.40
   1  -8   7   10.40    1.90
   1   8   8  311.97    8.60
  -1  -8  -8  322.87    9.80
  -1  -8  -8  323.97    9.70
   1  -8   8  327.67    9.20
   1   8   9  258.37    7.60
   1  -8   9  252.07    8.20
  -1  -8  -9  264.97    8.80
  -1  -8  -9  261.07    9.00
   1   8  10   39.50    3.20
  -1  -8 -10   35.60    3.90
   1  -8  10   35.70    3.40
  -1  -8 -10   36.50    3.90
   1   8  11    7.60    2.40
   1  -8  11    4.10    2.50
  -1  -8 -11    2.70    3.00
  -1  -8 -11    2.90    3.00
   1   8  12   58.39    4.10
   1  -8  12   54.39    4.40
  -1  -8 -12   58.99    4.90
  -1  -8 -12   48.70    4.80
   1   8  13    1.70    2.40
  -1  -8 -13    1.50    3.10
  -1  -8 -13    1.70    3.20
   1   8  14   16.70    3.20
  -1  -8 -14   24.00    4.40
  -1  -8 -14   18.50    4.00
   1   8  15    0.40    2.70
  -1  -8 -15    3.20    3.70
  -1  -8 -15    4.80    1.40
   1   8  16   24.40    3.90
  -1  -8 -16   28.20    2.10
  -1  -8 -16   27.40    5.00
   1   8  17   15.80    3.80
  -1  -8 -17   11.30    1.80
  -1  -8 -17    8.80    4.50
   1   8  18   13.10    3.90
  -1  -8 -18   19.20    2.00
  -1  -8 -18   16.20    5.10
  -1   9  18    1.70    3.30
   1  -9 -18   -0.60    4.20
  -1   9  17   22.20    4.00
   1  -9 -17   17.30    4.70
  -1   9  16    4.60    3.00
   1  -9 -16   10.60    4.10
  -1   9  15    0.20    2.70
   1  -9 -15   -4.20    3.60
   1  -9 -15    4.30    3.90
  -1   9  14   60.39    4.40
   1  -9 -14   67.29    5.70
   1  -9 -14   61.79    5.60
  -1   9  13    1.40    2.50
   1  -9 -13   -4.00    2.90
   1  -9 -13    2.60    3.30
  -1   9  12   14.90    2.80
   1  -9 -12   18.50    3.70
   1  -9 -12   13.60    3.60
  -1  -9  12   14.20    3.10
  -1   9  11   63.59    4.00
   1  -9 -11   53.59    4.50
   1  -9 -11   52.29    4.60
  -1  -9  11   53.39    4.10
  -1   9  10   65.29    4.00
   1  -9 -10   57.39    4.50
  -1  -9  10   61.29    4.70
   1  -9 -10   68.59    4.80
  -1  -9  10   60.79    4.30
  -1   9   9   39.20    2.90
  -1  -9   9   36.20    3.20
  -1  -9   9   28.90    3.00
   1  -9  -9   24.70    3.30
   1  -9  -9   29.50    3.50
  -1   9   8   49.00    3.10
   1  -9  -8   47.50    3.70
   1  -9  -8   57.19    4.20
  -1  -9   8   48.40    3.30
  -1  -9   8   48.60    3.60
  -1   9   7   21.10    1.90
  -1  -9   7   24.10    2.40
   1  -9  -7   19.00    2.60
   1  -9  -7   18.60    2.70
  -1  -9   7   18.20    2.10
  -1  -9   7   20.40    2.20
  -1  -9   6   67.29    3.30
   1  -9  -6   70.59    4.00
   1  -9  -6   71.79    3.90
  -1  -9   6   70.39    3.50
  -1  -9   6   63.59    3.20
  -1  -9   5    6.20    1.40
  -1  -9   5    7.80    1.40
  -1  -9   5    9.20    1.50
   1  -9  -5   10.60    1.90
   1  -9  -5    6.90    1.80
   1  -9  -4   55.39    3.00
   1  -9  -4   54.89    2.90
  -1  -9   4   50.09    2.50
   1  -9  -4   58.39    3.00
  -1  -9   4   52.89    2.60
  -1  -9   4   52.39    2.50
  -1  -9   3    1.50    1.00
  -1  -9   3   -0.90    1.00
   1  -9  -3    2.80    1.30
   1  -9  -3    4.50    1.20
   1  -9  -3    2.50    1.20
  -1  -9   2   -0.20    0.80
   1  -9  -2    0.30    1.10
  -1  -9   2    1.10    1.00
   1  -9  -2    0.80    0.90
   1  -9  -2    1.10    0.90
  -1  -9   1  329.27    8.10
  -1  -9   1  335.17    7.80
   1  -9  -1  339.87    7.90
  -1  -9   1  339.97    7.80
  -1  -9   0   80.09    2.60
  -1  -9   0   76.09    2.60
  -1  -9   0   79.29    2.80
   1  -9   0   79.49    2.30
  -1  -9  -1  232.48    6.10
  -1  -9  -1  227.28    6.00
  -1  -9  -1  237.48    6.00
  -1  -9  -2   68.89    3.00
   1  -9   2   66.29    2.10
  -1  -9  -2   65.29    2.90
  -1  -9  -2   75.89    3.10
   1  -9   2   67.79    2.10
   1  -9   3   21.50    1.60
  -1  -9  -3   23.50    2.00
  -1  -9  -3   24.00    2.10
  -1  -9  -3   23.00    2.00
   1  -9   3   19.50    1.60
  -1  -9  -4  455.05   11.40
  -1  -9  -4  457.65   11.50
   1  -9   4  446.66   10.70
  -1  -9  -4  464.05   11.50
   1  -9   4  446.96   10.70
   1  -9   4  440.46   10.40
   1  -9   5   42.20    2.60
  -1  -9  -5   50.09    3.40
  -1  -9  -5   52.49    3.50
  -1  -9  -5   50.59    3.70
   1  -9   5   48.40    2.60
   1  -9   5   49.90    2.60
   1   9   6   64.99    3.00
   1  -9   6   68.89    3.20
  -1  -9  -6   61.29    4.10
   1  -9   6   66.49    3.30
  -1  -9  -6   64.89    4.10
   1  -9   6   56.69    3.20
   1   9   7    2.00    1.50
   1  -9   7    1.10    1.70
  -1  -9  -7    1.40    2.00
   1  -9   7    0.10    1.50
  -1  -9  -7   -1.10    2.00
   1   9   8   10.00    2.00
  -1  -9  -8   15.30    2.80
  -1  -9  -8   10.90    2.70
   1  -9   8   10.10    2.20
   1   9   9  192.78    6.30
   1  -9   9  184.48    6.80
  -1  -9  -9  191.38    7.40
  -1  -9  -9  175.18    7.50
   1   9  10  227.18    7.50
  -1  -9 -10  232.58    8.90
   1  -9  10  228.78    8.10
  -1  -9 -10  242.18    8.70
   1   9  11   48.20    3.60
  -1  -9 -11   42.30    4.60
  -1  -9 -11   48.30    4.60
   1  -9  11   41.60    3.90
   1   9  12    0.20    2.40
   1  -9  12    6.10    2.70
  -1  -9 -12    2.80    3.10
  -1  -9 -12    0.20    3.20
   1   9  13   46.20    4.10
  -1  -9 -13   38.60    4.80
  -1  -9 -13   52.39    5.00
   1   9  14   21.30    3.50
  -1  -9 -14   19.40    4.30
  -1  -9 -14   17.50    4.20
   1   9  15   18.90    3.50
  -1  -9 -15   14.20    4.10
   1   9  16   15.30    3.60
  -1  -9 -16    5.20    4.10
   1   9  17   32.00    4.40
  -1  -9 -17   36.80    5.60
   1   9  18   24.50    4.40
  -1  -9 -18   25.50    5.10
  -1  10  18    1.80    3.40
   1 -10 -18   -4.20    4.10
  -1  10  17   -3.60    3.00
   1 -10 -17    7.00    4.40
  -1  10  16   11.90    4.20
   1 -10 -16    4.80    4.20
   1 -10 -15   16.20    4.30
   1 -10 -15   15.50    4.40
   1 -10 -14    0.50    3.30
   1 -10 -14   -7.90    3.20
   1 -10 -13   25.20    4.20
   1 -10 -13   23.10    4.20
   1 -10 -12    6.00    3.30
   1 -10 -12    0.50    3.20
  -1 -10  12    0.10    2.40
  -1 -10  11    0.70    2.40
   1 -10 -11    1.20    2.90
   1 -10 -11   -2.20    2.90
  -1 -10  10   33.50    3.20
   1 -10 -10   23.00    3.50
   1 -10 -10   29.80    3.80
  -1 -10  10   37.20    3.50
  -1 -10   9   19.70    2.70
   1 -10  -9   26.60    3.40
  -1 -10   9   25.60    2.90
   1 -10  -9   15.00    3.00
  -1 -10   8   48.20    3.90
  -1 -10   8   45.00    3.20
   1 -10  -8   51.19    3.80
   1 -10  -8   42.00    3.60
  -1 -10   7  128.69    5.00
   1 -10  -7  124.59    5.40
   1 -10  -7  119.69    5.60
  -1 -10   7  126.39    4.80
  -1 -10   6   77.99    3.60
  -1 -10   6   71.29    3.80
   1 -10  -6   84.59    4.30
  -1 -10   6   80.19    3.50
   1 -10  -6   81.99    4.40
   1 -10  -5   47.50    3.40
  -1 -10   5   49.20    2.80
   1 -10  -5   52.79    3.40
  -1 -10   5   44.00    2.70
  -1 -10   5   48.80    2.90
   1 -10  -4   19.50    2.00
  -1 -10   4   21.90    1.80
  -1 -10   4   22.90    1.80
   1 -10  -4   22.50    2.10
   1 -10  -4   26.30    2.20
  -1 -10   4   22.40    1.70
  -1 -10   3   86.09    3.10
   1 -10  -3   89.49    3.40
   1 -10  -3   92.79    3.50
  -1 -10   3   87.69    3.10
   1 -10  -3   90.39    3.40
  -1 -10   2    6.20    1.10
  -1 -10   2    9.70    1.30
   1 -10  -2    7.60    1.30
   1 -10  -2    6.40    1.20
   1 -10  -2   11.60    1.20
   1 -10  -1   17.60    1.30
  -1 -10   1   17.30    1.40
  -1 -10   1   15.90    1.30
  -1 -10   0   14.60    1.40
  -1 -10   0   11.80    1.30
   1 -10   0   13.30    1.00
  -1 -10   0   14.60    1.40
  -1 -10  -1   36.80    2.30
  -1 -10  -1   38.40    2.40
  -1 -10  -1   36.90    2.30
  -1 -10  -2   20.60    1.80
  -1 -10  -2   21.80    1.90
  -1 -10  -2   18.50    1.90
  -1 -10  -3   14.80    1.90
  -1 -10  -3   14.80    1.90
   1 -10   3   14.70    1.20
   1 -10   3   12.60    1.20
  -1 -10  -3   12.80    1.90
  -1 -10  -4   24.70    2.40
   1 -10   4   23.70    1.90
   1 -10   4   24.00    1.70
  -1 -10  -4   25.20    2.40
  -1 -10  -4   31.40    2.50
   1 -10   4   26.00    1.70
  -1 -10  -5    1.00    1.80
   1 -10   5    0.10    1.30
  -1 -10  -5   -0.30    1.80
  -1 -10  -5    1.20    1.90
   1 -10   5   -0.30    1.20
   1 -10   5    0.90    1.30
   1 -10   6  105.69    4.20
  -1 -10  -6  115.89    5.10
  -1 -10  -6  108.19    5.20
   1 -10   6  113.19    4.10
   1 -10   6  110.29    4.10
  -1 -10  -7   48.30    3.70
  -1 -10  -7   46.70    3.60
   1 -10   7   43.60    3.00
   1 -10   8    6.20    2.10
  -1 -10  -8    5.60    2.50
  -1 -10  -8    5.40    2.60
  -1 -10  -9    2.50    2.70
   1 -10   9    0.60    2.10
  -1 -10  -9    4.80    2.80
  -1 -10 -10  167.58    7.80
  -1 -10 -10  170.48    7.50
   1 -10  10  169.38    6.90
  -1 -10 -11    1.20    2.90
  -1 -10 -11   -1.10    3.00
   1 -10  11    1.10    2.50
  -1 -10 -12   -0.80    3.20
  -1 -10 -12    0.00    3.10
   1 -10  12    0.50    2.50
  -1 -10 -13    4.90    3.50
  -1 -10 -13    5.80    3.50
   1  10  14    2.70    2.70
  -1 -10 -14   -0.60    3.70
  -1 -10 -14    6.00    3.60
   1  10  15   12.50    3.30
  -1 -10 -15    9.20    4.30
  -1 -10 -15   13.00    4.10
   1  10  16   -1.10    3.10
  -1 -10 -16    4.90    3.80
   1  10  17    6.90    3.60
  -1 -10 -17    5.00    4.10
   1 -11 -17    0.40    4.00
   1 -11 -16   -7.70    4.30
   1 -11 -16   -2.40    3.50
   1 -11 -15   14.60    4.40
   1 -11 -15   10.20    3.90
   1 -11 -14    2.50    3.80
   1 -11 -14    9.00    3.80
   1 -11 -13   30.00    4.40
   1 -11 -13   31.30    4.60
   1 -11 -12  107.39    6.60
   1 -11 -12  101.89    7.20
  -1 -11  12  102.99    6.30
   1 -11 -11    1.00    3.00
   1 -11 -11   -0.30    2.90
  -1 -11  11   -3.00    2.40
  -1 -11  10   11.80    2.70
   1 -11 -10    9.40    3.10
   1 -11 -10    9.20    3.00
  -1 -11   9  141.59    5.90
  -1 -11   9  167.48    6.50
   1 -11  -9  157.68    7.20
   1 -11  -9  155.18    6.80
  -1 -11   8  277.17    8.40
   1 -11  -8  297.97    9.20
   1 -11  -8  297.27    9.40
  -1 -11   8  290.77    8.80
   1 -11  -7    6.80    2.40
  -1 -11   7    5.60    2.00
   1 -11  -7   12.40    2.50
  -1 -11   7    4.50    1.90
   1 -11  -6   49.60    3.90
  -1 -11   6   43.80    3.00
  -1 -11   6   47.10    3.40
   1 -11  -6   45.10    3.20
   1 -11  -5   10.20    2.00
   1 -11  -5   13.80    2.20
  -1 -11   5   12.20    1.80
  -1 -11   5   10.60    1.70
  -1 -11   5   10.20    1.60
  -1 -11   4   23.90    1.90
  -1 -11   4   21.40    1.80
   1 -11  -4   22.70    2.20
   1 -11  -4   24.10    2.30
   1 -11  -4   22.40    2.20
   1 -11  -3  157.58    4.90
   1 -11  -3  158.38    5.00
  -1 -11   3  156.88    4.60
   1 -11  -3  163.78    5.00
  -1 -11   3  160.48    4.60
  -1 -11   2  141.19    4.10
   1 -11  -2  144.19    4.20
  -1 -11   2  144.39    4.20
   1 -11  -2  147.69    4.40
   1 -11  -2  142.49    4.20
  -1 -11   1   43.50    2.30
   1 -11  -1   49.20    2.20
  -1 -11   1   47.30    2.40
  -1 -11   0   68.09    2.90
   1 -11   0   62.39    2.30
  -1 -11   0   66.49    2.80
  -1 -11   0   64.39    2.70
  -1 -11  -1   85.39    3.40
  -1 -11  -1   83.99    3.30
  -1 -11  -1   84.29    3.40
  -1 -11  -2   70.29    3.30
  -1 -11  -2   71.79    3.40
  -1 -11  -2   74.49    3.40
  -1 -11  -3   -1.80    1.60
   1 -11   3    1.30    0.90
  -1 -11  -3    0.10    1.60
  -1 -11  -3   -1.30    1.60
  -1 -11  -4   33.60    2.70
  -1 -11  -4   37.20    2.80
  -1 -11  -4   33.20    2.70
   1 -11   4   31.10    2.10
   1 -11   4   31.30    2.10
   1 -11   4   32.70    2.10
  -1 -11  -5   11.00    2.30
   1 -11   5   12.90    1.60
   1 -11   5    9.80    1.60
  -1 -11  -5   10.40    2.30
  -1 -11  -5   12.30    2.30
   1 -11   5   12.00    1.60
   1 -11   6   36.00    2.50
  -1 -11  -6   36.60    3.30
  -1 -11  -6   32.60    3.20
  -1 -11  -7   42.00    3.70
  -1 -11  -7   48.30    3.80
   1 -11   7   38.00    2.90
   1 -11   8    4.50    2.10
  -1 -11  -8    5.30    2.70
  -1 -11  -8    2.10    2.50
   1 -11   9    6.80    2.40
  -1 -11  -9    4.40    2.80
  -1 -11  -9    8.60    3.00
  -1 -11 -10    4.20    3.10
  -1 -11 -10   -1.10    2.80
   1 -11  10    5.30    2.50
  -1 -11 -11    3.90    3.00
   1 -11  11    1.90    2.50
  -1 -11 -11    4.60    3.30
  -1 -11 -12    9.70    3.50
   1 -11  12   14.10    3.20
  -1 -11 -12   15.40    3.80
  -1 -11 -13   39.60    4.90
  -1 -11 -13   35.60    4.60
  -1 -11 -14   -0.20    3.30
  -1 -11 -14   -1.10    3.70
  -1 -11 -15   47.90    5.50
  -1 -11 -15   54.69    5.90
  -1 -11 -16    0.90    3.80
   1 -12 -16    8.20    4.40
   1 -12 -16    2.50    3.80
   1 -12 -15   17.50    4.70
   1 -12 -15   21.10    4.50
   1 -12 -14   -6.90    3.50
   1 -12 -14    1.60    3.30
   1 -12 -13    5.00    3.80
   1 -12 -13    7.00    3.50
  -1 -12  12    2.10    2.80
   1 -12 -12    1.40    3.10
   1 -12 -12    0.70    3.20
   1 -12 -11   -1.30    2.80
  -1 -12  11   -2.80    2.50
   1 -12 -11    4.40    3.20
  -1 -12  10   43.10    3.90
   1 -12 -10   43.20    4.20
   1 -12 -10   45.90    4.50
   1 -12  -9   47.10    4.10
  -1 -12   9   39.40    3.50
   1 -12  -9   42.30    3.80
  -1 -12   9   37.10    3.20
   1 -12  -8    7.70    2.70
   1 -12  -8    3.50    2.50
  -1 -12   8   10.70    2.20
  -1 -12   8    3.80    2.20
   1 -12  -7    9.70    2.50
   1 -12  -7    7.20    2.40
  -1 -12   7   10.70    2.00
  -1 -12   7    8.70    2.20
   1 -12  -6   46.70    3.50
   1 -12  -6   64.29    4.10
  -1 -12   6   54.09    3.20
  -1 -12   6   47.50    3.60
   1 -12  -5   -1.30    1.80
  -1 -12   5    4.50    1.70
  -1 -12   5    1.40    1.50
   1 -12  -5    1.00    1.80
   1 -12  -4   43.30    3.20
   1 -12  -4   45.50    3.20
  -1 -12   4   41.30    2.60
   1 -12  -4   44.30    3.30
  -1 -12   4   41.10    2.90
  -1 -12   3   13.00    1.60
  -1 -12   3    9.90    1.50
   1 -12  -3   14.20    1.80
   1 -12  -3   15.10    1.90
   1 -12  -3   13.30    1.80
   1 -12  -2   28.40    2.40
  -1 -12   2   34.40    2.40
   1 -12  -2   34.20    2.40
   1 -12  -2   37.50    2.40
  -1 -12   2   34.50    2.30
   1 -12  -1   11.60    1.30
  -1 -12   1   12.30    1.50
   1 -12  -1   10.60    1.30
  -1 -12   1   16.30    1.60
   1 -12  -1   12.90    1.30
  -1 -12   0    4.90    1.40
   1 -12   0    3.80    1.00
  -1 -12   0    4.20    1.40
  -1 -12  -1   14.30    1.70
  -1 -12  -1   10.30    1.70
  -1 -12  -1   12.80    1.70
  -1 -12  -2    1.90    1.50
  -1 -12  -2    2.70    1.60
  -1 -12  -2    1.90    1.60
  -1 -12  -3    1.10    1.70
  -1 -12  -3   -1.60    1.60
  -1 -12  -3    2.00    1.70
   1 -12   3    1.00    1.00
  -1 -12  -4    2.60    1.90
   1 -12   4    0.70    1.10
  -1 -12  -4    1.10    1.90
  -1 -12  -4   -0.10    1.80
   1 -12   4   -1.00    1.10
   1 -12   5   -0.70    1.20
   1 -12   5   -1.70    1.40
  -1 -12  -5   -0.80    1.90
  -1 -12  -5    3.60    2.10
  -1 -12  -5   -1.70    2.00
  -1 -12  -6    4.80    2.30
  -1 -12  -6    0.60    2.20
   1 -12   6    4.60    1.80
  -1 -12  -7  109.09    5.90
  -1 -12  -7  111.79    5.70
   1 -12   7  112.49    4.80
  -1 -12  -8   14.00    3.10
   1 -12   8   17.10    2.60
  -1 -12  -8   16.20    3.20
  -1 -12  -9   58.19    4.90
  -1 -12  -9   72.79    5.40
   1 -12   9   67.69    4.80
  -1 -12 -10   53.79    4.70
  -1 -12 -10   55.99    4.70
   1 -12  10   49.70    4.00
  -1 -12 -11    1.50    3.00
  -1 -12 -11    6.00    3.40
   1 -12  11    2.60    2.60
  -1 -12 -12    2.00    3.50
  -1 -12 -12    3.00    3.20
   1 -12  12    0.00    2.60
  -1 -12 -13   -2.40    3.20
  -1 -12 -13    5.60    3.90
  -1 -12 -14    6.20    4.00
  -1 -12 -14    1.40    3.50
  -1 -12 -15    0.10    3.60
  -1 -12 -15   -1.10    4.00
   1 -13 -15   -0.10    3.60
   1 -13 -15   -3.40    3.90
   1 -13 -14    5.10    3.50
   1 -13 -14   -0.30    3.90
   1 -13 -13    6.00    3.90
   1 -13 -13    2.00    3.20
   1 -13 -12    0.40    3.00
   1 -13 -12    2.60    3.40
  -1 -13  12    3.40    2.70
  -1 -13  11    3.60    2.60
   1 -13 -11    0.60    2.90
   1 -13 -11    0.50    3.10
   1 -13 -10    0.20    2.90
   1 -13 -10    0.00    2.70
  -1 -13  10    2.30    2.40
  -1 -13   9   56.09    4.60
   1 -13  -9   60.19    4.40
   1 -13  -9   61.79    4.70
  -1 -13   8   30.10    2.80
   1 -13  -8   23.50    3.10
  -1 -13   8   22.10    2.80
   1 -13  -8   28.40    3.50
   1 -13  -7   10.80    2.60
  -1 -13   7   15.90    2.20
   1 -13  -7   14.80    2.70
  -1 -13   7   13.60    2.40
  -1 -13   6   54.59    3.70
   1 -13  -6   52.99    4.10
   1 -13  -6   59.49    4.40
  -1 -13   6   58.79    3.40
  -1 -13   5   -0.90    1.60
  -1 -13   5    0.80    1.50
   1 -13  -5   -1.80    1.80
   1 -13  -5   -0.30    1.90
  -1 -13   4   -0.60    1.30
   1 -13  -4    2.40    1.80
   1 -13  -4   -2.60    1.70
   1 -13  -4   -1.30    1.70
  -1 -13   4    0.30    1.50
   1 -13  -3    0.10    1.50
   1 -13  -3   -0.40    1.60
  -1 -13   3    0.10    1.30
  -1 -13   3    0.40    1.40
   1 -13  -3    0.90    1.60
  -1 -13   2    8.00    1.40
   1 -13  -2    6.20    1.60
   1 -13  -2    7.00    1.60
   1 -13  -2    6.40    1.50
  -1 -13   2    6.90    1.60
   1 -13  -1   64.29    2.70
  -1 -13   1   67.39    2.90
  -1 -13   1   64.19    3.10
   1 -13  -1   60.19    2.70
   1 -13  -1   65.89    2.70
  -1 -13   0    2.10    1.40
  -1 -13   0    1.50    1.50
   1 -13   0    2.20    1.00
  -1 -13  -1    2.30    1.60
  -1 -13  -1    4.00    1.60
  -1 -13  -1    5.40    1.60
  -1 -13  -2   33.30    2.50
  -1 -13  -2   35.80    2.50
  -1 -13  -2   33.90    2.60
  -1 -13  -3   50.79    3.70
  -1 -13  -3   51.89    3.70
  -1 -13  -3   48.00    3.40
  -1 -13  -4    4.40    1.90
   1 -13   4    2.40    1.30
  -1 -13  -4    1.20    2.00
  -1 -13  -4    6.20    2.10
  -1 -13  -5    8.50    2.30
   1 -13   5    4.10    1.60
  -1 -13  -5   10.40    2.50
  -1 -13  -5    8.50    2.40
  -1 -13  -6   93.99    5.00
   1 -13   6   90.69    4.20
  -1 -13  -6   87.69    5.30
  -1 -13  -7    4.60    2.60
   1 -13   7    4.50    2.00
  -1 -13  -7    0.10    2.40
   1 -13   8   11.40    2.40
  -1 -13  -8    9.90    3.10
  -1 -13  -8    8.90    2.90
   1 -13   9    0.70    2.20
  -1 -13  -9    0.40    2.70
  -1 -13  -9   -0.20    2.90
  -1 -13 -10   10.60    3.20
  -1 -13 -10   10.10    3.50
   1 -13  10   11.20    2.80
   1 -13  11   -0.90    2.50
  -1 -13 -11   -3.80    3.10
  -1 -13 -11   -1.30    3.10
   1 -13  12    2.80    2.80
  -1 -13 -12    1.20    3.50
  -1 -13 -12    0.90    3.20
  -1 -13 -13    2.40    3.50
  -1 -13 -13    4.30    4.10
  -1 -13 -14   11.50    4.10
  -1 -13 -14   16.10    4.50
   1 -14 -14   14.90    3.90
   1 -14 -14   16.10    4.30
   1 -14 -13    0.10    3.20
   1 -14 -13    2.50    3.70
   1 -14 -12   -2.00    3.40
   1 -14 -12    5.80    3.20
   1 -14 -11    6.40    3.10
   1 -14 -11    8.00    3.50
  -1 -14  11    7.00    2.80
   1 -14 -10    2.90    3.10
   1 -14 -10    0.70    2.80
  -1 -14  10    4.80    2.50
   1 -14  -9    3.00    2.90
   1 -14  -9    3.20    2.70
  -1 -14   9    4.60    2.40
   1 -14  -8   -1.40    2.50
   1 -14  -8    0.80    2.50
  -1 -14   8    1.30    2.20
  -1 -14   8    1.20    2.00
   1 -14  -7   12.50    2.60
  -1 -14   7    8.70    2.10
  -1 -14   7    7.00    2.30
   1 -14  -7   13.00    2.80
   1 -14  -6    0.70    2.20
  -1 -14   6    1.30    1.90
   1 -14  -6    2.20    2.10
  -1 -14   6    2.30    1.70
  -1 -14   5   15.90    1.90
   1 -14  -5    9.50    2.30
  -1 -14   5   12.30    2.10
   1 -14  -5   11.40    2.20
  -1 -14   4   -0.30    1.40
   1 -14  -4    2.20    1.80
   1 -14  -4    2.00    1.80
   1 -14  -4    3.10    1.90
  -1 -14   4    1.40    1.70
  -1 -14   3   13.60    1.90
   1 -14  -3   11.30    2.00
  -1 -14   3   16.60    1.70
   1 -14  -3   10.40    2.00
   1 -14  -3   16.50    2.00
  -1 -14   2   94.19    3.40
  -1 -14   2   90.09    3.80
   1 -14  -2   90.79    3.80
   1 -14  -2   88.39    3.50
   1 -14  -2   86.29    3.80
  -1 -14   1   57.69    3.20
   1 -14  -1   53.19    2.80
  -1 -14   1   53.79    2.80
   1 -14  -1   57.89    2.60
   1 -14  -1   52.99    2.80
  -1 -14   0   36.40    2.50
   1 -14   0   38.10    2.20
   1 -14   0   38.00    2.30
  -1 -14   0   37.70    2.70
  -1 -14  -1   -0.20    1.50
  -1 -14  -1   -3.60    1.60
  -1 -14  -2   28.40    2.60
  -1 -14  -2   30.10    2.50
  -1 -14  -2   33.00    2.60
  -1 -14  -3    8.60    2.20
   1 -14   3    8.10    1.30
  -1 -14  -3    6.30    2.00
  -1 -14  -3    8.10    2.00
  -1 -14  -4    5.10    2.10
   1 -14   4    7.30    1.60
  -1 -14  -4   10.40    2.40
  -1 -14  -4    7.80    2.30
  -1 -14  -5   -0.10    2.20
   1 -14   5    1.70    1.60
  -1 -14  -5    0.00    2.20
  -1 -14  -5    1.90    2.10
  -1 -14  -6    3.30    2.60
  -1 -14  -6    0.90    2.30
   1 -14   6    2.90    1.80
  -1 -14  -7    8.10    2.70
   1 -14   7    7.40    2.20
  -1 -14  -7    8.80    2.90
   1 -14   8   -1.70    2.00
  -1 -14  -8    2.60    2.60
  -1 -14  -8    0.10    2.70
  -1 -14  -9   13.70    3.20
  -1 -14  -9   13.00    3.40
   1 -14   9   13.30    2.80
   1 -14  10   17.40    3.10
  -1 -14 -10   23.20    4.00
  -1 -14 -10   19.50    3.60
   1 -14  11    4.40    2.70
  -1 -14 -11    2.50    3.10
  -1 -14 -11    3.20    3.50
  -1 -14 -12   11.80    4.10
  -1 -14 -12    7.60    3.40
  -1 -14 -13   10.50    3.60
  -1 -14 -13    8.80    4.00
   1 -15 -12   -3.90    3.40
   1 -15 -12    3.10    3.20
   1 -15 -11    5.60    3.40
   1 -15 -11    2.30    3.10
  -1 -15  11    0.30    2.70
  -1 -15  10    2.40    2.60
   1 -15 -10    1.70    3.20
   1 -15 -10    5.80    2.90
   1 -15  -9    1.10    2.70
  -1 -15   9    0.20    2.30
   1 -15  -9    0.50    2.80
   1 -15  -8    9.60    2.70
   1 -15  -8    6.70    3.00
  -1 -15   8    7.50    2.50
  -1 -15   7    4.00    1.90
  -1 -15   7    6.80    2.30
   1 -15  -7    6.40    2.70
   1 -15  -7    7.10    2.50
  -1 -15   6   17.60    2.10
  -1 -15   6   18.70    2.50
   1 -15  -6   18.50    2.90
   1 -15  -6   16.50    2.60
  -1 -15   5    0.50    1.90
  -1 -15   5    1.00    1.50
   1 -15  -5   -0.80    2.10
   1 -15  -5    0.80    1.90
  -1 -15   4   -0.10    1.70
  -1 -15   4    1.40    1.40
   1 -15  -4    0.10    1.90
   1 -15  -4    3.00    1.80
   1 -15  -3    1.70    1.80
   1 -15  -3    1.60    1.80
  -1 -15   3    1.70    1.30
   1 -15  -3   -1.00    1.60
  -1 -15   3    3.10    1.60
  -1 -15   2    2.50    1.60
  -1 -15   2    0.70    1.40
   1 -15  -2    1.10    1.40
   1 -15  -2    2.10    1.70
   1 -15  -2   -2.00    1.50
   1 -15  -1    8.90    1.70
  -1 -15   1    8.50    1.80
  -1 -15   1   10.60    1.60
   1 -15  -1    8.40    1.60
   1 -15  -1    8.60    1.40
  -1 -15   0    0.10    1.70
   1 -15   0    4.60    1.40
  -1 -15   0    3.20    1.50
  -1 -15  -1   14.00    2.00
  -1 -15  -1   15.30    2.20
   1 -15   1   16.50    1.50
  -1 -15  -2   38.60    2.90
  -1 -15  -2   32.80    2.60
   1 -15   2   32.90    2.20
  -1 -15  -3   59.29    4.20
   1 -15   3   57.09    2.80
  -1 -15  -3   63.39    3.80
   1 -15   4   32.80    2.70
  -1 -15  -4   35.80    3.30
  -1 -15  -4   40.90    3.20
  -1 -15  -4   30.90    3.10
  -1 -15  -5   -1.10    2.00
  -1 -15  -5    3.40    2.30
   1 -15   5    2.40    1.70
   1 -15   6    0.30    1.80
  -1 -15  -6    1.00    2.30
  -1 -15  -6   -1.60    2.30
  -1 -15  -7    4.30    2.40
  -1 -15  -7    3.30    2.70
   1 -15   7   -0.40    1.90
  -1 -15  -8   13.10    3.10
  -1 -15  -8    9.90    3.10
   1 -15   8   14.70    2.60
  -1 -15  -9   -4.50    2.80
  -1 -15  -9    1.60    2.80
   1 -15   9    0.00    2.30
  -1 -15 -10    0.90    2.90
  -1 -15 -10   -3.90    3.00
   1 -15  10    4.40    2.70
   1 -15  11    2.40    2.80
  -1 -15 -11   -0.60    3.30
  -1 -15 -11    2.00    3.10
  -1 -15 -12    0.00    3.20
  -1 -15 -12    1.00    3.60
   1 -16 -11    8.40    3.70
   1 -16 -11    4.70    3.10
  -1 -16  11    7.70    3.00
   1 -16 -10    4.70    3.30
   1 -16 -10    9.40    3.00
  -1 -16  10    6.70    2.80
   1 -16  -9   11.40    3.00
  -1 -16   9    5.80    2.60
   1 -16  -9    5.30    3.20
   1 -16  -8    2.70    2.60
   1 -16  -8    2.30    2.70
  -1 -16   8    7.80    2.50
  -1 -16   7    7.50    2.30
   1 -16  -7    9.20    2.60
   1 -16  -7    9.20    2.80
   1 -16  -6    4.50    2.30
   1 -16  -6    3.40    2.60
  -1 -16   6    5.90    2.10
   1 -16  -5    1.90    2.10
  -1 -16   5    0.60    1.90
  -1 -16   5   -0.80    1.50
   1 -16  -5    2.60    2.00
  -1 -16   4   10.10    1.60
   1 -16  -4    8.30    2.20
  -1 -16   4    7.60    2.00
   1 -16  -4    8.70    2.00
  -1 -16   3   22.00    1.70
   1 -16  -3   16.80    2.10
   1 -16  -3   19.70    2.40
  -1 -16   3   17.30    2.10
   1 -16  -2   12.40    2.00
  -1 -16   2    8.30    1.90
   1 -16  -2    8.80    1.60
  -1 -16   2   11.10    1.50
   1 -16  -2    7.00    1.80
  -1 -16   1   35.50    2.50
   1 -16  -1   31.80    2.40
  -1 -16   1   28.90    2.50
   1 -16   0    0.60    1.40
  -1 -16   0   -0.60    1.70
  -1 -16   0    1.00    1.50
  -1 -16  -1    1.40    1.90
  -1 -16  -1    3.90    1.70
   1 -16   1    1.50    1.40
  -1 -16  -2   11.10    2.30
  -1 -16  -2   13.00    2.10
   1 -16   2    9.20    1.50
   1 -16   3   -0.70    1.40
  -1 -16  -3   -0.70    2.10
  -1 -16  -3    1.00    1.90
  -1 -16  -4   15.00    2.80
  -1 -16  -4   15.40    2.40
   1 -16   4   12.60    1.80
  -1 -16  -5   13.00    2.60
   1 -16   5   17.80    2.10
   1 -16   6    7.70    2.00
  -1 -16  -6   11.40    2.80
  -1 -16  -6    2.80    2.40
  -1 -16  -7    5.80    2.60
  -1 -16  -7    5.40    2.80
   1 -16   7    2.90    2.10
  -1 -16  -8   14.60    3.40
   1 -16   8   13.40    2.60
  -1 -16  -8   13.20    3.00
  -1 -16  -9    4.60    3.20
   1 -16   9    1.50    2.40
  -1 -16  -9    3.80    2.80
  -1 -16 -10   10.80    3.60
  -1 -16 -10    6.30    3.20
   1 -16  10    9.50    2.80
  -1 -17   9    7.10    2.80
  -1 -17   8   -0.10    2.30
   1 -17  -8   -2.40    2.70
   1 -17  -8    4.70    2.60
   1 -17  -7    3.00    2.30
   1 -17  -7    3.20    2.60
  -1 -17   7    1.00    2.30
   1 -17  -6   61.19    4.30
  -1 -17   6   69.89    4.50
   1 -17  -6   67.49    5.10
  -1 -17   5    2.20    2.00
   1 -17  -5    3.00    2.00
   1 -17  -5    1.20    2.20
   1 -17  -4    5.80    2.30
  -1 -17   4    4.00    1.90
   1 -17  -4    8.00    2.00
  -1 -17   3   22.20    2.40
   1 -17  -3   23.20    2.50
   1 -17  -3   27.10    2.20
   1 -17  -2   26.30    2.60
  -1 -17   2   32.50    2.70
  -1 -17   1   18.10    1.70
  -1 -17   1   17.70    2.30
   1 -17  -1   17.00    2.10
  -1 -17   0    3.90    2.10
  -1 -17   0    5.70    1.50
   1 -17   0    5.60    1.70
  -1 -17  -1    6.60    1.70
  -1 -17  -1    9.20    2.20
   1 -17   1    4.70    1.50
  -1 -17  -2   -1.60    1.70
   1 -17   2    1.40    1.40
  -1 -17  -2    2.60    2.10
  -1 -17  -3   24.80    2.70
  -1 -17  -3   32.10    3.30
   1 -17   3   28.10    2.10
   1 -17   4    0.10    1.60
  -1 -17  -4    0.80    2.00
   1 -17   5   -0.70    1.80
  -1 -17  -5    0.90    2.10
   1 -17   6    8.80    2.10
  -1 -17  -6    5.70    2.50
  -1 -17  -7   -1.80    2.40
   1 -17   7   -1.10    2.00
  -1 -17  -8   -1.10    2.60
   1 -17   8    3.90    2.40
   1 -18  -5    3.70    2.10
  -1 -18   5    1.30    2.00
  -1 -18   4    9.60    2.20
   1 -18  -4    7.60    2.00
   1 -18  -3   -0.20    1.50
  -1 -18   3   -0.90    1.90
   1 -18  -2    6.00    2.00
  -1 -18   2    1.30    1.90
   1 -18  -1    0.90    1.80
  -1 -18   1   -0.60    1.90
  -1 -18   0    6.80    2.20
   1 -18   0    8.00    1.90
  -1 -18  -1    1.20    2.10
  -1 -18  -1    0.90    1.50
   1 -18   1   -3.00    1.50
  -1 -18  -2   31.60    2.50
   1 -18   2   29.50    2.20
  -1 -18  -2   32.70    3.20
  -1 -18  -3    1.70    1.90
  -1 -18  -3   -3.10    2.30
   1 -18   3    1.70    1.60
  -1 -18  -4    5.20    2.20
   1 -18   4    5.00    1.80
   1 -18   5    1.60    1.90
  -1 -18  -5    6.40    2.40
   2   0 -21   -4.60    4.30
  -2   0  21    3.10    3.00
   2   0 -20   44.40    5.80
  -2   0  20   22.80    3.50
  -2   0  19    1.40    2.70
   2   0 -19   -1.90    3.90
   2   0 -18   13.20    4.10
  -2   0  18    5.00    2.60
  -2   0  17    2.10    2.40
   2   0 -17   -3.50    3.40
   2   0 -16  141.69    7.60
  -2   0  16  147.69    6.30
  -2   0  15   -1.10    2.20
   2   0 -15   -3.00    2.90
   2   0 -14    8.40    3.10
  -2   0  14   15.70    2.60
   2   0 -13    2.90    2.70
  -2   0  13   -2.70    1.90
   2   0 -12  335.07   10.20
  -2   0  12  317.67    9.00
   2   0 -12  310.37    9.90
   2   0 -11    1.60    2.20
  -2   0  11    0.00    1.60
   2   0 -11    0.50    2.00
   2   0 -10  121.99    5.30
   2   0 -10  114.39    5.30
  -2   0  10  125.09    4.60
   2   0  -9   -0.90    2.00
  -2   0   9    0.30    1.50
   2   0  -9    0.20    1.90
  -2   0   8  446.36   11.00
   2   0  -8  439.76   11.70
   2   0  -8  455.15   11.80
   2   0  -7    0.60    1.80
  -2   0   7    0.60    1.30
   2   0  -7    1.10    1.70
  -2   0   7    1.90    1.60
  -2   0   6  832.32   19.40
   2   0  -6  858.51   20.00
  -2   0   6  859.41   19.90
   2   0  -6  874.01   20.00
  -2   0   5   -1.20    1.00
   2   0  -5    0.70    1.40
  -2   0   5   -0.40    1.30
   2   0  -5   -0.50    1.40
   2   0  -4  572.44   13.50
  -2   0   4  576.04   13.10
   2   0  -4  571.54   13.50
  -2   0   4  585.04   13.40
   2   0  -3   -0.10    1.10
   2   0  -3   -0.10    1.10
  -2   0   3    1.90    1.10
  -2   0   3    2.30    0.90
   2   0  -2   72.69    2.50
  -2   0   2   71.59    2.20
  -2   0   2   71.69    2.50
   2   0  -2   75.09    2.40
  -2   0   1   -0.20    0.40
   2   0  -1   -0.40    0.50
  -2   0   1   -0.20    0.60
   2   0   0    2.60    0.50
  -2   0   0    3.40    0.50
  -2   0   0    3.10    0.60
   2   0   0    3.60    0.60
  -2   0  -1    0.00    0.70
   2   0   1   -0.30    0.70
   2   0   2    4.60    0.80
  -2   0  -2    6.50    1.20
   2   0   3   -2.90    0.90
  -2   0  -3   -0.90    1.30
   2   0   4 1887.61   42.30
  -2   0  -4 1915.51   42.70
  -2   0  -4 1966.30   42.70
   2   0   5    0.40    1.10
  -2   0  -5   -1.70    1.40
  -2   0  -5    0.90    1.50
  -2   0  -6  821.42   19.20
   2   0   6  807.92   18.60
  -2   0  -6  805.52   19.20
   2   0   7   -0.10    1.40
  -2   0  -7   -0.50    1.90
  -2   0  -7   -0.50    1.80
   2   0   8   40.60    2.60
  -2   0  -8   34.40    2.90
  -2   0  -8   35.80    3.00
  -2   0  -9    1.00    1.90
  -2   0  -9    3.20    2.10
   2   0   9    3.00    1.50
  -2   0 -10  213.28    7.70
  -2   0 -10  207.98    7.30
   2   0  10  209.58    6.40
  -2   0 -11   -1.20    2.20
   2   0  11    1.30    1.70
   2   0  12    8.10    2.10
  -2   0 -12    5.80    2.90
  -2   0 -13    0.60    2.80
   2   0  13   -1.50    2.00
  -2   0 -14   16.80    3.70
   2   0  14   23.70    2.90
   2   0  15   -2.00    2.20
  -2   0 -15    1.80    3.30
   2   0  16   45.10    3.80
  -2   0 -16   51.19    5.30
  -2   0 -17    4.30    3.90
   2   0  17    0.40    2.40
   2   0  18    3.00    2.70
  -2   0 -18   -1.20    3.80
   2   0  19   -1.50    2.60
  -2   0 -19   -1.80    3.80
  -2   0 -20   15.60    6.00
   2   0  20   13.70    3.20
  -2   1  21    3.00    3.10
   2  -1 -21   -2.00    4.50
  -2  -1  21   -1.00    2.70
  -2   1  20    5.30    3.00
   2   1 -20    4.80    4.40
   2  -1 -20    4.30    4.50
  -2  -1  20    6.70    2.80
   2   1 -19    2.30    4.00
  -2   1  19    1.00    2.70
  -2  -1  19   -1.80    2.30
   2  -1 -19   -2.10    4.00
  -2   1  18    4.70    2.80
   2   1 -18    6.40    3.90
  -2  -1  18   -1.50    2.30
   2  -1 -18    3.90    4.00
  -2   1  17   11.50    3.00
   2   1 -17    6.60    3.70
   2  -1 -17    8.00    3.80
  -2  -1  17    7.70    2.60
  -2   1  16  139.89    6.40
   2   1 -16  136.49    7.40
  -2  -1  16  134.39    5.90
   2  -1 -16  145.29    8.00
  -2   1  15    2.70    2.40
   2   1 -15    7.40    3.20
  -2  -1  15    7.10    2.30
   2  -1 -15    4.90    3.20
  -2   1  14   63.49    4.50
   2   1 -14   65.89    4.90
  -2  -1  14   68.29    4.30
   2  -1 -14   64.79    5.10
  -2   1  13    2.70    2.00
   2   1 -13   -2.90    2.60
   2  -1 -13   -3.20    2.50
  -2  -1  13    1.40    1.90
   2  -1 -13    4.70    2.70
   2   1 -12   31.30    3.40
  -2   1  12   30.90    2.80
   2  -1 -12   33.40    3.50
   2  -1 -12   44.10    3.90
  -2  -1  12   39.30    2.80
  -2   1  11   11.30    2.10
   2   1 -11   16.90    2.70
   2  -1 -11   13.90    2.80
   2  -1 -11   14.30    2.70
  -2  -1  11   14.20    2.10
   2   1 -10   32.30    3.00
  -2   1  10   35.30    2.80
  -2  -1  10   31.70    2.40
   2  -1 -10   31.00    3.00
   2  -1 -10   30.00    2.90
   2   1  -9    0.10    1.90
  -2   1   9    1.70    1.60
   2  -1  -9    3.80    2.20
   2  -1  -9    2.40    2.00
  -2  -1   9    1.90    1.60
   2   1  -8  348.27    9.70
  -2   1   8  361.06    9.20
   2  -1  -8  352.26   10.00
   2  -1  -8  360.96    9.90
  -2  -1   8  370.26    9.10
  -2  -1   8  352.46    9.70
  -2   1   7   35.10    2.70
   2   1  -7   30.40    2.60
   2  -1  -7   30.40    2.60
  -2  -1   7   28.80    2.10
  -2  -1   7   34.90    2.70
   2  -1  -7   28.40    2.70
  -2   1   6  969.60   22.20
   2   1  -6  978.70   22.60
  -2  -1   6  980.90   22.60
  -2  -1   6  944.21   22.10
   2  -1  -6 1034.80   22.80
   2   1  -5 1087.49   25.40
  -2   1   5 1073.09   25.00
  -2   1   5 1169.18   25.40
   2  -1  -5 1134.29   25.50
  -2  -1   5 1136.69   25.60
   2  -1  -5 1144.19   25.50
  -2  -1   5 1132.39   25.40
  -2  -1   5 1085.69   24.90
  -2   1   4   54.19    2.30
   2   1  -4   55.09    2.60
  -2   1   4   55.89    2.50
  -2  -1   4   50.99    2.80
   2  -1  -4   59.09    2.70
  -2  -1   4   52.59    2.20
   2  -1  -4   54.29    2.80
  -2  -1   4   50.19    2.60
  -2   1   3    8.70    1.20
  -2   1   3    8.50    1.10
   2   1  -3   10.30    1.30
   2  -1  -3   11.30    1.30
  -2  -1   3    9.40    1.00
  -2  -1   3    7.50    1.20
  -2  -1   3    7.50    1.40
   2  -1  -3    8.00    1.30
  -2   1   2  730.33   15.70
  -2   1   2  701.03   15.80
   2   1  -2  672.13   15.90
   2  -1  -2  742.33   15.60
  -2  -1   2  703.03   15.90
  -2  -1   2  692.63   15.90
  -2  -1   2  684.13   15.70
   2  -1  -2  719.03   15.90
   2  -1  -2  739.13   15.90
  -2   1   1   31.60    1.00
  -2   1   1   31.00    1.30
  -2  -1   1   32.50    1.40
  -2  -1   1   32.70    1.20
  -2  -1   1   31.10    1.50
   2  -1  -1   28.90    1.30
  -2   1   0    8.50    0.70
   2   1   0    8.20    0.70
   2  -1   0    7.90    0.70
  -2  -1   0    8.00    0.80
  -2  -1   0    6.40    0.70
  -2  -1   0    6.70    0.60
  -2  -1   0    6.90    0.80
   2   1   1  204.68    4.80
  -2   1  -1  201.98    4.90
   2   1   1  196.68    5.00
  -2  -1  -1  208.88    5.00
  -2  -1  -1  194.88    5.10
  -2  -1  -1  207.18    4.80
  -2   1  -2  993.10   22.80
   2   1   2 1007.50   22.60
  -2  -1  -2 1065.69   22.70
  -2  -1  -2 1029.60   22.90
   2   1   3   -2.20    1.20
   2   1   3   -0.10    1.00
  -2   1  -3    1.80    1.20
   2  -1   3    0.10    0.80
  -2  -1  -3    1.30    1.30
  -2  -1  -3    0.10    1.30
   2  -1   3   -0.60    1.10
  -2   1  -4  612.44   14.60
   2  -1   4  605.64   14.10
  -2  -1  -4  635.74   14.80
   2  -1   4  645.74   14.70
  -2  -1  -4  627.64   14.70
   2   1   5    0.90    1.10
  -2   1  -5    1.20    1.40
   2  -1   5    1.30    1.00
  -2  -1  -5    0.90    1.50
  -2  -1  -5    2.80    1.60
   2  -1   5    1.50    1.40
  -2   1  -6  126.49    4.60
   2   1   6  125.59    4.20
  -2  -1  -6  120.99    4.70
   2  -1   6  129.89    3.90
  -2  -1  -6  119.29    4.80
   2  -1   6  131.69    4.80
   2   1   7  287.77    7.70
  -2   1  -7  282.27    8.20
  -2  -1  -7  284.07    8.50
   2  -1   7  285.67    7.40
   2  -1   7  327.77   10.70
  -2  -1  -7  282.97    8.30
  -2   1  -8  104.99    4.70
   2   1   8  104.89    4.20
  -2  -1  -8  107.59    4.90
   2  -1   8  106.19    3.90
  -2  -1  -8  108.49    5.10
  -2   1  -9  217.18    7.20
   2   1   9  224.18    6.50
  -2  -1  -9  225.78    7.40
  -2  -1  -9  217.18    7.40
   2  -1   9  219.28    6.30
   2   1  10  283.27    7.90
  -2   1 -10  276.67    8.80
  -2  -1 -10  283.07    8.90
  -2  -1 -10  268.87    8.80
   2  -1  10  280.87    7.70
   2   1  11    7.20    2.00
  -2   1 -11   10.80    2.70
   2  -1  11    6.30    1.80
  -2  -1 -11    2.80    2.30
  -2  -1 -11    6.70    2.60
   2   1  12    1.00    1.90
  -2   1 -12    2.00    2.60
  -2  -1 -12    4.70    2.80
   2  -1  12    1.10    1.80
   2   1  13    1.00    2.10
  -2   1 -13    3.30    2.90
   2  -1  13    3.10    2.00
  -2  -1 -13   -0.10    2.90
   2   1  14   97.59    5.10
  -2   1 -14   91.79    6.50
   2  -1  14   91.39    4.70
  -2  -1 -14   89.69    6.30
  -2   1 -15   68.39    5.50
   2   1  15   72.49    5.00
  -2  -1 -15   58.99    5.40
   2  -1  15   70.89    4.50
   2   1  16   54.29    4.20
  -2   1 -16   51.19    5.30
   2  -1  16   57.59    3.90
  -2  -1 -16   62.49    5.60
   2   1  17   28.20    3.60
  -2   1 -17   40.10    5.10
   2  -1  17   26.70    3.20
  -2  -1 -17   34.50    5.10
   2   1  18    8.90    3.00
  -2   1 -18   12.00    4.10
  -2  -1 -18    6.20    4.30
   2  -1  18    9.10    2.60
   2   1  19   23.00    3.60
   2  -1  19   21.60    3.10
  -2  -1 -19   24.60    5.10
   2   1  20    4.40    3.00
  -2  -1 -20   -1.30    4.20
   2  -1  20    3.90    2.60
  -2   2  21   -0.10    3.10
   2  -2 -21    1.10    4.50
  -2  -2  21    2.70    2.40
  -2   2  20   39.60    4.30
  -2  -2  20   46.90    3.80
   2  -2 -20   46.10    6.10
   2   2 -19   -0.20    3.80
  -2   2  19   -1.70    2.80
   2  -2 -19    1.20    4.00
  -2  -2  19    0.70    2.30
   2   2 -18   62.29    5.80
  -2   2  18   59.89    4.80
   2  -2 -18   55.99    5.90
  -2  -2  18   62.39    4.60
   2   2 -17  139.19    7.70
  -2   2  17  148.69    7.00
   2  -2 -17  135.69    8.00
  -2  -2  17  145.49    5.90
  -2   2  16  133.89    6.50
   2   2 -16  140.59    7.60
   2  -2 -16  141.99    8.00
  -2  -2  16  135.39    5.60
   2   2 -15   13.60    3.40
  -2   2  15   16.20    3.00
  -2  -2  15   14.60    2.40
   2  -2 -15    8.10    3.40
   2   2 -14   57.19    4.70
  -2   2  14   42.10    3.50
  -2  -2  14   47.80    3.20
   2  -2 -14   43.10    4.40
  -2   2  13    2.00    2.10
   2   2 -13    5.90    2.80
   2  -2 -13    8.70    3.00
   2  -2 -13    5.00    2.80
  -2  -2  13    5.90    1.90
   2   2 -12  167.58    6.60
  -2   2  12  171.68    6.10
   2  -2 -12  167.98    7.10
   2  -2 -12  169.88    7.00
  -2  -2  12  169.28    5.60
   2   2 -11   27.30    3.10
  -2   2  11   21.70    2.40
  -2  -2  11   28.30    2.20
   2  -2 -11   21.30    3.00
   2  -2 -11   32.20    3.40
  -2   2  10   52.69    3.50
   2   2 -10   56.89    4.10
  -2  -2  10   65.19    3.20
   2  -2 -10   58.69    4.40
   2  -2 -10   62.69    4.20
   2   2  -9  203.88    6.90
  -2   2   9  210.98    6.30
   2  -2  -9  197.68    6.90
  -2  -2   9  210.08    7.00
   2  -2  -9  229.28    7.30
  -2  -2   9  219.88    7.20
  -2  -2   9  213.98    6.00
   2   2  -8  109.39    4.70
  -2   2   8  116.09    4.40
  -2  -2   8  113.79    4.80
   2  -2  -8  135.59    5.30
   2  -2  -8  124.69    5.00
  -2  -2   8  115.19    5.00
  -2  -2   8  113.19    4.00
   2   2  -7  214.18    6.40
  -2   2   7  203.78    5.90
  -2  -2   7  196.28    5.60
  -2  -2   7  216.58    6.50
  -2  -2   7  208.98    6.60
   2  -2  -7  218.78    6.70
   2  -2  -7  210.18    6.60
  -2   2   6  554.14   13.00
   2   2  -6  556.24   13.40
  -2  -2   6  560.14   13.50
  -2  -2   6  544.05   12.70
   2  -2  -6  543.85   13.50
  -2  -2   6  555.44   13.40
   2  -2  -6  560.74   13.60
   2   2  -5   69.29    3.10
  -2   2   5   64.89    2.60
  -2  -2   5   66.39    3.20
   2  -2  -5   68.79    3.10
  -2  -2   5   66.39    2.90
  -2  -2   5   62.89    2.30
   2  -2  -5   60.29    3.20
   2   2  -4  547.25   12.90
  -2   2   4  534.55   12.50
  -2  -2   4  542.45   12.90
  -2  -2   4  553.74   13.00
   2  -2  -4  554.74   13.00
   2  -2  -4  568.94   12.50
   2  -2  -4  569.84   13.00
  -2  -2   4  536.85   12.40
   2   2  -3 8230.88  184.78
  -2   2   3 8370.26  185.08
  -2   2   3 8570.74  184.18
  -2  -2   3 8344.07  185.48
   2  -2  -3 8774.82  183.78
  -2  -2   3 8141.29  184.88
   2  -2  -3 8683.93  185.28
   2  -2  -3 8388.56  185.38
  -2  -2   3 8508.05  183.98
   2   2  -2  365.66    8.90
  -2   2   2  389.46    8.80
  -2   2   2  403.76    8.60
  -2  -2   2  390.56    8.50
   2  -2  -2  378.26    8.80
   2  -2  -2  389.16    8.90
  -2  -2   2  380.16    8.90
  -2  -2   2  382.36    8.50
  -2  -2   2  371.66    9.00
   2   2  -1  134.69    3.10
   2  -2  -1  132.19    3.30
   2  -2  -1  131.59    3.10
  -2  -2   1  119.99    3.50
  -2  -2   1  132.49    3.50
   2   2   0  546.85   12.20
  -2  -2   0  527.75   12.50
  -2  -2   0  556.14   12.20
  -2  -2   0  572.14   12.20
   2  -2   0  546.25   12.20
  -2  -2   0  573.34   12.50
   2   2   1 2244.08   49.10
  -2  -2  -1 2300.37   49.20
   2  -2   1 2244.08   48.90
  -2  -2  -1 2198.08   49.20
  -2  -2  -1 2187.98   48.80
  -2  -2  -1 2290.47   48.90
  -2   2  -2  775.62   17.00
   2   2   2  749.23   16.90
  -2  -2  -2  720.93   17.20
  -2  -2  -2  767.42   17.30
  -2  -2  -2  762.12   17.20
  -2  -2  -2  782.52   16.90
  -2  -2  -2  747.73   16.80
   2   2   3  982.30   21.90
  -2   2  -3  958.30   22.00
  -2  -2  -3 1002.10   22.30
  -2  -2  -3  955.50   22.20
  -2  -2  -3  980.60   21.80
  -2  -2  -3 1010.50   22.30
  -2   2  -4   57.39    2.70
  -2  -2  -4   56.49    3.00
   2  -2   4   61.59    2.80
  -2  -2  -4   61.89    3.20
  -2  -2  -4   55.99    2.40
  -2   2  -5 1649.83   37.00
   2   2   5 1681.83   37.30
   2   2   5 1607.74   36.70
  -2  -2  -5 1660.13   37.30
   2  -2   5 1686.43   37.10
  -2  -2  -5 1649.73   37.30
   2   2   6 1275.27   29.40
  -2   2  -6 1289.27   29.30
   2   2   6 1268.57   28.90
  -2  -2  -6 1319.57   29.60
   2  -2   6 1309.87   29.40
  -2  -2  -6 1279.07   29.50
   2  -2   6 1252.07   28.50
  -2   2  -7    1.30    1.80
   2   2   7    3.30    1.60
  -2  -2  -7    0.10    2.00
   2  -2   7    2.10    1.80
   2  -2   7    1.50    1.20
  -2  -2  -7   -0.30    2.00
  -2   2  -8  582.14   14.70
   2   2   8  567.44   14.20
  -2  -2  -8  572.94   15.00
  -2  -2  -8  616.14   15.10
   2  -2   8  590.34   13.70
   2  -2   8  588.84   14.90
  -2   2  -9  306.77    9.10
   2   2   9  319.17    8.50
  -2  -2  -9  311.17    9.30
   2  -2   9  302.37    7.90
  -2  -2  -9  314.77    9.40
   2  -2   9  311.37    9.30
   2   2  10   18.10    2.20
  -2   2 -10   13.00    2.50
   2  -2  10   14.80    2.50
   2  -2  10   12.00    1.70
  -2  -2 -10   10.90    2.70
  -2  -2 -10   16.00    2.70
   2   2  11   78.99    4.30
  -2   2 -11   78.99    4.80
  -2  -2 -11   82.89    5.20
  -2  -2 -11   87.89    5.30
   2  -2  11   87.59    3.80
  -2   2 -12   68.29    4.80
   2   2  12   62.99    4.30
   2  -2  12   62.19    3.60
  -2  -2 -12   58.79    4.40
  -2  -2 -12   58.89    4.60
  -2   2 -13   11.20    3.30
   2   2  13   10.00    2.50
  -2  -2 -13   14.50    3.60
   2  -2  13   15.40    2.30
   2   2  14    0.50    2.20
  -2   2 -14   -2.10    3.00
   2  -2  14   -2.40    1.80
  -2  -2 -14   -0.40    3.10
  -2   2 -15    4.50    3.40
   2   2  15    1.60    2.50
   2  -2  15    0.60    2.00
  -2  -2 -15   -1.20    3.30
   2   2  16   31.80    3.70
  -2   2 -16   34.00    4.80
   2  -2  16   32.10    3.00
  -2  -2 -16   39.00    5.10
   2   2  17   55.19    4.50
  -2   2 -17   52.49    5.50
   2  -2  17   40.40    3.40
  -2  -2 -17   52.89    5.70
   2   2  18    0.30    2.90
  -2  -2 -18    3.50    4.10
   2  -2  18    3.80    2.20
   2   2  19    4.60    3.20
  -2  -2 -19    0.50    4.10
   2   2  20   -1.80    3.00
  -2  -2 -20    8.50    4.70
  -2  -2 -20    9.20    3.60
  -2   3  21   -2.70    3.20
  -2  -3  21   -1.60    2.00
   2  -3 -21    3.10    4.80
  -2   3  20    3.10    3.40
   2  -3 -20   14.40    5.00
  -2  -3  20    8.50    2.40
  -2   3  19    6.00    3.40
   2  -3 -19    0.00    4.10
  -2  -3  19   -0.70    2.00
  -2   3  18    0.20    2.90
   2  -3 -18    3.70    3.90
  -2  -3  18    1.10    2.10
  -2   3  17   17.00    3.40
   2   3 -17   13.30    4.00
  -2  -3  17   15.30    2.50
   2  -3 -17   18.70    4.40
  -2   3  16    0.70    2.50
   2   3 -16    0.90    3.10
  -2  -3  16    1.90    2.00
   2  -3 -16   -4.60    3.20
   2   3 -15   88.49    6.20
  -2   3  15   95.59    5.50
  -2  -3  15   80.39    4.20
   2  -3 -15   74.69    5.70
   2   3 -14   90.89    5.60
  -2   3  14   92.69    5.30
   2  -3 -14   94.69    6.40
  -2  -3  14   86.69    4.10
   2  -3 -14   88.39    6.10
   2   3 -13   -0.40    2.60
  -2   3  13    4.80    2.30
   2  -3 -13    3.40    2.90
  -2  -3  13    4.20    1.70
   2  -3 -13    0.00    2.70
   2   3 -12   62.39    4.70
  -2   3  12   61.39    4.10
  -2  -3  12   56.39    3.30
  -2  -3  12   61.79    5.00
   2  -3 -12   68.79    5.20
   2  -3 -12   64.59    5.00
   2   3 -11   24.90    2.90
  -2   3  11   20.80    2.50
  -2  -3  11   26.60    2.90
  -2  -3  11   21.80    2.00
   2  -3 -11   25.00    3.20
   2  -3 -11   23.80    3.10
   2   3 -10   27.80    2.80
  -2   3  10   21.50    2.30
  -2  -3  10   25.10    2.80
   2  -3 -10   21.80    2.70
   2  -3 -10   22.70    2.90
  -2  -3  10   25.50    2.00
  -2  -3  10   25.80    2.80
  -2   3   9  189.08    5.80
   2   3  -9  190.08    6.40
  -2  -3   9  181.08    5.20
   2  -3  -9  183.98    6.70
  -2  -3   9  189.68    6.60
  -2  -3   9  188.88    6.50
   2  -3  -9  200.68    6.80
   2   3  -8   18.90    2.30
  -2   3   8   12.50    2.00
   2  -3  -8   15.60    2.40
  -2  -3   8   18.40    2.30
  -2  -3   8   14.10    2.30
  -2  -3   8   21.50    1.60
   2  -3  -8   15.00    2.50
  -2   3   7    2.60    1.50
   2   3  -7    2.80    1.80
   2  -3  -7    1.30    1.80
   2  -3  -7    2.30    2.00
  -2  -3   7    3.00    1.80
  -2  -3   7    2.20    1.10
  -2  -3   7    2.90    1.70
  -2   3   6    7.50    1.40
   2   3  -6    5.70    1.60
  -2  -3   6    6.10    1.60
   2  -3  -6    6.50    1.20
   2  -3  -6    7.70    1.90
  -2  -3   6    5.60    1.70
   2  -3  -6    5.60    1.80
  -2  -3   6    4.80    1.00
  -2   3   5 1089.89   24.20
   2   3  -5 1094.49   24.60
   2  -3  -5 1096.09   24.80
   2  -3  -5 1111.09   24.00
  -2  -3   5 1069.29   24.60
  -2  -3   5 1097.89   24.70
  -2  -3   5 1061.69   23.80
   2  -3  -5 1072.69   24.80
   2   3  -4   73.29    3.00
  -2   3   4   81.69    2.60
  -2  -3   4   77.89    3.00
   2  -3  -4   80.49    3.20
   2  -3  -4   78.49    3.20
   2  -3  -4   84.89    2.10
  -2  -3   4   75.09    3.10
   2  -3  -4   83.29    2.10
   2   3  -3  305.87    7.60
  -2   3   3  319.37    7.50
  -2  -3   3  320.27    7.70
   2  -3  -3  309.87    7.70
  -2  -3   3  300.77    7.60
   2  -3  -3  325.27    7.70
   2   3  -2 5490.45  122.19
   2  -3  -2 5784.32  122.49
   2  -3  -2 5712.03  122.89
   2  -3  -2 5509.85  122.69
  -2  -3   2 5627.84  122.89
  -2  -3   2 5524.45  122.59
   2   3  -1   19.10    1.50
   2  -3  -1   19.60    1.10
  -2  -3   1   20.00    1.30
  -2  -3   1   17.20    1.20
  -2  -3   0 1312.27   27.60
  -2  -3   0 1209.38   27.60
   2  -3   0 1228.08   27.20
   2   3   1  503.95   11.10
  -2  -3  -1  463.75   11.50
  -2  -3  -1  499.85   11.50
   2  -3   1  500.25   11.10
  -2  -3  -1  518.85   11.60
   2   3   2 1815.22   40.00
  -2  -3  -2 1841.32   39.80
  -2  -3  -2 1757.92   40.30
  -2  -3  -2 1861.21   39.80
  -2  -3  -2 1858.61   40.40
   2  -3   2 1833.62   40.00
  -2  -3  -2 1809.42   40.30
   2   3   3  441.26   10.20
  -2   3  -3  441.16   10.20
  -2  -3  -3  457.15   10.10
  -2  -3  -3  427.16   10.60
  -2  -3  -3  444.86   10.10
  -2  -3  -3  429.86   10.70
  -2  -3  -3  445.26   10.70
  -2   3  -4  405.16    9.90
   2   3   4  413.76    9.90
  -2  -3  -4  418.36    9.70
  -2  -3  -4  402.76   10.30
  -2  -3  -4  427.66   10.50
   2  -3   4  415.06   10.00
  -2  -3  -4  421.26   10.30
  -2   3  -5   20.90    1.90
   2   3   5   17.60    1.70
   2  -3   5   19.10    1.90
  -2  -3  -5   18.60    2.20
  -2  -3  -5   20.90    1.70
  -2  -3  -5   19.40    2.20
   2   3   6  289.97    7.60
  -2   3  -6  287.67    7.80
  -2  -3  -6  289.37    8.30
  -2  -3  -6  294.47    8.40
  -2  -3  -6  295.37    7.50
   2  -3   6  287.47    8.00
  -2   3  -7   15.10    2.10
   2   3   7   13.70    1.90
   2  -3   7   14.20    2.10
  -2  -3  -7   14.50    2.40
  -2  -3  -7   18.40    2.50
  -2  -3  -7   16.10    1.80
   2   3   8   32.80    2.50
  -2   3  -8   29.80    2.70
  -2  -3  -8   27.00    2.20
   2  -3   8   26.70    2.60
  -2  -3  -8   32.70    3.10
  -2  -3  -8   37.00    3.20
  -2   3  -9  628.14   16.00
   2   3   9  634.74   15.60
  -2  -3  -9  641.34   16.50
  -2  -3  -9  651.63   16.60
   2  -3   9  659.83   16.40
  -2   3 -10   73.99    4.40
   2   3  10   66.99    4.00
   2  -3  10   68.19    2.90
   2  -3  10   70.19    4.60
  -2  -3 -10   72.59    4.90
  -2  -3 -10   73.69    4.80
   2   3  11   40.70    3.10
  -2   3 -11   50.89    3.80
   2  -3  11   44.90    3.80
   2  -3  11   45.90    2.80
  -2  -3 -11   44.60    4.00
  -2  -3 -11   46.10    4.00
  -2   3 -12   67.29    4.80
   2   3  12   70.99    4.60
  -2  -3 -12   80.09    5.70
   2  -3  12   74.39    3.40
  -2  -3 -12   84.19    5.70
   2   3  13   11.00    2.70
  -2   3 -13   13.10    3.20
   2  -3  13    7.70    1.80
  -2  -3 -13   13.40    3.50
   2   3  14    2.00    2.50
  -2   3 -14    1.10    3.10
   2  -3  14    2.40    1.70
  -2  -3 -14    8.00    3.50
   2   3  15   13.30    3.00
  -2   3 -15    6.60    3.40
  -2  -3 -15    4.20    3.60
   2   3  16   91.69    5.80
  -2   3 -16   85.69    8.20
  -2  -3 -16   77.19    5.60
  -2  -3 -16   79.59    6.40
   2   3  17    6.30    2.90
  -2  -3 -17    4.30    4.00
  -2  -3 -17    1.00    2.70
   2   3  18    3.70    3.10
  -2  -3 -18    0.60    2.90
  -2  -3 -18   -2.40    4.00
   2   3  19    6.00    3.40
  -2  -3 -19    5.20    3.20
  -2  -3 -19    5.90    4.30
   2   3  20    0.50    3.30
  -2  -3 -20   -0.20    4.50
  -2  -3 -20    1.40    3.40
  -2   4  21   -0.50    3.50
   2  -4 -21   -3.80    3.00
   2  -4 -21   -3.50    4.60
  -2   4  20   -2.20    3.30
   2  -4 -20    0.50    2.80
   2  -4 -20   -1.50    4.60
  -2   4  19    7.80    3.30
   2  -4 -19    6.00    4.50
   2  -4 -19    9.80    3.00
  -2   4  18   12.70    3.40
   2  -4 -18   14.60    4.60
  -2  -4  18    7.20    1.90
  -2   4  17   17.10    3.30
   2  -4 -17   10.80    4.20
  -2  -4  17   15.00    2.00
  -2   4  16   61.09    4.70
   2   4 -16   54.29    5.00
  -2  -4  16   49.10    3.30
   2  -4 -16   57.99    5.60
   2   4 -15   91.09    6.20
  -2   4  15  103.49    5.80
  -2  -4  15   91.49    4.00
   2  -4 -15   92.79    6.50
   2   4 -14   26.00    3.60
  -2   4  14   23.70    3.10
   2  -4 -14   25.50    3.90
  -2  -4  14   21.90    2.10
   2  -4 -14   13.70    3.40
   2   4 -13    5.00    2.60
  -2   4  13    6.20    2.40
   2  -4 -13    3.90    3.00
  -2  -4  13    4.90    1.50
   2  -4 -13    6.90    3.00
   2   4 -12    5.10    2.50
  -2   4  12    8.10    2.30
  -2  -4  12    1.70    2.40
   2  -4 -12    8.70    2.90
  -2  -4  12    5.90    1.50
   2  -4 -12    8.60    3.00
   2   4 -11    4.20    2.20
  -2   4  11   -3.00    1.70
   2  -4 -11   -0.20    2.30
   2  -4 -11    1.80    2.40
  -2  -4  11    2.20    2.10
  -2  -4  11    0.50    1.20
  -2   4  10   13.20    2.10
   2   4 -10   16.10    2.40
   2  -4 -10   11.30    2.60
  -2  -4  10   13.40    2.30
   2  -4 -10   11.00    2.60
  -2  -4  10   15.20    1.40
  -2  -4  10   15.70    2.50
   2   4  -9    5.80    2.00
  -2   4   9    7.60    1.70
   2  -4  -9    8.40    2.30
   2  -4  -9    3.90    2.20
  -2  -4   9    5.10    1.00
  -2  -4   9    9.50    2.10
  -2  -4   9    4.90    1.90
   2   4  -8  203.28    6.50
  -2   4   8  205.68    6.10
   2  -4  -8  212.18    7.10
   2  -4  -8  226.28    5.70
  -2  -4   8  205.68    5.00
  -2  -4   8  202.08    6.50
  -2  -4   8  221.18    6.80
   2  -4  -8  205.88    6.80
   2  -4  -8  210.58    5.60
  -2   4   7   54.09    3.10
   2   4  -7   58.39    3.40
  -2  -4   7   52.79    3.40
   2  -4  -7   54.69    3.60
   2  -4  -7   58.29    3.90
   2  -4  -7   62.69    2.50
  -2  -4   7   62.89    3.70
   2  -4  -7   60.89    2.50
  -2   4   6  236.68    6.40
   2   4  -6  241.98    6.70
   2  -4  -6  251.97    5.80
   2  -4  -6  242.68    7.10
   2  -4  -6  247.38    5.80
   2  -4  -6  236.88    7.10
  -2  -4   6  242.28    6.80
  -2  -4   6  247.28    7.00
  -2   4   5   32.10    2.00
   2   4  -5   30.30    2.00
  -2  -4   5   24.50    2.00
   2  -4  -5   29.40    2.20
  -2  -4   5   29.20    2.10
   2  -4  -5   29.40    2.30
   2   4  -4  160.58    4.70
  -2   4   4  173.28    4.20
   2  -4  -4  166.78    4.90
  -2  -4   4  167.18    4.90
  -2  -4   4  164.78    4.80
   2  -4  -4  172.38    4.90
   2  -4  -3  257.67    6.70
  -2  -4   3  260.67    6.40
   2  -4  -3  255.07    6.40
  -2  -4   3  242.68    6.40
   2  -4  -3  256.37    6.30
   2  -4  -2  164.08    4.20
  -2  -4   2  159.38    4.30
  -2  -4   2  163.58    4.30
  -2  -4   2  161.28    4.20
   2  -4  -2  152.18    3.90
   2  -4  -2  158.78    3.90
   2  -4  -1   83.69    2.30
  -2  -4   1   87.29    2.70
  -2  -4   1   86.79    2.70
  -2  -4   0  146.89    3.90
  -2  -4   0  142.69    3.90
   2  -4   1  449.06   10.00
  -2  -4  -1  452.35   10.50
  -2  -4  -1  446.76   10.60
  -2  -4  -1  455.45   10.50
   2   4   2 2306.57   49.99
   2  -4   2 2268.07   49.99
  -2  -4  -2 2249.87   50.49
  -2  -4  -2 2321.97   50.49
  -2  -4  -2 2306.57   50.39
   2   4   3  320.37    7.80
  -2  -4  -3  335.27    8.40
  -2  -4  -3  346.17    7.40
  -2  -4  -3  330.67    8.30
   2  -4   3  316.57    7.90
  -2  -4  -3  333.37    7.40
  -2  -4  -3  318.77    8.40
   2   4   4   28.60    2.10
  -2  -4  -4   32.40    1.80
  -2  -4  -4   30.80    1.70
  -2  -4  -4   34.10    2.40
  -2  -4  -4   28.50    2.20
  -2  -4  -4   29.90    2.30
   2   4   5 1011.70   22.90
  -2   4  -5  977.40   22.90
  -2  -4  -5 1016.00   22.60
  -2  -4  -5 1002.70   23.50
  -2  -4  -5 1013.70   23.50
   2  -4   5 1030.20   23.10
  -2  -4  -5 1014.50   22.50
  -2   4  -6   47.80    2.90
   2   4   6   40.90    2.80
  -2  -4  -6   45.30    3.70
  -2  -4  -6   42.50    2.50
  -2  -4  -6   49.10    2.60
  -2  -4  -6   39.40    3.00
   2  -4   6   51.59    3.20
  -2   4  -7   64.79    3.30
   2   4   7   54.89    3.20
   2  -4   7   57.49    3.60
  -2  -4  -7   61.79    3.00
  -2  -4  -7   58.09    4.10
  -2  -4  -7   60.09    4.10
   2   4   8   76.39    3.70
  -2   4  -8   85.99    4.00
  -2  -4  -8   81.59    3.50
  -2  -4  -8   79.09    4.60
  -2  -4  -8   82.39    4.50
   2  -4   8   86.49    4.30
   2   4   9  546.85   13.70
  -2   4  -9  561.04   14.10
  -2  -4  -9  539.35   13.40
  -2  -4  -9  538.25   14.60
  -2  -4  -9  563.64   14.70
   2  -4   9  559.14   14.40
   2   4  10   31.20    2.80
  -2   4 -10   42.80    3.40
  -2  -4 -10   39.40    2.80
   2  -4  10   36.30    3.40
  -2  -4 -10   37.70    3.70
  -2  -4 -10   39.30    3.60
  -2   4 -11   87.99    5.10
   2   4  11   88.69    4.70
  -2  -4 -11   92.69    5.60
  -2  -4 -11   91.59    5.70
   2  -4  11   89.99    5.30
  -2  -4 -11   88.69    4.30
  -2   4 -12   46.10    4.00
   2   4  12   47.80    3.70
  -2  -4 -12   43.10    4.20
  -2  -4 -12   46.60    3.30
  -2  -4 -12   41.10    4.20
  -2   4 -13   45.90    4.20
   2   4  13   36.60    3.60
  -2  -4 -13   43.20    4.30
  -2  -4 -13   43.00    3.40
  -2  -4 -13   45.00    4.70
  -2   4 -14   -3.60    2.70
   2   4  14    1.50    2.40
  -2  -4 -14   -3.70    2.10
  -2  -4 -14    5.20    3.30
   2   4  15   55.09    4.40
  -2  -4 -15   48.60    5.20
  -2  -4 -15   49.80    3.90
   2   4  16    2.40    2.80
  -2  -4 -16    6.50    2.80
  -2  -4 -16    0.50    3.70
   2   4  17    8.00    3.20
  -2  -4 -17   11.30    3.00
  -2  -4 -17    7.90    4.20
   2   4  18    7.50    3.30
  -2  -4 -18    5.70    3.00
  -2  -4 -18    8.80    4.40
   2   4  19   -4.60    3.10
  -2  -4 -19    0.90    4.30
  -2  -4 -19   -1.40    3.00
   2   4  20   28.80    4.50
  -2  -4 -20   29.20    4.10
  -2  -4 -20   33.00    5.90
  -2   5  20   23.40    4.50
   2  -5 -20   22.60    3.50
   2  -5 -20   30.20    5.90
  -2   5  19   12.00    3.70
   2  -5 -19   15.10    5.00
   2  -5 -19   13.00    3.10
  -2   5  18   -0.50    3.00
   2  -5 -18    2.40    4.10
   2  -5 -18   -1.70    2.50
  -2   5  17    3.10    3.00
   2  -5 -17    2.80    3.80
   2  -5 -17    5.60    2.60
  -2   5  16    2.90    2.80
   2  -5 -16   -2.40    2.20
   2  -5 -16    5.10    3.80
  -2   5  15    0.40    2.60
   2  -5 -15    1.80    3.30
   2  -5 -15    0.00    2.20
  -2   5  14    2.10    2.40
   2   5 -14    5.60    2.90
   2  -5 -14    0.00    2.00
   2  -5 -14   -2.60    2.90
   2  -5 -14    3.00    3.10
   2   5 -13    6.70    2.70
  -2   5  13    8.10    2.50
   2  -5 -13    6.30    2.00
   2  -5 -13    6.70    3.10
   2  -5 -13    9.40    3.40
   2   5 -12   49.40    3.80
  -2   5  12   50.09    3.60
  -2  -5  12   44.60    3.90
   2  -5 -12   56.69    4.60
   2  -5 -12   56.89    4.50
   2  -5 -12   60.49    3.40
   2   5 -11  640.14   16.40
  -2   5  11  648.34   15.90
  -2  -5  11  636.24   16.60
   2  -5 -11  639.04   15.10
   2  -5 -11  642.44   17.00
   2  -5 -11  640.64   15.20
  -2  -5  11  645.94   16.80
   2  -5 -11  652.43   17.10
  -2   5  10    3.90    1.80
   2   5 -10    4.40    2.00
  -2  -5  10    2.70    2.00
   2  -5 -10    1.00    2.20
   2  -5 -10    3.20    2.30
   2  -5 -10    4.00    1.30
   2  -5 -10    2.20    1.30
  -2  -5  10    7.20    2.20
  -2   5   9   50.69    3.20
   2   5  -9   52.29    3.50
   2  -5  -9   42.90    3.40
  -2  -5   9   59.59    3.80
   2  -5  -9   55.19    2.40
   2  -5  -9   54.89    2.50
  -2  -5   9   56.99    3.90
   2  -5  -9   58.09    4.30
  -2   5   8  210.68    6.30
   2   5  -8  223.98    6.60
   2  -5  -8  227.18    5.50
   2  -5  -8  222.48    7.30
  -2  -5   8  224.08    6.80
  -2  -5   8  215.58    6.90
   2  -5  -8  223.88    5.50
   2  -5  -8  225.08    7.20
   2   5  -7  118.09    4.30
  -2   5   7  118.39    4.00
  -2  -5   7  120.79    4.50
  -2  -5   7  114.99    4.60
   2  -5  -7  105.09    4.70
   2  -5  -7  117.49    4.80
  -2   5   6  235.38    6.20
   2   5  -6  233.78    6.50
  -2  -5   6  230.58    6.60
   2  -5  -6  230.18    6.90
  -2  -5   6  236.98    6.80
   2  -5  -6  240.98    7.10
  -2   5   5  102.29    3.30
   2   5  -5  105.19    3.70
   2  -5  -5  115.39    4.30
  -2  -5   5  112.89    4.00
   2  -5  -5  103.59    4.10
  -2  -5   5  102.69    3.90
  -2  -5   4    7.50    1.50
  -2  -5   4    5.00    1.30
   2  -5  -4    3.90    1.50
   2  -5  -4    4.20    1.50
  -2  -5   3    3.60    1.10
   2  -5  -3    3.90    1.20
  -2  -5   3    3.70    1.20
   2  -5  -3    3.00    1.10
  -2  -5   3    3.10    1.10
  -2  -5   2  124.09    3.50
   2  -5  -2  117.79    3.00
  -2  -5   2  128.09    3.50
   2  -5  -2  120.89    3.40
   2  -5  -2  121.09    3.00
  -2  -5   1  218.38    5.40
   2  -5  -1  215.58    5.00
  -2  -5   1  214.58    5.30
  -2  -5   0    7.70    1.10
  -2  -5   0    8.40    1.20
  -2  -5   0    8.50    1.10
  -2  -5  -1   77.29    2.90
  -2  -5  -1   75.09    2.80
  -2  -5  -1   77.19    2.80
  -2  -5  -2   46.20    2.70
   2  -5   2   49.20    1.80
  -2  -5  -2   51.89    2.60
  -2  -5  -2   48.50    2.60
   2   5   3  259.37    6.40
  -2  -5  -3  266.87    7.10
  -2  -5  -3  255.57    7.10
  -2  -5  -3  257.17    7.00
   2  -5   3  264.47    6.50
   2   5   4   50.29    2.50
   2  -5   4   44.60    2.50
  -2  -5  -4   50.89    3.40
  -2  -5  -4   48.60    3.20
  -2  -5  -4   52.69    3.20
   2   5   5   15.70    1.70
  -2  -5  -5   15.70    1.10
  -2  -5  -5   17.90    2.20
  -2  -5  -5   17.90    1.10
   2  -5   5   13.90    1.70
  -2  -5  -5   12.70    2.10
  -2   5  -6   20.70    1.90
   2   5   6   19.20    1.90
  -2  -5  -6   19.30    1.50
   2  -5   6   17.20    1.90
  -2  -5  -6   21.80    2.50
  -2  -5  -6   17.80    2.30
  -2  -5  -6   21.30    1.50
   2   5   7    5.90    1.60
  -2   5  -7    8.60    1.70
  -2  -5  -7    9.20    2.20
  -2  -5  -7    9.70    1.30
   2  -5   7    4.90    1.70
  -2  -5  -7    9.50    2.20
  -2  -5  -7    5.10    1.30
   2   5   8  107.19    4.30
  -2   5  -8  105.79    4.40
  -2  -5  -8  108.69    3.80
  -2  -5  -8  111.19    5.40
   2  -5   8  122.09    4.90
  -2  -5  -8  109.89    5.10
  -2  -5  -8  108.39    3.70
  -2   5  -9   26.80    2.60
   2   5   9   25.80    2.50
  -2  -5  -9   27.40    2.20
  -2  -5  -9   27.90    3.10
  -2  -5  -9   28.30    3.10
   2  -5   9   25.00    2.80
  -2   5 -10   83.09    4.50
   2   5  10   89.69    4.50
  -2  -5 -10   85.69    5.20
   2  -5  10   82.19    4.90
  -2  -5 -10   71.79    5.30
  -2  -5 -10   84.09    3.80
  -2   5 -11   99.69    5.20
   2   5  11  101.39    5.00
  -2  -5 -11  105.29    6.20
   2  -5  11  102.99    5.60
  -2  -5 -11  102.59    4.40
  -2  -5 -11  104.09    6.00
   2   5  12   -1.00    2.20
  -2   5 -12   -1.80    2.30
  -2  -5 -12    1.30    2.90
  -2  -5 -12    0.10    2.00
  -2  -5 -12    0.10    2.80
   2  -5  12   -0.40    3.30
   2   5  13   10.40    2.60
  -2  -5 -13    7.10    3.20
  -2  -5 -13    7.80    3.40
  -2  -5 -13    8.00    2.30
   2   5  14   14.20    2.90
  -2  -5 -14   12.80    3.80
  -2  -5 -14    6.90    2.40
   2   5  15   29.60    3.70
  -2  -5 -15   17.90    2.90
  -2  -5 -15   23.10    4.40
   2   5  16   34.70    3.90
  -2  -5 -16   40.60    5.30
  -2  -5 -16   31.60    3.50
   2   5  17    7.80    3.20
  -2  -5 -17   10.80    2.90
  -2  -5 -17   -0.10    4.00
   2   5  18   22.30    4.00
  -2  -5 -18   16.10    4.90
  -2  -5 -18   15.40    3.20
   2   5  19   11.20    3.80
  -2  -5 -19    8.10    4.80
  -2  -5 -19   10.70    3.30
  -2   6  20    6.60    3.80
   2  -6 -20    9.30    5.00
   2  -6 -20   -4.60    2.50
  -2   6  19    0.70    3.50
   2  -6 -19    4.30    4.70
   2  -6 -19    1.80    2.50
  -2   6  18   17.10    3.80
   2  -6 -18    5.00    4.30
   2  -6 -18    8.50    2.60
  -2   6  17   -0.10    2.80
   2  -6 -17    3.20    2.30
   2  -6 -17   -3.50    3.70
  -2   6  16   37.30    4.00
   2  -6 -16   38.60    3.10
   2  -6 -16   24.00    4.70
  -2   6  15   40.60    3.90
   2  -6 -15   44.60    3.10
   2  -6 -15   39.50    4.80
   2  -6 -15   44.50    5.00
  -2   6  14   11.60    2.80
   2  -6 -14    5.40    3.30
   2  -6 -14    8.10    3.40
   2  -6 -14    8.10    2.00
  -2   6  13   64.99    4.70
   2  -6 -13   49.90    4.70
   2  -6 -13   53.79    3.30
   2  -6 -13   71.19    5.50
  -2   6  12   61.29    4.40
   2   6 -12   60.99    4.40
  -2  -6  12   64.69    4.70
   2  -6 -12   67.29    3.00
   2  -6 -12   59.09    4.70
   2  -6 -12   58.09    3.10
   2  -6 -12   68.29    5.60
   2   6 -11   61.89    4.20
  -2   6  11   56.89    3.90
  -2  -6  11   58.39    4.30
   2  -6 -11   53.79    4.30
  -2  -6  11   51.39    4.00
   2  -6 -11   53.09    2.70
   2  -6 -11   47.70    4.30
   2  -6 -11   52.89    2.50
   2   6 -10   47.90    3.40
  -2   6  10   50.59    3.40
   2  -6 -10   50.29    2.20
  -2  -6  10   45.40    3.50
   2  -6 -10   51.49    2.10
   2  -6 -10   51.69    3.90
   2  -6 -10   45.70    3.70
  -2  -6  10   44.90    3.60
   2   6  -9   26.70    2.50
  -2   6   9   27.40    2.30
   2  -6  -9   25.70    2.90
  -2  -6   9   26.30    2.70
   2  -6  -9   21.90    2.80
  -2  -6   9   24.00    2.60
   2   6  -8  322.27    8.60
  -2   6   8  314.87    8.30
  -2  -6   8  320.87    9.00
  -2  -6   8  325.87    9.10
   2  -6  -8  308.97    9.20
   2  -6  -8  326.87    9.40
  -2   6   7    4.70    1.30
   2   6  -7    2.80    1.50
   2  -6  -7    3.90    1.90
  -2  -6   7    3.70    1.60
  -2  -6   7    2.30    1.60
   2  -6  -7    2.80    1.80
  -2   6   6    1.00    1.10
  -2  -6   6   -1.00    1.40
   2  -6  -6    0.50    1.70
   2  -6  -6    1.10    1.60
  -2  -6   6    2.20    1.50
   2  -6  -5   37.80    2.50
   2  -6  -5   36.20    2.50
  -2  -6   5   40.20    2.60
  -2  -6   5   31.30    2.20
  -2  -6   4   13.60    1.60
  -2  -6   4   13.40    1.50
   2  -6  -4   14.30    1.70
  -2  -6   4   12.40    1.60
   2  -6  -4   13.80    1.70
   2  -6  -3  177.48    4.80
  -2  -6   3  178.38    4.90
   2  -6  -3  182.68    4.70
  -2  -6   3  172.28    4.90
   2  -6  -3  181.38    5.00
  -2  -6   3  177.18    4.90
   2  -6  -2   -0.30    1.00
  -2  -6   2   -1.60    1.00
  -2  -6   2    0.80    1.10
  -2  -6   1  478.75   11.00
   2  -6  -1  470.65   10.60
  -2  -6   1  473.75   10.90
  -2  -6   0    2.30    1.10
  -2  -6   0    2.40    1.20
  -2  -6   0    3.00    1.00
  -2  -6  -1    8.50    1.30
  -2  -6  -1    9.10    1.40
  -2  -6  -1    9.50    1.40
  -2  -6  -2  151.98    4.70
  -2  -6  -2  158.68    4.70
   2  -6   2  149.59    3.80
  -2  -6  -2  157.38    4.70
   2  -6   2  150.78    3.90
  -2  -6  -3   35.20    2.90
  -2  -6  -3   38.10    2.80
   2  -6   3   38.60    2.00
  -2  -6  -3   34.20    2.30
   2   6   4    7.30    1.30
  -2  -6  -4    8.50    1.90
  -2  -6  -4    7.90    1.80
  -2  -6  -4    9.10    1.80
   2  -6   4    9.80    1.40
   2   6   5   10.50    1.50
  -2  -6  -5   13.60    2.10
  -2  -6  -5   11.60    2.10
   2  -6   5   13.00    1.60
   2  -6   5   13.40    1.60
  -2  -6  -5   11.20    2.00
   2   6   6   18.50    1.80
  -2  -6  -6   14.20    2.30
   2  -6   6   13.50    1.80
  -2  -6  -6   16.80    2.40
   2   6   7   83.59    3.70
  -2  -6  -7   78.09    4.50
   2  -6   7   81.79    3.90
  -2  -6  -7   91.49    2.60
  -2  -6  -7   91.29    4.70
  -2  -6  -7   84.79    2.60
   2   6   8  117.69    4.40
  -2   6  -8  109.59    4.30
  -2  -6  -8  118.59    3.60
  -2  -6  -8  116.69    3.50
  -2  -6  -8  123.79    5.70
   2  -6   8  112.59    4.90
  -2  -6  -8  115.19    5.40
   2   6   9   10.10    2.10
  -2   6  -9    9.20    2.00
  -2  -6  -9   12.60    1.50
  -2  -6  -9   12.70    1.60
  -2  -6  -9   11.50    2.80
   2  -6   9   11.70    2.40
  -2  -6  -9   10.00    2.70
   2   6  10  132.29    5.30
  -2   6 -10  127.89    5.20
  -2  -6 -10  124.79    6.40
  -2  -6 -10  122.19    6.10
  -2  -6 -10  121.39    4.30
  -2  -6 -10  118.79    4.10
   2  -6  10  128.79    5.90
   2   6  11   88.69    4.90
  -2  -6 -11   94.29    6.10
   2  -6  11   88.49    5.40
  -2  -6 -11   93.39    4.00
  -2  -6 -11  100.69    6.10
   2   6  12   15.20    2.80
  -2  -6 -12   11.80    3.40
  -2  -6 -12   10.60    2.10
   2  -6  12   13.20    3.00
  -2  -6 -12   12.60    3.30
   2   6  13    3.10    2.50
  -2  -6 -13    4.70    3.40
  -2  -6 -13    0.70    3.20
  -2  -6 -13    6.40    2.20
   2   6  14   35.50    3.70
  -2  -6 -14   31.70    3.00
  -2  -6 -14   35.60    4.60
   2   6  15    3.70    2.70
  -2  -6 -15    0.40    2.20
  -2  -6 -15    2.20    3.70
   2   6  16   -0.60    3.00
  -2  -6 -16    2.80    2.40
  -2  -6 -16    3.80    3.80
   2   6  17    2.60    3.20
  -2  -6 -17    2.50    4.00
  -2  -6 -17   -2.60    2.40
   2   6  18  101.59    7.30
  -2  -6 -18   98.69    5.80
  -2  -6 -18   98.59    7.70
   2   6  19    5.60    3.80
  -2  -6 -19    6.60    4.60
  -2  -6 -19    6.70    2.90
  -2   7  20   13.00    4.10
   2  -7 -20    8.90    2.40
   2  -7 -20    9.10    5.20
  -2   7  19    7.90    3.70
   2  -7 -19    5.00    4.70
   2  -7 -19    7.40    2.30
  -2   7  18   -1.20    3.20
   2  -7 -18    7.10    4.50
   2  -7 -18   -0.80    2.00
  -2   7  17   36.10    4.30
   2  -7 -17   27.50    5.00
   2  -7 -17   38.00    2.70
  -2   7  16    2.80    2.80
   2  -7 -16    4.40    1.80
   2  -7 -16    4.00    3.80
  -2   7  15    3.60    2.80
   2  -7 -15    7.20    3.70
   2  -7 -15    6.90    1.70
   2  -7 -15    8.00    3.70
  -2   7  14   10.10    2.80
   2  -7 -14    7.10    1.50
   2  -7 -14   12.90    3.80
   2  -7 -14    2.50    3.40
  -2   7  13   10.00    2.70
   2  -7 -13   11.10    3.50
   2  -7 -13   12.80    1.30
   2  -7 -13   14.40    1.40
   2  -7 -13   10.40    3.40
  -2   7  12   22.10    2.90
  -2  -7  12   17.20    3.20
   2  -7 -12   13.50    3.30
   2  -7 -12   12.70    3.30
  -2   7  11   60.89    4.00
   2  -7 -11   63.89    4.70
  -2  -7  11   61.79    4.80
   2  -7 -11   54.59    4.30
  -2  -7  11   49.30    3.90
   2   7 -10  146.19    5.70
  -2   7  10  148.59    5.40
  -2  -7  10  155.78    6.00
  -2  -7  10  154.38    6.30
   2  -7 -10  153.48    6.70
   2  -7 -10  149.39    6.50
  -2   7   9    2.00    1.60
   2   7  -9    3.30    1.80
  -2  -7   9    1.80    1.90
   2  -7  -9    3.30    2.30
   2  -7  -9    3.00    2.30
  -2  -7   9    0.50    1.90
  -2   7   8    0.30    1.40
   2  -7  -8   -0.30    2.00
  -2  -7   8    1.60    1.70
   2  -7  -8   -1.30    1.90
  -2  -7   8    0.60    1.70
  -2   7   7   -0.60    1.20
  -2  -7   7   -0.70    1.50
   2  -7  -7    0.70    1.80
  -2  -7   7    2.00    1.60
   2  -7  -7   -2.60    1.70
  -2   7   6   22.90    1.70
   2  -7  -6   23.50    2.40
  -2  -7   6   26.40    2.20
  -2  -7   6   27.20    2.10
   2  -7  -6   24.70    2.30
  -2  -7   5  217.18    6.20
  -2  -7   5  225.98    6.20
   2  -7  -5  221.08    6.40
   2  -7  -5  218.28    6.40
  -2  -7   5  216.18    6.10
  -2  -7   4    8.80    1.40
  -2  -7   4   11.70    1.50
  -2  -7   4    9.40    1.40
   2  -7  -4    8.60    1.50
   2  -7  -4    7.90    1.50
   2  -7  -3  158.78    4.30
  -2  -7   3  153.98    4.50
  -2  -7   3  156.08    4.40
   2  -7  -3  154.18    4.60
   2  -7  -3  160.08    4.40
  -2  -7   3  159.08    4.50
  -2  -7   2    2.70    1.10
   2  -7  -2    0.00    1.00
  -2  -7   2    0.00    1.00
  -2  -7   1   31.10    2.00
  -2  -7   1   37.00    2.10
   2  -7  -1   33.50    1.50
  -2  -7   0  278.07    7.00
  -2  -7   0  288.47    7.20
  -2  -7   0  293.47    7.10
  -2  -7  -1  330.57    8.40
  -2  -7  -1  336.37    8.30
  -2  -7  -1  342.07    8.30
   2  -7   2  361.86    8.30
   2  -7   2  372.86    8.40
  -2  -7  -2  361.26    9.10
  -2  -7  -2  371.66    9.20
  -2  -7  -2  365.16    9.20
  -2  -7  -3    7.40    1.70
  -2  -7  -3    4.90    1.60
   2  -7   3    8.00    1.10
  -2  -7  -3    5.90    1.60
   2   7   4  284.37    7.00
   2  -7   4  275.27    7.10
  -2  -7  -4  288.17    7.80
  -2  -7  -4  280.87    7.90
  -2  -7  -4  285.07    7.90
   2   7   5  411.26    9.90
   2  -7   5  405.46    9.90
  -2  -7  -5  400.06   10.70
  -2  -7  -5  397.96   10.80
   2  -7   5  406.36   10.00
  -2  -7  -5  413.76   10.70
   2   7   6   11.00    1.60
  -2  -7  -6   11.30    2.20
   2  -7   6   11.20    1.70
   2  -7   6   13.60    1.70
  -2  -7  -6    6.00    2.10
   2   7   7   57.19    3.20
   2  -7   7   51.49    3.30
  -2  -7  -7   52.69    4.20
  -2  -7  -7   53.69    3.90
   2   7   8  158.78    5.30
  -2  -7  -8  154.58    6.50
   2  -7   8  155.28    5.70
  -2  -7  -8  156.68    6.30
   2   7   9   14.40    2.30
   2  -7   9   16.40    2.50
  -2  -7  -9   15.50    2.90
  -2  -7  -9   12.90    3.00
   2   7  10   70.59    4.40
  -2  -7 -10   68.69    2.70
  -2  -7 -10   68.99    5.60
   2  -7  10   83.19    5.00
  -2  -7 -10   70.39    2.70
  -2  -7 -10   78.29    5.40
   2   7  11   30.80    3.10
  -2  -7 -11   27.20    1.90
  -2  -7 -11   23.60    1.90
   2  -7  11   30.10    3.40
  -2  -7 -11   21.40    3.60
  -2  -7 -11   18.20    3.50
   2   7  12   29.50    3.20
  -2  -7 -12   26.80    4.00
  -2  -7 -12   24.80    4.00
  -2  -7 -12   26.30    2.20
   2  -7  12   24.10    3.40
   2   7  13    2.70    2.60
  -2  -7 -13    1.50    3.30
  -2  -7 -13    5.40    3.30
  -2  -7 -13    7.20    1.90
   2   7  14    1.40    2.70
  -2  -7 -14    3.70    1.90
  -2  -7 -14   -2.40    3.40
  -2  -7 -14   -1.90    3.60
   2   7  15   41.50    4.10
  -2  -7 -15   34.60    4.90
  -2  -7 -15   38.10    3.00
   2   7  16    5.10    3.10
  -2  -7 -16    2.50    3.90
  -2  -7 -16    1.90    2.20
   2   7  17  220.68    9.00
  -2  -7 -17  201.78    7.00
  -2  -7 -17  185.58    9.80
   2   7  18   12.00    3.80
  -2  -7 -18    7.70    4.40
  -2  -7 -18   15.00    2.70
   2   7  19   15.30    4.20
  -2  -7 -19   11.40    4.80
  -2  -7 -19   10.30    2.80
  -2   8  19   -2.50    3.30
   2  -8 -19    2.30    4.60
  -2   8  18    4.40    3.50
   2  -8 -18    5.60    4.40
  -2   8  17    2.70    3.10
   2  -8 -17    3.90    4.00
  -2   8  16    7.80    3.10
   2  -8 -16    8.50    4.00
  -2   8  15    1.30    2.60
   2  -8 -15    5.30    3.70
   2  -8 -15    4.40    3.50
  -2   8  14   75.99    5.40
   2  -8 -14   81.89    6.10
   2  -8 -14   72.19    5.70
  -2   8  13   11.20    2.70
   2  -8 -13    9.20    3.40
   2  -8 -13    6.60    3.40
  -2   8  12    6.10    2.40
   2  -8 -12    7.50    3.00
   2  -8 -12    6.50    3.10
  -2  -8  12    9.70    2.80
  -2   8  11    7.10    2.20
   2  -8 -11    5.20    2.80
   2  -8 -11   11.60    3.00
  -2  -8  11    5.60    2.50
  -2  -8  11    7.20    2.50
  -2   8  10   58.99    3.80
   2  -8 -10   57.49    4.40
  -2  -8  10   59.89    4.20
   2  -8 -10   51.39    4.10
  -2  -8  10   56.39    4.60
  -2   8   9   41.80    2.90
  -2  -8   9   42.90    3.40
   2  -8  -9   47.60    3.80
   2  -8  -9   36.70    3.50
  -2  -8   9   39.30    3.20
  -2   8   8   21.10    2.00
  -2  -8   8   18.10    2.40
   2  -8  -8   13.80    2.50
  -2  -8   8   16.80    2.20
   2  -8  -8   14.30    2.50
  -2   8   7   91.09    3.40
  -2  -8   7  100.89    4.20
   2  -8  -7  100.79    4.50
   2  -8  -7   83.29    4.50
  -2  -8   7   97.39    4.30
   2  -8  -6    2.70    1.70
  -2  -8   6    9.00    1.60
  -2  -8   6    7.30    1.70
  -2  -8   6    5.60    1.60
   2  -8  -6    3.00    1.80
  -2  -8   5    6.40    1.50
  -2  -8   5    5.50    1.40
   2  -8  -5    4.90    1.60
  -2  -8   5    4.50    1.50
   2  -8  -5    6.50    1.60
   2  -8  -4  100.09    3.70
  -2  -8   4   89.09    3.40
  -2  -8   4   98.39    3.40
   2  -8  -4   89.59    3.50
  -2  -8   4   93.89    3.50
  -2  -8   3  183.98    5.00
  -2  -8   3  172.48    4.90
   2  -8  -3  185.98    4.80
   2  -8  -3  186.88    5.00
   2  -8  -3  165.58    4.80
  -2  -8   2  108.69    3.50
   2  -8  -2  103.79    3.30
  -2  -8   2  112.69    3.40
  -2  -8   1   45.70    2.30
  -2  -8   1   49.30    2.30
   2  -8  -1   44.60    1.70
  -2  -8   0    3.80    1.10
  -2  -8   0    7.00    1.20
  -2  -8   0    6.10    1.20
  -2  -8  -1   -1.90    1.10
  -2  -8  -1   -0.60    1.20
  -2  -8  -1    0.20    1.20
  -2  -8  -2   21.30    2.00
  -2  -8  -2   19.70    1.80
  -2  -8  -2   22.30    1.90
   2  -8   3    0.70    0.90
  -2  -8  -3    1.80    1.50
  -2  -8  -3    0.90    1.50
   2  -8   3    0.80    0.90
  -2  -8  -3    0.90    1.50
  -2  -8  -4   45.10    3.30
   2  -8   4   44.80    2.30
  -2  -8  -4   48.40    3.20
  -2  -8  -4   39.70    3.10
   2   8   5   15.20    1.50
  -2  -8  -5   10.20    1.90
  -2  -8  -5   10.10    2.00
  -2  -8  -5    8.80    2.00
   2  -8   5   13.90    1.60
   2  -8   5    9.90    1.40
   2   8   6  408.36   10.00
   2  -8   6  401.06   10.20
  -2  -8  -6  394.66   10.90
  -2  -8  -6  411.66   11.10
   2  -8   6  385.46   10.10
   2   8   7    7.50    1.70
  -2  -8  -7    5.30    2.30
  -2  -8  -7    8.40    2.30
   2  -8   7    7.00    1.70
   2  -8   7    4.90    1.70
   2   8   8    7.70    2.00
  -2  -8  -8    4.30    2.50
   2  -8   8    5.30    1.90
  -2  -8  -8    4.70    2.40
   2   8   9   14.40    2.30
  -2  -8  -9   13.50    3.00
   2  -8   9   12.70    2.50
  -2  -8  -9   10.30    3.00
   2   8  10   23.60    2.80
   2  -8  10   32.10    3.30
  -2  -8 -10   28.40    3.70
  -2  -8 -10   16.60    3.40
   2   8  11   -3.60    2.00
  -2  -8 -11    2.00    2.80
   2  -8  11    2.00    2.40
  -2  -8 -11    4.20    3.00
   2   8  12   37.40    3.60
  -2  -8 -12   31.80    4.30
  -2  -8 -12   37.80    4.40
   2  -8  12   38.30    4.00
   2   8  13   55.99    4.30
  -2  -8 -13   48.60    5.00
  -2  -8 -13   49.00    5.10
   2   8  14    8.00    2.90
  -2  -8 -14    7.00    3.70
  -2  -8 -14    6.30    3.70
  -2  -8 -14    8.20    1.50
   2   8  15   -2.30    2.70
  -2  -8 -15    6.10    4.00
  -2  -8 -15    3.00    1.50
   2   8  16   41.00    4.50
  -2  -8 -16   42.70    5.40
  -2  -8 -16   44.00    3.10
   2   8  17   40.20    4.80
  -2  -8 -17   47.20    3.40
  -2  -8 -17   31.90    5.40
   2   8  18    6.00    3.70
  -2  -8 -18    6.90    2.00
  -2  -8 -18   -0.40    4.30
  -2   9  19   -7.50    3.30
  -2   9  18   93.59    7.10
   2  -9 -18   94.79    7.50
  -2   9  17   23.30    3.90
   2  -9 -17   28.50    5.20
  -2   9  16   10.90    3.20
   2  -9 -16    8.00    5.20
   2  -9 -16    2.50    3.90
  -2   9  15   -1.90    2.60
   2  -9 -15    0.30    3.50
   2  -9 -15   -1.40    3.40
  -2   9  14   49.99    4.10
   2  -9 -14   41.80    4.90
   2  -9 -14   48.70    4.80
  -2   9  13    5.70    2.60
   2  -9 -13    9.80    3.50
   2  -9 -13    8.70    3.50
  -2   9  12   23.50    3.10
  -2  -9  12   24.30    3.40
   2  -9 -12   24.00    3.70
   2  -9 -12   23.30    3.80
  -2   9  11    5.10    2.20
   2  -9 -11    4.40    2.90
  -2  -9  11    4.90    2.60
   2  -9 -11    7.30    3.10
  -2  -9  11    3.60    2.50
  -2   9  10   10.20    2.10
  -2  -9  10    8.20    2.60
   2  -9 -10    8.80    2.90
  -2  -9  10    7.30    2.40
   2  -9 -10    5.20    2.70
  -2   9   9   21.50    2.40
   2  -9  -9   15.30    2.90
  -2  -9   9   19.80    2.70
  -2  -9   9   16.30    2.60
   2  -9  -9   15.60    2.90
  -2   9   8    8.70    1.80
  -2  -9   8    7.70    2.20
   2  -9  -8    5.80    2.40
   2  -9  -8   11.80    2.50
  -2  -9   8    6.90    2.00
  -2   9   7   51.59    3.70
   2  -9  -7   38.10    3.20
  -2  -9   7   51.19    3.60
  -2  -9   7   49.50    3.10
   2  -9  -7   50.89    3.70
  -2  -9   7   44.70    3.20
   2  -9  -6   17.80    2.30
  -2  -9   6   16.90    2.10
  -2  -9   6   18.30    1.90
   2  -9  -6   14.90    2.20
  -2  -9   6   17.90    2.00
  -2  -9   5   33.90    2.60
  -2  -9   5   32.00    2.40
   2  -9  -5   28.40    2.40
  -2  -9   5   29.20    2.20
   2  -9  -5   33.00    2.40
  -2  -9   4    2.00    1.20
  -2  -9   4    0.90    1.20
   2  -9  -4    0.40    1.30
  -2  -9   4    1.10    1.20
   2  -9  -4    0.80    1.30
  -2  -9   3  164.18    4.70
  -2  -9   3  166.18    4.70
   2  -9  -3  162.98    4.70
   2  -9  -3  157.18    4.60
   2  -9  -3  163.78    4.50
   2  -9  -2   19.20    1.40
  -2  -9   2   21.50    1.60
  -2  -9   2   16.00    1.50
  -2  -9   1   42.50    2.40
  -2  -9   1   49.80    2.40
   2  -9  -1   40.50    1.80
  -2  -9   0   -0.50    1.10
  -2  -9   0   -0.70    1.10
  -2  -9   0    1.10    1.10
  -2  -9  -1   73.89    3.10
  -2  -9  -1   62.99    3.00
  -2  -9  -1   71.59    3.00
  -2  -9  -2   41.40    2.80
  -2  -9  -2   47.90    2.90
  -2  -9  -2   46.60    2.80
   2  -9   3    6.90    1.00
   2  -9   3    5.30    1.00
  -2  -9  -3    4.90    1.70
  -2  -9  -3    3.60    1.70
  -2  -9  -3    3.40    1.60
  -2  -9  -4   50.89    3.50
  -2  -9  -4   57.69    3.50
  -2  -9  -4   49.50    3.40
   2  -9   4   46.70    2.30
   2   9   5   31.40    2.30
   2  -9   5   30.20    2.30
  -2  -9  -5   29.70    2.70
  -2  -9  -5   28.20    2.70
  -2  -9  -5   28.80    2.80
   2  -9   5   29.90    2.00
   2   9   6   10.10    1.70
  -2  -9  -6    9.00    2.40
   2  -9   6    6.40    1.60
  -2  -9  -6    6.80    2.20
   2  -9   6    9.60    1.60
   2   9   7  294.57    8.10
   2  -9   7  293.87    8.90
  -2  -9  -7  311.47    9.50
  -2  -9  -7  307.97    9.20
   2  -9   7  296.57    8.40
   2   9   8   52.19    3.40
   2  -9   8   57.49    4.00
  -2  -9  -8   47.70    4.00
  -2  -9  -8   49.30    4.00
   2   9   9   -1.10    1.90
  -2  -9  -9    5.50    2.70
   2  -9   9    3.90    2.20
  -2  -9  -9   -0.30    2.70
   2   9  10   -0.20    2.10
   2  -9  10    2.20    2.30
  -2  -9 -10   -2.00    2.80
  -2  -9 -10    0.70    2.80
   2   9  11   -0.60    2.20
   2  -9  11    1.20    2.30
  -2  -9 -11   -2.90    2.90
  -2  -9 -11    4.60    3.20
   2   9  12   -0.70    2.40
  -2  -9 -12    4.20    3.10
  -2  -9 -12    8.90    3.60
   2  -9  12    2.40    2.70
   2   9  13   12.50    3.00
  -2  -9 -13   14.40    3.80
  -2  -9 -13   11.00    3.80
   2   9  14    6.20    2.90
  -2  -9 -14   10.30    3.70
  -2  -9 -14    2.00    3.70
   2   9  15   39.10    4.30
  -2  -9 -15   44.80    5.20
   2   9  16    0.60    3.10
  -2  -9 -16    2.50    4.00
   2   9  17   12.00    3.70
  -2  -9 -17    5.50    4.30
   2   9  18    0.30    3.60
  -2  -9 -18   -3.90    4.00
  -2  10  18   26.80    4.40
   2 -10 -18   32.40    5.50
  -2  10  17   30.80    6.00
   2 -10 -17   36.90    5.40
   2 -10 -16    4.00    3.90
   2 -10 -16    9.90    4.10
   2 -10 -15   11.80    4.20
   2 -10 -15   10.40    4.00
   2 -10 -14   15.80    3.90
   2 -10 -14   14.20    4.00
   2 -10 -13   58.79    5.20
   2 -10 -13   49.99    4.80
  -2 -10  12   12.50    3.10
   2 -10 -12   11.10    3.30
   2 -10 -12    7.40    3.40
   2 -10 -11   91.39    5.90
   2 -10 -11   84.09    6.30
  -2 -10  11   97.09    5.80
  -2 -10  11   85.09    5.10
   2 -10 -10   14.50    3.20
  -2 -10  10   22.20    3.10
   2 -10 -10   19.40    3.30
  -2 -10  10   22.80    2.90
   2 -10  -9    2.70    2.60
   2 -10  -9    4.40    2.50
  -2 -10   9    4.70    2.20
  -2 -10   9    1.90    2.20
   2 -10  -8    0.50    2.10
  -2 -10   8    0.70    2.00
   2 -10  -8   -1.60    2.20
  -2 -10   8   -0.60    1.80
   2 -10  -7    3.70    2.20
  -2 -10   7    1.80    1.70
  -2 -10   7   -0.80    1.80
   2 -10  -7    1.60    2.00
   2 -10  -6    1.10    1.90
   2 -10  -6    0.90    1.80
  -2 -10   6   -1.60    1.40
  -2 -10   6   -1.50    1.50
  -2 -10   6    0.80    1.70
  -2 -10   5   29.40    2.20
   2 -10  -5   32.10    2.50
  -2 -10   5   27.50    2.10
   2 -10  -5   30.50    2.40
  -2 -10   5   26.60    2.20
   2 -10  -4    7.60    1.60
  -2 -10   4    7.80    1.60
  -2 -10   4    5.70    1.50
   2 -10  -4    6.50    1.60
   2 -10  -3   35.80    2.30
   2 -10  -3   35.50    2.40
  -2 -10   3   34.50    2.50
   2 -10  -3   29.90    2.20
  -2 -10   3   34.00    2.30
  -2 -10   2   48.50    2.60
   2 -10  -2   52.09    2.30
   2 -10  -2   53.29    1.90
  -2 -10   2   48.10    2.60
   2 -10  -1    9.10    1.00
  -2 -10   1    8.60    1.40
  -2 -10   1   10.10    1.40
  -2 -10   0   10.60    1.50
  -2 -10   0   10.70    1.50
  -2 -10  -1   27.60    2.00
  -2 -10  -1   26.60    2.00
  -2 -10  -1   28.80    2.10
  -2 -10  -2   25.10    2.10
  -2 -10  -2   27.60    2.20
  -2 -10  -2   19.80    2.00
   2 -10   3    0.50    0.90
  -2 -10  -3   -1.60    1.60
  -2 -10  -3   -1.00    1.50
  -2 -10  -3    1.70    1.70
  -2 -10  -4  128.39    5.00
  -2 -10  -4  125.69    5.00
  -2 -10  -4  126.89    5.00
   2 -10   4  122.79    3.80
  -2 -10  -5   39.80    3.20
  -2 -10  -5   32.30    3.00
  -2 -10  -5   34.20    2.90
   2 -10   5   34.10    2.50
   2 -10   5   39.20    2.50
   2 -10   6    0.40    1.40
  -2 -10  -6    2.70    2.20
  -2 -10  -6   -0.60    2.10
   2 -10   6   -2.50    1.50
   2 -10   7  196.58    6.30
  -2 -10  -7  197.78    7.50
  -2 -10  -7  198.98    7.20
   2 -10   8    1.00    2.00
  -2 -10  -8    2.90    2.60
  -2 -10  -8    6.90    2.80
  -2 -10  -9  219.88    8.30
   2 -10   9  228.18    7.70
  -2 -10  -9  217.78    8.60
  -2 -10 -10   45.90    4.30
   2 -10  10   43.40    3.80
  -2 -10 -10   48.90    4.50
  -2 -10 -11   18.00    3.80
   2 -10  11   18.10    3.10
  -2 -10 -11   18.80    3.60
   2  10  12    6.80    3.60
  -2 -10 -12   11.80    3.70
   2 -10  12    8.80    2.90
  -2 -10 -12    8.90    3.40
   2  10  13    3.20    2.80
  -2 -10 -13   -1.90    3.50
  -2 -10 -13    5.10    3.50
   2  10  14   -5.30    2.60
  -2 -10 -14    3.40    3.40
  -2 -10 -14   -2.40    3.50
   2  10  15   -0.70    3.00
  -2 -10 -15    6.80    4.00
   2  10  16  103.69    6.80
  -2 -10 -16   76.19    6.80
   2  10  17   -3.70    3.20
  -2 -10 -17   -2.00    3.80
   2 -11 -17   -1.30    3.90
   2 -11 -16   11.20    4.50
   2 -11 -16   14.40    4.30
   2 -11 -15    5.90    3.80
   2 -11 -15    7.50    4.00
   2 -11 -14   44.10    5.10
   2 -11 -14   40.90    4.90
   2 -11 -13   17.80    3.80
   2 -11 -13   18.20    4.00
  -2 -11  12   18.40    3.30
   2 -11 -12   15.10    3.60
   2 -11 -12   16.70    3.80
   2 -11 -11   13.50    3.30
  -2 -11  11   14.10    3.00
   2 -11 -11   14.70    3.50
  -2 -11  11    8.60    2.70
  -2 -11  10   14.60    2.70
  -2 -11  10   17.30    2.90
   2 -11 -10   15.80    3.20
   2 -11 -10   17.10    3.30
   2 -11  -9  117.89    6.20
   2 -11  -9  131.19    6.00
  -2 -11   9  111.19    5.30
  -2 -11   9  122.69    5.80
  -2 -11   8   43.00    3.20
   2 -11  -8   49.70    3.80
   2 -11  -8   47.90    3.80
  -2 -11   8   46.20    3.50
  -2 -11   7   79.89    4.30
  -2 -11   7   76.49    4.00
   2 -11  -7   71.79    4.50
   2 -11  -7   77.29    4.70
  -2 -11   6   11.70    2.00
   2 -11  -6   13.40    2.20
   2 -11  -6   12.90    2.40
  -2 -11   6   12.60    2.00
  -2 -11   5    2.80    1.50
  -2 -11   5    1.70    1.60
   2 -11  -5    4.20    1.80
   2 -11  -5    2.80    1.70
   2 -11  -4   -0.30    1.50
   2 -11  -4    3.80    1.60
  -2 -11   4    2.20    1.60
  -2 -11   4    1.60    1.40
  -2 -11   3   25.80    2.00
   2 -11  -3   26.60    1.90
   2 -11  -3   22.90    1.80
   2 -11  -3   24.40    1.90
  -2 -11   3   21.50    1.90
  -2 -11   2   33.00    2.60
   2 -11  -2   30.50    1.90
   2 -11  -2   31.50    2.00
   2 -11  -2   37.00    2.20
  -2 -11   2   33.50    2.40
   2 -11  -1    0.00    0.90
  -2 -11   1    0.80    1.30
  -2 -11   1    1.20    1.30
  -2 -11   0    1.60    1.40
  -2 -11   0    1.50    1.40
  -2 -11  -1   17.40    1.90
  -2 -11  -1   22.10    2.00
  -2 -11  -1   18.70    2.00
  -2 -11  -2  310.37    8.40
  -2 -11  -2  305.77    8.40
  -2 -11  -2  317.87    8.50
  -2 -11  -3   -1.00    1.70
  -2 -11  -3    0.20    1.70
  -2 -11  -3    0.70    1.80
   2 -11   3    0.20    0.90
   2 -11   4    5.70    1.10
  -2 -11  -4    3.00    2.00
  -2 -11  -4    4.30    2.00
   2 -11   4    4.70    1.20
  -2 -11  -4    5.10    2.00
  -2 -11  -5    7.60    2.30
   2 -11   5    7.90    1.40
  -2 -11  -5    5.60    2.20
   2 -11   5    5.90    1.50
  -2 -11  -5    6.00    2.30
  -2 -11  -6   67.79    4.80
   2 -11   6   58.49    3.50
  -2 -11  -6   67.09    4.50
   2 -11   7    8.30    2.00
  -2 -11  -7    2.40    2.50
  -2 -11  -7    3.10    2.50
  -2 -11  -8  194.48    7.90
   2 -11   8  180.88    6.70
  -2 -11  -8  206.48    7.70
   2 -11   9   74.99    4.80
  -2 -11  -9   62.19    4.90
  -2 -11  -9   68.49    4.90
  -2 -11 -10    5.90    3.10
  -2 -11 -10   10.10    3.40
   2 -11  10    7.20    2.60
  -2 -11 -11    6.70    3.20
  -2 -11 -11    8.10    3.40
   2 -11  11    2.10    2.50
  -2 -11 -12   14.30    3.90
  -2 -11 -12    8.00    3.50
   2 -11  12    8.90    3.00
  -2 -11 -13    6.20    3.50
  -2 -11 -13   -0.20    3.70
  -2 -11 -14   -1.10    3.80
  -2 -11 -14   -0.80    3.60
  -2 -11 -15    8.90    4.00
  -2 -11 -16   21.50    4.80
   2 -12 -16   -3.20    3.60
   2 -12 -16    6.90    4.50
   2 -12 -15    8.20    4.10
   2 -12 -15   10.20    4.00
   2 -12 -14   20.00    4.10
   2 -12 -14   21.70    4.60
   2 -12 -13   -1.30    3.00
   2 -12 -13    1.00    3.40
  -2 -12  12    6.80    2.90
   2 -12 -12    4.80    3.40
   2 -12 -12    5.90    3.20
  -2 -12  11   22.40    3.40
   2 -12 -11   17.20    3.50
   2 -12 -11   18.50    3.60
  -2 -12  11   17.10    2.90
   2 -12 -10    2.00    2.80
   2 -12 -10    2.00    2.90
  -2 -12  10    3.80    2.50
  -2 -12  10   -0.20    2.10
  -2 -12   9   16.50    2.80
  -2 -12   9   16.10    2.60
   2 -12  -9   12.20    3.10
   2 -12  -9   19.00    3.20
  -2 -12   8   10.00    2.40
   2 -12  -8    7.10    2.50
   2 -12  -8    5.80    2.50
  -2 -12   8    7.50    2.20
  -2 -12   7    1.70    1.80
  -2 -12   7    2.80    2.10
   2 -12  -7    2.60    2.20
   2 -12  -7    3.60    2.20
  -2 -12   6   24.90    2.50
   2 -12  -6   34.10    3.00
   2 -12  -6   30.10    2.90
  -2 -12   6   36.70    2.60
  -2 -12   5   29.70    2.50
   2 -12  -5   32.40    2.70
   2 -12  -5   30.00    2.70
  -2 -12   5   40.70    2.90
  -2 -12   4   18.80    2.00
   2 -12  -4   20.90    2.20
  -2 -12   4   22.70    2.10
   2 -12  -4   25.50    2.20
   2 -12  -3   -0.10    1.40
   2 -12  -3    1.20    1.40
  -2 -12   3    0.00    1.40
   2 -12  -3   -0.90    1.30
  -2 -12   3   -0.40    1.40
  -2 -12   2   12.70    1.70
   2 -12  -2   12.20    1.40
   2 -12  -2   12.40    1.50
   2 -12  -2   14.10    1.40
  -2 -12   2   15.90    1.80
  -2 -12   1    9.40    1.70
   2 -12  -1    8.80    1.10
  -2 -12   1    6.20    1.60
  -2 -12   0    0.70    1.50
  -2 -12   0    2.90    1.50
  -2 -12  -1   78.29    3.60
  -2 -12  -1   76.19    3.70
  -2 -12  -2   65.59    3.80
  -2 -12  -2   66.19    3.50
  -2 -12  -2   60.99    3.60
  -2 -12  -3   49.70    3.60
  -2 -12  -3   53.19    3.80
  -2 -12  -3   52.69    3.70
  -2 -12  -4   12.50    2.30
   2 -12   4   15.00    1.40
   2 -12   4   10.50    1.30
  -2 -12  -4   13.00    2.50
  -2 -12  -4   14.20    2.40
   2 -12   5    2.00    1.50
  -2 -12  -5    2.30    2.20
   2 -12   5    2.40    1.50
  -2 -12  -5    7.50    2.30
  -2 -12  -5    5.40    2.30
   2 -12   6   76.19    3.80
  -2 -12  -6   75.29    5.10
  -2 -12  -6   81.39    4.90
  -2 -12  -7    3.10    2.50
  -2 -12  -7    5.20    2.70
   2 -12   7    1.80    1.80
  -2 -12  -8   26.80    3.60
  -2 -12  -8   25.40    3.40
   2 -12   8   28.40    2.90
  -2 -12  -9    7.30    3.10
  -2 -12  -9    6.90    3.20
   2 -12   9    4.40    2.30
  -2 -12 -10    0.20    3.10
   2 -12  10    4.20    2.50
  -2 -12 -10    1.70    3.00
   2 -12  11   10.20    2.90
  -2 -12 -11    8.70    3.60
  -2 -12 -11    5.90    3.30
   2 -12  12   14.20    3.50
  -2 -12 -12   14.40    4.10
  -2 -12 -12   22.00    4.10
  -2 -12 -13    7.10    4.00
  -2 -12 -13    1.70    3.40
  -2 -12 -14    3.70    4.00
  -2 -12 -14    7.60    3.90
  -2 -12 -15    2.30    3.80
   2 -13 -15    2.60    3.80
   2 -13 -15   -4.80    3.70
   2 -13 -14    1.20    3.80
   2 -13 -14    4.00    3.50
   2 -13 -13    2.30    3.50
   2 -13 -13   -1.90    3.00
   2 -13 -12    5.40    3.40
  -2 -13  12   10.20    3.20
   2 -13 -12    2.10    3.10
  -2 -13  11   -6.30    2.40
   2 -13 -11    0.20    2.90
   2 -13 -11    1.20    3.10
  -2 -13  10   22.10    2.90
   2 -13 -10   21.80    3.50
   2 -13 -10   18.60    3.50
  -2 -13  10   22.40    3.30
   2 -13  -9   18.30    3.10
  -2 -13   9   19.90    2.70
  -2 -13   9   18.80    3.00
   2 -13  -9   11.90    3.20
  -2 -13   8    2.10    2.00
   2 -13  -8    3.00    2.40
  -2 -13   8   -1.00    2.20
   2 -13  -8    1.10    2.50
   2 -13  -7   66.09    4.80
  -2 -13   7   61.79    4.40
  -2 -13   7   64.99    3.80
   2 -13  -7   65.49    4.40
  -2 -13   6   51.09    3.40
   2 -13  -6   46.10    3.40
  -2 -13   6   48.70    3.80
   2 -13  -6   50.79    4.10
   2 -13  -5   53.19    3.80
   2 -13  -5   51.29    3.60
  -2 -13   5   59.29    3.40
  -2 -13   5   55.39    3.60
   2 -13  -4   18.50    2.20
   2 -13  -4   21.10    2.20
  -2 -13   4   16.70    2.00
  -2 -13   4   20.60    2.20
   2 -13  -3   41.80    2.80
  -2 -13   3   51.49    2.90
   2 -13  -3   46.20    3.00
  -2 -13   3   46.80    3.20
   2 -13  -3   44.30    3.00
   2 -13  -2   40.00    2.50
  -2 -13   2   39.10    3.00
  -2 -13   2   34.60    2.70
   2 -13  -2   35.50    2.40
   2 -13  -2   42.20    2.40
  -2 -13   1   27.50    2.20
  -2 -13   1   31.30    2.40
   2 -13  -1   28.70    1.80
  -2 -13   0   -2.00    1.60
  -2 -13   0   -2.20    1.50
  -2 -13  -1    0.50    1.70
  -2 -13  -1    1.10    1.60
  -2 -13  -2    5.20    2.00
  -2 -13  -2    6.30    1.90
  -2 -13  -3   33.90    2.90
  -2 -13  -3   28.90    2.70
  -2 -13  -3   27.10    2.70
  -2 -13  -4    1.60    2.00
   2 -13   4    0.20    1.20
  -2 -13  -4    1.00    2.10
  -2 -13  -4    1.70    2.10
  -2 -13  -5    5.10    2.30
   2 -13   5    5.40    1.60
  -2 -13  -5    5.30    2.30
  -2 -13  -5    7.40    2.50
  -2 -13  -6   20.10    3.10
   2 -13   6   22.50    2.30
  -2 -13  -6   26.00    3.10
   2 -13   7   16.50    2.40
  -2 -13  -7   17.60    3.10
  -2 -13  -7   13.90    3.10
  -2 -13  -8    1.60    2.80
  -2 -13  -8    6.60    2.80
   2 -13   8    5.20    2.20
  -2 -13  -9    7.00    3.10
  -2 -13  -9    7.90    3.30
   2 -13   9    5.90    2.40
  -2 -13 -10    6.40    3.20
   2 -13  10    9.90    2.80
  -2 -13 -10    9.00    3.40
   2 -13  11    6.40    2.80
  -2 -13 -11    7.30    3.20
  -2 -13 -11    8.70    3.70
  -2 -13 -12   -1.60    3.10
  -2 -13 -12    5.30    3.70
  -2 -13 -13    7.00    4.00
  -2 -13 -13    0.90    3.50
  -2 -13 -14    7.10    4.20
  -2 -13 -14    2.70    3.60
   2 -14 -14   10.90    4.30
   2 -14 -14   10.70    3.80
   2 -14 -13   -1.40    3.50
   2 -14 -13    0.30    3.10
   2 -14 -12   16.10    4.00
   2 -14 -12   17.20    3.70
   2 -14 -11   -2.50    3.00
   2 -14 -11    0.20    2.80
  -2 -14  11    2.80    2.70
   2 -14 -10    4.40    3.10
   2 -14 -10   10.30    3.10
  -2 -14  10    6.10    2.70
  -2 -14  10    6.50    2.50
  -2 -14   9   28.10    3.30
  -2 -14   9   35.80    3.20
   2 -14  -9   28.10    3.70
   2 -14  -9   28.30    3.50
   2 -14  -8    1.70    2.60
  -2 -14   8    6.70    2.40
  -2 -14   8    5.40    2.20
   2 -14  -8    3.90    2.50
  -2 -14   7   -1.10    1.80
   2 -14  -7   -0.60    2.30
  -2 -14   7   -0.90    2.10
   2 -14  -7    1.90    2.20
   2 -14  -6    8.10    2.40
  -2 -14   6    9.00    2.00
  -2 -14   6   13.50    2.30
   2 -14  -6    7.90    2.30
   2 -14  -5   70.29    4.00
  -2 -14   5   73.69    4.10
   2 -14  -5   72.09    4.30
  -2 -14   5   70.69    3.60
   2 -14  -4    2.40    1.70
  -2 -14   4    1.10    1.50
   2 -14  -4    0.20    1.70
  -2 -14   4   -3.30    1.70
   2 -14  -3   12.60    1.90
   2 -14  -3    8.90    1.80
  -2 -14   3    9.20    2.00
  -2 -14   3   10.50    1.70
   2 -14  -3    8.90    1.70
   2 -14  -2   11.50    1.60
  -2 -14   2   11.00    1.80
   2 -14  -2    8.90    1.40
   2 -14  -2    5.10    1.40
  -2 -14   2    4.90    1.80
  -2 -14   1    5.30    1.60
   2 -14  -1    0.80    1.10
  -2 -14   1    3.70    1.80
   2 -14  -1    1.90    1.10
  -2 -14   0    1.70    1.80
  -2 -14   0    3.20    1.70
  -2 -14  -1   16.20    2.20
  -2 -14  -1   15.50    2.30
  -2 -14  -2   -1.70    1.80
  -2 -14  -2    3.60    2.00
  -2 -14  -3    0.50    1.90
  -2 -14  -3    3.80    2.20
  -2 -14  -4    4.50    2.20
  -2 -14  -4    3.60    2.20
  -2 -14  -4    8.30    2.50
   2 -14   4    7.80    1.40
   2 -14   5   58.69    3.30
  -2 -14  -5   67.79    5.00
  -2 -14  -5   63.99    4.80
  -2 -14  -5   63.99    4.50
   2 -14   6    7.40    1.90
  -2 -14  -6    7.40    2.60
  -2 -14  -6    7.80    2.80
  -2 -14  -7    1.10    2.80
  -2 -14  -7   -1.50    2.40
   2 -14   7   -2.80    1.80
   2 -14   8    1.30    2.10
  -2 -14  -8    1.90    2.90
  -2 -14  -8   -1.10    2.60
   2 -14   9    2.20    2.30
  -2 -14  -9    3.40    3.10
  -2 -14  -9    2.90    2.90
  -2 -14 -10   14.00    3.80
  -2 -14 -10   16.20    3.60
   2 -14  10   10.40    2.90
   2 -14  11    2.00    2.60
  -2 -14 -11    0.60    3.50
  -2 -14 -11   -2.00    3.00
  -2 -14 -12   15.40    4.20
  -2 -14 -12   24.00    4.20
  -2 -14 -13   -3.10    3.50
  -2 -14 -13   -2.10    3.40
   2 -15 -12    3.90    3.10
   2 -15 -12   -3.60    3.30
   2 -15 -11   15.50    3.80
   2 -15 -11   17.00    3.50
  -2 -15  11   17.90    3.40
   2 -15 -10   -0.10    2.90
  -2 -15  10    3.30    2.70
   2 -15 -10    3.00    2.80
  -2 -15   9    8.40    2.30
   2 -15  -9    0.90    2.70
  -2 -15   9    0.40    2.40
   2 -15  -9    4.10    2.60
   2 -15  -8   28.80    3.50
  -2 -15   8   30.70    2.90
  -2 -15   8   22.40    3.10
   2 -15  -8   30.30    3.40
   2 -15  -7   88.89    5.40
  -2 -15   7   88.39    4.40
  -2 -15   7   93.89    5.00
   2 -15  -7   82.99    4.90
   2 -15  -6   -0.20    2.10
  -2 -15   6    1.20    1.70
   2 -15  -6    1.40    2.00
  -2 -15   6    2.40    2.10
   2 -15  -5   27.50    2.90
  -2 -15   5   30.40    2.80
   2 -15  -5   28.60    2.60
  -2 -15   5   37.50    2.50
  -2 -15   4   17.40    2.30
   2 -15  -4   17.40    2.10
   2 -15  -4   14.30    2.20
  -2 -15   4   16.50    2.00
   2 -15  -3    0.30    1.60
   2 -15  -3    0.10    1.40
   2 -15  -3    2.20    1.70
  -2 -15   3    1.20    1.50
  -2 -15   3    0.20    1.80
   2 -15  -2   88.29    3.20
   2 -15  -2   82.79    3.60
  -2 -15   2   96.89    3.80
   2 -15  -2   87.09    3.70
  -2 -15   2   87.09    4.20
   2 -15  -1   21.70    1.70
  -2 -15   1   21.60    2.40
   2 -15  -1   18.00    1.70
  -2 -15   1   22.70    2.10
  -2 -15   0    1.70    1.60
  -2 -15   0   -0.20    1.90
  -2 -15  -1   37.40    3.00
  -2 -15  -1   34.40    2.70
  -2 -15  -2   35.10    2.80
  -2 -15  -2   33.40    3.10
  -2 -15  -3    0.30    2.20
  -2 -15  -3    1.40    2.00
  -2 -15  -4   15.80    2.60
  -2 -15  -4   13.80    2.80
   2 -15   4   13.90    1.70
  -2 -15  -5    1.20    2.40
   2 -15   5    4.60    1.70
  -2 -15  -5    4.50    2.30
  -2 -15  -6    2.50    2.40
   2 -15   6   -1.10    1.70
  -2 -15  -7    0.70    2.60
  -2 -15  -7   -1.20    2.40
   2 -15   7    2.00    1.90
  -2 -15  -8    2.20    2.70
   2 -15   8    8.60    2.30
  -2 -15  -8    5.20    3.00
   2 -15   9   12.40    2.70
  -2 -15  -9    7.20    3.00
  -2 -15  -9   11.40    3.40
   2 -15  10    8.60    2.80
  -2 -15 -10    4.90    3.30
  -2 -15 -10   10.80    3.40
  -2 -15 -11    2.90    3.20
  -2 -15 -11    3.20    3.60
   2 -15  11    2.90    2.70
  -2 -15 -12    5.50    3.80
  -2 -16  11    8.80    3.10
   2 -16 -11    7.20    3.60
   2 -16 -11   14.60    3.50
   2 -16 -10   11.10    3.50
  -2 -16  10    9.50    2.90
   2 -16 -10    7.40    3.00
   2 -16  -9   17.80    3.20
  -2 -16   9   23.60    3.30
   2 -16  -9   16.20    3.50
   2 -16  -8   27.10    3.70
   2 -16  -8   32.50    3.40
  -2 -16   8   34.20    3.40
  -2 -16   8   37.30    3.10
   2 -16  -7    6.20    2.40
  -2 -16   7   10.80    2.20
   2 -16  -7   14.60    2.90
  -2 -16   7   13.70    2.70
  -2 -16   6   -0.10    1.80
   2 -16  -6    3.30    2.10
  -2 -16   6    2.00    2.20
   2 -16  -6    5.50    2.50
   2 -16  -5    3.60    1.90
  -2 -16   5    4.00    1.70
  -2 -16   5    2.10    2.10
   2 -16  -5    5.50    2.20
   2 -16  -4    2.10    1.70
   2 -16  -4    2.50    1.90
  -2 -16   4    2.70    1.60
  -2 -16   4    4.30    2.00
   2 -16  -3    0.00    1.50
  -2 -16   3    1.50    1.50
   2 -16  -3    0.10    1.70
  -2 -16   3   -0.90    1.80
  -2 -16   2   -1.90    1.80
   2 -16  -2    1.40    1.60
  -2 -16   2    2.50    1.50
   2 -16  -2    1.00    1.60
  -2 -16   1    0.20    1.90
   2 -16  -1    3.60    1.40
  -2 -16   1    4.50    1.70
   2 -16  -1    0.40    1.40
   2 -16   0    4.90    1.30
  -2 -16   0    3.30    2.00
  -2 -16   0    3.00    1.70
  -2 -16  -1    0.20    2.10
  -2 -16  -1    0.90    1.70
  -2 -16  -2    0.80    2.20
  -2 -16  -2   -0.30    1.80
  -2 -16  -3    2.20    2.10
  -2 -16  -3    0.20    2.20
   2 -16   3    1.70    1.30
   2 -16   4    5.70    1.50
  -2 -16  -4    7.50    2.60
  -2 -16  -4    4.70    2.30
  -2 -16  -5    4.00    2.30
   2 -16   5    4.20    1.60
   2 -16   6    4.20    1.90
  -2 -16  -6    4.00    2.50
  -2 -16  -7    6.20    2.80
   2 -16   7    8.40    2.20
   2 -16   8   17.60    2.80
  -2 -16  -8   19.20    3.30
   2 -16   9    4.40    2.40
  -2 -16  -9    2.60    2.90
  -2 -16 -10    2.30    3.00
   2 -16  10    2.70    2.60
  -2 -17   9    2.90    2.70
   2 -17  -9   -0.30    2.90
   2 -17  -9   -0.10    2.50
   2 -17  -8    1.10    2.70
   2 -17  -8    1.40    2.40
  -2 -17   8    3.80    2.50
   2 -17  -7    4.60    2.60
  -2 -17   7    2.80    2.40
   2 -17  -7    5.90    2.30
   2 -17  -6   18.30    2.60
  -2 -17   6   16.60    2.70
  -2 -17   6   16.40    2.10
   2 -17  -6   14.40    2.80
   2 -17  -5   -2.10    2.10
   2 -17  -5    3.20    1.90
  -2 -17   5    0.50    1.60
  -2 -17   5    1.70    2.10
   2 -17  -4   14.90    2.00
  -2 -17   4   12.10    2.30
  -2 -17   4   17.60    1.90
   2 -17  -4   15.30    2.40
  -2 -17   3    0.20    1.50
  -2 -17   3    1.00    2.00
   2 -17  -3    0.20    1.40
   2 -17  -3   -0.10    1.80
   2 -17  -2   13.10    1.90
   2 -17  -2   16.70    2.10
  -2 -17   2   16.60    2.40
  -2 -17   2   19.10    1.90
   2 -17  -1    2.00    1.60
  -2 -17   1    4.30    2.10
  -2 -17   1    1.60    1.60
  -2 -17   0    1.60    2.10
  -2 -17   0    1.10    1.70
   2 -17   0    1.20    1.40
  -2 -17  -1    5.00    2.20
  -2 -17  -1    0.60    1.80
  -2 -17  -2   19.80    2.50
  -2 -17  -2   22.50    3.00
  -2 -17  -3   -1.50    2.00
  -2 -17  -3    0.90    2.40
   2 -17   3    0.00    1.30
  -2 -17  -4    6.20    2.40
  -2 -17  -4    8.00    2.70
   2 -17   4    9.30    1.70
   2 -17   5    1.80    1.70
  -2 -17  -5    9.90    2.60
  -2 -17  -6   12.50    2.80
   2 -17   6   15.50    2.20
   2 -17   7   23.50    2.80
  -2 -17  -7   18.00    3.20
   2 -17   8    0.70    2.10
  -2 -17  -8   -1.30    2.70
  -2 -18   5    1.90    2.20
   2 -18  -5    1.40    2.20
   2 -18  -5    2.50    1.80
  -2 -18   4    4.30    2.20
   2 -18  -4    2.40    1.70
   2 -18  -4    3.50    2.10
  -2 -18   3    6.60    2.20
  -2 -18   2    4.50    2.20
  -2 -18   2    5.40    1.50
   2 -18  -1    5.00    1.70
  -2 -18   1    2.50    2.20
  -2 -18   1    2.10    1.60
  -2 -18   0   30.50    2.40
   2 -18   0   23.20    2.00
  -2 -18   0   30.00    3.00
  -2 -18  -1   29.10    2.50
  -2 -18  -1   23.00    3.00
  -2 -18  -2    6.70    2.00
  -2 -18  -2    5.90    2.60
  -2 -18  -3   62.59    4.20
  -2 -18  -3   56.79    4.20
   2 -18   4   20.20    2.00
  -2 -18  -4   20.10    2.80
  -3   0  21   -0.80    2.80
   3   0 -21    6.20    4.60
  -3   0  20    6.00    2.90
   3   0 -20    3.60    4.50
   3   0 -19   -3.70    3.50
  -3   0  19   -0.80    2.60
   3   0 -18   22.80    4.60
  -3   0  18   23.90    3.30
   3   0 -17    1.90    3.40
  -3   0  17    0.00    2.50
  -3   0  16   45.20    3.80
   3   0 -16   29.20    4.40
   3   0 -15    0.00    3.10
  -3   0  15   -1.00    2.20
   3   0 -14  149.49    7.10
  -3   0  14  152.88    6.00
  -3   0  13   -1.90    1.90
   3   0 -13    0.30    2.50
   3   0 -12  114.59    5.80
  -3   0  12  108.39    4.80
   3   0 -12  105.79    5.60
   3   0 -11   -1.30    2.10
   3   0 -11   -0.60    2.10
  -3   0  11    1.00    1.70
   3   0 -10  212.08    7.20
   3   0 -10  203.08    7.20
  -3   0  10  214.78    6.40
   3   0  -9    0.70    2.00
   3   0  -9   -0.30    2.00
  -3   0   9   -1.60    1.80
  -3   0   9    0.50    1.50
   3   0  -8  241.38    7.40
  -3   0   8  237.28    7.20
  -3   0   8  238.88    6.70
   3   0  -8  238.98    7.50
   3   0  -7   -2.40    1.70
   3   0  -7   -4.70    1.50
  -3   0   7   -1.20    1.60
  -3   0   7   -0.40    1.30
  -3   0   6  228.98    6.40
   3   0  -6  238.88    6.50
   3   0  -6  220.78    6.40
  -3   0   6  201.58    5.80
  -3   0   5   -0.10    1.30
  -3   0   5   -0.50    1.10
   3   0  -5   -0.50    1.40
   3   0  -5    0.10    1.30
  -3   0   4  328.37    8.00
   3   0  -4  330.47    8.40
  -3   0   4  342.07    8.30
   3   0  -4  337.27    8.40
  -3   0   3    0.90    1.00
   3   0  -3    0.60    1.20
   3   0  -3    0.70    1.20
  -3   0   3    1.60    1.10
  -3   0   2 1073.69   23.60
  -3   0   2 1031.60   23.40
   3   0  -2 1064.19   23.70
   3   0  -2 1062.09   23.60
  -3   0   1    0.20    0.90
  -3   0   1   -0.10    0.70
   3   0  -1   -1.40    0.80
  -3   0   0  573.44   13.10
   3   0   0  581.54   13.30
  -3   0   0  600.04   13.30
  -3   0  -1    0.20    1.00
  -3   0  -1    0.90    0.90
   3   0   1    0.90    1.00
   3   0   2  131.09    4.00
   3   0   2  129.19    3.50
   3   0   3   -0.10    1.30
   3   0   3   -0.80    0.90
  -3   0  -3   -1.30    1.30
  -3   0  -4  680.23   15.80
   3   0   4  667.43   15.30
   3   0   5   -0.80    1.10
  -3   0  -5   -1.00    1.50
  -3   0  -6  954.00   22.80
   3   0   6  991.30   22.10
  -3   0  -7    0.60    1.90
   3   0   7    1.40    1.40
  -3   0  -8  232.58    7.80
   3   0   8  215.78    6.30
  -3   0  -8  216.88    7.10
  -3   0  -9    0.20    2.00
   3   0   9   -1.40    1.40
  -3   0 -10   12.40    2.60
   3   0  10   13.50    2.00
  -3   0 -11   -0.20    2.40
   3   0  11    1.90    1.80
   3   0  12  133.39    5.40
  -3   0 -12  126.79    6.50
   3   0  13   -1.60    2.10
  -3   0 -13    0.50    2.90
  -3   0 -14   34.10    4.40
   3   0  14   31.10    3.20
  -3   0 -15    0.20    3.40
   3   0  15   -0.10    2.20
   3   0  16  177.18    6.90
  -3   0 -16  173.88    8.60
  -3   0 -17    4.20    3.90
   3   0  17    2.70    2.40
   3   0  18    5.40    2.60
  -3   0 -18    7.60    4.10
   3   0  19   -3.40    2.50
  -3   0 -19   -0.50    4.10
   3   0  20   13.70    3.20
  -3   1  21   21.50    3.70
  -3  -1  21   19.80    3.40
   3  -1 -21   20.10    5.30
   3   1 -20    4.00    4.40
  -3   1  20    8.50    3.20
   3  -1 -20    6.30    4.40
  -3  -1  20    1.70    2.60
   3   1 -19    0.00    3.80
  -3   1  19    1.60    2.90
  -3  -1  19    5.30    2.60
   3  -1 -19    1.20    4.00
   3   1 -18   22.40    4.50
  -3   1  18   21.00    3.40
  -3  -1  18   19.60    3.00
   3  -1 -18   20.30    4.50
   3   1 -17   34.30    4.60
  -3   1  17   26.90    3.50
   3  -1 -17   23.80    4.30
  -3  -1  17   30.10    3.30
  -3   1  16    5.70    2.70
   3   1 -16    9.50    3.60
   3  -1 -16    8.10    3.60
  -3  -1  16    6.40    2.50
  -3   1  15   84.99    5.20
   3   1 -15   83.09    6.00
  -3  -1  15   78.29    4.70
   3  -1 -15   82.49    6.10
  -3   1  14  125.49    5.70
   3   1 -14  126.29    6.70
   3  -1 -14  117.89    6.80
  -3  -1  14  127.79    5.40
   3   1 -13   -2.50    2.40
  -3   1  13   -1.30    2.00
  -3  -1  13    2.50    1.90
   3  -1 -13   -1.70    2.50
   3  -1 -13   -0.30    2.30
   3   1 -12   19.90    3.00
  -3   1  12   32.40    2.90
   3  -1 -12   29.20    3.40
  -3  -1  12   26.10    2.50
   3  -1 -12   29.10    3.20
   3   1 -11   16.30    2.70
  -3   1  11   20.40    2.40
   3  -1 -11   19.60    2.80
  -3  -1  11   22.00    2.20
   3  -1 -11   19.60    2.90
   3   1 -10  346.47   10.20
  -3   1  10  365.96    9.60
   3  -1 -10  357.26   10.30
  -3  -1  10  353.26    9.40
  -3  -1  10  351.96   10.20
   3  -1 -10  386.36   10.50
   3   1  -9   48.90    3.80
  -3   1   9   57.79    3.30
  -3  -1   9   57.79    3.70
   3  -1  -9   58.49    4.20
   3  -1  -9   59.89    4.00
  -3  -1   9   60.09    3.30
   3   1  -8  675.83   17.10
  -3   1   8  695.83   16.50
   3   1  -8  740.73   18.00
  -3   1   8  727.13   17.10
   3  -1  -8  708.93   17.20
  -3  -1   8  666.93   17.00
  -3  -1   8  690.43   16.40
   3  -1  -8  716.73   17.30
  -3   1   7  166.98    5.00
   3   1  -7  158.48    5.50
  -3   1   7  164.78    5.40
  -3  -1   7  162.68    4.90
   3  -1  -7  158.98    5.50
  -3  -1   7  164.18    5.50
  -3   1   6  168.78    4.70
   3   1  -6  164.28    5.40
  -3   1   6  163.08    5.10
   3   1  -6  156.18    5.20
  -3  -1   6  159.18    5.10
  -3  -1   6  157.68    4.60
   3  -1  -6  171.28    5.40
   3  -1  -6  172.48    5.40
   3   1  -5  271.17    7.40
  -3   1   5  277.97    6.90
   3   1  -5  286.17    7.50
  -3  -1   5  275.27    7.30
   3  -1  -5  282.17    7.40
   3  -1  -5  278.87    7.40
  -3  -1   5  272.37    6.90
   3   1  -4  698.63   16.50
  -3   1   4  718.33   16.40
   3   1  -4  710.43   16.60
  -3   1   4  732.03   16.10
  -3  -1   4  691.03   16.10
   3  -1  -4  732.23   16.50
  -3  -1   4  690.43   16.40
   3  -1  -4  738.83   16.60
   3   1  -3 1119.49   25.60
   3   1  -3 1158.58   25.70
  -3   1   3 1112.69   25.50
  -3   1   3 1146.49   25.30
   3  -1  -3 1172.18   25.60
  -3  -1   3 1127.29   25.30
   3  -1  -3 1177.58   25.60
  -3  -1   3 1125.39   25.60
  -3   1   2    5.60    0.90
   3   1  -2    3.10    1.10
   3   1  -2    5.10    1.20
  -3   1   2    5.30    1.10
   3  -1  -2    7.50    0.80
  -3  -1   2    6.40    1.20
   3  -1  -2    6.00    1.10
  -3  -1   2    6.70    1.30
  -3  -1   2    2.80    0.90
   3  -1  -2    7.80    1.10
  -3   1   1    4.40    0.90
   3   1  -1    4.90    1.10
  -3   1   1    7.80    0.80
   3  -1  -1    5.70    0.60
  -3  -1   1    5.00    1.00
  -3  -1   1    3.70    1.00
   3  -1  -1    5.60    0.90
  -3  -1   1    5.90    0.90
  -3   1   0 1460.75   31.30
   3   1   0 1408.96   31.40
   3  -1   0 1379.46   31.30
  -3  -1   0 1455.45   31.20
  -3  -1   0 1416.66   31.40
   3   1   1  221.38    5.80
   3   1   1  227.68    5.50
  -3   1  -1  222.08    5.60
   3  -1   1  224.98    5.70
  -3  -1  -1  233.88    5.50
   3   1   2  279.07    6.50
   3   1   2  271.07    6.90
  -3   1  -2  266.97    6.70
  -3  -1  -2  262.07    6.50
  -3  -1  -2  269.27    6.90
   3   1   3   63.19    3.00
  -3   1  -3   60.99    2.70
  -3  -1  -3   59.09    2.50
  -3  -1  -3   63.79    2.90
  -3   1  -4    2.30    1.50
   3   1   4    5.70    1.20
   3   1   4    3.60    1.50
   3  -1   4    5.40    1.40
   3  -1   4    3.00    1.00
  -3  -1  -4    6.20    1.60
   3   1   5  127.49    4.70
   3   1   5  126.29    4.10
  -3   1  -5  133.79    4.50
   3  -1   5  132.29    4.60
   3  -1   5  129.49    3.80
  -3  -1  -5  133.09    4.70
  -3   1  -6   44.50    3.40
   3   1   6   41.20    2.90
  -3  -1  -6   42.10    3.10
  -3  -1  -6   42.90    3.50
   3  -1   6   45.00    2.60
   3  -1   6   42.60    3.50
  -3   1  -7   62.99    3.90
   3   1   7   61.09    3.20
   3  -1   7   59.89    4.80
  -3  -1  -7   55.79    3.90
   3  -1   7   65.59    3.00
  -3  -1  -7   60.49    3.90
  -3   1  -8  165.18    5.90
   3   1   8  166.18    5.30
  -3  -1  -8  168.58    6.10
   3  -1   8  163.88    5.00
  -3  -1  -8  166.68    6.20
   3   1   9   -0.20    1.50
  -3   1  -9   -0.40    2.00
  -3  -1  -9    0.90    2.00
   3  -1   9   -0.90    1.30
  -3  -1  -9   -1.20    2.00
   3   1  10    9.00    1.90
  -3   1 -10    7.00    2.40
  -3  -1 -10    5.30    2.40
  -3  -1 -10   10.70    2.40
   3  -1  10    9.30    1.80
   3   1  11   -0.10    1.90
  -3   1 -11    9.00    2.70
   3  -1  11    8.20    1.90
  -3  -1 -11    9.60    2.60
  -3  -1 -11    4.60    2.70
  -3   1 -12   42.10    4.10
   3   1  12   43.20    3.40
   3  -1  12   42.70    3.10
  -3  -1 -12   47.70    4.30
  -3   1 -13   15.70    3.50
   3   1  13   11.50    2.50
   3  -1  13   16.80    2.50
  -3  -1 -13   12.30    3.50
   3   1  14   20.40    3.00
  -3   1 -14   23.80    3.90
  -3  -1 -14   20.80    3.90
   3  -1  14   19.20    2.70
   3   1  15   75.69    5.10
  -3   1 -15   65.99    5.50
  -3  -1 -15   61.89    5.60
   3  -1  15   69.99    4.60
   3   1  16   85.89    5.50
  -3   1 -16   74.79    6.10
   3  -1  16   65.79    4.70
  -3  -1 -16   87.59    6.50
   3   1  17   10.70    2.90
  -3   1 -17   12.90    4.10
  -3  -1 -17    9.90    4.10
   3  -1  17    6.40    2.50
   3   1  18   19.60    3.30
  -3   1 -18    8.40    4.30
   3  -1  18    8.30    2.60
  -3  -1 -18   11.10    4.30
   3   1  19    8.20    3.10
   3  -1  19    8.90    2.70
  -3  -1 -19   18.30    5.00
   3   1  20    6.50    3.10
  -3  -1 -20    3.20    4.50
  -3   2  21   -3.40    3.10
  -3  -2  21    1.80    2.50
   3  -2 -21    2.70    4.50
  -3   2  20    6.30    3.40
  -3  -2  20    9.60    2.70
   3  -2 -20    7.20    4.40
  -3   2  19    2.70    3.10
   3   2 -19    1.80    3.80
  -3  -2  19    4.80    2.50
   3  -2 -19    3.60    4.10
   3   2 -18   68.99    6.00
  -3   2  18   61.29    4.70
  -3  -2  18   56.79    4.00
   3  -2 -18   60.59    5.90
   3   2 -17    0.10    3.30
  -3   2  17    0.80    2.70
  -3  -2  17    1.60    2.20
   3  -2 -17   -4.70    3.30
  -3   2  16   -1.70    2.40
   3   2 -16    0.80    3.10
   3  -2 -16   -2.40    3.20
  -3  -2  16   -1.60    2.00
  -3   2  15   12.20    2.80
   3   2 -15    2.40    3.10
   3  -2 -15    4.50    3.40
  -3  -2  15    7.60    2.20
   3   2 -14    0.50    2.70
  -3   2  14    1.10    2.20
   3  -2 -14   -2.60    3.70
  -3  -2  14   -1.00    1.90
   3  -2 -14   -0.90    2.80
  -3   2  13   10.60    2.50
   3   2 -13   10.50    2.90
  -3  -2  13   14.10    2.20
   3  -2 -13   14.80    3.20
   3  -2 -13   18.40    3.30
   3   2 -12   18.10    2.90
  -3   2  12   15.10    2.40
  -3  -2  12   17.40    2.10
   3  -2 -12   17.40    3.10
   3  -2 -12   18.20    3.10
   3   2 -11   16.10    2.60
  -3   2  11   13.00    2.20
   3  -2 -11    9.60    2.70
  -3  -2  11   13.20    2.00
  -3  -2  11   11.80    2.50
   3  -2 -11   10.30    2.60
  -3   2  10    2.90    1.60
   3   2 -10    5.70    2.10
  -3  -2  10    4.00    1.50
   3  -2 -10    4.90    2.20
   3  -2 -10    4.10    2.10
  -3  -2  10    6.40    2.10
   3   2  -9    1.80    1.90
  -3   2   9    1.80    1.60
  -3  -2   9    0.80    1.40
   3  -2  -9    1.20    2.00
   3  -2  -9   -0.50    2.00
  -3  -2   9    0.80    1.90
  -3   2   8    6.10    1.70
   3   2  -8   -0.50    1.90
   3  -2  -8    8.90    2.20
  -3  -2   8    5.90    1.90
   3  -2  -8    6.20    2.10
  -3  -2   8    3.70    2.10
  -3  -2   8    4.10    1.50
  -3   2   7   66.99    3.30
   3   2  -7   64.59    3.70
  -3  -2   7   59.19    3.40
  -3  -2   7   58.69    3.80
   3  -2  -7   61.09    3.90
  -3  -2   7   63.29    2.90
   3  -2  -7   66.09    3.90
  -3   2   6  176.58    5.30
   3   2  -6  171.68    5.30
  -3   2   6  178.78    4.90
   3  -2  -6  166.98    5.60
   3  -2  -6  175.38    5.50
  -3  -2   6  165.08    4.70
  -3  -2   6  166.38    5.30
  -3  -2   6  164.78    5.50
  -3   2   5 1480.15   32.80
   3   2  -5 1418.66   32.80
  -3   2   5 1480.75   32.50
   3  -2  -5 1464.55   32.90
  -3  -2   5 1416.06   32.80
  -3  -2   5 1491.25   33.00
   3  -2  -5 1528.75   33.00
  -3  -2   5 1433.76   32.30
   3   2  -4  444.26   10.90
  -3   2   4  461.55   10.50
  -3   2   4  445.76   10.80
   3  -2  -4  451.95   10.30
   3  -2  -4  456.65   10.90
  -3  -2   4  463.85   11.00
  -3  -2   4  451.55   10.40
   3  -2  -4  464.15   11.00
  -3  -2   4  450.75   10.90
  -3   2   3 4154.88   88.09
  -3   2   3 4051.39   88.29
   3   2  -3 3932.31   88.29
  -3  -2   3 3975.80   88.59
  -3  -2   3 3984.10   88.39
  -3  -2   3 4009.90   88.29
   3  -2  -3 4072.59   88.29
   3  -2  -3 4168.38   87.99
   3  -2  -3 4050.29   88.29
  -3   2   2  462.45   10.20
  -3   2   2  456.05   10.50
   3   2  -2  443.76   10.60
   3  -2  -2  453.75   10.50
  -3  -2   2  477.75   10.70
   3  -2  -2  443.16   10.50
  -3  -2   2  455.35   10.70
  -3  -2   2  456.35   10.30
  -3   2   1    9.90    1.00
  -3  -2   1    8.60    1.20
  -3  -2   1   11.20    1.30
   3  -2  -1    7.70    1.10
  -3  -2   1    9.60    0.90
  -3  -2   1    9.00    0.80
   3  -2  -1    9.70    0.90
   3   2   0   61.19    2.00
  -3   2   0   58.69    2.00
   3  -2   0   53.89    2.00
  -3  -2   0   57.99    2.00
   3  -2   0   56.69    2.00
  -3  -2   0   58.99    2.50
  -3  -2   0   60.59    2.50
   3   2   1 9590.04  208.28
  -3   2  -1 9452.45  208.08
  -3  -2  -1 9999.00  208.88
  -3  -2  -1 9329.47  208.48
  -3  -2  -1 9259.27  209.08
  -3  -2  -1 9553.64  208.08
  -3   2  -2  850.21   18.80
   3   2   2  827.32   18.70
  -3  -2  -2  836.42   19.10
  -3  -2  -2  826.42   19.10
  -3  -2  -2  840.22   18.70
  -3   2  -3  575.64   13.30
   3   2   3  565.84   13.20
  -3  -2  -3  573.54   13.60
  -3  -2  -3  579.24   14.20
  -3  -2  -3  577.34   13.20
   3   2   4   11.00    1.70
  -3   2  -4    7.80    1.50
   3   2   4    8.60    1.30
  -3  -2  -4    9.20    1.40
  -3  -2  -4    6.20    1.70
   3  -2   4    6.70    1.40
  -3  -2  -4   10.50    1.80
   3   2   5  305.37    7.80
  -3   2  -5  304.97    8.10
   3   2   5  309.57    8.40
  -3  -2  -5  307.57    8.50
  -3  -2  -5  317.47    8.50
   3  -2   5  299.87    8.20
  -3  -2  -5  312.37    7.80
  -3   2  -6  116.09    4.60
   3   2   6  117.99    4.20
   3   2   6  119.69    4.80
   3  -2   6  119.59    4.80
  -3  -2  -6  117.09    4.20
  -3  -2  -6  112.39    4.80
  -3  -2  -6  120.99    5.00
   3   2   7  494.35   13.00
  -3   2  -7  528.95   12.90
   3   2   7  480.55   12.30
   3  -2   7  521.45   13.00
  -3  -2  -7  514.95   13.10
  -3  -2  -7  497.65   13.10
   3  -2   7  501.15   11.80
   3   2   8    7.40    1.70
   3   2   8   12.10    2.20
  -3   2  -8   10.60    2.20
  -3  -2  -8    9.20    2.30
   3  -2   8    6.80    2.00
  -3  -2  -8    7.90    2.20
   3  -2   8   10.10    1.40
   3   2   9   26.10    2.40
   3   2   9   27.40    3.00
  -3   2  -9   25.90    2.80
   3  -2   9   22.20    1.80
  -3  -2  -9   25.00    2.90
  -3  -2  -9   25.10    2.90
   3  -2   9   20.60    2.60
   3   2  10    1.40    1.80
   3   2  10    2.10    2.00
  -3   2 -10    1.80    2.30
   3  -2  10    1.20    1.40
  -3  -2 -10    2.30    2.30
  -3  -2 -10   -1.20    2.30
   3  -2  10    2.90    2.20
  -3   2 -11  126.19    5.90
   3   2  11  121.59    5.20
  -3  -2 -11  129.79    6.50
  -3  -2 -11  132.79    6.30
   3  -2  11  131.29    4.60
   3   2  12   61.79    4.30
  -3   2 -12   74.19    5.40
   3  -2  12   67.99    3.60
  -3  -2 -12   56.79    4.60
   3   2  13   59.79    4.00
  -3   2 -13   65.89    4.90
  -3  -2 -13   56.99    5.00
   3  -2  13   54.79    3.60
   3   2  14   -1.90    2.30
  -3   2 -14   -0.60    2.90
   3  -2  14    3.60    2.00
  -3  -2 -14    2.70    3.30
   3   2  15  166.78    6.90
  -3   2 -15  157.78    8.10
  -3  -2 -15  161.08    8.20
   3  -2  15  158.68    5.80
   3   2  16   -4.40    2.50
  -3   2 -16    2.60    3.50
   3  -2  16    0.00    2.00
  -3  -2 -16    3.60    3.70
   3   2  17    5.40    2.80
  -3  -2 -17    7.50    4.10
   3   2  18   -2.30    2.90
  -3  -2 -18    0.50    4.10
   3   2  19   14.40    3.50
  -3  -2 -19   22.60    5.00
  -3  -2 -19   22.90    4.00
   3   2  20   10.50    3.40
  -3  -2 -20    8.50    3.60
  -3  -2 -20   -5.80    4.30
  -3   3  21   21.30    4.20
   3  -3 -21   18.50    5.30
  -3  -3  21   13.60    2.50
  -3   3  20    1.70    3.30
   3  -3 -20   11.40    4.90
  -3  -3  20    2.70    2.20
  -3   3  19    4.90    3.30
   3  -3 -19    4.70    4.20
  -3  -3  19    3.80    2.30
   3   3 -18    3.60    3.80
  -3   3  18    6.30    3.10
   3  -3 -18    5.80    4.00
  -3  -3  18    8.20    2.30
  -3   3  17    2.00    2.90
   3   3 -17    0.30    3.30
   3  -3 -17   -0.10    3.50
  -3  -3  17   -2.10    2.00
  -3   3  16   34.80    3.80
   3   3 -16   30.30    4.10
   3  -3 -16   21.60    4.20
  -3  -3  16   26.70    2.80
   3   3 -15    3.30    3.10
  -3   3  15    7.70    2.70
  -3  -3  15   11.10    2.20
   3  -3 -15    4.70    3.50
   3   3 -14    3.70    2.80
  -3   3  14    8.60    2.60
   3  -3 -14   -1.80    3.00
   3  -3 -14   -0.50    2.70
  -3  -3  14    7.50    1.90
  -3   3  13   37.00    3.20
   3   3 -13   41.40    3.90
   3  -3 -13   26.10    3.50
   3  -3 -13   35.30    3.90
  -3  -3  13   39.30    2.70
   3   3 -12    3.50    2.30
  -3   3  12    5.10    2.10
   3  -3 -12    6.60    2.70
   3  -3 -12    5.30    2.70
  -3  -3  12    4.20    1.70
   3   3 -11   -1.80    1.90
  -3   3  11    0.30    1.80
   3  -3 -11    2.10    2.40
  -3  -3  11    0.40    2.10
   3  -3 -11    1.50    2.30
  -3  -3  11    2.60    1.40
  -3  -3  11    3.00    2.10
  -3   3  10   79.39    3.90
   3   3 -10   84.59    4.40
   3  -3 -10   87.59    5.00
  -3  -3  10   72.49    4.30
  -3  -3  10   78.39    3.30
   3  -3 -10   79.19    4.60
  -3  -3  10   86.19    4.70
  -3   3   9   58.29    3.30
   3   3  -9   53.59    3.60
   3  -3  -9   52.99    4.00
  -3  -3   9   53.09    3.80
   3  -3  -9   61.39    4.20
  -3  -3   9   53.29    2.80
  -3  -3   9   50.89    4.00
   3   3  -8 1536.55   34.90
  -3   3   8 1542.95   34.40
  -3  -3   8 1487.85   35.10
   3  -3  -8 1582.44   35.20
  -3  -3   8 1516.85   33.90
   3  -3  -8 1533.75   35.20
  -3  -3   8 1502.35   34.90
  -3   3   7   91.59    3.70
   3   3  -7   86.89    4.10
   3  -3  -7   91.59    4.40
  -3  -3   7   94.59    4.10
  -3  -3   7   97.69    3.20
   3  -3  -7   96.59    4.40
  -3  -3   7   86.59    4.30
  -3   3   6   34.70    2.40
   3   3  -6   35.00    2.50
  -3  -3   6   32.20    2.50
   3  -3  -6   37.90    2.60
   3  -3  -6   35.20    2.60
  -3  -3   6   34.30    1.90
  -3  -3   6   29.60    2.30
   3   3  -5   16.10    1.80
  -3   3   5   15.60    1.40
   3  -3  -5   19.90    1.90
   3  -3  -5   19.10    1.20
  -3  -3   5   15.30    1.10
  -3  -3   5   13.20    1.70
   3  -3  -5   14.90    1.80
  -3  -3   5   19.30    1.90
  -3   3   4  419.46    9.50
   3   3  -4  402.96    9.90
   3  -3  -4  404.36   10.00
  -3  -3   4  403.46    9.20
  -3  -3   4  400.06    9.90
   3  -3  -4  415.36   10.00
  -3  -3   4  425.06   10.10
   3   3  -3  969.10   22.50
  -3   3   3 1003.50   22.30
   3  -3  -3 1031.80   22.50
  -3  -3   3  981.90   22.50
   3  -3  -3 1014.00   22.40
  -3  -3   3 1004.70   22.60
   3   3  -2  898.91   20.70
  -3  -3   2  926.81   20.80
   3  -3  -2  949.60   20.60
   3  -3  -2  948.31   20.60
  -3  -3   2  922.51   20.80
   3  -3  -2  900.21   20.50
   3   3  -1    1.80    0.70
  -3  -3   1    0.50    1.10
  -3  -3   1    2.00    1.10
   3  -3  -1    1.40    0.80
   3  -3  -1    1.80    0.60
   3   3   0 1158.28   25.50
  -3  -3   0 1175.08   25.20
   3  -3   0 1139.29   25.50
  -3  -3   0 1174.58   25.80
  -3  -3   0 1119.99   25.80
  -3  -3   0 1184.88   25.30
   3   3   1   97.29    2.90
  -3  -3  -1  101.09    3.40
  -3  -3  -1  103.29    2.70
  -3  -3  -1  106.39    2.80
  -3  -3  -1  101.89    3.40
   3  -3   1   97.99    2.90
   3   3   2  116.99    3.40
  -3  -3  -2  125.29    3.30
  -3  -3  -2  116.19    3.20
   3  -3   2  115.59    3.40
  -3  -3  -2  120.69    3.90
  -3  -3  -2  113.89    3.90
   3   3   3  332.37    8.10
  -3   3  -3  329.37    8.10
  -3  -3  -3  334.27    8.60
  -3  -3  -3  334.67    8.00
  -3  -3  -3  344.47    8.10
  -3  -3  -3  335.67    8.60
  -3  -3  -3  337.27    8.60
   3   3   4  782.82   17.80
  -3   3  -4  767.32   17.80
  -3  -3  -4  787.72   17.70
  -3  -3  -4  788.72   18.30
  -3  -3  -4  764.82   18.30
  -3  -3  -4  776.02   18.30
  -3   3  -5   76.89    3.40
   3   3   5   72.69    3.30
  -3  -3  -5   71.99    3.20
  -3  -3  -5   75.69    4.10
  -3  -3  -5   74.39    3.80
   3  -3   5   83.79    3.60
  -3   3  -6  175.88    5.70
   3   3   6  176.18    5.40
  -3  -3  -6  180.58    6.30
   3  -3   6  183.88    5.90
  -3  -3  -6  181.38    6.20
  -3  -3  -6  182.38    5.30
  -3   3  -7   31.00    2.60
   3   3   7   33.10    2.40
  -3  -3  -7   25.70    2.80
  -3  -3  -7   28.60    2.20
  -3  -3  -7   26.10    2.70
   3  -3   7   36.70    2.80
   3   3   8  172.18    5.50
  -3   3  -8  173.48    5.90
  -3  -3  -8  172.48    6.50
  -3  -3  -8  170.28    5.40
  -3  -3  -8  174.28    6.30
   3  -3   8  168.38    6.00
  -3   3  -9   12.10    2.30
   3   3   9   15.10    2.10
  -3  -3  -9   14.50    2.70
   3  -3   9   17.40    2.40
  -3  -3  -9   13.60    2.00
  -3  -3  -9   15.50    2.80
  -3   3 -10   15.60    2.70
   3   3  10   18.60    2.40
  -3  -3 -10   17.90    2.30
  -3  -3 -10   18.90    2.90
  -3  -3 -10   14.20    3.00
   3  -3  10   19.10    2.90
  -3   3 -11  105.89    5.40
   3   3  11   99.19    4.90
  -3  -3 -11   99.59    4.70
  -3  -3 -11   96.59    5.80
   3  -3  11   95.59    5.60
  -3  -3 -11  107.09    5.90
  -3   3 -12   94.39    5.70
   3   3  12   96.69    5.10
  -3  -3 -12   98.99    5.00
  -3  -3 -12  106.89    6.50
  -3  -3 -12   90.39    6.00
  -3   3 -13   -2.60    2.70
   3   3  13    4.20    2.50
  -3  -3 -13   -1.70    3.10
  -3  -3 -13   -1.30    2.30
   3   3  14   28.10    3.30
  -3   3 -14   24.10    3.80
  -3  -3 -14   29.40    3.30
  -3  -3 -14   16.90    4.00
  -3   3 -15   43.30    4.60
   3   3  15   38.70    3.90
  -3  -3 -15   36.60    4.90
  -3  -3 -15   36.90    3.70
   3   3  16   -0.80    2.60
  -3  -3 -16   -1.70    3.60
  -3  -3 -16   -1.70    2.60
   3   3  17   11.40    3.30
  -3  -3 -17    9.90    3.20
  -3  -3 -17    4.30    4.00
   3   3  18   18.10    3.70
  -3  -3 -18   15.30    4.80
  -3  -3 -18   13.70    3.60
   3   3  19   -1.00    3.10
  -3  -3 -19    2.90    3.20
  -3  -3 -19    4.50    4.60
   3   3  20   -2.30    3.20
  -3  -3 -20    1.50    3.40
  -3  -3 -20   -1.00    4.40
  -3   4  21   -3.10    3.50
   3  -4 -21    0.30    5.00
   3  -4 -21    1.40    3.20
  -3   4  20   -1.40    3.30
  -3  -4  20   -1.10    1.70
   3  -4 -20   -6.40    4.20
   3  -4 -20    5.70    3.00
  -3   4  19   19.70    3.90
  -3  -4  19   19.00    2.30
   3  -4 -19   18.20    4.90
  -3   4  18   18.10    3.50
  -3  -4  18   21.30    2.30
   3  -4 -18   21.50    4.80
  -3   4  17    8.40    3.10
  -3  -4  17    7.10    2.00
   3  -4 -17   13.30    4.10
   3   4 -16   41.40    4.60
  -3   4  16   48.50    4.10
  -3  -4  16   41.80    2.80
   3  -4 -16   39.40    4.80
  -3   4  15  123.09    6.10
   3   4 -15  122.49    6.70
  -3  -4  15  122.19    4.60
   3  -4 -15  133.29    7.30
  -3   4  14    2.40    2.40
   3   4 -14   -1.50    2.70
   3  -4 -14   -1.00    2.80
   3  -4 -14   -0.20    3.00
  -3  -4  14   -1.80    1.50
   3   4 -13   -0.80    2.50
  -3   4  13    3.20    2.20
   3  -4 -13    1.20    2.70
   3  -4 -13    2.10    2.80
  -3  -4  13    0.30    1.50
   3   4 -12   99.89    5.10
  -3   4  12  113.69    4.90
  -3  -4  12   96.19    5.70
   3  -4 -12  101.69    6.00
  -3  -4  12   97.29    3.70
  -3  -4  12  102.99    5.30
   3  -4 -12  109.29    6.10
  -3   4  11  136.49    5.20
   3   4 -11  136.69    5.80
   3  -4 -11  150.18    6.20
  -3  -4  11  137.79    6.10
   3  -4 -11  143.59    6.40
  -3  -4  11  133.89    4.20
  -3  -4  11  143.39    6.10
   3   4 -10  184.48    6.40
  -3   4  10  191.98    6.00
  -3  -4  10  181.18    5.00
   3  -4 -10  179.28    7.00
  -3  -4  10  184.18    6.80
   3  -4 -10  205.88    7.00
  -3  -4  10  188.78    6.70
  -3   4   9   -0.10    1.50
   3   4  -9    0.50    1.70
   3  -4  -9   -2.10    1.90
   3  -4  -9   -3.00    1.90
  -3  -4   9   -0.40    1.00
   3  -4  -9   -0.90    1.20
  -3  -4   9   -0.90    1.80
  -3  -4   9   -1.90    1.70
  -3   4   8  763.42   17.90
   3   4  -8  762.02   18.40
   3  -4  -8  785.42   17.50
  -3  -4   8  771.52   18.70
   3  -4  -8  771.72   18.80
  -3  -4   8  756.32   18.50
  -3  -4   8  770.12   17.20
   3  -4  -8  766.32   18.70
  -3   4   7  481.35   11.50
   3   4  -7  465.75   11.90
   3  -4  -7  492.75   11.00
  -3  -4   7  469.05   12.20
  -3  -4   7  463.55   10.70
  -3  -4   7  467.75   12.00
   3  -4  -7  464.55   12.20
   3  -4  -7  489.75   12.20
   3  -4  -7  486.15   11.00
   3   4  -6  307.17    8.30
  -3   4   6  309.87    7.80
   3  -4  -6  317.07    8.60
   3  -4  -6  312.07    8.50
  -3  -4   6  312.47    8.50
   3  -4  -6  323.27    7.20
  -3  -4   6  312.67    8.40
   3  -4  -6  311.77    7.20
   3   4  -5   12.40    1.70
  -3   4   5   14.00    1.30
  -3  -4   5   12.40    1.70
  -3  -4   5   12.90    1.80
   3  -4  -5   11.60    1.80
   3  -4  -5   12.00    1.80
   3   4  -4    0.10    1.20
  -3   4   4   -0.40    1.20
  -3  -4   4   -1.30    1.20
  -3  -4   4    0.10    1.30
   3  -4  -4    0.90    1.30
   3  -4  -4    0.20    1.20
   3   4  -3  129.39    3.90
   3  -4  -3  130.19    3.80
  -3  -4   3  120.79    3.90
   3  -4  -3  135.39    3.90
  -3  -4   3  132.79    4.00
   3  -4  -3  124.29    3.70
   3   4  -2  622.04   14.40
  -3  -4   2  639.94   14.50
   3  -4  -2  639.14   14.20
   3  -4  -2  653.53   14.20
   3  -4  -2  606.24   14.00
  -3  -4   2  619.34   14.50
   3  -4  -1  475.55   10.60
  -3  -4   1  462.35   11.00
  -3  -4   1  470.25   11.00
   3   4   0  391.26    8.60
  -3  -4   0  362.76    8.90
   3  -4   0  361.76    8.30
  -3  -4   0  359.46    8.90
   3   4   1  110.39    3.00
  -3  -4  -1  107.69    3.60
  -3  -4  -1  107.39    3.60
   3  -4   1  103.49    2.90
   3   4   2   56.89    2.20
  -3  -4  -2   57.59    2.80
  -3  -4  -2   51.79    2.80
  -3  -4  -2   56.09    1.60
   3  -4   2   54.49    2.20
  -3  -4  -2   51.09    2.90
  -3  -4  -2   57.59    1.60
   3   4   3  879.11   19.40
  -3  -4  -3  850.91   19.90
  -3  -4  -3  846.42   19.00
  -3  -4  -3  876.21   19.10
  -3  -4  -3  845.92   19.90
   3  -4   3  848.02   19.40
  -3  -4  -3  860.41   19.90
   3   4   4   14.90    1.60
  -3   4  -4   12.60    1.60
  -3  -4  -4   12.60    2.00
  -3  -4  -4   11.10    1.30
  -3  -4  -4   11.60    2.00
  -3  -4  -4   12.70    2.00
  -3  -4  -4   12.00    1.40
   3   4   5   66.29    3.10
  -3   4  -5   66.39    3.00
  -3  -4  -5   59.49    3.60
  -3  -4  -5   71.89    4.00
  -3  -4  -5   65.29    2.80
   3  -4   5   63.99    3.30
  -3  -4  -5   66.39    2.80
   3   4   6    5.90    1.60
  -3   4  -6    7.20    1.70
  -3  -4  -6    5.30    2.00
   3  -4   6    2.80    1.60
  -3  -4  -6    6.00    1.50
  -3  -4  -6    5.00    2.10
   3   4   7  519.75   12.80
  -3   4  -7  525.35   13.00
  -3  -4  -7  523.35   12.50
   3  -4   7  513.75   13.20
  -3  -4  -7  516.35   13.60
  -3  -4  -7  537.85   13.70
   3   4   8   56.89    3.40
  -3   4  -8   57.39    3.60
  -3  -4  -8   59.49    4.30
   3  -4   8   61.39    3.80
  -3  -4  -8   50.79    3.70
  -3  -4  -8   50.79    3.10
   3   4   9  195.38    6.30
  -3   4  -9  201.98    6.60
  -3  -4  -9  193.58    7.10
   3  -4   9  185.18    6.80
  -3  -4  -9  191.78    6.00
  -3  -4  -9  192.38    7.20
  -3   4 -10  147.49    6.00
   3   4  10  158.78    5.80
   3  -4  10  157.28    6.40
  -3  -4 -10  161.98    6.70
  -3  -4 -10  149.79    5.40
  -3  -4 -10  154.78    6.80
  -3   4 -11   40.80    3.60
   3   4  11   43.80    3.40
  -3  -4 -11   42.30    4.10
   3  -4  11   38.70    3.70
  -3  -4 -11   28.50    3.70
  -3  -4 -11   42.00    3.10
   3   4  12   45.40    3.50
  -3   4 -12   49.00    4.10
  -3  -4 -12   40.80    3.20
  -3  -4 -12   44.70    4.10
  -3  -4 -12   37.20    4.30
  -3   4 -13  136.19    6.50
   3   4  13  129.29    6.00
  -3  -4 -13  120.49    5.50
  -3  -4 -13  124.29    7.40
   3   4  14   -0.40    2.40
  -3  -4 -14    6.20    3.50
  -3  -4 -14    1.90    2.40
   3   4  15   30.50    3.70
  -3  -4 -15   33.40    3.50
  -3  -4 -15   24.50    4.50
   3   4  16   -0.20    2.90
  -3  -4 -16    1.70    3.60
  -3  -4 -16    5.30    2.70
   3   4  17   -0.30    3.00
  -3  -4 -17    1.10    3.80
  -3  -4 -17   -1.40    2.60
   3   4  18    3.00    3.20
  -3  -4 -18    8.80    3.10
  -3  -4 -18    3.40    4.30
   3   4  19   24.60    4.30
  -3  -4 -19   19.90    3.70
  -3  -4 -19   21.90    5.30
  -3   5  21    8.60    4.00
   3  -5 -21   19.40    5.80
  -3   5  20    0.00    3.50
   3  -5 -20   -4.50    4.50
   3  -5 -20    1.30    2.80
  -3   5  19    9.90    3.60
   3  -5 -19   11.10    3.00
   3  -5 -19   12.70    4.80
  -3   5  18   -0.20    3.00
   3  -5 -18    7.70    2.70
   3  -5 -18    7.20    4.30
  -3   5  17    0.70    2.80
   3  -5 -17    1.30    2.30
   3  -5 -17    2.10    3.70
  -3   5  16   17.90    3.20
   3  -5 -16   13.30    4.00
   3  -5 -16   13.70    2.60
  -3   5  15  206.68    7.80
   3  -5 -15  216.68    9.30
   3  -5 -15  191.58    9.00
   3  -5 -15  202.28    6.80
  -3   5  14    2.20    2.50
   3   5 -14    8.70    2.80
  -3  -5  14    1.00    1.10
   3  -5 -14   -0.70    1.90
   3  -5 -14   -0.70    3.10
   3  -5 -14   -2.60    2.80
  -3   5  13   21.10    2.80
   3   5 -13   12.60    3.00
   3  -5 -13   19.90    3.50
   3  -5 -13   16.10    3.30
  -3  -5  13   13.10    1.30
   3  -5 -13   14.60    2.20
  -3   5  12    4.10    2.10
   3   5 -12    2.40    2.30
   3  -5 -12    0.40    2.60
   3  -5 -12    2.50    1.70
   3  -5 -12    0.30    2.60
  -3  -5  12    0.30    2.30
  -3  -5  12    3.10    2.50
  -3  -5  12    2.70    0.90
   3   5 -11  187.48    6.60
  -3   5  11  168.58    6.00
   3  -5 -11  180.68    7.20
  -3  -5  11  188.38    6.90
  -3  -5  11  176.48    7.00
   3  -5 -11  165.58    5.30
   3  -5 -11  182.98    7.30
   3  -5 -11  174.48    5.20
  -3   5  10    0.60    1.60
   3   5 -10    0.40    1.90
   3  -5 -10    3.90    1.20
   3  -5 -10    1.30    1.30
   3  -5 -10   -0.80    2.10
   3  -5 -10    0.70    2.30
  -3  -5  10    1.20    1.90
  -3  -5  10   -0.40    2.00
  -3   5   9   -2.40    1.50
   3   5  -9    2.10    1.80
   3  -5  -9   -0.70    2.10
   3  -5  -9    0.80    1.00
  -3  -5   9    0.20    1.80
   3  -5  -9   -2.20    1.90
   3  -5  -9    0.00    1.10
  -3  -5   9   -2.00    1.70
  -3   5   8  139.29    4.60
   3   5  -8  138.19    5.00
   3  -5  -8  126.79    5.40
   3  -5  -8  126.99    5.40
   3  -5  -8  138.19    3.60
  -3  -5   8  140.79    5.10
   3  -5  -8  139.09    3.60
  -3  -5   8  144.89    5.40
  -3   5   7    1.70    1.30
   3   5  -7    4.70    1.70
   3  -5  -7    4.60    1.80
   3  -5  -7    2.20    1.80
  -3  -5   7    3.20    1.80
  -3  -5   7    5.50    1.80
  -3   5   6  103.79    3.50
   3   5  -6  103.49    4.00
  -3  -5   6  111.99    4.30
   3  -5  -6  100.79    4.30
   3  -5  -6  113.99    4.40
  -3  -5   6  105.89    4.10
   3   5  -5   87.59    3.40
  -3   5   5   77.59    2.70
  -3  -5   5   82.59    3.50
   3  -5  -5   82.89    3.70
   3  -5  -5   75.59    3.70
  -3  -5   5   79.49    3.60
   3   5  -4 1371.86   30.10
  -3  -5   4 1344.07   30.30
   3  -5  -4 1370.36   30.20
   3  -5  -4 1301.57   30.10
  -3  -5   4 1344.47   30.20
  -3  -5   3  251.37    6.50
   3  -5  -3  267.87    6.40
  -3  -5   3  242.28    6.50
   3  -5  -3  257.67    6.40
   3  -5  -3  240.38    6.20
   3  -5  -2  340.67    7.80
   3  -5  -2  319.67    7.50
   3  -5  -2  327.97    7.80
  -3  -5   2  335.77    8.10
  -3  -5   2  332.97    8.10
   3  -5  -1  356.86    8.10
  -3  -5   1  343.17    8.60
  -3  -5   1  361.16    8.60
  -3  -5   0    7.00    1.30
  -3  -5   0    9.70    1.40
   3  -5   0    9.10    0.70
  -3  -5  -1    5.60    1.40
   3  -5   1    6.60    0.80
  -3  -5  -1    8.20    1.40
   3   5   2  506.95   11.90
  -3  -5  -2  529.55   12.60
  -3  -5  -2  509.35   12.60
  -3  -5  -2  538.95   12.60
   3  -5   2  532.95   11.90
   3   5   3  504.95   11.80
  -3  -5  -3  505.15   12.50
  -3  -5  -3  508.05   12.50
  -3  -5  -3  514.95   12.50
   3  -5   3  511.95   11.90
   3   5   4  158.98    4.80
  -3  -5  -4  164.58    4.10
  -3  -5  -4  171.98    5.60
  -3  -5  -4  163.28    5.50
  -3  -5  -4  167.58    5.60
  -3  -5  -4  169.28    4.10
   3  -5   4  170.68    4.80
   3   5   5  469.95   11.50
  -3  -5  -5  479.95   11.00
  -3  -5  -5  478.15   12.30
  -3  -5  -5  480.75   12.30
   3  -5   5  473.25   11.60
  -3  -5  -5  476.45   11.00
  -3  -5  -5  490.65   12.40
   3   5   6   87.19    3.60
  -3   5  -6   84.79    3.50
  -3  -5  -6   85.39    3.10
  -3  -5  -6   88.09    4.60
   3  -5   6   82.29    3.80
  -3  -5  -6   87.19    3.00
  -3  -5  -6   82.29    4.30
   3   5   7  143.49    4.90
  -3   5  -7  146.89    4.90
  -3  -5  -7  140.99    4.40
   3  -5   7  146.99    5.20
  -3  -5  -7  143.19    4.30
  -3  -5  -7  156.88    5.70
  -3  -5  -7  155.48    6.00
   3   5   8    6.50    1.80
  -3   5  -8    3.40    1.80
  -3  -5  -8    1.20    2.10
  -3  -5  -8    5.50    1.50
   3  -5   8    5.60    1.90
  -3  -5  -8    3.60    2.20
   3   5   9    7.50    2.00
  -3   5  -9   10.10    2.20
  -3  -5  -9    9.70    2.70
   3  -5   9   10.70    2.30
  -3  -5  -9    8.70    1.80
  -3  -5  -9   10.50    2.60
   3   5  10    0.70    2.00
  -3   5 -10    0.50    2.10
  -3  -5 -10    2.60    2.60
  -3  -5 -10    1.20    2.70
   3  -5  10    0.50    2.10
  -3  -5 -10   -0.50    1.70
  -3   5 -11   -1.20    2.20
   3   5  11    2.10    2.20
   3  -5  11    3.80    2.50
  -3  -5 -11    1.00    2.90
  -3  -5 -11   -0.30    1.90
  -3  -5 -11   -0.80    2.60
  -3   5 -12   28.40    4.80
   3   5  12   24.60    3.10
  -3  -5 -12   23.50    3.80
  -3  -5 -12   23.10    3.60
  -3  -5 -12   28.40    2.80
   3   5  13   23.80    3.20
  -3  -5 -13   27.00    4.20
  -3  -5 -13   25.00    4.30
  -3  -5 -13   25.00    2.90
   3   5  14   10.90    2.90
  -3  -5 -14   13.10    3.90
  -3  -5 -14   10.40    2.60
   3   5  15   32.90    3.90
  -3  -5 -15   34.10    4.70
  -3  -5 -15   30.20    3.30
   3   5  16    4.20    3.00
  -3  -5 -16    2.80    2.60
  -3  -5 -16    3.90    3.80
   3   5  17   25.40    4.00
  -3  -5 -17   28.10    3.60
  -3  -5 -17   33.00    5.20
   3   5  18    5.70    3.50
  -3  -5 -18    6.80    3.10
  -3  -5 -18    3.30    4.40
   3   5  19   59.99    5.50
  -3  -5 -19   53.89    4.70
  -3  -5 -19   59.29    6.70
  -3   6  20    6.00    3.70
   3  -6 -20    8.40    5.00
   3  -6 -20    3.10    2.70
  -3   6  19    1.30    3.50
   3  -6 -19    1.60    2.40
   3  -6 -19    3.50    4.50
  -3   6  18    8.00    3.50
   3  -6 -18    3.60    2.40
   3  -6 -18    2.20    4.10
  -3   6  17    6.00    3.10
   3  -6 -17    1.60    3.90
   3  -6 -17    3.80    2.30
  -3   6  16    6.50    2.90
   3  -6 -16    1.60    2.10
   3  -6 -16    2.80    3.50
  -3   6  15   37.00    3.80
   3  -6 -15   38.00    2.90
   3  -6 -15   50.59    5.00
   3  -6 -15   35.30    4.60
  -3   6  14  192.18    7.30
   3  -6 -14  194.68    8.70
   3  -6 -14  196.08    6.00
   3  -6 -14  183.48    8.30
  -3   6  13  105.29    5.40
   3  -6 -13  111.69    4.10
  -3  -6  13  106.29    5.90
   3  -6 -13  112.39    6.40
   3  -6 -13  103.79    6.60
   3   6 -12  114.99    5.50
  -3   6  12  120.09    5.30
   3  -6 -12  111.89    6.50
   3  -6 -12  123.39    6.70
   3  -6 -12  113.09    4.00
   3  -6 -12  115.09    3.80
  -3  -6  12  115.49    5.90
  -3  -6  12  128.49    6.40
  -3   6  11   60.49    3.90
   3   6 -11   62.89    4.30
  -3  -6  11   67.09    4.90
   3  -6 -11   49.00    4.20
   3  -6 -11   55.19    4.30
   3  -6 -11   59.99    2.50
  -3  -6  11   59.29    4.50
   3  -6 -11   63.09    2.60
  -3   6  10   -1.00    1.60
   3   6 -10    1.90    1.90
  -3  -6  10   -0.90    2.00
   3  -6 -10   -0.80    2.20
   3  -6 -10   -0.60    0.70
   3  -6 -10    1.70    2.30
  -3  -6  10    1.50    2.10
   3  -6 -10    0.50    0.80
  -3   6   9   30.60    2.40
   3   6  -9   30.80    2.70
   3  -6  -9   25.90    3.00
   3  -6  -9   28.80    3.10
  -3  -6   9   31.10    2.80
  -3  -6   9   26.90    2.80
  -3   6   8  200.98    5.70
   3   6  -8  185.88    6.00
   3  -6  -8  189.68    6.70
  -3  -6   8  194.88    6.40
   3  -6  -8  201.98    6.70
  -3  -6   8  186.98    6.50
  -3   6   7   -0.30    1.20
   3   6  -7   -1.00    1.40
  -3  -6   7    0.60    1.70
   3  -6  -7    0.90    1.70
   3  -6  -7    2.00    1.70
  -3  -6   7   -0.10    1.50
   3   6  -6   44.00    2.70
  -3   6   6   36.90    2.20
   3  -6  -6   42.40    3.20
  -3  -6   6   46.00    2.90
  -3  -6   6   38.30    3.00
   3  -6  -6   32.10    2.60
   3  -6  -5  241.68    6.80
  -3  -6   5  248.48    6.70
   3  -6  -5  241.28    6.80
  -3  -6   5  237.18    6.80
   3  -6  -4   33.90    2.20
  -3  -6   4   31.50    2.10
   3  -6  -4   37.70    2.60
  -3  -6   4   33.50    2.50
   3  -6  -4   29.50    2.50
  -3  -6   3  221.98    5.80
   3  -6  -3  220.78    5.60
   3  -6  -3  220.48    5.70
  -3  -6   3  197.58    5.80
   3  -6  -3  206.68    5.40
  -3  -6   2    3.50    1.30
  -3  -6   2    2.40    1.30
   3  -6  -2    4.80    1.00
   3  -6  -2    3.10    1.00
   3  -6  -1   92.09    2.50
  -3  -6   1   86.29    3.30
  -3  -6   1   90.49    3.20
  -3  -6   0   18.80    1.70
  -3  -6   0   17.90    1.70
  -3  -6  -1   25.50    2.00
   3  -6   1   26.70    1.30
  -3  -6  -1   22.00    1.90
  -3  -6  -2   -0.10    1.40
  -3  -6  -2    0.20    1.40
   3  -6   2    0.20    0.80
  -3  -6  -2    2.10    1.50
   3   6   3  416.56    9.80
  -3  -6  -3  414.36   10.50
   3  -6   3  417.66    9.80
  -3  -6  -3  413.66   10.50
  -3  -6  -3  407.56   10.60
   3   6   4    7.60    1.30
   3  -6   4    9.60    1.40
  -3  -6  -4    6.70    1.80
  -3  -6  -4    3.30    1.80
  -3  -6  -4    5.80    1.80
   3   6   5  592.64   14.10
  -3  -6  -5  596.94   14.90
  -3  -6  -5  608.74   14.90
  -3  -6  -5  590.74   14.80
   3  -6   5  593.84   14.20
   3   6   6   73.89    3.30
  -3  -6  -6   75.49    4.00
  -3  -6  -6   72.59    2.30
   3  -6   6   70.99    3.50
  -3  -6  -6   72.69    4.30
  -3  -6  -6   74.59    2.30
   3   6   7    1.20    1.50
   3  -6   7    3.00    1.60
  -3  -6  -7    2.00    1.00
  -3  -6  -7    0.60    2.00
  -3  -6  -7    2.20    1.10
  -3  -6  -7    0.20    2.00
   3   6   8    0.90    1.60
  -3   6  -8   -1.70    1.40
  -3  -6  -8    1.20    1.20
   3  -6   8    2.30    1.80
  -3  -6  -8   -0.60    2.20
  -3  -6  -8   -0.20    1.20
  -3  -6  -8    5.40    2.40
  -3   6  -9   75.09    4.00
   3   6   9   73.59    4.10
   3  -6   9   72.09    4.50
  -3  -6  -9   76.19    5.20
  -3  -6  -9   74.59    3.20
  -3  -6  -9   83.39    5.30
  -3  -6  -9   79.19    3.30
   3   6  10   15.80    2.50
   3  -6  10   14.70    2.70
  -3  -6 -10   11.00    3.00
  -3  -6 -10   14.90    2.00
  -3  -6 -10   13.90    3.20
   3   6  11    2.80    2.30
   3  -6  11    1.00    2.50
  -3  -6 -11    3.20    2.90
  -3  -6 -11    1.10    2.80
  -3  -6 -11    2.00    1.80
   3   6  12   73.19    4.90
  -3  -6 -12   78.59    6.00
  -3  -6 -12   80.39    6.20
  -3  -6 -12   76.99    4.10
   3   6  13   49.10    4.10
  -3  -6 -13   49.20    5.10
  -3  -6 -13   49.60    3.40
  -3  -6 -13   53.59    5.00
   3   6  14   -0.10    2.60
  -3  -6 -14   -3.70    3.30
  -3  -6 -14    1.30    2.20
   3   6  15   41.20    4.10
  -3  -6 -15   30.90    4.80
  -3  -6 -15   30.70    3.20
   3   6  16    2.60    2.90
  -3  -6 -16    1.20    2.40
  -3  -6 -16    0.50    3.70
   3   6  17    4.60    3.30
  -3  -6 -17    3.40    2.70
  -3  -6 -17    1.70    4.00
   3   6  18    4.20    3.40
  -3  -6 -18    3.80    4.30
  -3  -6 -18    3.90    2.80
   3   6  19    1.50    3.60
  -3  -6 -19    0.60    4.40
  -3  -6 -19   -1.60    2.80
  -3   7  20    6.40    4.00
   3  -7 -20    9.00    2.30
   3  -7 -20   11.90    5.10
  -3   7  19   16.80    4.00
   3  -7 -19   23.90    2.50
   3  -7 -19   28.40    5.40
  -3   7  18   30.40    4.40
   3  -7 -18   24.80    2.50
   3  -7 -18   31.30    5.30
  -3   7  17   24.60    3.90
   3  -7 -17   22.30    2.30
   3  -7 -17   23.40    4.80
  -3   7  16   86.69    5.90
   3  -7 -16  107.79    7.60
   3  -7 -16   89.29    3.80
  -3   7  15   14.50    3.20
   3  -7 -15   10.60    1.70
   3  -7 -15   14.30    4.00
   3  -7 -15    8.20    3.60
  -3   7  14   27.30    3.30
   3  -7 -14   28.40    4.10
   3  -7 -14   24.90    1.70
   3  -7 -14   26.30    4.20
  -3   7  13   64.69    4.60
   3  -7 -13   57.29    4.90
  -3  -7  13   52.19    4.30
   3  -7 -13   61.49    5.10
  -3   7  12   85.59    4.80
   3  -7 -12   96.89    6.30
   3  -7 -12   78.99    5.80
  -3  -7  12   94.69    5.80
  -3  -7  12   87.19    5.30
  -3   7  11  119.89    5.10
  -3  -7  11  112.89    6.00
   3  -7 -11  117.19    6.40
   3  -7 -11  122.19    6.20
  -3  -7  11  114.79    5.70
   3   7 -10   28.90    2.80
  -3   7  10   22.00    2.40
  -3  -7  10   32.30    3.10
   3  -7 -10   21.90    3.10
  -3  -7  10   34.90    3.30
   3  -7 -10   24.10    3.30
   3   7  -9   77.09    3.90
  -3   7   9   83.69    3.80
   3  -7  -9   80.19    4.70
  -3  -7   9   78.69    4.40
   3  -7  -9   95.39    5.10
  -3  -7   9   91.69    4.80
   3   7  -8    2.90    1.70
  -3   7   8    3.20    1.50
  -3  -7   8    1.80    1.80
  -3  -7   8    3.90    1.80
   3  -7  -8    1.50    2.00
   3  -7  -8    2.70    2.10
  -3   7   7  244.38    6.40
   3  -7  -7  240.88    7.40
  -3  -7   7  230.18    7.10
  -3  -7   7  236.48    7.10
   3  -7  -7  249.88    7.40
  -3  -7   6  361.46    9.20
  -3  -7   6  344.97    9.20
   3  -7  -6  345.27    9.30
   3  -7  -6  332.07    9.30
  -3  -7   5   13.20    1.70
  -3  -7   5   13.20    1.80
   3  -7  -5    8.40    1.70
   3  -7  -5    9.40    1.70
  -3  -7   4    1.30    1.20
   3  -7  -4   -0.10    1.30
   3  -7  -4   -2.50    1.10
  -3  -7   4    0.80    1.30
   3  -7  -4   -0.50    1.20
  -3  -7   4    0.20    1.30
  -3  -7   3  307.37    7.60
  -3  -7   3  281.17    7.50
   3  -7  -3  275.67    7.10
   3  -7  -3  304.57    7.40
   3  -7  -3  304.27    7.30
   3  -7  -2   78.99    2.70
  -3  -7   2   81.79    3.20
   3  -7  -2   79.69    2.60
  -3  -7   2   75.39    3.10
  -3  -7   1    2.90    1.30
   3  -7  -1    1.90    0.70
   3  -7  -1    2.20    0.70
  -3  -7   1    3.30    1.30
  -3  -7   0   32.50    2.40
  -3  -7   0   36.10    2.50
  -3  -7  -1  113.99    3.90
  -3  -7  -1  110.99    4.00
  -3  -7  -2  163.58    5.00
   3  -7   2  159.08    4.10
  -3  -7  -2  157.78    5.10
  -3  -7  -2  159.78    5.00
   3   7   3   43.80    2.20
  -3  -7  -3   44.20    3.00
   3  -7   3   41.90    2.00
  -3  -7  -3   41.10    3.10
  -3  -7  -3   41.80    3.10
   3   7   4  627.94   14.50
  -3  -7  -4  624.24   15.30
   3  -7   4  608.74   14.60
  -3  -7  -4  631.94   15.30
  -3  -7  -4  642.94   15.40
   3   7   5  277.67    7.30
  -3  -7  -5  284.47    8.20
  -3  -7  -5  285.77    8.30
  -3  -7  -5  264.87    8.00
   3  -7   5  279.37    7.30
   3   7   6   -2.00    1.30
   3  -7   6   -0.60    1.40
  -3  -7  -6    1.10    1.90
  -3  -7  -6   -0.40    1.90
   3  -7   6    2.60    1.40
   3   7   7   79.19    3.60
   3  -7   7   74.39    3.80
  -3  -7  -7   75.99    4.80
  -3  -7  -7   77.29    4.60
   3   7   8  123.69    4.80
  -3  -7  -8  115.99    5.90
   3  -7   8  120.99    5.00
  -3  -7  -8  121.29    5.60
   3   7   9  221.68    6.90
  -3  -7  -9  213.38    5.40
  -3  -7  -9  208.68    8.10
  -3  -7  -9  208.28    7.80
   3  -7   9  202.68    7.30
  -3  -7  -9  206.98    5.40
   3   7  10    1.10    2.10
  -3  -7 -10    2.80    2.70
  -3  -7 -10   -1.60    1.20
   3  -7  10    1.80    2.20
  -3  -7 -10    0.50    2.70
  -3  -7 -10   -0.30    1.20
   3   7  11   17.30    2.90
   3  -7  11   18.20    3.20
  -3  -7 -11   18.50    3.60
  -3  -7 -11   18.40    1.90
  -3  -7 -11   22.20    3.80
   3   7  12    3.80    2.60
  -3  -7 -12    4.30    3.20
  -3  -7 -12    4.30    3.20
  -3  -7 -12    6.10    1.80
   3   7  13   15.30    3.10
  -3  -7 -13   15.20    3.80
  -3  -7 -13   14.20    3.70
  -3  -7 -13   19.00    2.20
   3   7  14    8.30    3.00
  -3  -7 -14   14.80    4.00
  -3  -7 -14    9.00    2.20
   3   7  15   28.60    3.90
  -3  -7 -15   23.90    4.50
  -3  -7 -15   24.60    2.70
   3   7  16   23.10    3.90
  -3  -7 -16   18.80    4.50
  -3  -7 -16   20.60    2.80
   3   7  17   20.80    3.90
  -3  -7 -17    4.90    4.40
  -3  -7 -17    5.60    2.50
   3   7  18   -4.60    3.30
  -3  -7 -18   -4.00    4.10
  -3  -7 -18   -2.40    2.40
  -3   8  19   11.20    3.80
   3  -8 -19   19.40    5.20
  -3   8  18    0.80    3.20
   3  -8 -18   -2.20    4.10
  -3   8  17   12.10    3.50
   3  -8 -17    9.40    4.20
  -3   8  16   43.50    4.40
   3  -8 -16   41.10    5.20
   3  -8 -16   40.40    5.30
  -3   8  15   -0.50    2.60
   3  -8 -15    3.80    3.70
   3  -8 -15   -1.90    3.10
  -3   8  14   55.29    4.30
   3  -8 -14   41.90    4.80
   3  -8 -14   48.00    4.90
  -3   8  13    0.80    2.40
   3  -8 -13    0.10    3.00
   3  -8 -13   -0.70    3.00
  -3  -8  13    1.00    2.50
  -3   8  12  137.89    5.70
   3  -8 -12  132.09    6.80
  -3  -8  12  125.09    6.50
  -3  -8  12  133.79    6.30
   3  -8 -12  124.49    7.00
  -3   8  11   -0.30    1.90
  -3  -8  11   -2.70    2.20
   3  -8 -11    1.30    2.50
  -3  -8  11    0.60    2.50
   3  -8 -11    0.40    2.60
  -3   8  10   11.40    2.20
   3  -8 -10   17.00    3.10
  -3  -8  10   11.90    2.60
   3  -8 -10   10.60    2.90
  -3  -8  10   16.30    2.60
  -3   8   9   22.40    2.30
  -3  -8   9   23.00    2.60
   3  -8  -9   19.00    2.90
  -3  -8   9   19.80    2.70
   3  -8  -9   17.00    2.80
  -3   8   8   13.70    1.80
   3  -8  -8    6.30    2.30
   3  -8  -8    8.20    2.20
  -3  -8   8    9.50    2.10
  -3  -8   8   11.80    2.10
  -3   8   7    1.00    1.20
   3  -8  -7    1.30    1.90
  -3  -8   7    6.20    1.80
  -3  -8   7    3.40    1.70
   3  -8  -7    1.20    1.80
  -3  -8   6   16.90    2.00
   3  -8  -6   16.60    2.20
  -3  -8   6   18.70    2.10
   3  -8  -6   16.10    2.20
  -3  -8   5    4.00    1.30
   3  -8  -5    1.70    1.30
  -3  -8   5    2.80    1.50
  -3  -8   5    1.10    1.40
   3  -8  -5   -0.70    1.40
   3  -8  -5    2.10    1.50
   3  -8  -4   24.50    1.90
   3  -8  -4   23.70    1.90
  -3  -8   4   29.90    2.10
  -3  -8   4   27.10    2.00
   3  -8  -4   25.60    1.90
   3  -8  -3   70.59    2.80
  -3  -8   3   80.49    3.20
  -3  -8   3   76.89    3.10
   3  -8  -3   71.89    2.60
   3  -8  -3   74.29    2.90
   3  -8  -2    6.20    1.10
   3  -8  -2   10.00    1.10
  -3  -8   2    8.60    1.50
  -3  -8   2   10.00    1.40
   3  -8  -1   28.20    1.40
  -3  -8   1   31.90    2.40
   3  -8  -1   25.60    1.30
  -3  -8   1   27.70    1.90
  -3  -8   0  115.69    4.00
  -3  -8   0  123.19    4.00
  -3  -8  -1  820.92   19.30
  -3  -8  -1  852.61   19.40
  -3  -8  -2  749.73   17.70
  -3  -8  -2  769.72   17.80
  -3  -8  -2  735.63   17.70
   3  -8   2  753.22   16.70
  -3  -8  -3   50.69    3.30
  -3  -8  -3   54.79    3.30
  -3  -8  -3   54.39    3.40
   3  -8   3   51.19    2.20
   3   8   4   82.39    3.00
   3  -8   4   78.19    3.00
  -3  -8  -4   85.79    4.00
  -3  -8  -4   77.59    4.00
  -3  -8  -4   79.09    4.10
   3   8   5  110.19    3.90
   3  -8   5  112.29    3.90
  -3  -8  -5  110.29    4.90
  -3  -8  -5  115.59    4.90
  -3  -8  -5  108.69    4.90
   3   8   6  108.19    4.10
   3  -8   6  106.89    4.20
  -3  -8  -6  107.29    5.20
  -3  -8  -6  113.19    5.20
   3  -8   6  107.09    4.00
   3   8   7   14.90    2.00
  -3  -8  -7   10.10    2.60
   3  -8   7   12.30    2.00
   3  -8   7    7.60    2.10
  -3  -8  -7   10.80    2.50
   3   8   8  402.36   10.50
   3  -8   8  387.16   10.80
  -3  -8  -8  396.56   11.70
  -3  -8  -8  386.56   11.50
   3   8   9   69.69    4.20
  -3  -8  -9   81.19    5.10
   3  -8   9   71.29    4.50
  -3  -8  -9   72.59    5.50
   3   8  10    5.00    2.30
  -3  -8 -10    7.20    3.10
  -3  -8 -10    3.30    2.80
   3  -8  10    5.70    2.50
   3   8  11    6.30    2.50
   3  -8  11   11.00    2.80
  -3  -8 -11    2.30    3.10
  -3  -8 -11    4.20    3.10
   3   8  12   22.60    3.20
  -3  -8 -12   26.60    4.10
  -3  -8 -12   17.50    3.70
   3   8  13   10.50    2.90
  -3  -8 -13   12.20    1.50
  -3  -8 -13   13.50    3.80
  -3  -8 -13   13.40    3.80
   3   8  14    1.00    2.80
  -3  -8 -14   -1.90    1.50
  -3  -8 -14    1.60    3.50
   3   8  15   34.50    4.20
  -3  -8 -15   34.40    5.00
  -3  -8 -15   36.30    2.40
   3   8  16    0.10    3.20
  -3  -8 -16    2.60    1.80
  -3  -8 -16   -0.70    3.70
   3   8  17    0.50    3.30
  -3  -8 -17   -0.10    1.90
  -3  -8 -17   -0.40    4.10
   3   8  18    4.20    3.70
  -3  -8 -18    4.00    4.30
  -3  -8 -18    4.00    2.10
  -3   9  19    9.10    3.80
   3  -9 -19    9.40    4.80
  -3   9  18    4.00    3.50
   3  -9 -18    5.70    4.50
  -3   9  17   -1.00    2.90
   3  -9 -17   -4.20    3.80
  -3   9  16   -2.10    2.80
   3  -9 -16   -1.20    3.60
   3  -9 -16   -2.30    3.60
  -3   9  15   -2.70    2.60
   3  -9 -15    1.50    3.60
   3  -9 -15    1.10    3.50
  -3   9  14   32.00    3.70
   3  -9 -14   33.60    4.50
   3  -9 -14   25.20    4.40
  -3   9  13    0.90    2.30
   3  -9 -13    5.00    3.20
   3  -9 -13    5.20    3.30
  -3  -9  13    2.10    2.60
  -3   9  12    2.30    2.20
   3  -9 -12    0.30    3.00
  -3  -9  12    1.90    2.60
   3  -9 -12    1.00    2.90
  -3  -9  12   -0.90    2.40
  -3   9  11    7.90    2.30
   3  -9 -11   10.20    3.10
  -3  -9  11    8.20    2.60
  -3  -9  11   11.70    2.80
   3  -9 -11    2.30    2.90
  -3   9  10    6.80    2.80
  -3  -9  10    5.40    2.40
  -3  -9  10    4.00    2.40
   3  -9 -10    3.10    2.60
   3  -9 -10    4.70    2.80
   3  -9  -9    0.20    2.30
   3  -9  -9    0.00    2.40
  -3  -9   9    0.30    2.00
  -3  -9   9    1.10    2.10
  -3  -9   8   10.10    2.20
   3  -9  -8   10.10    2.50
   3  -9  -8   16.00    2.60
  -3  -9   8   11.70    2.20
  -3  -9   7    7.20    1.90
  -3  -9   7    9.60    2.00
   3  -9  -7    5.30    2.00
   3  -9  -7   11.30    2.20
  -3  -9   6    0.20    1.60
   3  -9  -6    2.90    1.80
  -3  -9   6    1.70    1.50
   3  -9  -6    2.70    1.70
  -3  -9   6    2.20    1.60
  -3  -9   5   20.70    2.10
  -3  -9   5   25.20    2.20
  -3  -9   5   22.40    2.00
   3  -9  -5   24.10    2.10
   3  -9  -5   23.40    2.20
   3  -9  -5   25.20    2.20
  -3  -9   4    3.70    1.50
  -3  -9   4    2.20    1.40
   3  -9  -4    0.90    1.30
   3  -9  -4    3.40    1.40
   3  -9  -4    3.70    1.20
  -3  -9   3    6.30    1.40
  -3  -9   3    3.10    1.30
  -3  -9   2   27.30    2.00
   3  -9  -2   32.40    1.80
  -3  -9   2   30.10    2.40
   3  -9  -2   28.90    1.80
   3  -9  -1    6.60    0.90
  -3  -9   1    6.70    1.40
  -3  -9   1    7.30    1.50
  -3  -9   0    4.30    1.40
  -3  -9   0    1.80    1.40
  -3  -9  -1    6.00    1.50
  -3  -9  -1    5.40    1.50
  -3  -9  -2  433.76   11.00
  -3  -9  -2  433.36   11.00
  -3  -9  -2  442.06   11.00
   3  -9   3   35.20    1.90
  -3  -9  -3   41.20    3.10
  -3  -9  -3   35.50    2.70
  -3  -9  -3   40.30    3.20
   3   9   4  113.69    3.70
  -3  -9  -4  112.49    4.80
  -3  -9  -4  113.69    4.80
  -3  -9  -4  116.09    4.80
   3  -9   4  111.49    3.60
   3   9   5    2.20    1.40
  -3  -9  -5    3.50    2.10
   3  -9   5    5.10    1.30
  -3  -9  -5    1.10    1.90
  -3  -9  -5    6.00    2.10
   3  -9   5    2.40    1.20
   3   9   6   12.00    1.90
   3  -9   6    8.60    1.70
  -3  -9  -6    9.50    2.50
   3  -9   6    9.40    1.70
  -3  -9  -6    8.10    2.40
  -3  -9  -6   11.10    2.40
   3   9   7  159.08    5.30
  -3  -9  -7  143.29    6.50
   3  -9   7  147.99    5.50
  -3  -9  -7  154.28    6.40
   3   9   8   55.69    3.80
  -3  -9  -8   58.59    4.40
  -3  -9  -8   51.29    4.20
   3  -9   8   59.89    4.00
   3   9   9   59.49    4.20
  -3  -9  -9   53.89    4.50
   3  -9   9   65.69    4.60
  -3  -9  -9   69.89    5.60
   3   9  10   46.80    3.70
  -3  -9 -10   40.50    4.30
  -3  -9 -10   41.40    4.30
   3  -9  10   46.30    3.80
   3   9  11   16.40    2.90
  -3  -9 -11   17.30    3.80
   3  -9  11   21.40    3.20
  -3  -9 -11   13.70    3.60
   3   9  12   -0.40    2.40
  -3  -9 -12    4.70    3.30
  -3  -9 -12    4.50    3.40
   3   9  13   -0.30    2.50
  -3  -9 -13    2.00    3.40
  -3  -9 -13    1.90    3.50
   3   9  14    3.10    2.80
  -3  -9 -14    0.30    3.40
  -3  -9 -14    1.30    4.40
   3   9  15   34.70    4.20
  -3  -9 -15   37.30    5.10
   3   9  16    3.20    3.20
  -3  -9 -16    3.80    4.20
   3   9  17   11.20    3.70
  -3  -9 -17    9.40    4.50
  -3  10  18    6.20    4.90
   3 -10 -18    2.10    4.30
   3 -10 -17   -5.60    3.80
   3 -10 -16   22.80    4.60
   3 -10 -16   18.50    4.50
   3 -10 -15   14.00    3.90
   3 -10 -15   19.50    4.40
   3 -10 -14    6.00    3.70
   3 -10 -14    2.20    3.40
   3 -10 -13   -1.50    3.00
  -3 -10  13   -1.60    2.40
   3 -10 -13   -5.80    2.90
   3 -10 -12    1.90    3.00
  -3 -10  12    6.80    2.80
  -3 -10  12    6.50    2.70
   3 -10 -12    5.10    3.10
   3 -10 -11    6.40    3.10
   3 -10 -11    6.00    2.90
  -3 -10  11    5.40    2.50
  -3 -10  11    5.50    2.60
   3 -10 -10    4.90    2.90
  -3 -10  10   10.50    2.50
   3 -10 -10   14.40    3.10
  -3 -10  10    6.30    2.60
  -3 -10   9  241.98    7.80
   3 -10  -9  245.68    8.50
   3 -10  -9  249.38    8.30
  -3 -10   9  221.78    7.90
  -3 -10   8   47.00    3.50
  -3 -10   8   40.40    3.10
   3 -10  -8   55.19    4.50
   3 -10  -8   46.90    3.70
   3 -10  -7   74.29    4.50
   3 -10  -7   76.49    4.20
  -3 -10   7   73.59    3.90
  -3 -10   7   74.19    4.30
  -3 -10   6    1.30    1.70
  -3 -10   6   -0.80    1.50
   3 -10  -6   -1.50    1.70
  -3 -10   6    0.80    1.70
   3 -10  -6    0.00    1.80
  -3 -10   5  112.39    4.50
   3 -10  -5  113.69    4.50
  -3 -10   5  108.29    4.20
   3 -10  -5  116.09    4.40
   3 -10  -5  106.39    4.00
   3 -10  -4   11.20    1.60
   3 -10  -4    7.60    1.60
  -3 -10   4    7.10    1.70
  -3 -10   4   12.60    1.70
   3 -10  -4    9.00    1.60
   3 -10  -3  102.29    3.50
  -3 -10   3   98.79    3.90
   3 -10  -3  108.79    3.40
  -3 -10   3   96.79    3.70
   3 -10  -3   99.99    3.30
   3 -10  -3   93.59    3.30
   3 -10  -2   72.19    2.70
  -3 -10   2   78.29    3.40
  -3 -10   2   72.99    3.30
   3 -10  -2   78.79    2.60
  -3 -10   1   85.19    3.40
  -3 -10   1   73.79    3.40
  -3 -10   0    3.10    1.50
  -3 -10   0    3.90    1.50
  -3 -10  -1  124.09    4.50
  -3 -10  -1  125.39    4.50
  -3 -10  -2   33.10    2.50
  -3 -10  -2   32.60    2.50
   3 -10   3    8.70    1.10
  -3 -10  -3    8.60    2.00
  -3 -10  -3   12.00    2.10
  -3 -10  -3   10.60    2.00
  -3 -10  -4  148.79    5.60
  -3 -10  -4  151.58    5.60
   3 -10   4  136.69    4.20
  -3 -10  -4  148.79    5.60
  -3 -10  -5    2.90    2.10
   3 -10   5    1.00    1.30
   3 -10   5    2.70    1.30
  -3 -10  -5    1.60    2.00
  -3 -10  -5    3.80    2.10
  -3 -10  -6   12.10    2.70
  -3 -10  -6   17.40    2.70
  -3 -10  -6   16.80    2.80
   3 -10   6   20.50    2.10
   3 -10   6   18.90    2.00
  -3 -10  -7   22.30    3.20
   3 -10   7   21.00    2.40
  -3 -10  -7   27.40    3.30
  -3 -10  -8   12.90    3.00
  -3 -10  -8    8.10    3.00
   3 -10   8   12.80    2.40
  -3 -10  -9   42.10    4.20
  -3 -10  -9   53.39    4.70
   3 -10   9   47.90    3.60
  -3 -10 -10   80.19    6.00
  -3 -10 -10   89.39    6.60
   3 -10  10   89.49    5.40
   3  10  11   -3.30    2.30
  -3 -10 -11    5.60    3.20
   3 -10  11    1.40    2.40
  -3 -10 -11    2.50    3.20
   3  10  12   50.89    4.20
  -3 -10 -12   46.70    5.00
  -3 -10 -12   54.49    5.20
   3  10  13   11.30    3.10
  -3 -10 -13   12.00    4.00
  -3 -10 -13    8.80    3.90
   3  10  14    7.90    3.10
  -3 -10 -14    4.20    3.60
  -3 -10 -14   10.70    4.00
   3  10  15   20.20    3.80
  -3 -10 -15   16.90    4.40
   3  10  16   40.60    4.70
  -3 -10 -16   27.20    5.00
   3  10  17   33.30    4.60
   3 -11 -17    4.10    4.20
   3 -11 -16    6.30    4.00
   3 -11 -16   -2.90    3.70
   3 -11 -15   -0.30    3.60
   3 -11 -15    1.00    3.50
   3 -11 -14    1.90    3.60
   3 -11 -14   10.00    3.60
   3 -11 -13   27.80    4.20
   3 -11 -13   29.30    4.40
  -3 -11  12    6.20    2.70
  -3 -11  12    4.00    2.70
   3 -11 -12   -0.10    2.90
   3 -11 -12   -5.60    2.90
   3 -11 -11    3.30    2.90
  -3 -11  11    3.30    2.50
  -3 -11  11    6.80    2.80
   3 -11 -11    8.20    3.10
  -3 -11  10   20.60    3.10
  -3 -11  10   20.40    3.00
   3 -11 -10   22.70    3.30
   3 -11 -10   25.00    3.60
   3 -11  -9   -0.60    2.50
  -3 -11   9    2.90    2.20
   3 -11  -9    3.50    2.50
  -3 -11   9   -0.70    2.30
   3 -11  -8   23.40    2.90
  -3 -11   8   19.00    2.80
   3 -11  -8   20.90    3.00
  -3 -11   8   18.30    2.60
  -3 -11   7   22.40    2.60
  -3 -11   7   22.50    2.50
   3 -11  -7   20.90    2.70
   3 -11  -7   25.00    2.80
   3 -11  -6   29.80    2.70
  -3 -11   6   26.20    2.50
  -3 -11   6   31.90    2.80
   3 -11  -6   22.20    2.60
  -3 -11   5   60.99    3.70
   3 -11  -5   59.49    3.60
  -3 -11   5   65.29    3.50
   3 -11  -5   64.19    3.60
   3 -11  -4   60.29    2.90
  -3 -11   4   57.69    3.20
   3 -11  -4   57.79    3.10
   3 -11  -4   51.89    3.20
  -3 -11   4   61.69    3.50
   3 -11  -3   11.40    1.50
   3 -11  -3   16.80    1.50
  -3 -11   3   14.10    1.90
   3 -11  -3   16.60    1.70
   3 -11  -3   15.50    1.50
  -3 -11   3   14.30    1.80
  -3 -11   2    9.70    1.70
   3 -11  -2   10.10    1.30
  -3 -11   2    9.30    1.80
   3 -11  -2   10.70    1.20
  -3 -11   1   39.40    2.80
  -3 -11   1   37.70    2.90
  -3 -11   0  103.69    4.10
  -3 -11   0  110.79    4.30
  -3 -11  -1  242.78    7.20
  -3 -11  -1  250.07    7.10
  -3 -11  -2   69.49    3.70
  -3 -11  -2   67.09    3.90
  -3 -11  -3    7.20    2.00
   3 -11   3   10.30    1.10
  -3 -11  -3   10.70    2.20
  -3 -11  -3    6.10    2.00
  -3 -11  -4  222.28    7.20
  -3 -11  -4  220.98    7.00
  -3 -11  -4  209.28    7.10
   3 -11   4  201.48    5.60
  -3 -11  -5   29.10    3.10
   3 -11   5   32.20    2.40
  -3 -11  -5   29.40    3.10
  -3 -11  -5   32.30    3.20
   3 -11   5   30.40    2.10
  -3 -11  -6  150.48    6.40
   3 -11   6  161.58    5.30
  -3 -11  -6  160.68    6.60
  -3 -11  -6  162.58    6.70
  -3 -11  -7  178.88    7.20
   3 -11   7  183.48    6.10
  -3 -11  -7  180.88    7.40
  -3 -11  -8    9.80    3.10
  -3 -11  -8   15.70    3.20
   3 -11   8   12.90    2.40
  -3 -11  -9   30.00    3.90
   3 -11   9   25.80    3.10
  -3 -11  -9   27.30    3.70
   3 -11  10   34.10    3.50
  -3 -11 -10   32.90    4.20
  -3 -11 -10   34.40    4.10
   3 -11  11   33.50    3.70
  -3 -11 -11   30.40    4.20
  -3 -11 -11   33.00    4.50
  -3 -11 -12   -3.50    3.30
  -3 -11 -12   -4.80    3.10
  -3 -11 -13   22.80    4.30
  -3 -11 -13   27.10    4.60
  -3 -11 -14    2.60    3.80
  -3 -11 -14   12.80    4.10
  -3 -11 -15   -1.50    3.60
  -3 -11 -16   15.80    4.40
   3 -12 -16    8.10    4.00
   3 -12 -16   10.70    4.50
   3 -12 -15   48.20    5.40
   3 -12 -15   54.79    5.70
   3 -12 -14   31.20    4.80
   3 -12 -14   25.90    4.40
   3 -12 -13    2.30    3.50
   3 -12 -13    2.20    3.30
   3 -12 -12   23.60    4.00
  -3 -12  12   20.50    3.60
  -3 -12  12   23.80    3.40
   3 -12 -12   17.70    3.60
  -3 -12  11   27.10    3.60
   3 -12 -11   29.20    4.10
   3 -12 -11   26.00    3.80
  -3 -12  11   29.80    3.40
  -3 -12  10   52.79    4.20
  -3 -12  10   54.69    4.00
   3 -12 -10   45.20    4.10
   3 -12 -10   47.30    4.40
   3 -12  -9   16.10    3.00
  -3 -12   9   15.10    2.60
  -3 -12   9   14.00    2.80
   3 -12  -9   15.60    3.10
   3 -12  -8    0.40    2.20
  -3 -12   8    5.70    2.10
  -3 -12   8   -1.60    2.20
   3 -12  -8   -1.80    2.30
  -3 -12   7  303.77    9.10
  -3 -12   7  304.47    8.80
   3 -12  -7  306.37    9.30
   3 -12  -7  305.77    9.10
  -3 -12   6   71.19    3.90
   3 -12  -6   69.89    4.10
   3 -12  -6   69.69    4.30
  -3 -12   6   78.69    4.30
   3 -12  -5    1.40    1.80
  -3 -12   5   -0.10    1.80
  -3 -12   5   -0.50    1.60
   3 -12  -5   -1.80    1.70
  -3 -12   4   24.80    2.40
   3 -12  -4   31.40    2.40
  -3 -12   4   26.60    2.30
   3 -12  -4   26.60    2.20
  -3 -12   3    6.30    1.70
   3 -12  -3   10.40    1.40
   3 -12  -3    8.00    1.50
  -3 -12   3    8.30    1.90
   3 -12  -3    8.80    1.50
   3 -12  -3    8.30    1.50
   3 -12  -2   18.60    1.50
   3 -12  -2   22.80    1.80
   3 -12  -2   15.90    1.30
  -3 -12   2   16.50    2.00
  -3 -12   2   19.80    2.10
  -3 -12   1    7.10    1.70
  -3 -12   1    7.50    1.90
  -3 -12   0    1.50    1.60
  -3 -12   0   -1.20    1.60
  -3 -12  -1   44.80    3.30
  -3 -12  -1   43.30    3.50
  -3 -12  -2    2.60    1.90
  -3 -12  -2    3.10    1.80
  -3 -12  -3    6.60    2.20
  -3 -12  -3    8.50    2.20
   3 -12   4    8.00    1.30
  -3 -12  -4    3.70    2.20
  -3 -12  -4    7.40    2.20
  -3 -12  -4    6.30    2.20
  -3 -12  -5   39.50    3.40
   3 -12   5   35.50    2.80
  -3 -12  -5   48.40    3.70
  -3 -12  -5   35.40    3.40
  -3 -12  -6   11.40    2.90
   3 -12   6   11.50    1.90
  -3 -12  -6   12.70    2.80
  -3 -12  -6   13.70    2.90
  -3 -12  -7  149.88    6.60
  -3 -12  -7  140.69    6.90
   3 -12   7  141.59    5.50
  -3 -12  -8    6.60    3.00
   3 -12   8    5.10    2.20
  -3 -12  -8    6.40    3.10
   3 -12   9   16.30    2.80
  -3 -12  -9   14.00    3.30
  -3 -12  -9    7.10    3.30
  -3 -12 -10    5.40    3.10
   3 -12  10    5.90    2.60
  -3 -12 -10   11.30    3.60
   3 -12  11   58.09    4.50
  -3 -12 -11   63.09    5.60
  -3 -12 -11   50.59    4.80
  -3 -12 -12   11.20    3.70
  -3 -12 -12    8.80    3.70
  -3 -12 -13   42.70    5.10
  -3 -12 -13   62.39    5.80
  -3 -12 -14   19.40    4.60
  -3 -12 -14   23.70    4.50
  -3 -12 -15   12.70    4.30
   3 -13 -15    2.40    3.60
   3 -13 -15    5.10    4.10
   3 -13 -14   -4.00    3.10
   3 -13 -14   -0.10    3.70
   3 -13 -13   34.80    4.70
   3 -13 -13   24.10    4.10
   3 -13 -12   25.00    4.00
  -3 -13  12   29.40    3.60
   3 -13 -12   28.50    4.30
  -3 -13  11    1.80    2.50
  -3 -13  11    2.60    2.70
   3 -13 -11   -0.70    2.80
   3 -13 -11    3.00    3.10
  -3 -13  10    5.10    2.70
   3 -13 -10    3.90    2.90
  -3 -13  10   -1.30    2.30
   3 -13 -10   -4.30    2.50
   3 -13  -9   30.20    3.60
   3 -13  -9   31.10    3.60
  -3 -13   9   35.00    3.50
  -3 -13   9   35.40    3.30
  -3 -13   8   17.40    2.80
   3 -13  -8   14.30    2.90
  -3 -13   8   10.00    2.30
   3 -13  -8   14.20    2.80
  -3 -13   7    3.80    2.00
  -3 -13   7   -1.10    2.10
   3 -13  -7    0.60    2.20
   3 -13  -7    2.50    2.20
   3 -13  -6   50.99    3.40
  -3 -13   6   48.70    3.60
   3 -13  -6   53.79    4.10
  -3 -13   6   49.90    4.10
  -3 -13   5    6.50    2.10
  -3 -13   5    3.80    1.80
   3 -13  -5    5.10    2.00
   3 -13  -5    6.90    2.00
   3 -13  -4    0.80    1.60
   3 -13  -4    2.50    1.60
  -3 -13   4   -0.60    1.80
  -3 -13   4   -1.50    1.50
  -3 -13   3  121.09    4.50
   3 -13  -3  122.09    4.20
   3 -13  -3  128.99    4.10
   3 -13  -3  115.29    4.20
  -3 -13   3  123.79    4.90
  -3 -13   2    3.00    1.80
   3 -13  -2   -0.10    1.10
  -3 -13   2   -2.50    1.50
   3 -13  -2    0.50    1.20
   3 -13  -2    3.70    1.10
   3 -13  -2    0.20    1.10
  -3 -13   1    0.90    1.80
  -3 -13   1    0.50    1.60
  -3 -13   0    3.10    1.90
  -3 -13   0    7.20    1.80
  -3 -13  -1   99.69    4.70
  -3 -13  -1  101.99    4.40
  -3 -13  -2   44.10    3.10
  -3 -13  -2   41.60    3.20
  -3 -13  -3   68.59    4.60
  -3 -13  -3   68.89    4.20
  -3 -13  -4   89.99    4.80
  -3 -13  -4   95.09    5.20
   3 -13   4   83.99    2.80
   3 -13   4   83.19    3.10
  -3 -13  -5   20.10    3.00
   3 -13   5   13.70    1.80
  -3 -13  -5   11.20    2.60
  -3 -13  -6   47.40    3.90
   3 -13   6   47.00    3.40
  -3 -13  -6   41.40    3.80
  -3 -13  -7    5.70    2.70
  -3 -13  -7    5.40    2.70
   3 -13   7    3.00    2.00
  -3 -13  -8    3.70    2.90
   3 -13   8    2.70    2.20
  -3 -13  -8    7.20    2.90
  -3 -13  -9    1.40    2.90
  -3 -13  -9    2.90    2.90
   3 -13   9    0.20    2.30
  -3 -13 -10   48.00    4.80
   3 -13  10   49.30    4.10
  -3 -13 -10   34.90    4.30
  -3 -13 -11   -1.60    3.10
   3 -13  11   -1.30    2.50
  -3 -13 -11    2.70    3.30
  -3 -13 -12    5.70    3.80
  -3 -13 -12    3.00    3.50
  -3 -13 -13   -4.20    3.30
  -3 -13 -13   -2.00    3.50
  -3 -13 -14   11.40    4.10
   3 -14 -14    0.30    3.30
   3 -14 -14    3.00    3.90
   3 -14 -13   10.80    3.60
   3 -14 -13    3.60    3.70
   3 -14 -12   15.20    3.90
   3 -14 -12   14.20    3.60
  -3 -14  11    2.80    2.40
  -3 -14  11   -2.10    2.60
   3 -14 -11    5.40    3.20
   3 -14 -11    0.40    2.80
   3 -14 -10   -0.40    2.90
  -3 -14  10    3.90    2.60
   3 -14 -10    4.70    2.80
  -3 -14  10   -3.10    2.20
  -3 -14   9    9.80    2.80
   3 -14  -9   11.60    3.10
  -3 -14   9   13.90    2.60
   3 -14  -9   14.80    3.00
   3 -14  -8   17.30    3.00
  -3 -14   8   19.00    2.90
  -3 -14   8   17.80    2.60
   3 -14  -8   15.30    2.80
   3 -14  -7  101.19    5.40
  -3 -14   7  112.59    4.80
  -3 -14   7  105.49    5.40
   3 -14  -7  101.89    5.10
   3 -14  -6   16.60    2.60
   3 -14  -6   18.70    2.50
  -3 -14   6   17.70    2.60
  -3 -14   6   18.50    2.40
  -3 -14   5   71.29    4.40
  -3 -14   5   68.09    3.70
   3 -14  -5   63.59    3.80
   3 -14  -5   66.79    4.10
  -3 -14   4   26.00    2.70
   3 -14  -4   22.70    2.20
  -3 -14   4   27.40    2.40
   3 -14  -4   25.70    2.40
  -3 -14   3   -0.60    1.60
   3 -14  -3    1.10    1.30
  -3 -14   3   -0.40    1.80
   3 -14  -3    1.60    1.50
  -3 -14   2  107.39    4.30
  -3 -14   2  109.79    4.70
   3 -14  -2  103.39    3.60
   3 -14  -2  107.49    3.40
   3 -14  -2  106.89    3.60
  -3 -14   1   38.70    3.00
  -3 -14   1   37.70    2.70
  -3 -14   0    0.10    1.80
  -3 -14   0   -2.50    1.90
  -3 -14  -1    1.50    1.90
  -3 -14  -1    2.20    2.00
  -3 -14  -2  103.49    5.10
  -3 -14  -2   93.49    4.60
  -3 -14  -3   26.40    3.00
  -3 -14  -3   21.50    2.70
  -3 -14  -4    0.90    2.20
  -3 -14  -4    0.40    2.30
   3 -14   4    3.50    1.30
  -3 -14  -5   32.30    3.30
   3 -14   5   34.50    2.80
  -3 -14  -5   34.30    3.50
  -3 -14  -6   43.80    3.80
   3 -14   6   45.20    3.40
   3 -14   7   31.20    2.80
  -3 -14  -7   28.50    3.60
  -3 -14  -8   -0.80    2.70
   3 -14   8    4.00    2.20
  -3 -14  -9    2.80    3.00
   3 -14   9    1.00    2.20
   3 -14  10   -1.90    2.30
  -3 -14 -10    1.20    3.10
   3 -14  11    4.60    2.80
  -3 -14 -11    2.00    3.30
  -3 -14 -12    9.80    3.70
  -3 -14 -13   -2.50    3.40
   3 -15 -13   -1.60    3.60
   3 -15 -13    0.00    3.20
   3 -15 -12    4.00    3.60
   3 -15 -12    3.60    3.10
   3 -15 -11   -2.00    2.70
   3 -15 -11    2.20    3.20
  -3 -15  11   -1.80    2.60
   3 -15 -10    5.50    3.10
   3 -15 -10    5.40    2.80
  -3 -15  10    3.30    2.40
  -3 -15  10    6.30    2.90
   3 -15  -9   34.20    3.90
  -3 -15   9   26.10    3.40
   3 -15  -9   31.20    3.50
  -3 -15   9   32.20    3.20
   3 -15  -8    4.70    2.40
  -3 -15   8   -0.20    2.10
  -3 -15   8    7.90    2.60
   3 -15  -8    2.00    2.50
   3 -15  -7    9.70    2.70
   3 -15  -7    9.40    2.40
  -3 -15   7    4.10    2.40
  -3 -15   7   11.50    2.30
  -3 -15   6   -0.20    2.20
   3 -15  -6    2.00    2.00
   3 -15  -6    5.30    2.30
  -3 -15   6    1.40    1.90
  -3 -15   5    3.50    2.10
  -3 -15   5   -0.80    1.70
   3 -15  -5    2.30    1.80
   3 -15  -5   -0.40    1.90
   3 -15  -4    3.60    1.80
  -3 -15   4    4.40    1.80
  -3 -15   4    7.60    2.10
   3 -15  -4    5.70    1.70
   3 -15  -3    0.00    1.50
  -3 -15   3    1.00    1.70
   3 -15  -3   -2.20    1.30
  -3 -15   3    3.10    2.00
   3 -15  -2   -0.10    1.40
  -3 -15   2    0.10    1.90
   3 -15  -2    3.00    1.40
  -3 -15   2   -2.50    1.60
  -3 -15   1    2.70    1.80
  -3 -15   1    0.00    2.00
  -3 -15   0   10.90    2.10
  -3 -15   0    8.50    2.30
  -3 -15  -1    5.50    2.30
  -3 -15  -1    5.30    2.00
  -3 -15  -2    2.30    2.00
  -3 -15  -2    2.20    2.30
  -3 -15  -3    6.30    2.30
  -3 -15  -3    7.00    2.50
   3 -15   4   45.20    2.60
  -3 -15  -4   51.19    3.80
  -3 -15  -4   47.00    3.90
   3 -15   5   24.80    2.20
  -3 -15  -5   18.60    3.00
  -3 -15  -5   28.90    3.50
  -3 -15  -6    0.00    2.50
   3 -15   6    1.90    1.80
   3 -15   7   -1.00    1.90
  -3 -15  -7    1.70    2.60
  -3 -15  -8   -2.20    2.60
   3 -15   8    3.10    2.20
  -3 -15  -9    3.90    2.90
   3 -15   9    6.00    2.50
   3 -15  10    1.30    2.60
  -3 -15 -10    4.70    3.20
   3 -15  11    3.60    2.80
  -3 -15 -11    1.50    3.10
   3 -16 -11    7.10    3.10
   3 -16 -11    7.00    3.50
  -3 -16  11    5.60    3.40
   3 -16 -10    5.20    2.90
  -3 -16  10    5.70    2.90
   3 -16 -10   -0.10    3.00
   3 -16  -9   -4.30    2.60
  -3 -16   9   -2.30    2.40
   3 -16  -9   -2.20    2.30
  -3 -16   9   -0.90    2.20
   3 -16  -8    8.20    2.90
   3 -16  -8    2.10    2.40
  -3 -16   8    7.00    2.70
  -3 -16   8    7.20    2.40
  -3 -16   7   19.50    2.60
   3 -16  -7   17.80    2.70
  -3 -16   7   16.80    2.90
   3 -16  -7   19.10    2.90
   3 -16  -6    1.00    1.90
  -3 -16   6   -0.10    2.20
   3 -16  -6   -0.80    2.10
  -3 -16   6   -1.90    1.80
  -3 -16   5    2.70    1.80
   3 -16  -5   -0.60    1.70
   3 -16  -5    2.20    2.00
  -3 -16   5    0.60    2.00
   3 -16  -4    8.70    1.70
   3 -16  -4    4.90    2.00
  -3 -16   4    7.50    1.90
  -3 -16   4   11.00    2.30
  -3 -16   3    7.30    2.20
   3 -16  -3    3.60    1.40
   3 -16  -3    4.10    1.80
  -3 -16   3    4.00    1.80
  -3 -16   2   13.00    2.40
   3 -16  -2   10.90    1.70
  -3 -16   2   12.50    2.00
   3 -16  -1    3.70    1.30
  -3 -16   1    4.40    1.80
  -3 -16   1    1.60    2.00
  -3 -16   0   23.20    2.80
  -3 -16   0   16.40    2.30
  -3 -16  -1   11.20    2.60
  -3 -16  -1    9.70    2.20
  -3 -16  -2   10.40    2.60
  -3 -16  -2   11.20    2.30
  -3 -16  -3   11.10    2.50
  -3 -16  -3   15.00    2.90
  -3 -16  -4    8.70    2.80
  -3 -16  -4    9.80    2.50
   3 -16   4    9.10    1.60
  -3 -16  -5    3.10    2.50
   3 -16   5    4.80    1.70
  -3 -16  -5    4.60    2.80
  -3 -16  -6   13.50    3.00
   3 -16   6   13.80    2.20
  -3 -16  -7    1.50    2.70
   3 -16   7    6.40    2.20
  -3 -16  -8   29.00    3.80
   3 -16   8   26.40    3.00
  -3 -16  -9   -0.80    2.80
   3 -16   9    2.20    2.40
   3 -17  -9    4.60    2.60
  -3 -17   9    4.80    2.80
   3 -17  -9    3.40    2.90
  -3 -17   8   -0.90    2.40
   3 -17  -8    2.10    2.30
   3 -17  -8    1.60    2.60
  -3 -17   8    2.60    2.20
  -3 -17   7    0.60    2.00
   3 -17  -7    3.60    2.20
   3 -17  -7    3.70    2.50
  -3 -17   7    0.00    2.40
   3 -17  -6    4.70    2.50
  -3 -17   6    8.50    2.50
  -3 -17   6   11.30    2.20
   3 -17  -6    7.20    2.10
  -3 -17   5    3.10    1.80
   3 -17  -5    2.60    1.80
  -3 -17   5    3.50    2.30
   3 -17  -5    1.50    2.10
  -3 -17   4    9.70    2.40
   3 -17  -4   10.80    1.70
  -3 -17   4   12.00    2.00
   3 -17  -4    8.20    2.20
  -3 -17   3   -0.20    1.60
  -3 -17   3    1.30    2.10
   3 -17  -3   -1.00    1.70
  -3 -17   2   12.10    2.00
  -3 -17   2   13.40    2.50
   3 -17  -2    7.90    1.70
  -3 -17   1    4.70    1.90
  -3 -17   1    8.30    2.30
   3 -17  -1    3.10    1.40
  -3 -17   0   73.39    4.90
  -3 -17   0   86.69    4.20
  -3 -17  -1    8.20    2.20
  -3 -17  -1    5.20    2.50
  -3 -17  -2   -1.40    2.40
  -3 -17  -2   -0.50    2.00
  -3 -17  -3    0.20    2.50
  -3 -17  -3    1.60    2.20
  -3 -17  -4    1.10    2.70
  -3 -17  -4    0.80    2.30
   3 -17   4    3.30    1.40
   3 -17   5    5.00    1.70
  -3 -17  -5    3.30    2.50
   3 -17   6   15.50    2.30
  -3 -17  -6   14.90    3.10
  -3 -17  -7    4.80    2.80
   3 -17   7   -0.20    2.00
  -3 -18   5    9.80    2.00
   3 -18  -5    9.00    1.90
  -3 -18   5    9.90    2.50
   3 -18  -5    5.20    2.30
  -3 -18   4    1.50    1.60
  -3 -18   4    0.60    2.20
   3 -18  -4    1.00    1.90
  -3 -18   3    3.70    1.70
  -3 -18   3    2.80    2.20
   3 -18  -3    2.80    1.90
   3 -18  -2   12.60    1.90
  -3 -18   2   11.10    2.00
  -3 -18   2   13.40    2.60
  -3 -18   1   -2.90    1.70
  -3 -18   1    2.50    2.30
  -3 -18   0    1.90    1.90
  -3 -18   0    1.20    2.30
  -3 -18  -1    1.30    2.40
  -3 -18  -1    0.70    1.90
  -3 -18  -2    4.80    2.70
  -3 -18  -2    5.20    2.20
  -3 -18  -3    3.30    2.70
  -3 -18  -3    2.30    2.20
  -3 -18  -4   13.20    2.80
  -3 -18  -4   10.70    3.10
  -4   0  21    0.20    2.60
   4   0 -21   -1.00    4.20
   4   0 -20   -0.60    4.00
  -4   0  20   -2.00    2.70
  -4   0  19    1.40    2.70
   4   0 -19    1.00    3.80
   4   0 -18   20.30    4.20
  -4   0  18   12.30    3.00
   4   0 -17    0.10    3.50
  -4   0  17   -1.40    2.50
  -4   0  16  305.37    9.40
   4   0 -16  296.57   11.00
  -4   0  15   -0.10    2.20
   4   0 -15   -3.10    2.80
  -4   0  14    7.30    2.40
   4   0 -14    9.80    3.20
  -4   0  13    0.80    1.90
   4   0 -13   -2.40    2.40
   4   0 -13   -3.60    2.60
  -4   0  12   56.29    4.00
   4   0 -12   61.99    4.60
   4   0 -12   53.19    4.10
   4   0 -11    0.40    2.20
  -4   0  11   -0.40    1.90
   4   0 -11   -1.70    2.00
  -4   0  11   -0.50    1.60
  -4   0  10  591.54   14.30
   4   0 -10  582.74   15.20
   4   0 -10  586.24   15.10
  -4   0  10  577.94   15.00
  -4   0   9    0.70    1.60
   4   0  -9   -1.30    1.80
  -4   0   9    2.10    1.80
   4   0  -9   -0.30    1.90
  -4   0   8   89.19    4.10
   4   0  -8   80.69    4.20
  -4   0   8   75.29    3.60
   4   0  -7    0.70    1.80
   4   0  -7    0.20    1.70
  -4   0   7    0.80    1.70
  -4   0   7    0.30    1.40
   4   0  -6   91.59    3.90
  -4   0   6   99.09    3.40
   4   0  -6   90.09    4.00
  -4   0   6   91.49    3.90
   4   0  -5   -2.50    1.40
   4   0  -5   -1.00    1.40
  -4   0   5    0.80    1.30
  -4   0   5    1.30    1.20
   4   0  -4 4126.59   90.89
  -4   0   4 4214.48   90.89
  -4   0   4 4130.19   90.89
   4   0  -4 4134.89   90.89
   4   0  -3    0.10    1.20
   4   0  -3    0.40    1.20
  -4   0   3   -0.70    1.20
  -4   0   3   -0.20    1.00
  -4   0   2  149.19    4.00
  -4   0   2  148.49    4.20
   4   0  -2  147.79    4.40
  -4   0   1   -1.00    1.10
   4   0  -1    0.60    1.10
  -4   0   1   -1.00    0.90
   4   0   0  812.52   18.50
  -4   0   0  805.62   18.20
  -4   0   0  837.52   18.50
   4   0   1    0.40    1.20
  -4   0  -1   -0.10    1.00
  -4   0  -1   -1.30    1.20
  -4   0  -2  651.63   14.80
   4   0   2  640.74   15.10
  -4   0  -2  659.23   15.10
   4   0   3    0.50    1.00
  -4   0  -3    0.20    1.30
   4   0   3    0.40    1.40
   4   0   4   19.10    1.60
   4   0   4   21.30    2.00
  -4   0  -4   20.30    2.00
   4   0   5   -1.20    1.20
   4   0   5    0.00    1.60
  -4   0  -5   -0.80    1.60
  -4   0  -6 2143.69   48.40
   4   0   6 2165.78   47.70
  -4   0  -7   -0.30    1.90
   4   0   7   -0.30    1.40
   4   0   8    0.90    1.50
  -4   0  -8    1.70    2.00
   4   0   9   -2.50    1.50
  -4   0  -9    1.90    2.20
  -4   0 -10  254.87    8.60
   4   0  10  257.17    7.50
   4   0  11   -0.70    1.70
  -4   0 -11   -1.80    2.40
   4   0  12  178.08    6.30
  -4   0 -12  183.78    7.60
   4   0  13    1.40    2.10
  -4   0 -13   -2.80    2.90
   4   0  14   81.79    4.80
  -4   0 -14   77.79    5.70
   4   0  15   -1.50    2.20
  -4   0 -15   -3.80    3.20
   4   0  16   65.99    4.90
  -4   0 -16   70.29    6.00
  -4   0 -17    2.00    3.70
   4   0  17    2.00    2.40
   4   0  18    8.80    2.80
  -4   0 -18    7.20    4.30
   4   0  19    1.30    2.50
  -4   0 -19   -7.20    4.60
  -4   1  21   -1.60    3.00
   4   1 -21    4.90    4.60
  -4  -1  21   -5.30    2.50
   4  -1 -21    2.60    4.60
  -4   1  20   47.00    4.60
   4   1 -20   52.19    6.00
  -4  -1  20   45.20    4.10
   4  -1 -20   43.30    5.80
   4   1 -19   -1.60    3.70
  -4   1  19    2.10    2.90
  -4  -1  19   -1.90    2.40
   4  -1 -19   -6.90    3.70
   4   1 -18   13.50    4.10
  -4   1  18    9.90    3.10
  -4  -1  18   15.80    2.90
   4  -1 -18    5.80    4.10
  -4   1  17    3.90    2.70
   4   1 -17    2.20    3.50
  -4  -1  17    4.70    2.50
   4  -1 -17    3.10    3.50
   4   1 -16   57.19    5.20
  -4   1  16   62.19    4.50
   4  -1 -16   70.39    5.70
  -4  -1  16   66.39    4.80
   4   1 -15   20.20    3.70
  -4   1  15   14.30    2.90
  -4  -1  15   29.30    3.00
   4  -1 -15   24.20    3.90
  -4   1  14    7.50    2.50
   4   1 -14    3.90    2.90
  -4  -1  14    2.90    2.10
   4  -1 -14    7.30    3.10
   4   1 -13    3.90    2.50
  -4   1  13   -1.10    2.00
   4  -1 -13    2.50    2.60
   4  -1 -13   -0.10    2.60
  -4  -1  13    0.70    1.90
  -4   1  12   95.89    4.50
   4   1 -12   93.79    5.40
   4  -1 -12   89.09    5.30
   4  -1 -12  103.89    5.50
  -4  -1  12   84.39    4.30
   4   1 -11  334.87   10.00
  -4   1  11  326.47    9.00
   4   1 -11  305.87   12.50
  -4  -1  11  336.17    8.90
   4  -1 -11  328.17    9.90
  -4  -1  11  324.47    9.80
   4  -1 -11  313.77    9.90
   4   1 -10  198.28    7.00
   4   1 -10  207.28    7.20
  -4   1  10  212.88    6.40
   4  -1 -10  212.78    7.20
   4  -1 -10  211.58    7.30
  -4  -1  10  196.98    6.90
  -4  -1  10  203.48    6.20
  -4   1   9  196.98    6.10
   4   1  -9  183.68    6.70
  -4   1   9  214.58    6.70
   4   1  -9  200.28    6.70
   4  -1  -9  197.98    6.80
  -4  -1   9  203.68    6.00
   4  -1  -9  200.58    6.90
  -4  -1   9  203.28    6.70
  -4   1   8  906.61   21.00
   4   1  -8  864.11   21.00
  -4   1   8  857.41   20.30
   4   1  -8  850.31   21.00
   4  -1  -8  917.71   21.20
  -4  -1   8  904.81   21.10
   4  -1  -8  893.31   21.10
  -4  -1   8  854.61   20.30
   4   1  -7  359.36    9.70
  -4   1   7  355.16    9.10
   4   1  -7  359.56    9.70
  -4  -1   7  351.16    9.00
  -4  -1   7  360.76    9.60
   4  -1  -7  380.56    9.90
   4  -1  -7  375.26    9.80
  -4   1   6   15.70    1.70
   4   1  -6   13.90    2.00
  -4   1   6   14.50    1.80
   4   1  -6   12.90    1.90
   4  -1  -6   16.70    2.00
   4  -1  -6   13.50    1.90
  -4  -1   6   15.70    1.60
  -4  -1   6   17.80    2.00
   4   1  -5  237.58    6.70
  -4   1   5  238.88    6.50
   4   1  -5  246.68    6.60
  -4   1   5  230.38    6.10
   4  -1  -5  243.08    6.70
   4  -1  -5  247.88    6.60
  -4  -1   5  232.48    6.10
  -4  -1   5  237.48    6.50
  -4   1   4   65.79    2.60
   4   1  -4   66.19    3.10
  -4   1   4   70.49    2.80
   4  -1  -4   66.49    3.00
  -4  -1   4   62.99    2.60
  -4  -1   4   63.49    2.90
   4  -1  -4   69.19    3.10
   4   1  -3  154.98    4.50
   4   1  -3  150.48    4.60
  -4   1   3  154.58    4.10
  -4   1   3  151.88    4.40
  -4  -1   3  141.29    4.40
   4  -1  -3  152.78    4.60
  -4  -1   3  149.29    4.10
   4  -1  -3  154.98    4.50
   4   1  -2 2356.26   51.49
  -4   1   2 2359.16   51.19
  -4   1   2 2319.27   51.39
  -4  -1   2 2304.97   51.19
   4  -1  -2 2401.26   51.09
   4  -1  -2 2315.57   51.39
  -4  -1   2 2332.37   51.49
  -4   1   1   -0.60    0.90
   4   1  -1   -0.20    1.10
  -4   1   1   -0.10    1.10
   4  -1  -1    0.70    1.00
   4  -1  -1   -0.70    0.70
  -4  -1   1   -1.60    0.90
  -4  -1   1    0.50    1.20
   4   1   0 1308.77   29.50
  -4   1   0 1334.07   29.40
  -4   1   0 1327.27   29.10
   4  -1   0 1321.67   29.40
  -4  -1   0 1339.17   29.30
  -4  -1   0 1329.97   29.50
   4   1   1    7.90    1.40
  -4   1  -1   10.20    1.30
  -4  -1  -1    9.50    1.20
  -4  -1  -1    7.50    1.40
   4  -1   1    8.20    1.30
   4   1   2  997.60   22.70
   4   1   2 1008.70   23.10
  -4   1  -2  992.10   22.90
  -4  -1  -2 1012.90   22.70
   4  -1   2 1024.90   23.00
  -4  -1  -2 1060.99   23.10
  -4   1  -3   73.19    3.10
   4   1   3   66.19    3.20
   4   1   3   68.69    2.70
   4  -1   3   70.59    3.20
  -4  -1  -3   65.09    2.80
  -4   1  -4  166.88    5.20
   4   1   4  166.28    5.30
  -4  -1  -4  171.78    5.30
  -4  -1  -4  160.38    4.80
  -4   1  -5   39.50    2.70
   4   1   5   41.80    2.70
   4   1   5   44.70    3.40
  -4  -1  -5   46.20    3.30
   4  -1   5   49.50    3.30
   4   1   6  263.87    7.70
  -4   1  -6  257.57    7.50
   4   1   6  250.27    7.00
   4  -1   6  251.37    6.70
  -4  -1  -6  260.27    7.70
   4  -1   6  266.07    7.70
  -4   1  -7   26.00    2.70
   4   1   7   24.90    2.50
   4   1   7   30.30    2.30
   4  -1   7   35.30    3.90
   4  -1   7   30.10    2.10
  -4  -1  -7   27.40    2.80
   4   1   8   42.00    3.20
  -4   1  -8   34.70    3.00
   4   1   8   45.60    3.10
  -4  -1  -8   45.90    3.40
   4  -1   8   40.40    2.70
   4   1   9   54.59    3.50
  -4   1  -9   49.30    3.60
  -4  -1  -9   53.49    3.80
   4  -1   9   50.19    3.00
   4   1  10  118.29    4.90
  -4   1 -10  130.79    5.90
   4  -1  10  123.59    4.60
  -4  -1 -10  121.09    5.80
   4   1  11   31.90    2.90
  -4   1 -11   25.70    3.40
   4  -1  11   35.60    2.70
  -4  -1 -11   40.30    3.90
  -4   1 -12    0.90    2.70
   4   1  12   -0.20    2.00
   4  -1  12   -0.90    1.80
  -4  -1 -12    0.50    2.80
  -4   1 -13   77.79    5.70
   4   1  13   75.29    4.80
  -4  -1 -13   70.29    5.30
   4  -1  13   73.69    4.30
  -4   1 -14    7.00    3.40
   4   1  14   12.00    2.60
   4  -1  14    6.50    2.20
  -4  -1 -14    2.10    3.40
  -4   1 -15    3.60    3.50
   4   1  15    4.30    2.60
  -4  -1 -15    2.00    3.40
   4  -1  15    5.70    2.20
   4   1  16   18.60    3.10
  -4   1 -16   21.60    4.40
  -4  -1 -16   15.00    4.20
   4  -1  16   16.50    2.70
  -4   1 -17    3.30    4.00
   4   1  17    5.70    2.80
   4  -1  17    7.10    2.50
  -4  -1 -17    8.00    4.10
   4   1  18   -1.50    2.50
  -4  -1 -18   -0.20    3.90
   4   1  19    5.30    2.80
  -4  -1 -19    6.40    4.40
  -4   2  21    5.50    3.40
  -4  -2  21    1.00    2.50
   4  -2 -21    0.60    4.60
  -4   2  20   13.10    3.70
  -4  -2  20   10.80    2.80
   4  -2 -20    8.10    4.60
   4   2 -19   26.10    4.60
  -4   2  19   17.80    3.60
   4  -2 -19   10.60    4.30
  -4  -2  19   19.30    2.90
  -4   2  18   41.50    4.20
   4   2 -18   51.39    5.40
   4  -2 -18   45.90    5.50
  -4  -2  18   43.40    3.60
   4   2 -17   29.30    4.40
  -4   2  17   23.20    3.50
   4  -2 -17   22.40    4.40
  -4  -2  17   29.20    3.00
  -4   2  16   50.99    4.20
   4   2 -16   45.50    4.80
  -4  -2  16   53.79    3.70
   4  -2 -16   49.40    5.00
  -4   2  15  486.95   13.00
   4   2 -15  450.45   13.80
  -4  -2  15  459.25   12.30
   4  -2 -15  479.45   14.30
   4   2 -14   34.10    4.00
  -4   2  14   51.99    3.80
  -4  -2  14   38.40    3.10
   4  -2 -14   47.60    4.40
   4  -2 -14   35.10    4.00
  -4   2  13  101.19    5.00
   4   2 -13   96.99    5.40
   4  -2 -13   89.19    5.90
   4  -2 -13   94.49    6.00
  -4  -2  13   94.99    4.50
   4   2 -12   51.19    3.90
  -4   2  12   49.50    3.40
   4  -2 -12   48.90    4.00
  -4  -2  12   41.60    3.70
   4  -2 -12   39.30    3.70
  -4  -2  12   44.60    3.00
   4   2 -11   20.80    2.80
  -4   2  11   15.20    2.20
   4  -2 -11    9.20    2.70
  -4  -2  11   16.10    2.00
  -4  -2  11   17.20    2.70
   4  -2 -11   13.00    2.60
   4   2 -10   29.10    2.90
  -4   2  10   35.50    2.70
  -4  -2  10   38.30    2.50
   4  -2 -10   29.30    3.00
   4  -2 -10   29.40    2.90
  -4  -2  10   31.80    3.00
   4   2  -9  254.07    7.80
  -4   2   9  255.17    7.10
   4  -2  -9  249.58    7.90
   4  -2  -9  264.47    8.00
  -4  -2   9  241.88    7.60
  -4  -2   9  240.58    6.80
   4   2  -8  601.14   15.30
  -4   2   8  640.64   15.30
  -4   2   8  596.24   14.60
  -4  -2   8  609.24   15.20
   4  -2  -8  614.04   15.40
  -4  -2   8  611.34   14.40
   4  -2  -8  627.74   15.40
  -4   2   7  510.95   12.50
  -4   2   7  490.55   12.00
   4   2  -7  481.65   12.50
   4  -2  -7  510.05   12.70
  -4  -2   7  496.15   12.60
   4  -2  -7  525.75   12.80
  -4  -2   7  479.15   11.80
  -4  -2   7  480.25   12.60
  -4   2   6  273.27    7.30
  -4   2   6  267.27    6.80
   4   2  -6  238.98    7.30
  -4  -2   6  260.37    6.70
  -4  -2   6  276.77    7.60
  -4  -2   6  257.97    7.30
   4  -2  -6  264.37    7.40
   4  -2  -6  269.77    7.50
   4   2  -5  885.31   21.10
  -4   2   5  917.51   21.10
  -4   2   5  920.01   20.70
  -4  -2   5  887.81   20.60
   4  -2  -5  897.01   21.10
   4  -2  -5  973.80   20.80
   4  -2  -5  948.81   21.30
  -4  -2   5  919.21   21.10
  -4   2   4   83.69    2.80
  -4   2   4   84.79    3.20
   4   2  -4   83.79    3.30
   4  -2  -4   86.59    2.60
  -4  -2   4   82.19    2.80
   4  -2  -4   85.29    3.30
   4  -2  -4   82.09    3.40
  -4  -2   4   86.89    3.50
  -4  -2   4   83.89    3.30
   4   2  -3  206.28    5.60
  -4   2   3  203.98    5.10
  -4   2   3  212.68    5.40
   4  -2  -3  199.48    5.60
  -4  -2   3  218.18    5.80
  -4  -2   3  204.48    5.20
   4  -2  -3  212.88    4.90
   4  -2  -3  210.38    5.50
  -4  -2   3  202.38    5.60
  -4   2   2 1391.96   29.80
  -4   2   2 1364.86   30.10
  -4  -2   2 1340.67   30.30
  -4  -2   2 1390.26   30.40
  -4  -2   2 1358.26   30.00
   4  -2  -2 1319.77   30.10
  -4   2   1 1013.50   21.50
  -4   2   1  998.80   21.80
  -4  -2   1  959.90   22.10
  -4  -2   1 1017.00   22.10
  -4  -2   1  990.20   21.70
   4  -2  -1  902.11   21.80
   4   2   0  948.31   21.30
  -4   2   0  950.20   21.30
  -4  -2   0  934.21   21.30
  -4  -2   0  947.81   21.60
  -4  -2   0  970.80   21.60
   4  -2   0  992.90   21.40
  -4   2  -1 1405.96   31.40
   4   2   1 1417.66   31.30
  -4  -2  -1 1425.66   31.70
  -4  -2  -1 1428.36   31.30
   4  -2   1 1427.76   31.40
  -4  -2  -1 1411.96   31.70
   4   2   2  126.09    3.70
  -4   2  -2  125.49    3.80
  -4  -2  -2  122.49    3.70
   4   2   3  756.42   17.10
  -4   2  -3  760.72   17.30
   4   2   3  746.93   17.60
  -4  -2  -3  760.22   17.60
  -4  -2  -3  737.13   17.10
  -4   2  -4    2.10    1.40
   4   2   4    4.20    1.70
   4   2   4    2.70    1.30
  -4  -2  -4    3.20    1.70
  -4  -2  -4    2.90    1.40
   4   2   5    9.10    1.70
  -4   2  -5   12.90    2.00
   4   2   5    9.90    2.10
   4  -2   5   12.30    1.90
  -4  -2  -5    8.10    1.70
  -4  -2  -5    8.40    2.20
   4   2   6   62.59    3.40
  -4   2  -6   66.39    3.70
   4   2   6   68.99    3.90
  -4  -2  -6   63.39    3.30
  -4  -2  -6   63.19    3.90
   4  -2   6   62.09    3.80
   4   2   7   51.79    3.70
  -4   2  -7   41.70    3.30
   4   2   7   53.09    3.20
  -4  -2  -7   42.70    3.10
   4  -2   7   48.40    3.50
  -4  -2  -7   48.40    3.50
  -4   2  -8  149.69    5.70
   4   2   8  159.48    5.30
   4   2   8  159.68    6.00
   4  -2   8  168.98    6.00
  -4  -2  -8  150.88    6.00
  -4   2  -9   89.99    4.60
   4   2   9   99.89    5.00
   4   2   9   96.29    4.20
  -4  -2  -9   86.59    5.00
   4  -2   9   89.29    4.90
  -4   2 -10   51.49    3.80
   4   2  10   49.20    3.70
   4   2  10   50.59    3.70
  -4  -2 -10   46.90    3.90
   4  -2  10   49.60    3.80
   4   2  11   28.90    3.40
  -4   2 -11   23.40    3.20
   4   2  11   26.10    2.80
  -4  -2 -11   28.50    3.60
   4  -2  11   30.20    2.40
   4   2  12   37.30    3.40
  -4   2 -12   38.20    4.00
  -4  -2 -12   38.40    4.30
   4  -2  12   35.70    2.70
   4   2  13   -1.10    2.30
  -4   2 -13   -2.40    2.80
  -4  -2 -13   -0.80    3.10
  -4   2 -14   84.49    5.90
   4   2  14   88.79    5.40
  -4  -2 -14   83.99    6.20
   4   2  15   39.50    3.90
  -4   2 -15   35.40    4.50
  -4  -2 -15   34.40    4.80
  -4   2 -16    4.40    3.80
   4   2  16    6.90    2.90
  -4  -2 -16    7.00    3.90
  -4  -2 -16    4.00    3.00
   4   2  17    3.30    2.80
  -4  -2 -17   -2.80    2.90
  -4  -2 -17   -0.20    4.00
   4   2  18   11.30    3.20
  -4  -2 -18   13.60    4.70
  -4  -2 -18    4.60    3.30
   4   2  19   13.00    3.50
  -4  -2 -19   16.60    5.00
  -4  -2 -19    4.50    3.60
  -4   3  21   -5.70    3.30
   4  -3 -21    2.60    4.70
  -4  -3  21   -1.10    2.10
  -4   3  20   -5.90    3.00
   4  -3 -20    3.60    4.30
  -4  -3  20   -0.60    2.20
  -4   3  19    1.40    3.20
   4  -3 -19    0.20    3.90
  -4  -3  19    1.10    2.20
  -4   3  18   -4.80    2.70
   4   3 -18   -6.10    3.30
   4  -3 -18   -1.90    3.70
  -4  -3  18    0.10    2.10
  -4   3  17   15.50    3.30
   4   3 -17   21.30    4.10
  -4  -3  17   19.90    2.70
   4  -3 -17   26.80    4.60
  -4   3  16    3.00    2.60
   4   3 -16    6.20    3.20
  -4  -3  16   -0.40    1.90
   4  -3 -16    3.60    3.50
   4   3 -15  344.87   11.20
  -4   3  15  344.07   10.30
   4  -3 -15  330.37   11.50
  -4  -3  15  321.77    9.20
  -4   3  14  268.77    8.50
   4   3 -14  244.58    8.90
   4  -3 -14  258.17    9.50
   4  -3 -14  267.67    9.70
  -4  -3  14  244.98    7.50
  -4   3  13  123.19    5.60
   4   3 -13  146.39    6.30
  -4  -3  13  139.89    5.00
  -4  -3  13  135.29    6.30
   4  -3 -13  124.79    6.70
   4  -3 -13  130.69    6.70
  -4   3  12    8.40    2.20
   4   3 -12    2.10    2.30
   4  -3 -12    5.80    2.70
  -4  -3  12    4.00    1.60
   4  -3 -12    1.40    2.60
  -4  -3  12    3.50    2.30
   4   3 -11  178.48    6.50
  -4   3  11  183.98    6.00
  -4  -3  11  175.98    6.60
  -4  -3  11  165.88    6.80
   4  -3 -11  159.58    6.80
  -4  -3  11  187.08    5.50
   4  -3 -11  181.08    6.90
  -4   3  10    1.60    1.60
   4   3 -10    1.20    1.90
   4  -3 -10   -0.20    2.10
   4  -3 -10    1.30    2.10
  -4  -3  10    1.40    1.40
  -4  -3  10    1.80    1.90
  -4  -3  10   -1.20    1.90
  -4   3   9   42.50    3.00
   4   3  -9   41.10    3.10
  -4  -3   9   45.30    3.70
   4  -3  -9   35.10    3.00
  -4  -3   9   35.70    3.00
   4  -3  -9   38.20    3.00
  -4  -3   9   36.80    2.60
   4   3  -8   88.69    4.20
  -4   3   8   84.89    3.80
  -4  -3   8   77.69    4.30
   4  -3  -8   88.49    4.60
  -4  -3   8   88.49    4.60
   4  -3  -8   94.49    4.40
  -4  -3   8   89.59    3.40
   4   3  -7  106.59    4.40
  -4   3   7  110.39    4.00
  -4  -3   7   96.19    4.60
  -4  -3   7   99.19    4.30
  -4  -3   7  109.49    3.50
   4  -3  -7   99.59    4.70
   4  -3  -7  105.89    3.50
   4  -3  -7  100.19    4.40
  -4   3   6  533.05   12.40
   4   3  -6  513.45   12.90
  -4   3   6  541.95   12.90
  -4  -3   6  510.45   13.10
   4  -3  -6  530.05   13.10
  -4  -3   6  528.85   12.20
  -4  -3   6  532.15   13.00
   4  -3  -6  538.65   12.10
   4  -3  -6  524.05   13.00
  -4   3   5  132.39    3.90
  -4   3   5  126.39    4.20
   4   3  -5  144.49    4.50
  -4  -3   5  136.99    3.70
   4  -3  -5  133.79    3.50
  -4  -3   5  128.49    4.50
   4  -3  -5  135.99    4.60
   4  -3  -5  134.39    4.50
  -4  -3   5  141.99    4.70
  -4   3   4   31.40    1.80
  -4   3   4   37.00    2.20
   4   3  -4   31.50    2.30
  -4  -3   4   35.70    1.70
  -4  -3   4   34.10    2.20
   4  -3  -4   36.80    2.40
   4  -3  -4   29.50    2.40
  -4  -3   4   34.40    2.30
  -4   3   3  181.28    4.40
  -4   3   3  177.58    4.80
   4   3  -3  180.78    5.00
  -4  -3   3  186.68    4.30
  -4  -3   3  173.08    5.10
   4  -3  -3  176.18    4.90
  -4  -3   3  178.38    4.40
  -4  -3   3  179.28    5.20
   4  -3  -3  179.58    4.90
   4   3  -2  101.19    3.40
  -4   3   2  101.79    3.00
  -4  -3   2   97.39    3.40
  -4  -3   2  102.39    2.70
  -4  -3   2   91.19    3.50
  -4  -3   2  101.29    2.60
   4  -3  -2   99.29    3.00
   4   3  -1   12.20    1.10
   4  -3  -1   16.70    1.20
  -4  -3   1   12.70    1.50
  -4  -3   1   13.00    1.40
  -4  -3   1   14.30    0.90
   4  -3  -1   11.90    1.00
  -4  -3   1   14.30    1.00
   4   3   0  704.23   15.90
  -4  -3   0  710.63   16.30
  -4  -3   0  710.93   15.80
  -4  -3   0  692.33   16.30
   4  -3   0  701.83   15.90
  -4  -3   0  725.13   15.80
   4  -3   0  719.33   15.90
   4   3   1  124.19    3.60
  -4  -3  -1  130.59    3.40
  -4  -3  -1  125.39    4.10
  -4  -3  -1  121.99    3.50
  -4  -3  -1  123.79    4.00
   4  -3   1  124.39    3.60
  -4   3  -2  299.57    7.30
   4   3   2  303.47    7.30
  -4  -3  -2  296.87    7.80
  -4  -3  -2  302.47    7.20
  -4  -3  -2  289.77    7.80
   4   3   3    0.40    1.20
  -4   3  -3   -0.70    1.10
  -4  -3  -3   -0.70    1.50
  -4  -3  -3   -0.60    1.40
  -4  -3  -3    0.30    1.10
  -4   3  -4  299.37    7.70
   4   3   4  292.47    7.60
  -4  -3  -4  303.37    8.30
  -4  -3  -4  295.47    7.50
  -4  -3  -4  306.67    8.30
   4   3   5  376.96    9.40
  -4   3  -5  366.56    9.60
   4  -3   5  378.56    9.70
  -4  -3  -5  385.96    9.40
  -4  -3  -5  370.06   10.10
  -4   3  -6   28.70    2.40
   4   3   6   23.30    2.10
   4  -3   6   24.70    2.40
  -4  -3  -6   19.10    2.40
  -4  -3  -6   19.90    2.50
  -4  -3  -6   25.60    2.10
   4   3   7  194.68    5.80
  -4   3  -7  181.28    6.00
  -4  -3  -7  186.28    6.60
  -4  -3  -7  188.78    5.70
  -4  -3  -7  170.58    6.40
   4  -3   7  186.18    6.30
  -4   3  -8  314.87    8.90
   4   3   8  315.97    8.50
   4  -3   8  314.27    9.10
  -4  -3  -8  311.47    9.30
  -4  -3  -8  290.47    8.30
  -4  -3  -8  308.07    9.30
   4   3   9  169.08    5.70
   4   3   9  161.38    6.50
  -4   3  -9  172.28    6.20
   4  -3   9  168.38    6.30
  -4  -3  -9  157.28    6.50
  -4  -3  -9  167.88    5.70
  -4  -3  -9  156.38    6.50
   4   3  10   34.10    3.00
   4   3  10   27.50    3.60
  -4   3 -10   36.00    3.30
  -4  -3 -10   25.70    3.30
  -4  -3 -10   27.30    3.20
  -4  -3 -10   29.90    2.80
   4  -3  10   30.30    3.10
  -4   3 -11   62.09    4.50
   4   3  11   56.69    4.20
  -4  -3 -11   59.49    4.40
   4  -3  11   61.49    5.60
  -4  -3 -11   56.89    4.50
  -4  -3 -11   64.99    4.20
   4   3  12   15.00    2.80
  -4   3 -12   19.10    3.20
  -4  -3 -12   17.60    3.60
  -4  -3 -12   15.00    2.60
  -4   3 -13   34.20    4.00
   4   3  13   38.60    3.60
  -4  -3 -13   28.00    3.20
  -4  -3 -13   33.70    4.40
  -4   3 -14    3.80    3.10
   4   3  14    1.60    2.50
  -4  -3 -14    0.60    3.40
  -4  -3 -14   -3.00    2.40
   4   3  15    0.70    2.70
  -4  -3 -15   -1.40    3.50
  -4  -3 -15   -2.80    2.60
   4   3  16   -5.00    2.70
  -4  -3 -16   -1.40    3.60
  -4  -3 -16   -4.80    2.50
   4   3  17   -5.60    2.70
  -4  -3 -17    0.40    2.90
  -4  -3 -17   -6.90    3.70
   4   3  18    4.60    3.10
  -4  -3 -18   -3.20    4.10
  -4  -3 -18    6.40    3.20
   4   3  19    7.90    3.40
  -4  -3 -19    2.40    4.40
  -4  -3 -19    1.70    3.40
  -4   4  21   10.40    4.00
   4  -4 -21    6.20    5.00
   4  -4 -21    4.20    3.10
  -4  -4  21    8.20    2.00
  -4   4  20   -3.80    3.20
  -4  -4  20   -2.40    1.80
   4  -4 -20    2.40    4.40
  -4   4  19    9.90    3.60
   4  -4 -19   11.70    4.60
  -4  -4  19   15.20    2.20
  -4   4  18    4.30    3.10
   4  -4 -18    3.60    3.90
  -4  -4  18    3.50    1.90
  -4   4  17    4.60    3.00
  -4  -4  17    8.80    2.00
   4  -4 -17    8.40    4.00
   4   4 -16   46.40    4.80
  -4   4  16   50.59    4.30
  -4  -4  16   47.10    3.40
   4  -4 -16   48.30    5.20
   4   4 -15  103.39    6.40
  -4   4  15  104.79    5.80
   4  -4 -15  108.49    8.30
   4  -4 -15  109.69    6.90
  -4  -4  15  105.99    4.30
  -4   4  14    9.50    2.60
   4   4 -14    6.40    3.00
   4  -4 -14    2.20    3.00
  -4  -4  14    5.00    1.70
   4  -4 -14    4.00    3.10
   4   4 -13   63.39    4.50
  -4   4  13   65.19    4.50
   4  -4 -13   58.99    4.70
  -4  -4  13   50.19    4.40
  -4  -4  13   56.29    3.20
   4  -4 -13   64.39    4.90
   4   4 -12   50.59    3.90
  -4   4  12   48.30    3.40
   4  -4 -12   48.40    4.20
  -4  -4  12   49.30    4.00
  -4  -4  12   51.59    2.90
   4  -4 -12   52.69    4.30
  -4  -4  12   45.70    3.90
   4   4 -11  156.08    6.20
  -4   4  11  168.78    5.90
  -4  -4  11  165.38    6.60
   4  -4 -11  175.18    7.00
  -4  -4  11  170.18    4.90
  -4  -4  11  177.28    6.70
   4  -4 -11  175.48    6.80
   4   4 -10    1.10    1.90
  -4   4  10    1.60    1.60
   4  -4 -10    1.10    1.70
   4  -4 -10    1.10    2.10
  -4  -4  10    1.00    1.20
  -4  -4  10    2.30    1.90
   4  -4 -10   -1.60    2.00
  -4  -4  10    3.70    2.10
  -4   4   9   52.39    3.20
   4   4  -9   52.59    3.70
  -4  -4   9   53.39    3.60
   4  -4  -9   54.29    3.90
  -4  -4   9   56.19    2.50
  -4  -4   9   58.39    3.90
   4  -4  -9   56.79    2.60
   4  -4  -9   59.89    4.20
   4   4  -8   49.90    3.60
  -4   4   8   53.89    3.10
   4  -4  -8   55.19    3.90
  -4  -4   8   60.69    2.30
  -4  -4   8   57.89    3.90
  -4  -4   8   55.49    3.70
   4  -4  -8   52.79    2.40
   4  -4  -8   60.89    4.00
   4   4  -7  777.52   18.30
  -4   4   7  732.93   17.80
  -4  -4   7  779.12   18.60
   4  -4  -7  763.62   18.50
  -4  -4   7  783.32   18.50
  -4  -4   7  770.82   17.20
   4  -4  -7  801.62   17.30
   4  -4  -7  755.52   18.60
   4   4  -6   86.79    3.80
  -4   4   6   86.29    3.30
  -4  -4   6   88.79    4.20
   4  -4  -6   79.79    4.20
   4  -4  -6   79.29    3.90
  -4  -4   6   91.29    2.60
  -4  -4   6   88.39    4.00
   4  -4  -6  102.19    2.40
  -4   4   5   38.30    2.10
   4   4  -5   35.00    2.40
   4  -4  -5   40.40    2.90
  -4  -4   5   34.50    2.70
  -4  -4   5   40.90    3.10
   4  -4  -5   35.20    2.90
  -4   4   4  418.96    9.90
   4   4  -4  403.06    9.90
  -4  -4   4  395.16    9.90
   4  -4  -4  387.96    9.80
   4  -4  -4  408.16    9.90
  -4  -4   4  402.36   10.10
   4   4  -3   33.50    2.30
  -4  -4   3   38.20    2.40
   4  -4  -3   35.50    2.20
  -4  -4   3   36.40    2.50
   4  -4  -3   34.40    2.10
   4   4  -2   30.80    1.50
   4   4  -2   33.70    2.10
  -4  -4   2   29.70    2.30
   4  -4  -2   31.60    1.70
   4  -4  -2   31.10    1.80
  -4  -4   2   31.30    2.40
   4   4  -1  101.59    2.80
  -4  -4   1   93.59    3.50
   4  -4  -1   99.79    2.90
  -4  -4   1  102.69    3.40
   4  -4  -1  101.69    2.70
   4   4   0   43.00    1.90
  -4  -4   0   42.30    2.60
  -4  -4   0   46.50    2.50
   4  -4   0   43.30    1.80
   4   4   1   28.60    1.80
  -4  -4  -1   28.40    2.00
   4  -4   1   26.50    1.70
  -4  -4  -1   32.40    2.50
  -4  -4  -1   28.70    1.30
  -4  -4  -1   28.70    1.40
   4   4   2   40.90    2.20
  -4  -4  -2   45.00    3.00
  -4  -4  -2   40.00    1.90
   4  -4   2   41.50    2.10
  -4  -4  -2   40.40    2.80
  -4  -4  -2   40.70    1.80
   4   4   3  960.50   21.60
  -4  -4  -3  944.71   22.20
  -4  -4  -3  957.80   21.40
  -4  -4  -3  970.60   21.40
  -4  -4  -3  956.10   22.20
  -4   4  -4  164.78    4.90
   4   4   4  164.48    5.00
  -4  -4  -4  171.28    5.60
  -4  -4  -4  172.98    4.70
  -4  -4  -4  165.98    5.60
  -4  -4  -4  164.08    4.70
   4   4   5  263.67    7.20
  -4   4  -5  268.97    7.20
  -4  -4  -5  268.77    8.00
  -4  -4  -5  273.97    7.00
  -4  -4  -5  267.67    8.00
   4   4   6   17.90    2.00
  -4   4  -6   19.80    2.00
  -4  -4  -6   19.90    1.90
   4  -4   6   18.10    2.10
  -4  -4  -6   17.00    2.50
  -4  -4  -6   19.10    2.40
   4   4   7   49.40    3.20
  -4   4  -7   44.10    3.10
   4  -4   7   49.30    3.50
  -4  -4  -7   40.80    3.30
  -4  -4  -7   51.99    3.90
  -4  -4  -7   40.40    2.90
   4   4   8   10.70    1.90
  -4   4  -8    7.60    2.00
  -4  -4  -8    5.60    1.70
  -4  -4  -8   10.30    2.40
   4  -4   8   11.20    2.10
  -4  -4  -8   14.20    2.60
   4   4   9    4.60    1.90
  -4   4  -9    2.40    2.00
   4  -4   9    2.60    2.00
  -4  -4  -9   -0.30    2.40
  -4  -4  -9    1.30    1.70
  -4  -4  -9    0.50    2.20
  -4   4 -10   15.60    2.70
   4   4  10   15.10    2.40
  -4  -4 -10   11.00    2.90
  -4  -4 -10   16.90    2.30
  -4  -4 -10   15.60    2.90
   4  -4  10   12.00    2.60
  -4   4 -11    8.90    2.70
   4   4  11    4.30    2.30
  -4  -4 -11    4.40    2.20
  -4  -4 -11    3.90    3.00
  -4  -4 -11    7.00    2.70
   4  -4  11    8.20    2.60
   4   4  12   10.90    2.60
  -4   4 -12   10.30    3.00
  -4  -4 -12   14.60    3.40
  -4  -4 -12   10.20    2.50
  -4  -4 -12   16.00    3.30
   4   4  13   13.50    2.90
  -4   4 -13   16.20    3.40
  -4  -4 -13    9.70    3.50
  -4  -4 -13   13.50    2.60
   4   4  14   60.59    4.50
  -4  -4 -14   47.00    5.00
  -4  -4 -14   63.89    4.80
   4   4  15   14.40    3.20
  -4  -4 -15   17.60    4.20
  -4  -4 -15   15.90    3.10
   4   4  16   -1.00    2.80
  -4  -4 -16   -3.10    2.50
  -4  -4 -16    2.30    3.70
   4   4  17    6.00    3.30
  -4  -4 -17    6.10    3.00
  -4  -4 -17    4.00    4.10
   4   4  18   -0.30    3.10
  -4  -4 -18    6.00    3.20
  -4  -4 -18    1.50    4.40
   4   4  19   -2.20    3.20
  -4  -4 -19    2.20    3.10
  -4  -4 -19    0.10    4.40
  -4   5  21    3.50    3.90
   4  -5 -21    0.90    2.90
   4  -5 -21   -0.30    4.90
  -4   5  20    0.40    3.50
   4  -5 -20    4.80    2.80
   4  -5 -20   -0.50    4.50
  -4   5  19   54.49    5.10
   4  -5 -19   53.99    4.10
   4  -5 -19   50.69    6.20
  -4   5  18   11.70    3.60
   4  -5 -18   14.40    4.40
   4  -5 -18   10.00    2.70
  -4   5  17    9.70    3.10
   4  -5 -17    3.00    2.40
   4  -5 -17    3.50    3.90
  -4  -5  17    5.20    1.40
  -4   5  16   22.40    3.50
  -4  -5  16   16.30    1.70
   4  -5 -16   21.50    4.30
   4  -5 -16   20.70    2.80
  -4   5  15   -4.80    2.40
   4   5 -15    1.50    3.20
   4  -5 -15    4.00    2.10
   4  -5 -15   -6.30    2.90
  -4  -5  15    3.00    1.30
   4  -5 -15    8.30    3.60
  -4   5  14   -0.10    2.40
   4   5 -14   -2.10    2.60
   4  -5 -14   -2.90    2.90
   4  -5 -14   -4.70    2.90
  -4  -5  14   -0.50    2.60
  -4  -5  14   -0.80    1.20
   4   5 -13  104.99    5.60
  -4   5  13  113.99    5.40
   4  -5 -13  109.49    6.20
  -4  -5  13  113.39    6.10
  -4  -5  13   99.89    3.40
   4  -5 -13  109.79    6.60
  -4   5  12    4.10    2.10
   4   5 -12    4.70    2.50
   4  -5 -12    1.90    2.80
   4  -5 -12    3.80    1.70
  -4  -5  12    4.40    2.40
  -4  -5  12    2.50    2.40
  -4  -5  12    2.90    1.10
   4  -5 -12    8.40    3.00
   4  -5 -12    5.70    2.10
  -4   5  11   24.60    2.60
   4   5 -11   28.60    3.10
   4  -5 -11   27.40    2.00
  -4  -5  11   26.20    1.70
  -4  -5  11   19.90    2.80
   4  -5 -11   28.30    2.10
   4  -5 -11   20.50    3.10
  -4  -5  11   30.80    3.20
   4  -5 -11   16.00    3.10
  -4   5  10   23.30    2.30
   4   5 -10   27.00    2.80
   4  -5 -10   20.30    3.00
   4  -5 -10   25.30    1.80
  -4  -5  10   23.60    1.30
  -4  -5  10   29.20    3.10
  -4  -5  10   20.80    2.70
   4  -5 -10   23.70    1.70
   4  -5 -10   17.60    2.70
  -4   5   9  333.07    8.70
   4   5  -9  323.57    9.20
  -4  -5   9  334.17    9.40
   4  -5  -9  330.97    9.60
   4  -5  -9  337.97    7.80
   4  -5  -9  331.17    7.80
   4  -5  -9  321.27    9.70
  -4  -5   9  319.47    9.50
   4   5  -8  424.66   11.00
  -4   5   8  420.26   10.50
  -4  -5   8  425.66   11.20
   4  -5  -8  412.36    9.40
  -4  -5   8  416.76   11.30
   4  -5  -8  427.76   11.40
   4  -5  -8  423.86   11.30
   4   5  -7   -3.00    1.50
  -4   5   7   -1.30    1.30
   4  -5  -7   -0.90    1.80
  -4  -5   7   -0.10    1.70
   4  -5  -7   -2.50    1.80
  -4  -5   7    0.80    1.70
   4   5  -6  442.76   11.20
  -4   5   6  449.26   10.70
  -4  -5   6  461.85   11.60
   4  -5  -6  444.76   11.50
   4  -5  -6  463.15   11.50
  -4  -5   6  443.26   11.40
  -4   5   5 1724.43   36.80
   4   5  -5 1697.23   37.40
  -4  -5   5 1675.23   37.50
   4  -5  -5 1710.03   37.50
  -4  -5   5 1624.84   37.60
   4  -5  -5 1600.24   37.50
   4   5  -4   39.00    2.50
  -4  -5   4   37.40    2.70
   4  -5  -4   31.00    2.50
   4  -5  -4   31.10    2.50
  -4  -5   4   34.40    2.40
   4   5  -3   23.10    1.80
   4  -5  -3   19.40    1.60
  -4  -5   3   17.50    1.90
   4  -5  -3   21.70    1.50
  -4  -5   3   21.50    1.80
   4  -5  -3   20.80    1.50
   4   5  -2   39.70    2.20
  -4  -5   2   38.90    2.50
   4  -5  -2   39.70    1.90
   4  -5  -2   39.20    2.00
   4  -5  -2   39.50    1.70
  -4  -5   2   36.30    2.70
  -4  -5   1  267.27    7.00
   4  -5  -1  263.47    6.40
  -4  -5   1  272.57    7.00
   4   5   0 1077.79   23.80
  -4  -5   0 1068.29   24.40
   4  -5   0 1073.39   23.80
  -4  -5   0 1084.79   24.40
   4   5   1   59.69    2.30
   4  -5   1   58.79    2.20
  -4  -5  -1   55.29    3.10
  -4  -5  -1   61.49    3.10
   4   5   2    8.70    1.30
  -4  -5  -2    8.80    1.80
   4  -5   2   11.70    1.20
  -4  -5  -2    8.20    1.80
   4   5   3   86.49    3.30
  -4  -5  -3   92.89    2.60
  -4  -5  -3   88.79    4.00
  -4  -5  -3   87.89    2.60
  -4  -5  -3   88.59    4.00
   4  -5   3   87.79    3.20
   4   5   4   35.30    2.60
  -4  -5  -4   33.30    1.90
  -4  -5  -4   24.60    2.50
  -4  -5  -4   35.50    1.90
  -4  -5  -4   31.80    2.60
  -4  -5  -4   29.60    2.60
   4   5   5   21.90    2.00
  -4  -5  -5   20.10    2.40
  -4  -5  -5   16.90    2.30
  -4  -5  -5   23.80    2.50
  -4  -5  -5   20.10    1.50
  -4  -5  -5   21.60    1.60
  -4   5  -6   13.30    1.70
   4   5   6   12.00    1.80
   4  -5   6   11.90    1.80
  -4  -5  -6   11.20    2.20
  -4  -5  -6   11.50    1.60
  -4  -5  -6   12.00    1.40
  -4  -5  -6   12.10    2.30
   4   5   7    0.00    1.50
  -4   5  -7    1.10    1.50
   4  -5   7   -0.90    1.50
  -4  -5  -7   -1.30    1.90
  -4  -5  -7    2.30    1.90
  -4  -5  -7   -1.00    2.00
  -4  -5  -7   -0.80    1.30
   4   5   8  197.58    6.20
  -4   5  -8  191.58    6.20
  -4  -5  -8  185.68    5.70
  -4  -5  -8  196.68    7.20
  -4  -5  -8  207.18    7.20
   4  -5   8  184.98    6.50
   4   5   9  662.03   16.10
  -4   5  -9  625.04   16.10
  -4  -5  -9  657.83   15.60
  -4  -5  -9  659.83   17.00
  -4  -5  -9  647.34   17.10
   4  -5   9  637.44   16.50
   4   5  10  127.19    5.40
  -4   5 -10  121.49    5.50
  -4  -5 -10  125.19    5.00
   4  -5  10  126.79    6.10
  -4  -5 -10  133.59    6.60
  -4  -5 -10  141.19    6.70
   4   5  11   32.50    3.30
  -4   5 -11   33.00    3.30
  -4  -5 -11   32.30    3.90
  -4  -5 -11   30.20    2.80
  -4  -5 -11   29.90    3.90
   4  -5  11   26.30    3.50
   4   5  12   58.19    4.10
  -4  -5 -12   54.89    4.90
  -4  -5 -12   50.69    3.50
  -4  -5 -12   49.99    4.50
   4   5  13   43.40    3.80
  -4  -5 -13   43.50    3.50
  -4  -5 -13   31.30    4.40
   4   5  14   15.30    3.20
  -4  -5 -14   20.00    4.10
  -4  -5 -14   20.50    3.00
   4   5  15   13.90    3.30
  -4  -5 -15   11.90    2.80
  -4  -5 -15   12.20    4.10
   4   5  16   -3.40    2.90
  -4  -5 -16    0.20    3.80
  -4  -5 -16    4.90    2.70
   4   5  17   -4.30    2.90
  -4  -5 -17   -2.20    3.90
  -4  -5 -17    0.60    2.70
   4   5  18   12.10    3.80
  -4  -5 -18   14.00    4.80
  -4  -5 -18   14.50    3.40
   4   5  19   -0.90    3.40
  -4  -5 -19    1.60    3.10
  -4  -5 -19   -3.10    4.30
  -4   6  20   14.10    4.20
   4  -6 -20    9.40    2.70
   4  -6 -20    7.80    4.90
  -4   6  19   -4.10    3.20
   4  -6 -19    8.00    4.50
   4  -6 -19    5.50    2.50
  -4   6  18   -1.50    3.00
   4  -6 -18    1.70    4.00
   4  -6 -18   -1.20    2.30
  -4   6  17    7.60    3.20
   4  -6 -17   -0.10    2.10
   4  -6 -17    1.40    3.80
  -4   6  16    2.30    2.80
   4  -6 -16    3.40    2.10
   4  -6 -16    6.80    3.80
  -4   6  15   10.10    2.90
   4  -6 -15   11.20    3.60
   4  -6 -15   15.00    3.90
   4  -6 -15   13.80    2.20
  -4   6  14  120.99    6.00
   4  -6 -14  120.09    4.50
   4  -6 -14  139.59    7.20
   4  -6 -14  130.99    7.50
  -4  -6  14  129.39    6.70
   4   6 -13   60.29    4.80
  -4   6  13   70.39    4.60
  -4  -6  13   60.99    4.70
   4  -6 -13   58.39    4.80
   4  -6 -13   65.19    3.20
   4  -6 -13   48.10    4.50
  -4   6  12   14.90    2.60
   4   6 -12   16.60    2.80
   4  -6 -12   19.00    1.70
   4  -6 -12   13.20    3.30
   4  -6 -12   16.80    3.40
  -4  -6  12   16.50    3.00
  -4  -6  12   18.90    2.90
   4  -6 -12   15.10    1.50
   4   6 -11  327.97    9.80
  -4   6  11  341.57    9.40
   4  -6 -11  336.57    8.00
  -4  -6  11  335.97   10.30
   4  -6 -11  339.87    8.00
   4  -6 -11  347.67   10.70
  -4  -6  11  338.97   10.40
   4  -6 -11  346.37   10.80
  -4   6  10   19.60    2.30
   4   6 -10   14.20    2.30
   4  -6 -10   13.60    2.70
   4  -6 -10   14.80    2.70
  -4  -6  10   14.10    2.50
  -4  -6  10   17.50    2.60
   4   6  -9   11.30    2.10
  -4   6   9   14.20    1.90
  -4  -6   9   13.40    2.30
  -4  -6   9   11.00    2.20
   4  -6  -9   11.60    2.50
   4  -6  -9    8.60    2.40
   4   6  -8   43.10    3.00
  -4   6   8   36.70    2.40
  -4  -6   8   38.50    2.90
   4  -6  -8   33.20    3.00
  -4  -6   8   37.00    2.90
   4  -6  -8   29.60    2.80
  -4   6   7   39.10    2.40
   4   6  -7   35.90    2.80
   4  -6  -7   35.00    2.80
  -4  -6   7   37.20    2.70
   4  -6  -7   42.10    3.00
  -4  -6   7   42.20    3.00
   4   6  -6  892.21   20.80
  -4   6   6  903.11   20.30
  -4  -6   6  874.01   21.20
   4  -6  -6  890.21   21.10
   4  -6  -6  923.71   21.20
  -4  -6   6  919.21   21.10
   4   6  -5   13.40    1.60
  -4  -6   5   11.50    1.90
   4  -6  -5   10.10    1.80
   4  -6  -5    9.60    1.70
  -4  -6   5   11.70    1.80
   4  -6  -4   70.09    2.80
   4  -6  -4   70.89    3.10
   4  -6  -4   61.49    2.90
  -4  -6   4   62.49    3.40
  -4  -6   4   64.19    3.20
  -4  -6   3   11.00    1.70
   4  -6  -3   13.90    1.50
   4  -6  -3   13.60    1.40
   4  -6  -3   12.00    1.30
  -4  -6   3   14.30    1.70
   4  -6  -2    6.80    1.10
  -4  -6   2    6.80    1.60
   4  -6  -2    8.30    1.10
   4  -6  -2    7.70    0.80
  -4  -6   2    4.10    1.50
  -4  -6   1  749.62   17.10
  -4  -6   1  721.03   17.10
   4  -6  -1  742.03   16.50
  -4  -6   0   15.20    1.80
  -4  -6   0   17.20    1.80
   4  -6   0   18.00    1.10
   4   6   1  357.66    8.50
  -4  -6  -1  354.96    9.20
  -4  -6  -1  365.26    9.20
   4  -6   1  367.06    8.40
   4   6   2 1014.60   22.70
  -4  -6  -2 1005.50   23.30
   4  -6   2 1009.20   22.50
  -4  -6  -2 1014.30   23.30
   4   6   3  104.49    3.60
   4  -6   3  105.39    3.40
  -4  -6  -3  100.69    4.30
  -4  -6  -3  113.99    4.40
   4   6   4  151.08    4.60
  -4  -6  -4  159.38    5.40
  -4  -6  -4  153.28    5.40
   4  -6   4  149.29    4.50
  -4  -6  -4  145.29    5.40
   4   6   5  284.97    7.70
  -4  -6  -5  285.97    6.70
  -4  -6  -5  288.37    8.50
  -4  -6  -5  281.17    8.40
  -4  -6  -5  298.67    8.60
  -4  -6  -5  302.27    6.80
   4   6   6   -0.50    1.50
   4  -6   6    0.30    1.40
  -4  -6  -6    0.20    0.90
  -4  -6  -6    1.50    2.00
  -4  -6  -6    0.90    1.00
  -4  -6  -6    0.90    1.90
   4   6   7  316.37    8.50
  -4  -6  -7  308.57    9.50
  -4  -6  -7  312.97    9.40
   4  -6   7  322.27    8.80
  -4  -6  -7  306.47    7.70
  -4  -6  -7  303.77    7.70
   4   6   8   40.60    2.90
  -4   6  -8   34.30    2.60
   4  -6   8   35.40    3.00
  -4  -6  -8   26.10    3.20
  -4  -6  -8   32.60    2.40
  -4  -6  -8   36.40    3.50
  -4  -6  -8   33.70    2.50
   4   6   9  100.89    4.80
  -4   6  -9  100.49    4.70
  -4  -6  -9  104.99    3.90
  -4  -6  -9  116.49    6.10
  -4  -6  -9  108.19    5.90
  -4  -6  -9  106.59    4.00
   4  -6   9  107.09    5.20
   4   6  10  220.58    7.30
   4  -6  10  219.68    7.90
  -4  -6 -10  219.08    6.50
  -4  -6 -10  205.28    8.40
  -4  -6 -10  214.98    8.30
   4   6  11   22.90    3.00
  -4  -6 -11   19.70    2.30
   4  -6  11   21.60    3.30
  -4  -6 -11   26.60    3.80
  -4  -6 -11   20.30    3.70
   4   6  12    1.30    2.30
  -4  -6 -12    0.70    2.00
  -4  -6 -12    0.40    2.90
  -4  -6 -12    1.10    3.10
   4   6  13   41.90    3.90
  -4  -6 -13   36.80    4.50
  -4  -6 -13   41.20    3.20
   4   6  14   22.60    3.50
  -4  -6 -14   25.90    4.50
  -4  -6 -14   16.90    2.80
   4   6  15    0.30    2.90
  -4  -6 -15   -1.80    2.30
  -4  -6 -15    1.00    3.70
   4   6  16   11.60    3.50
  -4  -6 -16   19.10    4.60
  -4  -6 -16    7.30    2.70
   4   6  17   -4.20    3.20
  -4  -6 -17    4.60    4.30
  -4  -6 -17    2.30    2.70
   4   6  18   28.30    4.40
  -4  -6 -18   22.80    3.40
  -4  -6 -18   22.60    5.20
  -4   7  20    3.30    3.80
   4  -7 -20   -2.80    4.50
   4  -7 -20    1.30    1.90
  -4   7  19   17.60    4.00
   4  -7 -19   15.20    2.20
   4  -7 -19   17.10    4.80
  -4   7  18    0.70    3.20
   4  -7 -18   -1.00    1.80
   4  -7 -18    0.20    4.10
  -4   7  17   -2.00    2.80
   4  -7 -17   -0.70    3.80
   4  -7 -17    3.80    1.70
  -4   7  16   17.10    3.30
   4  -7 -16    8.10    3.90
   4  -7 -16   11.70    4.80
   4  -7 -16   13.70    1.80
  -4   7  15   -0.10    2.50
   4  -7 -15   -1.60    3.40
   4  -7 -15    1.60    3.60
   4  -7 -15   -0.10    1.30
  -4   7  14   27.30    3.30
  -4  -7  14   22.30    3.50
   4  -7 -14   20.80    4.10
   4  -7 -14   26.80    4.10
  -4   7  13   88.39    5.10
   4  -7 -13   89.59    6.20
   4  -7 -13   92.99    6.60
  -4  -7  13   93.29    5.80
  -4   7  12   91.79    4.90
   4  -7 -12   98.59    6.40
   4  -7 -12   91.89    6.00
  -4  -7  12   84.99    5.40
  -4  -7  12   84.49    5.50
  -4   7  11    5.90    2.10
  -4  -7  11    9.50    2.60
   4  -7 -11    4.00    2.70
   4  -7 -11    3.40    2.80
  -4  -7  11    5.60    2.40
   4   7 -10  165.58    6.00
  -4   7  10  154.38    5.50
   4  -7 -10  169.18    7.00
  -4  -7  10  157.48    6.50
   4  -7 -10  169.78    6.70
  -4  -7  10  170.98    6.30
   4   7  -9  358.86    9.70
  -4   7   9  355.46    9.40
   4  -7  -9  359.66   10.50
  -4  -7   9  348.17   10.30
  -4  -7   9  362.46   10.10
   4  -7  -9  369.86   10.50
   4   7  -8  183.98    5.70
  -4   7   8  186.48    5.30
  -4  -7   8  174.48    6.30
   4  -7  -8  178.68    6.40
  -4  -7   8  177.78    6.10
   4  -7  -8  167.18    6.40
   4   7  -7  117.39    4.30
  -4   7   7  110.39    3.70
  -4  -7   7  119.89    4.80
   4  -7  -7  109.99    4.60
  -4  -7   7  125.39    4.70
   4  -7  -7  103.99    4.80
  -4  -7   6   16.70    2.10
   4  -7  -6   11.00    1.90
   4  -7  -6   12.70    2.00
  -4  -7   6   18.40    2.00
   4  -7  -5   98.09    3.80
  -4  -7   5   97.59    3.90
  -4  -7   5   88.49    3.70
   4  -7  -5   81.39    3.70
   4  -7  -5   79.99    3.90
  -4  -7   4  246.68    7.00
   4  -7  -4  242.68    6.60
   4  -7  -4  259.37    6.80
   4  -7  -4  255.17    6.60
  -4  -7   4  257.97    6.90
  -4  -7   3  152.98    4.80
  -4  -7   3  154.78    4.70
   4  -7  -3  143.59    4.20
   4  -7  -3  154.58    4.40
   4  -7  -3  143.29    4.10
  -4  -7   2   39.40    2.60
   4  -7  -2   36.30    1.90
  -4  -7   2   36.20    2.70
   4  -7  -2   36.70    1.80
  -4  -7   1   -2.10    1.30
   4  -7  -1    0.80    0.70
  -4  -7   1   -0.30    1.30
   4  -7   0   27.30    1.30
  -4  -7   0   25.00    2.00
  -4  -7   0   23.10    2.00
  -4  -7  -1  267.87    7.40
   4  -7   1  260.47    6.30
  -4  -7  -1  278.17    7.40
   4   7   2  116.39    3.50
  -4  -7  -2  113.99    4.40
   4  -7   2  111.49    3.30
  -4  -7  -2  114.19    4.30
   4   7   3  191.38    5.30
   4  -7   3  195.48    5.20
  -4  -7  -3  190.88    6.10
  -4  -7  -3  195.08    6.20
   4   7   4  117.19    3.80
  -4  -7  -4  109.39    4.70
  -4  -7  -4  111.99    4.70
   4  -7   4  111.89    3.70
  -4  -7  -4  107.99    4.60
   4   7   5  391.46   10.10
  -4  -7  -5  419.16   11.00
  -4  -7  -5  403.96   11.00
   4  -7   5  389.46   10.10
  -4  -7  -5  418.26   11.00
   4   7   6    0.60    1.50
  -4  -7  -6    1.60    2.00
  -4  -7  -6   -0.60    2.10
   4  -7   6    4.20    1.50
  -4  -7  -6    4.00    2.20
   4   7   7   13.90    2.10
  -4  -7  -7    9.90    2.50
   4  -7   7   13.00    2.10
  -4  -7  -7   13.00    2.70
   4   7   8   66.09    3.90
  -4  -7  -8   59.79    4.40
  -4  -7  -8   68.69    5.10
  -4  -7  -8   65.99    2.50
  -4  -7  -8   69.29    2.50
   4  -7   8   69.29    4.20
   4   7   9    6.20    2.20
  -4  -7  -9    3.10    1.20
   4  -7   9    1.30    2.10
  -4  -7  -9    2.80    1.30
  -4  -7  -9    4.10    2.70
  -4  -7  -9   -0.40    2.60
   4   7  10   -0.20    2.10
  -4  -7 -10    0.40    1.40
   4  -7  10   -2.70    2.10
  -4  -7 -10   -1.50    2.80
  -4  -7 -10    0.20    2.80
   4   7  11    8.10    2.40
  -4  -7 -11    8.70    1.80
  -4  -7 -11   10.90    3.30
   4  -7  11    9.90    2.70
  -4  -7 -11    4.50    3.00
   4   7  12    1.20    2.40
  -4  -7 -12    0.90    1.70
  -4  -7 -12   -5.40    3.00
  -4  -7 -12   -2.80    3.00
   4   7  13   47.70    4.20
  -4  -7 -13   46.80    3.10
  -4  -7 -13   48.80    5.20
  -4  -7 -13   43.90    4.90
   4   7  14    1.30    2.80
  -4  -7 -14    1.20    2.10
  -4  -7 -14    6.90    3.80
   4   7  15    6.60    3.10
  -4  -7 -15   10.00    2.50
  -4  -7 -15   11.60    4.20
   4   7  16    0.80    3.20
  -4  -7 -16    6.60    4.30
  -4  -7 -16    5.40    2.40
   4   7  17   22.40    4.00
  -4  -7 -17   14.90    4.70
  -4  -7 -17   25.50    3.10
   4   7  18   19.60    4.30
  -4  -7 -18   16.20    3.10
  -4  -7 -18   28.40    5.50
  -4   8  19    1.80    3.40
   4  -8 -19   -1.80    4.40
  -4   8  18   -0.70    3.00
   4  -8 -18   -2.70    4.00
  -4   8  17   -4.00    2.90
   4  -8 -17    4.20    4.00
  -4   8  16    7.10    3.10
   4  -8 -16    4.50    3.90
   4  -8 -16    4.80    3.70
  -4   8  15    9.70    3.10
   4  -8 -15    7.30    3.70
   4  -8 -15   10.40    3.90
  -4   8  14   54.99    4.10
   4  -8 -14   48.70    5.10
   4  -8 -14   45.90    4.70
  -4  -8  14   46.70    4.30
  -4   8  13  116.59    5.70
   4  -8 -13  110.49    7.00
  -4  -8  13  119.69    6.50
   4  -8 -13  120.99    6.80
  -4   8  12    2.50    2.20
   4  -8 -12    2.80    3.00
  -4  -8  12   -0.70    2.40
  -4  -8  12    6.20    2.60
   4  -8 -12   -1.30    2.70
  -4   8  11   24.00    2.70
   4  -8 -11   22.30    3.40
  -4  -8  11   16.90    3.00
  -4  -8  11   21.40    3.00
   4  -8 -11   15.80    3.30
  -4   8  10   83.69    4.10
   4  -8 -10   76.09    5.10
   4  -8 -10   83.99    5.40
  -4  -8  10   82.59    4.60
  -4  -8  10   77.79    5.00
  -4   8   9   41.50    3.00
   4  -8  -9   32.60    3.20
  -4  -8   9   33.90    3.20
  -4  -8   9   38.80    3.20
   4  -8  -9   28.30    3.30
  -4   8   8  374.36    9.40
   4  -8  -8  364.66   10.50
   4  -8  -8  368.46   10.50
  -4  -8   8  380.76   10.30
  -4  -8   8  374.86   10.50
  -4   8   7   46.60    2.50
   4  -8  -7   46.80    3.60
   4  -8  -7   52.29    3.80
  -4  -8   7   49.10    3.60
  -4  -8   7   47.80    3.40
  -4  -8   6  160.58    5.40
   4  -8  -6  165.28    5.60
   4  -8  -6  172.78    5.70
  -4  -8   6  170.88    5.70
   4  -8  -5   38.60    2.80
   4  -8  -5   39.20    2.50
   4  -8  -5   40.80    2.90
  -4  -8   5   35.20    2.50
  -4  -8   5   41.60    3.00
  -4  -8   4  170.08    5.30
   4  -8  -4  169.18    5.00
  -4  -8   4  178.28    5.40
   4  -8  -4  172.18    5.10
   4  -8  -4  170.78    4.90
  -4  -8   3   81.39    3.60
  -4  -8   3   95.49    3.60
   4  -8  -3   82.89    2.80
   4  -8  -3   86.29    2.90
   4  -8  -3   88.39    3.10
  -4  -8   2   17.20    1.80
   4  -8  -2   16.20    1.30
  -4  -8   2   19.20    1.90
   4  -8  -2   19.20    1.50
  -4  -8   1  118.39    4.10
   4  -8  -1  114.49    3.20
  -4  -8   1  117.09    4.20
   4  -8  -1  123.29    3.20
  -4  -8   0   22.40    2.00
  -4  -8   0   21.80    2.00
   4  -8   1  199.68    4.90
  -4  -8  -1  210.68    6.10
  -4  -8  -1  202.78    6.10
   4  -8   2   87.19    2.70
  -4  -8  -2   89.49    3.90
  -4  -8  -2   86.19    3.90
   4   8   3   19.50    1.70
  -4  -8  -3   17.10    2.20
  -4  -8  -3   18.10    2.20
   4  -8   3   21.20    1.50
   4   8   4    2.50    1.30
   4  -8   4    3.10    1.20
  -4  -8  -4    1.10    1.70
  -4  -8  -4    5.20    1.90
  -4  -8  -4    3.10    1.90
   4   8   5   66.99    3.20
   4  -8   5   69.09    3.10
  -4  -8  -5   69.19    4.30
  -4  -8  -5   71.49    4.20
  -4  -8  -5   68.09    4.10
   4   8   6    2.10    1.60
  -4  -8  -6    0.40    2.00
  -4  -8  -6    0.40    2.00
   4  -8   6    0.50    1.40
   4  -8   6    0.50    1.30
  -4  -8  -6   -1.10    2.00
   4   8   7   48.70    3.40
  -4  -8  -7   42.90    3.70
  -4  -8  -7   51.49    3.90
   4  -8   7   49.99    3.60
   4   8   8   68.49    4.10
  -4  -8  -8   61.49    4.50
   4  -8   8   63.29    4.20
  -4  -8  -8   72.79    5.20
   4   8   9    8.30    2.30
   4  -8   9    9.00    2.30
  -4  -8  -9   11.00    3.10
  -4  -8  -9    8.60    3.00
   4   8  10  112.09    5.50
  -4  -8 -10  110.89    6.30
  -4  -8 -10  116.99    6.70
   4  -8  10  109.49    5.70
   4   8  11    3.40    2.40
  -4  -8 -11    3.60    3.10
   4  -8  11   -0.10    2.40
  -4  -8 -11   -0.50    3.00
  -4  -8 -11    1.00    1.10
  -4  -8 -11    1.70    1.00
   4   8  12   28.80    3.40
  -4  -8 -12   24.00    1.80
  -4  -8 -12   26.70    4.20
  -4  -8 -12   22.80    4.10
   4   8  13   88.69    5.70
  -4  -8 -13   89.69    7.10
  -4  -8 -13   89.09    3.60
  -4  -8 -13   95.69    7.20
   4   8  14   26.50    3.80
  -4  -8 -14   25.30    4.60
  -4  -8 -14   27.00    2.20
   4   8  15    5.80    3.10
  -4  -8 -15    2.60    3.90
  -4  -8 -15    1.70    1.80
   4   8  16   16.80    3.80
  -4  -8 -16   10.20    4.50
  -4  -8 -16   15.90    2.20
   4   8  17   -0.40    3.40
  -4  -8 -17    1.60    2.00
  -4  -8 -17   -3.90    3.90
  -4   9  19    7.10    3.70
   4  -9 -19    4.80    4.50
  -4   9  18   18.90    3.90
   4  -9 -18    9.20    4.50
  -4   9  17    3.20    3.20
   4  -9 -17   -1.50    3.90
  -4   9  16    2.80    3.00
   4  -9 -16   -1.00    3.60
   4  -9 -16    1.40    3.80
  -4   9  15    3.50    2.80
   4  -9 -15   -3.00    3.10
   4  -9 -15   -4.20    3.40
  -4   9  14    6.50    2.70
  -4  -9  14    3.30    2.90
   4  -9 -14    3.90    3.50
   4  -9 -14    4.90    3.40
  -4   9  13   58.09    4.30
   4  -9 -13   48.60    4.80
  -4  -9  13   54.49    4.60
   4  -9 -13   60.29    5.10
  -4  -9  12   27.50    3.70
   4  -9 -12   32.70    4.00
   4  -9 -12   29.80    3.90
  -4  -9  12   26.50    3.50
   4  -9 -11   76.69    6.00
  -4  -9  11   87.69    5.20
  -4  -9  11   85.59    5.50
   4  -9 -11   81.09    5.60
  -4  -9  10   11.60    2.60
   4  -9 -10    8.50    2.80
  -4  -9  10   11.50    2.70
   4  -9 -10    8.00    2.80
  -4  -9   9   -2.20    2.10
   4  -9  -9    4.80    2.50
  -4  -9   9    0.50    2.00
   4  -9  -9   -1.40    2.30
  -4  -9   8  155.08    6.10
   4  -9  -8  146.39    6.20
  -4  -9   8  159.88    5.80
   4  -9  -8  160.08    6.10
   4  -9  -7  142.99    5.60
  -4  -9   7  146.09    5.60
  -4  -9   7  132.19    5.20
   4  -9  -7  151.58    5.50
   4  -9  -6   25.30    2.50
   4  -9  -6   20.60    2.10
  -4  -9   6   22.30    2.40
   4  -9  -6   23.80    2.30
  -4  -9   6   21.60    2.30
  -4  -9   5    2.60    1.60
  -4  -9   5    5.70    1.80
   4  -9  -5    4.00    1.60
   4  -9  -5    5.80    1.50
   4  -9  -5    3.40    1.60
   4  -9  -4   20.00    1.80
  -4  -9   4   24.40    2.20
  -4  -9   4   21.60    2.10
   4  -9  -4   26.00    2.00
   4  -9  -4   26.70    1.90
   4  -9  -3  403.76    9.80
  -4  -9   3  428.16   10.60
   4  -9  -3  425.26   10.10
   4  -9  -3  414.56   10.00
  -4  -9   3  427.66   10.50
  -4  -9   2  116.59    4.20
  -4  -9   2  111.59    4.10
   4  -9  -2  106.29    3.20
   4  -9  -2  106.69    3.30
   4  -9  -1   -0.10    0.80
   4  -9  -1   -1.20    0.70
  -4  -9   1    0.30    1.40
  -4  -9   1    1.00    1.40
  -4  -9   0  101.59    4.10
  -4  -9   0  106.49    4.00
  -4  -9  -1   91.79    3.90
  -4  -9  -1   92.99    4.00
   4  -9   2  115.89    3.30
  -4  -9  -2  121.49    4.70
  -4  -9  -2  117.89    4.60
   4   9   3   -0.80    1.20
  -4  -9  -3    2.00    1.80
  -4  -9  -3   -0.20    1.80
   4  -9   3    3.10    1.00
   4   9   4  190.98    5.50
  -4  -9  -4  202.18    6.60
  -4  -9  -4  197.48    6.70
   4  -9   4  184.28    5.30
   4   9   5  155.08    5.00
  -4  -9  -5  152.68    6.00
   4  -9   5  148.69    4.80
  -4  -9  -5  167.88    6.20
  -4  -9  -5  152.98    5.90
   4   9   6    1.70    1.60
  -4  -9  -6    1.60    2.30
  -4  -9  -6   -0.20    2.20
  -4  -9  -6   -1.40    2.00
   4  -9   6    0.90    1.40
   4  -9   6    2.40    1.60
   4   9   7    2.90    1.90
   4  -9   7    4.40    1.90
  -4  -9  -7    4.60    2.50
  -4  -9  -7    6.50    2.60
   4   9   8   17.90    2.50
   4  -9   8   17.50    2.50
  -4  -9  -8   17.00    3.20
  -4  -9  -8   20.10    3.30
   4   9   9   -2.20    2.00
  -4  -9  -9   -3.60    2.60
   4  -9   9   -2.00    2.00
  -4  -9  -9   -1.50    2.70
   4   9  10  227.48    7.80
  -4  -9 -10  216.38    8.70
   4  -9  10  239.18    8.30
  -4  -9 -10  232.28    9.10
   4   9  11   29.60    3.30
  -4  -9 -11   27.00    4.10
   4  -9  11   33.80    3.70
  -4  -9 -11   26.80    4.10
   4   9  12   16.70    3.10
  -4  -9 -12    9.70    3.70
  -4  -9 -12   13.10    3.80
   4   9  13   39.60    3.90
  -4  -9 -13   32.30    4.60
  -4  -9 -13   27.10    4.60
   4   9  14   -0.20    2.80
  -4  -9 -14   -1.90    3.40
   4   9  15   20.10    3.70
  -4  -9 -15   20.60    4.60
   4   9  16   65.19    5.40
  -4  -9 -16   58.29    6.20
   4   9  17    2.80    3.50
  -4  -9 -17   -2.00    4.00
   4 -10 -18    3.00    4.40
   4 -10 -17    1.50    4.00
   4 -10 -16   14.40    4.40
   4 -10 -16    6.60    3.90
   4 -10 -15   51.79    5.40
   4 -10 -15   49.00    5.10
  -4 -10  14   42.80    4.40
   4 -10 -14   35.50    4.70
   4 -10 -14   35.10    4.50
   4 -10 -13   18.00    3.80
   4 -10 -13   13.10    3.60
  -4 -10  13   24.80    3.60
  -4 -10  12   43.00    4.20
   4 -10 -12   48.40    4.60
  -4 -10  12   43.10    4.10
   4 -10 -12   45.80    4.40
   4 -10 -11   71.69    5.30
  -4 -10  11   53.09    4.10
   4 -10 -11   57.09    4.70
  -4 -10  11   58.29    4.50
  -4 -10  10  114.89    5.90
   4 -10 -10  110.79    5.90
   4 -10 -10  118.49    6.40
  -4 -10  10  108.49    5.40
   4 -10  -9    2.90    2.40
  -4 -10   9    0.90    2.20
   4 -10  -9    3.20    2.50
  -4 -10   9    3.00    2.40
  -4 -10   8  242.08    7.50
   4 -10  -8  237.08    7.90
   4 -10  -8  227.28    7.70
  -4 -10   8  221.88    7.70
   4 -10  -7   -1.30    1.90
   4 -10  -7    4.60    2.00
  -4 -10   7    3.70    1.90
  -4 -10   7    2.60    2.10
   4 -10  -6    1.50    1.80
  -4 -10   6    0.50    1.80
   4 -10  -6   -3.10    1.70
  -4 -10   6    1.10    1.70
  -4 -10   5   40.90    3.10
   4 -10  -5   37.70    2.60
   4 -10  -5   37.10    3.10
  -4 -10   5   42.90    3.40
   4 -10  -5   45.70    2.70
  -4 -10   4   -0.10    1.60
   4 -10  -4    1.20    1.40
   4 -10  -4    2.50    1.20
  -4 -10   4   -0.60    1.50
   4 -10  -4    0.30    1.30
   4 -10  -3   57.89    2.70
   4 -10  -3   52.29    2.40
   4 -10  -3   58.99    2.50
  -4 -10   3   50.89    3.10
  -4 -10   3   54.79    3.40
  -4 -10   2   95.19    4.00
   4 -10  -2   94.39    2.90
   4 -10  -2   91.49    3.00
  -4 -10   2   91.69    3.80
  -4 -10   1    0.80    1.50
   4 -10  -1    0.50    0.80
  -4 -10   1    1.40    1.60
  -4 -10   0   59.49    3.40
  -4 -10   0   58.39    3.30
  -4 -10  -1  159.78    5.50
  -4 -10  -1  164.88    5.40
  -4 -10  -2   11.60    2.10
   4 -10   2    9.30    1.00
  -4 -10  -2    9.00    2.00
  -4 -10  -3   60.69    3.80
  -4 -10  -3   57.99    4.00
   4 -10   3   53.69    2.30
  -4 -10  -4   32.00    3.00
  -4 -10  -4   33.70    3.00
   4 -10   4   35.40    2.30
  -4 -10  -5    5.40    2.30
  -4 -10  -5    5.70    2.40
  -4 -10  -5    2.30    2.20
   4 -10   5    5.00    1.40
  -4 -10  -6    7.40    2.50
  -4 -10  -6    5.10    2.50
  -4 -10  -6    6.30    2.50
   4 -10   6    5.30    1.80
  -4 -10  -7   -0.20    2.40
   4 -10   7    0.70    1.80
  -4 -10  -7   -1.80    2.50
  -4 -10  -8    2.00    2.70
   4 -10   8    0.60    2.00
  -4 -10  -8    5.00    2.70
   4  10   9   51.09    4.40
   4 -10   9   43.80    3.60
  -4 -10  -9   40.50    4.30
  -4 -10  -9   48.80    4.50
   4  10  10   22.10    3.10
   4 -10  10   32.70    3.50
  -4 -10 -10   24.70    3.90
  -4 -10 -10   21.00    3.80
   4  10  11   16.60    3.00
  -4 -10 -11   14.80    3.70
  -4 -10 -11    9.80    3.40
   4 -10  11   12.30    3.00
   4  10  12   10.30    2.80
  -4 -10 -12    6.40    3.50
  -4 -10 -12    2.10    3.40
   4  10  13   44.40    4.30
  -4 -10 -13   32.10    4.90
  -4 -10 -13   38.10    4.90
   4  10  14    4.60    3.10
  -4 -10 -14    6.10    3.80
   4  10  15    1.00    3.00
  -4 -10 -15   -0.60    3.80
   4  10  16    1.20    3.40
  -4 -10 -16   -1.20    4.00
   4 -11 -17   14.60    4.60
   4 -11 -16   10.00    4.20
   4 -11 -16    0.30    3.50
   4 -11 -15   12.30    3.80
   4 -11 -15   11.50    4.20
   4 -11 -14    0.80    3.40
   4 -11 -14    2.10    3.30
  -4 -11  14   -1.30    2.60
   4 -11 -13    2.80    3.10
  -4 -11  13    3.00    2.70
   4 -11 -13   -0.60    3.20
   4 -11 -12    1.80    2.90
  -4 -11  12    1.60    2.70
  -4 -11  12    4.30    2.70
   4 -11 -12   -0.30    3.10
  -4 -11  11    0.20    2.30
  -4 -11  11    2.00    2.50
   4 -11 -11    3.50    2.90
   4 -11 -11    0.10    2.80
   4 -11 -10   19.00    3.10
  -4 -11  10   17.00    2.80
   4 -11 -10   21.20    3.40
  -4 -11  10   21.30    3.20
   4 -11  -9   41.00    3.70
   4 -11  -9   41.50    3.80
  -4 -11   9   43.40    3.50
  -4 -11   9   39.60    3.60
   4 -11  -8  100.39    5.10
   4 -11  -8   98.59    5.30
  -4 -11   8   98.99    4.90
  -4 -11   8   89.69    5.20
   4 -11  -7   49.30    3.90
   4 -11  -7   50.89    4.20
  -4 -11   7   50.59    3.60
  -4 -11   7   50.19    3.80
   4 -11  -6   68.19    4.10
  -4 -11   6   66.59    4.30
   4 -11  -6   75.49    4.00
  -4 -11   6   69.89    3.90
   4 -11  -5   31.80    2.50
   4 -11  -5   30.80    2.50
  -4 -11   5   35.40    2.90
  -4 -11   5   36.00    2.70
   4 -11  -4    7.70    1.70
   4 -11  -4    9.40    1.70
  -4 -11   4   11.50    1.90
  -4 -11   4    9.60    2.00
   4 -11  -4    7.90    1.50
   4 -11  -3    6.10    1.40
   4 -11  -3    5.00    1.20
  -4 -11   3    5.10    1.70
   4 -11  -3    7.30    1.30
  -4 -11   3    7.40    1.90
  -4 -11   2    1.50    1.70
   4 -11  -2    0.50    1.00
   4 -11  -2    1.70    0.90
  -4 -11   2   -2.20    1.50
  -4 -11   1   29.70    2.50
  -4 -11   1   31.80    2.40
  -4 -11   0    5.80    1.80
  -4 -11   0    0.60    1.60
  -4 -11  -1   84.39    4.20
  -4 -11  -1   79.49    4.00
  -4 -11  -2    6.20    2.10
  -4 -11  -2    5.10    2.10
   4 -11   3   23.00    1.70
  -4 -11  -3   25.10    2.70
  -4 -11  -3   23.50    2.70
   4 -11   4  129.49    4.20
  -4 -11  -4  147.89    5.70
  -4 -11  -4  140.99    5.90
  -4 -11  -5    9.00    2.50
  -4 -11  -5    8.80    2.50
   4 -11   5    8.20    1.70
  -4 -11  -6   17.20    2.90
  -4 -11  -6   11.60    2.90
   4 -11   6   14.10    2.00
  -4 -11  -7    2.90    2.70
  -4 -11  -7    2.90    2.60
   4 -11   7    0.60    1.80
  -4 -11  -8   19.70    3.60
   4 -11   8   22.70    2.70
  -4 -11  -8   16.90    3.40
  -4 -11  -9   12.40    3.40
  -4 -11  -9    9.70    3.20
   4 -11   9   18.00    2.80
  -4 -11 -10   14.30    3.60
  -4 -11 -10    9.70    3.50
   4 -11  10   13.80    2.90
  -4 -11 -11   30.30    4.30
   4 -11  11   35.80    3.80
  -4 -11 -11   29.30    4.30
  -4 -11 -12   43.20    4.90
  -4 -11 -13   -0.80    3.50
  -4 -11 -14    6.90    3.80
  -4 -11 -15   -0.10    3.80
   4 -12 -16    3.40    4.10
   4 -12 -16    3.30    3.90
   4 -12 -15   -0.90    3.50
   4 -12 -15    6.20    4.00
   4 -12 -14   24.60    4.60
   4 -12 -14   21.10    4.10
   4 -12 -13   12.70    3.50
   4 -12 -13    8.90    3.80
  -4 -12  13    8.30    3.00
   4 -12 -12   13.60    3.50
  -4 -12  12   10.20    3.00
   4 -12 -12    8.80    3.20
  -4 -12  11    8.70    2.90
  -4 -12  11    3.70    2.70
   4 -12 -11    2.50    2.90
   4 -12 -11    4.80    3.00
  -4 -12  10    8.90    2.80
  -4 -12  10    9.40    2.60
   4 -12 -10    9.50    3.10
   4 -12 -10    9.40    2.90
  -4 -12   9   16.50    3.00
   4 -12  -9   16.20    3.00
   4 -12  -9   17.10    3.20
  -4 -12   9   15.10    2.70
  -4 -12   8    9.40    2.60
   4 -12  -8    8.50    2.50
  -4 -12   8   16.90    2.50
   4 -12  -8    5.20    2.50
   4 -12  -7   49.80    3.60
  -4 -12   7   50.99    3.90
   4 -12  -7   54.29    4.30
  -4 -12   7   48.40    3.70
  -4 -12   6   -0.70    2.00
   4 -12  -6    1.60    1.90
   4 -12  -6    1.60    1.90
  -4 -12   6    0.30    1.90
   4 -12  -5  337.47    8.80
   4 -12  -5  313.77    8.80
  -4 -12   5  320.27    8.90
  -4 -12   5  313.17    9.10
  -4 -12   4   36.70    2.90
   4 -12  -4   40.00    2.90
   4 -12  -4   39.00    2.90
  -4 -12   4   43.70    3.20
   4 -12  -3   26.10    1.90
   4 -12  -3   24.40    1.80
   4 -12  -3   27.50    2.00
  -4 -12   3   25.60    2.50
  -4 -12   3   29.40    2.50
   4 -12  -2    6.30    1.10
   4 -12  -2    5.50    1.20
  -4 -12   2    2.50    1.90
  -4 -12   2    3.40    1.80
  -4 -12   1    3.30    1.90
  -4 -12   1    4.10    1.80
  -4 -12   0    5.50    1.90
  -4 -12   0    8.90    2.10
  -4 -12  -1  191.08    6.50
  -4 -12  -1  187.88    6.30
  -4 -12  -2   29.20    2.90
  -4 -12  -2   25.80    2.70
  -4 -12  -3   20.50    2.70
  -4 -12  -3   23.80    2.80
  -4 -12  -4    4.00    2.40
  -4 -12  -4    2.10    2.20
   4 -12   4    3.40    1.20
  -4 -12  -5  215.08    7.60
   4 -12   5  207.88    6.10
  -4 -12  -5  223.78    8.00
  -4 -12  -6   20.20    3.20
  -4 -12  -6   23.30    3.30
   4 -12   6   27.00    2.40
  -4 -12  -7   37.70    3.80
   4 -12   7   41.20    3.00
   4 -12   8   72.39    4.60
  -4 -12  -8   74.69    5.70
   4 -12   9   13.30    2.70
  -4 -12  -9   10.50    3.20
  -4 -12 -10    2.30    3.20
   4 -12  10    1.50    2.50
   4 -12  11    5.30    2.80
  -4 -12 -11   11.70    3.60
  -4 -12 -12   37.20    4.70
  -4 -12 -13    7.70    3.80
  -4 -12 -14    0.70    3.70
   4 -13 -15   33.40    5.00
   4 -13 -15   33.60    4.90
   4 -13 -14   14.80    4.10
   4 -13 -14   17.20    4.00
   4 -13 -13   -3.00    3.00
   4 -13 -13    3.60    3.50
  -4 -13  13    1.10    2.80
   4 -13 -12   -4.00    2.70
   4 -13 -12    0.60    3.20
  -4 -13  12    0.30    2.60
   4 -13 -11   15.40    3.50
   4 -13 -11   17.50    3.40
  -4 -13  11   15.30    3.30
  -4 -13  11   18.80    3.10
  -4 -13  10   40.40    3.60
  -4 -13  10   32.80    3.80
   4 -13 -10   30.80    3.60
   4 -13 -10   36.00    4.10
   4 -13  -9    2.70    2.60
  -4 -13   9    7.30    2.60
  -4 -13   9    5.90    2.40
   4 -13  -9    8.50    2.70
  -4 -13   8    3.50    2.40
  -4 -13   8    4.00    2.20
   4 -13  -8    2.40    2.30
   4 -13  -8    1.50    2.40
   4 -13  -7  240.78    8.00
  -4 -13   7  226.38    7.90
   4 -13  -7  243.68    7.70
  -4 -13   7  238.78    7.60
  -4 -13   6    2.90    2.20
   4 -13  -6    5.40    2.20
  -4 -13   6    3.60    2.10
   4 -13  -6    3.60    2.00
   4 -13  -5   35.30    2.70
   4 -13  -5   30.60    2.60
  -4 -13   5   36.30    2.80
  -4 -13   5   30.80    3.00
  -4 -13   4   51.29    3.90
   4 -13  -4   50.29    3.30
  -4 -13   4   52.79    3.60
   4 -13  -4   50.19    3.10
  -4 -13   3   -0.60    1.70
   4 -13  -3    1.90    1.30
   4 -13  -3    2.60    1.40
  -4 -13   3    1.20    2.00
  -4 -13   2   32.40    2.80
   4 -13  -2   29.40    1.90
   4 -13  -2   30.60    1.80
  -4 -13   2   30.90    2.60
  -4 -13   1  159.78    5.60
  -4 -13   1  157.48    5.80
  -4 -13   0    2.60    1.90
  -4 -13   0    6.70    2.20
  -4 -13  -1   92.89    4.50
  -4 -13  -1   98.59    4.90
  -4 -13  -2    2.50    2.30
  -4 -13  -2    0.20    2.00
  -4 -13  -3   -0.20    2.10
  -4 -13  -3   -1.70    2.30
  -4 -13  -4    7.00    2.60
   4 -13   4    9.00    1.30
  -4 -13  -4    7.70    2.50
  -4 -13  -5   10.60    2.70
  -4 -13  -5    9.80    2.70
   4 -13   5    8.50    1.70
   4 -13   6    3.60    1.80
  -4 -13  -6    4.10    2.70
  -4 -13  -6    1.10    2.50
   4 -13   7    2.90    2.00
  -4 -13  -7    9.80    2.90
  -4 -13  -8    1.30    2.70
   4 -13   8    4.10    2.20
  -4 -13  -9   22.00    3.70
   4 -13   9   16.30    2.90
   4 -13  10    3.50    2.50
  -4 -13 -10   -0.20    3.00
  -4 -13 -11    0.30    3.20
   4 -13  11   -0.20    2.60
  -4 -13 -12    1.10    3.60
  -4 -13 -13    0.50    3.50
   4 -14 -14    0.30    3.30
   4 -14 -14    1.50    3.60
   4 -14 -13    3.10    3.60
   4 -14 -13   -0.40    3.20
   4 -14 -12    3.80    3.20
   4 -14 -12    1.40    3.30
  -4 -14  12    2.40    2.70
  -4 -14  11   39.90    4.10
   4 -14 -11   38.80    4.50
   4 -14 -11   36.70    4.10
  -4 -14  11   35.00    3.60
   4 -14 -10    2.30    2.70
  -4 -14  10    2.10    2.70
  -4 -14  10    1.40    2.40
   4 -14 -10    4.60    2.80
   4 -14  -9   35.70    3.80
  -4 -14   9   30.00    3.20
  -4 -14   9   39.80    3.80
   4 -14  -9   31.10    3.50
  -4 -14   8    3.20    2.20
   4 -14  -8    3.30    2.40
   4 -14  -8    1.40    2.30
  -4 -14   8    2.80    2.50
   4 -14  -7   16.10    2.60
  -4 -14   7    9.30    2.60
  -4 -14   7   12.30    2.40
   4 -14  -7    6.90    2.40
  -4 -14   6    7.70    2.40
  -4 -14   6    7.60    2.10
   4 -14  -6    4.90    2.20
   4 -14  -6    1.80    2.00
  -4 -14   5    0.20    1.80
   4 -14  -5    2.10    1.90
   4 -14  -5    2.20    1.80
  -4 -14   5    6.70    2.30
   4 -14  -4    3.90    1.80
   4 -14  -4    1.80    1.50
  -4 -14   4    3.50    1.90
  -4 -14   4    5.30    2.20
  -4 -14   3   40.40    2.90
   4 -14  -3   36.70    2.40
   4 -14  -3   34.40    2.80
  -4 -14   3   34.30    3.00
  -4 -14   2   11.70    2.20
  -4 -14   2   13.80    2.40
   4 -14  -2    8.70    1.30
  -4 -14   1    3.60    2.10
  -4 -14   1    3.30    1.90
  -4 -14   0    1.30    1.90
  -4 -14   0   -0.40    2.00
  -4 -14  -1    8.60    2.30
  -4 -14  -1   15.80    2.60
  -4 -14  -2   33.80    3.30
  -4 -14  -2   32.60    3.10
  -4 -14  -3   27.60    3.30
  -4 -14  -3   24.60    3.00
  -4 -14  -4   28.10    3.40
  -4 -14  -4   35.50    3.40
   4 -14   4   28.80    2.40
   4 -14   5   43.00    3.00
  -4 -14  -5   47.30    4.10
  -4 -14  -5   47.40    4.00
   4 -14   6  137.49    5.10
  -4 -14  -6  136.59    6.50
  -4 -14  -6  143.59    7.00
   4 -14   7   50.79    3.40
  -4 -14  -7   47.60    4.30
  -4 -14  -8    5.40    3.10
   4 -14   8    7.10    2.30
   4 -14   9   49.30    3.90
  -4 -14  -9   36.30    4.30
   4 -14  10   11.80    3.00
  -4 -14 -10   23.60    4.00
   4 -14  11   20.90    3.50
  -4 -14 -11   21.00    4.00
  -4 -14 -12    4.90    3.70
   4 -15 -13    0.50    3.20
   4 -15 -13    0.00    3.60
   4 -15 -12    5.90    3.50
   4 -15 -12    6.30    3.10
  -4 -15  12    5.60    2.80
   4 -15 -11   -0.70    2.70
  -4 -15  11    2.90    2.60
  -4 -15  11    4.00    2.90
   4 -15 -11    2.10    3.10
  -4 -15  10   13.30    2.90
   4 -15 -10   16.90    3.20
   4 -15 -10   17.20    3.50
  -4 -15  10   16.90    3.10
  -4 -15   9    3.30    2.30
   4 -15  -9   -3.20    2.60
   4 -15  -9    2.40    2.50
  -4 -15   9    0.30    2.60
  -4 -15   8    6.40    2.70
   4 -15  -8    0.90    2.30
  -4 -15   8    1.80    2.10
   4 -15  -8   -2.60    2.30
  -4 -15   7   46.50    3.80
  -4 -15   7   50.89    3.50
   4 -15  -7   46.20    3.70
   4 -15  -7   47.10    3.50
  -4 -15   6   30.30    2.90
   4 -15  -6   25.30    2.90
  -4 -15   6   28.50    3.20
   4 -15  -6   30.50    2.80
   4 -15  -5   -0.80    1.90
  -4 -15   5   -0.90    2.10
   4 -15  -5   -0.40    1.70
  -4 -15   5    0.60    1.90
  -4 -15   4   -3.60    1.70
   4 -15  -4   -1.50    1.40
   4 -15  -4   -0.10    1.70
  -4 -15   4    4.50    2.20
  -4 -15   3   40.00    2.90
   4 -15  -3   38.70    2.30
  -4 -15   3   36.40    3.10
   4 -15  -3   32.70    2.40
  -4 -15   2    5.40    2.00
   4 -15  -2    2.90    1.30
  -4 -15   2    3.60    2.20
  -4 -15   1    3.40    2.00
  -4 -15   1    1.40    2.10
  -4 -15   0    2.40    2.20
  -4 -15   0   -0.20    1.90
  -4 -15  -1  117.09    5.70
  -4 -15  -1  124.59    5.20
  -4 -15  -2   31.00    3.10
  -4 -15  -2   37.80    3.50
  -4 -15  -3   30.00    3.20
  -4 -15  -3   33.80    3.60
  -4 -15  -4    1.30    2.50
   4 -15   4   -0.20    1.30
  -4 -15  -4    1.40    2.30
  -4 -15  -5    4.70    2.70
  -4 -15  -5    5.80    2.70
   4 -15   5    6.70    1.70
  -4 -15  -6    0.20    2.60
   4 -15   6   -0.10    1.70
  -4 -15  -7    2.30    2.80
   4 -15   7    3.30    2.10
   4 -15   8   20.70    2.80
  -4 -15  -8   15.80    3.50
   4 -15   9    6.20    2.50
  -4 -15  -9    2.70    3.10
  -4 -15 -10    0.30    3.10
   4 -15  10    1.60    2.50
   4 -15  11   -1.20    2.70
  -4 -15 -11   -3.30    3.00
  -4 -16  11    8.00    2.80
   4 -16 -11    2.40    2.80
   4 -16 -11    6.00    3.40
   4 -16 -10   15.60    3.50
  -4 -16  10   25.90    3.50
   4 -16 -10   13.90    3.10
  -4 -16  10   19.50    3.10
   4 -16  -9   48.00    4.00
   4 -16  -9   38.90    4.20
  -4 -16   9   50.99    4.30
  -4 -16   9   45.40    3.80
   4 -16  -8   -1.50    2.20
  -4 -16   8    4.40    2.60
  -4 -16   8    0.80    2.20
   4 -16  -8   -0.10    2.50
   4 -16  -7   -0.60    2.30
  -4 -16   7    0.50    2.00
   4 -16  -7    2.60    2.10
  -4 -16   7    3.00    2.50
  -4 -16   6   10.10    2.30
  -4 -16   6   16.50    2.80
   4 -16  -6   17.50    2.40
   4 -16  -6    9.70    2.40
  -4 -16   5   27.20    2.70
   4 -16  -5   26.60    2.40
  -4 -16   5   23.60    3.00
   4 -16  -5   25.10    2.70
   4 -16  -4    8.30    1.60
  -4 -16   4   11.30    2.20
   4 -16  -4   10.30    2.00
  -4 -16   4    9.90    2.50
  -4 -16   3    9.60    2.40
  -4 -16   3    6.60    2.00
   4 -16  -3    5.60    1.70
   4 -16  -2   10.50    1.60
  -4 -16   2   11.30    2.20
  -4 -16   2   14.60    2.50
  -4 -16   1    9.60    2.20
  -4 -16   1    8.50    2.50
  -4 -16   0   28.50    2.80
  -4 -16   0   21.80    3.00
  -4 -16  -1   86.69    4.70
  -4 -16  -1   86.79    5.30
  -4 -16  -2   17.10    3.00
  -4 -16  -2   24.50    3.00
  -4 -16  -3   86.99    5.00
  -4 -16  -3   81.69    5.50
  -4 -16  -4   16.00    3.20
   4 -16   4   13.70    1.60
  -4 -16  -4   18.30    3.00
  -4 -16  -5    2.00    2.80
  -4 -16  -5    3.40    2.60
   4 -16   5    2.20    1.60
   4 -16   6   -0.90    1.80
  -4 -16  -6    2.10    2.60
   4 -16   7    9.00    2.30
  -4 -16  -7   10.30    3.10
  -4 -16  -8   -0.30    2.90
   4 -16   8    2.30    2.20
   4 -16   9    0.10    2.40
  -4 -16  -9   -1.00    3.00
  -4 -17   9    5.40    2.90
   4 -17  -9    1.80    2.80
   4 -17  -9    0.50    2.40
   4 -17  -8    3.10    2.40
  -4 -17   8    3.20    2.60
  -4 -17   8    0.30    2.30
   4 -17  -8    1.90    2.60
  -4 -17   7    0.40    2.00
   4 -17  -7   -1.50    2.20
   4 -17  -7    0.80    2.00
  -4 -17   7    0.60    2.50
   4 -17  -6    6.40    2.40
  -4 -17   6    9.10    2.30
   4 -17  -6   10.00    2.10
  -4 -17   6    9.50    2.70
   4 -17  -5    1.40    2.00
   4 -17  -5    2.60    1.60
  -4 -17   5    1.10    2.00
  -4 -17   5   -3.40    2.20
   4 -17  -4    7.80    1.50
  -4 -17   4    6.10    2.10
  -4 -17   4   10.20    2.60
   4 -17  -4    4.30    2.00
  -4 -17   3    0.70    1.90
  -4 -17   3    4.40    2.40
   4 -17  -3    1.00    1.60
  -4 -17   2    3.60    2.40
  -4 -17   2   -0.40    1.90
   4 -17  -2    2.40    1.50
  -4 -17   1    5.70    2.40
  -4 -17   1    3.10    2.00
  -4 -17   0   41.20    3.70
  -4 -17   0   38.10    3.10
  -4 -17  -1   34.70    3.60
  -4 -17  -1   29.00    3.00
  -4 -17  -2   28.70    3.10
  -4 -17  -2   26.30    3.40
  -4 -17  -3   10.00    2.60
  -4 -17  -3    6.90    2.90
  -4 -17  -4    0.90    2.40
  -4 -17  -4    1.30    2.80
   4 -17   4    1.00    1.40
   4 -17   5   -0.90    1.60
  -4 -17  -5   -1.40    2.40
  -4 -17  -6    4.70    2.90
   4 -17   6    9.50    2.10
  -4 -17  -7    5.60    3.00
   4 -17   7    9.60    2.30
   4 -18  -5   -1.80    1.50
  -4 -18   5    4.20    2.50
   4 -18  -5    2.90    2.10
  -4 -18   5   -0.60    1.90
  -4 -18   4    1.10    1.80
   4 -18  -4    1.80    2.00
  -4 -18   4    0.40    2.20
  -4 -18   3    2.00    1.90
  -4 -18   3    1.90    2.40
   4 -18  -3    0.10    1.70
   4 -18  -2    6.70    1.70
  -4 -18   2    9.10    2.70
  -4 -18   2    7.20    2.10
  -4 -18   1   11.60    2.80
  -4 -18   1   13.50    2.30
  -4 -18   0    2.00    2.10
  -4 -18   0   -1.90    2.40
  -4 -18  -1   -1.70    2.50
  -4 -18  -1    3.40    2.20
  -4 -18  -2    0.40    2.20
  -4 -18  -2    1.40    2.60
  -4 -18  -3   22.40    3.60
  -4 -18  -3   29.00    3.20
  -5   0  22    9.90    3.30
   5   0 -22    5.50    4.80
   5   0 -21   -7.50    4.00
  -5   0  21   -0.30    2.90
  -5   0  20    5.80    3.00
   5   0 -20   13.50    4.60
  -5   0  19   -1.50    2.50
   5   0 -19   -1.30    3.70
   5   0 -18    1.80    3.60
  -5   0  18    2.40    2.60
  -5   0  17    0.20    2.50
   5   0 -17   -1.10    3.40
   5   0 -16    2.60    3.30
  -5   0  16    5.10    2.50
  -5   0  15   -2.50    2.20
   5   0 -15    1.50    3.00
   5   0 -14  131.99    6.90
  -5   0  14  127.89    5.80
   5   0 -13   -1.30    2.50
  -5   0  13    0.40    2.10
   5   0 -13   -1.30    2.30
  -5   0  12   -1.50    2.10
   5   0 -12   -1.20    2.30
   5   0 -12    2.50    2.50
  -5   0  12    2.10    1.90
   5   0 -11    0.80    2.20
  -5   0  11   -0.90    1.60
  -5   0  11    0.80    2.10
   5   0 -11   -1.20    2.00
   5   0 -10   66.69    4.50
   5   0 -10   68.89    4.40
  -5   0  10   71.69    4.10
  -5   0  10   69.69    3.70
  -5   0   9   -3.60    1.70
   5   0  -9    0.90    1.90
   5   0  -9    2.00    1.90
  -5   0   9   -0.10    1.50
   5   0  -8   19.30    2.50
  -5   0   8   17.80    2.30
  -5   0   8   17.50    2.00
   5   0  -8   18.10    2.40
   5   0  -7   -0.10    1.90
  -5   0   7   -1.70    1.50
  -5   0   7    0.10    1.60
   5   0  -7    0.10    1.80
   5   0  -6   18.20    2.10
  -5   0   6   24.40    1.90
   5   0  -6   34.70    2.50
  -5   0   6   23.10    2.10
   5   0  -5   -0.70    1.40
  -5   0   5    0.90    1.20
  -5   0   5    0.40    1.30
   5   0  -5   -2.20    1.40
  -5   0   4  245.78    6.30
  -5   0   4  256.37    6.70
   5   0  -4  248.48    6.70
   5   0  -4  243.68    6.80
  -5   0   3   -2.30    1.00
   5   0  -3   -0.10    1.30
  -5   0   3    0.10    1.30
   5   0  -3   -0.90    1.30
  -5   0   2 2338.17   51.79
   5   0  -2 2377.16   51.89
  -5   0   2 2330.47   51.49
  -5   0   1    0.20    1.20
   5   0  -1   -1.10    1.20
  -5   0   1   -0.40    1.10
  -5   0   0    3.20    1.30
   5   0   0   -0.60    1.20
  -5   0   0   -1.80    1.00
  -5   0  -1   -0.60    1.10
   5   0   1   -0.20    1.30
  -5   0  -1   -0.20    1.30
   5   0   2   84.79    3.50
  -5   0  -2   83.99    3.50
  -5   0  -2   81.99    3.00
  -5   0  -3   -1.00    1.50
  -5   0  -3   -0.80    1.20
   5   0   3   -1.60    1.30
  -5   0  -4   54.79    3.30
   5   0   4   59.99    3.50
   5   0   5   -0.60    1.30
  -5   0  -5    1.70    1.80
   5   0   5   -3.10    1.80
  -5   0  -6  571.94   14.50
   5   0   6  579.14   14.50
   5   0   6  570.24   13.60
   5   0   7   -1.20    1.80
   5   0   7   -1.60    1.40
  -5   0  -7    1.00    2.00
   5   0   8  217.48    7.40
   5   0   8  217.58    6.40
  -5   0  -8  226.98    7.40
   5   0   9   -0.60    1.60
  -5   0  -9   -2.40    2.10
  -5   0 -10   71.59    4.90
   5   0  10   62.79    3.80
   5   0  11   -0.90    1.80
  -5   0 -11    1.90    2.60
   5   0  12  499.15   13.00
  -5   0 -12  497.55   14.50
  -5   0 -13    2.00    3.10
   5   0  13    0.90    2.10
   5   0  14    5.80    2.30
  -5   0 -14   -1.30    3.20
   5   0  15   -2.20    2.10
  -5   0 -15    0.40    3.60
   5   0  16   23.50    3.10
  -5   0 -16   19.10    4.50
   5   0  17    2.30    2.40
  -5   0 -17   -0.70    3.60
  -5   0 -18   15.10    4.60
   5   0  18    5.70    2.80
  -5   1  22   -3.00    3.20
  -5  -1  22   -7.10    2.60
   5  -1 -22    0.70    4.50
   5   1 -21   -1.80    4.10
  -5   1  21    3.50    3.20
   5  -1 -21   -1.70    4.30
  -5  -1  21   -1.20    2.60
  -5   1  20   28.60    4.00
   5   1 -20   28.30    5.10
   5  -1 -20   22.60    5.00
  -5  -1  20   21.20    3.30
   5   1 -19   53.99    5.80
  -5   1  19   53.89    4.70
  -5  -1  19   48.90    4.10
   5  -1 -19   59.79    6.10
   5   1 -18    2.30    3.70
  -5   1  18    1.40    2.80
   5  -1 -18   -1.40    3.70
  -5  -1  18   -0.70    2.40
   5   1 -17  182.88    8.60
  -5   1  17  175.98    7.50
  -5  -1  17  182.38    7.20
   5  -1 -17  202.28    9.00
  -5   1  16    5.30    2.70
   5   1 -16    2.40    3.20
  -5  -1  16    5.80    2.50
   5  -1 -16   -0.90    3.20
  -5   1  15    8.50    2.60
   5   1 -15    0.60    3.00
  -5  -1  15    6.50    2.30
   5  -1 -15    8.30    3.30
   5   1 -14   15.30    3.30
  -5   1  14   18.50    2.80
   5  -1 -14   13.90    3.30
  -5  -1  14   17.50    2.70
  -5   1  13    2.60    2.10
   5   1 -13    0.90    2.50
   5  -1 -13   -1.00    2.60
   5  -1 -13   -1.90    2.50
  -5  -1  13    1.30    2.40
  -5  -1  13    5.30    2.10
  -5   1  12   28.60    2.90
   5   1 -12   23.80    3.20
  -5  -1  12   29.50    3.30
   5  -1 -12   33.20    3.60
   5  -1 -12   28.30    3.40
  -5  -1  12   25.20    2.60
   5   1 -11   -3.80    2.00
   5   1 -11   -0.90    2.20
  -5   1  11    0.50    2.00
  -5   1  11   -0.10    1.70
   5  -1 -11    0.20    2.10
  -5  -1  11   -2.80    2.00
  -5  -1  11    1.90    1.70
   5  -1 -11    1.00    2.00
  -5   1  10  242.78    7.00
  -5   1  10  242.88    7.60
   5   1 -10  251.17    7.90
   5  -1 -10  227.58    7.80
  -5  -1  10  248.38    7.80
   5  -1 -10  234.68    7.80
  -5  -1  10  233.68    6.90
   5   1  -9   -1.60    1.90
   5   1  -9   -1.10    1.80
  -5   1   9   -0.40    1.60
  -5   1   9   -0.60    1.80
   5  -1  -9    0.60    1.90
   5  -1  -9   -2.20    1.90
  -5  -1   9    0.20    1.50
  -5  -1   9   -0.40    1.80
  -5   1   8    0.00    1.80
   5   1  -8    3.30    2.00
   5   1  -8    1.10    1.90
  -5   1   8   -2.60    1.50
  -5  -1   8   -2.90    1.80
   5  -1  -8    0.80    1.90
   5  -1  -8    4.10    2.10
  -5  -1   8    0.70    1.50
   5   1  -7    2.50    1.90
   5   1  -7    0.10    1.80
  -5   1   7   -0.90    1.60
  -5   1   7   -0.30    1.40
   5  -1  -7   -0.10    1.80
   5  -1  -7    1.20    1.80
  -5  -1   7   -0.70    1.70
  -5  -1   7    0.80    1.50
   5   1  -6  305.37    8.30
  -5   1   6  300.87    7.60
  -5   1   6  292.57    8.00
   5   1  -6  288.57    8.10
   5  -1  -6  318.47    8.40
  -5  -1   6  290.97    8.00
  -5  -1   6  295.17    7.60
   5  -1  -6  296.17    8.10
   5   1  -5  453.85   11.10
  -5   1   5  429.36   10.90
  -5   1   5  430.36   10.50
  -5  -1   5  444.86   11.00
  -5  -1   5  438.06   10.60
   5  -1  -5  450.05   11.00
   5  -1  -5  466.65   11.20
   5   1  -4   44.00    2.60
  -5   1   4   37.80    2.20
   5   1  -4   42.40    2.80
  -5   1   4   43.50    2.50
   5  -1  -4   37.60    2.70
   5  -1  -4   43.00    2.50
  -5  -1   4   37.60    2.30
   5   1  -3  792.72   18.00
   5   1  -3  796.12   18.00
  -5   1   3  796.62   17.80
  -5   1   3  769.62   17.50
   5  -1  -3  778.12   17.90
  -5  -1   3  757.02   17.60
   5  -1  -3  765.12   17.90
  -5  -1   3  769.52   17.90
  -5   1   2  117.89    3.70
   5   1  -2  119.19    4.00
  -5   1   2  120.19    3.40
   5  -1  -2  121.59    3.90
   5  -1  -2  117.79    3.30
  -5  -1   2  112.99    3.80
  -5  -1   2  117.99    3.60
  -5   1   1  658.33   15.20
   5   1  -1  661.33   15.40
  -5   1   1  670.83   15.00
  -5  -1   1  676.63   15.10
  -5  -1   1  640.44   15.30
   5  -1  -1  685.53   14.90
   5  -1  -1  653.33   15.30
  -5   1   0 1228.18   27.40
   5   1   0 1255.67   27.60
  -5   1   0 1233.18   27.10
  -5  -1   0 1249.18   27.30
   5  -1   0 1224.78   27.40
  -5  -1   0 1167.98   27.50
   5   1   1  171.68    5.00
  -5   1  -1  169.78    4.50
  -5   1  -1  173.58    4.80
  -5  -1  -1  166.68    4.70
  -5  -1  -1  167.68    5.00
   5  -1   1  169.78    4.90
  -5   1  -2 1601.44   36.30
   5   1   2 1646.24   36.50
   5  -1   2 1652.43   36.40
  -5  -1  -2 1604.24   36.00
  -5  -1  -2 1631.94   36.40
  -5   1  -3  439.16   10.50
   5   1   3  412.66   10.70
   5  -1   3  432.86   10.60
  -5  -1  -3  431.36   10.70
  -5  -1  -3  406.06   10.20
  -5   1  -4  534.65   13.10
   5   1   4  534.45   12.70
   5   1   4  540.55   13.30
   5  -1   4  535.25   13.20
  -5  -1  -4  554.34   13.30
  -5  -1  -4  510.35   12.70
   5   1   5   33.40    2.20
  -5   1  -5   31.80    2.70
   5   1   5   30.60    2.70
   5  -1   5   26.30    2.40
   5  -1   5   35.10    2.70
  -5  -1  -5   33.20    2.40
  -5  -1  -5   31.50    2.70
   5   1   6    8.50    2.10
   5   1   6    9.20    1.70
  -5   1  -6    9.90    2.10
  -5  -1  -6    5.30    2.10
   5  -1   6    8.20    2.00
   5   1   7  253.17    7.10
  -5   1  -7  257.97    7.80
   5   1   7  242.58    7.80
  -5  -1  -7  251.47    7.80
   5   1   8  172.08    6.40
   5   1   8  176.58    5.60
  -5   1  -8  172.88    6.40
   5  -1   8  167.48    5.20
  -5  -1  -8  166.68    6.40
  -5   1  -9   51.69    3.90
   5   1   9   63.49    4.50
   5   1   9   67.99    3.70
   5  -1   9   67.79    3.40
  -5  -1  -9   54.99    4.00
   5   1  10  123.79    6.00
  -5   1 -10  123.79    5.80
   5   1  10  122.39    5.00
  -5  -1 -10  122.89    6.20
   5  -1  10  125.59    4.60
   5   1  11   13.80    3.00
  -5   1 -11   17.30    3.20
   5   1  11   16.40    2.50
  -5  -1 -11   13.70    3.30
   5  -1  11   18.00    2.20
   5   1  12   58.89    4.30
  -5   1 -12   57.49    4.70
  -5  -1 -12   50.49    4.60
   5  -1  12   55.09    3.80
   5   1  13   13.70    2.70
  -5   1 -13   17.70    3.70
   5  -1  13   18.90    2.50
  -5  -1 -13   17.00    3.80
   5   1  14   37.40    3.50
  -5   1 -14   37.70    4.60
   5  -1  14   32.40    3.10
  -5  -1 -14   39.20    4.70
   5   1  15   34.10    3.60
  -5   1 -15   31.30    4.60
  -5  -1 -15   36.40    4.80
   5  -1  15   29.00    3.10
  -5   1 -16   10.10    3.90
   5   1  16    7.10    2.90
  -5  -1 -16    6.70    4.00
  -5   1 -17    4.80    4.00
   5   1  17   10.10    2.80
  -5  -1 -17   13.30    4.30
   5   1  18    7.40    3.00
  -5  -1 -18    8.30    4.30
  -5  -1 -18   10.10    3.60
   5   1  19   -2.70    2.60
  -5  -1 -19    4.50    3.60
  -5  -1 -19    2.20    4.20
  -5   2  21   -1.40    3.20
  -5  -2  21   -1.20    2.40
   5  -2 -21    3.40    4.60
  -5   2  20    4.30    3.30
   5   2 -20    3.80    4.50
  -5  -2  20    3.30    2.60
   5  -2 -20    2.90    4.10
   5   2 -19    0.00    3.50
  -5   2  19    5.00    3.10
   5  -2 -19   -3.00    3.70
  -5  -2  19   -4.20    2.20
  -5   2  18   13.20    3.30
   5   2 -18    8.20    3.90
   5  -2 -18    7.50    4.10
  -5  -2  18   13.40    2.70
  -5   2  17   42.30    4.10
   5   2 -17   41.00    4.90
   5  -2 -17   54.99    5.40
  -5  -2  17   41.40    3.50
  -5   2  16   80.39    5.60
   5   2 -16   86.49    6.40
  -5  -2  16   79.79    4.70
   5  -2 -16   72.19    5.80
   5   2 -15   -0.60    3.10
  -5   2  15    0.10    2.50
   5  -2 -15   -1.40    3.10
  -5  -2  15    0.60    2.10
   5   2 -14    5.20    2.80
  -5   2  14    5.00    2.40
   5  -2 -14    1.20    2.90
   5  -2 -14    0.70    2.80
  -5  -2  14    6.90    2.10
   5   2 -13    9.30    2.90
  -5   2  13    6.60    2.30
   5  -2 -13    5.60    2.90
  -5  -2  13   14.10    3.00
   5  -2 -13   14.10    3.30
  -5  -2  13    9.40    2.10
   5   2 -12    3.60    2.40
  -5   2  12    3.70    2.00
   5  -2 -12    0.00    2.40
   5  -2 -12    0.20    2.30
  -5  -2  12   -1.00    1.60
  -5  -2  12   -0.80    2.20
  -5   2  11  302.87    8.60
   5   2 -11  307.87    9.50
   5  -2 -11  315.37    9.70
  -5  -2  11  298.87    9.40
   5  -2 -11  310.77    9.60
  -5  -2  11  305.77    8.40
  -5   2  10  138.69    5.40
   5   2 -10  128.49    5.40
  -5   2  10  138.09    4.90
   5  -2 -10  145.09    5.90
   5  -2 -10  133.69    5.70
  -5  -2  10  131.99    5.50
  -5  -2  10  127.99    4.70
  -5   2   9    4.30    1.70
   5   2  -9    4.00    2.10
  -5   2   9    4.80    1.90
   5  -2  -9    5.50    2.10
  -5  -2   9    3.10    1.50
  -5  -2   9    1.20    1.90
   5  -2  -9    4.40    2.30
  -5   2   8   24.10    2.40
   5   2  -8   25.00    2.60
  -5   2   8   25.10    2.20
  -5  -2   8   27.10    2.10
   5  -2  -8   18.10    2.40
   5  -2  -8   22.50    2.60
  -5  -2   8   19.40    2.40
   5   2  -7   38.60    2.80
  -5   2   7   36.60    2.80
  -5   2   7   44.30    3.10
   5  -2  -7   41.60    3.00
  -5  -2   7   37.50    2.80
  -5  -2   7   35.20    2.70
   5  -2  -7   43.50    3.30
  -5   2   6   41.60    2.60
   5   2  -6   41.00    3.20
  -5   2   6   40.50    3.00
  -5  -2   6   42.90    3.40
   5  -2  -6   37.40    2.70
   5  -2  -6   44.10    3.40
  -5  -2   6   46.10    2.60
  -5  -2   6   42.60    3.10
  -5   2   5   41.10    2.40
  -5   2   5   38.80    2.70
   5   2  -5   38.60    2.70
  -5  -2   5   51.49    3.20
   5  -2  -5   40.30    2.10
  -5  -2   5   42.90    2.70
  -5  -2   5   43.40    2.30
   5  -2  -5   42.00    2.70
   5  -2  -5   52.89    3.10
  -5   2   4    9.40    1.20
  -5   2   4    8.60    1.40
   5   2  -4    4.80    1.40
   5  -2  -4   11.00    1.10
   5  -2  -4    9.90    1.60
  -5  -2   4    7.70    1.20
  -5  -2   4   11.20    1.70
  -5  -2   4   10.00    1.60
   5  -2  -4    9.10    1.50
  -5   2   3  443.36   10.10
   5   2  -3  445.56   10.70
  -5   2   3  431.26   10.40
   5  -2  -3  438.26   10.60
   5  -2  -3  416.66   10.50
  -5  -2   3  440.86   10.60
   5  -2  -3  437.56    9.90
  -5  -2   3  444.76   10.80
  -5  -2   3  436.26   10.20
  -5   2   2  258.77    6.50
  -5   2   2  256.27    6.20
  -5  -2   2  259.87    6.40
  -5  -2   2  259.87    6.80
   5  -2  -2  257.17    6.60
  -5  -2   2  257.67    6.90
  -5   2   1    2.50    1.10
  -5   2   1    0.60    0.80
   5  -2  -1   -0.10    1.10
  -5  -2   1    1.50    1.00
  -5  -2   1    1.80    1.30
  -5  -2   1    1.50    1.30
  -5   2   0    4.00    1.20
   5  -2   0    5.60    1.30
  -5  -2   0    5.00    1.20
  -5  -2   0    3.30    1.40
  -5  -2   0    4.00    1.40
  -5   2  -1  164.58    4.60
   5   2   1  169.38    5.10
  -5  -2  -1  161.48    5.00
  -5  -2  -1  163.08    4.60
   5  -2   1  160.48    4.70
   5   2   2   -2.50    1.00
   5   2   2    0.20    1.30
  -5   2  -2   -2.20    1.20
  -5  -2  -2   -0.20    1.10
   5  -2   2   -0.50    1.20
  -5  -2  -2   -0.10    1.40
   5   2   3  825.22   19.00
  -5   2  -3  809.82   19.20
   5   2   3  830.02   19.50
  -5  -2  -3  872.41   19.60
   5  -2   3  829.42   19.30
  -5  -2  -3  831.72   19.00
  -5   2  -4  229.18    6.40
   5   2   4  214.98    6.70
   5   2   4  215.58    6.00
  -5  -2  -4  221.78    6.10
  -5  -2  -4  216.98    6.80
   5   2   5   31.50    2.70
   5   2   5   29.60    2.20
  -5   2  -5   29.60    2.50
  -5  -2  -5   34.10    2.80
  -5  -2  -5   27.10    2.20
   5   2   6   11.70    2.00
  -5   2  -6   10.80    2.10
   5   2   6    9.50    1.80
  -5  -2  -6   11.90    1.90
  -5  -2  -6   13.60    2.40
   5  -2   6   10.30    2.00
  -5   2  -7   24.40    2.60
   5   2   7   29.90    2.40
   5   2   7   28.70    2.70
   5  -2   7   24.60    2.50
  -5  -2  -7   33.60    2.50
  -5  -2  -7   27.30    2.90
   5   2   8  124.29    5.40
   5   2   8  121.69    4.70
  -5   2  -8  114.89    5.20
   5  -2   8  127.49    5.30
  -5  -2  -8  129.69    5.60
  -5  -2  -8  114.09    4.60
   5   2   9   55.19    4.30
  -5   2  -9   59.89    4.30
   5   2   9   53.79    3.70
   5  -2   9   52.59    4.20
  -5  -2  -9   53.69    4.00
  -5  -2  -9   49.70    3.70
   5   2  10  346.87    9.60
   5   2  10  327.97   10.40
  -5   2 -10  346.37   10.40
  -5  -2 -10  344.27    9.60
  -5  -2 -10  350.16   10.70
   5  -2  10  344.47   12.00
   5   2  11  116.19    5.20
  -5   2 -11  100.79    5.70
  -5  -2 -11  122.69    6.60
  -5  -2 -11  109.99    5.30
  -5   2 -12  170.48    7.40
   5   2  12  164.78    6.40
  -5  -2 -12  157.08    7.80
  -5  -2 -12  158.58    6.50
   5   2  13   43.60    3.70
  -5   2 -13   41.40    4.50
  -5  -2 -13   40.60    3.70
  -5  -2 -13   44.10    4.80
   5   2  14   33.50    3.50
  -5   2 -14   42.30    4.50
  -5  -2 -14   28.20    4.40
  -5  -2 -14   33.30    3.60
  -5   2 -15    6.10    3.50
   5   2  15    6.30    2.80
  -5  -2 -15   10.10    3.10
  -5  -2 -15    8.10    3.80
   5   2  16    4.10    2.60
  -5  -2 -16   -2.40    2.80
  -5  -2 -16   -2.70    3.60
   5   2  17   -1.30    2.70
  -5  -2 -17   -1.60    3.00
  -5  -2 -17   -2.40    3.80
   5   2  18   -0.40    2.90
  -5  -2 -18   -1.80    3.90
  -5  -2 -18   -1.80    3.10
   5   2  19    0.50    2.90
  -5  -2 -19    2.60    4.10
  -5  -2 -19   -1.70    3.30
  -5   3  21   15.00    4.00
  -5  -3  21   17.70    2.80
   5  -3 -21   17.40    5.30
  -5   3  20    0.70    3.30
  -5  -3  20   -0.80    2.20
   5  -3 -20   -3.10    4.10
[truncated: 942,285 more chars]
