# Supplementary material for: London Dispersion versus Intramolecular Hydrogen Bond in Bis‐Pyridines: How Accurate Is DFT for Competing Noncovalent Interactions in the Condensed Phase?
Source: Chemistry. 2025 Oct 23;31(66):e02745. doi: 10.1002/chem.202502745 (PMC12648470; doi:10.1002/chem.202502745)
Supplement: Supplementary file 1 — Supporting Information [file CHEM-31-e02745-s002.zip › Crystal_structures/14b/c050620_2_1.fcf]

#
# h,k,l, Fc-squared, Fo-squared, sigma(Fo-squared), status flag
#
data_c050620_2_1
_shelx_title ' c050620_2_1_a.res in P2(1)/c'
_shelx_refln_list_code          4
_shelx_F_calc_maximum      375.13
_exptl_crystal_F_000      2128.00
_reflns_d_resolution_high  0.7478

loop_
 _space_group_symop_operation_xyz
 'x, y, z'
 '-x, y+1/2, -z+1/2'
 '-x, -y, -z'
 'x, -y-1/2, z-1/2'

_cell_length_a    19.5780
_cell_length_b    13.9630
_cell_length_c    16.6113
_cell_angle_alpha  90.000
_cell_angle_beta  106.838
_cell_angle_gamma  90.000

_shelx_F_squared_multiplier     1.000

loop_
 _refln_index_h
 _refln_index_k
 _refln_index_l
 _refln_F_squared_calc
 _refln_F_squared_meas
 _refln_F_squared_sigma
 _refln_observed_status
   2   0   0         70.18         46.01         3.92 o
   3   0   0       8984.58       8436.21       110.15 o
   4   0   0      13021.20      11803.47       153.16 o
   5   0   0          1.72          0.89        19.24 o
   6   0   0      20283.61      18951.71       245.28 o
   7   0   0      36000.99      33666.86       430.28 o
   8   0   0        275.45        267.84        16.97 o
   9   0   0      10410.58      10685.88       147.28 o
  10   0   0       2648.30       2639.15       102.84 o
  11   0   0       5214.01       5212.89        82.55 o
  12   0   0       1541.73       1464.26        52.90 o
  13   0   0       1263.53       1320.15        40.54 o
  14   0   0       2636.03       2623.04        56.94 o
  15   0   0        195.99        195.64        22.96 o
  16   0   0          1.82        -17.99        19.87 o
  17   0   0       7318.94       7376.36       120.02 o
  18   0   0       6664.18       6797.76       139.96 o
  19   0   0         52.68         76.23        31.56 o
  20   0   0        983.29        925.26        71.37 o
  21   0   0       2720.77       2961.17        90.12 o
  22   0   0          1.06         78.72        37.41 o
  23   0   0         34.84         41.81        49.02 o
  24   0   0        579.18        677.66        74.98 o
  25   0   0        363.28        418.13        69.21 o
   1   1   0        131.06        168.81         5.41 o
   2   1   0         98.57        108.97         4.24 o
   3   1   0      21352.75      20545.80       201.95 o
   4   1   0      20326.11      19132.08       172.85 o
   5   1   0      18994.39      17694.24       161.18 o
   6   1   0        157.78        143.25         8.73 o
   7   1   0       2188.97       2084.94        27.27 o
   8   1   0        965.69        947.08        22.58 o
   9   1   0        577.18        632.84        18.43 o
  10   1   0       8783.90       8442.16        85.40 o
  11   1   0       3492.39       3371.55        42.38 o
  12   1   0       1484.67       1410.05        39.78 o
  13   1   0        569.81        570.47        19.19 o
  14   1   0       1800.49       1818.74        33.45 o
  15   1   0        323.30        332.85        17.67 o
  16   1   0       2610.27       2439.80        41.49 o
  17   1   0        737.76        722.31        27.51 o
  18   1   0         66.44         94.60        31.12 o
  19   1   0         10.53          7.09        20.74 o
  20   1   0         86.42        127.22        24.26 o
  21   1   0         68.39         26.35        26.67 o
  22   1   0        854.12        796.37        43.78 o
  23   1   0        433.94        489.38        39.53 o
  24   1   0         21.76         28.42       109.58 o
   1   2   0       4252.51       4342.89        56.88 o
   2   2   0       8113.84       7991.27        86.80 o
   3   2   0        833.87        839.31        11.51 o
   4   2   0      13394.58      13808.23       126.06 o
   5   2   0         92.05         65.25         8.32 o
   6   2   0         10.48         -1.22         6.90 o
   7   2   0       1417.79       1592.66        22.98 o
   8   2   0        957.08        992.14        20.43 o
   9   2   0        348.23        541.07        15.52 o
  10   2   0        181.93        227.61        12.60 o
  11   2   0        227.28        209.61        13.01 o
  12   2   0       1774.07       1741.77        29.55 o
  13   2   0       1074.17       1043.80        25.68 o
  14   2   0        619.71        559.90        20.01 o
  15   2   0        441.41        425.81        19.17 o
  16   2   0         15.80         26.43        15.90 o
  17   2   0       2181.13       2096.85        43.65 o
  18   2   0        127.07        165.89        20.32 o
  19   2   0         48.05         68.88        19.76 o
  20   2   0        497.32        510.17        43.90 o
  21   2   0        333.33        316.85        41.38 o
  22   2   0        106.51        107.77        30.41 o
  23   2   0        229.23        276.91        67.61 o
  24   2   0        214.64        166.50        34.36 o
   1   3   0      53044.62      53685.97       675.58 o
   2   3   0      18032.95      18041.53       428.53 o
   3   3   0      15964.35      16715.90       150.18 o
   4   3   0      10453.54      10229.65        87.10 o
   5   3   0      12378.05      12857.59       109.51 o
   6   3   0       6111.36       5917.42        64.68 o
   7   3   0        450.70        479.21        16.50 o
   8   3   0        206.08        239.36        14.85 o
   9   3   0        276.01        317.78        13.54 o
  10   3   0       1816.08       1900.55        30.41 o
  11   3   0          0.60         -9.41         9.41 o
  12   3   0         95.12         87.40        11.61 o
  13   3   0        142.81        145.13        13.71 o
  14   3   0        919.08        866.80        25.33 o
  15   3   0       3392.40       3321.75        51.15 o
  16   3   0       2031.95       1818.63        39.46 o
  17   3   0        225.46        168.57        18.99 o
  18   3   0         11.15        -18.79        18.79 o
  19   3   0         57.87         39.87        21.45 o
  20   3   0        294.09        341.69        27.91 o
  21   3   0        138.89        152.30        28.90 o
  22   3   0         36.77         22.70        27.51 o
  23   3   0         13.64         17.26        29.04 o
  24   3   0        144.34        259.11        35.66 o
   0   4   0        277.81        340.27        15.86 o
   1   4   0      20361.29      19545.45       246.96 o
   2   4   0       2041.69       2088.08        39.76 o
   3   4   0       5372.62       5326.15        95.90 o
   4   4   0        632.51        629.49        15.25 o
   5   4   0        110.09        115.05         6.19 o
   6   4   0       5212.04       5185.76        52.28 o
   7   4   0        465.13        425.96        14.19 o
   8   4   0       2126.93       2148.32        31.86 o
   9   4   0        168.06        182.43        11.35 o
  10   4   0       5004.32       4659.11        55.95 o
  11   4   0        103.35         93.76        11.88 o
  12   4   0         37.72         56.20        11.97 o
  13   4   0        250.21        231.03        16.90 o
  14   4   0       2001.99       1903.62        36.67 o
  15   4   0        415.24        445.48        21.01 o
  16   4   0        447.02        470.67        26.22 o
  17   4   0         98.55         81.81        20.23 o
  18   4   0       2329.53       2267.98        52.72 o
  19   4   0         28.93         32.45        32.05 o
  20   4   0        295.15        362.79        29.55 o
  21   4   0          5.06         32.57        26.43 o
  22   4   0         21.95          6.34        26.98 o
  23   4   0         20.21         19.60        29.68 o
  24   4   0         53.17         44.19        31.77 o
   1   5   0        757.84        673.10        13.35 o
   2   5   0        127.02        118.30         9.41 o
   3   5   0        126.00        128.22         9.88 o
   4   5   0      15306.71      15515.42       173.70 o
   5   5   0        453.92        420.45        14.63 o
   6   5   0         62.14         49.60         6.78 o
   7   5   0        891.06        817.52        15.14 o
   8   5   0       2529.41       2719.46        36.30 o
   9   5   0        340.08        477.24        24.80 o
  10   5   0       1045.65        913.44        24.31 o
  11   5   0          0.21         -9.75         9.75 o
  12   5   0       4322.63       4098.03        52.88 o
  13   5   0        744.97        835.13        30.56 o
  14   5   0       4498.99       4398.19        61.12 o
  15   5   0        541.89        623.64        26.68 o
  16   5   0         62.15         55.42        18.39 o
  17   5   0       2329.28       2528.88        53.17 o
  18   5   0       1876.87       1832.44        48.29 o
  19   5   0        190.11        177.39        24.22 o
  20   5   0        126.82        156.52        49.13 o
  21   5   0        210.44        216.20        34.99 o
  22   5   0         42.70         27.77        28.27 o
  23   5   0         72.77         76.17        42.53 o
  24   5   0          7.78         59.04        38.79 o
   0   6   0       8943.14       8684.77       193.21 o
   1   6   0         16.47          7.27         6.25 o
   2   6   0         43.03         37.28         9.08 o
   3   6   0        246.54        264.74        17.33 o
   4   6   0        239.56        249.46        12.00 o
   5   6   0       9900.98      10892.11       125.53 o
   6   6   0        403.03        402.94        13.10 o
   7   6   0        729.05        813.83        18.90 o
   8   6   0        263.19        289.85         9.39 o
   9   6   0        145.09        202.15        10.78 o
  10   6   0        164.91        185.05        11.94 o
  11   6   0       2694.72       2764.02        35.59 o
  12   6   0        352.64        403.32        22.78 o
  13   6   0        252.80        301.38        18.93 o
  14   6   0        100.02        153.94        17.76 o
  15   6   0        509.05        476.58        28.11 o
  16   6   0       1772.47       1621.67        49.99 o
  17   6   0        681.79        689.61        35.86 o
  18   6   0        728.64        777.12        45.48 o
  19   6   0          3.24          2.90        23.85 o
  20   6   0         82.81         59.87        25.94 o
  21   6   0         74.37        101.40        27.96 o
  22   6   0         11.02         66.86        36.92 o
  23   6   0          5.84        -29.73        38.93 o
   1   7   0       6014.40       6360.00        83.76 o
   2   7   0       3719.65       4133.99        59.09 o
   3   7   0        511.34        494.85        25.95 o
   4   7   0        366.17        373.86        17.43 o
   5   7   0        186.56        163.97         9.86 o
   6   7   0        376.98        385.88        14.93 o
   7   7   0       3021.52       3058.60        39.87 o
   8   7   0       3195.12       3136.67        41.07 o
   9   7   0         80.87         78.17        10.81 o
  10   7   0        488.99        494.53        15.32 o
  11   7   0       1814.69       1756.21        29.77 o
  12   7   0        435.23        430.02        19.14 o
  13   7   0        329.79        312.14        22.23 o
  14   7   0        758.62        711.49        43.28 o
  15   7   0         16.61          6.63        19.10 o
  16   7   0       2333.87       2299.44        65.90 o
  17   7   0         26.77         34.65        22.11 o
  18   7   0        127.00        100.98        24.43 o
  19   7   0        940.53        924.25        43.56 o
  20   7   0         59.76         12.80        25.51 o
  21   7   0       1140.95       1373.39        56.01 o
  22   7   0        315.61        308.41        33.88 o
  23   7   0        555.91        601.80        46.77 o
   0   8   0       3860.16       3863.69        92.28 o
   1   8   0       1751.67       1611.27        47.24 o
   2   8   0        118.31         84.60        11.67 o
   3   8   0       1839.76       1723.83        54.07 o
   4   8   0        303.29        318.70        20.39 o
   5   8   0        523.78        565.41        21.80 o
   6   8   0       1141.22       1002.32        21.79 o
   7   8   0         39.65         30.01         8.32 o
   8   8   0       1299.22       1324.86        24.85 o
   9   8   0         65.85         75.43        11.04 o
  10   8   0       1809.07       1799.92        36.72 o
  11   8   0         67.59         32.54        17.99 o
  12   8   0        136.90        150.21        10.25 o
  13   8   0       1416.18       1433.40        29.51 o
  14   8   0          6.93         21.92        24.06 o
  15   8   0        878.91        820.88        33.66 o
  16   8   0       1040.75        997.55        38.65 o
  17   8   0        656.04        710.07        33.48 o
  18   8   0         53.46         33.73        31.81 o
  19   8   0         22.17          9.82        23.07 o
  20   8   0          1.20         14.47        24.23 o
  21   8   0         22.15         29.16        25.59 o
  22   8   0          7.87          2.10        35.19 o
   1   9   0       1024.07       1136.20        18.42 o
   2   9   0          0.14         -0.48         9.16 o
   3   9   0         55.79         44.19        18.02 o
   4   9   0       1583.59       1501.79        41.28 o
   5   9   0        980.98       1023.70        24.14 o
   6   9   0        631.34        604.99        18.25 o
   7   9   0        497.45        530.95        15.49 o
   8   9   0        725.94        726.07        19.65 o
   9   9   0        472.83        498.86        21.77 o
  10   9   0       1456.32       1343.47        33.54 o
  11   9   0       1396.99       1403.23        81.79 o
  12   9   0        165.94        136.21        24.81 o
  13   9   0          9.04        -12.30        23.17 o
  14   9   0        245.95        216.47        30.82 o
  15   9   0        266.43        216.79        32.91 o
  16   9   0          6.50          7.66        15.59 o
  17   9   0          2.54          6.48        17.50 o
  18   9   0          8.10         18.87        23.42 o
  19   9   0         61.67         73.94        32.04 o
  20   9   0        205.46        256.94        27.09 o
  21   9   0         28.28         83.45        24.47 o
   0  10   0       1064.43       1095.65        37.49 o
   1  10   0        200.24        195.41         8.92 o
   2  10   0        160.72        153.56        15.29 o
   3  10   0         61.54         50.46        15.29 o
   4  10   0        857.86        849.66        34.14 o
   5  10   0         24.23         18.02        17.33 o
   6  10   0        889.23        913.59        25.58 o
   7  10   0        432.95        431.97        16.57 o
   8  10   0         51.58         38.39        10.79 o
   9  10   0        310.83        303.67        18.40 o
  10  10   0          9.64         -3.92        13.60 o
  11  10   0       1138.01       1129.87        70.94 o
  12  10   0        181.26        144.54        28.84 o
  13  10   0       1364.64       1372.30        95.88 o
  14  10   0          1.49         -1.09        29.56 o
  15  10   0        267.27        235.38        44.70 o
  16  10   0        326.02        338.32        38.10 o
  17  10   0          2.26          7.54        30.49 o
  18  10   0          7.57         61.62        41.81 o
  19  10   0         95.89         73.43        36.37 o
  20  10   0          1.47         63.05        46.86 o
  21  10   0         29.75         39.28        80.74 o
   1  11   0       1006.10        937.77        19.05 o
   2  11   0          8.24         22.35        14.27 o
   3  11   0       1556.57       1545.48        51.19 o
   4  11   0         12.61         45.27        37.49 o
   5  11   0         15.76         31.64        18.84 o
   6  11   0          0.44         24.44        19.86 o
   7  11   0          0.52          7.08         8.83 o
   8  11   0       1077.78       1046.59        25.29 o
   9  11   0        178.98        177.82        28.32 o
  10  11   0         11.06         40.22        17.40 o
  11  11   0        288.12        273.74        26.93 o
  12  11   0        116.13        160.07        26.32 o
  13  11   0          1.92          1.68        23.47 o
  14  11   0        116.22        128.96        29.04 o
  15  11   0         45.38         44.36        33.16 o
  16  11   0         17.65        -13.03        28.27 o
  17  11   0        263.97        297.23        39.14 o
  18  11   0        108.24        106.64        36.32 o
  19  11   0         47.38         66.05        36.37 o
  20  11   0          2.02        -18.85        34.99 o
   0  12   0       1298.69       1357.88        28.59 o
   1  12   0         61.62         60.95        10.14 o
   2  12   0         47.70         25.95        15.86 o
   3  12   0          0.07          2.16        19.46 o
   4  12   0        111.23        106.81        24.51 o
   5  12   0          7.69         20.07        19.86 o
   6  12   0        137.22        122.96        23.94 o
   7  12   0         46.64         17.19        12.49 o
   8  12   0          9.45         43.24        11.03 o
   9  12   0        171.58        165.66        18.73 o
  10  12   0        591.47        610.69        30.47 o
  11  12   0        167.67        162.06        25.31 o
  12  12   0        389.34        361.79        41.81 o
  13  12   0          3.93          8.03        25.23 o
  14  12   0        177.43        180.23        30.09 o
  15  12   0        363.78        387.08        38.37 o
  16  12   0         11.58         16.00        30.28 o
  17  12   0         40.97          2.70        38.21 o
  18  12   0        180.27        185.57        38.37 o
  19  12   0          2.80         31.36        35.20 o
   1  13   0         19.13         28.46        10.31 o
   2  13   0          5.73        -15.78        15.78 o
   3  13   0         54.80         79.26        29.56 o
   4  13   0         51.45         65.10        29.56 o
   5  13   0        121.59        122.11        22.92 o
   6  13   0          3.42         10.86        21.90 o
   7  13   0         71.83         65.60        38.21 o
   8  13   0        225.73        191.36        16.02 o
   9  13   0         52.31         52.87        15.82 o
  10  13   0        208.48        207.28        32.44 o
  11  13   0        593.55        529.26        33.59 o
  12  13   0        722.22        609.15        36.54 o
  13  13   0        109.92        134.76        67.05 o
  14  13   0         63.98         37.87        27.21 o
  15  13   0         17.15         21.48        44.70 o
  16  13   0          1.97          6.06        41.81 o
  17  13   0          7.24          3.78        47.58 o
   0  14   0         25.90         11.53        13.14 o
   1  14   0        584.74        542.32        17.32 o
   2  14   0         19.64         35.63        17.82 o
   3  14   0         16.27        -16.80        18.84 o
   4  14   0          0.85          6.80        19.86 o
   5  14   0       1053.16       1110.75        47.20 o
   6  14   0        585.98        659.41        37.49 o
   7  14   0         63.34         96.23        26.45 o
   8  14   0         23.19         40.23        14.48 o
   9  14   0        123.92        113.73        18.19 o
  10  14   0         47.58         41.39        21.99 o
  11  14   0         71.55         82.70        24.35 o
  12  14   0         22.74         28.29        28.08 o
  13  14   0         16.18         23.26        18.74 o
  14  14   0         65.94         84.65        28.54 o
  15  14   0        241.58        310.00        63.44 o
  16  14   0         10.27        -12.98        28.79 o
   1  15   0         37.02         40.98        16.51 o
   2  15   0          3.51         11.99        17.65 o
   3  15   0        132.94        143.53        22.36 o
   4  15   0         28.20         14.49        20.73 o
   5  15   0         46.62         53.79        23.38 o
   6  15   0         10.37         11.23        23.94 o
   7  15   0         47.46         15.52        25.98 o
   8  15   0         22.78          5.72        14.57 o
   9  15   0         56.25         46.98        18.18 o
  10  15   0        216.52        192.13        37.49 o
  11  15   0          0.12         22.22        21.89 o
  12  15   0         22.48         14.10        22.01 o
  13  15   0         26.99         18.49        17.69 o
  14  15   0         87.58        135.88        35.60 o
   0  16   0        709.45        645.43        27.68 o
   1  16   0          8.34          5.44        12.64 o
   2  16   0         40.97         57.19        13.23 o
   3  16   0        278.40        284.34        49.02 o
   4  16   0        388.36        372.29        48.30 o
   5  16   0        173.74        178.91        26.45 o
   6  16   0         77.26         54.62        27.39 o
   7  16   0          3.25        -16.09        38.93 o
   8  16   0        325.55        302.30        38.86 o
   9  16   0        259.55        300.61        24.08 o
  10  16   0         46.68         30.25        38.21 o
  11  16   0         37.78         42.17        22.44 o
  12  16   0        129.43        105.27        25.76 o
   1  17   0         60.14         75.43        14.30 o
   2  17   0         24.94         18.37        13.85 o
   3  17   0       1100.62       1176.39        95.88 o
   4  17   0        582.72        568.63        34.26 o
   5  17   0         39.93         39.74        56.95 o
   6  17   0         36.08         32.14        25.86 o
   7  17   0         78.17         90.03        33.88 o
   8  17   0         37.68         62.00        40.37 o
   9  17   0         32.69         12.88        19.06 o
  10  17   0        393.63        443.79        29.86 o
   0  18   0        176.46        190.32        31.72 o
   1  18   0        109.19        108.63        20.73 o
   2  18   0        255.19        395.78        33.47 o
   3  18   0          2.17         22.83        21.12 o
   4  18   0          0.22          2.60        28.12 o
   5  18   0         38.66         40.99        45.42 o
   6  18   0          1.71         13.80        25.63 o
 -25   1   1         64.90        132.65        40.78 o
 -24   1   1        354.67        495.03        48.42 o
 -23   1   1        237.28        231.98        33.61 o
 -22   1   1        142.82        144.22        30.65 o
 -21   1   1          0.66        -22.66        22.66 o
 -20   1   1          7.38         44.37        22.26 o
 -19   1   1        207.19        203.58        22.50 o
 -18   1   1         71.63        105.70        18.86 o
 -17   1   1         24.23         -9.37        17.41 o
 -16   1   1          5.60         16.14        14.24 o
 -15   1   1       1002.81        937.52        27.41 o
 -14   1   1         59.22         63.01        12.93 o
 -13   1   1        771.25        708.79        21.55 o
 -12   1   1         32.34         48.98        11.23 o
 -11   1   1        185.41        159.71        12.11 o
 -10   1   1       1557.63       1628.97        27.16 o
  -9   1   1       4655.40       4745.38        52.03 o
  -8   1   1       2244.84       2369.96        43.96 o
  -7   1   1        198.33        161.78        12.90 o
  -6   1   1         40.57         31.57         6.58 o
  -5   1   1      10515.61       9578.43        82.66 o
  -4   1   1          0.34         -5.13         5.14 o
  -3   1   1         50.04         83.42         5.14 o
  -2   1   1        499.74        452.72         7.37 o
  -1   1   1          2.71          1.91         1.80 o
   0   1   1       2509.37       2703.29        21.79 o
   1   1   1       1654.51       1695.60        16.33 o
   2   1   1       2903.07       2921.88        29.23 o
   3   1   1       3171.19       3261.91        36.22 o
   4   1   1        173.99        127.77         8.47 o
   5   1   1       2570.74       2449.33        28.29 o
   6   1   1       4548.65       4298.16        45.17 o
   7   1   1         69.27         35.12         8.79 o
   8   1   1       2674.61       2912.70        35.92 o
   9   1   1       4869.73       5125.19        55.95 o
  10   1   1       1261.98       1180.24        23.79 o
  11   1   1          6.06         22.40        10.51 o
  12   1   1        254.46        231.33        14.15 o
  13   1   1        976.38        976.00        25.68 o
  14   1   1        198.45        218.31        16.03 o
  15   1   1        154.89        140.99        15.87 o
  16   1   1         45.06         36.91        15.38 o
  17   1   1        202.93        193.48        20.25 o
  18   1   1        306.49        314.49        26.44 o
  19   1   1        202.72        207.20        24.74 o
  20   1   1         37.92         16.29        22.23 o
  21   1   1         67.66         56.57        27.83 o
  22   1   1        397.23        485.97        38.50 o
  23   1   1         75.75        180.78        40.26 o
  24   1   1          0.46         48.11        37.20 o
 -25   2   1        282.83        411.46        47.89 o
 -24   2   1        134.06        201.39        33.96 o
 -23   2   1        262.78        290.96        34.94 o
 -22   2   1         82.31         90.31        29.57 o
 -21   2   1         26.91          7.19        25.92 o
 -20   2   1        108.39        118.67        32.67 o
 -19   2   1          1.17        -18.23        18.34 o
 -18   2   1        958.24        879.69        30.52 o
 -17   2   1        895.63        806.40        32.48 o
 -16   2   1        700.00        684.05        36.08 o
 -15   2   1        171.73        173.26        15.62 o
 -14   2   1        554.74        561.29        19.44 o
 -13   2   1       1571.24       1681.82        41.48 o
 -12   2   1         51.14         46.07        11.06 o
 -11   2   1        397.40        301.30        13.85 o
 -10   2   1        583.97        541.75        17.52 o
  -9   2   1       2719.82       2849.89        36.91 o
  -8   2   1        825.39        912.22        21.71 o
  -7   2   1        114.87         66.96         8.40 o
  -6   2   1         23.50         82.73         7.54 o
  -5   2   1         42.72         17.93         6.21 o
  -4   2   1      15383.41      14158.16       208.04 o
  -3   2   1        108.18        135.88         5.39 o
  -2   2   1       1868.37       1884.64        27.16 o
  -1   2   1       7605.84       7595.60        75.57 o
   0   2   1        528.50        508.77         8.04 o
   1   2   1        667.77        599.35         9.20 o
   2   2   1      32092.00      32367.87       288.52 o
   3   2   1     140722.55     137501.97      1227.17 o
   4   2   1      20820.05      20468.65       185.21 o
   5   2   1       2573.01       2360.82        30.86 o
   6   2   1        483.91        522.96        16.48 o
   7   2   1      11639.59      11248.15       107.10 o
   8   2   1       1966.76       2115.88        29.49 o
   9   2   1       2790.25       2606.30        34.31 o
  10   2   1         79.36         81.10        10.68 o
  11   2   1        113.72         86.78        11.32 o
  12   2   1       1419.98       1358.62        27.05 o
  13   2   1       4708.91       4486.88        54.79 o
  14   2   1       1906.18       1929.30        34.65 o
  15   2   1       1234.90       1096.41        31.38 o
  16   2   1         42.90         21.43        16.30 o
  17   2   1         12.75         -5.61        16.64 o
  18   2   1         58.60         25.86        18.29 o
  19   2   1       1161.94       1206.78        60.32 o
  20   2   1        120.91         88.92        26.67 o
  21   2   1          1.50        100.90        27.83 o
  22   2   1        136.07        169.55        31.92 o
  23   2   1        384.74        381.65        37.85 o
  24   2   1         50.20         62.31        33.43 o
 -25   3   1         94.26        141.52        52.63 o
 -24   3   1        436.62        448.71        45.61 o
 -23   3   1        203.76        352.46        35.95 o
 -22   3   1         12.79         -8.16        29.68 o
 -21   3   1        144.26        118.48        28.72 o
 -20   3   1       1373.20       1328.46        45.25 o
 -19   3   1        565.91        582.94        43.70 o
 -18   3   1         99.26        118.80        20.65 o
 -17   3   1       3946.13       3986.22        60.14 o
 -16   3   1         91.19        101.39        16.58 o
 -15   3   1        286.76        320.22        18.73 o
 -14   3   1       9114.87       8326.11        88.67 o
 -13   3   1       1070.35        997.83        24.58 o
 -12   3   1       2865.39       2684.35        36.93 o
 -11   3   1          2.16         -9.46         9.46 o
 -10   3   1      18107.80      18073.80       170.04 o
  -9   3   1         58.15         17.94         9.77 o
  -8   3   1       4854.78       4647.38        53.67 o
  -7   3   1      14717.86      14772.61       137.11 o
  -6   3   1          8.11         -6.30         6.30 o
  -5   3   1       1281.40       1183.82        16.90 o
  -4   3   1        118.51        198.85         7.81 o
  -3   3   1         32.84         22.44         5.09 o
  -2   3   1        297.31        274.22         9.02 o
  -1   3   1       4169.20       3991.38        45.59 o
   0   3   1       4680.87       5040.63        51.15 o
   1   3   1      56923.07      54859.18       714.12 o
   2   3   1       7745.73       7180.92        93.77 o
   3   3   1       1281.52       1463.88        17.54 o
   4   3   1       1720.39       1805.69        21.63 o
   5   3   1      21638.21      20485.96       207.27 o
   6   3   1        390.34        490.73        14.11 o
   7   3   1       7056.77       6612.79        81.41 o
   8   3   1       9567.51       9388.22       112.58 o
   9   3   1       8878.01       9122.60        90.55 o
  10   3   1        684.64        743.30        19.95 o
  11   3   1        116.24        105.28        11.52 o
  12   3   1       3013.91       2928.55        40.02 o
  13   3   1        659.40        689.59        21.72 o
  14   3   1         10.49         17.39        13.84 o
  15   3   1       6536.33       6511.25        81.84 o
  16   3   1        496.30        421.20        22.59 o
  17   3   1        757.52        726.19        28.17 o
  18   3   1        118.35         74.00        21.38 o
  19   3   1        539.85        585.21        31.41 o
  20   3   1         85.72        124.01        24.53 o
  21   3   1          7.83         63.19        27.19 o
  22   3   1        348.82        335.33        34.92 o
  23   3   1         71.67         97.86        31.78 o
  24   3   1        268.49        308.12        60.93 o
 -24   4   1        140.45        114.19        62.80 o
 -23   4   1         12.00        -24.47        27.38 o
 -22   4   1         70.11         86.40        28.84 o
 -21   4   1          0.23        -26.82        26.82 o
 -20   4   1        127.67        143.83        24.04 o
 -19   4   1         77.20         64.12        21.59 o
 -18   4   1        170.59        175.29        22.38 o
 -17   4   1         70.21         93.90        19.66 o
 -16   4   1       1327.64       1315.80        34.76 o
 -15   4   1         59.43         23.39        14.16 o
 -14   4   1          7.76         13.18        13.32 o
 -13   4   1        880.87        809.09        24.96 o
 -12   4   1        762.24        730.48        32.60 o
 -11   4   1        717.91        774.46        22.24 o
 -10   4   1       1463.70       1372.31        25.38 o
  -9   4   1        427.38        399.95        22.68 o
  -8   4   1       3387.84       3320.75        38.09 o
  -7   4   1          6.95          3.15         7.82 o
  -6   4   1       3843.40       3863.17        44.54 o
  -5   4   1       5099.60       5176.49        46.61 o
  -4   4   1       1460.89       1446.17        19.41 o
  -3   4   1       6685.22       6770.88        90.42 o
  -2   4   1       1190.58       1235.73        21.18 o
  -1   4   1        111.10         95.16         8.62 o
   0   4   1       3537.88       3459.25        46.03 o
   1   4   1       8106.69       8549.22       110.99 o
   2   4   1       6310.44       6501.27        74.92 o
   3   4   1       1735.21       1545.34        23.26 o
   4   4   1        322.53        412.87         9.80 o
   5   4   1       8713.60       8672.32        81.94 o
   6   4   1       1575.01       1443.84        21.28 o
   7   4   1       3110.65       3385.88        43.42 o
   8   4   1       2194.73       2163.24        32.34 o
   9   4   1        380.82        415.85        17.37 o
  10   4   1         30.66         36.18        10.42 o
  11   4   1        142.17        123.50        12.26 o
  12   4   1        177.64        157.76        13.89 o
  13   4   1        579.60        583.86        26.54 o
  14   4   1       1000.50       1014.56        29.55 o
  15   4   1        523.91        585.03        32.77 o
  16   4   1        170.11        143.47        20.44 o
  17   4   1       1755.25       1726.55        46.21 o
  18   4   1        487.63        528.08        29.33 o
  19   4   1        135.77        116.37        23.00 o
  20   4   1        835.27        808.02        38.27 o
  21   4   1        111.85         80.58        30.85 o
  22   4   1        115.21        179.20        31.56 o
  23   4   1        418.88        427.82        38.99 o
  24   4   1        389.88        470.36        41.12 o
 -24   5   1          0.42         37.68        37.98 o
 -23   5   1        247.76        260.66        41.92 o
 -22   5   1        122.40        122.76        32.24 o
 -21   5   1        408.56        411.55        49.08 o
 -20   5   1        576.89        562.92        39.12 o
 -19   5   1         94.77         76.94        21.29 o
 -18   5   1       1304.34       1150.42        39.83 o
 -17   5   1         79.45         89.52        19.39 o
 -16   5   1          1.37         24.38        17.08 o
 -15   5   1       2034.90       2007.94        43.43 o
 -14   5   1       1816.70       1744.45        34.38 o
 -13   5   1        330.05        334.95        16.59 o
 -12   5   1        319.41        389.63        16.08 o
 -11   5   1         25.22         17.30         9.95 o
 -10   5   1       2675.41       2764.74        34.89 o
  -9   5   1       3121.72       2992.08        39.52 o
  -8   5   1       3557.78       3512.64        43.11 o
  -7   5   1       1908.33       1940.89        24.72 o
  -6   5   1       1359.74       1190.80        17.55 o
  -5   5   1       2970.50       3131.99        36.77 o
  -4   5   1       3990.44       3857.76        56.45 o
  -3   5   1       5097.92       5104.36        70.80 o
  -2   5   1       3044.44       3116.41        43.49 o
  -1   5   1       1788.98       1759.10        32.10 o
   0   5   1       1670.15       1689.30        27.62 o
   1   5   1      12752.64      13238.59       170.10 o
   2   5   1       1071.49       1103.28        23.58 o
   3   5   1         38.36         98.35         9.59 o
   4   5   1        941.00        850.61        18.56 o
   5   5   1      13156.42      13755.62       156.93 o
   6   5   1        648.60        785.95        14.06 o
   7   5   1         17.52         22.49         7.85 o
   8   5   1       1012.27       1081.09        20.09 o
   9   5   1        828.20        738.02        24.62 o
  10   5   1         62.12         51.47        17.11 o
  11   5   1        505.20        529.67        18.36 o
  12   5   1        380.11        404.83        17.16 o
  13   5   1        511.39        502.05        19.43 o
  14   5   1        189.15        146.09        21.85 o
  15   5   1        500.05        441.40        24.10 o
  16   5   1        847.11        805.49        31.62 o
  17   5   1        358.30        420.31        26.51 o
  18   5   1       1178.27       1158.59        41.19 o
  19   5   1        730.38        770.93        55.52 o
  20   5   1          0.57        -22.28        24.99 o
  21   5   1        132.19        119.98        38.33 o
  22   5   1          1.58         -8.38        34.26 o
  23   5   1         83.59        145.76        49.74 o
 -24   6   1         81.06        135.53        49.02 o
 -23   6   1        274.67        149.60        60.24 o
 -22   6   1        197.29        176.41        31.58 o
 -21   6   1          4.80         -1.89        30.35 o
 -20   6   1         95.55         68.84        26.23 o
 -19   6   1         67.73         50.02        27.42 o
 -18   6   1        238.18        247.24        45.02 o
 -17   6   1       2164.54       2283.40        59.56 o
 -16   6   1        975.81        962.24        48.78 o
 -15   6   1          7.75          9.85        22.49 o
 -14   6   1       1015.22        853.36        29.62 o
 -13   6   1          0.37        -13.53        13.53 o
 -12   6   1        233.05        196.94        12.36 o
 -11   6   1        595.72        624.42        17.57 o
 -10   6   1       7538.98       7447.12        82.73 o
  -9   6   1         63.35         68.85         8.83 o
  -8   6   1       1818.24       1893.11        24.06 o
  -7   6   1       1307.87       1210.40        25.17 o
  -6   6   1       1759.20       1589.92        31.40 o
  -5   6   1          4.24          1.08         8.69 o
  -4   6   1      10867.46      10638.77       140.62 o
  -3   6   1       1273.05       1300.28        24.39 o
  -2   6   1       6675.36       6838.79        90.15 o
  -1   6   1        257.56        286.62        13.51 o
   0   6   1       2232.58       2063.75        30.13 o
   1   6   1        650.61        503.46        16.32 o
   2   6   1         90.28        130.14        11.36 o
   3   6   1        465.11        366.46        16.26 o
   4   6   1       4980.32       5211.25        63.45 o
   5   6   1        325.96        292.45        16.44 o
   6   6   1       5155.11       5132.54        65.41 o
   7   6   1        131.09        168.60         9.15 o
   8   6   1       6412.77       6619.77        61.60 o
   9   6   1       2760.86       2612.89        33.15 o
  10   6   1        166.02        167.58        12.22 o
  11   6   1         83.94         68.44        11.79 o
  12   6   1       4008.53       3829.44        57.33 o
  13   6   1       1246.98       1077.69        30.93 o
  14   6   1       1352.59       1488.52        64.07 o
  15   6   1         58.37         95.26        21.87 o
  16   6   1          0.09         -6.69        20.95 o
  17   6   1        825.17        885.77        73.55 o
  18   6   1         25.75         19.17        23.16 o
  19   6   1         48.36         27.34        24.70 o
  20   6   1         48.56         50.90        26.29 o
  21   6   1        247.39        325.06        35.16 o
  22   6   1         10.65         18.05        28.48 o
  23   6   1          0.60         25.30        37.01 o
 -23   7   1         89.36        116.81        47.58 o
 -22   7   1         11.16         16.41        27.42 o
 -21   7   1         71.47        101.63        36.88 o
 -20   7   1         36.11         58.36        25.70 o
 -19   7   1         75.11         42.06        23.82 o
 -18   7   1         76.52         45.35        22.60 o
 -17   7   1        462.52        398.05        31.63 o
 -16   7   1          6.63         17.92        19.60 o
 -15   7   1        121.84        120.82        21.11 o
 -14   7   1         56.47         68.66        18.36 o
 -13   7   1       1331.58       1250.68        37.58 o
 -12   7   1         33.33         18.05        10.66 o
 -11   7   1       8224.46       7886.47        87.64 o
 -10   7   1       3416.73       3481.34        42.97 o
  -9   7   1       2306.40       2236.66        38.41 o
  -8   7   1         97.34        116.71        10.34 o
  -7   7   1       1132.18       1142.69        30.19 o
  -6   7   1       7430.29       7630.14        80.80 o
  -5   7   1        169.07        186.06        15.65 o
  -4   7   1         12.90         -3.42        10.07 o
  -3   7   1         32.09         34.81         6.28 o
  -2   7   1        501.38        487.99        21.22 o
  -1   7   1       4721.47       4637.81        76.97 o
   0   7   1       6796.76       6297.89       101.94 o
   1   7   1       9131.16       9428.86       123.75 o
   2   7   1       4966.32       4851.03        69.37 o
   3   7   1       1503.69       1622.76        40.26 o
   4   7   1       3834.05       3865.53        60.93 o
   5   7   1         15.98          8.29         9.99 o
   6   7   1       2456.13       2317.04        36.09 o
   7   7   1       7613.65       7270.34        79.88 o
   8   7   1         38.87         35.37         9.60 o
   9   7   1       2644.80       2534.42        30.45 o
  10   7   1       2626.06       2603.26        33.53 o
  11   7   1          3.46        -11.00        11.00 o
  12   7   1        123.43         88.78        13.80 o
  13   7   1        562.89        470.24        24.97 o
  14   7   1        510.92        497.08        27.18 o
  15   7   1         88.97         65.82        20.84 o
  16   7   1       1210.46       1167.87        44.47 o
  17   7   1          4.87          0.82        21.44 o
  18   7   1        247.85        233.08        27.10 o
  19   7   1         14.56         -8.28        24.58 o
  20   7   1         76.60         97.47        36.16 o
  21   7   1        550.12        606.56        60.38 o
  22   7   1        152.31        170.41        33.03 o
 -22   8   1         26.55         49.81        27.89 o
 -21   8   1        302.74        390.36        33.34 o
 -20   8   1         47.76         37.31        30.63 o
 -19   8   1        142.51        160.42        34.75 o
 -18   8   1          1.86        -20.71        20.71 o
 -17   8   1        224.49        228.03        24.49 o
 -16   8   1        207.62        204.78        22.38 o
 -15   8   1        457.58        482.94        25.82 o
 -14   8   1        597.72        501.09        33.12 o
 -13   8   1        765.03        699.48        20.88 o
 -12   8   1       1560.03       1537.02        47.61 o
 -11   8   1         83.32         65.44        18.66 o
 -10   8   1       1222.32       1193.96        30.53 o
  -9   8   1       1802.02       1702.64        33.30 o
  -8   8   1        410.66        374.62        13.69 o
  -7   8   1        378.52        373.43        17.16 o
  -6   8   1        464.17        434.95        12.35 o
  -5   8   1        837.17        734.61        32.05 o
  -4   8   1       1635.56       1709.63        25.83 o
  -3   8   1        378.13        398.93        14.28 o
  -2   8   1        668.93        666.08        17.66 o
  -1   8   1        766.61        748.12        21.34 o
   0   8   1         16.91         15.51         8.32 o
   1   8   1        841.13        757.86        19.66 o
   2   8   1         10.83         -9.69         9.69 o
   3   8   1      12354.95      12067.94       228.46 o
   4   8   1       2903.87       2937.82        46.68 o
   5   8   1        386.23        372.22        13.65 o
   6   8   1        774.65        860.09        20.97 o
   7   8   1         90.75         78.78        10.67 o
   8   8   1        802.13        842.61        21.11 o
   9   8   1         18.11         11.43        10.12 o
  10   8   1        190.00        151.63        15.74 o
  11   8   1       1022.51       1024.90        39.47 o
  12   8   1        180.68        201.19        19.75 o
  13   8   1        235.10        220.84        19.37 o
  14   8   1         68.08         76.42        17.72 o
  15   8   1          0.20         -2.09        17.79 o
  16   8   1         44.17         89.59        21.06 o
  17   8   1         53.96         56.26        26.51 o
  18   8   1        467.43        435.47        30.74 o
  19   8   1         24.85         55.33        24.48 o
  20   8   1          5.06         50.93        26.28 o
  21   8   1        379.45        327.18        33.28 o
  22   8   1         59.94        108.22        28.57 o
 -22   9   1        104.18         92.25        25.69 o
 -21   9   1        804.23        863.25        67.57 o
 -20   9   1        531.17        635.11        33.13 o
 -19   9   1         53.50         76.73        23.72 o
 -18   9   1        483.72        534.71        28.16 o
 -17   9   1        347.21        355.98        22.57 o
 -16   9   1        409.40        357.21        37.74 o
 -15   9   1         85.21         26.75        41.09 o
 -14   9   1        127.60        112.46        27.68 o
 -13   9   1         84.85         84.57        25.58 o
 -12   9   1         88.48        105.24        24.52 o
 -11   9   1         34.40         69.84        37.87 o
 -10   9   1       1596.36       1549.81        41.99 o
  -9   9   1       1072.11        933.95        22.85 o
  -8   9   1        369.67        426.49        14.97 o
  -7   9   1        593.04        566.18        16.54 o
  -6   9   1        906.64        837.96        23.10 o
  -5   9   1       2081.68       2018.02        30.45 o
  -4   9   1          2.21         -3.20         6.71 o
  -3   9   1        112.64         97.70         9.74 o
  -2   9   1        634.91        632.05        36.15 o
  -1   9   1       4648.13       4847.86        56.93 o
   0   9   1        204.54        366.01        26.64 o
   1   9   1       3242.43       3352.10        50.22 o
   2   9   1        894.42       1005.14        43.42 o
   3   9   1         72.56         82.41        15.29 o
   4   9   1       1324.68       1331.95        40.26 o
   5   9   1        726.27        794.70        22.55 o
   6   9   1          0.54         -8.89         8.89 o
   7   9   1          1.36         -9.70         9.70 o
   8   9   1          0.27          6.87        11.21 o
   9   9   1        386.48        413.83        16.45 o
  10   9   1          3.20         -8.07        16.23 o
  11   9   1         19.11         25.46        49.74 o
  12   9   1          7.28         -1.50        22.86 o
  13   9   1         27.80         19.60        34.60 o
  14   9   1         39.81         45.38        27.36 o
  15   9   1         35.11         27.80        28.41 o
  16   9   1          4.49         52.03        17.35 o
  17   9   1          1.95        -12.97        18.06 o
  18   9   1        297.94        357.71        25.94 o
  19   9   1        105.92        169.57        24.94 o
  20   9   1        623.36        746.36        50.86 o
  21   9   1        144.03        210.56        27.69 o
 -21  10   1         39.06        -25.89        36.70 o
 -20  10   1         40.19        116.71        38.10 o
 -19  10   1        170.86        163.86        70.65 o
 -18  10   1          2.95         46.05        33.88 o
 -17  10   1         37.05          4.79        30.39 o
 -16  10   1          3.86        -20.39        37.49 o
 -15  10   1         10.12        -25.87        25.87 o
 -14  10   1        443.16        442.54        36.37 o
 -13  10   1        364.26        335.61        32.19 o
 -12  10   1       2761.87       2562.51        68.90 o
 -11  10   1         89.53         42.92        18.15 o
 -10  10   1        628.43        590.21        29.28 o
  -9  10   1        802.87        680.16        22.95 o
  -8  10   1         33.90         35.33        11.06 o
  -7  10   1        470.03        480.04        16.97 o
  -6  10   1        932.90        907.03        27.13 o
  -5  10   1          0.51         12.73         8.05 o
  -4  10   1         13.13         11.53         9.31 o
  -3  10   1       1039.61       1152.01        82.18 o
  -2  10   1        115.33        133.50        10.14 o
  -1  10   1        252.27        244.38        11.08 o
   0  10   1        166.91        160.10         8.61 o
   1  10   1        396.99        538.55        19.41 o
   2  10   1        340.70        398.80        16.91 o
   3  10   1       1697.04       1798.60        45.88 o
   4  10   1       2338.28       2341.79        55.56 o
   5  10   1        263.25        260.69        23.38 o
   6  10   1          0.64          6.98        22.82 o
   7  10   1          8.94         -0.75        14.11 o
   8  10   1         31.79         42.28        10.83 o
   9  10   1       2989.23       2814.27        47.80 o
  10  10   1        934.36        917.30        31.63 o
  11  10   1        530.53        588.68        27.68 o
  12  10   1         83.50         89.28        24.52 o
  13  10   1         38.82         -6.50        23.74 o
  14  10   1          4.58         11.81        25.58 o
  15  10   1       1103.23       1022.13        55.39 o
  16  10   1        148.18        190.96        33.60 o
  17  10   1         82.63         55.56        38.93 o
  18  10   1          0.02         19.94        32.19 o
  19  10   1        314.75        365.63        45.04 o
  20  10   1         52.58         74.71        38.77 o
 -20  11   1        150.48        162.13        40.44 o
 -19  11   1         76.87        128.18        38.38 o
 -18  11   1          1.04         12.19        45.42 o
 -17  11   1         24.49         40.69        41.81 o
 -16  11   1        202.42        196.32        70.65 o
 -15  11   1        101.60        108.15        31.72 o
 -14  11   1        912.60        880.74        50.27 o
 -13  11   1        557.66        535.33        56.23 o
 -12  11   1          9.48        -20.52        20.52 o
 -11  11   1         12.59          1.17        22.35 o
 -10  11   1       2708.47       2550.65        89.12 o
  -9  11   1       1939.20       1845.43        44.37 o
  -8  11   1        903.46        864.15        20.37 o
  -7  11   1        548.75        549.87        20.38 o
  -6  11   1        967.50        901.32        20.70 o
  -5  11   1          5.58          4.33        17.33 o
  -4  11   1        426.32        444.50        24.96 o
  -3  11   1        534.16        556.53        29.04 o
  -2  11   1          5.23          8.37         9.27 o
  -1  11   1        656.04        675.52        20.90 o
   0  11   1        961.08       1017.83        19.57 o
   1  11   1       1155.06       1219.07        28.02 o
   2  11   1        314.18        281.64        18.81 o
   3  11   1       3469.93       3554.56        72.89 o
   4  11   1       1140.91       1180.78        41.76 o
   5  11   1          3.59        -13.70        22.35 o
   6  11   1        909.67        917.11        29.51 o
   7  11   1        177.80        258.02        17.12 o
   8  11   1          0.50         -7.65        10.51 o
   9  11   1          3.73         16.45        17.87 o
  10  11   1        138.11        158.94        26.09 o
  11  11   1        282.48        249.71        26.93 o
  12  11   1         15.57         16.05        59.12 o
  13  11   1          1.75        -23.74        23.74 o
  14  11   1         48.70         39.69        26.93 o
  15  11   1         97.68        164.73        32.19 o
  16  11   1        123.41        101.44        35.33 o
  17  11   1        278.23        188.81        36.70 o
  18  11   1        241.37        287.27        46.86 o
  19  11   1          1.10         -4.44        36.05 o
 -19  12   1          0.43        -18.03        32.56 o
 -18  12   1         23.43         27.23        33.55 o
 -17  12   1        392.12        448.84        42.96 o
 -16  12   1         21.87         45.74        30.09 o
 -15  12   1         38.64         23.69        44.70 o
 -14  12   1        162.95        159.69        30.09 o
 -13  12   1         28.18         27.06        24.81 o
 -12  12   1         71.96        100.02        26.67 o
 -11  12   1        487.60        496.57        47.58 o
 -10  12   1        139.21        167.00        16.58 o
  -9  12   1        140.48        100.37        13.68 o
  -8  12   1         34.12         63.57         9.90 o
  -7  12   1        130.23        117.44        11.31 o
  -6  12   1        584.75        627.90        46.14 o
  -5  12   1         37.44         21.63        19.37 o
  -4  12   1         72.34         53.50        18.84 o
  -3  12   1        110.88        105.01        18.27 o
  -2  12   1        130.93        122.04        12.02 o
  -1  12   1        165.50        183.79        10.74 o
   0  12   1         33.06         30.14         6.49 o
   1  12   1        170.03        182.90        14.15 o
   2  12   1       1143.12       1114.30        37.20 o
   3  12   1        521.72        635.95        34.62 o
   4  12   1       2485.33       2731.47        65.23 o
   5  12   1        180.06        202.36        25.95 o
   6  12   1       1013.62        854.98        82.18 o
   7  12   1        279.35        288.29        16.76 o
   8  12   1       1510.60       1661.77        40.78 o
   9  12   1          6.93         13.16        17.38 o
  10  12   1         13.22         39.13        20.74 o
  11  12   1        459.40        485.91        37.49 o
  12  12   1        121.19        116.51        37.49 o
  13  12   1         10.23         25.98        25.07 o
  14  12   1        194.91        121.59        30.09 o
  15  12   1          1.23        -26.39        26.39 o
  16  12   1         38.51         54.72        30.09 o
  17  12   1          8.56        -18.54        31.14 o
  18  12   1         35.01         34.67        34.29 o
 -18  13   1         40.82         91.54        35.29 o
 -17  13   1          7.50         -3.50        30.49 o
 -16  13   1         96.52        145.90        33.24 o
 -15  13   1         16.15          5.15        36.05 o
 -14  13   1          0.21        -16.50        26.14 o
 -13  13   1         22.68         31.47        18.49 o
 -12  13   1          0.47         -3.42        16.95 o
 -11  13   1         25.80         -3.98        15.66 o
 -10  13   1         14.54          2.05        13.98 o
  -9  13   1          9.62          4.20        14.98 o
  -8  13   1       1257.17       1191.57        27.31 o
  -7  13   1         87.42        104.20        14.30 o
  -6  13   1        180.75        128.35        24.84 o
  -5  13   1        866.97        938.34        62.00 o
  -4  13   1       2367.94       2287.89        58.09 o
  -3  13   1         23.03          9.92        17.24 o
  -2  13   1        371.74        419.08        17.37 o
  -1  13   1        910.47        928.65        18.10 o
   0  13   1         56.80         69.33         8.78 o
   1  13   1         61.93         57.10        13.32 o
   2  13   1          3.41         11.67        16.80 o
   3  13   1       1400.42       1455.23        46.31 o
   4  13   1       1425.07       1378.14        47.79 o
   5  13   1       2294.94       2551.50        66.73 o
   6  13   1       1018.68       1000.74        64.88 o
   7  13   1        483.40        384.88        33.03 o
   8  13   1         12.12         13.93        14.99 o
   9  13   1        399.42        331.59        22.30 o
  10  13   1        176.06        198.04        24.66 o
  11  13   1        791.15        781.71        41.21 o
  12  13   1        673.62        615.75        38.06 o
  13  13   1         37.41         66.43        60.56 o
  14  13   1         10.60        -25.07        25.07 o
  15  13   1          3.90         18.54        27.68 o
  16  13   1        104.56        117.82        34.29 o
  17  13   1          1.64         37.89        31.73 o
 -16  14   1        117.60         89.33        24.01 o
 -15  14   1         40.54         82.13        22.33 o
 -14  14   1         46.63         50.34        19.79 o
 -13  14   1         24.71         22.56        28.09 o
 -12  14   1        141.47        187.29        19.98 o
 -11  14   1        111.60        190.09        21.46 o
 -10  14   1         54.62         54.59        14.60 o
  -9  14   1        639.04        616.26        22.05 o
  -8  14   1        501.07        506.81        26.34 o
  -7  14   1          5.18        -15.14        23.45 o
  -6  14   1          4.37         38.62        23.38 o
  -5  14   1        387.06        356.59        28.94 o
  -4  14   1         12.88         49.64        20.31 o
  -3  14   1        453.84        550.12        28.94 o
  -2  14   1         37.68         38.44        13.11 o
  -1  14   1        791.90        795.40        18.19 o
   0  14   1         82.47         79.72         9.25 o
   1  14   1          1.36        -24.51        24.51 o
   2  14   1        263.82        228.87        22.92 o
   3  14   1         16.85         26.54        19.86 o
   4  14   1         93.24        185.22        51.91 o
   5  14   1       1038.58        990.56        47.20 o
   6  14   1         47.36         49.80        24.41 o
   7  14   1         74.78        111.82        62.72 o
   8  14   1        177.66        140.76        16.85 o
   9  14   1         30.11         21.68        12.45 o
  10  14   1        326.78        306.16        43.98 o
  11  14   1        549.27        504.24        33.59 o
  12  14   1         48.34         56.23        24.45 o
  13  14   1          2.46         16.16        25.23 o
  14  14   1         49.93         22.09        27.21 o
  15  14   1        404.69        386.70        80.74 o
  16  14   1        133.46        193.93        35.96 o
 -15  15   1          2.26         -3.57        20.19 o
 -14  15   1         10.80         16.05        18.86 o
 -13  15   1         11.01        -10.91        17.05 o
 -12  15   1          7.96        -15.51        15.51 o
 -11  15   1          2.93          5.00        14.39 o
 -10  15   1        160.98        148.56        23.56 o
  -9  15   1         94.51         67.31        22.35 o
  -8  15   1          9.08         44.98        15.38 o
  -7  15   1         80.93         73.78        26.45 o
  -6  15   1        450.47        469.82        34.05 o
  -5  15   1         35.38         54.04        22.36 o
  -4  15   1         42.36         34.96        20.88 o
  -3  15   1         33.07         20.49        19.46 o
  -2  15   1        301.98        301.24        13.80 o
  -1  15   1        110.10        130.82        10.34 o
   0  15   1        879.81        941.20        22.07 o
   1  15   1        203.13        224.98        15.19 o
   2  15   1        473.72        516.25        28.94 o
   3  15   1         79.00         77.76        21.76 o
   4  15   1       1523.11       1748.93        55.39 o
   5  15   1         89.48        111.84        46.86 o
   6  15   1        183.45        134.21        27.47 o
   7  15   1         64.27         29.54        37.49 o
   8  15   1        220.60        204.54        21.12 o
   9  15   1         20.51         38.73        18.18 o
  10  15   1         93.66         97.18        21.33 o
  11  15   1          1.43          0.50        14.60 o
  12  15   1          6.71        -15.51        15.51 o
  13  15   1         32.05         51.43        18.08 o
  14  15   1        443.46        532.81        41.52 o
 -13  16   1         21.79         15.14        16.44 o
 -12  16   1         35.80         71.12        15.16 o
 -11  16   1         75.56         46.14        35.33 o
 -10  16   1         82.26         92.30        22.44 o
  -9  16   1          0.17         19.16        18.91 o
  -8  16   1         83.85         83.58        16.44 o
  -7  16   1         93.87        114.98        28.49 o
  -6  16   1         53.24        113.90        25.43 o
  -5  16   1         21.24         10.62        22.15 o
  -4  16   1        123.36        131.97        23.81 o
  -3  16   1         48.26         48.12        13.44 o
  -2  16   1         42.30         31.80        15.61 o
  -1  16   1        435.40        465.43        24.06 o
   0  16   1         66.46         75.48        13.75 o
   1  16   1         48.25         32.34        13.54 o
   2  16   1          7.62          8.46        19.05 o
   3  16   1        125.48        149.65        24.21 o
   4  16   1       1165.45       1250.56        50.70 o
   5  16   1          0.11        -23.38        23.38 o
   6  16   1       1212.90       1276.85        56.66 o
   7  16   1        431.38        408.16        78.58 o
   8  16   1          0.37        -27.39        27.39 o
   9  16   1        117.69        113.24        30.28 o
  10  16   1         19.41         14.16        43.98 o
  11  16   1        165.70        116.22        37.49 o
  12  16   1         30.41         53.83        25.54 o
 -10  17   1          5.19          7.40        20.20 o
  -9  17   1        121.87        145.38        28.12 o
  -8  17   1         18.49         66.32        38.93 o
  -7  17   1         15.71          7.32        26.27 o
  -6  17   1        142.72        219.03        41.09 o
  -5  17   1         13.80          2.88        22.79 o
  -4  17   1         38.86         61.74        22.15 o
  -3  17   1         47.91         73.82        19.10 o
  -2  17   1          7.41         35.90        14.36 o
  -1  17   1        229.04        255.00        16.52 o
   0  17   1        910.43        922.65        28.11 o
   1  17   1         44.91         97.40        15.82 o
   2  17   1          8.30         37.20        31.72 o
   3  17   1         94.92        100.30        23.81 o
   4  17   1        488.25        455.43        41.09 o
   5  17   1         29.68         12.68        24.21 o
   6  17   1         85.02        110.08        27.69 o
   7  17   1          4.58        -10.09        36.05 o
   8  17   1         20.76        -30.28        37.49 o
   9  17   1          7.41        -19.52        26.67 o
  -6  18   1         65.93         68.91        57.67 o
  -5  18   1         18.04        -17.14        24.51 o
  -4  18   1        138.48        184.59        25.63 o
  -3  18   1          6.83         -8.72        38.93 o
  -2  18   1         54.44         46.60        14.85 o
  -1  18   1          4.94          2.46        18.84 o
   0  18   1        116.21        196.19        33.16 o
   1  18   1          6.83         -6.60        18.89 o
   2  18   1        409.20        388.41        43.98 o
   3  18   1          3.31         13.92        21.48 o
   4  18   1         13.76         14.60        36.77 o
   5  18   1         29.92         25.23        25.24 o
   6  18   1        262.45        243.67        49.02 o
 -25   0   2        459.39        618.55        74.98 o
 -24   0   2        449.03        444.09        64.88 o
 -23   0   2        493.93        380.65        62.00 o
 -22   0   2        117.68         69.43        35.51 o
 -21   0   2        438.09        431.63        42.67 o
 -20   0   2       1201.50       1032.70       151.39 o
 -19   0   2        687.38        714.02        46.31 o
 -18   0   2        693.73        666.89        55.54 o
 -17   0   2         87.64         90.10        22.96 o
 -16   0   2        394.81        407.79        40.50 o
 -15   0   2        256.48        260.15        23.19 o
 -14   0   2       5084.67       4933.86        83.34 o
 -13   0   2        346.44        396.08        33.20 o
 -12   0   2      10656.25      10393.90       147.28 o
 -11   0   2          0.62         13.09        14.59 o
 -10   0   2       4227.35       4759.55        75.11 o
  -9   0   2       4401.35       4256.50        67.61 o
  -8   0   2        306.97        265.87        16.52 o
  -7   0   2       2609.39       2588.24        44.01 o
  -6   0   2       1724.23       1742.48        32.90 o
  -5   0   2      35346.93      33864.02       430.56 o
  -4   0   2       2099.64       2141.66        34.88 o
  -3   0   2      15759.24      15254.71       169.95 o
  -2   0   2       1160.67       1049.08        17.23 o
  -1   0   2        309.71        344.55        10.38 o
   0   0   2          3.01         -5.93         5.93 o
   1   0   2        750.09        699.34        19.05 o
   2   0   2        108.75         76.89        13.70 o
   3   0   2       1885.92       1874.69        37.98 o
   4   0   2       9283.00       9381.11       124.85 o
   5   0   2       1217.89       1203.01        27.53 o
   6   0   2       1602.55       1411.29        30.98 o
   7   0   2      17747.11      17463.04       229.73 o
   8   0   2          3.16          7.69        14.10 o
   9   0   2        505.07        460.87        21.88 o
  10   0   2       1643.19       1385.29        36.46 o
  11   0   2       2416.65       2510.75        50.93 o
  12   0   2       4154.76       4061.03       109.73 o
  13   0   2       1736.38       1571.58        43.87 o
  14   0   2        136.99        119.21        21.64 o
  15   0   2         65.87         82.78        29.77 o
  16   0   2        346.71        293.12        27.37 o
  17   0   2        100.55        121.61        27.16 o
  18   0   2       1086.75       1075.69        57.67 o
  19   0   2        105.17        108.23        33.03 o
  20   0   2        919.69       1062.17        57.27 o
  21   0   2         36.71         39.61        34.48 o
  22   0   2         59.22          8.65        49.02 o
  23   0   2        235.76        223.48        60.56 o
  24   0   2        447.68        397.95        67.77 o
 -25   1   2         83.36        111.66        40.26 o
 -24   1   2          1.27        -15.57        44.93 o
 -23   1   2        222.39        249.14        34.10 o
 -22   1   2         32.86         38.96        28.76 o
 -21   1   2         56.07         47.99        23.03 o
 -20   1   2        190.99        249.93        25.96 o
 -19   1   2        443.40        419.46        25.30 o
 -18   1   2         55.91         74.15        18.37 o
 -17   1   2         85.76         38.09        15.73 o
 -16   1   2        488.78        444.52        20.24 o
 -15   1   2        164.97        157.75        15.18 o
 -14   1   2        169.74        184.52        17.31 o
 -13   1   2         47.13         50.31        11.76 o
 -12   1   2       4427.44       4259.94        50.43 o
 -11   1   2       3397.37       3293.13        41.48 o
 -10   1   2       4173.85       4156.67        47.69 o
  -9   1   2        552.71        488.89        18.48 o
  -8   1   2      11100.31      10446.52       100.43 o
  -7   1   2      18457.34      17510.82       161.56 o
  -6   1   2        353.96        277.59         9.81 o
  -5   1   2       1769.74       1705.50        19.88 o
  -4   1   2      34609.72      33764.27       279.66 o
  -3   1   2         79.69         88.09         6.11 o
  -2   1   2       9925.68      10239.90       106.52 o
  -1   1   2          7.87         -3.16         3.16 o
   0   1   2         27.38         11.55         3.37 o
   1   1   2        225.67        199.20         6.06 o
   2   1   2      14822.77      14774.69       197.06 o
   3   1   2       4201.24       3890.41        43.16 o
   4   1   2      15329.45      14656.48       134.88 o
   5   1   2      24147.69      23464.16       234.19 o
   6   1   2        131.85         73.06         8.82 o
   7   1   2       3886.19       3708.21        42.11 o
   8   1   2       4660.42       4886.57        53.41 o
   9   1   2          6.39         -9.71         9.71 o
  10   1   2         97.74        104.90        11.37 o
  11   1   2        368.71        368.67        18.23 o
  12   1   2       2391.53       2406.46        36.31 o
  13   1   2       1259.72       1247.59        28.77 o
  14   1   2        264.22        312.84        17.55 o
  15   1   2       3835.27       3776.61        57.51 o
  16   1   2       1641.56       1712.16        39.01 o
  17   1   2        388.19        467.87        24.92 o
  18   1   2         48.88         10.90        19.13 o
  19   1   2         97.33        112.40        23.32 o
  20   1   2        259.86        264.97        39.00 o
  21   1   2        632.04        689.17        40.90 o
  22   1   2        724.24        843.42        74.11 o
  23   1   2          0.13          7.21        35.68 o
  24   1   2         13.61         59.79        39.24 o
 -25   2   2        409.58        417.07        41.33 o
 -24   2   2         15.09         15.94        29.38 o
 -23   2   2         24.88         61.40        29.18 o
 -22   2   2         22.81         18.62        28.58 o
 -21   2   2          1.49         57.90        26.86 o
 -20   2   2       1563.73       1521.82        45.09 o
 -19   2   2         31.34         -7.08        18.35 o
 -18   2   2        104.61        105.93        19.03 o
 -17   2   2         19.61         17.26        21.21 o
 -16   2   2         36.40         48.96        14.51 o
 -15   2   2         65.09         50.11        13.67 o
 -14   2   2         14.93         24.74        12.10 o
 -13   2   2        762.36        705.63        21.13 o
 -12   2   2        779.84        793.88        21.80 o
 -11   2   2          0.16         -9.78         9.78 o
 -10   2   2       6658.23       6241.39        65.65 o
  -9   2   2       1049.16       1158.98        23.30 o
  -8   2   2       3390.98       3355.30        43.03 o
  -7   2   2        610.35        599.49        15.47 o
  -6   2   2        268.27        276.29        10.28 o
  -5   2   2       3903.39       3723.49        38.58 o
  -4   2   2      20122.09      19630.58       177.26 o
  -3   2   2       6359.50       6578.85        53.51 o
  -2   2   2       5576.77       5536.57        44.65 o
  -1   2   2        364.43        429.91        11.82 o
   0   2   2       1509.44       1476.32        13.54 o
   1   2   2      21976.55      22603.98       175.35 o
   2   2   2      11627.01      10935.98        93.60 o
   3   2   2      11558.78      12057.51       121.72 o
   4   2   2       1962.58       1797.91        31.07 o
   5   2   2          7.04         -6.94         6.94 o
   6   2   2        159.17        127.31         9.36 o
   7   2   2       1356.79       1529.35        30.97 o
   8   2   2          1.29          0.43         9.28 o
   9   2   2       1347.61       1394.33        25.09 o
  10   2   2       3009.74       3154.36        40.19 o
  11   2   2       1242.25       1231.82        27.99 o
  12   2   2       1979.07       1981.49        32.85 o
  13   2   2        543.43        670.47        21.70 o
  14   2   2          2.96         15.05        12.98 o
  15   2   2       1266.31       1275.97        46.00 o
  16   2   2        176.25        179.18        19.14 o
  17   2   2         24.93         26.46        26.44 o
  18   2   2          0.36        -17.98        17.98 o
  19   2   2       1335.03       1371.17        50.15 o
  20   2   2        314.09        371.07        59.25 o
  21   2   2         36.84         82.18        28.46 o
  22   2   2         79.37         20.89        28.87 o
  23   2   2        240.31        245.67        35.74 o
  24   2   2         39.61        119.91        40.26 o
 -25   3   2          4.73        -17.06        30.90 o
 -24   3   2        135.46        226.99        34.45 o
 -23   3   2         35.28         72.15        29.51 o
 -22   3   2         29.40         47.77        39.38 o
 -21   3   2          1.66         15.31        23.64 o
 -20   3   2        780.59        855.65        35.95 o
 -19   3   2        105.07        149.15        22.98 o
 -18   3   2       3313.52       3194.66        54.13 o
 -17   3   2        477.25        499.66        23.69 o
 -16   3   2       2949.20       2852.65        47.73 o
 -15   3   2       1033.42       1041.72        35.12 o
 -14   3   2       1946.19       1871.31        32.82 o
 -13   3   2         94.85         95.15        13.54 o
 -12   3   2        210.19        206.45        12.96 o
 -11   3   2          7.94         20.10         9.99 o
 -10   3   2        617.54        699.48        40.13 o
  -9   3   2          1.13          8.48         9.94 o
  -8   3   2        613.36        637.18        19.17 o
  -7   3   2       9383.01       9376.56        89.71 o
  -6   3   2       3440.77       3630.13        38.30 o
  -5   3   2        209.07        209.37        11.87 o
  -4   3   2       1225.19       1439.59        16.52 o
  -3   3   2      13675.94      13334.64       121.64 o
  -2   3   2      81753.86      80889.51       721.79 o
  -1   3   2        473.81        464.80         9.78 o
   0   3   2       5685.77       5700.13        53.25 o
   1   3   2       2795.86       3018.42        30.95 o
   2   3   2      25704.48      26329.14       218.44 o
   3   3   2       1630.11       1706.20        21.48 o
   4   3   2       4612.18       4308.16        48.14 o
   5   3   2       2652.84       2279.80        30.39 o
   6   3   2       2699.59       2702.24        35.38 o
   7   3   2       8369.71       8754.30        93.58 o
   8   3   2         58.91         37.61        11.94 o
   9   3   2        192.56        198.26        13.67 o
  10   3   2        500.31        567.88        17.29 o
  11   3   2          0.03         -1.92        10.33 o
  12   3   2        248.00        242.96        14.41 o
  13   3   2        595.95        584.42        19.91 o
  14   3   2          0.38         -3.38        19.70 o
  15   3   2         32.81         11.35        16.85 o
  16   3   2         57.22         54.87        17.20 o
  17   3   2       1370.74       1222.20        42.02 o
  18   3   2        409.29        369.80        40.16 o
  19   3   2        221.82        197.81        24.84 o
  20   3   2        161.45        256.32        34.40 o
  21   3   2         12.08         60.53        27.92 o
  22   3   2          0.20         47.74        28.87 o
  23   3   2        240.48        260.07        47.79 o
 -25   4   2        268.38        335.41        74.98 o
 -24   4   2          0.99        -18.02        28.72 o
 -23   4   2         18.36         40.29        28.19 o
 -22   4   2       1171.03       1095.34        69.94 o
 -21   4   2         78.99         73.60        30.18 o
 -20   4   2        254.12        311.02        27.03 o
 -19   4   2        491.22        542.87        29.70 o
 -18   4   2        102.43        100.49        20.75 o
 -17   4   2        278.61        269.45        22.77 o
 -16   4   2         40.12         63.12        15.75 o
 -15   4   2       1167.53       1064.39        35.66 o
 -14   4   2       7915.52       7562.55        88.91 o
 -13   4   2        686.53        631.63        21.62 o
 -12   4   2       1858.58       1819.69        31.89 o
 -11   4   2        180.92        228.31        13.40 o
 -10   4   2        775.83        811.12        35.12 o
  -9   4   2       2834.08       2821.67        34.62 o
  -8   4   2       5784.91       5587.59        57.41 o
  -7   4   2      16991.93      16432.12       151.62 o
  -6   4   2       7430.34       7122.61        75.31 o
  -5   4   2       2891.95       2938.15        30.92 o
  -4   4   2        398.07        452.35        11.10 o
  -3   4   2       9017.08       9088.82        91.34 o
  -2   4   2       2255.37       2303.10        24.27 o
  -1   4   2      42845.06      43088.44       383.33 o
   0   4   2       2997.44       2961.59        32.99 o
   1   4   2       5362.93       5349.50        55.93 o
   2   4   2      33167.84      33031.27       324.14 o
   3   4   2        858.10        805.00        12.58 o
   4   4   2        613.14        592.81        12.86 o
   5   4   2        946.31        925.39        23.80 o
   6   4   2      13985.59      13952.21       130.44 o
   7   4   2        874.67        897.79        25.53 o
   8   4   2         40.02         39.28         9.81 o
   9   4   2        184.21        189.42        14.24 o
  10   4   2       1324.78       1156.40        28.99 o
  11   4   2        347.23        411.88        16.96 o
  12   4   2        105.50        162.13        19.24 o
  13   4   2        105.68        114.25        18.49 o
  14   4   2        768.23        742.61        24.80 o
  15   4   2       6053.15       5955.40        79.72 o
  16   4   2       1378.83       1334.82        74.09 o
  17   4   2       2746.19       2380.76        53.40 o
  18   4   2       1183.27       1259.99        55.37 o
  19   4   2         80.87        130.57        23.95 o
  20   4   2         26.49         38.26        23.00 o
  21   4   2        155.78        219.10        31.36 o
  22   4   2         15.20         17.48        28.08 o
  23   4   2        361.29        508.64        41.19 o
 -24   5   2         17.27         62.29        47.58 o
 -23   5   2         36.82         56.68        38.93 o
 -22   5   2         10.42        -27.76        27.76 o
 -21   5   2         32.73         39.24        24.85 o
 -20   5   2         36.81         38.07        21.89 o
 -19   5   2         37.87          8.15        23.93 o
 -18   5   2        195.76        135.91        28.51 o
 -17   5   2        123.72        107.96        23.10 o
 -16   5   2       1086.99       1148.10        36.35 o
 -15   5   2       2578.00       2425.61        47.07 o
 -14   5   2         49.37         57.01        13.73 o
 -13   5   2        471.58        472.40        25.36 o
 -12   5   2        275.39        290.00        22.76 o
 -11   5   2        637.36        594.13        17.68 o
 -10   5   2       4231.57       4158.52        46.58 o
  -9   5   2        262.96        281.38        15.60 o
  -8   5   2       1715.47       1779.48        27.04 o
  -7   5   2      18281.53      18485.38       185.61 o
  -6   5   2        154.24        148.34        11.49 o
  -5   5   2        415.79        387.31        14.29 o
  -4   5   2        664.19        564.50        12.29 o
  -3   5   2       4574.88       4776.69        50.62 o
  -2   5   2       1563.91       1760.52        20.99 o
  -1   5   2       1720.41       1826.13        19.66 o
   0   5   2        696.43        757.76        17.48 o
   1   5   2        367.78        347.15         9.79 o
   2   5   2        705.82        708.04        16.74 o
   3   5   2       8331.42       7550.98        88.59 o
   4   5   2         77.18        143.64        12.33 o
   5   5   2       2425.23       2624.66        29.63 o
   6   5   2          1.14         -2.82         7.75 o
   7   5   2       8058.76       7455.87        73.92 o
   8   5   2       1002.70       1098.47        21.58 o
   9   5   2        633.72        613.91        23.00 o
  10   5   2       1995.27       1910.34        35.91 o
  11   5   2       1407.48       1392.77        32.67 o
  12   5   2        101.93         73.79        12.90 o
  13   5   2          7.29          0.50        14.08 o
  14   5   2        869.77        912.38        58.06 o
  15   5   2        220.75        235.82        21.01 o
  16   5   2        446.88        360.57        24.57 o
  17   5   2         10.84         11.74        19.36 o
  18   5   2          4.98         16.95        20.68 o
  19   5   2        318.03        276.03        43.99 o
  20   5   2        160.04        139.11        29.21 o
  21   5   2        286.34        250.10        33.08 o
  22   5   2         15.28        -26.74        67.05 o
  23   5   2        236.04        282.73        44.72 o
 -24   6   2         82.71         42.19        44.70 o
 -23   6   2         32.24         65.94        29.21 o
 -22   6   2         22.26         28.60        50.69 o
 -21   6   2        240.17        288.13        32.81 o
 -20   6   2        350.69        326.40        32.11 o
 -19   6   2        205.18        180.42        27.72 o
 -18   6   2        200.34        168.21        25.72 o
 -17   6   2         75.30         42.68        22.09 o
 -16   6   2        613.43        632.59        32.11 o
 -15   6   2         48.42         48.69        16.44 o
 -14   6   2          1.27          3.01        14.80 o
 -13   6   2       4337.97       4290.44        72.01 o
 -12   6   2       2085.34       2163.84        29.64 o
 -11   6   2        239.07        297.24        12.42 o
 -10   6   2       3039.38       3052.03        40.43 o
  -9   6   2          0.49         -6.66         7.46 o
  -8   6   2        281.16        258.37        13.82 o
  -7   6   2        284.45        285.89        13.55 o
  -6   6   2       6011.27       6483.80        64.26 o
  -5   6   2        201.48        203.00         8.34 o
  -4   6   2         95.96        105.81         8.13 o
  -3   6   2         32.62         53.30         8.08 o
  -2   6   2          0.02         -5.81         8.58 o
  -1   6   2        629.21        545.99        10.07 o
   0   6   2       1369.94       1364.49        18.73 o
   1   6   2       1936.25       1780.71        22.91 o
   2   6   2       1919.64       2208.67        27.71 o
   3   6   2          4.07          7.42         8.29 o
   4   6   2      13421.35      14576.00       165.39 o
   5   6   2        700.44        847.15        21.24 o
   6   6   2       7713.86       7814.12        95.06 o
   7   6   2       2607.26       2643.49        37.62 o
   8   6   2       2394.44       2342.48        30.30 o
   9   6   2       1346.55       1351.66        32.89 o
  10   6   2       3859.90       3973.50        46.81 o
  11   6   2        281.40        279.98        20.58 o
  12   6   2        830.25        846.32        55.76 o
  13   6   2        624.43        620.51        32.88 o
  14   6   2        248.17        256.09        24.01 o
  15   6   2        161.62        156.63        23.26 o
  16   6   2          2.62         49.58        22.72 o
  17   6   2       1717.05       1629.39        53.46 o
  18   6   2        346.53        378.52        45.70 o
  19   6   2        336.55        320.92        32.11 o
  20   6   2        739.96       1014.23        46.58 o
  21   6   2        166.81        145.82        30.24 o
  22   6   2        303.01        303.59        35.64 o
 -23   7   2         11.36          8.67        27.30 o
 -22   7   2          4.64         43.90        27.45 o
 -21   7   2         81.75         56.69        38.51 o
 -20   7   2        123.62         98.72        31.43 o
 -19   7   2        153.85        146.51        26.03 o
 -18   7   2        155.44         92.39        24.21 o
 -17   7   2        720.15        721.57        55.17 o
 -16   7   2        591.56        625.19        45.74 o
 -15   7   2       1400.37       1361.30        42.75 o
 -14   7   2         73.38         76.10        21.49 o
 -13   7   2        148.87        134.79        16.66 o
 -12   7   2          3.14        -10.48        10.48 o
 -11   7   2        930.15        913.35        28.92 o
 -10   7   2        126.59        137.90        17.60 o
  -9   7   2        628.92        655.61        21.28 o
  -8   7   2        367.23        431.59        16.94 o
  -7   7   2       2256.85       2410.34        30.11 o
  -6   7   2        619.91        624.46        14.35 o
  -5   7   2         49.13         35.80         7.02 o
  -4   7   2        513.52        533.29        15.45 o
  -3   7   2       1043.51       1139.80        20.66 o
  -2   7   2          0.05         12.17        12.04 o
  -1   7   2        720.44        834.44        15.74 o
   0   7   2       2017.93       2286.38        27.39 o
   1   7   2        181.31        201.20         9.55 o
   2   7   2       5236.44       5286.32        56.82 o
   3   7   2       2194.95       2306.86        34.18 o
   4   7   2       1620.51       1642.85        27.29 o
   5   7   2        627.37        723.76        32.24 o
   6   7   2        764.24        769.58        21.56 o
   7   7   2       8201.42       8778.23       107.23 o
   8   7   2        394.46        434.43        15.79 o
   9   7   2        357.86        404.90        14.58 o
  10   7   2        211.99        223.38        11.68 o
  11   7   2        402.89        387.47        21.95 o
  12   7   2         47.63         31.69        16.35 o
  13   7   2       2313.76       2163.29        55.85 o
  14   7   2         22.22         -0.65        18.85 o
  15   7   2        115.68        139.52        26.25 o
  16   7   2          0.12        -20.84        20.84 o
  17   7   2        371.19        392.45        30.08 o
  18   7   2         11.80         43.21        24.21 o
  19   7   2        100.88         88.28        27.10 o
  20   7   2        692.03        791.89        42.07 o
  21   7   2        276.40        305.70        33.88 o
  22   7   2         40.66         39.98        28.71 o
 -23   8   2        104.37         39.95        27.99 o
 -22   8   2         50.91          1.13        26.95 o
 -21   8   2        132.98        128.22        27.16 o
 -20   8   2         62.30         82.24        25.30 o
 -19   8   2       1070.57       1010.57        43.03 o
 -18   8   2         94.06         88.65        22.26 o
 -17   8   2        175.09        161.95        23.34 o
 -16   8   2        114.58        109.35        45.49 o
 -15   8   2       1219.31       1186.09        55.49 o
 -14   8   2         80.36         68.27        12.24 o
 -13   8   2       1846.59       1819.96        30.82 o
 -12   8   2       2917.62       2766.83        59.83 o
 -11   8   2         59.50         46.40        18.64 o
 -10   8   2       4568.23       4551.07        64.87 o
  -9   8   2        717.41        754.52        23.78 o
  -8   8   2         15.74         17.52         9.18 o
  -7   8   2        697.80        701.66        16.36 o
  -6   8   2         67.14         50.90         6.99 o
  -5   8   2          3.97          8.90         6.75 o
  -4   8   2        341.78        257.08        11.32 o
  -3   8   2        103.65        128.14        10.82 o
  -2   8   2       1375.21       1563.19        31.18 o
  -1   8   2       5373.38       5497.81        57.24 o
   0   8   2       6822.05       7121.14        73.48 o
   1   8   2        455.73        469.21        11.55 o
   2   8   2        245.33        304.20        15.77 o
   3   8   2      10913.53      10846.23       125.85 o
   4   8   2       1085.02       1261.96        27.82 o
   5   8   2        100.61        106.90        10.40 o
   6   8   2        906.50       1065.39        29.14 o
   7   8   2         26.04         18.20        10.56 o
   8   8   2       1573.84       1571.62        28.41 o
   9   8   2        106.06         89.02        18.06 o
  10   8   2          3.63         -2.88        14.04 o
  11   8   2       1211.18       1199.90        22.15 o
  12   8   2       2099.22       1884.10        33.86 o
  13   8   2         98.27         84.50        17.52 o
  14   8   2        436.29        470.20        70.39 o
  15   8   2        393.65        411.54        26.19 o
  16   8   2        624.50        527.75        57.44 o
  17   8   2        312.43        305.73        40.46 o
  18   8   2        242.41        234.27        31.43 o
  19   8   2        126.47        175.27        28.20 o
  20   8   2        952.67        948.04        69.20 o
  21   8   2         50.62         33.85        27.33 o
 -22   9   2          2.39          9.55        24.05 o
 -21   9   2         33.02         30.32        35.34 o
 -20   9   2        449.83        552.51        39.01 o
 -19   9   2         46.28         52.14        19.93 o
 -18   9   2        121.25        165.53        28.82 o
 -17   9   2        367.01        449.96        25.19 o
 -16   9   2          3.94         27.83        32.44 o
 -15   9   2       1461.30       1403.07        61.57 o
 -14   9   2         17.33         26.97        34.60 o
 -13   9   2        498.22        448.86        48.30 o
 -12   9   2         52.28         45.35        22.15 o
 -11   9   2        546.10        502.60        43.30 o
 -10   9   2          0.87        -18.38        18.38 o
  -9   9   2        444.07        461.59        21.36 o
  -8   9   2         21.79         25.27         8.51 o
  -7   9   2       1060.76       1128.36        23.47 o
  -6   9   2        924.95        937.83        18.98 o
  -5   9   2        145.96        145.86        13.88 o
  -4   9   2       1572.68       1578.76        31.63 o
  -3   9   2        403.86        430.82        14.13 o
  -2   9   2        303.15        274.87        19.15 o
  -1   9   2          0.15          8.66         5.96 o
   0   9   2         97.34        129.24         9.78 o
   1   9   2        929.28        985.59        19.85 o
   2   9   2        626.41        654.81        26.12 o
   3   9   2       6017.67       6292.62        91.57 o
   4   9   2       1783.92       1698.80        33.58 o
   5   9   2        501.16        523.62        23.66 o
   6   9   2       1270.36       1372.93        27.87 o
   7   9   2        869.90        806.33        23.97 o
   8   9   2        554.61        468.64        18.01 o
   9   9   2          0.03         13.32        13.56 o
  10   9   2         16.52         12.09        14.74 o
  11   9   2        799.08        707.90        31.28 o
  12   9   2          2.18         21.03        26.67 o
  13   9   2       3322.68       3309.83        85.19 o
  14   9   2         11.94          4.84        26.32 o
  15   9   2        656.71        634.51        28.02 o
  16   9   2        136.49        214.55        25.42 o
  17   9   2        429.60        527.75        50.99 o
  18   9   2        103.24        112.19        22.34 o
  19   9   2        371.20        494.27        67.56 o
  20   9   2         45.19         74.32        26.69 o
  21   9   2        119.60        167.09        27.02 o
 -21  10   2        173.02        118.27        41.06 o
 -20  10   2         27.22          0.77        35.67 o
 -19  10   2        716.67        803.69        79.23 o
 -18  10   2         75.71         69.47        33.60 o
 -17  10   2         97.23         80.96        32.84 o
 -16  10   2          0.44         11.24        30.28 o
 -15  10   2         46.72         78.84        29.45 o
 -14  10   2        316.92        246.40        45.42 o
 -13  10   2       1171.23       1101.27        51.73 o
 -12  10   2         12.02         15.28        33.16 o
 -11  10   2          0.17         14.56        20.36 o
 -10  10   2        614.90        633.70        29.89 o
  -9  10   2        729.41        771.43        21.70 o
  -8  10   2        955.05        938.36        30.70 o
  -7  10   2        359.29        336.95        12.55 o
  -6  10   2        342.65        364.06        13.03 o
  -5  10   2          2.97         -8.30         8.30 o
  -4  10   2       1365.88       1343.03        23.97 o
  -3  10   2       1022.03       1091.73        24.77 o
  -2  10   2        688.32        737.55        18.27 o
  -1  10   2        113.57        126.02        14.19 o
   0  10   2          9.17         14.39         7.88 o
   1  10   2        231.28        294.13        15.52 o
   2  10   2        313.43        351.33        29.00 o
   3  10   2        511.44        473.67        25.49 o
   4  10   2        123.28        139.56        11.86 o
   5  10   2       3784.16       3807.42       102.64 o
   6  10   2          2.33          0.41        18.45 o
   7  10   2         48.99         54.93        14.38 o
   8  10   2          6.59        -10.08        10.08 o
   9  10   2         94.09        106.40        15.89 o
  10  10   2       1206.16       1214.94        35.14 o
  11  10   2        113.20        147.96        20.86 o
  12  10   2        389.65        400.79        45.42 o
  13  10   2       1056.64       1103.37        54.39 o
  14  10   2         14.31         -1.77        26.32 o
  15  10   2         11.70        -23.31        26.93 o
  16  10   2         34.03         40.11        30.49 o
  17  10   2         53.80         60.73        32.91 o
  18  10   2         59.46         69.97        34.99 o
  19  10   2          1.11         -9.80        33.95 o
  20  10   2         75.99         79.12        39.80 o
 -20  11   2          3.55        -33.95        33.95 o
 -19  11   2        119.77        120.84        55.51 o
 -18  11   2         25.81         52.16        34.26 o
 -17  11   2          9.10         28.29        46.14 o
 -16  11   2         46.96          9.70        28.73 o
 -15  11   2        244.64        217.72        32.91 o
 -14  11   2          0.24        -10.94        25.27 o
 -13  11   2         36.08         50.07        33.88 o
 -12  11   2         47.65         65.73        56.23 o
 -11  11   2       2100.83       2265.80        44.68 o
 -10  11   2        399.78        374.66        19.69 o
  -9  11   2        501.45        482.06        20.61 o
  -8  11   2        515.51        474.02        19.07 o
  -7  11   2         40.39         35.47         9.28 o
  -6  11   2       1169.54       1019.47        23.10 o
  -5  11   2        267.32        307.86        12.56 o
  -4  11   2          0.32          7.73        10.20 o
  -3  11   2        113.24        146.23        10.35 o
  -2  11   2        546.44        476.04        14.04 o
  -1  11   2       1997.34       2075.21        27.19 o
   0  11   2         19.46         27.90         8.79 o
   1  11   2       1010.90       1040.92        28.02 o
   2  11   2       4531.90       4489.37        70.20 o
   3  11   2        920.89        985.84        38.70 o
   4  11   2         73.28         81.46        21.41 o
   5  11   2          5.13         -0.72        20.39 o
   6  11   2       1289.75       1202.08        61.91 o
   7  11   2        584.85        461.66        23.08 o
   8  11   2        119.68        103.79        16.88 o
   9  11   2        346.60        307.07        25.48 o
  10  11   2         86.00        134.29        39.65 o
  11  11   2         54.39         52.85        23.14 o
  12  11   2         64.71         12.09        23.74 o
  13  11   2         47.65         15.86        24.81 o
  14  11   2        584.13        472.38        38.79 o
  15  11   2          1.91          4.33        27.21 o
  16  11   2         82.76         52.73        31.14 o
  17  11   2        152.81        231.45        56.23 o
  18  11   2         35.74         63.89        35.33 o
  19  11   2         73.24         85.07        37.74 o
 -19  12   2        105.49         52.99        64.88 o
 -18  12   2         13.18         29.70        33.60 o
 -17  12   2        171.05        236.52        69.93 o
 -16  12   2        129.13        156.24        33.95 o
 -15  12   2          2.70          2.06        27.68 o
 -14  12   2         81.38         51.02        20.94 o
 -13  12   2        103.72        118.01        21.02 o
 -12  12   2        234.90        289.15        22.13 o
 -11  12   2          2.40        -20.58        20.58 o
 -10  12   2       1964.29       2083.75        40.94 o
  -9  12   2        728.73        649.97        23.91 o
  -8  12   2         14.00         12.32        11.47 o
  -7  12   2        151.69        160.45        10.59 o
  -6  12   2          9.93          5.49         7.70 o
  -5  12   2         15.40         19.07         9.28 o
  -4  12   2         82.52         74.52        12.28 o
  -3  12   2        239.76        268.56        14.74 o
  -2  12   2        175.91        193.84         9.90 o
  -1  12   2        472.80        491.20        15.34 o
   0  12   2          4.16         -5.31         9.06 o
   1  12   2         36.73         31.16        13.02 o
   2  12   2        858.76        927.59        30.19 o
   3  12   2         33.22         41.19        18.84 o
   4  12   2        347.45        396.27        28.49 o
   5  12   2        257.09        244.58        26.45 o
   6  12   2          7.49         19.11        12.28 o
   7  12   2        856.17        882.60        29.73 o
   8  12   2        858.94        885.04        32.07 o
   9  12   2        896.76        707.58        47.26 o
  10  12   2        705.61        703.96        39.14 o
  11  12   2          0.99         12.73        28.84 o
  12  12   2        202.69        258.07        30.39 o
  13  12   2         60.61         39.66        27.39 o
  14  12   2        103.85         40.94        27.21 o
  15  12   2          4.62        -11.71        27.71 o
  16  12   2         11.46         -9.97        29.33 o
  17  12   2          0.09        -14.42        31.14 o
  18  12   2          0.23          5.90        41.81 o
 -18  13   2         33.19         57.39        25.86 o
 -17  13   2         11.77         36.62        24.09 o
 -16  13   2         39.87         44.93        22.52 o
 -15  13   2          2.42          7.72        20.66 o
 -14  13   2          1.76        -11.02        19.44 o
 -13  13   2          0.10          8.92        17.93 o
 -12  13   2          9.30        -13.22        26.91 o
 -11  13   2         96.25         59.40        16.74 o
 -10  13   2         82.50         72.97        14.75 o
  -9  13   2        256.71        287.47        16.87 o
  -8  13   2          0.67         -5.77        17.48 o
  -7  13   2        108.05         71.20        12.90 o
  -6  13   2          6.93         16.54         7.99 o
  -5  13   2        740.74        752.09        76.35 o
  -4  13   2        423.11        440.67        15.54 o
  -3  13   2         18.02         12.61        11.12 o
  -2  13   2        510.62        556.26        18.20 o
  -1  13   2        101.47        101.09         9.89 o
   0  13   2        251.63        281.22        11.26 o
   1  13   2        541.52        495.68        21.08 o
   2  13   2         98.22         83.50        19.86 o
   3  13   2        628.36        618.92        32.10 o
   4  13   2         58.14         18.31        21.76 o
   5  13   2       1636.18       1597.97        85.07 o
   6  13   2        490.67        455.23        34.62 o
   7  13   2         89.76         98.41        28.02 o
   8  13   2        109.40         93.57        17.12 o
   9  13   2        197.24        143.35        22.44 o
  10  13   2         70.74         65.96        22.25 o
  11  13   2          0.01         31.54        26.67 o
  12  13   2         75.04         57.56        31.72 o
  13  13   2        164.76        168.78        29.61 o
  14  13   2         37.57         22.79        26.86 o
  15  13   2         76.70         86.60        30.67 o
  16  13   2        307.06        217.24        36.81 o
  17  13   2         75.54        103.75        34.29 o
 -17  14   2        390.37        374.56        64.16 o
 -16  14   2          1.59        -31.25        31.25 o
 -15  14   2         27.53         17.79        20.66 o
 -14  14   2        183.01        152.93        22.41 o
 -13  14   2         83.65         84.17        19.79 o
 -12  14   2          2.39         -7.78        29.36 o
 -11  14   2         48.11         23.38        28.13 o
 -10  14   2        224.51        183.13        16.91 o
  -9  14   2         62.74         58.45        12.91 o
  -8  14   2        318.88        372.70        16.32 o
  -7  14   2        723.37        635.00        37.58 o
  -6  14   2        748.36        691.26        25.12 o
  -5  14   2         37.32         30.16        13.28 o
  -4  14   2        162.20        153.62        20.88 o
  -3  14   2       1562.46       1539.18        24.72 o
  -2  14   2        126.37        130.27        18.22 o
  -1  14   2       1332.32       1300.16        23.52 o
   0  14   2         21.51         34.54         9.02 o
   1  14   2        446.05        441.27        21.36 o
   2  14   2         27.73         11.69        38.21 o
   3  14   2       1503.92       1416.29        72.09 o
   4  14   2        457.93        478.31        32.58 o
   5  14   2         44.75         16.35        23.81 o
   6  14   2        172.45        233.10        43.26 o
   7  14   2         89.60         79.04        28.02 o
   8  14   2         11.21         20.33        15.63 o
   9  14   2         68.05         45.22        20.03 o
  10  14   2          6.55         34.79        23.07 o
  11  14   2         31.34         32.62        28.12 o
  12  14   2          0.05         11.09        23.14 o
  13  14   2          2.32         -0.80        25.54 o
  14  14   2        220.54        237.31        33.34 o
  15  14   2         10.47          8.85        27.95 o
 -15  15   2          0.03          3.60        20.08 o
 -14  15   2          5.48        -11.76        18.51 o
 -13  15   2         70.16         83.79        19.40 o
 -12  15   2          0.16          1.72        15.80 o
 -11  15   2          5.17        -21.25        21.25 o
 -10  15   2         15.65        -11.32        13.04 o
  -9  15   2        108.52         94.53        18.70 o
  -8  15   2        521.91        564.84        41.21 o
  -7  15   2       1064.15        941.91        48.72 o
  -6  15   2         14.60          6.05        14.48 o
  -5  15   2        133.39        160.16        31.29 o
  -4  15   2         15.52         54.93        14.08 o
  -3  15   2          2.17          3.14        12.35 o
  -2  15   2       1117.88       1276.93        24.97 o
  -1  15   2          0.04         11.99         9.72 o
   0  15   2         20.08          8.23        11.56 o
   1  15   2        454.50        497.16        25.08 o
   2  15   2        375.17        495.37        29.96 o
   3  15   2          1.03         32.49        21.76 o
   4  15   2        527.76        494.90        49.02 o
   5  15   2        196.48        163.66        27.47 o
   6  15   2        425.24        500.72        37.12 o
   7  15   2        770.88        730.99        59.76 o
   8  15   2         86.52         56.45        18.05 o
   9  15   2        268.67        196.54        25.95 o
  10  15   2          0.33        -33.03        45.42 o
  11  15   2         42.55         77.19        23.74 o
  12  15   2          7.62         20.10        24.23 o
  13  15   2        258.01        303.14        72.09 o
  14  15   2         10.55         49.02        33.16 o
 -13  16   2         36.75         58.77        17.88 o
 -12  16   2         22.33         29.87        32.04 o
 -11  16   2          3.76          0.21        42.53 o
 -10  16   2          3.45         18.74        20.95 o
  -9  16   2        227.68        223.37        23.74 o
  -8  16   2        348.13        304.69        26.74 o
  -7  16   2          3.89         11.34        23.84 o
  -6  16   2         39.91         30.01        15.51 o
  -5  16   2          4.11         -2.29        14.02 o
  -4  16   2        124.14        170.20        16.57 o
  -3  16   2        144.53        172.50        16.44 o
  -2  16   2          2.28         12.31        11.64 o
  -1  16   2        129.93        142.69        13.40 o
   0  16   2          7.08         -2.20        13.35 o
   1  16   2        116.01        156.62        15.55 o
   2  16   2          0.45          2.81        20.09 o
   3  16   2        143.06        156.63        24.84 o
   4  16   2        265.03        309.39        53.35 o
   5  16   2        271.09        320.86        32.01 o
   6  16   2        110.30        104.60        29.04 o
   7  16   2         76.98         86.51        40.37 o
   8  16   2         73.02         81.20        20.19 o
   9  16   2         36.38         38.96        19.06 o
  10  16   2         69.60        131.66        23.79 o
  11  16   2          9.15         15.33        22.44 o
  12  16   2         22.73         12.98        21.63 o
 -10  17   2          0.14          8.30        31.00 o
  -9  17   2          1.99         16.87        19.85 o
  -8  17   2         38.07         43.74        23.22 o
  -7  17   2         51.75         39.97        16.53 o
  -6  17   2          0.04          9.73        15.40 o
  -5  17   2         40.15         47.05        22.89 o
  -4  17   2         26.23         25.88        15.65 o
  -3  17   2        157.41        158.60        22.43 o
  -2  17   2        199.01        240.18        14.76 o
  -1  17   2        390.22        426.94        44.70 o
   0  17   2         94.74         91.69        15.36 o
   1  17   2          0.16         10.51        16.55 o
   2  17   2        332.54        302.65        27.69 o
   3  17   2          5.77        -13.11        22.15 o
   4  17   2        386.51        398.84        33.03 o
   5  17   2          7.29          6.62        41.81 o
   6  17   2          6.82        -23.85        25.24 o
   7  17   2        173.90        162.93        43.26 o
   8  17   2         48.51         28.45        17.00 o
   9  17   2        460.59        521.27        33.83 o
  -6  18   2        165.49        224.29        29.36 o
  -5  18   2         20.90        -12.15        17.87 o
  -4  18   2        115.80        107.17        17.11 o
  -3  18   2        141.37        177.17        17.55 o
  -2  18   2         65.75         73.16        17.87 o
  -1  18   2          9.10         51.76        33.88 o
   0  18   2         40.71         31.41        14.72 o
   1  18   2        450.71        446.29        21.16 o
   2  18   2         75.46         91.90        22.86 o
   3  18   2         51.08         72.39        24.59 o
   4  18   2          0.70         12.38        24.21 o
   5  18   2         97.51        124.39        28.33 o
 -25   1   3         14.61         -2.00        36.66 o
 -24   1   3         80.89         31.22        30.52 o
 -23   1   3        100.68         86.52        30.02 o
 -22   1   3         13.09         -3.26        26.76 o
 -21   1   3        149.76         80.58        23.90 o
 -20   1   3         64.31        103.00        22.98 o
 -19   1   3       2061.25       2110.41        46.53 o
 -18   1   3          1.87          2.27        25.44 o
 -17   1   3       2338.02       2276.51        40.93 o
 -16   1   3        475.96        446.49        19.88 o
 -15   1   3        463.47        391.36        18.18 o
 -14   1   3        884.59        931.24        27.09 o
 -13   1   3       1868.57       1894.51        45.24 o
 -12   1   3        763.21        874.42        22.80 o
 -11   1   3        204.87        228.34        18.46 o
 -10   1   3       4755.00       5097.51        56.04 o
  -9   1   3        604.38        569.76        16.21 o
  -8   1   3      11950.79      11998.49       114.26 o
  -7   1   3       3421.95       3379.19        37.97 o
  -6   1   3       4469.93       4288.88        44.77 o
  -5   1   3      11013.47      11220.58        90.85 o
  -4   1   3       1946.17       2182.65        22.37 o
  -3   1   3      16812.16      16478.12       130.11 o
  -2   1   3        173.01        130.78         6.15 o
  -1   1   3      20901.54      21980.79       183.18 o
   0   1   3       7482.10       7790.67        67.48 o
   1   1   3      24406.44      24871.99       235.85 o
   2   1   3          0.85          0.51         5.91 o
   3   1   3        950.65        887.70        19.86 o
   4   1   3       1038.84        990.89        19.20 o
   5   1   3       5995.27       6121.96        86.60 o
   6   1   3        236.14        205.79        14.75 o
   7   1   3       3254.58       3248.32        47.18 o
   8   1   3       2417.97       2404.60        33.10 o
   9   1   3       1252.59       1255.15        24.73 o
  10   1   3        582.25        549.34        19.24 o
  11   1   3        151.20        226.51        14.20 o
  12   1   3        381.12        360.09        18.54 o
  13   1   3         66.62         42.20        13.19 o
  14   1   3        231.09        201.69        16.77 o
  15   1   3       1641.49       1561.59        34.87 o
  16   1   3         43.96         33.03        17.39 o
  17   1   3        358.97        422.17        24.95 o
  18   1   3         61.42         49.22        30.80 o
  19   1   3        475.25        513.43        30.87 o
  20   1   3          0.02         31.19        27.37 o
  21   1   3          7.19        -14.26        26.91 o
  22   1   3         35.95         53.83        33.02 o
  23   1   3         10.70         41.99        36.66 o
 -25   2   3         12.84         15.85        50.30 o
 -24   2   3          0.93         -9.85        28.98 o
 -23   2   3         11.30          6.81        28.02 o
 -22   2   3         67.37         48.25        27.59 o
 -21   2   3        172.75        268.08        30.65 o
 -20   2   3          7.61         -6.24        18.91 o
 -19   2   3       2180.52       2260.57        47.39 o
 -18   2   3       2333.55       2162.85        44.96 o
 -17   2   3         27.51          6.07        16.51 o
 -16   2   3        172.62        179.88        16.42 o
 -15   2   3        765.16        776.82        28.92 o
 -14   2   3        946.41        934.97        25.26 o
 -13   2   3         22.10         -1.60        11.74 o
 -12   2   3        139.69        165.36        10.88 o
 -11   2   3        593.18        587.03        18.82 o
 -10   2   3       1440.09       1404.41        22.09 o
  -9   2   3       5880.19       5681.46        56.27 o
  -8   2   3        932.18       1091.10        18.32 o
  -7   2   3       2756.37       2511.07        27.71 o
  -6   2   3       1812.75       1847.71        23.00 o
  -5   2   3       6610.24       6304.90        50.03 o
  -4   2   3       3309.10       2999.03        25.90 o
  -3   2   3      57210.43      58336.95       424.28 o
  -2   2   3     117511.52     121849.11       887.96 o
  -1   2   3         47.52         69.69         4.54 o
   0   2   3        628.06        708.83        11.49 o
   1   2   3       2022.79       2112.74        23.98 o
   2   2   3      14309.46      14156.27       129.97 o
   3   2   3       7873.10       8279.37        86.95 o
   4   2   3      11514.15      10847.30       111.78 o
   5   2   3      13140.17      12014.11       113.39 o
   6   2   3          6.58         14.31         8.93 o
   7   2   3       1297.49       1299.85        23.50 o
   8   2   3       1076.93       1242.67        29.28 o
   9   2   3        294.92        347.03        14.13 o
  10   2   3       9677.33       9519.47        96.26 o
  11   2   3        917.48        867.16        23.56 o
  12   2   3        254.56        266.20        15.56 o
  13   2   3          9.56         24.58        12.92 o
  14   2   3        273.97        278.44        18.02 o
  15   2   3        282.34        350.84        21.34 o
  16   2   3         30.79          4.45        16.95 o
  17   2   3        177.04        209.98        21.25 o
  18   2   3        979.28       1009.86        38.15 o
  19   2   3         18.89         54.64        25.95 o
  20   2   3         33.35         17.50        27.23 o
  21   2   3         22.37         11.05        28.46 o
  22   2   3        150.54        198.80        33.16 o
  23   2   3         70.49         97.79        38.46 o
 -25   3   3          9.81         36.73        51.16 o
 -24   3   3        627.45        799.60        69.75 o
 -23   3   3         76.67        130.03        33.37 o
 -22   3   3         58.12         64.83        27.80 o
 -21   3   3        131.18        105.55        24.23 o
 -20   3   3        327.77        327.57        27.40 o
 -19   3   3       1231.08       1441.74        45.58 o
 -18   3   3        790.41        781.93        28.47 o
 -17   3   3        391.79        417.65        22.77 o
 -16   3   3        118.83        130.14        17.55 o
 -15   3   3          7.52         40.25        14.29 o
 -14   3   3        279.85        317.30        16.30 o
 -13   3   3        270.44        240.68        16.44 o
 -12   3   3       3257.81       3123.91        40.70 o
 -11   3   3       2860.11       2511.04        34.80 o
 -10   3   3        110.94        146.00        12.09 o
  -9   3   3       1486.50       1435.71        28.53 o
  -8   3   3       2255.64       2242.61        32.49 o
  -7   3   3        239.39        272.80        10.72 o
  -6   3   3      23566.14      24153.30       203.10 o
  -5   3   3      13777.35      14130.63       112.64 o
  -4   3   3       2656.09       2589.18        22.81 o
  -3   3   3      13296.43      14436.75       132.24 o
  -2   3   3       4147.30       4524.09        52.01 o
  -1   3   3       6730.21       6617.23        62.57 o
   0   3   3        670.41        737.86        12.25 o
   1   3   3      19038.86      19235.22       162.57 o
   2   3   3       6366.66       6365.08        56.47 o
   3   3   3       4680.76       4837.12        45.17 o
   4   3   3          0.02         -3.31         7.93 o
   5   3   3       2647.73       2841.55        36.83 o
   6   3   3      44726.25      44811.11       441.75 o
   7   3   3       5119.12       4919.95        58.20 o
   8   3   3        113.98         69.68        11.78 o
   9   3   3        108.10        141.92        12.90 o
  10   3   3      12419.66      12305.20       120.59 o
  11   3   3          5.78         23.49        11.11 o
  12   3   3       2015.91       1972.73        33.73 o
  13   3   3         72.87         73.70        14.26 o
  14   3   3        874.14        758.11        25.43 o
  15   3   3          2.45        -13.34        15.42 o
  16   3   3        122.02        126.94        19.51 o
  17   3   3          5.12        -19.91        19.91 o
  18   3   3        119.50        154.65        25.29 o
  19   3   3       1186.97       1204.73        69.09 o
  20   3   3        199.67        313.86        32.79 o
  21   3   3          0.90         -2.89        27.80 o
  22   3   3         53.50         73.18        29.88 o
  23   3   3        124.53        177.11        40.73 o
 -25   4   3         20.45        -15.85        30.75 o
 -24   4   3        478.89        535.80        40.65 o
 -23   4   3          7.67         62.08        28.67 o
 -22   4   3         17.72         -8.23        24.50 o
 -21   4   3        117.60        108.11        23.41 o
 -20   4   3          0.22         24.21        21.12 o
 -19   4   3         34.69         30.60        20.44 o
 -18   4   3        580.80        604.50        29.44 o
 -17   4   3        122.75         76.31        20.81 o
 -16   4   3        815.90        772.09        26.05 o
 -15   4   3        918.47        903.23        30.21 o
 -14   4   3       1665.64       1565.60        32.91 o
 -13   4   3        613.39        589.50        19.89 o
 -12   4   3        264.67        313.72        15.49 o
 -11   4   3       3687.78       3803.46        49.00 o
 -10   4   3        889.67        937.80        22.00 o
  -9   4   3        104.92        160.80        10.36 o
  -8   4   3        125.03        159.22        10.01 o
  -7   4   3        311.67        288.39         9.21 o
  -6   4   3       2144.05       2127.47        22.73 o
  -5   4   3       3150.32       3026.84        29.98 o
  -4   4   3        517.97        512.66        14.75 o
  -3   4   3       1811.80       1858.42        26.75 o
  -2   4   3       3338.71       3670.91        41.50 o
  -1   4   3       9624.61       9391.46       109.37 o
   0   4   3       4217.09       4277.30        42.73 o
   1   4   3       2319.64       2398.94        26.76 o
   2   4   3       4514.41       4750.79        50.68 o
   3   4   3      12576.42      12377.91       106.29 o
   4   4   3      12637.37      13816.04       140.25 o
   5   4   3       7209.12       7704.71        85.61 o
   6   4   3      12271.42      13038.41       135.08 o
   7   4   3       1959.85       2128.14        29.71 o
   8   4   3       2529.18       2793.53        38.88 o
   9   4   3       2816.86       2604.19        37.85 o
  10   4   3        222.10        207.92        15.92 o
  11   4   3       2377.22       2345.93        37.98 o
  12   4   3        122.28        123.94        14.79 o
  13   4   3        348.64        364.79        19.30 o
  14   4   3       2373.95       2316.64        46.70 o
  15   4   3       2291.95       2438.16        51.61 o
  16   4   3       2843.42       3134.36        59.92 o
  17   4   3        222.08        177.88        23.55 o
  18   4   3        237.41        292.35        29.14 o
  19   4   3        256.34        292.96        47.45 o
  20   4   3         64.55         29.60        23.76 o
  21   4   3         70.22         84.41        29.74 o
  22   4   3        380.59        458.89        39.31 o
  23   4   3          0.06        -28.83        28.83 o
 -24   5   3        282.02        395.53        47.11 o
 -23   5   3         57.64         31.70        35.67 o
 -22   5   3         88.27         70.34        32.21 o
 -21   5   3         21.76         34.50        22.52 o
 -20   5   3        312.12        388.84        34.13 o
 -19   5   3       1858.03       1675.77        47.11 o
 -18   5   3         49.63         22.88        19.38 o
 -17   5   3       1667.83       1536.15        44.54 o
 -16   5   3        428.80        448.89        48.63 o
 -15   5   3       1998.70       1878.58        41.74 o
 -14   5   3       2221.59       2085.69        57.32 o
 -13   5   3         49.87         47.46        11.98 o
 -12   5   3        946.40        921.15        40.95 o
 -11   5   3       1161.92       1093.61        29.36 o
 -10   5   3        921.38        947.91        17.89 o
  -9   5   3       1071.50       1093.95        18.03 o
  -8   5   3        581.79        540.74        15.74 o
  -7   5   3         14.59         18.47         8.38 o
  -6   5   3        948.63        866.53        18.35 o
  -5   5   3      12550.00      13247.35       123.40 o
  -4   5   3        355.31        300.90         9.78 o
  -3   5   3       3787.81       3636.85        63.08 o
  -2   5   3         56.87         49.88         7.33 o
  -1   5   3          7.85         30.46         6.24 o
   0   5   3         19.36         16.19         6.12 o
   1   5   3       3453.25       3644.25        41.70 o
   2   5   3       3752.31       3760.56        43.84 o
   3   5   3       7136.31       7339.00        78.84 o
   4   5   3       1120.88       1284.64        18.46 o
   5   5   3       9018.32       9640.40        91.90 o
   6   5   3         25.19         34.75        12.99 o
   7   5   3        414.10        425.03        13.76 o
   8   5   3       1665.67       1575.51        25.56 o
   9   5   3        289.54        323.10        14.60 o
  10   5   3       1778.27       1686.23        48.07 o
  11   5   3        697.11        715.12        30.56 o
  12   5   3         42.12         54.73        13.43 o
  13   5   3       1218.68       1016.93        32.93 o
  14   5   3       1452.90       1253.33        42.45 o
  15   5   3        411.31        334.26        47.03 o
  16   5   3        494.06        506.45        28.82 o
  17   5   3         44.03         27.47        20.48 o
  18   5   3         79.13         58.71        25.70 o
  19   5   3          1.27          9.37        25.95 o
  20   5   3         15.22         11.83        27.26 o
  21   5   3          2.20         56.81        32.63 o
  22   5   3         18.51         78.35        79.30 o
 -24   6   3          0.73        -32.28        37.49 o
 -23   6   3         35.26         55.35        40.65 o
 -22   6   3         57.33         74.45        27.82 o
 -21   6   3          4.52         26.29        26.29 o
 -20   6   3         11.65         16.90        25.14 o
 -19   6   3         16.30         26.92        24.05 o
 -18   6   3       1785.34       1876.99        92.13 o
 -17   6   3        216.73        187.56        25.38 o
 -16   6   3        385.09        380.83        27.03 o
 -15   6   3        111.11         98.80        21.24 o
 -14   6   3       2198.83       2085.98        41.61 o
 -13   6   3       3023.57       2972.67        49.74 o
 -12   6   3        700.50        665.69        17.40 o
 -11   6   3        476.64        475.84        14.86 o
 -10   6   3       1861.68       1811.98        36.31 o
  -9   6   3        903.55        825.21        17.84 o
  -8   6   3       1105.44        937.61        25.90 o
  -7   6   3        150.65        155.99         9.76 o
  -6   6   3       1967.67       1991.01        26.41 o
  -5   6   3        195.30        163.10        11.20 o
  -4   6   3        237.47        188.16         9.64 o
  -3   6   3       3134.62       3083.82        65.02 o
  -2   6   3       2495.00       2571.24        28.63 o
  -1   6   3       2399.26       2149.28        24.78 o
   0   6   3       2832.02       2778.77        30.18 o
   1   6   3         41.23         52.01         7.75 o
   2   6   3        528.23        530.70        17.41 o
   3   6   3       5767.09       5971.93        65.90 o
   4   6   3       1563.73       1528.55        32.15 o
   5   6   3          0.09        -13.66        13.66 o
   6   6   3         12.75          4.67         8.01 o
   7   6   3       2993.62       3190.25        40.55 o
   8   6   3        647.87        634.33        17.08 o
   9   6   3        816.19        894.30        22.57 o
  10   6   3        773.57        799.20        21.82 o
  11   6   3        883.26        781.86        72.91 o
  12   6   3         15.64          2.11        17.44 o
  13   6   3        192.67        171.14        35.58 o
  14   6   3         28.11         55.99        20.84 o
  15   6   3        265.62        204.11        24.73 o
  16   6   3        806.84        681.90        35.09 o
  17   6   3        112.71        162.85        38.04 o
  18   6   3         16.73         42.23        36.61 o
  19   6   3          0.02         23.91        25.59 o
  20   6   3          5.98         60.56        27.30 o
  21   6   3         75.16          1.65        29.28 o
  22   6   3          1.60        -14.20        35.65 o
 -23   7   3          0.03         26.81        28.28 o
 -22   7   3        163.44        137.69        29.51 o
 -21   7   3          0.13        -16.05        25.07 o
 -20   7   3         38.72         77.44        26.41 o
 -19   7   3        134.91        110.18        25.34 o
 -18   7   3        170.90        175.08        25.31 o
 -17   7   3         53.93         85.17        24.15 o
 -16   7   3          4.44         31.54        26.55 o
 -15   7   3       1014.91        989.49        53.48 o
 -14   7   3        188.63        199.81        20.57 o
 -13   7   3       3836.55       3509.13        52.73 o
 -12   7   3       1481.62       1384.95        31.05 o
 -11   7   3        394.07        391.73        14.34 o
 -10   7   3        385.53        352.94        19.47 o
  -9   7   3        559.15        602.73        20.47 o
  -8   7   3       1433.87       1436.48        33.53 o
  -7   7   3       3646.42       3715.89        48.14 o
  -6   7   3       2244.76       2136.35        27.38 o
  -5   7   3        127.51        105.41        10.40 o
  -4   7   3       2233.59       2155.40        37.44 o
  -3   7   3       4672.84       4251.90        92.96 o
  -2   7   3       2087.10       2265.55        26.18 o
  -1   7   3         80.12         95.90         8.62 o
   0   7   3       4930.00       4949.42        48.85 o
   1   7   3          3.01          5.03         9.45 o
   2   7   3        118.02        102.09        10.32 o
   3   7   3        611.16        614.87        16.37 o
   4   7   3       2813.59       2786.66        40.70 o
   5   7   3        244.90        201.10        13.11 o
   6   7   3       1190.62       1153.24        26.38 o
   7   7   3         77.20        132.83        13.14 o
   8   7   3       1140.88       1045.81        17.33 o
   9   7   3        140.62        162.94        10.62 o
  10   7   3        688.32        685.20        19.24 o
  11   7   3        182.53        186.90        17.01 o
  12   7   3       1231.83       1062.73        37.34 o
  13   7   3        102.10         90.81        20.11 o
  14   7   3         11.04        -18.44        18.44 o
  15   7   3        518.42        462.94        29.69 o
  16   7   3          1.25        -21.16        21.16 o
  17   7   3        186.36        189.80        26.95 o
  18   7   3         12.48         30.37        26.87 o
  19   7   3        477.22        476.62        34.55 o
  20   7   3         48.59         26.51        26.53 o
  21   7   3          4.65         19.23        48.82 o
 -23   8   3         75.14        140.84        30.74 o
 -22   8   3         18.38        -29.72        33.85 o
 -21   8   3          8.78          1.11        40.02 o
 -20   8   3         31.55         45.22        23.95 o
 -19   8   3         65.46         99.54        23.59 o
 -18   8   3          1.13          4.93        28.35 o
 -17   8   3        218.68        229.17        23.78 o
 -16   8   3       1234.87       1324.15        41.70 o
 -15   8   3         26.88        -11.44        16.14 o
 -14   8   3       1692.79       1737.26        32.03 o
 -13   8   3         93.01         71.92        25.27 o
 -12   8   3       4058.03       3948.52        63.96 o
 -11   8   3        270.90        274.69        28.73 o
 -10   8   3        187.05        147.15        18.77 o
  -9   8   3       1597.03       1646.41        26.92 o
  -8   8   3       2147.10       2183.63        30.14 o
  -7   8   3        448.51        466.26        14.22 o
  -6   8   3         53.96         42.16         8.62 o
  -5   8   3        850.97        908.81        18.09 o
  -4   8   3       1220.64       1250.89        28.93 o
  -3   8   3        959.02       1074.62        21.83 o
  -2   8   3       2570.17       2584.22        57.02 o
  -1   8   3       1610.44       1613.34        21.71 o
   0   8   3       1513.41       1643.58        23.69 o
   1   8   3       1831.61       1819.28        25.54 o
   2   8   3          7.72         13.89         7.39 o
   3   8   3        707.63        755.89        20.88 o
   4   8   3        280.93        282.57        13.14 o
   5   8   3          3.06         17.33        10.19 o
   6   8   3          3.73          7.97        10.19 o
   7   8   3        877.62        808.89        24.77 o
   8   8   3        322.37        379.67        18.56 o
   9   8   3         15.41         37.76        14.40 o
  10   8   3        539.47        631.59        33.29 o
  11   8   3        698.54        732.29        33.14 o
  12   8   3        269.04        256.57        30.23 o
  13   8   3        166.97        202.21        20.27 o
  14   8   3        279.14        224.52        22.49 o
  15   8   3        139.46        112.59        21.28 o
  16   8   3        252.38        270.36        25.35 o
  17   8   3          4.26          1.21        21.59 o
  18   8   3         23.05         35.63        24.04 o
  19   8   3        104.23        126.73        27.40 o
  20   8   3         22.30          2.98        25.35 o
  21   8   3          0.47         18.29        34.90 o
 -22   9   3          3.39         -2.71        22.64 o
 -21   9   3        355.44        348.02        27.69 o
 -20   9   3         85.06        144.76        25.62 o
 -19   9   3       1413.56       1510.60        53.43 o
 -18   9   3          1.70         -5.06        16.98 o
 -17   9   3         31.37         51.37        31.41 o
 -16   9   3        298.77        250.55        35.51 o
 -15   9   3         49.58         72.76        28.73 o
 -14   9   3         80.76         87.90        28.06 o
 -13   9   3       1429.28       1383.82        56.66 o
 -12   9   3        241.85        216.87        24.43 o
 -11   9   3       2204.81       2335.36        53.58 o
 -10   9   3       9736.98       9734.87       121.47 o
  -9   9   3        440.66        429.18        15.60 o
  -8   9   3        180.42        210.27        11.49 o
  -7   9   3        261.12        256.11        10.86 o
  -6   9   3       1536.04       1532.25        29.59 o
  -5   9   3        460.01        468.28        30.25 o
  -4   9   3       5838.60       6049.95        65.68 o
  -3   9   3         67.32         71.55        23.07 o
  -2   9   3       2499.64       2348.53        29.91 o
  -1   9   3          5.62         29.57        10.31 o
   0   9   3        358.89        408.32        13.73 o
   1   9   3        320.94        318.17        11.74 o
   2   9   3         80.40         79.51         9.00 o
   3   9   3        529.20        537.35        22.48 o
   4   9   3          5.08         17.12        12.69 o
   5   9   3         97.90        112.50        13.32 o
   6   9   3         22.68         27.40        11.17 o
   7   9   3         61.68         81.95        13.22 o
   8   9   3        504.69        591.17        34.96 o
   9   9   3        492.99        434.20        21.24 o
  10   9   3         28.59         43.45        17.58 o
  11   9   3          2.89         -0.94        17.55 o
  12   9   3          0.02          6.83        18.20 o
  13   9   3          4.50         22.90        25.58 o
  14   9   3         58.14         83.01        30.44 o
  15   9   3         33.48         40.72        17.41 o
  16   9   3         35.94         45.05        19.00 o
  17   9   3         18.18         21.52        27.84 o
  18   9   3         42.67         60.44        33.62 o
  19   9   3        628.48        650.72        60.94 o
  20   9   3        361.39        439.22        31.65 o
 -21  10   3         69.94        103.70        39.41 o
 -20  10   3        106.42        161.78        39.80 o
 -19  10   3         30.14         63.40        34.63 o
 -18  10   3         47.95         77.11        33.24 o
 -17  10   3        227.18        301.21        39.00 o
 -16  10   3        210.41        240.66        35.67 o
 -15  10   3        541.43        429.90        37.98 o
 -14  10   3        110.47         84.66        43.26 o
 -13  10   3       6271.44       6072.39       124.64 o
 -12  10   3       1377.15       1389.76        66.26 o
 -11  10   3        285.38        298.45        20.05 o
 -10  10   3        212.19        226.63        17.23 o
  -9  10   3       1130.48       1103.39        43.70 o
  -8  10   3        415.13        449.05        16.75 o
  -7  10   3       1736.26       1673.02        27.44 o
  -6  10   3          4.80         -6.95         8.27 o
  -5  10   3        152.31        165.21        12.46 o
  -4  10   3        795.15        798.24        20.58 o
  -3  10   3       1418.54       1446.57        24.26 o
  -2  10   3        445.49        489.69        15.05 o
  -1  10   3       1332.68       1285.11        21.20 o
   0  10   3        233.55        280.26        18.57 o
   1  10   3        179.31        200.54         9.68 o
   2  10   3          9.85         -0.54         9.99 o
   3  10   3        129.97        138.96        11.57 o
   4  10   3        847.77        810.22        29.89 o
   5  10   3       1506.53       1651.64        37.08 o
   6  10   3       2736.06       2726.51        51.96 o
   7  10   3        584.55        543.64        27.91 o
   8  10   3        724.74        685.68        29.89 o
   9  10   3         10.07         23.64        28.51 o
  10  10   3         34.15         17.26        17.11 o
  11  10   3        435.37        447.48        72.51 o
  12  10   3        801.23        737.38        33.29 o
  13  10   3         11.12         19.91        26.32 o
  14  10   3        195.11        177.90        31.73 o
  15  10   3        243.80        248.54        35.33 o
  16  10   3         23.82        -18.20        33.16 o
  17  10   3         56.98         85.05        34.26 o
  18  10   3         16.56         23.84        33.24 o
  19  10   3        372.53        407.44        80.02 o
 -20  11   3         46.45         95.83        37.98 o
 -19  11   3        576.85        609.68       103.09 o
 -18  11   3         34.73        -31.52        31.52 o
 -17  11   3        337.04        409.88        32.39 o
 -16  11   3        467.94        411.16        30.90 o
 -15  11   3         10.51         38.66        21.11 o
 -14  11   3         50.45         88.55        41.26 o
 -13  11   3          3.11         27.95        18.68 o
 -12  11   3         59.43         60.19        18.40 o
 -11  11   3       1836.62       1955.95        41.97 o
 -10  11   3       2154.52       2101.96        63.48 o
  -9  11   3        914.73        884.89        28.15 o
  -8  11   3       1888.53       1877.44        31.94 o
  -7  11   3        592.55        579.31        17.69 o
  -6  11   3          5.15          6.72         8.78 o
  -5  11   3        524.42        538.20        15.79 o
  -4  11   3         85.34         90.17         9.27 o
  -3  11   3        225.56        216.81         9.78 o
  -2  11   3        315.38        350.68        12.23 o
  -1  11   3       2212.17       2298.20        31.01 o
   0  11   3         93.15        116.60        10.26 o
   1  11   3          0.29         -2.08         9.37 o
   2  11   3         15.88          0.71         9.64 o
   3  11   3        109.42        137.12        16.02 o
   4  11   3        342.10        340.34        18.31 o
   5  11   3       1110.08       1015.61        57.26 o
   6  11   3        633.36        550.29        24.13 o
   7  11   3        735.76        726.16        32.68 o
   8  11   3        419.47        377.70        34.14 o
   9  11   3         20.26         18.87        20.03 o
  10  11   3        180.75        113.65        23.99 o
  11  11   3          0.13        -21.15        21.15 o
  12  11   3          0.82         20.07        24.23 o
  13  11   3         46.64         67.34        27.47 o
  14  11   3          8.09         22.44        33.16 o
  15  11   3        193.43        131.72        32.19 o
  16  11   3         23.27          3.88        36.05 o
  17  11   3          6.03         29.42        33.24 o
  18  11   3          3.83        -38.21        38.21 o
 -19  12   3        118.57        116.86        28.19 o
 -18  12   3          3.34         21.04        24.73 o
 -17  12   3        137.69        152.93        26.72 o
 -16  12   3        234.28        267.55        27.99 o
 -15  12   3        737.21        814.95        59.55 o
 -14  12   3         16.31         -3.92        19.01 o
 -13  12   3         12.43         46.52        19.40 o
 -12  12   3          8.64        -17.07        17.07 o
 -11  12   3        285.34        313.86        22.29 o
 -10  12   3         13.60         -5.76        19.14 o
  -9  12   3         24.78         32.59        13.42 o
  -8  12   3        106.13        103.31        13.41 o
  -7  12   3          0.14        -11.26        11.26 o
  -6  12   3       2391.63       2254.31        32.29 o
  -5  12   3          0.45          5.36         8.88 o
  -4  12   3        421.16        381.20        13.41 o
  -3  12   3        124.01        124.95         9.18 o
  -2  12   3          2.54         -0.76         8.89 o
  -1  12   3        168.97        188.50        10.96 o
   0  12   3        123.94        110.09         9.68 o
   1  12   3         15.87          9.39         9.99 o
   2  12   3        667.17        747.50        30.78 o
   3  12   3         85.24        110.58        22.43 o
   4  12   3        367.25        320.28        28.02 o
   5  12   3        794.35        869.77        27.62 o
   6  12   3        684.91        610.33        24.89 o
   7  12   3        634.22        767.53        48.95 o
   8  12   3         32.22         42.35        27.47 o
   9  12   3        100.71        151.17        23.14 o
  10  12   3        196.92        196.60        25.76 o
  11  12   3         38.50         32.87        23.99 o
  12  12   3         12.89         30.89        25.07 o
  13  12   3         31.78         39.53        26.93 o
  14  12   3          7.72         25.12        27.99 o
  15  12   3         51.19         44.65        30.39 o
  16  12   3        370.93        311.18        41.09 o
  17  12   3         81.96         67.60        47.58 o
 -18  13   3        145.89        131.27        38.39 o
 -17  13   3         46.92         74.88        25.16 o
 -16  13   3         27.48         24.35        22.38 o
 -15  13   3         62.57         43.05        22.48 o
 -14  13   3        176.55        234.39        24.73 o
 -13  13   3         92.24         55.45        19.26 o
 -12  13   3       2055.70       2097.20        72.91 o
 -11  13   3        621.27        676.64        34.05 o
 -10  13   3        196.58        218.14        17.50 o
  -9  13   3         12.93         -2.32        13.04 o
  -8  13   3        305.52        263.81        17.07 o
  -7  13   3        123.93        135.87        13.73 o
  -6  13   3        306.60        263.59        15.04 o
  -5  13   3         17.57          9.27        10.62 o
  -4  13   3         29.50         19.99        11.07 o
  -3  13   3       1850.11       1765.38        28.07 o
  -2  13   3        669.15        667.41        19.16 o
  -1  13   3          0.64          3.15         9.45 o
   0  13   3        555.86        550.70        16.77 o
   1  13   3        771.88        723.13        29.90 o
   2  13   3        421.75        433.26        27.02 o
   3  13   3       1119.54        991.32        44.72 o
   4  13   3          0.16        -13.21        22.36 o
   5  13   3        964.42        969.61        49.68 o
   6  13   3       3580.48       3608.90        94.51 o
   7  13   3       1382.03       1381.76        72.09 o
   8  13   3        302.63        333.39        41.34 o
   9  13   3        873.72        850.00        64.16 o
  10  13   3         95.91        105.23        24.23 o
  11  13   3         86.34        138.73        26.86 o
  12  13   3          0.16        -18.46        23.99 o
  13  13   3         50.94         81.96        27.99 o
  14  13   3          0.20         26.56        27.47 o
  15  13   3         48.75         89.48        31.73 o
  16  13   3        223.76        274.82        38.66 o
 -17  14   3        100.69        109.37        27.82 o
 -16  14   3         24.61         26.30        22.29 o
 -15  14   3         70.91         78.49        23.98 o
 -14  14   3         89.23        156.06        22.16 o
 -13  14   3         73.89         72.71        19.30 o
 -12  14   3        247.18        197.88        20.43 o
 -11  14   3          4.19         21.24        16.17 o
 -10  14   3        619.98        654.05        28.28 o
  -9  14   3        236.57        227.97        16.71 o
  -8  14   3          1.72         -9.78        12.19 o
  -7  14   3         47.36         43.18        12.50 o
  -6  14   3       2210.89       2113.08        60.46 o
  -5  14   3        281.15        266.28        15.11 o
  -4  14   3        526.89        528.06        19.78 o
  -3  14   3          2.38          7.25        10.94 o
  -2  14   3        121.79        146.68        11.67 o
  -1  14   3        167.02        206.96        17.52 o
   0  14   3         53.00         59.77        10.16 o
   1  14   3         98.27        114.03        12.65 o
   2  14   3         24.61         29.26        23.79 o
   3  14   3        269.00        345.22        35.33 o
   4  14   3        300.49        375.50        32.01 o
   5  14   3         71.46         76.62        25.98 o
   6  14   3        198.17        177.85        29.51 o
   7  14   3         28.21        -16.91        25.98 o
   8  14   3        123.52        160.04        44.70 o
   9  14   3        148.56         93.72        22.44 o
  10  14   3        120.54         94.81        24.45 o
  11  14   3        100.05         98.04        26.39 o
  12  14   3          4.83         -2.02        23.99 o
  13  14   3        423.53        486.82        38.66 o
  14  14   3         93.20         81.84        30.11 o
  15  14   3         13.44        -24.51        34.60 o
 -15  15   3         34.13         41.05        20.56 o
 -14  15   3         25.68         28.64        19.30 o
 -13  15   3          0.43          8.15        19.59 o
 -12  15   3         11.25        -16.34        16.34 o
 -11  15   3        136.44        125.40        17.61 o
 -10  15   3         26.71         25.57        14.54 o
  -9  15   3         47.38         33.71        13.20 o
  -8  15   3          0.53          4.79        11.99 o
  -7  15   3        552.03        561.38        30.47 o
  -6  15   3         51.33         65.22        16.42 o
  -5  15   3        498.76        475.38        25.93 o
  -4  15   3        558.59        533.49        19.98 o
  -3  15   3         16.85          2.55        13.11 o
  -2  15   3          6.77         11.28        10.20 o
  -1  15   3         28.54         20.51        10.22 o
   0  15   3        322.63        330.41        17.00 o
   1  15   3        809.09        856.76        28.64 o
   2  15   3         17.66         12.63        21.34 o
   3  15   3         95.32         95.67        24.41 o
   4  15   3        469.78        458.36        34.48 o
   5  15   3        243.72        316.83        46.14 o
   6  15   3        335.42        350.55        43.26 o
   7  15   3        127.78        158.60        44.70 o
   8  15   3         99.89         81.37        20.36 o
   9  15   3        120.63         97.81        38.93 o
  10  15   3        189.23        186.93        25.21 o
  11  15   3         63.91         33.94        24.45 o
  12  15   3          0.70          7.48        36.05 o
  13  15   3          1.18         21.63        26.39 o
 -13  16   3          9.65         29.75        17.30 o
 -12  16   3         51.98         65.25        17.22 o
 -11  16   3          0.48         22.17        15.08 o
 -10  16   3        162.87        106.39        23.99 o
  -9  16   3         64.17        -17.99        20.27 o
  -8  16   3        143.94        118.21        19.89 o
  -7  16   3        126.91        134.76        19.04 o
  -6  16   3         79.85         76.23        18.39 o
  -5  16   3         31.37         54.53        16.42 o
  -4  16   3         61.98        103.56        16.44 o
  -3  16   3         56.74         66.52        12.48 o
  -2  16   3         13.36          3.25        11.61 o
  -1  16   3        304.59        281.77        15.82 o
   0  16   3        159.77        153.45        14.48 o
   1  16   3          0.08         -2.58        14.32 o
   2  16   3         14.66         20.75        14.24 o
   3  16   3        187.41        188.22        28.12 o
   4  16   3       1090.38       1220.86        53.34 o
   5  16   3         71.35         49.49        26.45 o
   6  16   3          0.36         -0.42        25.86 o
   7  16   3        237.44        236.46        47.58 o
   8  16   3          4.74          1.92        18.05 o
   9  16   3        253.53        176.77        24.86 o
  10  16   3         32.67          3.97        25.95 o
  11  16   3        144.95        160.90        27.07 o
 -10  17   3          0.43         -9.11        41.09 o
  -9  17   3        178.89        149.73        23.99 o
  -8  17   3        115.77         82.81        24.32 o
  -7  17   3        154.22        164.20        19.69 o
  -6  17   3          0.70         15.12        16.57 o
  -5  17   3        193.34        198.12        20.53 o
  -4  17   3          2.94         25.99        15.72 o
  -3  17   3          8.02         -0.80        14.69 o
  -2  17   3          1.99          4.26        11.72 o
  -1  17   3        302.78        354.20        21.29 o
   0  17   3          0.55          6.53        17.24 o
   1  17   3        355.67        405.80        24.96 o
   2  17   3          7.98         -3.21        14.31 o
   3  17   3         33.89         13.62        23.81 o
   4  17   3         60.39        125.79        27.91 o
   5  17   3         23.40         48.22        52.63 o
   6  17   3        906.80        981.75        74.98 o
   7  17   3         94.06         80.39        19.21 o
   8  17   3        284.00        319.61        38.21 o
  -6  18   3         47.63         47.95        17.59 o
  -5  18   3         22.81         35.12        16.35 o
  -4  18   3          0.22         17.92        16.15 o
  -3  18   3         55.01         45.24        15.83 o
  -2  18   3         39.48         95.16        31.72 o
  -1  18   3          3.66         -7.34        16.98 o
   0  18   3        351.13        418.30        29.56 o
   1  18   3          7.09          5.54        20.78 o
   2  18   3        854.71        862.66        42.82 o
   3  18   3          7.97         39.64        24.59 o
   4  18   3        327.73        382.07        47.58 o
 -25   0   4         76.02        125.44        56.23 o
 -24   0   4       1719.50       1744.48       109.58 o
 -23   0   4          1.49        -24.25        65.60 o
 -22   0   4        204.25        162.26        37.12 o
 -21   0   4        126.54        109.74        56.23 o
 -20   0   4       5465.13       5145.31       118.61 o
 -19   0   4        333.88        288.94        36.53 o
 -18   0   4        656.95        685.01        50.64 o
 -17   0   4       1464.12       1497.01        48.99 o
 -16   0   4       3531.50       3256.44        67.47 o
 -15   0   4         14.09        -18.61        22.80 o
 -14   0   4       1839.12       1782.31        45.54 o
 -13   0   4       1639.80       1806.31        44.51 o
 -12   0   4         19.23        -12.75        14.59 o
 -11   0   4        507.22        285.44        19.62 o
 -10   0   4      18895.66      19012.86       320.87 o
  -9   0   4      15146.81      15121.17       202.24 o
  -8   0   4      14205.25      13935.30       219.52 o
  -7   0   4       1065.86        911.56        23.09 o
  -6   0   4      38511.96      37093.02       409.58 o
  -5   0   4       3756.96       3584.61        47.70 o
  -4   0   4      58719.87      59863.05       655.24 o
  -3   0   4       4893.24       4823.32        59.62 o
  -2   0   4       7988.50       8309.93        96.40 o
  -1   0   4       3615.44       3709.09        55.76 o
   0   0   4      85079.52      84157.54      1064.59 o
   1   0   4      44155.66      44072.10       557.65 o
   2   0   4      28385.06      27733.30       354.33 o
   3   0   4      10415.47       9713.45       158.48 o
   4   0   4        240.71        289.76        15.28 o
   5   0   4        901.02        826.96        37.49 o
   6   0   4         19.00         -7.22        13.75 o
   7   0   4       3780.19       3576.37        60.88 o
   8   0   4       7803.52       7477.81       109.24 o
   9   0   4      14599.81      14851.15       202.51 o
  10   0   4         86.39         -9.14        15.20 o
  11   0   4       3283.86       3306.20        63.30 o
  12   0   4        613.47        654.89        44.90 o
  13   0   4         73.54         66.78        34.90 o
  14   0   4        200.45        192.78        24.51 o
  15   0   4       4131.90       3900.71        78.83 o
  16   0   4       1845.72       1907.14        83.20 o
  17   0   4          7.15        -13.90        28.06 o
  18   0   4         44.07          3.29        37.49 o
  19   0   4        417.59        421.57        43.70 o
  20   0   4         91.56        129.77        37.98 o
  21   0   4       2907.75       3324.59       136.97 o
  22   0   4         72.06        147.07        56.23 o
  23   0   4         14.25         28.84        53.35 o
 -25   1   4         11.05         48.09        37.68 o
 -24   1   4        230.23        314.73        36.03 o
 -23   1   4         24.78         82.47        29.07 o
 -22   1   4          0.71        -26.16        26.16 o
 -21   1   4        250.50        337.51        29.55 o
 -20   1   4         87.76        113.85        23.08 o
 -19   1   4       1130.57       1103.32        36.42 o
 -18   1   4          0.37        -15.45        16.84 o
 -17   1   4        441.61        422.87        20.87 o
 -16   1   4         52.14         51.56        14.50 o
 -15   1   4       1255.56       1198.03        28.80 o
 -14   1   4        129.82        134.17        13.96 o
 -13   1   4         55.47         77.04        12.34 o
 -12   1   4         82.93         70.51        11.37 o
 -11   1   4       4510.39       4838.14        54.74 o
 -10   1   4       2464.25       2377.51        33.14 o
  -9   1   4       1964.64       2031.40        30.19 o
  -8   1   4       1460.30       1546.99        23.15 o
  -7   1   4       2571.30       2320.96        25.96 o
  -6   1   4        883.35        888.18        19.48 o
  -5   1   4        614.22        588.50        16.05 o
  -4   1   4        948.04        956.47        15.53 o
  -3   1   4      10432.82      10299.95        89.17 o
  -2   1   4        803.30        780.27        12.93 o
  -1   1   4      15106.40      15487.84       131.33 o
   0   1   4      38849.35      38945.76       379.95 o
   1   1   4       9214.11       8882.10        91.79 o
   2   1   4       8893.66       9017.12        94.66 o
   3   1   4         60.20         65.46         9.03 o
   4   1   4       2239.47       2395.35        37.03 o
   5   1   4       7911.23       7711.86        76.77 o
   6   1   4       1705.46       1596.72        25.88 o
   7   1   4       7519.58       7796.88        87.27 o
   8   1   4      10828.24      10817.35       106.68 o
   9   1   4       1782.04       1811.16        29.84 o
  10   1   4          5.35          8.36        10.77 o
  11   1   4        233.27        257.27        15.21 o
  12   1   4          1.84          7.68        12.03 o
  13   1   4       3167.32       3180.41        46.14 o
  14   1   4       1783.19       1896.94        37.45 o
  15   1   4        433.70        430.55        23.68 o
  16   1   4        389.85        417.18        24.01 o
  17   1   4         88.06         80.94        22.62 o
  18   1   4          5.58        -14.44        28.93 o
  19   1   4         95.00         98.62        44.99 o
  20   1   4         26.58          8.60        27.51 o
  21   1   4        159.80        172.31        32.64 o
  22   1   4          4.42         73.57        37.68 o
  23   1   4          1.97         20.91        36.70 o
 -25   2   4        198.49        258.96        36.39 o
 -24   2   4          2.46         16.95        29.59 o
 -23   2   4          9.03         42.26        29.29 o
 -22   2   4        132.95        159.34        40.28 o
 -21   2   4          1.89         10.92        25.63 o
 -20   2   4        611.42        580.59        30.61 o
 -19   2   4        155.22        145.32        20.43 o
 -18   2   4          0.56         -1.86        16.97 o
 -17   2   4        559.39        568.05        24.51 o
 -16   2   4        807.33        849.84        25.97 o
 -15   2   4          0.52         -1.40        10.70 o
 -14   2   4         41.77         50.77        10.46 o
 -13   2   4        249.04        296.63        13.10 o
 -12   2   4         96.72         47.21         9.51 o
 -11   2   4       5271.92       4882.21        49.99 o
 -10   2   4        168.63        168.31        10.22 o
  -9   2   4       1114.30       1180.54        20.20 o
  -8   2   4      11353.09      11622.64        90.63 o
  -7   2   4       5094.36       5350.67        52.47 o
  -6   2   4       4450.02       4248.20        38.41 o
  -5   2   4        121.42        135.77         6.75 o
  -4   2   4       1098.28       1216.94        14.84 o
  -3   2   4       6406.91       6553.78        51.59 o
  -2   2   4       7519.30       7946.78        65.09 o
  -1   2   4      12436.51      13126.56       108.99 o
   0   2   4       1475.20       1358.21        17.17 o
   1   2   4        438.90        441.41        12.50 o
   2   2   4        827.00        843.10        17.92 o
   3   2   4        162.88        126.06         8.53 o
   4   2   4         37.34         42.74         9.50 o
   5   2   4       3096.20       3170.60        41.12 o
   6   2   4        475.43        623.65        18.51 o
   7   2   4       3570.99       3564.05        54.99 o
   8   2   4       4268.34       4023.54        52.41 o
   9   2   4         36.80         23.13        11.90 o
  10   2   4       3353.15       3406.30        43.90 o
  11   2   4         83.77         76.40        12.65 o
  12   2   4         26.76          0.48        12.44 o
  13   2   4        976.55        928.17        27.43 o
  14   2   4       1228.89       1178.73        34.06 o
  15   2   4          0.41         -3.06        16.72 o
  16   2   4        380.87        357.32        23.48 o
  17   2   4         33.27         21.42        18.59 o
  18   2   4         36.60         21.73        25.48 o
  19   2   4        171.44        177.56        29.81 o
  20   2   4          2.51          1.70        27.16 o
  21   2   4        129.59        190.32        32.63 o
  22   2   4        110.87         31.82        34.35 o
  23   2   4         18.01         79.38        81.46 o
 -25   3   4        111.51        176.28        37.47 o
 -24   3   4         33.49         87.85        40.76 o
 -23   3   4         43.46         79.26        29.24 o
 -22   3   4         56.48         21.60        27.64 o
 -21   3   4        279.20        261.89        26.96 o
 -20   3   4         26.87         -8.36        21.64 o
 -19   3   4          4.79         22.47        20.42 o
 -18   3   4         13.65          0.75        16.67 o
 -17   3   4        712.93        622.40        25.37 o
 -16   3   4        311.66        334.92        31.68 o
 -15   3   4        100.83        139.26        25.61 o
 -14   3   4         23.06         10.10        15.15 o
 -13   3   4          0.08        -12.14        12.14 o
 -12   3   4       2408.20       2346.87        43.85 o
 -11   3   4        842.85        910.80        23.28 o
 -10   3   4       2533.89       2658.72        38.67 o
  -9   3   4          4.61         -3.78         8.96 o
  -8   3   4        216.09        200.58         8.28 o
  -7   3   4       2948.18       3484.69        31.63 o
  -6   3   4       1268.87       1194.85        17.14 o
  -5   3   4       3858.45       3918.05        35.85 o
  -4   3   4        484.20        490.70        11.94 o
  -3   3   4       6067.51       5914.17        53.33 o
  -2   3   4       1227.32       1162.68        17.64 o
  -1   3   4        854.13        918.56        13.06 o
   0   3   4          0.34         14.71         6.34 o
   1   3   4       3437.46       3942.88        37.42 o
   2   3   4       6053.93       5982.00        54.91 o
   3   3   4      11385.52      11218.54       106.11 o
   4   3   4       4048.83       4313.27        50.66 o
   5   3   4        420.11        342.78        15.19 o
   6   3   4      12026.54      12927.74       150.27 o
   7   3   4        676.99        582.89        17.03 o
   8   3   4       1297.61       1210.02        23.77 o
   9   3   4         41.11         53.57        12.24 o
  10   3   4        292.73        227.31        24.32 o
  11   3   4        182.60        137.74        18.61 o
  12   3   4         24.30         39.75        12.63 o
  13   3   4         44.68         11.18        14.84 o
  14   3   4         11.22         19.16        16.10 o
  15   3   4       1403.96       1335.59        36.98 o
  16   3   4         12.26         27.95        20.14 o
  17   3   4          7.16         -0.92        20.52 o
  18   3   4         36.76         12.41        31.47 o
  19   3   4        177.58        202.19        44.94 o
  20   3   4         19.94         92.56        28.72 o
  21   3   4        248.62        302.50        34.72 o
  22   3   4        110.10         88.51        35.89 o
 -25   4   4        134.34        247.37        36.98 o
 -24   4   4        289.56        362.58        36.98 o
 -23   4   4        122.32        196.47        38.83 o
 -22   4   4        234.75        209.69        28.63 o
 -21   4   4        218.66        192.26        25.40 o
 -20   4   4          5.82         36.77        21.44 o
 -19   4   4        209.50        244.14        24.83 o
 -18   4   4        959.90        928.82        36.36 o
 -17   4   4        350.64        327.13        21.77 o
 -16   4   4        301.24        290.51        25.59 o
 -15   4   4       3817.87       3384.45        50.62 o
 -14   4   4        259.78        227.65        16.20 o
 -13   4   4         21.29         21.35        12.14 o
 -12   4   4          9.06         18.07        10.80 o
 -11   4   4       2713.43       2606.55        37.90 o
 -10   4   4        874.52        967.70        22.30 o
  -9   4   4         59.92         38.15         8.73 o
  -8   4   4         33.76         36.52         7.57 o
  -7   4   4       3107.80       2953.36        28.13 o
  -6   4   4       4306.32       4571.39        38.61 o
  -5   4   4       3659.51       3458.72        29.92 o
  -4   4   4       5349.89       5807.71        58.37 o
  -3   4   4          6.02         -1.18         7.24 o
  -2   4   4       2321.94       2419.79        27.73 o
  -1   4   4       9691.12      10269.16        95.92 o
   0   4   4       5747.92       6129.20        65.61 o
   1   4   4       1026.08       1305.98        16.02 o
   2   4   4        442.44        444.94        11.97 o
   3   4   4        204.10        180.47         8.89 o
   4   4   4       2339.37       2412.00        29.68 o
   5   4   4         34.32         -5.78         9.47 o
   6   4   4       1839.18       1859.19        29.77 o
   7   4   4        655.08        613.47        18.98 o
   8   4   4          1.55          2.50         9.96 o
   9   4   4       2536.13       2499.60        38.00 o
  10   4   4        854.03        881.06        28.48 o
  11   4   4         36.36         60.35        24.70 o
  12   4   4        855.20        910.26        38.70 o
  13   4   4        657.30        632.08        23.54 o
  14   4   4       1256.58       1132.14        38.47 o
  15   4   4        107.36         78.76        20.34 o
  16   4   4         72.41         28.14        20.59 o
  17   4   4        312.88        282.02        31.05 o
  18   4   4         39.27         46.69        22.25 o
  19   4   4        671.93        621.77        33.86 o
  20   4   4         67.66         84.27        28.36 o
  21   4   4         74.01         54.60        29.57 o
  22   4   4         63.48         97.81        32.61 o
 -25   5   4         64.39        -11.53        47.58 o
 -24   5   4        213.36        243.58        42.96 o
 -23   5   4          4.40         45.63        34.91 o
 -22   5   4          7.86          3.46        24.03 o
 -21   5   4        295.44        344.29        33.09 o
 -20   5   4          0.72          6.86        20.06 o
 -19   5   4        237.85        216.46        23.62 o
 -18   5   4         49.91         50.28        19.68 o
 -17   5   4          0.25         -7.63        17.75 o
 -16   5   4       1481.69       1357.35        38.68 o
 -15   5   4        256.14        256.86        18.39 o
 -14   5   4         18.62         12.98        12.80 o
 -13   5   4        642.64        606.55        24.70 o
 -12   5   4         65.79         61.32        11.52 o
 -11   5   4        762.01        697.50        18.59 o
 -10   5   4         93.88        102.08         8.48 o
  -9   5   4       3688.46       3837.78        35.29 o
  -8   5   4         78.26         52.19         6.49 o
  -7   5   4        188.75        224.20         8.15 o
  -6   5   4       4374.18       4339.33        51.94 o
  -5   5   4       1652.48       1980.77        29.60 o
  -4   5   4        514.25        501.71        21.19 o
  -3   5   4      19059.24      19420.50       194.60 o
  -2   5   4         52.28         78.44        10.99 o
  -1   5   4        792.13        685.03        16.87 o
   0   5   4       4534.11       4562.43        46.33 o
   1   5   4       1945.78       1865.19        31.76 o
   2   5   4        681.61        708.65        18.59 o
   3   5   4       2454.23       2402.58        26.21 o
   4   5   4        463.01        470.30        19.45 o
   5   5   4       1096.50       1227.79        22.58 o
   6   5   4       2783.84       2817.92        37.70 o
   7   5   4       1090.55        935.45        21.93 o
   8   5   4       6875.01       7073.02        73.65 o
   9   5   4       1646.96       1601.10        29.86 o
  10   5   4       2659.08       2577.59        40.03 o
  11   5   4         10.48         32.66        18.94 o
  12   5   4          2.79        -16.18        18.71 o
  13   5   4       1054.90       1063.97        35.44 o
  14   5   4       2648.29       2324.39        48.90 o
  15   5   4          2.61        -17.96        17.96 o
  16   5   4         50.26         41.10        25.60 o
  17   5   4         42.92         23.48        22.06 o
  18   5   4        286.88        355.67        32.85 o
  19   5   4         65.20         19.71        26.91 o
  20   5   4         40.43         78.29        29.12 o
  21   5   4        157.69        215.58        41.57 o
  22   5   4         24.47        -12.29        36.70 o
 -24   6   4        136.47        230.91        41.06 o
 -23   6   4          8.53         22.17        27.96 o
 -22   6   4         70.41         68.69        27.69 o
 -21   6   4         16.64         28.12        34.83 o
 -20   6   4          4.58        -19.05        23.34 o
 -19   6   4         74.82         62.85        24.11 o
 -18   6   4       1147.26       1036.08        44.71 o
 -17   6   4         57.84         55.10        22.23 o
 -16   6   4        487.17        443.84        24.26 o
 -15   6   4          6.19          3.13        15.82 o
 -14   6   4         41.17         32.45        15.04 o
 -13   6   4       4146.48       3837.76        57.95 o
 -12   6   4        321.11        354.67        12.31 o
 -11   6   4       1732.02       1605.91        22.26 o
 -10   6   4         24.74         27.13         7.52 o
  -9   6   4        155.24        157.66         8.03 o
  -8   6   4        504.99        547.24        17.78 o
  -7   6   4        200.95        188.26        12.25 o
  -6   6   4       8503.68       9111.76        88.86 o
  -5   6   4         81.62         67.37         8.63 o
  -4   6   4        881.82        955.43        27.50 o
  -3   6   4        519.59        479.66        15.62 o
  -2   6   4        209.90        194.65        10.41 o
  -1   6   4       2224.40       2131.77        31.31 o
   0   6   4        249.75        263.61         9.99 o
   1   6   4       2990.68       3172.95        33.87 o
   2   6   4        112.55        123.87        10.20 o
   3   6   4         52.93        107.21        12.74 o
   4   6   4       2151.37       2185.43        32.28 o
   5   6   4        795.67        662.39        13.91 o
   6   6   4       3971.45       4144.02        49.44 o
   7   6   4        932.56        919.23        20.91 o
   8   6   4       1292.25       1380.57        24.07 o
   9   6   4        187.48        155.61        14.60 o
  10   6   4        298.81        314.45        18.25 o
  11   6   4        163.10        151.17        17.11 o
  12   6   4         28.15         24.13        19.96 o
  13   6   4         14.56          7.70        19.34 o
  14   6   4        164.92        169.62        24.01 o
  15   6   4         16.51         23.79        22.40 o
  16   6   4         35.95         -5.29        21.85 o
  17   6   4         45.41         83.73        28.18 o
  18   6   4        626.19        652.07        56.80 o
  19   6   4         96.56        145.69        29.29 o
  20   6   4         66.99        101.79        50.84 o
  21   6   4        480.40        541.25        40.92 o
 -24   7   4         16.00         29.32        32.06 o
 -23   7   4        119.84        101.58        53.54 o
 -22   7   4         40.08         35.57        26.80 o
 -21   7   4         27.39         34.23        37.13 o
 -20   7   4         13.40         49.33        24.97 o
 -19   7   4          1.73         -5.32        22.32 o
 -18   7   4        532.88        520.94        31.91 o
 -17   7   4          7.44          0.62        20.43 o
 -16   7   4        453.83        441.66        46.45 o
 -15   7   4        222.66        262.89        23.02 o
 -14   7   4         10.30         18.53        15.50 o
 -13   7   4       2651.57       2594.04        38.99 o
 -12   7   4      11483.09      10628.92       105.79 o
 -11   7   4       2755.76       2571.44        30.74 o
 -10   7   4       1448.74       1360.92        29.23 o
  -9   7   4       1020.17        933.14        24.19 o
  -8   7   4       6961.05       6829.44        70.67 o
  -7   7   4       3203.34       3065.86        36.84 o
  -6   7   4        174.56        231.21        10.66 o
  -5   7   4       4396.44       4625.33        53.58 o
  -4   7   4       3665.79       3640.54        44.20 o
  -3   7   4          0.00         -2.70         7.22 o
  -2   7   4         97.22        136.16         9.40 o
  -1   7   4       1252.86       1201.67        21.17 o
   0   7   4        597.86        657.13        17.03 o
   1   7   4        616.45        649.34        14.82 o
   2   7   4       4031.29       4074.71        48.40 o
   3   7   4       8834.95       9040.17        96.75 o
   4   7   4       1505.21       1618.43        27.24 o
   5   7   4       7624.58       7792.10        96.44 o
   6   7   4         40.27         79.67        18.84 o
   7   7   4        711.16        864.68        20.20 o
   8   7   4          0.65         -5.49         9.26 o
   9   7   4        144.31        130.84        11.11 o
  10   7   4         15.71         21.50        11.02 o
  11   7   4        767.82        732.31        26.51 o
  12   7   4        463.35        417.11        25.35 o
  13   7   4         39.73         28.75        19.36 o
  14   7   4        421.83        397.32        27.47 o
  15   7   4        341.14        336.44        27.96 o
  16   7   4         43.43         48.75        31.20 o
  17   7   4         78.26         98.07        25.54 o
  18   7   4        266.51        251.30        30.40 o
  19   7   4        370.36        424.39        35.56 o
  20   7   4        226.79        280.26        33.61 o
  21   7   4         25.38         42.50        32.80 o
 -23   8   4          4.81         18.26        34.21 o
 -22   8   4        873.21       1021.36        49.44 o
 -21   8   4        252.39        310.28        38.81 o
 -20   8   4        420.86        485.85        31.89 o
 -19   8   4         19.69         37.00        30.81 o
 -18   8   4          0.30          8.72        23.77 o
 -17   8   4         15.54        -15.07        19.53 o
 -16   8   4        574.54        514.53        33.92 o
 -15   8   4        709.63        626.62        25.73 o
 -14   8   4        208.75        202.90        12.00 o
 -13   8   4        948.95        964.37        40.28 o
 -12   8   4       2582.58       2640.20        61.33 o
 -11   8   4          0.96         -1.54        12.80 o
 -10   8   4       6235.56       6279.39        75.43 o
  -9   8   4         53.26         48.79        10.29 o
  -8   8   4         28.85         41.53         9.12 o
  -7   8   4       1659.66       1715.66        25.79 o
  -6   8   4       1466.44       1472.92        32.78 o
  -5   8   4       1520.06       1525.99        32.22 o
  -4   8   4       2335.77       2480.05        33.08 o
  -3   8   4        324.31        377.33        13.51 o
  -2   8   4       1301.12       1359.43        29.12 o
  -1   8   4       2521.16       2787.62        32.03 o
   0   8   4       8397.03       8096.55        78.24 o
   1   8   4       2412.82       2370.99        28.74 o
   2   8   4        606.26        644.06        20.76 o
   3   8   4       1097.92       1162.81        22.61 o
   4   8   4         12.28         42.33         9.75 o
   5   8   4       1615.15       1712.35        38.50 o
   6   8   4        814.94        812.06        25.00 o
   7   8   4        438.31        433.43        19.31 o
   8   8   4        814.67        879.01        34.56 o
   9   8   4         87.15         80.02        17.07 o
  10   8   4        639.82        601.32        16.89 o
  11   8   4         58.51         72.96        12.17 o
  12   8   4          6.43         32.09        20.39 o
  13   8   4       1484.52       1472.56        43.18 o
  14   8   4        717.74        655.09        30.95 o
  15   8   4        233.63        180.41        23.72 o
  16   8   4        107.89        105.67        23.07 o
  17   8   4          2.24        -21.93        24.74 o
  18   8   4        291.59        365.46        31.97 o
  19   8   4        202.44        248.23        33.36 o
  20   8   4         51.70         71.85        45.82 o
 -22   9   4        149.18        168.28        26.75 o
 -21   9   4          9.93          6.49        21.24 o
 -20   9   4        168.59        197.80        23.35 o
 -19   9   4         34.07         90.83        18.40 o
 -18   9   4        283.63        299.34        30.38 o
 -17   9   4        398.04        375.99        39.41 o
 -16   9   4          1.28        -21.35        28.41 o
 -15   9   4        518.61        555.67        32.04 o
 -14   9   4        623.81        551.63        30.72 o
 -13   9   4        802.69        799.56        34.78 o
 -12   9   4        257.62        233.73        19.93 o
 -11   9   4        351.45        356.75        24.11 o
 -10   9   4        300.52        316.25        24.14 o
  -9   9   4       1298.27       1282.96        27.17 o
  -8   9   4       1682.50       1627.95        28.97 o
  -7   9   4         83.45         88.43        10.51 o
  -6   9   4         67.25         90.34        10.27 o
  -5   9   4        137.12        165.35        10.67 o
  -4   9   4        326.67        345.34        16.65 o
  -3   9   4         38.72         40.02         8.69 o
  -2   9   4          0.98         15.20         7.98 o
  -1   9   4        717.61        775.05        16.03 o
   0   9   4       1308.28       1234.68        25.79 o
   1   9   4       6342.27       6507.44        64.78 o
   2   9   4        732.01        726.59        25.76 o
   3   9   4       1633.46       1633.46        27.23 o
   4   9   4       2716.45       2777.72        50.78 o
   5   9   4         16.21         19.64        11.72 o
   6   9   4         35.29         49.10        18.11 o
   7   9   4        125.39        172.44        15.79 o
   8   9   4        241.50        313.21        23.74 o
   9   9   4         53.07         60.86        17.03 o
  10   9   4       4202.10       4171.32        75.12 o
  11   9   4       5248.74       4896.85        85.68 o
  12   9   4          1.47         -4.76        19.40 o
  13   9   4        160.79        168.09        30.49 o
  14   9   4        566.64        643.25        39.81 o
  15   9   4          5.39        -10.01        25.51 o
  16   9   4         15.06         81.70        20.45 o
  17   9   4          0.78          9.43        19.94 o
  18   9   4        230.66        292.24        32.73 o
  19   9   4         63.91        106.94        25.11 o
  20   9   4         50.74         15.79        24.38 o
 -22  10   4          8.58         64.59        35.16 o
 -21  10   4          0.15        -10.83        27.64 o
 -20  10   4        254.57        276.43        33.72 o
 -19  10   4         99.43         77.74        28.05 o
 -18  10   4        133.55         86.65        26.32 o
 -17  10   4        251.52        239.72        28.64 o
 -16  10   4          0.17        -21.42        21.42 o
 -15  10   4         24.70         25.17        21.54 o
 -14  10   4        912.84        861.41        37.23 o
 -13  10   4         49.02         75.20        20.61 o
 -12  10   4       5132.29       5234.84        87.73 o
 -11  10   4       2260.24       2204.62        44.88 o
 -10  10   4          0.01         -3.36        14.04 o
  -9  10   4       2603.47       2559.43        44.88 o
  -8  10   4         11.86         22.29        10.79 o
  -7  10   4       2927.56       2955.11        41.06 o
  -6  10   4         24.00         30.04         9.87 o
  -5  10   4       1594.81       1431.36        25.10 o
  -4  10   4          1.03         10.82         8.89 o
  -3  10   4        123.70        143.22        14.47 o
  -2  10   4        125.70        100.48        11.34 o
  -1  10   4        310.02        325.98        11.24 o
   0  10   4         60.19         69.55         8.33 o
   1  10   4        393.32        369.64        11.90 o
   2  10   4       1762.66       1809.39        33.14 o
   3  10   4       2035.98       2092.87        46.13 o
   4  10   4        549.19        491.39        22.48 o
   5  10   4        578.20        510.02        23.93 o
   6  10   4       1919.50       1787.76        38.72 o
   7  10   4         59.85         64.25        34.17 o
   8  10   4         16.77         11.77        18.19 o
   9  10   4        782.78        722.56        62.20 o
  10  10   4       2163.71       2069.99        75.49 o
  11  10   4        280.41        310.52        50.17 o
  12  10   4        730.03        725.03        33.94 o
  13  10   4         20.52        -19.60        26.14 o
  14  10   4        220.34        216.02        34.29 o
  15  10   4         69.52         39.14        31.14 o
  16  10   4        128.73        144.03        54.79 o
  17  10   4          1.92        -27.39        44.70 o
  18  10   4         12.61        -10.35        34.60 o
  19  10   4         14.03         51.49        53.35 o
 -21  11   4        523.36        508.66        49.35 o
 -20  11   4        230.99        212.17        32.20 o
 -19  11   4        227.97        197.10        30.39 o
 -18  11   4          9.23        -18.72        23.96 o
 -17  11   4        120.61        142.02        26.57 o
 -16  11   4         67.04        105.17        24.50 o
 -15  11   4          0.23         30.55        21.25 o
 -14  11   4        532.75        577.12        31.37 o
 -13  11   4         69.10        100.38        20.78 o
 -12  11   4         21.85          8.41        17.91 o
 -11  11   4        696.61        728.92        35.50 o
 -10  11   4       1742.85       1698.28        38.05 o
  -9  11   4       2302.06       2324.20        43.10 o
  -8  11   4        156.96        133.47        15.15 o
  -7  11   4       2679.92       2708.94        40.63 o
  -6  11   4        211.74        201.40        13.02 o
  -5  11   4         11.35          8.30         9.56 o
  -4  11   4        149.17        133.01        11.18 o
  -3  11   4        841.24        836.78        20.39 o
  -2  11   4         19.88         25.72        10.94 o
  -1  11   4        332.34        329.61        13.23 o
   0  11   4          4.03          9.48         8.10 o
   1  11   4        453.30        474.15        13.86 o
   2  11   4         75.51         70.26         9.57 o
   3  11   4       2943.57       3060.94        67.64 o
   4  11   4       2140.97       1984.91        73.83 o
   5  11   4        302.31        344.85        20.41 o
   6  11   4        248.55        222.74        36.05 o
   7  11   4          0.49         -1.98        24.41 o
   8  11   4        229.15        245.03        33.03 o
   9  11   4       2617.69       2617.46        69.27 o
  10  11   4        558.90        491.35        68.49 o
  11  11   4        368.51        299.63        33.16 o
  12  11   4        591.22        523.83        38.79 o
  13  11   4         72.91         54.49        31.00 o
  14  11   4         34.34         62.76        29.61 o
  15  11   4        314.57        244.71        37.74 o
  16  11   4          9.91        -22.45        29.61 o
  17  11   4         28.76         18.66        33.24 o
  18  11   4          0.41        -31.63        33.24 o
 -20  12   4        107.22        216.34        59.12 o
 -19  12   4         28.28        -13.52        29.35 o
 -18  12   4         17.84         82.29        38.38 o
 -17  12   4        341.20        338.45        30.59 o
 -16  12   4        111.64         64.47        23.48 o
 -15  12   4          4.40         32.64        21.25 o
 -14  12   4         14.74         12.13        20.00 o
 -13  12   4         92.16         99.14        20.72 o
 -12  12   4         48.81         26.98        18.15 o
 -11  12   4       1091.54       1026.27        50.94 o
 -10  12   4         53.12         50.61        15.60 o
  -9  12   4         34.32         17.80        14.09 o
  -8  12   4         46.45         35.29        13.85 o
  -7  12   4        540.07        575.37        22.90 o
  -6  12   4        206.93        226.89        16.02 o
  -5  12   4        146.15        170.43        15.69 o
  -4  12   4        562.69        574.14        21.39 o
  -3  12   4        399.86        396.62        17.51 o
  -2  12   4        321.63        318.88        17.69 o
  -1  12   4        664.61        618.77        19.37 o
   0  12   4        371.63        335.94        13.38 o
   1  12   4          3.01          6.81         9.09 o
   2  12   4        180.29        188.51        11.31 o
   3  12   4         70.13        100.75        13.10 o
   4  12   4          6.56         46.14        13.91 o
   5  12   4       1308.13       1238.44        37.05 o
   6  12   4        600.31        549.31        37.72 o
   7  12   4        405.98        418.30        83.63 o
   8  12   4          0.09        -37.49        37.49 o
   9  12   4        382.61        429.29        53.35 o
  10  12   4       1101.27       1092.92        55.51 o
  11  12   4        753.60        761.51        45.71 o
  12  12   4          7.82         28.94        26.14 o
  13  12   4          6.42        -26.63        26.63 o
  14  12   4         39.03         12.95        28.54 o
  15  12   4          4.93        -17.97        28.73 o
  16  12   4         79.16        162.14        35.65 o
  17  12   4          0.90        -26.63        31.45 o
 -18  13   4         18.28         -1.86        23.73 o
 -17  13   4        309.75        319.08        30.45 o
 -16  13   4          0.01        -17.32        22.43 o
 -15  13   4          6.73         26.88        20.66 o
 -14  13   4        200.22        196.96        23.73 o
 -13  13   4        199.14        217.34        23.23 o
 -12  13   4          0.01         -6.69        22.55 o
 -11  13   4        807.25        850.42        33.80 o
 -10  13   4        128.43        138.08        16.92 o
  -9  13   4         24.99         33.04        14.44 o
  -8  13   4         38.69         64.04        14.09 o
  -7  13   4        536.32        548.82        21.86 o
  -6  13   4         62.10         61.22        17.69 o
  -5  13   4        169.39        143.81        14.29 o
  -4  13   4        765.18        735.97        24.77 o
  -3  13   4          1.71          4.25        11.64 o
  -2  13   4        262.96        277.81        15.46 o
  -1  13   4          0.27         -5.56        10.10 o
   0  13   4         57.05         48.95        16.57 o
   1  13   4         67.03         48.96        14.57 o
   2  13   4          4.02         14.21        12.19 o
   3  13   4       1166.87       1240.89        37.25 o
   4  13   4         82.82        122.46        15.20 o
   5  13   4        403.29        412.34        34.14 o
   6  13   4         73.20         40.37        26.51 o
   7  13   4         58.42        107.94        29.04 o
   8  13   4         14.35          5.77        37.49 o
   9  13   4          3.06        -10.16        20.95 o
  10  13   4        260.14        244.32        29.03 o
  11  13   4        228.35        278.40        31.19 o
  12  13   4          0.08         12.34        28.84 o
  13  13   4         25.43         35.90        28.27 o
  14  13   4         90.77         55.80        29.78 o
  15  13   4        239.51        244.03        37.41 o
 -17  14   4          0.44        -22.30        22.30 o
 -16  14   4         82.05        115.80        24.30 o
 -15  14   4          6.81          1.90        20.65 o
 -14  14   4         13.44         31.01        19.97 o
 -13  14   4         37.86         49.42        19.10 o
 -12  14   4          0.03          1.04        32.38 o
 -11  14   4        272.98        237.73        21.22 o
 -10  14   4         85.31         99.24        21.69 o
  -9  14   4          0.21         11.34        13.58 o
  -8  14   4         10.88         21.27        14.02 o
  -7  14   4        453.00        454.47        21.73 o
  -6  14   4         98.26        166.71        25.39 o
  -5  14   4          4.23          7.89        13.33 o
  -4  14   4         88.12         49.86        12.97 o
  -3  14   4        394.21        366.50        17.35 o
  -2  14   4          3.47          1.91        14.02 o
  -1  14   4         21.65         22.43        10.90 o
   0  14   4          9.29         21.63        10.54 o
   1  14   4        114.84        111.34        14.56 o
   2  14   4         71.68         95.30        16.65 o
   3  14   4         35.63         28.47        14.51 o
   4  14   4        438.00        441.16        31.26 o
   5  14   4        471.15        535.29        37.68 o
   6  14   4          6.22          1.94        26.45 o
   7  14   4       1222.95       1316.25        82.18 o
   8  14   4        523.94        543.57        57.67 o
   9  14   4         12.67         18.50        21.49 o
  10  14   4         11.62        -22.25        22.25 o
  11  14   4        286.10        330.17        33.07 o
  12  14   4          0.95        -24.23        24.23 o
  13  14   4        581.26        620.43        43.62 o
  14  14   4         64.44         58.19        37.49 o
 -15  15   4        192.67        262.79        26.10 o
 -14  15   4        235.94        242.11        24.20 o
 -13  15   4          4.47        -17.82        17.82 o
 -12  15   4         33.76        -16.89        16.89 o
 -11  15   4          0.29          7.19        16.17 o
 -10  15   4        371.66        391.09        22.70 o
  -9  15   4        114.33        132.82        16.08 o
  -8  15   4         83.43        102.15        14.67 o
  -7  15   4        259.62        258.31        17.15 o
  -6  15   4         14.64        -12.57        12.57 o
  -5  15   4        185.42        194.36        15.34 o
  -4  15   4          1.04         -7.39        19.77 o
  -3  15   4         88.46         77.28        13.22 o
  -2  15   4        256.62        237.91        15.44 o
  -1  15   4         37.63         16.09        12.01 o
   0  15   4         50.89         62.62        11.36 o
   1  15   4        475.49        507.64        27.05 o
   2  15   4        197.58        207.32        18.29 o
   3  15   4        661.52        680.71        27.11 o
   4  15   4          0.97          8.76        14.87 o
   5  15   4        515.44        475.56        30.53 o
   6  15   4         54.60         40.00        30.82 o
   7  15   4        789.12        779.89        66.32 o
   8  15   4        362.84        491.67        57.67 o
   9  15   4          8.33         10.65        21.33 o
  10  15   4         60.74         34.72        24.45 o
  11  15   4         13.01        -23.66        25.95 o
  12  15   4         99.31        152.14        30.67 o
 -13  16   4        295.26        298.01        27.63 o
 -12  16   4          0.08         -2.51        16.89 o
 -11  16   4        214.82        251.51        45.39 o
 -10  16   4         65.89         72.53        16.80 o
  -9  16   4        448.40        462.63        23.82 o
  -8  16   4         48.39         37.91        13.93 o
  -7  16   4        957.52        935.02        30.80 o
  -6  16   4        388.49        404.82        21.23 o
  -5  16   4         19.05         25.27        12.53 o
  -4  16   4        134.56        141.43        14.37 o
  -3  16   4         83.58        119.77        15.19 o
  -2  16   4         10.97         41.13        12.83 o
  -1  16   4        130.72        129.51        13.76 o
   0  16   4         98.55        117.84        17.12 o
   1  16   4        240.54        202.22        18.46 o
   2  16   4         76.87         84.42        16.31 o
   3  16   4        159.83        132.72        17.51 o
   4  16   4        218.29        218.40        18.62 o
   5  16   4        247.20        194.70        19.36 o
   6  16   4        239.04        254.49        23.74 o
   7  16   4          0.73        -24.51        24.51 o
   8  16   4        227.22        140.33        25.23 o
   9  16   4         30.89          0.81        21.49 o
  10  16   4         29.45          0.32        23.36 o
 -10  17   4         21.07         61.08        30.28 o
  -9  17   4          8.58         -7.77        22.35 o
  -8  17   4        389.81        391.39        30.06 o
  -7  17   4          2.02         28.41        18.16 o
  -6  17   4         94.03        116.65        21.72 o
  -5  17   4          0.17         -7.97        15.83 o
  -4  17   4         93.87        105.06        15.82 o
  -3  17   4        130.65        151.93        14.59 o
  -2  17   4        203.31        223.16        15.29 o
  -1  17   4         78.84         88.23        17.04 o
   0  17   4          0.05          7.21        18.27 o
   1  17   4          2.16          5.93        18.01 o
   2  17   4        123.90        120.34        17.79 o
   3  17   4          9.30         29.53        15.77 o
   4  17   4         23.13         15.05        16.01 o
   5  17   4        125.32        118.31        43.98 o
   6  17   4         17.61         19.05        18.91 o
   7  17   4        113.44        133.52        22.62 o
  -6  18   4          0.27        -19.84        24.51 o
  -5  18   4          0.05          2.69        31.99 o
  -4  18   4          9.34         16.16        16.48 o
  -3  18   4          0.38         15.59        15.42 o
  -2  18   4         35.92         47.77        16.33 o
  -1  18   4         93.61        124.31        21.34 o
   0  18   4         59.04         41.41        19.86 o
   1  18   4         87.65         73.39        20.09 o
   2  18   4        315.97        290.77        23.47 o
   3  18   4        124.15        175.97        29.96 o
 -26   1   5         68.39         80.18       102.37 o
 -25   1   5         73.07        106.70        39.76 o
 -24   1   5         38.77         52.04        30.65 o
 -23   1   5         31.99         68.72        33.87 o
 -22   1   5          4.44         19.34        23.87 o
 -21   1   5         88.59        124.29        24.37 o
 -20   1   5        626.79        694.08        35.75 o
 -19   1   5         38.69         32.11        18.32 o
 -18   1   5        615.00        623.61        26.50 o
 -17   1   5        150.12        139.25        16.92 o
 -16   1   5        267.13        232.44        17.40 o
 -15   1   5         88.61         63.21        14.23 o
 -14   1   5        262.17        260.36        15.77 o
 -13   1   5       2591.15       2494.81        37.13 o
 -12   1   5         93.36         91.24        11.92 o
 -11   1   5       1111.78        922.03        20.73 o
 -10   1   5       1108.92       1094.58        20.47 o
  -9   1   5       2536.62       2463.58        29.33 o
  -8   1   5       6466.03       6745.27        60.17 o
  -7   1   5       7222.89       6989.61        61.25 o
  -6   1   5       1409.96       1369.09        19.07 o
  -5   1   5       6275.65       6411.05        61.37 o
  -4   1   5       3349.08       3447.65        32.94 o
  -3   1   5       3977.13       4003.31        39.49 o
  -2   1   5      15941.38      16160.87       155.84 o
  -1   1   5        361.31        373.53        23.39 o
   0   1   5       7757.81       7872.14        93.13 o
   1   1   5      10698.49      10998.37       103.86 o
   2   1   5         22.83         19.92         7.51 o
   3   1   5       2214.62       1878.26        25.65 o
   4   1   5        569.62        634.43        21.77 o
   5   1   5        483.74        459.97        13.73 o
   6   1   5       2628.28       2436.17        33.20 o
   7   1   5       1547.69       1593.58        41.04 o
   8   1   5       1070.50        983.32        25.92 o
   9   1   5         37.85         17.27        10.89 o
  10   1   5        763.80        861.81        23.99 o
  11   1   5        197.70        165.32        14.62 o
  12   1   5        670.81        634.21        21.82 o
  13   1   5       2568.16       2549.39        49.65 o
  14   1   5        763.87        776.69        26.06 o
  15   1   5        689.46        581.31        26.24 o
  16   1   5          0.25        -17.91        17.91 o
  17   1   5         89.61         95.27        23.13 o
  18   1   5         73.20        105.08        28.10 o
  19   1   5        113.62        145.45        29.18 o
  20   1   5        211.88        241.38        46.02 o
  21   1   5        340.96        363.67        58.39 o
  22   1   5         27.42         31.40        37.20 o
 -25   2   5        137.65        147.87        33.95 o
 -24   2   5        522.58        530.87        87.27 o
 -23   2   5        876.35        893.76        45.27 o
 -22   2   5        341.01        394.37        36.19 o
 -21   2   5         22.36         -2.67        34.71 o
 -20   2   5          1.27          7.38        18.58 o
 -19   2   5         10.46         14.19        18.08 o
 -18   2   5        374.92        399.39        23.77 o
 -17   2   5       1600.99       1441.88        37.56 o
 -16   2   5         89.48         99.44        16.75 o
 -15   2   5       1076.55       1026.12        27.93 o
 -14   2   5        359.80        363.38        14.93 o
 -13   2   5       1063.67        951.70        22.01 o
 -12   2   5       2405.96       2442.23        32.68 o
 -11   2   5        461.48        463.81        12.88 o
 -10   2   5        112.54        221.79        10.26 o
  -9   2   5         10.48         -7.76         7.76 o
  -8   2   5        883.38        833.92        16.02 o
  -7   2   5        494.07        593.60        19.52 o
  -6   2   5        576.37        733.23        14.31 o
  -5   2   5        481.87        622.55        19.04 o
  -4   2   5      13019.38      13257.97       119.08 o
  -3   2   5      20667.68      21122.00       168.85 o
  -2   2   5       1023.80        943.41        15.55 o
  -1   2   5      15273.12      15663.88       133.72 o
   0   2   5         27.06          2.56         6.62 o
   1   2   5      12880.91      13327.12       135.71 o
   2   2   5      23786.41      23878.75       218.47 o
   3   2   5       4774.53       4443.34        44.53 o
   4   2   5        202.73        149.43        11.22 o
   5   2   5        401.76        434.70        15.75 o
   6   2   5       1546.66       1543.57        26.33 o
   7   2   5       1952.08       2102.85        31.06 o
   8   2   5       1120.54       1028.79        23.32 o
   9   2   5       1940.75       1855.74        43.66 o
  10   2   5        664.86        702.47        22.70 o
  11   2   5       1926.73       1864.71        33.40 o
  12   2   5        155.31        113.70        15.03 o
  13   2   5        376.36        407.39        21.78 o
  14   2   5        853.74        859.46        30.11 o
  15   2   5        648.37        636.72        26.81 o
  16   2   5         10.79         -3.96        17.86 o
  17   2   5        276.82        288.75        26.60 o
  18   2   5        327.95        360.27        32.61 o
  19   2   5        124.94        138.09        29.48 o
  20   2   5         37.32         93.56        30.22 o
  21   2   5         59.21         56.78        30.86 o
  22   2   5         59.10        118.47        50.69 o
 -25   3   5        159.70        227.50        36.60 o
 -24   3   5          6.02         38.99        30.60 o
 -23   3   5          0.02         25.99        28.46 o
 -22   3   5         98.11         82.60        28.53 o
 -21   3   5        191.63        221.79        26.39 o
 -20   3   5       1391.54       1549.61        47.68 o
 -19   3   5          2.30         16.07        18.72 o
 -18   3   5         39.90         55.26        18.00 o
 -17   3   5        439.11        428.94        23.57 o
 -16   3   5        853.05        831.84        27.67 o
 -15   3   5         62.72         59.14        15.16 o
 -14   3   5       2255.21       2252.73        36.19 o
 -13   3   5       1920.47       1982.56        32.91 o
 -12   3   5       1598.63       1580.86        23.72 o
 -11   3   5       3109.44       3133.02        33.74 o
 -10   3   5          2.93          0.50         7.37 o
  -9   3   5       9670.41       9496.58        80.57 o
  -8   3   5        151.42        122.42         8.33 o
  -7   3   5        860.10       1034.77        15.99 o
  -6   3   5          5.99         -1.48         6.16 o
  -5   3   5       2170.67       2280.33        42.65 o
  -4   3   5       2224.53       1945.64        22.06 o
  -3   3   5        198.27        243.16        11.53 o
  -2   3   5      14739.33      15670.30       124.53 o
  -1   3   5       1368.47       1421.16        20.86 o
   0   3   5         72.20         84.68         6.68 o
   1   3   5          1.77          9.76         7.81 o
   2   3   5        248.42        281.46        11.19 o
   3   3   5        992.32       1094.34        20.77 o
   4   3   5       5193.60       5420.46        62.09 o
   5   3   5      15389.86      15221.07       175.14 o
   6   3   5       2216.69       2079.85        36.24 o
   7   3   5        287.26        246.70        13.86 o
   8   3   5       3586.30       3473.77        45.45 o
   9   3   5       1030.44       1014.51        24.18 o
  10   3   5       1503.60       1374.46        31.41 o
  11   3   5        676.78        684.15        21.30 o
  12   3   5        526.66        537.38        22.06 o
  13   3   5          5.59         -1.85        15.53 o
  14   3   5         43.32         27.34        16.74 o
  15   3   5          0.76          3.80        19.02 o
  16   3   5        181.60        149.73        23.93 o
  17   3   5         80.65         74.48        22.48 o
  18   3   5         32.83         22.61        22.39 o
  19   3   5         55.41        102.45        28.35 o
  20   3   5        161.70        238.01        39.79 o
  21   3   5          6.62        -16.71        28.76 o
  22   3   5         15.21         -4.98        30.35 o
 -25   4   5         64.79         82.31        32.76 o
 -24   4   5          0.05         -6.30        28.94 o
 -23   4   5        839.73        859.99        44.68 o
 -22   4   5         20.42         14.20        26.12 o
 -21   4   5        138.34        220.22        31.22 o
 -20   4   5         22.00         24.57        21.20 o
 -19   4   5        796.25        714.90        54.07 o
 -18   4   5         68.99         64.97        20.53 o
 -17   4   5       1987.13       1872.40        40.80 o
 -16   4   5        510.54        501.37        22.50 o
 -15   4   5       4189.99       4113.66        57.76 o
 -14   4   5         55.43         53.80        13.90 o
 -13   4   5        252.02        173.66        13.63 o
 -12   4   5        654.52        641.06        28.28 o
 -11   4   5        150.12        161.51        13.54 o
 -10   4   5        703.19        718.41        17.21 o
  -9   4   5       8339.11       8408.17        73.14 o
  -8   4   5         76.43         58.24         8.87 o
  -7   4   5        424.54        406.63        12.60 o
  -6   4   5      13601.66      14476.02       117.33 o
  -5   4   5       4044.42       4480.08        40.83 o
  -4   4   5        377.88        539.07        16.01 o
  -3   4   5         93.08        184.37         9.70 o
  -2   4   5        426.93        422.87        12.31 o
  -1   4   5       2593.99       2878.81        27.07 o
   0   4   5       3820.13       3644.06        33.39 o
   1   4   5        362.21        453.56        11.63 o
   2   4   5      13982.40      14558.26       125.29 o
   3   4   5       1099.64        947.55        17.21 o
   4   4   5       3691.69       3874.97        48.00 o
   5   4   5        220.73        223.37        12.85 o
   6   4   5       1190.81       1160.06        27.08 o
   7   4   5       3775.64       3850.83        55.00 o
   8   4   5       2549.43       2464.90        37.88 o
   9   4   5         42.34         33.92        12.33 o
  10   4   5         38.88         33.93        12.80 o
  11   4   5        195.96        210.23        18.96 o
  12   4   5        790.63        710.30        24.29 o
  13   4   5        719.57        696.02        36.84 o
  14   4   5          0.96         -7.34        20.60 o
  15   4   5        226.41        206.63        28.02 o
  16   4   5         38.87         12.24        25.59 o
  17   4   5         36.29         15.58        23.31 o
  18   4   5        214.13        251.78        26.70 o
  19   4   5        128.80         75.13        36.21 o
  20   4   5        196.95        213.28        32.22 o
  21   4   5          9.72         37.31        48.64 o
  22   4   5          4.64        -29.44        29.74 o
 -25   5   5        109.96        173.58        53.15 o
 -24   5   5         10.63         43.54        38.45 o
 -23   5   5         47.26         56.66        30.76 o
 -22   5   5        386.78        437.37        30.92 o
 -21   5   5        651.30        701.36        33.85 o
 -20   5   5       1561.56       1680.89        48.70 o
 -19   5   5          2.69          7.12        20.16 o
 -18   5   5         93.18        124.08        21.23 o
 -17   5   5       1655.66       1593.43        42.45 o
 -16   5   5        108.78         84.90        18.32 o
 -15   5   5       1914.72       1799.22        33.72 o
 -14   5   5        897.64        866.69        24.78 o
 -13   5   5        583.28        566.99        21.17 o
 -12   5   5        485.42        541.54        16.26 o
 -11   5   5        415.27        420.49        13.19 o
 -10   5   5       4464.68       4515.23        41.19 o
  -9   5   5        284.60        270.18         9.45 o
  -8   5   5        199.21        181.08         8.00 o
  -7   5   5        130.65        181.18         9.95 o
  -6   5   5       5234.64       6116.51        57.98 o
  -5   5   5        907.93        958.24        26.91 o
  -4   5   5      23992.68      24130.84       252.13 o
  -3   5   5       1166.03       1166.76        21.92 o
  -2   5   5       1276.72       1537.99        29.94 o
  -1   5   5       1573.37       1690.64        29.17 o
   0   5   5       1991.25       2034.90        29.47 o
   1   5   5       4585.02       4790.89        55.33 o
   2   5   5        235.69        233.93        11.01 o
   3   5   5       6913.59       6895.46        63.69 o
   4   5   5        304.00        301.22        11.37 o
   5   5   5        189.37        221.21        11.48 o
   6   5   5       1433.28       1472.06        26.73 o
   7   5   5       6405.45       6384.91        73.80 o
   8   5   5       1167.23       1115.86        25.30 o
   9   5   5         35.38         20.70        15.13 o
  10   5   5          0.44        -11.74        11.74 o
  11   5   5         86.30        104.97        18.03 o
  12   5   5          0.20          0.10        19.30 o
  13   5   5        100.03         72.55        18.68 o
  14   5   5        272.15        298.29        23.79 o
  15   5   5       1277.71       1278.97        46.77 o
  16   5   5         12.58         -8.80        20.23 o
  17   5   5         27.19         48.22        25.99 o
  18   5   5         20.36         21.09        25.98 o
  19   5   5        267.22        267.80        33.65 o
  20   5   5         14.67         10.09        34.29 o
  21   5   5        113.57        118.12        38.79 o
 -24   6   5          8.68         23.89        30.33 o
 -23   6   5        245.58        247.52        30.31 o
 -22   6   5        108.86         51.57        24.80 o
 -21   6   5          8.16         21.80        22.67 o
 -20   6   5        365.09        393.99        42.14 o
 -19   6   5        471.04        513.91        39.33 o
 -18   6   5        443.28        432.49        27.25 o
 -17   6   5        511.49        518.91        27.43 o
 -16   6   5        394.10        444.86        22.86 o
 -15   6   5        155.01        151.57        16.70 o
 -14   6   5        591.45        612.54        20.54 o
 -13   6   5        304.67        288.18        14.74 o
 -12   6   5       2700.40       2576.91        28.95 o
 -11   6   5        632.97        627.77        14.20 o
 -10   6   5       5938.17       5747.83        49.62 o
  -9   6   5       4305.17       4342.53        40.92 o
  -8   6   5      15158.97      14778.10       154.74 o
  -7   6   5          0.03         -0.25        10.13 o
  -6   6   5       1398.98       1259.31        24.79 o
  -5   6   5       8589.98       8675.53        93.62 o
  -4   6   5        148.26        165.81        11.29 o
  -3   6   5       3492.57       3493.15        48.84 o
  -2   6   5        517.41        523.00        21.85 o
  -1   6   5       1263.42       1197.33        25.79 o
   0   6   5        202.84        174.33        22.89 o
   1   6   5      13018.65      13835.63       129.57 o
   2   6   5        164.63        177.35        10.38 o
   3   6   5       8937.63       8600.43        93.93 o
   4   6   5       4173.09       4192.81        45.19 o
   5   6   5        630.83        539.63        15.58 o
   6   6   5        671.11        711.33        20.51 o
   7   6   5       2700.24       2786.54        38.97 o
   8   6   5        534.16        564.34        18.89 o
   9   6   5         54.17         42.14        14.19 o
  10   6   5        575.78        613.80        24.02 o
  11   6   5       2136.90       1939.55        41.72 o
  12   6   5        911.84        813.61        37.30 o
  13   6   5        147.46        108.38        22.44 o
  14   6   5        161.64        173.09        25.47 o
  15   6   5        193.55        240.24        27.26 o
  16   6   5        542.44        483.46        52.10 o
  17   6   5        198.27        176.80        28.30 o
  18   6   5          3.57         54.54        32.57 o
  19   6   5        104.06         96.32        32.22 o
  20   6   5        192.11        230.42        35.75 o
  21   6   5        163.40        102.19        39.83 o
 -24   7   5        225.96        233.25        30.00 o
 -23   7   5        447.17        483.02        37.84 o
 -22   7   5        578.59        669.39        63.09 o
 -21   7   5         39.38         36.87        25.86 o
 -20   7   5        150.53        200.39        25.12 o
 -19   7   5         91.27         99.34        22.12 o
 -18   7   5         24.22         62.01        20.84 o
 -17   7   5         59.45         32.63        18.46 o
 -16   7   5         97.86         93.64        16.88 o
 -15   7   5        822.59        757.18        28.57 o
 -14   7   5       2451.95       2471.55        42.14 o
 -13   7   5        208.12        186.10        12.68 o
 -12   7   5       4800.58       4721.12        46.58 o
 -11   7   5        131.74        126.89        13.12 o
 -10   7   5          3.72          0.08        10.33 o
  -9   7   5         21.14         26.20        11.45 o
  -8   7   5       3410.85       3225.80        44.68 o
  -7   7   5          0.48         -7.60        10.42 o
  -6   7   5         97.68         87.91        10.90 o
  -5   7   5        440.59        495.97        16.57 o
  -4   7   5       1045.77       1293.01        51.17 o
  -3   7   5        123.87        164.69        17.90 o
  -2   7   5       3043.16       3168.80        40.34 o
  -1   7   5        173.37        256.95        20.94 o
   0   7   5       6129.62       5961.36        60.68 o
   1   7   5        430.77        509.92        13.34 o
   2   7   5       5969.47       5854.59        60.69 o
   3   7   5       3867.88       4015.04        50.19 o
   4   7   5       6148.31       5823.45        81.56 o
   5   7   5        187.28        194.84        14.17 o
   6   7   5       1472.69       1407.09        42.48 o
   7   7   5       1666.97       1653.59        26.64 o
   8   7   5        186.46        187.57        14.17 o
   9   7   5        350.44        353.05        24.45 o
  10   7   5       3243.43       3144.03        52.15 o
  11   7   5         62.74         33.15        15.64 o
  12   7   5       1288.26       1203.72        41.84 o
  13   7   5       1425.45       1386.15        45.73 o
  14   7   5        642.80        494.30        62.93 o
  15   7   5         88.25        148.83        24.78 o
  16   7   5        146.94        205.18        28.20 o
  17   7   5        571.09        723.15        50.11 o
  18   7   5         15.78         32.17        39.66 o
  19   7   5         37.24         35.21        27.88 o
  20   7   5        414.50        511.81        54.03 o
 -23   8   5          0.84         33.59        34.63 o
 -22   8   5        225.64        150.25        25.34 o
 -21   8   5          0.06         11.29        21.36 o
 -20   8   5        288.15        301.32        25.37 o
 -19   8   5        702.41        660.29        31.82 o
 -18   8   5         26.95         -7.04        17.48 o
 -17   8   5         14.61         -7.77        20.39 o
 -16   8   5        107.76         79.50        16.23 o
 -15   8   5         17.24         21.00        13.73 o
 -14   8   5         10.01         30.39        17.61 o
 -13   8   5         41.01         31.50        17.15 o
 -12   8   5        263.54        277.33        21.78 o
 -11   8   5        776.23        805.88        26.03 o
 -10   8   5       2555.80       2361.34        39.20 o
  -9   8   5       2974.49       3009.68        50.38 o
  -8   8   5        919.39        865.87        21.13 o
  -7   8   5       3300.52       3300.09        40.21 o
  -6   8   5       3563.38       3499.11        45.30 o
  -5   8   5       3850.64       3944.44        69.06 o
  -4   8   5        541.44        561.57        17.52 o
  -3   8   5          9.98         26.75         8.20 o
  -2   8   5         74.68         81.62         9.76 o
  -1   8   5        312.15        257.48        11.69 o
   0   8   5        236.18        221.93        15.42 o
   1   8   5        773.09        735.88        19.36 o
   2   8   5        194.82        175.58        15.53 o
   3   8   5       1620.32       1606.52        28.47 o
   4   8   5        942.32        991.83        23.64 o
   5   8   5        484.72        485.08        19.94 o
   6   8   5          8.70         22.96        12.48 o
   7   8   5         50.12         27.71        17.40 o
   8   8   5        133.08        163.26        43.42 o
   9   8   5       1061.55        969.97        19.64 o
  10   8   5        643.82        713.29        37.13 o
  11   8   5         59.33         55.96        14.65 o
  12   8   5       1007.69        891.02        30.61 o
  13   8   5          6.58         21.16        19.10 o
  14   8   5         13.76         31.98        20.72 o
  15   8   5        301.80        311.03        27.19 o
  16   8   5          8.19        -13.49        33.18 o
  17   8   5         79.20         77.82        25.11 o
  18   8   5          8.39         -8.20        24.43 o
  19   8   5        127.10        147.61        29.23 o
  20   8   5         22.29         19.98        26.40 o
 -22   9   5        233.66        268.45        24.77 o
 -21   9   5         97.57        138.41        31.01 o
 -20   9   5          0.14         21.83        17.53 o
 -19   9   5         72.07         98.72        26.24 o
 -18   9   5        100.90        159.67        27.80 o
 -17   9   5        347.87        345.10        30.94 o
 -16   9   5        116.61         87.05        28.67 o
 -15   9   5         39.11         46.63        22.46 o
 -14   9   5        189.75        211.11        24.33 o
 -13   9   5         77.87         74.64        20.72 o
 -12   9   5        851.36        920.67        33.74 o
 -11   9   5       2317.70       2237.36        45.16 o
 -10   9   5        485.05        502.76        22.51 o
  -9   9   5       2451.40       2391.18        57.02 o
  -8   9   5        704.66        687.93        21.51 o
  -7   9   5          4.74         -4.29        10.16 o
  -6   9   5       1140.14       1167.16        24.59 o
  -5   9   5         27.07         33.82        11.02 o
  -4   9   5        103.29         63.29        10.39 o
  -3   9   5        335.36        339.39        12.53 o
  -2   9   5        365.51        451.14        15.41 o
  -1   9   5        156.83        118.63        10.28 o
   0   9   5        252.15        262.81        14.17 o
   1   9   5        703.60        700.16        17.42 o
   2   9   5        461.24        430.73        14.21 o
   3   9   5         41.02         49.36         9.56 o
   4   9   5       2268.64       2233.34        35.40 o
   5   9   5       2826.74       2830.81        46.12 o
   6   9   5       1550.66       1413.15        33.66 o
   7   9   5        554.89        589.74        28.84 o
   8   9   5        220.54        188.08        22.92 o
   9   9   5         24.12         -8.70        35.67 o
  10   9   5          9.16          5.94        18.76 o
  11   9   5        351.47        299.82        30.23 o
  12   9   5        595.81        558.05        31.58 o
  13   9   5         41.80         83.34        32.56 o
  14   9   5         50.40         69.12        17.90 o
  15   9   5          9.75         18.58        26.55 o
  16   9   5          0.98        -30.81        30.81 o
  17   9   5         17.38         25.43        21.32 o
  18   9   5         87.93        113.38        24.82 o
  19   9   5        285.48        447.13        56.11 o
 -22  10   5        159.62        157.56        33.24 o
 -21  10   5        106.59         68.39        29.03 o
 -20  10   5          3.76         -9.47        26.12 o
 -19  10   5        137.02        154.47        29.32 o
 -18  10   5         89.09         46.82        25.83 o
 -17  10   5         15.63          4.93        23.31 o
 -16  10   5          0.00          8.57        21.96 o
 -15  10   5         39.91         47.85        22.14 o
 -14  10   5         49.73         20.04        20.41 o
 -13  10   5        242.92        186.97        24.58 o
 -12  10   5          8.04         21.34        18.76 o
 -11  10   5       1917.69       1839.15        41.79 o
 -10  10   5          0.74          3.87        14.79 o
  -9  10   5         33.23         30.84        14.19 o
  -8  10   5         25.31         31.01        14.07 o
  -7  10   5        535.34        546.27        19.03 o
  -6  10   5        191.07        234.55        13.60 o
  -5  10   5          0.10         -9.67         9.67 o
  -4  10   5        633.26        592.75        20.20 o
  -3  10   5       1624.95       1603.35        27.77 o
  -2  10   5        379.73        420.05        14.61 o
  -1  10   5        677.71        696.31        19.33 o
   0  10   5       1037.87       1033.77        28.93 o
   1  10   5          0.90          5.54         8.66 o
   2  10   5        529.16        521.46        21.00 o
   3  10   5         23.20         32.96        10.50 o
   4  10   5         48.75         67.00        13.88 o
   5  10   5         63.87         92.94        16.94 o
   6  10   5         82.12         81.48        33.48 o
   7  10   5       1178.17       1235.40        41.36 o
   8  10   5         29.25         25.31        34.60 o
   9  10   5       1467.70       1448.50        55.76 o
  10  10   5        688.13        676.26        39.74 o
  11  10   5        137.62         97.14        21.72 o
  12  10   5        202.89        163.17        24.17 o
  13  10   5        121.35        100.13        23.61 o
  14  10   5         76.25         72.45        36.77 o
  15  10   5         80.53         93.97        34.29 o
  16  10   5        127.00        183.37        37.74 o
  17  10   5        653.39        793.50        90.04 o
  18  10   5        200.73        254.72        43.27 o
 -21  11   5          0.08         -2.02        27.80 o
 -20  11   5         66.57         87.05        28.84 o
 -19  11   5         52.45         53.27        27.03 o
 -18  11   5        269.76        213.95        30.02 o
 -17  11   5         43.68         49.95        24.56 o
 -16  11   5         22.67         25.16        22.64 o
 -15  11   5         60.44         65.86        26.40 o
 -14  11   5         90.72         68.70        22.10 o
 -13  11   5        690.79        702.00        32.96 o
 -12  11   5         49.65         60.60        19.56 o
 -11  11   5          0.13          2.53        15.45 o
 -10  11   5        551.31        492.78        39.75 o
  -9  11   5         26.64         57.28        15.25 o
  -8  11   5         59.51         81.06        17.39 o
  -7  11   5        726.48        781.33        39.73 o
  -6  11   5          0.02         -9.39        17.06 o
  -5  11   5         97.23        119.70        19.57 o
  -4  11   5        463.93        481.80        19.00 o
  -3  11   5        912.47        903.16        25.94 o
  -2  11   5         37.85         40.91        11.81 o
  -1  11   5        115.08        163.58        11.77 o
   0  11   5        536.84        536.76        17.58 o
   1  11   5        160.84        166.93        10.93 o
   2  11   5         85.33         98.77        11.62 o
   3  11   5        436.78        444.33        17.16 o
   4  11   5        109.26        123.29        17.67 o
   5  11   5         86.83        102.37        26.51 o
   6  11   5       1009.45       1030.92        51.42 o
   7  11   5         13.02         38.90        27.00 o
   8  11   5         27.12         95.16        43.26 o
   9  11   5        896.52        775.56        66.32 o
  10  11   5        430.57        293.24        31.72 o
  11  11   5         75.86         72.52        26.63 o
  12  11   5         37.36         74.87        23.93 o
  13  11   5        360.22        300.21        28.36 o
  14  11   5        668.31        644.75        60.56 o
  15  11   5        142.12        184.60        37.07 o
  16  11   5         18.11        -16.57        32.19 o
  17  11   5        175.63        208.67        39.83 o
 -20  12   5        158.74        145.98        35.51 o
 -19  12   5          9.19         27.72        26.59 o
 -18  12   5        434.80        415.94        47.40 o
 -17  12   5         83.65        109.80        40.39 o
 -16  12   5        167.30        162.45        26.15 o
 -15  12   5         31.23         36.13        22.64 o
 -14  12   5          0.06         -9.03        31.35 o
 -13  12   5        287.47        293.50        25.66 o
 -12  12   5        639.59        580.67        29.29 o
 -11  12   5        173.32        173.46        21.11 o
 -10  12   5        661.80        596.39        24.92 o
  -9  12   5        229.67        217.96        18.23 o
  -8  12   5       1038.68        932.39        30.27 o
  -7  12   5        582.95        619.53        29.06 o
  -6  12   5       1868.90       1784.18        57.23 o
  -5  12   5         17.86         13.45        13.40 o
  -4  12   5       4615.12       4637.11        69.68 o
  -3  12   5          7.17         -4.03        12.39 o
  -2  12   5        494.93        481.03        31.89 o
  -1  12   5          5.10         20.80        13.08 o
   0  12   5         24.81         21.63        11.26 o
   1  12   5          2.13         -6.40        10.33 o
   2  12   5         42.02         52.81        14.22 o
   3  12   5        587.24        570.32        35.61 o
   4  12   5       3064.06       3090.07        58.95 o
   5  12   5        440.51        468.28        36.70 o
   6  12   5        322.13        365.87        35.16 o
   7  12   5       1684.67       1470.53        87.95 o
   8  12   5        559.21        409.48        54.79 o
   9  12   5        209.92        224.93        50.46 o
  10  12   5        741.94        633.44        39.11 o
  11  12   5          2.02         14.75        54.79 o
  12  12   5         56.83         51.20        49.02 o
  13  12   5        100.13         83.11        30.39 o
  14  12   5        343.64        287.88        37.41 o
  15  12   5        288.27        284.20        39.11 o
  16  12   5        612.26        620.70        50.49 o
 -18  13   5          8.15         28.10        25.02 o
 -17  13   5         20.52         24.75        24.26 o
 -16  13   5         17.81         11.71        27.15 o
 -15  13   5        519.67        589.52        33.13 o
 -14  13   5         13.29         11.71        25.19 o
 -13  13   5         48.53         20.86        19.26 o
 -12  13   5        281.80        292.56        23.87 o
 -11  13   5         58.79         24.59        17.71 o
 -10  13   5          0.60         -0.51        18.31 o
  -9  13   5        170.92        156.63        17.20 o
  -8  13   5       1031.55        977.16        31.16 o
  -7  13   5       1372.92       1275.97        47.03 o
  -6  13   5       1718.40       1653.07        36.38 o
  -5  13   5        718.86        749.62        26.24 o
  -4  13   5        504.01        482.45        21.23 o
  -3  13   5         84.58         80.33        14.17 o
  -2  13   5        786.44        794.97        25.89 o
  -1  13   5          4.84         -7.21        12.10 o
   0  13   5        185.32        166.02        14.52 o
   1  13   5         92.42        111.48        16.31 o
   2  13   5         74.32         82.44        14.96 o
   3  13   5        198.54        215.56        34.50 o
   4  13   5        124.02        134.62        18.31 o
   5  13   5        705.28        647.38        53.32 o
   6  13   5        497.97        510.11        39.72 o
   7  13   5         56.39         53.35        40.37 o
   8  13   5        188.02        201.86        47.58 o
   9  13   5          1.15          8.18        23.14 o
  10  13   5        166.29        164.06        28.54 o
  11  13   5          0.29         -8.38        25.31 o
  12  13   5        196.80        137.55        30.67 o
  13  13   5         65.34         73.01        30.67 o
  14  13   5        103.52         97.53        32.19 o
  15  13   5        511.56        526.31        46.37 o
 -17  14   5         16.88          1.51        23.42 o
 -16  14   5         30.90         23.60        22.44 o
 -15  14   5         18.94          9.33        31.45 o
 -14  14   5        289.03        266.74        32.29 o
 -13  14   5         35.13         60.21        20.00 o
 -12  14   5        311.52        321.53        25.83 o
 -11  14   5         86.96        115.33        19.10 o
 -10  14   5        399.01        432.42        24.87 o
  -9  14   5        489.11        506.41        22.84 o
  -8  14   5         67.86         55.49        26.22 o
  -7  14   5         46.53         38.94        14.98 o
  -6  14   5        218.16        234.50        32.05 o
  -5  14   5          5.59         15.18        13.68 o
  -4  14   5         16.04         37.24        15.33 o
  -3  14   5        884.14        970.57        28.64 o
  -2  14   5        992.36       1032.64        28.65 o
  -1  14   5        169.96        188.41        18.39 o
   0  14   5        580.48        543.30        22.61 o
   1  14   5         22.09         13.78        14.20 o
   2  14   5        936.53        903.88        30.42 o
   3  14   5        408.02        487.39        26.28 o
   4  14   5        596.51        654.33        29.86 o
   5  14   5          3.33         -0.07        16.62 o
   6  14   5         19.15         17.16        19.65 o
   7  14   5         95.50         99.49        43.26 o
   8  14   5       1035.13        862.07        70.65 o
   9  14   5        190.96        211.01        38.21 o
  10  14   5         96.47         90.63        26.63 o
  11  14   5         43.19         52.84        26.86 o
  12  14   5        186.25        146.52        31.19 o
  13  14   5          8.05         25.59        29.33 o
 -15  15   5         37.68         71.55        22.36 o
 -14  15   5        209.60        206.08        24.01 o
 -13  15   5         11.90         54.35        23.55 o
 -12  15   5         99.10         94.97        20.35 o
 -11  15   5         59.51          9.74        17.34 o
 -10  15   5         24.12         44.20        18.11 o
  -9  15   5          0.08        -13.58        14.75 o
  -8  15   5        141.06        137.10        16.61 o
  -7  15   5         46.40         36.54        14.80 o
  -6  15   5        217.71        178.11        16.61 o
  -5  15   5        378.56        437.06        20.04 o
  -4  15   5          3.74         -5.24        13.58 o
  -3  15   5          0.04         15.20        14.57 o
  -2  15   5        468.66        459.48        30.67 o
  -1  15   5         26.80          6.37        13.03 o
   0  15   5        623.08        668.86        29.11 o
   1  15   5         13.21         22.15        18.23 o
   2  15   5         65.66         51.70        17.13 o
   3  15   5        374.30        352.83        36.12 o
   4  15   5         82.73         86.37        18.31 o
   5  15   5         81.69         64.76        26.82 o
   6  15   5        263.06        137.69        23.79 o
   7  15   5       1436.09       1457.42        52.21 o
   8  15   5          1.38         11.66        21.83 o
   9  15   5        879.42        861.88        62.72 o
  10  15   5         15.65         26.51        46.14 o
  11  15   5          3.80        -14.01        25.31 o
  12  15   5         33.96         96.37        36.05 o
 -13  16   5        168.61        179.07        22.06 o
 -12  16   5         16.53          8.96        32.55 o
 -11  16   5        253.78        236.62        21.94 o
 -10  16   5        215.22        198.95        20.35 o
  -9  16   5        843.00        828.10        31.77 o
  -8  16   5         16.21          9.24        16.44 o
  -7  16   5        312.71        242.81        19.77 o
  -6  16   5        210.58        191.84        16.71 o
  -5  16   5         12.64          9.61        14.18 o
  -4  16   5        367.34        372.73        19.28 o
  -3  16   5         16.98         17.13        13.42 o
  -2  16   5         57.48         54.62        14.03 o
  -1  16   5         18.14         13.21        13.17 o
   0  16   5         21.71         14.02        16.74 o
   1  16   5        188.13        234.31        34.60 o
   2  16   5         35.20         59.37        18.94 o
   3  16   5         51.77         61.16        18.11 o
   4  16   5         28.84         35.84        17.67 o
   5  16   5        128.14        121.98        31.00 o
   6  16   5          0.93        -12.18        39.65 o
   7  16   5         53.41        112.37        23.36 o
   8  16   5        492.29        527.71        35.47 o
   9  16   5         25.20         31.03        18.21 o
 -10  17   5         20.62         10.43        15.90 o
  -9  17   5         16.75         22.36        15.60 o
  -8  17   5        239.27        247.98        22.68 o
  -7  17   5        119.08        117.45        15.61 o
  -6  17   5          9.07         14.89        13.72 o
  -5  17   5        126.85        123.91        15.53 o
  -4  17   5          2.60          9.22        15.03 o
  -3  17   5         13.52         38.52        14.19 o
  -2  17   5         16.24         12.38        13.62 o
  -1  17   5          6.42         31.18        17.15 o
   0  17   5         24.17         29.43        24.61 o
   1  17   5          0.83          0.55        19.71 o
   2  17   5         19.08         78.92        58.39 o
   3  17   5         27.00         62.17        20.27 o
   4  17   5          0.11        -15.86        19.19 o
   5  17   5          0.03          0.13        25.95 o
   6  17   5          5.66        -13.70        20.74 o
  -5  18   5        102.84        145.54        25.63 o
  -4  18   5          1.99         10.77        19.77 o
  -3  18   5        142.30        126.87        15.40 o
  -2  18   5         39.54         28.44        16.97 o
  -1  18   5         55.52         35.62        20.88 o
   0  18   5        324.29        368.88        38.93 o
   1  18   5         79.77         53.65        34.60 o
 -26   0   6        223.82        276.40        90.11 o
 -25   0   6          9.98        -43.98        43.98 o
 -24   0   6          2.62        -27.39        49.02 o
 -23   0   6        421.06        369.63        43.52 o
 -22   0   6        317.00        316.35        47.58 o
 -21   0   6          7.07         51.59        32.43 o
 -20   0   6        239.51        237.62        44.70 o
 -19   0   6        893.04        789.01        47.20 o
 -18   0   6        631.16        768.02        40.86 o
 -17   0   6        176.91        161.32        24.29 o
 -16   0   6        644.57        636.96        38.48 o
 -15   0   6        723.69        699.15        28.30 o
 -14   0   6       4871.07       4806.30        71.95 o
 -13   0   6        393.03        362.28        23.00 o
 -12   0   6         20.09         21.14        13.75 o
 -11   0   6        217.80        217.99        16.66 o
 -10   0   6          4.07          8.99        12.98 o
  -9   0   6       1505.30       1600.55        39.12 o
  -8   0   6       1911.81       2101.86        38.01 o
  -7   0   6         75.71         84.96        16.86 o
  -6   0   6         76.29         82.30        12.29 o
  -5   0   6        248.11        368.30        41.80 o
  -4   0   6       1462.30       1350.93        27.70 o
  -3   0   6       3393.75       3204.40        94.69 o
  -2   0   6      11863.96      12341.75       142.89 o
  -1   0   6       9554.15       9381.55       127.86 o
   0   0   6      30920.53      32529.97       416.71 o
   1   0   6       1168.27       1229.81        30.27 o
   2   0   6      11042.52      11701.96       158.11 o
   3   0   6      13169.66      14037.57       268.90 o
   4   0   6      30300.31      31070.92       489.85 o
   5   0   6       8199.99       8271.03       118.04 o
   6   0   6        166.65        155.49        16.52 o
   7   0   6       2369.64       2416.53        63.19 o
   8   0   6       1232.63       1347.20        38.06 o
   9   0   6       2203.41       1855.25        57.72 o
  10   0   6       1640.68       1414.28        42.36 o
  11   0   6       1890.25       1913.77        49.76 o
  12   0   6       2067.95       2015.62        53.85 o
  13   0   6       5914.61       5728.30        99.43 o
  14   0   6       2290.92       2318.80        68.84 o
  15   0   6          0.44        -12.01        27.91 o
  16   0   6       2093.33       2067.77        74.52 o
  17   0   6        553.05        621.07        46.60 o
  18   0   6          7.24         27.29        49.74 o
  19   0   6         47.33        -41.81        41.81 o
  20   0   6        311.36        421.02        63.44 o
  21   0   6        161.47        160.04        56.23 o
  22   0   6        405.65        458.50        69.21 o
 -26   1   6         11.76         33.16        52.44 o
 -25   1   6         74.27        172.60        38.31 o
 -24   1   6        101.95        138.75        32.20 o
 -23   1   6          2.35          9.57        27.51 o
 -22   1   6        377.70        418.10        31.09 o
 -21   1   6         15.31         12.59        22.06 o
 -20   1   6         69.25         54.94        22.56 o
 -19   1   6        413.87        438.31        31.72 o
 -18   1   6        206.18        228.86        20.99 o
 -17   1   6         11.68         33.25        16.94 o
 -16   1   6         70.43         73.53        14.37 o
 -15   1   6          6.80         12.06        11.49 o
 -14   1   6       2049.33       2071.86        31.20 o
 -13   1   6       3264.06       3180.09        37.74 o
 -12   1   6         11.53         16.94         9.70 o
 -11   1   6       1345.82       1366.23        22.84 o
 -10   1   6       5031.52       5624.56        59.04 o
  -9   1   6       4163.78       4464.90        48.43 o
  -8   1   6      26543.49      26909.58       214.34 o
  -7   1   6         26.64         31.22         8.85 o
  -6   1   6       8789.13       8971.14        76.56 o
  -5   1   6       4266.67       4304.03        40.77 o
  -4   1   6        166.19        219.72         9.41 o
  -3   1   6       2247.55       2365.61        27.73 o
  -2   1   6      14338.67      14157.68       154.49 o
  -1   1   6       8677.10       9233.63        89.91 o
   0   1   6       7345.59       7685.52        95.74 o
   1   1   6        115.64        140.21        10.15 o
   2   1   6       1790.24       1818.07        26.25 o
   3   1   6        564.33        622.46        18.30 o
   4   1   6       3937.61       3716.78        43.26 o
   5   1   6        149.74        122.80        12.76 o
   6   1   6         69.21         61.71        10.02 o
   7   1   6        121.04        172.62        11.95 o
   8   1   6       5714.43       5816.56        71.73 o
   9   1   6         10.21          3.98        12.09 o
  10   1   6        302.80        318.92        16.85 o
  11   1   6         85.23        107.72        14.49 o
  12   1   6        742.42        727.79        37.26 o
  13   1   6        516.18        480.62        23.79 o
  14   1   6        146.43        172.43        20.15 o
  15   1   6        331.25        356.75        23.88 o
  16   1   6        121.27        160.29        23.85 o
  17   1   6        140.88        113.70        24.23 o
  18   1   6          1.96         -3.46        26.02 o
  19   1   6         24.00         39.98        27.99 o
  20   1   6        123.45        216.61        51.58 o
  21   1   6         18.57         73.61        37.68 o
 -26   2   6         25.19        -29.07        36.31 o
 -25   2   6        411.86        480.39        33.41 o
 -24   2   6        143.13        249.12        31.27 o
 -23   2   6         94.69        114.98        26.75 o
 -22   2   6          1.01         51.24        27.40 o
 -21   2   6        335.37        337.10        42.75 o
 -20   2   6          3.57         -1.24        27.41 o
 -19   2   6       1815.97       1665.38        42.60 o
 -18   2   6        848.29        884.96        30.47 o
 -17   2   6        324.93        335.35        20.18 o
 -16   2   6       2091.77       1968.44        39.12 o
 -15   2   6        355.58        391.32        16.60 o
 -14   2   6       2887.81       2955.81        37.02 o
 -13   2   6        721.60        703.46        18.59 o
 -12   2   6        145.56        151.14        11.35 o
 -11   2   6         78.39         91.14        10.56 o
 -10   2   6        813.51        743.99        19.05 o
  -9   2   6       2663.40       2919.18        32.70 o
  -8   2   6       6733.04       7084.18        63.17 o
  -7   2   6       1100.92       1064.12        20.01 o
  -6   2   6      17830.96      17997.74       155.06 o
  -5   2   6        790.65        607.50        15.04 o
  -4   2   6       4026.50       3804.54        45.23 o
  -3   2   6       2570.50       2464.29        26.70 o
  -2   2   6       7696.47       7979.44        72.42 o
  -1   2   6        664.14        831.99        17.66 o
   0   2   6         26.70         48.02         8.48 o
   1   2   6       2261.59       2167.73        28.53 o
   2   2   6      17732.51      18524.02       159.25 o
   3   2   6       1743.44       1696.76        25.07 o
   4   2   6        656.86        928.46        21.44 o
   5   2   6        148.72        162.49        11.83 o
   6   2   6         61.49         80.91        10.85 o
   7   2   6       1786.98       1577.07        26.56 o
   8   2   6        353.06        326.86        18.16 o
   9   2   6         70.22         36.17        13.81 o
  10   2   6          9.96         30.14        12.88 o
  11   2   6        208.73        151.47        15.18 o
  12   2   6        108.26        102.50        15.70 o
  13   2   6       3115.66       3300.42        63.84 o
  14   2   6        913.03        886.49        30.06 o
  15   2   6        639.88        605.61        27.58 o
  16   2   6        191.79        164.07        23.51 o
  17   2   6         23.14         62.08        25.83 o
  18   2   6         92.93         81.37        32.77 o
  19   2   6          2.46         18.50        28.23 o
  20   2   6        271.04        334.93        44.28 o
  21   2   6        120.22        175.09        34.29 o
 -25   3   6         65.31         56.42        26.98 o
 -24   3   6        111.29        177.83        26.29 o
 -23   3   6        237.91        248.63        36.63 o
 -22   3   6        688.96        769.65        36.95 o
 -21   3   6        279.38        303.62        27.97 o
 -20   3   6        961.90        927.87        33.37 o
 -19   3   6          0.26         19.63        18.78 o
 -18   3   6        560.37        540.24        24.03 o
 -17   3   6        735.64        788.24        25.81 o
 -16   3   6        411.16        396.26        18.26 o
 -15   3   6        773.43        753.09        27.09 o
 -14   3   6        414.57        424.34        14.46 o
 -13   3   6        791.61        748.86        17.48 o
 -12   3   6       3262.68       3406.97        37.12 o
 -11   3   6       2422.94       2400.92        28.60 o
 -10   3   6        542.51        552.85        13.63 o
  -9   3   6       1206.24       1159.13        18.88 o
  -8   3   6        669.70        753.30        15.64 o
  -7   3   6        883.76        947.64        16.21 o
  -6   3   6        495.29        482.68        11.83 o
  -5   3   6         81.33         71.59         7.47 o
  -4   3   6       7389.41       7620.37        61.17 o
  -3   3   6        537.01        492.55        12.87 o
  -2   3   6         35.22         88.94         7.28 o
  -1   3   6         11.19         46.75         7.12 o
   0   3   6       3663.52       3780.27        35.86 o
   1   3   6      12400.20      12355.67       117.39 o
   2   3   6       4365.39       4192.54        46.57 o
   3   3   6       2395.06       2595.18        33.93 o
   4   3   6        425.51        347.49        17.95 o
   5   3   6       2776.09       2779.43        39.07 o
   6   3   6        317.18        277.42        18.70 o
   7   3   6        461.24        449.15        18.70 o
   8   3   6        217.20        226.91        13.79 o
   9   3   6       3493.48       3390.33        55.68 o
  10   3   6        229.89        233.86        22.09 o
  11   3   6         13.82         -8.37        17.98 o
  12   3   6       1405.45       1311.11        37.28 o
  13   3   6       5515.70       5177.73        70.95 o
  14   3   6         45.83         -3.15        17.53 o
  15   3   6         44.79         18.60        20.27 o
  16   3   6        404.36        406.47        27.91 o
  17   3   6         21.18         64.03        22.89 o
  18   3   6          7.13         -7.78        25.98 o
  19   3   6        503.66        553.33        38.35 o
  20   3   6         49.45         48.79        33.25 o
  21   3   6         72.39         99.64        43.46 o
 -25   4   6        268.00        283.54        29.74 o
 -24   4   6        309.78        364.08        29.67 o
 -23   4   6          0.09         47.28        26.50 o
 -22   4   6        105.34        102.69        22.94 o
 -21   4   6        213.73        233.84        32.99 o
 -20   4   6          8.94         10.40        19.11 o
 -19   4   6        166.99        166.02        32.03 o
 -18   4   6        188.49        171.99        18.60 o
 -17   4   6         97.82        132.02        16.13 o
 -16   4   6       2296.74       2087.88        35.43 o
 -15   4   6        147.96        161.32        14.40 o
 -14   4   6       2509.61       2569.83        36.37 o
 -13   4   6       3247.73       3147.79        45.61 o
 -12   4   6          9.99         23.01        10.16 o
 -11   4   6         73.01         91.44        10.60 o
 -10   4   6       2880.82       2674.62        32.99 o
  -9   4   6          0.40         -1.28         8.21 o
  -8   4   6        133.08        125.54         9.24 o
  -7   4   6       1134.64       1084.37        18.53 o
  -6   4   6      15265.09      15377.58       124.98 o
  -5   4   6      22331.41      24746.39       196.17 o
  -4   4   6       1361.57       1312.63        32.90 o
  -3   4   6       4093.01       4521.93        40.80 o
  -2   4   6       3392.76       3517.80        33.27 o
  -1   4   6       3582.78       3831.92        41.08 o
   0   4   6       2553.29       2383.70        25.83 o
   1   4   6        347.10        440.58        16.11 o
   2   4   6        538.92        655.32        21.73 o
   3   4   6         98.29         79.79        10.07 o
   4   4   6        264.06        271.19        12.47 o
   5   4   6          1.44         -7.23         9.90 o
   6   4   6       1720.89       1491.65        30.91 o
   7   4   6          5.63         12.61        12.15 o
   8   4   6        164.66        161.24        16.61 o
   9   4   6         57.15         55.94        13.08 o
  10   4   6        190.46        180.46        15.70 o
  11   4   6          2.57          6.27        16.25 o
  12   4   6        672.01        698.04        29.14 o
  13   4   6        707.57        718.49        30.09 o
  14   4   6        161.49        177.42        22.28 o
  15   4   6        221.41        214.40        24.12 o
  16   4   6         55.61         41.11        24.35 o
  17   4   6         29.89         12.81        21.93 o
  18   4   6         57.42         44.60        24.05 o
  19   4   6          7.51         35.81        28.00 o
  20   4   6        531.90        690.52        42.52 o
  21   4   6         51.31         57.80        31.10 o
 -25   5   6         10.06         69.22        28.99 o
 -24   5   6        155.86        192.44        28.94 o
 -23   5   6          2.20         21.44        22.37 o
 -22   5   6        222.66        325.33        24.78 o
 -21   5   6          7.33         28.00        18.83 o
 -20   5   6        100.79        116.29        19.17 o
 -19   5   6        105.03        107.32        18.31 o
 -18   5   6          1.41          0.94        21.10 o
 -17   5   6        503.83        535.96        22.60 o
 -16   5   6          0.00        -10.10        18.91 o
 -15   5   6        310.47        274.43        15.98 o
 -14   5   6       1545.33       1543.83        28.35 o
 -13   5   6         93.95         78.79        11.53 o
 -12   5   6       1468.71       1517.88        25.98 o
 -11   5   6       1417.86       1359.46        22.41 o
 -10   5   6        254.96        356.76        13.89 o
  -9   5   6       3015.44       3021.45        30.35 o
  -8   5   6       7981.43       7840.16        64.04 o
  -7   5   6        518.39        443.14        10.54 o
  -6   5   6        777.51        578.18        21.17 o
  -5   5   6        790.46        972.81        24.18 o
  -4   5   6       5659.73       6500.30        66.54 o
  -3   5   6       1439.43       1535.54        26.89 o
  -2   5   6       3264.06       3382.68        39.23 o
  -1   5   6         65.22         74.10         9.64 o
   0   5   6       1491.90       1686.28        21.56 o
   1   5   6       1404.10       1585.82        20.52 o
   2   5   6        263.02        285.39        10.02 o
   3   5   6       1097.51       1232.79        19.54 o
   4   5   6        206.85        173.95         9.59 o
   5   5   6        107.48        110.87        11.22 o
   6   5   6         35.56         18.71        11.75 o
   7   5   6        339.94        448.60        37.10 o
   8   5   6       1290.87       1160.50        27.61 o
   9   5   6        215.74        298.74        16.91 o
  10   5   6          7.48         19.84        13.40 o
  11   5   6        961.99        959.09        33.45 o
  12   5   6         34.99        -10.12        19.30 o
  13   5   6         50.47          9.64        17.99 o
  14   5   6         48.61         69.77        37.00 o
  15   5   6        162.90        150.63        22.68 o
  16   5   6        473.87        364.76        40.17 o
  17   5   6        114.87         93.20        27.76 o
  18   5   6        132.29        131.85        30.05 o
  19   5   6        134.46        131.27        34.68 o
  20   5   6        204.79        266.04        42.96 o
  21   5   6         65.75         75.49        71.37 o
 -24   6   6         13.84         22.64        27.61 o
 -23   6   6        403.33        563.78        53.49 o
 -22   6   6         23.06         66.11        22.51 o
 -21   6   6         32.47         21.70        20.72 o
 -20   6   6        431.51        505.83        39.48 o
 -19   6   6        423.01        401.10        25.03 o
 -18   6   6        427.81        446.75        24.86 o
 -17   6   6        112.10        116.97        17.04 o
 -16   6   6        358.63        342.12        20.37 o
 -15   6   6         99.43        103.20        15.80 o
 -14   6   6       4275.64       4187.40        86.51 o
 -13   6   6       4099.14       4011.02        47.51 o
 -12   6   6       3148.36       3160.24        33.51 o
 -11   6   6         74.73        102.89         8.76 o
 -10   6   6        571.26        665.02        14.24 o
  -9   6   6       1761.59       1748.86        20.56 o
  -8   6   6         76.23         87.87         9.35 o
  -7   6   6       1426.64       1498.19        27.90 o
  -6   6   6       3318.22       3528.88        41.31 o
  -5   6   6       2066.49       2171.81        29.47 o
  -4   6   6      12220.85      12987.11       123.27 o
  -3   6   6        532.08        576.07        26.97 o
  -2   6   6         20.37         10.88         9.09 o
  -1   6   6         34.78          6.73         9.25 o
   0   6   6       1596.30       1635.00        27.15 o
   1   6   6        314.88        295.64        21.66 o
   2   6   6        261.84        231.96        15.82 o
   3   6   6       1152.92       1058.92        17.64 o
   4   6   6          4.08          7.11         7.48 o
   5   6   6        234.02        248.05        12.87 o
   6   6   6        213.15        194.30        12.47 o
   7   6   6        433.78        436.20        16.09 o
   8   6   6        315.05        377.99        19.52 o
   9   6   6        617.37        679.23        24.91 o
  10   6   6        951.75        946.58        34.96 o
  11   6   6        103.87        122.15        18.23 o
  12   6   6        146.90         78.27        22.67 o
  13   6   6        721.86        710.19        34.64 o
  14   6   6         23.14        -13.33        29.48 o
  15   6   6          1.92         25.80        29.60 o
  16   6   6        442.89        417.00        47.31 o
  17   6   6         96.32        150.59        28.30 o
  18   6   6         50.24         37.99        29.11 o
  19   6   6        489.44        491.19        38.57 o
  20   6   6        171.51        273.14        62.00 o
 -24   7   6         74.81        109.23        29.31 o
 -23   7   6        150.64        220.22        32.36 o
 -22   7   6         38.02         41.76        23.62 o
 -21   7   6        303.38        407.97        29.56 o
 -20   7   6          3.86         -6.99        19.25 o
 -19   7   6        329.99        359.15        27.09 o
 -18   7   6         64.37         68.09        18.59 o
 -17   7   6        194.73        204.95        19.43 o
 -16   7   6        444.28        436.36        22.06 o
 -15   7   6         18.29         13.84        15.02 o
 -14   7   6          1.76         18.93        14.13 o
 -13   7   6       1882.21       1802.96        29.68 o
 -12   7   6        374.97        383.83        12.61 o
 -11   7   6         58.24         45.56        11.95 o
 -10   7   6        521.19        532.28        18.52 o
  -9   7   6       1932.66       1911.73        30.11 o
  -8   7   6        531.08        540.31        19.03 o
  -7   7   6      11662.38      11672.10       125.33 o
  -6   7   6        158.38        135.58        12.21 o
  -5   7   6          1.61          8.48        10.12 o
  -4   7   6        119.50        218.83        23.72 o
  -3   7   6       4791.86       4993.60        66.68 o
  -2   7   6        314.56        358.95        13.49 o
  -1   7   6       2122.85       2186.50        29.14 o
   0   7   6         46.14         66.99         8.93 o
   1   7   6         49.90         58.63         9.13 o
   2   7   6        161.17        164.29        11.94 o
   3   7   6          0.01          1.15         9.80 o
   4   7   6         25.07         28.86        12.40 o
   5   7   6        309.19        372.50        26.73 o
   6   7   6         34.99         41.05         8.96 o
   7   7   6          1.29          1.06         9.66 o
   8   7   6        891.95        828.56        29.97 o
   9   7   6          9.74         15.72        14.57 o
  10   7   6        206.99        293.01        19.72 o
  11   7   6        605.48        541.08        24.61 o
  12   7   6       1974.22       1751.69        42.38 o
  13   7   6         14.93         -6.33        20.58 o
  14   7   6         39.29         41.74        22.11 o
  15   7   6        448.79        430.47        31.56 o
  16   7   6         65.81         38.00        24.58 o
  17   7   6         94.33         80.47        26.82 o
  18   7   6         91.02        109.43        28.88 o
  19   7   6          0.44        -13.87        26.15 o
  20   7   6          0.19         40.92        28.52 o
 -23   8   6        552.27        665.61        39.37 o
 -22   8   6        102.15        120.12        24.67 o
 -21   8   6        145.32        145.47        33.51 o
 -20   8   6        308.97        364.31        26.24 o
 -19   8   6          0.00         12.40        18.73 o
 -18   8   6          9.45          4.08        17.63 o
 -17   8   6       2186.17       2242.47        51.39 o
 -16   8   6         31.51         -2.99        18.52 o
 -15   8   6        583.99        573.35        19.27 o
 -14   8   6        237.12        242.11        22.33 o
 -13   8   6        914.33        833.73        43.06 o
 -12   8   6        282.11        260.91        18.85 o
 -11   8   6          3.89         28.40        13.85 o
 -10   8   6       1011.22       1010.98        28.33 o
  -9   8   6         39.89         40.31        12.85 o
  -8   8   6        243.79        257.48        15.46 o
  -7   8   6        579.98        591.89        31.22 o
  -6   8   6        867.29        848.03        30.80 o
  -5   8   6        542.88        627.05        35.38 o
  -4   8   6       2296.59       2412.41        40.34 o
  -3   8   6        262.23        247.41        15.28 o
  -2   8   6         68.54         89.15        16.12 o
  -1   8   6       2394.63       2256.92        30.71 o
   0   8   6        931.62        881.05        29.05 o
   1   8   6        224.05        228.59        11.28 o
   2   8   6       5870.41       5770.88        67.26 o
   3   8   6       1472.61       1561.04        28.69 o
   4   8   6          2.09          7.61         9.63 o
   5   8   6        369.53        420.07        19.94 o
   6   8   6         77.71         83.95        18.25 o
   7   8   6        320.03        375.01        48.91 o
   8   8   6        135.98         80.29        23.90 o
   9   8   6        222.36        194.45        12.16 o
  10   8   6          5.27         -2.60        13.48 o
  11   8   6          4.22         -4.56        14.92 o
  12   8   6        274.76        310.58        34.13 o
  13   8   6        378.77        444.23        44.55 o
  14   8   6         38.83         99.81        22.26 o
  15   8   6         50.55         17.58        25.42 o
  16   8   6        102.29         69.18        24.96 o
  17   8   6        196.84        274.50        47.71 o
  18   8   6          9.71         14.78        37.47 o
  19   8   6          5.70         23.03        33.65 o
 -22   9   6         92.87        146.20        21.90 o
 -21   9   6          4.07         22.35        20.19 o
 -20   9   6         34.76         50.20        17.05 o
 -19   9   6         11.53        -24.92        24.92 o
 -18   9   6        242.61        196.92        28.94 o
 -17   9   6        719.04        680.81        38.22 o
 -16   9   6        457.03        446.70        32.38 o
 -15   9   6         73.53         42.34        26.97 o
 -14   9   6         29.89         18.51        22.15 o
 -13   9   6       1882.00       1971.08        52.17 o
 -12   9   6        528.02        501.19        31.74 o
 -11   9   6        738.79        685.37        26.90 o
 -10   9   6        117.45        161.85        17.87 o
  -9   9   6       2236.94       2169.36        59.06 o
  -8   9   6       1288.70       1309.78        33.49 o
  -7   9   6       1723.20       1773.10        37.12 o
  -6   9   6        391.45        403.50        29.29 o
  -5   9   6       1598.79       1576.78        29.13 o
  -4   9   6        317.54        327.04        14.88 o
  -3   9   6         26.26         27.48        10.51 o
  -2   9   6        245.90        249.81        13.45 o
  -1   9   6        970.63        986.41        22.82 o
   0   9   6          0.71          7.98        10.15 o
   1   9   6        920.04        926.41        20.18 o
   2   9   6        135.47        125.80        11.74 o
   3   9   6        151.80        143.40        11.87 o
   4   9   6          4.99         13.37        10.36 o
   5   9   6        408.64        392.63        19.93 o
   6   9   6          4.08         25.71        18.22 o
   7   9   6       3094.50       2878.47        61.44 o
   8   9   6         88.42         96.41        25.27 o
   9   9   6          3.53         -1.65        24.22 o
  10   9   6       1240.44       1222.47        43.94 o
  11   9   6        375.52        338.07        27.35 o
  12   9   6        162.30        147.73        24.67 o
  13   9   6       1185.18       1186.10        46.65 o
  14   9   6        125.82        162.97        20.46 o
  15   9   6        103.42        112.08        21.49 o
  16   9   6         12.51         20.14        20.95 o
  17   9   6        165.94        237.07        43.30 o
  18   9   6         22.75         36.41        23.91 o
 -22  10   6         55.99         39.76        36.10 o
 -21  10   6        123.16        127.31        31.33 o
 -20  10   6        506.86        495.87        38.61 o
 -19  10   6        458.65        511.04        37.21 o
 -18  10   6         32.29         41.50        52.41 o
 -17  10   6          4.76         63.20        25.35 o
 -16  10   6          3.14        -12.88        22.95 o
 -15  10   6         25.70         68.98        23.31 o
 -14  10   6         18.84         25.88        21.43 o
 -13  10   6         17.50          1.49        19.75 o
 -12  10   6        237.96        212.41        28.65 o
 -11  10   6         55.56         61.92        17.11 o
 -10  10   6        262.99        259.95        19.68 o
  -9  10   6        753.82        722.37        26.53 o
  -8  10   6         33.36         26.31        14.81 o
  -7  10   6        129.66        129.00        15.88 o
  -6  10   6        487.25        504.83        21.03 o
  -5  10   6        767.99        837.57        27.30 o
  -4  10   6          0.05         -0.41        13.02 o
  -3  10   6          2.98         -0.87        10.77 o
  -2  10   6          1.83         -2.80        10.50 o
  -1  10   6       1255.81       1140.08        26.56 o
   0  10   6       4581.82       4423.51        75.95 o
   1  10   6       1580.79       1594.63        28.77 o
   2  10   6          0.76         -2.74        12.90 o
   3  10   6        256.01        261.46        16.20 o
   4  10   6         83.91         85.94        16.24 o
   5  10   6        340.57        406.24        27.99 o
   6  10   6       1532.35       1588.90        48.90 o
   7  10   6        166.71        137.80        25.63 o
   8  10   6         55.14         10.77        24.59 o
   9  10   6        201.89        155.61        43.26 o
  10  10   6         25.45         35.98        20.55 o
  11  10   6        478.95        503.30        31.74 o
  12  10   6       1001.88        998.01        42.72 o
  13  10   6        388.69        272.30        28.87 o
  14  10   6        453.47        407.93        41.86 o
  15  10   6          1.44        -25.19        31.45 o
  16  10   6         64.17         -1.12        33.60 o
  17  10   6         17.49          1.96        34.99 o
 -21  11   6        442.00        478.69        42.82 o
 -20  11   6        125.94        150.55        36.84 o
 -19  11   6         10.14         28.79        26.86 o
 -18  11   6         21.84         49.43        25.42 o
 -17  11   6         17.11         15.13        24.15 o
 -16  11   6        736.81        736.56        37.77 o
 -15  11   6        115.11         96.82        23.64 o
 -14  11   6         24.58         25.35        21.62 o
 -13  11   6         88.59         70.32        23.87 o
 -12  11   6        163.01        144.25        21.96 o
 -11  11   6         88.75         82.86        18.10 o
 -10  11   6         15.81         20.50        16.12 o
  -9  11   6       1991.08       1843.54        40.65 o
  -8  11   6         56.92         55.91        15.54 o
  -7  11   6        289.82        320.26        21.90 o
  -6  11   6         16.62         -8.70        13.74 o
  -5  11   6         37.90         52.84        14.34 o
  -4  11   6        941.23       1014.19        29.32 o
  -3  11   6        380.81        400.61        27.68 o
  -2  11   6        119.82        182.00        15.37 o
  -1  11   6        614.86        664.59        24.00 o
   0  11   6        532.16        649.78        28.28 o
   1  11   6        530.73        508.74        24.39 o
   2  11   6       1014.61        916.34        43.62 o
   3  11   6       2315.93       2294.85        44.44 o
   4  11   6        242.23        209.30        20.64 o
   5  11   6       1683.99       1699.61        69.71 o
   6  11   6        581.61        592.39        29.35 o
   7  11   6        151.39         95.16        43.26 o
   8  11   6          3.90        -14.42        38.93 o
   9  11   6        148.05         64.88        44.70 o
  10  11   6        154.13        100.85        27.99 o
  11  11   6        122.32         61.72        27.21 o
  12  11   6         62.20         36.78        28.03 o
  13  11   6          6.67         -1.21        22.75 o
  14  11   6        497.39        368.99        41.57 o
  15  11   6        365.42        356.47        63.44 o
  16  11   6         88.06         81.31        45.42 o
 -20  12   6        500.58        477.25        60.56 o
 -19  12   6         21.87         25.47        27.07 o
 -18  12   6         43.93         51.98        25.95 o
 -17  12   6          0.05         13.76        24.08 o
 -16  12   6        188.07        176.34        26.71 o
 -15  12   6        504.02        488.99        31.92 o
 -14  12   6          2.97        -10.19        33.67 o
 -13  12   6        206.71        213.86        24.08 o
 -12  12   6        338.97        326.16        25.83 o
 -11  12   6        252.07        290.05        26.79 o
 -10  12   6        278.27        289.47        33.62 o
  -9  12   6        504.80        459.75        41.21 o
  -8  12   6       1219.69       1270.15        36.00 o
  -7  12   6         29.75         32.39        16.02 o
  -6  12   6        700.88        688.98        25.58 o
  -5  12   6        440.33        452.56        20.85 o
  -4  12   6          0.52         10.35        13.87 o
  -3  12   6       1020.03       1044.28        29.84 o
  -2  12   6        430.28        460.00        32.88 o
  -1  12   6        731.14        768.31        50.32 o
   0  12   6         59.17         37.49        13.55 o
   1  12   6         46.52         49.05        18.35 o
   2  12   6       1067.93       1117.27        37.31 o
   3  12   6        226.27        175.79        17.99 o
   4  12   6        367.49        354.35        27.45 o
   5  12   6        150.69        175.95        25.16 o
   6  12   6       1177.03       1241.74        49.49 o
   7  12   6        957.39        997.07        79.30 o
   8  12   6         83.09        206.18        49.02 o
   9  12   6        364.39        297.02        54.79 o
  10  12   6        110.56         98.99        28.27 o
  11  12   6        198.04        235.73        58.39 o
  12  12   6        389.07        388.13        38.06 o
  13  12   6        155.45         94.44        39.65 o
  14  12   6          0.35        -30.28        30.28 o
  15  12   6         52.43         98.72        34.91 o
 -18  13   6         35.75         30.93        25.55 o
 -17  13   6         10.90         -2.42        23.16 o
 -16  13   6          0.52         23.47        22.88 o
 -15  13   6         21.58         25.10        45.68 o
 -14  13   6          0.14         -3.13        30.87 o
 -13  13   6         48.17         20.82        20.58 o
 -12  13   6         48.51          6.07        19.56 o
 -11  13   6          8.46         21.85        19.30 o
 -10  13   6        504.95        478.36        24.21 o
  -9  13   6         53.18         70.89        16.74 o
  -8  13   6          0.49         21.44        15.87 o
  -7  13   6        554.95        507.33        22.98 o
  -6  13   6        188.90        163.39        17.44 o
  -5  13   6        103.01         72.70        15.44 o
  -4  13   6         50.91         55.73        15.28 o
  -3  13   6        849.17        732.30        27.12 o
  -2  13   6        668.83        708.52        26.25 o
  -1  13   6        775.20        816.67        27.71 o
   0  13   6        157.61        143.69        15.89 o
   1  13   6       1311.51       1311.25        39.64 o
   2  13   6        293.42        331.50        22.88 o
   3  13   6        698.68        656.42        30.64 o
   4  13   6         27.16         43.05        18.52 o
   5  13   6          0.36        -17.45        31.23 o
   6  13   6        280.46        216.05        56.23 o
   7  13   6        547.74        476.07        33.59 o
   8  13   6        122.83         99.44        25.31 o
   9  13   6          0.00         33.16        44.70 o
  10  13   6         49.53         39.73        34.60 o
  11  13   6         16.80          1.25        25.87 o
  12  13   6         19.09         16.56        28.27 o
  13  13   6         51.97         71.23        31.19 o
  14  13   6         29.77          8.93        47.58 o
 -17  14   6         33.59         11.22        23.71 o
 -16  14   6        514.76        447.06        32.54 o
 -15  14   6         10.41        -20.60        20.60 o
 -14  14   6         12.57         22.86        20.72 o
 -13  14   6        124.42        112.45        40.44 o
 -12  14   6         14.00         28.84        19.71 o
 -11  14   6         51.76         20.87        18.85 o
 -10  14   6        581.12        581.89        29.12 o
  -9  14   6          4.45         10.65        16.21 o
  -8  14   6         86.90         64.08        16.83 o
  -7  14   6          3.72          2.90        14.99 o
  -6  14   6        603.48        524.94        24.77 o
  -5  14   6        334.25        317.28        19.62 o
  -4  14   6         88.60         79.77        17.90 o
  -3  14   6        263.45        258.86        18.17 o
  -2  14   6        174.73        145.82        18.16 o
  -1  14   6          7.85         23.99        14.03 o
   0  14   6         24.25         52.22        17.40 o
   1  14   6         57.51         34.31        17.94 o
   2  14   6        117.03        108.14        19.40 o
   3  14   6        718.78        642.89        36.53 o
   4  14   6       2020.51       2001.23        50.19 o
   5  14   6         11.71         21.21        54.79 o
   6  14   6       1110.15       1032.30        98.04 o
   7  14   6         77.76        111.38        38.93 o
   8  14   6        223.69        258.77        29.33 o
   9  14   6         30.02         56.03        19.90 o
  10  14   6        508.08        447.15        37.43 o
  11  14   6          1.85        -54.79        54.79 o
  12  14   6          0.80          6.13        82.18 o
  13  14   6          5.85         30.28        36.05 o
 -15  15   6        108.86         86.85        23.69 o
 -14  15   6         27.67         24.88        20.83 o
 -13  15   6          0.00          7.83        19.85 o
 -12  15   6         62.70         63.71        20.58 o
 -11  15   6         60.72         44.89        19.72 o
 -10  15   6         88.79         58.65        19.30 o
  -9  15   6       1097.97       1239.06        36.80 o
  -8  15   6         17.29          4.43        15.47 o
  -7  15   6          4.74         -4.15        15.24 o
  -6  15   6         11.05         -1.25        19.30 o
  -5  15   6         35.68          3.45        14.65 o
  -4  15   6        408.18        415.96        21.19 o
  -3  15   6         64.85         29.73        15.01 o
  -2  15   6         14.22         17.34        14.07 o
  -1  15   6        255.38        256.97        17.83 o
   0  15   6        491.05        462.77        25.23 o
   1  15   6          4.93         -0.95        17.40 o
   2  15   6          0.23          5.66        25.95 o
   3  15   6         32.21         15.93        21.06 o
   4  15   6         15.01          0.27        20.52 o
   5  15   6        551.49        532.24        33.34 o
   6  15   6          0.67        -15.86        21.59 o
   7  15   6          2.42        -22.67        22.67 o
   8  15   6          0.36        -20.04        23.14 o
   9  15   6         63.96         78.77        20.87 o
  10  15   6          0.06        -29.62        38.59 o
  11  15   6         13.95          8.33        20.76 o
 -13  16   6          2.74        -21.63        31.72 o
 -12  16   6        201.81        197.32        23.27 o
 -11  16   6         93.92        137.72        21.85 o
 -10  16   6         91.24         71.50        20.53 o
  -9  16   6         98.12        149.30        20.16 o
  -8  16   6        165.79        146.92        18.00 o
  -7  16   6         46.95         36.90        15.76 o
  -6  16   6         36.81         47.11        16.02 o
  -5  16   6        199.39        209.43        20.39 o
  -4  16   6        156.69        203.85        29.55 o
  -3  16   6          7.56         -6.85        14.28 o
  -2  16   6         40.69         35.35        15.18 o
  -1  16   6         79.35         67.59        19.20 o
   0  16   6         40.92         64.36        40.56 o
   1  16   6         71.59        108.70        29.77 o
   2  16   6         41.98         59.31        21.81 o
   3  16   6        231.64        197.48        25.58 o
   4  16   6          3.72          4.72        21.63 o
   5  16   6        301.19        272.04        39.65 o
   6  16   6          4.66         -1.44        22.67 o
   7  16   6         28.54         51.99        24.23 o
   8  16   6         31.75          4.77        25.07 o
  -9  17   6        503.87        514.87        38.03 o
  -8  17   6         19.91         -0.43        16.44 o
  -7  17   6         72.15         52.32        16.74 o
  -6  17   6         64.33         34.13        15.62 o
  -5  17   6         50.58         67.08        15.93 o
  -4  17   6         99.43        129.42        16.92 o
  -3  17   6         96.08        122.24        16.61 o
  -2  17   6        210.40        239.10        18.03 o
  -1  17   6        886.47        953.73        38.27 o
   0  17   6        167.95        155.81        20.89 o
   1  17   6         83.36        110.10        23.18 o
   2  17   6        202.07        209.11        24.94 o
   3  17   6        198.46        220.49        26.63 o
   4  17   6        113.10        114.52        34.60 o
   5  17   6          0.18         58.39        22.91 o
 -26   1   7         24.04         73.96        30.72 o
 -25   1   7         78.78         24.50        26.19 o
 -24   1   7         22.72         28.09        24.75 o
 -23   1   7        130.85        141.40        25.08 o
 -22   1   7         32.84         27.00        20.54 o
 -21   1   7        450.52        434.64        32.02 o
 -20   1   7        436.04        473.61        25.12 o
 -19   1   7        950.35        971.83        30.53 o
 -18   1   7         19.64         18.34        15.30 o
 -17   1   7        405.24        436.57        20.01 o
 -16   1   7       1947.20       1819.02        32.00 o
 -15   1   7        222.18        195.43        14.45 o
 -14   1   7        274.15        266.82        14.44 o
 -13   1   7          0.78          3.37        10.39 o
 -12   1   7          2.12         -9.63         9.63 o
 -11   1   7        147.20        137.58        10.98 o
 -10   1   7        684.97        790.37        19.11 o
  -9   1   7       3142.80       3184.59        45.44 o
  -8   1   7        683.12        758.12        18.03 o
  -7   1   7        762.87        961.58        19.23 o
  -6   1   7       3367.51       3604.71        44.52 o
  -5   1   7          6.00          4.00         8.48 o
  -4   1   7       5257.94       5231.46        51.91 o
  -3   1   7       2315.83       2348.58        31.09 o
  -2   1   7        447.25        451.20        15.68 o
  -1   1   7        159.30        139.15        11.91 o
   0   1   7       5725.41       5980.09        76.84 o
   1   1   7        238.23        322.28        15.36 o
   2   1   7       4011.25       4175.65        68.18 o
   3   1   7        903.00        889.02        21.51 o
   4   1   7        348.11        416.44        18.70 o
   5   1   7       3628.03       3626.33        54.83 o
   6   1   7        158.65        187.42        13.22 o
   7   1   7        315.41        308.90        14.94 o
   8   1   7        612.27        632.95        22.28 o
   9   1   7        423.77        389.30        17.65 o
  10   1   7        997.38        982.04        27.59 o
  11   1   7        206.34        228.06        17.61 o
  12   1   7        115.08         77.91        16.27 o
  13   1   7       3043.17       2922.43        52.28 o
  14   1   7        148.69        189.51        23.87 o
  15   1   7         33.72         35.58        22.27 o
  16   1   7        456.26        398.26        29.35 o
  17   1   7         25.22          3.16        26.01 o
  18   1   7        119.96        130.50        30.65 o
  19   1   7        139.07        170.75        31.99 o
  20   1   7        160.47         97.32        37.72 o
  21   1   7        145.58        212.13        54.07 o
 -26   2   7         51.20         87.06        93.00 o
 -25   2   7          0.01         16.96        31.40 o
 -24   2   7         19.91         34.95        24.10 o
 -23   2   7          6.96         10.84        27.47 o
 -22   2   7       1221.28       1252.50        41.44 o
 -21   2   7        332.29        366.16        26.50 o
 -20   2   7        305.36        299.91        22.43 o
 -19   2   7         62.67         20.40        16.27 o
 -18   2   7        773.32        697.08        31.48 o
 -17   2   7        549.36        461.09        20.43 o
 -16   2   7         47.75         39.82        15.44 o
 -15   2   7        442.08        442.21        17.07 o
 -14   2   7          0.09         -1.61        10.77 o
 -13   2   7          2.75          7.75        10.42 o
 -12   2   7         73.32        125.20        11.39 o
 -11   2   7       2045.60       1985.63        27.71 o
 -10   2   7        578.65        650.40        17.39 o
  -9   2   7        698.21        794.00        18.60 o
  -8   2   7        205.85        328.24        17.51 o
  -7   2   7         77.53        135.87        10.69 o
  -6   2   7       1840.67       1675.09        24.81 o
  -5   2   7        618.32        569.31        17.65 o
  -4   2   7       6576.82       7163.19        76.72 o
  -3   2   7        921.74        909.54        19.08 o
  -2   2   7       2802.35       3016.96        34.84 o
  -1   2   7          0.05          6.47         8.73 o
   0   2   7       2360.67       2399.05        34.17 o
   1   2   7         18.44          6.64         9.89 o
   2   2   7         16.23         20.61         9.72 o
   3   2   7       7103.40       7289.69        81.76 o
   4   2   7        636.57        689.91        23.19 o
   5   2   7        429.67        411.74        17.09 o
   6   2   7         72.70         42.16        10.82 o
   7   2   7       2618.79       2569.80        34.69 o
   8   2   7       1323.10       1352.12        26.22 o
   9   2   7        441.63        390.86        17.79 o
  10   2   7       2454.71       2424.98        40.73 o
  11   2   7         76.73         81.43        16.05 o
  12   2   7        674.86        682.92        26.24 o
  13   2   7        728.22        677.67        27.34 o
  14   2   7         24.59         37.12        28.08 o
  15   2   7        453.52        475.73        26.26 o
  16   2   7         20.03        -28.69        39.39 o
  17   2   7        144.70        101.81        28.03 o
  18   2   7        201.80        267.52        32.93 o
  19   2   7        305.80        387.94        35.98 o
  20   2   7        192.50        203.43        34.08 o
  21   2   7         69.07         97.34        39.72 o
 -25   3   7         79.22        118.04        26.84 o
 -24   3   7          1.68         -9.40        42.89 o
 -23   3   7         99.03         96.91        26.56 o
 -22   3   7         87.60        124.69        24.87 o
 -21   3   7        203.17        273.14        24.79 o
 -20   3   7        152.77        195.70        21.65 o
 -19   3   7        174.25        204.45        18.55 o
 -18   3   7         61.56         64.56        15.87 o
 -17   3   7         27.81         24.33        14.38 o
 -16   3   7          3.54         -6.83        13.18 o
 -15   3   7        135.56        153.71        12.11 o
 -14   3   7         38.14         42.72        13.90 o
 -13   3   7       1524.56       1404.44        24.39 o
 -12   3   7       1204.02       1159.01        21.17 o
 -11   3   7        540.36        486.77        14.14 o
 -10   3   7       7751.77       7731.31        68.85 o
  -9   3   7        548.14        550.79        18.32 o
  -8   3   7       2073.89       2333.91        27.25 o
  -7   3   7       2047.87       2151.47        24.61 o
  -6   3   7          1.06         -8.29         8.29 o
  -5   3   7      31581.00      33957.32       351.48 o
  -4   3   7       1549.43       1506.16        25.34 o
  -3   3   7       1768.02       1338.78        21.56 o
  -2   3   7         53.33         35.07         8.63 o
  -1   3   7        285.37        272.43        14.46 o
   0   3   7       3894.39       4013.72        44.89 o
   1   3   7       2219.05       2184.89        30.58 o
   2   3   7        147.73        221.15        12.31 o
   3   3   7        479.03        441.60        21.92 o
   4   3   7       2882.03       2672.34        35.95 o
   5   3   7       2772.72       2858.80        45.57 o
   6   3   7       1452.01       1394.62        26.55 o
   7   3   7       3172.88       2965.17        40.38 o
   8   3   7        295.45        242.37        13.80 o
   9   3   7       1298.65       1270.92        26.53 o
  10   3   7        254.06        255.71        18.34 o
  11   3   7       1583.58       1477.53        70.76 o
  12   3   7         14.38         -6.09        16.41 o
  13   3   7        799.24        759.80        28.30 o
  14   3   7          8.98          7.66        19.79 o
  15   3   7          5.07         17.80        20.91 o
  16   3   7         70.03         58.05        23.13 o
  17   3   7         10.15          7.06        25.95 o
  18   3   7         39.06         77.79        32.61 o
  19   3   7          5.33         30.65        29.41 o
  20   3   7          0.81         -2.62        29.48 o
 -25   4   7          0.10         36.07        26.24 o
 -24   4   7        120.13        168.19        26.49 o
 -23   4   7        103.98        146.17        29.07 o
 -22   4   7         76.53         73.50        22.17 o
 -21   4   7         51.34         46.82        18.98 o
 -20   4   7        545.77        554.93        25.73 o
 -19   4   7        105.31        116.00        18.58 o
 -18   4   7        155.80        161.03        18.57 o
 -17   4   7       1230.70       1220.28        30.73 o
 -16   4   7       4271.31       4055.65        50.86 o
 -15   4   7       1370.99       1291.44        28.35 o
 -14   4   7        861.08        851.98        23.74 o
 -13   4   7        151.15        146.55        13.16 o
 -12   4   7        485.30        461.19        16.95 o
 -11   4   7          1.85         -4.48         7.32 o
 -10   4   7        471.62        439.75        12.13 o
  -9   4   7        305.66        298.92        11.86 o
  -8   4   7       5554.10       5914.68        50.82 o
  -7   4   7       1599.77       1658.85        20.50 o
  -6   4   7       4829.92       4964.51        43.45 o
  -5   4   7       7795.57       8019.43        68.75 o
  -4   4   7      10525.17      11120.26        92.14 o
  -3   4   7       6428.15       6865.48        55.71 o
  -2   4   7        855.33        848.66        17.67 o
  -1   4   7       6566.16       6538.84        57.61 o
   0   4   7       6541.85       6801.83        59.72 o
   1   4   7         54.73         37.03         9.56 o
   2   4   7        903.21        863.15        20.46 o
   3   4   7       8111.45       7536.77        77.19 o
   4   4   7        683.01        660.44        27.29 o
   5   4   7        516.37        547.46        18.00 o
   6   4   7        734.20        858.16        24.09 o
   7   4   7         13.60          1.71        11.63 o
   8   4   7        621.18        624.31        19.52 o
   9   4   7        252.18        244.35        15.41 o
  10   4   7        569.61        531.04        27.21 o
  11   4   7       1946.56       1838.30        60.98 o
  12   4   7         36.42         32.73        22.39 o
  13   4   7        111.87         57.37        19.83 o
  14   4   7        155.16        129.39        23.52 o
  15   4   7         12.92         27.49        21.09 o
  16   4   7       1417.92       1400.99        47.75 o
  17   4   7          8.86          8.70        22.32 o
  18   4   7         33.12         28.65        27.65 o
  19   4   7          5.25        -17.09        27.99 o
  20   4   7        177.64        303.57        54.22 o
 -25   5   7         10.86         27.25        26.92 o
 -24   5   7        189.88        239.33        27.43 o
 -23   5   7        526.23        617.69        32.70 o
 -22   5   7         50.25         77.23        20.64 o
 -21   5   7         31.99         28.39        19.07 o
 -20   5   7         12.00         41.74        18.27 o
 -19   5   7         88.84         75.75        18.23 o
 -18   5   7        998.06        956.89        29.64 o
 -17   5   7        350.99        338.70        20.23 o
 -16   5   7        591.29        599.68        23.13 o
 -15   5   7        171.04        188.68        15.35 o
 -14   5   7        913.61        862.92        22.71 o
 -13   5   7        345.28        394.85        15.94 o
 -12   5   7       1166.07       1051.00        32.12 o
 -11   5   7       1268.67       1174.94        22.41 o
 -10   5   7        632.78        635.18        16.12 o
  -9   5   7       1272.29       1163.40        23.71 o
  -8   5   7        607.95        755.94        20.62 o
  -7   5   7       1249.56       1237.06        19.16 o
  -6   5   7       2254.24       2332.52        39.78 o
  -5   5   7      21066.79      21815.33       202.76 o
  -4   5   7          8.07         -9.41         9.41 o
  -3   5   7         35.97         51.17         9.78 o
  -2   5   7       1549.47       1676.57        26.24 o
  -1   5   7        266.85        317.93         9.94 o
   0   5   7       1122.98       1101.15        16.73 o
   1   5   7       1490.09       1510.06        21.74 o
   2   5   7         93.26        113.67        11.11 o
   3   5   7       2083.11       2115.82        27.03 o
   4   5   7          3.76         -1.52         8.73 o
   5   5   7         33.40         60.16        11.28 o
   6   5   7       5981.99       5985.69        93.89 o
   7   5   7       4893.38       4782.32        60.52 o
   8   5   7        472.03        427.26        18.35 o
   9   5   7       1370.61       1285.97        31.47 o
  10   5   7        625.61        583.71        26.64 o
  11   5   7        480.13        392.07        26.19 o
  12   5   7        302.79        245.91        26.48 o
  13   5   7        297.71        306.42        28.52 o
  14   5   7         35.88         -3.65        19.60 o
  15   5   7        848.97        840.30        36.17 o
  16   5   7        325.23        267.24        31.00 o
  17   5   7          8.52         13.45        26.23 o
  18   5   7         16.18         32.32        30.05 o
  19   5   7        201.09        225.29        41.34 o
  20   5   7          8.18        -22.65        48.30 o
 -24   6   7        392.96        517.44        40.31 o
 -23   6   7        328.65        398.90        29.67 o
 -22   6   7        284.69        309.48        26.70 o
 -21   6   7          9.17         58.67        21.20 o
 -20   6   7         74.42         93.48        21.48 o
 -19   6   7         84.03         79.58        20.26 o
 -18   6   7        579.06        602.23        38.31 o
 -17   6   7         85.50         86.68        19.58 o
 -16   6   7        689.22        657.18        24.59 o
 -15   6   7        936.15        901.27        26.95 o
 -14   6   7        118.65        129.36        14.56 o
 -13   6   7        671.55        616.43        19.98 o
 -12   6   7       1338.91       1301.62        21.27 o
 -11   6   7          0.03         -0.58         7.86 o
 -10   6   7        274.12        288.99        13.43 o
  -9   6   7       2340.32       2339.24        25.28 o
  -8   6   7       6173.23       6323.86        62.62 o
  -7   6   7          3.52          0.06         9.59 o
  -6   6   7        374.92        424.90        21.75 o
  -5   6   7       6964.82       7232.25        74.27 o
  -4   6   7        713.38        557.06        16.44 o
  -3   6   7          0.19          3.72         8.80 o
  -2   6   7         44.92         49.89         9.30 o
  -1   6   7        756.60        758.18        19.23 o
   0   6   7       2222.22       2290.73        34.86 o
   1   6   7        133.49        168.18        14.10 o
   2   6   7       1184.48       1244.14        29.12 o
   3   6   7         18.57         24.28         8.11 o
   4   6   7       4465.72       4488.94        50.08 o
   5   6   7       2307.95       2129.23        30.69 o
   6   6   7        180.80        171.51        12.47 o
   7   6   7        168.33        169.62        15.83 o
   8   6   7         47.31         40.69        16.72 o
   9   6   7        948.04        929.53        32.67 o
  10   6   7          2.85          3.73        16.49 o
  11   6   7         98.47        108.89        18.83 o
  12   6   7       1017.96        875.68        53.55 o
  13   6   7         21.58         18.20        22.30 o
  14   6   7         22.53         52.07        24.16 o
  15   6   7        261.29        232.18        29.29 o
  16   6   7          8.65         26.38        25.16 o
  17   6   7        126.95        216.05        32.23 o
  18   6   7          3.58         57.16        29.01 o
  19   6   7         49.99         83.04        40.30 o
 -24   7   7          3.86         20.09        29.78 o
 -23   7   7         32.07         64.59        25.52 o
 -22   7   7        192.35        257.39        28.38 o
 -21   7   7        253.94        266.41        26.88 o
 -20   7   7         12.15          7.51        20.78 o
 -19   7   7          4.75          5.18        18.03 o
 -18   7   7         73.18         85.74        18.82 o
 -17   7   7        352.02        335.74        22.12 o
 -16   7   7       1514.48       1444.55        36.68 o
 -15   7   7       1853.32       1713.52        37.50 o
 -14   7   7        494.93        524.10        21.52 o
 -13   7   7          3.64          4.82        10.46 o
 -12   7   7         42.31         51.96         9.74 o
 -11   7   7        188.61        181.15        14.38 o
 -10   7   7        260.54        276.75        14.24 o
  -9   7   7       5245.03       5083.00        58.22 o
  -8   7   7        757.17        772.11        30.50 o
  -7   7   7       8520.40       9408.26        94.66 o
  -6   7   7       1291.49       1465.01        25.41 o
  -5   7   7         56.51         75.74        15.80 o
  -4   7   7       1519.68       1652.63        41.16 o
  -3   7   7       3521.61       3468.60        45.46 o
  -2   7   7          0.10         -3.78         9.76 o
  -1   7   7          0.02          8.79        11.67 o
   0   7   7       2867.82       2896.39        40.67 o
   1   7   7       1804.85       1770.35        34.84 o
   2   7   7        696.53        779.40        25.82 o
   3   7   7       1092.59       1108.37        29.61 o
   4   7   7        198.68        184.28        16.64 o
   5   7   7        606.46        722.41        18.11 o
   6   7   7       1248.50       1239.57        24.52 o
   7   7   7        712.23        640.60        39.03 o
   8   7   7       2197.76       2109.40        47.40 o
   9   7   7       1355.47       1389.31        46.69 o
  10   7   7        944.46        747.13        48.24 o
  11   7   7        893.19        871.31        31.82 o
  12   7   7          6.04         -0.18        17.57 o
  13   7   7       1409.81       1535.44        50.70 o
  14   7   7        214.90        212.15        26.56 o
  15   7   7        108.77        159.33        26.80 o
  16   7   7         23.30         39.07        25.43 o
  17   7   7        157.26        184.07        30.47 o
  18   7   7         54.55         42.60        27.74 o
  19   7   7         93.16        101.87        30.58 o
 -23   8   7         58.95         39.54        24.11 o
 -22   8   7        691.70        859.95        47.45 o
 -21   8   7         16.60         -6.00        21.05 o
 -20   8   7        313.48        292.02        32.27 o
 -19   8   7          0.94         -2.79        21.62 o
 -18   8   7        507.59        496.60        25.66 o
 -17   8   7         49.28         40.65        17.13 o
 -16   8   7         41.03         21.95        15.56 o
 -15   8   7        191.10        208.52        12.67 o
 -14   8   7       1559.77       1680.26        46.81 o
 -13   8   7        181.48        185.65        20.60 o
 -12   8   7        486.82        516.21        25.19 o
 -11   8   7       1468.38       1372.16        33.41 o
 -10   8   7        102.93         98.08        15.21 o
  -9   8   7         60.99         44.25        13.75 o
  -8   8   7        695.45        795.14        36.24 o
  -7   8   7          0.01          6.11        11.76 o
  -6   8   7       3853.68       3836.19        51.39 o
  -5   8   7       1582.03       1663.46        35.30 o
  -4   8   7        562.17        694.70        21.03 o
  -3   8   7         13.55         37.36        12.53 o
  -2   8   7       1407.40       1367.74        43.01 o
  -1   8   7       2952.68       3035.12        41.93 o
   0   8   7          0.61         -9.04         9.04 o
   1   8   7        120.20        141.94        14.21 o
   2   8   7        148.63         97.35        12.12 o
   3   8   7        141.50        172.08        15.33 o
   4   8   7        766.03        698.46        26.22 o
   5   8   7       1904.85       2030.51        76.56 o
   6   8   7       1106.37       1107.81        37.66 o
   7   8   7       2155.53       1993.35        87.89 o
   8   8   7         57.83         56.04        11.26 o
   9   8   7        120.78        121.22        25.17 o
  10   8   7       1179.07       1059.56        32.05 o
  11   8   7         35.23         90.30        17.26 o
  12   8   7          0.32         26.84        17.27 o
  13   8   7        119.32        122.51        26.16 o
  14   8   7         11.10         28.27        21.72 o
  15   8   7        379.67        309.89        29.13 o
  16   8   7         82.76         82.02        27.49 o
  17   8   7         54.46         44.35        33.05 o
  18   8   7          1.74         32.55        30.44 o
 -22   9   7         70.87        116.14        24.16 o
 -21   9   7        329.52        376.81        23.38 o
 -20   9   7          9.27          5.17        27.24 o
 -19   9   7        109.26         74.66        28.66 o
 -18   9   7        168.83        158.15        29.51 o
 -17   9   7         24.20         40.09        29.29 o
 -16   9   7       1792.78       1956.99        58.11 o
 -15   9   7        499.41        440.38        31.80 o
 -14   9   7       3855.80       3949.83        85.73 o
 -13   9   7        372.69        407.27        57.61 o
 -12   9   7        729.76        652.68        31.99 o
 -11   9   7        619.11        557.50        26.25 o
 -10   9   7       2186.21       2167.63        45.22 o
  -9   9   7        880.65        846.19        30.02 o
  -8   9   7        329.85        295.22        19.58 o
  -7   9   7        336.45        426.60        21.10 o
  -6   9   7         42.33         51.12        14.54 o
  -5   9   7          0.00         -2.30        13.32 o
  -4   9   7       1862.86       2065.22        46.80 o
  -3   9   7         97.06        125.68        17.48 o
  -2   9   7        623.20        688.20        26.77 o
  -1   9   7        306.70        295.33        13.33 o
   0   9   7       1260.81       1307.29        24.44 o
   1   9   7          5.55         10.84        10.95 o
   2   9   7       4160.98       4330.73        56.58 o
   3   9   7       2112.08       2191.21        45.95 o
   4   9   7         76.30         64.21        15.53 o
   5   9   7          0.01         -5.51        15.84 o
   6   9   7         59.61         48.84        18.07 o
   7   9   7        395.10        313.84        24.15 o
   8   9   7        587.56        581.78        30.05 o
   9   9   7        794.19        834.67        64.16 o
  10   9   7          8.47          5.45        20.57 o
  11   9   7       1518.67       1412.02       103.80 o
  12   9   7          0.16          2.43        17.40 o
  13   9   7          0.04         16.49        15.79 o
  14   9   7         11.97         45.82        29.15 o
  15   9   7        295.15        331.66        26.98 o
  16   9   7          1.46         29.61        22.15 o
  17   9   7         51.15         75.40        28.45 o
  18   9   7        116.51        230.13        28.23 o
 -22  10   7         29.86         18.02        65.60 o
 -21  10   7         20.30          9.15        34.21 o
 -20  10   7        295.82        220.17        35.11 o
 -19  10   7        155.68        199.03        67.64 o
 -18  10   7          5.59         33.54        25.76 o
 -17  10   7        317.61        281.19        31.25 o
 -16  10   7        316.93        375.10        31.26 o
 -15  10   7         35.39        101.25        35.42 o
 -14  10   7         73.14         40.74        22.27 o
 -13  10   7       1829.55       1799.30        51.73 o
 -12  10   7          2.36          7.44        19.75 o
 -11  10   7        491.55        465.01        24.79 o
 -10  10   7        963.92        892.19        47.87 o
  -9  10   7        206.85        188.72        18.97 o
  -8  10   7        128.78         97.65        16.88 o
  -7  10   7       1047.00       1107.23        33.20 o
  -6  10   7       1277.12       1285.38        33.84 o
  -5  10   7         23.37         35.37        15.11 o
  -4  10   7         45.68         34.12        15.54 o
  -3  10   7        953.01       1076.06        30.34 o
  -2  10   7          0.02         21.28        13.68 o
  -1  10   7       1820.41       1805.84        37.28 o
   0  10   7        492.23        542.62        32.47 o
   1  10   7        685.32        662.05        28.21 o
   2  10   7       2775.90       2850.10        57.78 o
   3  10   7        379.09        335.52        25.05 o
   4  10   7         17.37         -4.35        17.99 o
   5  10   7        294.42        242.35        23.32 o
   6  10   7        541.68        562.53        28.36 o
   7  10   7         18.37         22.19        18.86 o
   8  10   7        451.78        483.04        29.32 o
   9  10   7         74.01         62.61        65.60 o
  10  10   7        300.74        316.91        34.60 o
  11  10   7         65.34        115.13        34.61 o
  12  10   7        489.25        383.34        31.07 o
  13  10   7         22.44         68.69        24.85 o
  14  10   7         74.66         96.19        34.60 o
  15  10   7         35.42         61.13        35.33 o
  16  10   7         86.93         95.16        37.41 o
  17  10   7        117.67        108.36        39.80 o
 -21  11   7         81.87        105.17        36.53 o
 -20  11   7        146.54        158.04        31.28 o
 -19  11   7        187.96        243.55        31.92 o
 -18  11   7         48.86         63.41        30.93 o
 -17  11   7          4.93        -14.39        24.63 o
 -16  11   7         67.97         39.78        24.43 o
 -15  11   7          0.02        -18.29        21.71 o
 -14  11   7        508.56        501.82        31.99 o
 -13  11   7         26.47         26.81        20.95 o
 -12  11   7        309.40        312.69        26.32 o
 -11  11   7        163.79        179.89        36.10 o
 -10  11   7         11.06          1.77        16.88 o
  -9  11   7        441.40        409.73        26.64 o
  -8  11   7       2609.91       2436.24        47.55 o
  -7  11   7        540.42        537.91        23.90 o
  -6  11   7       2865.34       2849.60        53.07 o
  -5  11   7         90.94        117.66        16.58 o
  -4  11   7        732.59        724.40        27.81 o
  -3  11   7        366.03        327.81        19.05 o
  -2  11   7       1094.30       1103.60        31.37 o
  -1  11   7         60.24        111.02        22.68 o
   0  11   7        440.94        439.71        20.90 o
   1  11   7        565.72        609.53        35.94 o
   2  11   7         85.56         76.76        27.61 o
   3  11   7       2780.93       2615.30        56.80 o
   4  11   7          4.15         27.76        18.71 o
   5  11   7        469.49        509.70        33.95 o
   6  11   7       1772.62       1771.93        67.05 o
   7  11   7        348.81        355.52        32.56 o
   8  11   7          1.98          2.97        23.74 o
   9  11   7        193.57        229.14        43.98 o
  10  11   7         21.53         15.83        26.63 o
  11  11   7         53.47         30.25        22.98 o
  12  11   7        111.01        112.88        26.02 o
  13  11   7         79.27         92.35        25.86 o
  14  11   7         58.41         62.64        32.79 o
  15  11   7        410.28        380.42        44.68 o
  16  11   7         34.53         61.73        51.19 o
 -19  12   7         51.23         43.62        27.99 o
 -18  12   7        105.56        124.65        48.10 o
 -17  12   7         37.09         -2.04        23.88 o
 -16  12   7         89.89         72.10        35.68 o
 -15  12   7        111.33        128.12        25.19 o
 -14  12   7         38.76         21.10        21.54 o
 -13  12   7         53.97         49.51        26.62 o
 -12  12   7          0.29         20.04        20.69 o
 -11  12   7        261.19        180.58        23.11 o
 -10  12   7       2155.47       2092.67        50.76 o
  -9  12   7        205.29        219.88        20.42 o
  -8  12   7       1447.27       1406.98        41.83 o
  -7  12   7        428.50        362.87        21.72 o
  -6  12   7        162.33        253.18        24.73 o
  -5  12   7        211.39        219.80        18.52 o
  -4  12   7        770.43        730.93        27.75 o
  -3  12   7       4316.01       4398.67        65.38 o
  -2  12   7          1.62         37.86        14.80 o
  -1  12   7        114.78        135.40        16.22 o
   0  12   7         10.65         19.05        14.41 o
   1  12   7       1527.91       1605.48        44.95 o
   2  12   7         42.40         45.30        18.52 o
   3  12   7       2132.94       2075.17        51.95 o
   4  12   7        581.58        575.71        33.95 o
   5  12   7         54.69         50.05        24.22 o
   6  12   7        529.92        526.49        40.37 o
   7  12   7       1684.53       1679.95        60.26 o
   8  12   7         67.46         28.37        25.07 o
   9  12   7         47.07         47.73        27.99 o
  10  12   7        110.77        124.95        23.23 o
  11  12   7         10.74          8.23        20.87 o
  12  12   7          2.81        -14.21        27.68 o
  13  12   7         80.56         79.30        48.30 o
  14  12   7        632.93        620.99        72.81 o
  15  12   7        187.47        210.14        40.17 o
 -18  13   7        521.36        543.97        37.71 o
 -17  13   7          2.60        -11.63        24.01 o
 -16  13   7        103.02         95.91        25.38 o
 -15  13   7        170.21        199.11        26.79 o
 -14  13   7        444.78        499.78        43.37 o
 -13  13   7          2.13         -5.57        21.36 o
 -12  13   7          2.78         -8.96        19.72 o
 -11  13   7         76.30         28.97        20.04 o
 -10  13   7        209.64        234.27        27.36 o
  -9  13   7        110.18        150.82        22.94 o
  -8  13   7        248.46        214.14        25.81 o
  -7  13   7        192.51        203.74        19.39 o
  -6  13   7         17.01         31.80        16.46 o
  -5  13   7         36.09         27.93        15.58 o
  -4  13   7       3456.73       3426.85        56.20 o
  -3  13   7         22.93         21.30        15.28 o
  -2  13   7        891.01        931.50        31.03 o
  -1  13   7        214.37        204.67        17.68 o
   0  13   7         14.40         -7.70        18.03 o
   1  13   7         47.45         45.00        19.98 o
   2  13   7        185.33        233.80        23.34 o
   3  13   7         43.44         65.21        19.91 o
   4  13   7         81.36         85.31        49.74 o
   5  13   7         42.31         32.90        23.74 o
   6  13   7         74.84         74.47        31.72 o
   7  13   7         40.59         47.80        38.93 o
   8  13   7        271.82        231.76        32.01 o
   9  13   7          0.55         36.82        26.63 o
  10  13   7         52.10         53.33        41.80 o
  11  13   7         10.74         -1.83        21.25 o
  12  13   7         31.52         42.29        23.23 o
  13  13   7         26.78        126.47        34.60 o
 -16  14   7        245.08        255.83        30.73 o
 -15  14   7          1.43         -2.10        23.00 o
 -14  14   7          0.20         -0.55        21.55 o
 -13  14   7         64.62         85.65        22.72 o
 -12  14   7         37.17         44.08        20.69 o
 -11  14   7          0.88         13.78        27.04 o
 -10  14   7        199.40        208.37        23.50 o
  -9  14   7        211.88        261.41        21.52 o
  -8  14   7       1492.60       1559.64        52.57 o
  -7  14   7         94.57         54.17        17.30 o
  -6  14   7        180.75        131.58        17.94 o
  -5  14   7        606.43        607.10        25.13 o
  -4  14   7        118.54        173.66        25.39 o
  -3  14   7       1466.81       1526.14        37.17 o
  -2  14   7          0.24         -3.28        14.94 o
  -1  14   7        154.59        150.68        20.39 o
   0  14   7        429.82        427.76        26.28 o
   1  14   7        154.79        115.47        21.20 o
   2  14   7         19.41        -18.46        18.46 o
   3  14   7        393.59        436.00        31.87 o
   4  14   7        769.69        715.32        38.45 o
   5  14   7        599.27        551.85        35.65 o
   6  14   7        380.39        455.25        33.85 o
   7  14   7          0.58         -5.51        24.23 o
   8  14   7         49.75         -2.91        33.88 o
   9  14   7         24.16         16.82        26.63 o
  10  14   7         24.09         30.13        21.76 o
  11  14   7         27.78         50.15        23.10 o
  12  14   7          7.03         20.70        22.72 o
 -15  15   7        102.80        119.67        43.26 o
 -14  15   7        110.93         79.90        23.65 o
 -13  15   7          5.47        -11.53        19.72 o
 -12  15   7         32.31         72.19        21.44 o
 -11  15   7        101.43         78.47        21.54 o
 -10  15   7        137.48        186.67        23.16 o
  -9  15   7        556.62        590.83        29.65 o
  -8  15   7          3.81         -4.11        16.21 o
  -7  15   7         10.82        -11.16        15.92 o
  -6  15   7        194.42        149.98        18.49 o
  -5  15   7        290.20        286.70        25.81 o
  -4  15   7        677.68        689.75        26.08 o
  -3  15   7         97.45        131.78        17.57 o
  -2  15   7       1323.80       1277.86        35.22 o
  -1  15   7        101.24         85.54        16.50 o
   0  15   7         55.33         32.39        19.39 o
   1  15   7         52.91         30.78        19.93 o
   2  15   7          0.62          8.93        18.64 o
   3  15   7         22.66          2.02        22.12 o
   4  15   7         56.68         41.40        24.22 o
   5  15   7        104.00        100.75        25.87 o
   6  15   7         25.26         10.77        24.81 o
   7  15   7         28.11         34.89        26.39 o
   8  15   7        162.11        161.73        46.14 o
   9  15   7          0.14        -12.88        20.90 o
  10  15   7         10.37         18.75        23.11 o
 -12  16   7         52.37         64.67        22.23 o
 -11  16   7        147.53        187.59        23.57 o
 -10  16   7        253.40        277.58        31.09 o
  -9  16   7          2.79        -19.13        20.30 o
  -8  16   7         75.05         98.85        19.35 o
  -7  16   7         75.64         82.46        17.76 o
  -6  16   7        296.74        323.67        21.81 o
  -5  16   7         16.12         36.81        16.30 o
  -4  16   7          8.70         19.32        15.87 o
  -3  16   7        251.82        265.45        19.94 o
  -2  16   7        174.64        168.51        23.52 o
  -1  16   7        118.75        123.86        21.16 o
   0  16   7          0.01         -0.89        20.26 o
   1  16   7         57.69         65.59        20.35 o
   2  16   7         78.66        109.01        24.94 o
   3  16   7         47.01         60.56        35.33 o
   4  16   7        121.79        137.01        26.63 o
   5  16   7        350.49        365.79        32.50 o
   6  16   7         35.91         44.70        25.87 o
   7  16   7        171.14        192.66        52.63 o
  -9  17   7        254.45        268.18        43.26 o
  -8  17   7         12.24         14.87        18.66 o
  -7  17   7         18.36         15.25        16.73 o
  -6  17   7          2.16         -4.69        20.39 o
  -5  17   7        196.97        180.13        18.88 o
  -4  17   7         11.15          1.23        15.49 o
  -3  17   7         24.38         27.81        16.22 o
  -2  17   7         40.30         64.17        20.18 o
  -1  17   7          4.08         34.14        19.88 o
   0  17   7         85.45        110.83        21.62 o
   1  17   7          0.06        -20.45        22.15 o
   2  17   7        397.51        309.52        39.65 o
   3  17   7          0.03         27.15        36.05 o
   4  17   7        144.14        117.93        28.84 o
 -26   0   8        229.79        318.60        50.49 o
 -25   0   8         16.35          3.15        38.77 o
 -24   0   8        223.94        238.42        44.72 o
 -23   0   8         24.64        -28.81        28.81 o
 -22   0   8         68.74         91.02        30.19 o
 -21   0   8         21.71        -13.50        31.48 o
 -20   0   8         51.91         99.64        27.59 o
 -19   0   8       9328.18       9164.75       148.17 o
 -18   0   8        393.00        437.10        32.17 o
 -17   0   8       1749.81       1711.81        47.02 o
 -16   0   8        380.69        408.87        25.49 o
 -15   0   8        991.00        936.16        34.18 o
 -14   0   8        770.83        807.43        51.38 o
 -13   0   8       2512.10       2472.32        47.42 o
 -12   0   8       1553.31       1630.63        38.08 o
 -11   0   8        289.71        270.10        18.56 o
 -10   0   8        744.40        697.29        31.34 o
  -9   0   8       1060.34       1152.90        30.70 o
  -8   0   8       1182.78       1238.86        30.95 o
  -7   0   8        292.33        255.37        16.70 o
  -6   0   8       4066.42       4473.92        85.53 o
  -5   0   8        263.33        261.05        16.40 o
  -4   0   8        979.83       1176.04        50.21 o
  -3   0   8       3534.73       3447.46        51.76 o
  -2   0   8       5740.86       6446.46        95.59 o
  -1   0   8        654.98        697.98        28.19 o
   0   0   8       5691.63       6015.24        90.59 o
   1   0   8        254.37        352.82        20.79 o
   2   0   8        561.93        539.84        26.65 o
   3   0   8       3006.83       3184.51        70.64 o
   4   0   8         73.39         17.92        17.30 o
   5   0   8       3151.44       3178.56        58.41 o
   6   0   8        235.21        207.54        21.77 o
   7   0   8       7537.64       7583.25       144.26 o
   8   0   8       3006.52       2833.13        59.36 o
   9   0   8       1396.34       1277.49        42.96 o
  10   0   8        420.43        374.63        28.95 o
  11   0   8       3607.69       3484.37        72.99 o
  12   0   8       2700.04       2619.66        98.58 o
  13   0   8        374.58        495.13        41.21 o
  14   0   8        231.48        199.68        35.29 o
  15   0   8       1682.10       1852.81       101.65 o
  16   0   8        454.10        509.96        45.15 o
  17   0   8        295.24        291.94        42.08 o
  18   0   8        259.83        344.60        59.12 o
  19   0   8          9.44         62.00        51.91 o
  20   0   8          2.45         25.95        53.35 o
 -26   1   8        168.79        241.14        38.92 o
 -25   1   8         36.04         92.05        26.71 o
 -24   1   8        319.53        360.13        30.43 o
 -23   1   8          1.98          3.33        25.56 o
 -22   1   8        523.73        654.41        29.91 o
 -21   1   8          0.25          5.91        18.59 o
 -20   1   8        189.76        229.57        21.47 o
 -19   1   8        681.89        623.05        33.10 o
 -18   1   8        246.89        199.88        18.18 o
 -17   1   8        314.63        337.63        19.40 o
 -16   1   8       1345.63       1426.69        30.60 o
 -15   1   8        152.49        172.78        14.10 o
 -14   1   8        443.16        488.56        19.26 o
 -13   1   8       4950.60       4857.18        66.47 o
 -12   1   8        771.80        774.92        26.48 o
 -11   1   8       7050.73       6535.90        62.25 o
 -10   1   8        730.48        657.17        17.08 o
  -9   1   8       2913.53       3004.02        34.67 o
  -8   1   8          3.25         -8.85         8.85 o
  -7   1   8          2.32          4.94         9.05 o
  -6   1   8       1245.08       1351.44        23.20 o
  -5   1   8         12.27          5.56        10.03 o
  -4   1   8      12500.47      12706.70       133.52 o
  -3   1   8       9086.62      10133.67       112.06 o
  -2   1   8       5002.44       5162.88        56.40 o
  -1   1   8      14075.86      14736.88       173.45 o
   0   1   8        273.04        293.10        14.70 o
   1   1   8      11109.16      11696.82       124.36 o
   2   1   8       1486.56       1532.42        28.96 o
   3   1   8       2387.74       2392.30        36.36 o
   4   1   8        618.01        602.69        23.93 o
   5   1   8       2595.90       2468.22        38.25 o
   6   1   8       4271.28       4166.31        56.59 o
   7   1   8        410.43        432.16        17.50 o
   8   1   8        188.30        178.01        16.88 o
   9   1   8        176.93        182.88        17.96 o
  10   1   8        849.99        823.21        25.64 o
  11   1   8         94.65         49.67        16.30 o
  12   1   8       1997.04       1897.14        43.04 o
  13   1   8       2122.41       2076.96        48.20 o
  14   1   8       1124.40       1092.46        39.78 o
  15   1   8       1455.41       1396.46        47.97 o
  16   1   8          0.20          5.69        26.12 o
  17   1   8          6.20          6.32        27.62 o
  18   1   8         13.86         30.91        32.48 o
  19   1   8         32.85         25.95        35.68 o
  20   1   8         68.90         48.75        37.68 o
 -25   2   8        109.39        201.20        38.29 o
 -24   2   8        233.78        330.57        29.44 o
 -23   2   8         51.77         62.19        23.99 o
 -22   2   8         61.60         68.95        22.71 o
 -21   2   8          0.56         10.22        23.78 o
 -20   2   8        573.60        506.72        25.60 o
 -19   2   8         59.92         44.13        16.81 o
 -18   2   8        117.07        105.68        16.75 o
 -17   2   8        191.53        166.33        17.07 o
 -16   2   8         18.68         -9.44        13.69 o
 -15   2   8         20.32         45.14        13.48 o
 -14   2   8        279.92        307.80        15.29 o
 -13   2   8        802.03        918.71        31.74 o
 -12   2   8         33.24         11.98        10.33 o
 -11   2   8        566.25        544.33        21.32 o
 -10   2   8        594.45        643.62        16.88 o
  -9   2   8       3760.15       3928.46        41.67 o
  -8   2   8       4658.77       4956.76        51.76 o
  -7   2   8          3.11         -3.84         9.26 o
  -6   2   8       2627.39       2774.82        34.00 o
  -5   2   8        385.49        341.00        14.84 o
  -4   2   8       8516.74       8857.67        82.13 o
  -3   2   8         43.94         72.50        12.42 o
  -2   2   8       1452.73       1699.99        38.97 o
  -1   2   8       5102.76       5503.11        59.39 o
   0   2   8       1258.65       1470.87        27.14 o
   1   2   8        230.97        255.28        14.94 o
   2   2   8       7623.31       8455.04        85.78 o
   3   2   8        140.52        136.07        10.42 o
   4   2   8       2118.92       2277.66        42.68 o
   5   2   8       1651.97       1754.89        33.10 o
   6   2   8       3281.90       3103.34        42.98 o
   7   2   8       1149.97       1148.21        26.95 o
   8   2   8        272.62        319.32        15.66 o
   9   2   8        504.34        439.33        21.75 o
  10   2   8        663.55        614.78        28.33 o
  11   2   8        221.78        216.86        21.69 o
  12   2   8       1301.11       1193.35        36.33 o
  13   2   8         87.22         59.70        18.82 o
  14   2   8        421.73        456.74        26.03 o
  15   2   8        663.29        579.71        35.82 o
  16   2   8          9.29        -24.33        24.33 o
  17   2   8         13.95         26.02        26.86 o
  18   2   8         24.72         44.08        40.25 o
  19   2   8        229.59        245.96        35.55 o
  20   2   8          1.19        128.95        38.70 o
 -25   3   8         31.30         62.92        28.74 o
 -24   3   8         85.42         66.86        27.49 o
 -23   3   8         21.84         32.27        22.86 o
 -22   3   8        497.76        510.69        30.38 o
 -21   3   8        238.84        267.00        24.60 o
 -20   3   8        106.70         89.53        19.44 o
 -19   3   8        395.30        382.69        21.33 o
 -18   3   8         23.04          4.12        15.32 o
 -17   3   8         12.09         -9.35        18.63 o
 -16   3   8        120.03         75.96        16.62 o
 -15   3   8         91.03         81.97        13.97 o
 -14   3   8       3761.58       3588.08        41.24 o
 -13   3   8        925.32        859.55        20.54 o
 -12   3   8       1961.79       1867.15        26.79 o
 -11   3   8         73.73         54.65         9.16 o
 -10   3   8       4952.61       4858.07        47.73 o
  -9   3   8       2626.55       2617.53        34.91 o
  -8   3   8        117.84        181.39        10.10 o
  -7   3   8        122.84        201.92         9.85 o
  -6   3   8       2248.40       2496.31        27.90 o
  -5   3   8       1313.15       1533.43        22.76 o
  -4   3   8       1342.03       1264.81        22.44 o
  -3   3   8      20750.63      22050.98       189.60 o
  -2   3   8        249.53        255.55        16.25 o
  -1   3   8        450.52        476.07        21.73 o
   0   3   8        618.65        595.83        16.78 o
   1   3   8         99.84        111.96        10.38 o
   2   3   8        457.51        442.91        20.42 o
   3   3   8       2463.46       2476.75        34.69 o
   4   3   8       4325.63       4456.06        52.24 o
   5   3   8         10.90         18.00        10.88 o
   6   3   8        211.14        192.43        13.80 o
   7   3   8        431.11        463.17        25.68 o
   8   3   8        533.18        547.17        21.49 o
   9   3   8         35.71         43.35        13.76 o
  10   3   8       1065.10        950.90        36.08 o
  11   3   8        151.85        141.03        21.32 o
  12   3   8         28.58         49.89        19.55 o
  13   3   8        333.33        252.00        24.44 o
  14   3   8        523.69        526.24        30.11 o
  15   3   8        347.35        295.72        27.61 o
  16   3   8         22.72         -7.01        25.51 o
  17   3   8        139.21        144.01        30.88 o
  18   3   8         10.18         40.12        28.66 o
  19   3   8          0.10         -1.15        29.38 o
  20   3   8         17.26         38.71        31.36 o
 -25   4   8        393.49        512.70        34.42 o
 -24   4   8         44.53         88.94        25.05 o
 -23   4   8        136.87        219.55        27.21 o
 -22   4   8         84.12         91.38        22.87 o
 -21   4   8        319.29        323.93        26.11 o
 -20   4   8         21.43         -6.43        17.73 o
 -19   4   8         15.01         -5.86        17.03 o
 -18   4   8        752.33        743.15        26.99 o
 -17   4   8        576.51        588.48        23.04 o
 -16   4   8        296.56        361.95        18.42 o
 -15   4   8        143.38        117.43        14.38 o
 -14   4   8          2.52         14.53         9.37 o
 -13   4   8          7.75         14.23         8.96 o
 -12   4   8        229.66        209.48        10.95 o
 -11   4   8         83.36         62.90         8.81 o
 -10   4   8        288.11        300.71        15.59 o
  -9   4   8        809.19        701.76        15.40 o
  -8   4   8       2341.74       2481.74        29.36 o
  -7   4   8        106.54        152.08        10.17 o
  -6   4   8       1516.55       1515.35        20.33 o
  -5   4   8        130.79        116.57         8.56 o
  -4   4   8        759.78        810.56        16.79 o
  -3   4   8      10892.71      11082.79        92.70 o
  -2   4   8       3264.98       3036.99        33.06 o
  -1   4   8      11649.76      12238.11       102.06 o
   0   4   8        681.43        825.31        23.31 o
   1   4   8       2429.04       2458.74        33.83 o
   2   4   8       1132.61       1181.89        23.77 o
   3   4   8        780.30        806.21        23.37 o
   4   4   8        106.43        145.70        13.96 o
   5   4   8         85.33         74.19        12.62 o
   6   4   8       1096.30       1168.19        28.51 o
   7   4   8        417.04        374.73        18.73 o
   8   4   8        468.23        451.43        25.15 o
   9   4   8        893.80        901.73        26.83 o
  10   4   8        681.66        612.26        24.15 o
  11   4   8       4183.15       4043.30        79.89 o
  12   4   8          0.44        -13.70        21.92 o
  13   4   8        276.42        300.26        25.67 o
  14   4   8        120.09        101.50        22.37 o
  15   4   8         36.80         30.67        21.95 o
  16   4   8         19.85         -3.46        22.09 o
  17   4   8        429.10        510.01        51.56 o
  18   4   8        731.01        756.36        43.80 o
  19   4   8         41.29         47.35        31.36 o
 -25   5   8        468.91        557.51        34.59 o
 -24   5   8        123.37        194.86        26.83 o
 -23   5   8         76.95         78.19        28.66 o
 -22   5   8        349.94        389.18        26.38 o
 -21   5   8        333.16        323.05        31.60 o
 -20   5   8         86.34         91.14        21.11 o
 -19   5   8        121.70        127.52        19.10 o
 -18   5   8        546.56        447.78        22.79 o
 -17   5   8        742.39        616.92        24.25 o
 -16   5   8       1093.91       1204.56        32.59 o
 -15   5   8        407.51        403.78        18.50 o
 -14   5   8         48.62         49.86        12.82 o
 -13   5   8          1.96         -7.62        13.69 o
 -12   5   8        509.34        501.10        16.86 o
 -11   5   8       2476.10       2439.80        31.63 o
 -10   5   8         90.14         75.45         9.92 o
  -9   5   8         20.99          8.37         8.68 o
  -8   5   8         40.42         66.78         8.92 o
  -7   5   8       6315.95       6331.42        72.74 o
  -6   5   8          8.20         14.22         7.53 o
  -5   5   8       1589.73       1690.95        28.34 o
  -4   5   8       5596.89       6072.09        58.87 o
  -3   5   8       1979.87       1983.13        24.86 o
  -2   5   8       3266.25       3200.65        32.66 o
  -1   5   8        287.51        262.53         9.81 o
   0   5   8       1133.21       1016.81        18.54 o
   1   5   8        201.16        152.50         9.81 o
   2   5   8       1439.74       1587.34        23.95 o
   3   5   8         70.31         65.46        10.83 o
   4   5   8       2948.26       2787.97        42.13 o
   5   5   8       2720.10       2825.47        42.16 o
   6   5   8        916.69        878.11        31.13 o
   7   5   8       4253.57       4113.81        56.07 o
   8   5   8        168.65        142.36        15.47 o
   9   5   8        445.33        409.07        20.62 o
  10   5   8       1186.67       1060.17        37.98 o
  11   5   8        273.29        265.04        22.58 o
  12   5   8         25.63        -26.70        26.70 o
  13   5   8         78.21        133.56        25.81 o
  14   5   8         19.42         28.22        21.00 o
  15   5   8          0.76         -8.96        25.90 o
  16   5   8        123.30         81.69        28.17 o
  17   5   8         16.35         58.91        54.67 o
  18   5   8         65.06        104.73        77.86 o
  19   5   8         46.64         34.30        37.31 o
 -24   6   8         40.55        -29.03        29.03 o
 -23   6   8          0.31         -4.38        25.57 o
 -22   6   8          2.36        -21.00        21.25 o
 -21   6   8         56.53         17.82        21.12 o
 -20   6   8         32.41         37.97        20.70 o
 -19   6   8         67.52         82.68        20.67 o
 -18   6   8        243.67        245.95        23.98 o
 -17   6   8         55.42         40.78        18.44 o
 -16   6   8        410.37        497.76        21.54 o
 -15   6   8       5737.74       5591.90        67.71 o
 -14   6   8       2033.68       2052.62        38.10 o
 -13   6   8        143.39        119.24        14.18 o
 -12   6   8        289.22        244.26        12.06 o
 -11   6   8        393.29        403.59        12.52 o
 -10   6   8         88.86         70.13         8.93 o
  -9   6   8          0.81          3.23         6.84 o
  -8   6   8       2027.00       2115.88        33.02 o
  -7   6   8        242.88        204.25        13.37 o
  -6   6   8         50.15         28.19        12.36 o
  -5   6   8       6922.07       7329.36        76.71 o
  -4   6   8        532.16        529.41        20.53 o
  -3   6   8       2759.00       2793.23        37.94 o
  -2   6   8       4618.02       4612.77        52.44 o
  -1   6   8       1101.14       1097.50        22.96 o
   0   6   8        140.00        142.08         8.11 o
   1   6   8         97.61         96.33         7.99 o
   2   6   8       1657.32       1676.89        23.66 o
   3   6   8          1.22         11.18         9.69 o
   4   6   8        497.73        497.98        17.02 o
   5   6   8       1782.72       1813.69        28.57 o
   6   6   8       2136.51       2078.75        47.84 o
   7   6   8          0.54          4.79        14.54 o
   8   6   8          1.09         15.34        22.89 o
   9   6   8         37.34         55.44        15.12 o
  10   6   8        244.53        265.82        19.15 o
  11   6   8        326.75        338.97        23.95 o
  12   6   8         76.73         53.66        19.64 o
  13   6   8         53.48         33.46        23.16 o
  14   6   8        137.19        111.36        26.29 o
  15   6   8        193.66        263.62        30.49 o
  16   6   8         63.40         19.25        26.12 o
  17   6   8        545.40        776.88        43.43 o
  18   6   8        498.75        599.59        41.47 o
  19   6   8         93.79         56.85        44.70 o
 -24   7   8        144.14        218.08        51.74 o
 -23   7   8        251.07        323.09        30.69 o
 -22   7   8          0.87         12.04        23.44 o
 -21   7   8         10.78         57.36        49.32 o
 -20   7   8          4.82         24.45        21.50 o
 -19   7   8        197.77        229.27        30.71 o
 -18   7   8         49.33         54.24        18.82 o
 -17   7   8        186.46        121.31        18.79 o
 -16   7   8          4.88        -15.49        15.49 o
 -15   7   8        535.35        486.04        22.47 o
 -14   7   8        529.57        514.49        21.88 o
 -13   7   8        200.10        204.94        14.81 o
 -12   7   8        178.12        182.88        10.61 o
 -11   7   8       2373.67       2315.10        37.70 o
 -10   7   8        405.09        480.11        30.52 o
  -9   7   8        477.92        535.59        19.01 o
  -8   7   8       2002.18       1920.07        33.81 o
  -7   7   8        155.26        171.56        17.30 o
  -6   7   8         17.01         14.47        10.06 o
  -5   7   8          1.22          6.87        13.54 o
  -4   7   8       2611.69       2582.10        35.25 o
  -3   7   8         33.62         39.01        10.50 o
  -2   7   8          2.73          3.33        10.96 o
  -1   7   8          5.00          5.70        11.05 o
   0   7   8        130.56        122.94        12.89 o
   1   7   8       2211.24       2227.07        43.97 o
   2   7   8       2137.46       2257.07        42.47 o
   3   7   8       1615.72       1743.65        37.99 o
   4   7   8        907.28        966.82        19.76 o
   5   7   8        798.39        804.77        23.68 o
   6   7   8        102.68        119.02        12.45 o
   7   7   8        402.65        429.96        20.80 o
   8   7   8        261.51        264.32        21.02 o
   9   7   8          3.39        -15.46        15.46 o
  10   7   8        354.45        293.50        19.82 o
  11   7   8        336.45        433.12        24.50 o
  12   7   8         60.37         57.52        19.30 o
  13   7   8        379.54        374.35        30.22 o
  14   7   8         78.49         79.78        25.29 o
  15   7   8          6.38        -16.19        24.01 o
  16   7   8        906.38        909.46        56.46 o
  17   7   8        499.79        541.92        38.94 o
  18   7   8        278.67        343.29        54.00 o
 -23   8   8        165.57        205.28        27.43 o
 -22   8   8        190.62        172.10        25.22 o
 -21   8   8        194.63        181.32        33.09 o
 -20   8   8         91.70        107.85        22.04 o
 -19   8   8        366.52        350.42        24.55 o
 -18   8   8        124.33        142.91        20.01 o
 -17   8   8         40.49          6.81        16.33 o
 -16   8   8        172.12        139.59        17.48 o
 -15   8   8        983.66       1041.15        45.68 o
 -14   8   8        412.40        398.02        30.43 o
 -13   8   8         58.05         65.56        32.79 o
 -12   8   8         12.02         31.30        18.90 o
 -11   8   8         22.19          7.00        16.75 o
 -10   8   8         99.05         99.30        16.04 o
  -9   8   8        151.04        190.64        16.97 o
  -8   8   8        906.84        885.64        24.00 o
  -7   8   8       4328.60       4513.44        53.61 o
  -6   8   8          7.85         -0.54        10.42 o
  -5   8   8       1157.73       1199.54        27.23 o
  -4   8   8       5213.78       5375.78        65.84 o
  -3   8   8        150.72        157.95        17.96 o
  -2   8   8        192.27        254.92        17.27 o
  -1   8   8         49.92         64.71        12.37 o
   0   8   8        130.38        117.79        13.41 o
   1   8   8       4634.72       4632.41        66.95 o
   2   8   8         76.13         82.88        15.54 o
   3   8   8       5670.52       5673.49        79.97 o
   4   8   8        930.27        957.00        34.34 o
   5   8   8        128.32        113.97        19.93 o
   6   8   8         68.08         76.07        19.77 o
   7   8   8        503.66        555.62        17.34 o
   8   8   8        115.90         95.66        15.82 o
   9   8   8        144.82        136.60        16.89 o
  10   8   8          1.60         19.35        14.54 o
  11   8   8         68.23         69.92        20.81 o
  12   8   8          9.94         31.93        18.17 o
  13   8   8          1.41        -10.63        21.17 o
  14   8   8         22.55         36.00        23.12 o
  15   8   8         81.41        103.66        25.96 o
  16   8   8         55.76         55.18        28.30 o
  17   8   8         64.40         61.45        39.29 o
 -22   9   8          4.56          8.17        18.42 o
 -21   9   8       1494.56       1654.52        64.54 o
 -20   9   8        124.41        141.28        31.56 o
 -19   9   8         98.01        104.20        29.13 o
 -18   9   8        515.12        435.60        35.66 o
 -17   9   8        164.23        208.49        29.80 o
 -16   9   8        171.62        199.07        30.90 o
 -15   9   8        215.40        252.17        36.67 o
 -14   9   8        250.61        273.52        28.00 o
 -13   9   8        950.13        923.90        39.94 o
 -12   9   8          0.65         -0.03        21.40 o
 -11   9   8       1152.09       1117.41        49.11 o
 -10   9   8       1286.84       1234.84        37.54 o
  -9   9   8         56.05         75.05        17.57 o
  -8   9   8        544.81        576.96        25.03 o
  -7   9   8        313.10        395.14        22.13 o
  -6   9   8        212.11        287.51        19.80 o
  -5   9   8        638.66        666.62        25.38 o
  -4   9   8       2360.16       2245.51        43.57 o
  -3   9   8        191.78        175.92        17.69 o
  -2   9   8         84.07        121.55        13.75 o
  -1   9   8        620.07        718.88        22.72 o
   0   9   8        784.64        762.72        24.04 o
   1   9   8        172.29        165.54        16.98 o
   2   9   8        729.92        749.19        27.54 o
   3   9   8        814.51        815.43        29.43 o
   4   9   8        260.80        260.36        20.20 o
   5   9   8        318.56        307.79        24.33 o
   6   9   8         19.07        -14.50        18.30 o
   7   9   8         84.74         73.80        20.78 o
   8   9   8        716.56        793.42        35.05 o
   9   9   8        251.75        188.70        24.81 o
  10   9   8        543.13        564.25        28.75 o
  11   9   8         10.63         29.34        16.86 o
  12   9   8          1.54         28.98        15.48 o
  13   9   8        670.38        701.87        29.74 o
  14   9   8         28.44         32.92        20.53 o
  15   9   8          4.98        -20.86        20.86 o
  16   9   8        630.81        832.22        73.27 o
  17   9   8          1.68         27.33        23.81 o
 -21  10   8         39.40        101.34        48.84 o
 -20  10   8        355.19        328.96        36.00 o
 -19  10   8        640.39        598.12        40.45 o
 -18  10   8         42.16         59.22        27.03 o
 -17  10   8        479.27        388.48        42.63 o
 -16  10   8        147.96        172.76        27.62 o
 -15  10   8          3.44          9.43        23.60 o
 -14  10   8         12.31         28.15        22.56 o
 -13  10   8         66.67         44.90        22.56 o
 -12  10   8        455.29        461.04        30.32 o
 -11  10   8         31.79         -3.45        20.04 o
 -10  10   8        292.39        298.50        31.63 o
  -9  10   8         62.12         22.25        17.03 o
  -8  10   8       4688.05       4629.90        71.14 o
  -7  10   8        106.23        116.95        18.00 o
  -6  10   8        768.83        677.63        26.29 o
  -5  10   8        219.07        219.32        19.07 o
  -4  10   8       3408.57       3351.24        62.43 o
  -3  10   8        592.75        671.80        32.26 o
  -2  10   8          0.00         -3.43        14.48 o
  -1  10   8        672.38        671.30        25.90 o
   0  10   8        676.21        672.91        47.51 o
   1  10   8        104.42         83.13        19.72 o
   2  10   8         56.24         47.37        21.36 o
   3  10   8        181.70        170.44        22.92 o
   4  10   8          7.61         33.61        19.91 o
   5  10   8       1659.22       1596.49        46.24 o
   6  10   8        809.79        725.76        32.54 o
   7  10   8         80.38         99.52        21.62 o
   8  10   8          4.42         22.97        20.71 o
   9  10   8         47.75         71.24        25.35 o
  10  10   8        312.21        297.19        32.52 o
  11  10   8         90.59        154.55        27.93 o
  12  10   8       1311.80       1381.76        53.71 o
  13  10   8         17.44         32.47        25.35 o
  14  10   8          0.38        -10.09        33.23 o
  15  10   8          0.18         11.03        34.26 o
  16  10   8        309.76        364.89        47.46 o
 -20  11   8        137.40        126.77        31.49 o
 -19  11   8         72.72        103.87        29.76 o
 -18  11   8         91.15         69.50        27.09 o
 -17  11   8         41.93         38.63        25.56 o
 -16  11   8        420.06        427.99        32.96 o
 -15  11   8          0.09          4.83        23.08 o
 -14  11   8         12.41          8.89        22.65 o
 -13  11   8       1050.40       1069.82        45.23 o
 -12  11   8          3.42        -17.97        20.78 o
 -11  11   8          1.56         15.23        20.31 o
 -10  11   8        129.92        161.33        23.31 o
  -9  11   8        127.24        116.21        18.97 o
  -8  11   8        168.11        183.66        34.08 o
  -7  11   8          0.10          8.93        16.37 o
  -6  11   8        248.85        300.84        20.89 o
  -5  11   8         33.55         14.96        15.84 o
  -4  11   8       1477.23       1401.14        36.90 o
  -3  11   8        266.26        294.74        20.28 o
  -2  11   8        718.31        670.29        25.58 o
  -1  11   8       4132.35       4186.29        64.34 o
   0  11   8        270.42        319.51        24.61 o
   1  11   8         71.70         57.21        19.92 o
   2  11   8       2668.42       2786.44        91.16 o
   3  11   8        155.50        189.40        23.53 o
   4  11   8        290.53        296.46        26.29 o
   5  11   8          3.44         17.59        38.21 o
   6  11   8         26.37         20.78        37.49 o
   7  11   8          3.23        -23.55        23.55 o
   8  11   8        159.61        216.30        32.44 o
   9  11   8        126.91        147.64        31.72 o
  10  11   8         21.99         33.95        20.26 o
  11  11   8        523.95        515.88        31.45 o
  12  11   8         12.75          0.77        33.49 o
  13  11   8         84.19         91.42        27.17 o
  14  11   8        128.81        115.77        51.19 o
  15  11   8          1.15          0.26        58.39 o
 -19  12   8         58.66         84.42        28.79 o
 -18  12   8          6.87          3.92        26.60 o
 -17  12   8          3.54         -7.98        24.72 o
 -16  12   8         16.30         -9.86        23.85 o
 -15  12   8        159.53        184.57        26.84 o
 -14  12   8        111.14        100.17        24.08 o
 -13  12   8        884.82        808.52        36.95 o
 -12  12   8          0.04          3.93        29.47 o
 -11  12   8         48.47         31.13        29.03 o
 -10  12   8         51.84         11.67        20.51 o
  -9  12   8         17.54         10.64        17.13 o
  -8  12   8         78.49        109.52        18.47 o
  -7  12   8         99.10        118.40        19.35 o
  -6  12   8        857.18        827.97        49.74 o
  -5  12   8        628.21        555.92        25.03 o
  -4  12   8        149.34        165.90        34.99 o
  -3  12   8          9.63         10.98        21.28 o
  -2  12   8        125.90        112.75        17.23 o
  -1  12   8         96.90        101.89        23.10 o
   0  12   8        159.01        130.81        21.85 o
   1  12   8        226.10        231.17        24.38 o
   2  12   8        395.95        390.80        27.12 o
   3  12   8         89.28         85.47        22.20 o
   4  12   8       1007.78       1057.07        51.61 o
   5  12   8        301.10        280.84        31.52 o
   6  12   8        127.90         78.66        27.02 o
   7  12   8        141.95        124.57        28.73 o
   8  12   8        227.05        266.59        33.60 o
   9  12   8          0.32         50.12        59.84 o
  10  12   8          5.95         21.38        21.97 o
  11  12   8        597.78        643.88        38.62 o
  12  12   8         60.84         46.45        31.45 o
  13  12   8         33.48         43.30        32.19 o
  14  12   8         32.87          8.05        33.24 o
 -18  13   8        250.24        274.47        34.45 o
 -17  13   8        230.48        156.51        28.71 o
 -16  13   8        153.26        182.43        28.27 o
 -15  13   8         76.77         49.37        24.53 o
 -14  13   8         22.48         48.60        33.88 o
 -13  13   8          6.17          8.13        21.70 o
 -12  13   8          0.00         -3.52        20.56 o
 -11  13   8         31.32         26.22        21.40 o
 -10  13   8        128.24         80.02        21.92 o
  -9  13   8         12.93         -5.81        17.23 o
  -8  13   8        142.57        150.56        20.03 o
  -7  13   8        299.65        242.68        21.22 o
  -6  13   8          3.02         11.58        16.85 o
  -5  13   8         40.75         60.78        17.65 o
  -4  13   8         59.80         41.39        16.73 o
  -3  13   8        165.60        203.48        19.22 o
  -2  13   8         29.51         18.60        16.22 o
  -1  13   8        398.51        380.18        26.85 o
   0  13   8        286.00        303.83        25.67 o
   1  13   8        147.50        149.51        22.90 o
   2  13   8         49.96         65.28        21.22 o
   3  13   8         47.58         62.83        21.63 o
   4  13   8         32.13         40.99        24.59 o
   5  13   8         19.50         31.55        25.58 o
   6  13   8          5.85          1.87        24.52 o
   7  13   8        128.65        158.93        30.09 o
   8  13   8          2.21         -7.85        43.26 o
   9  13   8         20.70         44.45        32.44 o
  10  13   8         91.60         75.46        23.82 o
  11  13   8        310.02        288.73        31.94 o
  12  13   8         28.78          7.94        30.09 o
 -16  14   8         82.32         72.65        25.63 o
 -15  14   8          3.02         -0.32        23.42 o
 -14  14   8        103.81        105.80        24.53 o
 -13  14   8          6.85         22.96        21.98 o
 -12  14   8        161.90        153.78        23.68 o
 -11  14   8         34.49         19.27        20.94 o
 -10  14   8         14.14          3.40        24.59 o
  -9  14   8         28.39         19.71        29.68 o
  -8  14   8          1.97         -9.29        19.56 o
  -7  14   8        426.96        357.80        23.17 o
  -6  14   8         16.61         -1.04        17.03 o
  -5  14   8        826.52        742.26        28.64 o
  -4  14   8         37.23         38.52        16.88 o
  -3  14   8        259.91        251.50        20.28 o
  -2  14   8         49.53         64.96        17.38 o
  -1  14   8         21.50          7.81        16.36 o
   0  14   8        436.92        495.52        29.31 o
   1  14   8          1.25          2.15        19.71 o
   2  14   8          9.66         10.18        20.52 o
   3  14   8         83.11         26.60        34.60 o
   4  14   8        164.58         92.10        26.63 o
   5  14   8         16.04        -23.90        23.90 o
   6  14   8        158.88        163.85        40.37 o
   7  14   8          7.71        -18.22        24.94 o
   8  14   8          7.51          6.05        27.47 o
   9  14   8         28.83         13.69        31.00 o
  10  14   8         62.77         60.30        23.47 o
  11  14   8          2.35         14.55        24.58 o
 -14  15   8          5.58          3.11        31.66 o
 -13  15   8        112.40        152.36        25.02 o
 -12  15   8         38.48         29.93        21.54 o
 -11  15   8         27.10         82.52        22.65 o
 -10  15   8         53.03         63.29        21.23 o
  -9  15   8         52.33         68.93        21.35 o
  -8  15   8          1.84        -12.81        17.38 o
  -7  15   8          1.66         12.48        17.26 o
  -6  15   8         27.38         21.95        17.03 o
  -5  15   8        491.33        505.47        28.93 o
  -4  15   8         45.20         20.91        20.60 o
  -3  15   8         62.43         49.20        22.48 o
  -2  15   8        423.92        409.92        23.06 o
  -1  15   8         88.52        116.20        22.56 o
   0  15   8        113.92        138.55        27.90 o
   1  15   8        186.08        189.46        24.16 o
   2  15   8         63.50         83.44        23.75 o
   3  15   8          6.35          9.67        38.21 o
   4  15   8        315.41        275.27        35.33 o
   5  15   8          2.94         19.30        25.58 o
   6  15   8         41.68         31.72        45.42 o
   7  15   8         27.11         11.12        27.68 o
   8  15   8         72.31         97.25        30.39 o
   9  15   8         39.35         36.00        22.56 o
 -11  16   8         47.29         50.77        21.61 o
 -10  16   8         88.95        115.95        22.97 o
  -9  16   8          0.18          8.09        26.30 o
  -8  16   8         12.71         21.87        19.72 o
  -7  16   8         58.90         92.42        18.85 o
  -6  16   8         19.63        -16.99        16.99 o
  -5  16   8         58.48         38.96        17.35 o
  -4  16   8         20.03         11.36        16.98 o
  -3  16   8        103.80         86.55        18.56 o
  -2  16   8        423.60        484.68        24.77 o
  -1  16   8         53.54         63.23        24.42 o
   0  16   8        245.29        305.52        42.11 o
   1  16   8        182.77        196.95        24.53 o
   2  16   8        212.69        263.91        30.78 o
   3  16   8        334.74        395.88        33.95 o
   4  16   8         12.15         16.99        25.27 o
   5  16   8          7.45         56.85        27.68 o
   6  16   8         20.56         39.72        28.84 o
  -7  17   8         33.67         48.07        20.34 o
  -6  17   8          0.57         22.17        17.13 o
  -5  17   8        138.67        143.63        19.88 o
  -4  17   8         36.50         30.10        17.77 o
  -3  17   8         10.19         19.92        17.03 o
  -2  17   8         53.79         30.50        21.01 o
  -1  17   8         17.15         10.61        26.97 o
   0  17   8         70.72         89.76        22.84 o
   1  17   8         49.03         21.63        36.05 o
   2  17   8         16.31         -2.52        23.90 o
 -25   1   9         30.59         25.83        25.92 o
 -24   1   9          8.05         -0.43        24.51 o
 -23   1   9         67.16         75.45        24.16 o
 -22   1   9         54.17         72.63        21.10 o
 -21   1   9          3.85        -18.82        18.82 o
 -20   1   9         14.67         42.20        20.63 o
 -19   1   9       1013.41        994.18        39.55 o
 -18   1   9        587.13        520.20        24.19 o
 -17   1   9         23.24          5.33        15.08 o
 -16   1   9        139.30        163.34        16.32 o
 -15   1   9          2.32         22.08        12.77 o
 -14   1   9        249.76        261.51        15.49 o
 -13   1   9         61.85         60.23        11.75 o
 -12   1   9        227.53        247.09        13.81 o
 -11   1   9       3471.31       3505.13        45.76 o
 -10   1   9       5799.37       5823.33        57.12 o
  -9   1   9        766.36        785.49        19.32 o
  -8   1   9         39.89         79.23        10.27 o
  -7   1   9       1315.04       1345.90        26.96 o
  -6   1   9       3741.97       3785.99        40.04 o
  -5   1   9          0.03         -8.96         8.96 o
  -4   1   9       2798.97       2890.50        33.40 o
  -3   1   9        809.71        829.15        21.61 o
  -2   1   9         27.40         27.61        11.71 o
  -1   1   9       4262.60       4646.39        57.84 o
   0   1   9       2979.09       3264.54        51.38 o
   1   1   9       5522.33       6129.70        72.26 o
   2   1   9       3238.72       3183.92        44.56 o
   3   1   9          0.89         -5.77        10.79 o
   4   1   9        740.54        747.04        24.76 o
   5   1   9        912.22        900.35        43.47 o
   6   1   9        509.74        487.29        21.78 o
   7   1   9        799.14        839.30        24.82 o
   8   1   9        219.43        223.03        23.90 o
   9   1   9         60.39         56.13        17.20 o
  10   1   9       3115.34       2989.76        50.14 o
  11   1   9        575.08        471.91        24.48 o
  12   1   9         30.58         32.33        18.30 o
  13   1   9          0.92          6.76        21.52 o
  14   1   9        348.38        389.50        29.31 o
  15   1   9          0.24          6.87        27.89 o
  16   1   9         30.44         45.78        28.21 o
  17   1   9        107.87         87.12        30.86 o
  18   1   9         67.07         59.98        45.42 o
  19   1   9        309.28        427.69        47.89 o
 -25   2   9         45.75         45.36        26.36 o
 -24   2   9        116.82         58.43        25.64 o
 -23   2   9         27.40         66.90        24.10 o
 -22   2   9         43.35         18.81        21.94 o
 -21   2   9         14.76         38.57        21.52 o
 -20   2   9          1.06         -8.38        18.19 o
 -19   2   9        113.78         68.51        18.93 o
 -18   2   9       1297.44       1253.43        39.39 o
 -17   2   9       1285.31       1174.07        31.48 o
 -16   2   9       3942.88       4065.58        52.44 o
 -15   2   9         18.70          8.02        13.40 o
 -14   2   9        276.58        279.71        16.47 o
 -13   2   9         15.57          0.91        11.26 o
 -12   2   9       2109.36       2110.95        30.87 o
 -11   2   9        112.55        105.75        11.33 o
 -10   2   9        776.14        803.34        19.56 o
  -9   2   9        349.14        284.40        12.91 o
  -8   2   9        147.69        124.14        11.87 o
  -7   2   9          8.62         39.20        10.13 o
  -6   2   9          1.67         11.70         9.70 o
  -5   2   9         31.02         55.38        10.23 o
  -4   2   9       3564.65       3614.44        44.78 o
  -3   2   9         15.33         14.52        10.31 o
  -2   2   9       2857.19       3061.86        44.47 o
  -1   2   9        828.32        732.01        23.84 o
   0   2   9          3.20          3.17         9.94 o
   1   2   9        170.68        174.92        15.11 o
   2   2   9       4392.75       4480.46        52.17 o
   3   2   9        313.21        351.27        13.71 o
   4   2   9       1367.00       1338.62        33.38 o
   5   2   9        793.85        779.27        23.59 o
   6   2   9        521.82        479.08        20.37 o
   7   2   9        696.13        653.74        27.43 o
   8   2   9        914.04        944.35        27.82 o
   9   2   9         35.28         38.12        15.68 o
  10   2   9       1167.60       1176.46        40.57 o
  11   2   9       1026.41        990.48        33.61 o
  12   2   9        111.99        134.94        22.26 o
  13   2   9         54.91         44.62        19.49 o
  14   2   9        709.20        701.47        55.20 o
  15   2   9          0.70        -22.00        25.83 o
  16   2   9        244.53        269.76        46.87 o
  17   2   9          3.45         64.35        29.68 o
  18   2   9         21.05         61.28        54.20 o
  19   2   9        102.22        110.16        34.14 o
 -25   3   9         39.91         52.35        32.54 o
 -24   3   9         88.97         85.12        25.75 o
 -23   3   9         12.64         14.60        23.37 o
 -22   3   9          0.21          8.35        22.09 o
 -21   3   9        175.61        160.06        23.68 o
 -20   3   9        842.92        812.10        32.55 o
 -19   3   9        352.11        383.92        21.90 o
 -18   3   9         44.88         55.12        16.29 o
 -17   3   9       2443.26       2277.68        39.58 o
 -16   3   9       2780.36       2618.12        41.20 o
 -15   3   9        624.12        568.00        20.85 o
 -14   3   9         89.35         81.21        13.71 o
 -13   3   9       2693.51       2552.08        37.44 o
 -12   3   9          3.23          7.21         9.58 o
 -11   3   9        128.04        126.62        10.65 o
 -10   3   9       1525.47       1508.74        23.81 o
  -9   3   9          0.08         17.25         9.08 o
  -8   3   9       5735.87       5743.96        69.53 o
  -7   3   9       1373.18       1363.25        26.87 o
  -6   3   9        253.22        256.15        11.80 o
  -5   3   9        446.48        506.77        19.80 o
  -4   3   9        551.37        563.61        18.66 o
  -3   3   9        792.39        790.91        19.49 o
  -2   3   9       2804.82       2718.74        33.83 o
  -1   3   9       4118.42       4105.78        48.06 o
   0   3   9         78.14         72.87        10.25 o
   1   3   9        646.20        595.55        25.89 o
   2   3   9       9094.05       9270.76       104.50 o
   3   3   9        216.13        212.87        13.72 o
   4   3   9       2419.11       2383.12        33.63 o
   5   3   9       2062.92       2266.02        35.87 o
   6   3   9         27.74         14.11        12.21 o
   7   3   9        311.05        301.72        18.82 o
   8   3   9       1265.31       1371.63        38.27 o
   9   3   9        652.91        661.22        24.92 o
  10   3   9       1630.75       1786.15        72.37 o
  11   3   9        227.71        179.79        23.19 o
  12   3   9          1.07         22.77        20.63 o
  13   3   9        220.37        195.38        24.48 o
  14   3   9          2.02         15.66        21.64 o
  15   3   9         26.60         25.55        25.51 o
  16   3   9          0.06         13.80        26.60 o
  17   3   9        656.09        734.77        80.38 o
  18   3   9        253.87        355.95        62.15 o
  19   3   9        649.29        676.49        44.55 o
 -25   4   9         18.07         26.01        25.90 o
 -24   4   9         10.08         12.64        23.46 o
 -23   4   9         36.68         -5.12        23.05 o
 -22   4   9         86.79         74.18        22.92 o
 -21   4   9        567.26        633.80        47.24 o
 -20   4   9          0.73         14.56        18.41 o
 -19   4   9        613.58        597.30        26.46 o
 -18   4   9       1052.06        931.67        46.59 o
 -17   4   9        371.93        343.95        25.11 o
 -16   4   9       2174.62       2029.20        45.42 o
 -15   4   9       1689.61       1715.58        41.08 o
 -14   4   9        468.44        411.67        15.54 o
 -13   4   9         10.47         33.52         9.81 o
 -12   4   9        367.63        318.28        15.19 o
 -11   4   9        409.25        460.07        14.48 o
 -10   4   9         51.70         60.09         9.00 o
  -9   4   9       8265.58       8446.08        75.47 o
  -8   4   9         71.96         78.55         8.71 o
  -7   4   9       1096.72       1114.85        18.60 o
  -6   4   9       3743.32       3891.00        39.73 o
  -5   4   9       1144.76       1083.88        18.99 o
  -4   4   9        728.69        801.25        16.72 o
  -3   4   9          0.05         -7.50         7.50 o
  -2   4   9         96.33         92.01        10.24 o
  -1   4   9       2077.57       1966.07        24.91 o
   0   4   9       3263.59       3444.26        43.05 o
   1   4   9       1098.48       1198.16        24.84 o
   2   4   9       8076.76       7947.98        83.15 o
   3   4   9       2891.69       2791.18        39.00 o
   4   4   9         25.75         27.95        11.76 o
   5   4   9         37.15         37.93        13.21 o
   6   4   9         10.94          3.94        13.23 o
   7   4   9        196.33        236.34        17.60 o
   8   4   9        982.18        916.14        26.88 o
   9   4   9       2878.61       2784.08        48.02 o
  10   4   9       2009.15       1870.44        45.99 o
  11   4   9       1256.07       1261.47        48.53 o
  12   4   9        219.12        211.14        28.54 o
  13   4   9         63.99         42.29        29.14 o
  14   4   9        299.51        349.12        28.17 o
  15   4   9        186.72        197.47        26.25 o
  16   4   9        126.51        122.03        29.06 o
  17   4   9        139.86        115.86        30.23 o
  18   4   9         18.20         48.93        29.91 o
  19   4   9         74.43         61.38        31.90 o
 -24   5   9        284.95        308.17        35.29 o
 -23   5   9        293.17        284.48        27.90 o
 -22   5   9         61.38         94.37        24.72 o
 -21   5   9          0.34         26.07        19.41 o
 -20   5   9         33.54         36.01        18.82 o
 -19   5   9        173.82        215.56        21.04 o
 -18   5   9         12.56         -2.89        16.64 o
 -17   5   9       1366.31       1186.75        33.96 o
 -16   5   9          3.71          0.77        14.96 o
 -15   5   9        638.72        759.96        27.80 o
 -14   5   9          4.57          0.20        14.64 o
 -13   5   9        303.51        306.69        16.17 o
 -12   5   9          1.04         -2.56        11.20 o
 -11   5   9         16.10         33.26        10.68 o
 -10   5   9         92.62         97.72        10.81 o
  -9   5   9        261.50        258.32        12.22 o
  -8   5   9        301.71        271.99        12.17 o
  -7   5   9        503.77        481.66        11.99 o
  -6   5   9         63.47         91.80         6.63 o
  -5   5   9          0.01         11.35         6.34 o
  -4   5   9       5030.34       4754.52        45.20 o
  -3   5   9          0.01         -5.98         7.46 o
  -2   5   9        853.43        779.09        20.98 o
  -1   5   9         65.77         51.11         8.36 o
   0   5   9         27.81         23.17         8.64 o
   1   5   9       3164.87       3177.39        37.02 o
   2   5   9        365.10        387.13        15.64 o
   3   5   9        141.14        136.48        12.95 o
   4   5   9       9521.43       9350.93        96.38 o
   5   5   9       3258.11       3114.39        52.80 o
   6   5   9        229.28        235.25        20.60 o
   7   5   9       5629.20       5771.03        74.28 o
   8   5   9       2314.55       2473.57        49.18 o
   9   5   9          5.00         12.45        17.08 o
  10   5   9       1445.25       1318.72        40.13 o
  11   5   9        714.78        694.47        37.86 o
  12   5   9          6.87        -20.73        23.00 o
  13   5   9         34.32          3.17        26.58 o
  14   5   9        364.11        411.16        29.98 o
  15   5   9        266.22        256.21        31.83 o
  16   5   9        262.28        305.31        34.14 o
  17   5   9          1.84         27.18        35.96 o
  18   5   9         80.39        138.26        40.16 o
 -24   6   9         22.05         35.63        31.78 o
 -23   6   9        101.10        125.72        31.77 o
 -22   6   9         81.14         78.28        23.76 o
 -21   6   9         32.77         25.97        21.18 o
 -20   6   9        527.15        438.61        27.26 o
 -19   6   9        951.87        976.06        32.84 o
 -18   6   9       1278.42       1188.27        34.43 o
 -17   6   9        132.70        141.92        17.88 o
 -16   6   9        693.14        731.46        28.34 o
 -15   6   9         61.29         67.00        16.66 o
 -14   6   9       1347.35       1343.82        31.32 o
 -13   6   9       1182.02       1234.99        29.40 o
 -12   6   9       1090.66       1071.81        24.42 o
 -11   6   9         68.28         85.56         9.50 o
 -10   6   9        844.81        863.29        17.47 o
  -9   6   9       3312.36       3359.61        34.14 o
  -8   6   9        147.35        137.85        13.28 o
  -7   6   9         42.46         25.13        11.49 o
  -6   6   9          0.76         18.92        13.46 o
  -5   6   9        283.92        341.17        18.70 o
  -4   6   9        153.91        175.30        12.98 o
  -3   6   9        442.08        423.01        16.31 o
  -2   6   9        356.34        369.65        15.36 o
  -1   6   9       1046.11       1053.95        16.82 o
   0   6   9        625.89        546.65        14.13 o
   1   6   9        129.60        127.28        12.80 o
   2   6   9        159.71        167.23        10.90 o
   3   6   9       1117.86       1098.71        21.90 o
   4   6   9       1632.98       1525.47        25.92 o
   5   6   9        304.75        289.73        23.10 o
   6   6   9        439.53        452.99        22.35 o
   7   6   9       1491.31       1536.08        38.58 o
   8   6   9        305.73        377.99        22.51 o
   9   6   9         67.21         79.78        18.29 o
  10   6   9          5.71         18.71        21.23 o
  11   6   9        277.18        340.73        47.24 o
  12   6   9        102.27        114.75        21.39 o
  13   6   9          0.25         -5.54        23.23 o
  14   6   9         81.00        123.24        28.10 o
  15   6   9          0.00        -24.09        25.29 o
  16   6   9        320.90        362.83        65.47 o
  17   6   9          0.36         -6.79        41.70 o
  18   6   9        384.71        572.92       103.81 o
 -23   7   9         38.40         42.41        26.04 o
 -22   7   9          8.13         27.37        24.04 o
 -21   7   9          7.71         -5.77        33.30 o
 -20   7   9         24.80         32.13        21.98 o
 -19   7   9        379.39        343.24        26.61 o
 -18   7   9         32.95         40.47        19.48 o
 -17   7   9        200.54        220.32        23.04 o
 -16   7   9          4.17         -8.98        16.17 o
 -15   7   9        973.18        968.51        30.24 o
 -14   7   9       4253.03       4190.11        60.10 o
 -13   7   9        430.40        429.08        16.35 o
 -12   7   9        122.86        121.34         9.77 o
 -11   7   9          0.10          0.40        13.77 o
 -10   7   9         69.68        105.21        14.12 o
  -9   7   9         98.04        111.19        13.94 o
  -8   7   9          0.00         -4.67        11.54 o
  -7   7   9         23.22         24.47        11.61 o
  -6   7   9        419.00        501.87        18.02 o
  -5   7   9         70.99        122.02        21.84 o
  -4   7   9       5222.02       5176.58        59.20 o
  -3   7   9       1232.69       1211.22        38.08 o
  -2   7   9         28.11         32.68        11.29 o
  -1   7   9        106.24        142.36        12.76 o
   0   7   9       2141.60       2145.99        42.52 o
   1   7   9        673.87        638.98        27.05 o
   2   7   9        214.91        216.20        18.95 o
   3   7   9       3102.25       3037.52        38.53 o
   4   7   9         48.24         41.83        10.42 o
   5   7   9       2411.76       2331.89        42.32 o
   6   7   9        432.33        390.35        22.36 o
   7   7   9       1065.80       1085.38        45.58 o
   8   7   9        767.89        800.83        34.75 o
   9   7   9        371.85        469.39        25.53 o
  10   7   9        112.50        136.33        19.80 o
  11   7   9        596.56        530.60        31.84 o
  12   7   9         90.65        104.83        21.36 o
  13   7   9         13.20        -12.72        22.98 o
  14   7   9         19.31          2.17        24.43 o
  15   7   9         11.49          0.64        54.53 o
  16   7   9        238.53        317.00        34.38 o
  17   7   9          5.10         56.40        28.57 o
 -23   8   9        465.02        569.22        40.49 o
 -22   8   9         50.81         65.11        23.30 o
 -21   8   9        107.72        125.02        23.28 o
 -20   8   9         21.33         -6.71        20.01 o
 -19   8   9        262.67        244.32        23.29 o
 -18   8   9        174.01        163.20        20.36 o
 -17   8   9         59.16         39.34        17.10 o
 -16   8   9        454.76        474.57        24.25 o
 -15   8   9        223.02        243.68        28.72 o
 -14   8   9        283.59        268.55        28.35 o
 -13   8   9         10.03         21.16        22.12 o
 -12   8   9        411.88        392.71        44.40 o
 -11   8   9        757.63        723.97        34.40 o
 -10   8   9          0.27         21.20        17.28 o
  -9   8   9        186.04        184.07        20.50 o
  -8   8   9        292.81        296.52        18.09 o
  -7   8   9          1.30          8.46        13.06 o
  -6   8   9        701.56        641.78        22.23 o
  -5   8   9        852.23        925.25        42.13 o
  -4   8   9        529.14        517.56        30.85 o
  -3   8   9        317.27        299.16        16.99 o
  -2   8   9        500.56        601.41        21.40 o
  -1   8   9       3361.57       3374.49        57.76 o
   0   8   9       4734.19       4825.65        70.76 o
   1   8   9       3642.17       3732.71        60.16 o
   2   8   9        218.15        189.12        19.08 o
   3   8   9       1034.76       1058.63        34.22 o
   4   8   9        121.71        131.87        18.72 o
   5   8   9        791.11        803.28        43.05 o
   6   8   9        448.94        422.08        15.91 o
   7   8   9         38.58          9.99        19.35 o
   8   8   9          2.31          1.95        14.79 o
   9   8   9        483.21        429.67        22.53 o
  10   8   9        568.18        539.71        25.56 o
  11   8   9        134.61        137.24        20.34 o
  12   8   9         16.67         17.54        18.55 o
  13   8   9          0.19        -15.92        21.48 o
  14   8   9        231.58        225.58        27.96 o
  15   8   9         28.30         15.49        24.97 o
  16   8   9          1.60         31.96        27.24 o
  17   8   9         11.46         28.75        26.96 o
 -22   9   9          1.49         12.26        31.35 o
 -21   9   9        207.38        248.31        35.55 o
 -20   9   9         28.13         33.72        47.71 o
 -19   9   9        306.56        357.11        35.39 o
 -18   9   9        284.02        274.48        32.89 o
 -17   9   9        390.27        375.10        33.48 o
 -16   9   9         26.43         19.32        24.95 o
 -15   9   9          2.52         -8.95        24.20 o
 -14   9   9        171.72        249.74        28.08 o
 -13   9   9        728.63        711.31        50.11 o
 -12   9   9        332.12        285.11        31.86 o
 -11   9   9        783.02        732.98        34.94 o
 -10   9   9        635.15        565.74        27.22 o
  -9   9   9         12.23         26.42        17.94 o
  -8   9   9       1124.23       1177.74        37.04 o
  -7   9   9          3.60        -14.80        16.37 o
  -6   9   9        984.80        996.24        34.52 o
  -5   9   9          3.60         35.03        16.73 o
  -4   9   9         12.24          4.09        18.52 o
  -3   9   9         35.56          6.00        15.74 o
  -2   9   9        289.03        264.70        17.96 o
  -1   9   9        482.85        475.62        36.46 o
   0   9   9       1073.61       1178.40        53.48 o
   1   9   9       2745.99       2692.99        50.99 o
   2   9   9          9.19         26.13        22.48 o
   3   9   9        764.93        892.66        46.20 o
   4   9   9          0.01        -16.27        16.27 o
   5   9   9        127.30        140.97        22.14 o
   6   9   9        477.65        464.89        29.38 o
   7   9   9         96.31        106.47        24.18 o
   8   9   9          0.02        -13.22        20.57 o
   9   9   9        254.06        256.95        27.83 o
  10   9   9        629.79        666.22        36.41 o
  11   9   9        124.50        116.70        25.18 o
  12   9   9         82.89        115.36        18.10 o
  13   9   9        163.66        142.09        26.22 o
  14   9   9          2.64         12.51        21.22 o
  15   9   9        106.31        159.98        40.80 o
  16   9   9         14.01         60.34        26.90 o
 -21  10   9        241.28        286.66        36.79 o
 -20  10   9        209.20        240.83        34.32 o
 -19  10   9        283.40        348.78        35.62 o
 -18  10   9        329.24        353.36        34.57 o
 -17  10   9         75.79         71.99        27.70 o
 -16  10   9        220.27        212.02        34.68 o
 -15  10   9          0.06         22.00        34.75 o
 -14  10   9        163.64        193.89        28.37 o
 -13  10   9        200.32        181.80        25.82 o
 -12  10   9       1130.26       1147.55        59.47 o
 -11  10   9        173.51        105.84        34.46 o
 -10  10   9        102.12         86.18        41.72 o
  -9  10   9        651.23        607.75        33.09 o
  -8  10   9        328.30        327.81        23.17 o
  -7  10   9       2402.85       2218.47        49.63 o
  -6  10   9         18.28         10.51        18.40 o
  -5  10   9         29.70         59.00        17.45 o
  -4  10   9         30.15         35.43        17.07 o
  -3  10   9       3347.21       3456.84        74.41 o
  -2  10   9         43.40         49.36        16.98 o
  -1  10   9        362.90        322.64        36.42 o
   0  10   9        914.09        843.00        38.50 o
   1  10   9         29.40         35.05        20.57 o
   2  10   9       3089.39       3207.51        68.04 o
   3  10   9        678.72        689.67        38.60 o
   4  10   9        623.32        664.19        32.44 o
   5  10   9        597.33        618.92        35.60 o
   6  10   9          3.14          8.01        20.10 o
   7  10   9        122.31        103.64        38.44 o
   8  10   9         93.27        122.17        35.25 o
   9  10   9        101.84         61.62        23.10 o
  10  10   9          3.44        -21.79        21.79 o
  11  10   9         35.16         15.17        23.48 o
  12  10   9        113.57         65.82        26.02 o
  13  10   9        193.10        178.37        29.91 o
  14  10   9        167.87        155.76        66.32 o
  15  10   9          1.39          5.93        40.37 o
 -20  11   9         22.42         28.00        29.26 o
 -19  11   9        331.61        335.58        35.95 o
 -18  11   9          4.52        -21.75        26.07 o
 -17  11   9        111.65         87.42        27.69 o
 -16  11   9        129.12        157.13        28.43 o
 -15  11   9         73.70        125.26        26.30 o
 -14  11   9          5.07         -6.73        25.72 o
 -13  11   9         10.68         -6.10        22.38 o
 -12  11   9         20.86          9.55        21.88 o
 -11  11   9        515.66        502.88        43.92 o
 -10  11   9        686.10        660.52        33.55 o
  -9  11   9        101.24        134.35        20.50 o
  -8  11   9        460.12        377.20        27.31 o
  -7  11   9        858.26        935.87        36.15 o
  -6  11   9          0.05         33.59        17.65 o
  -5  11   9       1917.90       2000.76        45.21 o
  -4  11   9        596.51        597.70        26.28 o
  -3  11   9         17.64         18.55        17.04 o
  -2  11   9       1739.66       1739.52        51.61 o
  -1  11   9       2053.25       2238.53        59.08 o
   0  11   9          1.66        -10.34        19.25 o
   1  11   9         84.05         94.70        22.46 o
   2  11   9        871.53        995.53        45.39 o
   3  11   9        452.44        396.44        29.26 o
   4  11   9        249.15        213.20        36.32 o
   5  11   9         53.08         49.50        30.28 o
   6  11   9        126.73        105.73        28.41 o
   7  11   9         15.83         25.19        26.93 o
   8  11   9        231.15        202.80        33.24 o
   9  11   9         39.84         54.55        36.05 o
  10  11   9        255.79        219.18        28.66 o
  11  11   9          4.44        -25.16        31.79 o
  12  11   9        212.17        201.29        37.52 o
  13  11   9        326.40        334.24        33.78 o
  14  11   9         28.34         57.03        36.03 o
 -19  12   9          6.08         11.88        27.87 o
 -18  12   9        480.13        454.72        40.23 o
 -17  12   9        198.51        244.13        33.75 o
 -16  12   9         43.55         76.70        26.19 o
 -15  12   9        647.23        607.62        36.98 o
 -14  12   9         48.32         17.00        23.52 o
 -13  12   9        170.05        120.58        35.13 o
 -12  12   9        120.02        102.50        24.58 o
 -11  12   9        169.93        210.56        34.00 o
 -10  12   9          2.29         20.81        21.01 o
  -9  12   9        127.05        113.99        20.89 o
  -8  12   9         32.36         34.71        18.86 o
  -7  12   9         35.08         69.85        19.35 o
  -6  12   9       1142.38       1102.76        37.60 o
  -5  12   9        418.52        424.54        24.28 o
  -4  12   9        252.65        233.14        21.33 o
  -3  12   9        182.29        218.95        20.58 o
  -2  12   9        182.18        234.54        20.87 o
  -1  12   9        673.18        593.02        26.85 o
   0  12   9         30.12         17.36        20.79 o
   1  12   9        986.93        957.09        54.07 o
   2  12   9        135.85         86.58        23.07 o
   3  12   9        159.61        196.83        32.45 o
   4  12   9        136.94        177.24        29.75 o
   5  12   9        160.08        171.87        33.88 o
   6  12   9        201.94        253.66        32.84 o
   7  12   9        181.87        177.44        56.23 o
   8  12   9        189.10        235.75        34.63 o
   9  12   9          0.21         13.25        29.04 o
  10  12   9          7.39         -2.16        29.33 o
  11  12   9          3.49         30.55        30.67 o
  12  12   9         14.41         36.33        88.67 o
  13  12   9        184.59        152.42        38.10 o
 -17  13   9          0.36         11.02        25.55 o
 -16  13   9        113.73        123.53        28.10 o
 -15  13   9          5.25         -7.09        24.24 o
 -14  13   9         19.15        -25.06        25.06 o
 -13  13   9        253.73        261.11        28.21 o
 -12  13   9         15.00         31.86        30.28 o
 -11  13   9         85.65         61.83        22.86 o
 -10  13   9        330.90        309.94        49.94 o
  -9  13   9         36.11         18.38        21.32 o
  -8  13   9        203.05        186.60        21.39 o
  -7  13   9         30.80         37.60        18.33 o
  -6  13   9        121.46        143.31        19.98 o
  -5  13   9        775.50        787.29        37.04 o
  -4  13   9         67.92         87.98        18.51 o
  -3  13   9        457.38        479.04        25.18 o
  -2  13   9        271.31        260.15        21.49 o
  -1  13   9        814.29        857.07        37.97 o
   0  13   9        153.55        113.01        23.50 o
   1  13   9          0.65          4.90        21.20 o
   2  13   9         85.37         98.36        23.72 o
   3  13   9         54.67         20.13        22.07 o
   4  13   9        306.50        272.27        41.09 o
   5  13   9        330.19        403.42        36.70 o
   6  13   9         68.20         49.83        28.72 o
   7  13   9         49.54         56.03        28.41 o
   8  13   9        544.86        655.69        45.04 o
   9  13   9          0.33          1.25        28.54 o
  10  13   9        111.79        178.01        36.77 o
  11  13   9         74.08         89.21        34.29 o
 -16  14   9        307.27        408.27        56.95 o
 -15  14   9        182.92        190.09        28.10 o
 -14  14   9         38.64         67.83        24.98 o
 -13  14   9         87.38         73.62        23.76 o
 -12  14   9        322.49        267.22        35.23 o
 -11  14   9         47.36         91.70        38.27 o
 -10  14   9          1.46         10.25        21.52 o
  -9  14   9         11.14         16.64        21.52 o
  -8  14   9          1.01         -3.98        18.87 o
  -7  14   9        442.51        431.34        25.66 o
  -6  14   9         24.96          2.27        18.14 o
  -5  14   9        337.03        403.47        25.81 o
  -4  14   9        468.92        491.72        29.97 o
  -3  14   9        167.65        185.38        20.58 o
  -2  14   9        444.85        442.98        26.53 o
  -1  14   9         46.46         52.69        22.00 o
   0  14   9        579.72        556.19        32.54 o
   1  14   9        192.39        192.45        25.82 o
   2  14   9         26.56         39.94        22.46 o
   3  14   9         66.22         25.40        25.58 o
   4  14   9        641.68        640.12        93.72 o
   5  14   9        220.16        175.85        31.41 o
   6  14   9         38.52         32.13        47.58 o
   7  14   9         66.61         18.55        28.73 o
   8  14   9        170.14        249.43        40.37 o
   9  14   9          0.58        -28.41        28.41 o
 -14  15   9         69.12         90.84        44.70 o
 -13  15   9         17.43         36.08        30.92 o
 -12  15   9         31.69         39.88        23.00 o
 -11  15   9         11.22         51.74        23.04 o
 -10  15   9          2.19          1.97        32.07 o
  -9  15   9          0.59        -22.43        22.43 o
  -8  15   9         10.52         -4.09        20.71 o
  -7  15   9        257.49        227.02        22.22 o
  -6  15   9         25.31         10.56        19.77 o
  -5  15   9          4.09        -13.04        17.19 o
  -4  15   9          1.88         11.50        17.95 o
  -3  15   9        484.78        447.56        25.04 o
  -2  15   9         40.27         55.29        23.31 o
  -1  15   9         18.33          8.35        21.40 o
   0  15   9          0.57        -14.94        20.95 o
   1  15   9          0.96        -13.00        23.79 o
   2  15   9        181.87        154.60        24.92 o
   3  15   9         35.54         72.49        27.30 o
   4  15   9         35.67         66.87        28.06 o
   5  15   9         78.62         35.48        28.06 o
   6  15   9         17.93        -10.50        27.68 o
   7  15   9          6.24         46.62        29.78 o
 -11  16   9         37.67        116.79        44.70 o
 -10  16   9         34.61         49.92        37.60 o
  -9  16   9         12.58        -20.45        20.45 o
  -8  16   9          5.49        -20.31        20.31 o
  -7  16   9         55.38         47.77        21.80 o
  -6  16   9         18.33         15.37        18.27 o
  -5  16   9          5.81         18.62        18.07 o
  -4  16   9        676.04        666.12        30.57 o
  -3  16   9          0.02        -17.03        17.03 o
  -2  16   9        314.68        285.48        31.94 o
  -1  16   9        129.57        112.07        27.43 o
   0  16   9        314.18        307.58        28.56 o
   1  16   9         10.30         45.39        22.83 o
   2  16   9         21.77         51.69        26.66 o
   3  16   9         45.68         11.76        26.27 o
   4  16   9          1.98         -5.61        27.02 o
  -5  17   9         13.87         38.93        40.37 o
  -4  17   9         32.00         34.97        22.25 o
  -3  17   9         47.02         61.78        22.96 o
  -2  17   9         28.32         12.03        22.35 o
  -1  17   9        150.77        102.37        40.37 o
 -25   0  10         11.43         94.35        41.92 o
 -24   0  10       1916.39       2199.19        90.93 o
 -23   0  10         28.54         62.26        31.21 o
 -22   0  10         42.24         -0.81        28.84 o
 -21   0  10        323.39        287.21        54.65 o
 -20   0  10       1501.39       1259.07        52.97 o
 -19   0  10         23.85        -36.96        36.96 o
 -18   0  10         60.89         73.34        25.35 o
 -17   0  10        806.13        900.71        40.52 o
 -16   0  10       2308.54       2284.62        60.06 o
 -15   0  10        785.32        866.91        55.36 o
 -14   0  10        554.26        576.14        29.76 o
 -13   0  10       1014.39       1033.08        35.57 o
 -12   0  10          0.04         10.88        19.98 o
 -11   0  10       3515.48       3514.42        71.71 o
 -10   0  10        728.87        691.06        27.28 o
  -9   0  10        624.28        667.61        25.15 o
  -8   0  10          0.01         19.41        16.25 o
  -7   0  10       4106.58       4257.36        63.45 o
  -6   0  10        836.64        928.43        29.15 o
  -5   0  10       1080.46       1001.08        29.83 o
  -4   0  10       8155.97       8432.39       107.32 o
  -3   0  10       3185.46       3034.89        57.45 o
  -2   0  10       1963.10       1746.19        41.89 o
  -1   0  10      11525.39      12293.25       171.11 o
   0   0  10       1735.87       1867.37        43.57 o
   1   0  10        951.49        911.30        32.87 o
   2   0  10       2711.47       3029.88        58.84 o
   3   0  10        135.25        189.06        22.86 o
   4   0  10       3597.85       3693.72        81.50 o
   5   0  10        889.67        956.94        63.44 o
   6   0  10       2565.91       2551.96        56.19 o
   7   0  10         68.88         49.88        27.47 o
   8   0  10       1537.45       1527.52        69.93 o
   9   0  10       1060.29       1036.85        43.78 o
  10   0  10        928.14        963.83        62.73 o
  11   0  10        377.68        492.06        41.21 o
  12   0  10        356.22        346.77        67.05 o
  13   0  10          2.57         42.98        31.87 o
  14   0  10        818.01        827.78        52.75 o
  15   0  10          5.35        -33.46        33.46 o
  16   0  10        102.63        -12.98        46.14 o
  17   0  10        232.41        193.21        56.23 o
  18   0  10        108.42        217.72        59.12 o
 -25   1  10         32.74         14.36        26.17 o
 -24   1  10          1.76          8.28        24.41 o
 -23   1  10       1128.98       1256.87        43.38 o
 -22   1  10          3.91          5.22        20.34 o
 -21   1  10        165.49        144.38        21.63 o
 -20   1  10          0.39        -17.69        17.69 o
 -19   1  10         56.01         33.21        18.23 o
 -18   1  10        489.81        418.60        23.09 o
 -17   1  10       1113.30       1105.36        31.85 o
 -16   1  10        781.12        799.82        31.08 o
 -15   1  10        448.32        471.28        20.12 o
 -14   1  10        436.04        433.78        17.85 o
 -13   1  10          5.22          3.52        11.67 o
 -12   1  10        257.12        270.55        14.67 o
 -11   1  10         31.53         39.50        11.23 o
 -10   1  10        135.12        155.38        12.16 o
  -9   1  10         24.41          0.86        13.22 o
  -8   1  10       3408.00       3299.41        38.29 o
  -7   1  10        529.96        554.04        16.05 o
  -6   1  10          2.54         -9.05         9.05 o
  -5   1  10       3536.91       3463.82        41.23 o
  -4   1  10       2603.48       2974.39        37.33 o
  -3   1  10       4717.18       5195.71        68.86 o
  -2   1  10        434.01        463.98        17.99 o
  -1   1  10        144.31        181.90        18.05 o
   0   1  10       4366.81       3956.60        52.49 o
   1   1  10          0.43        -11.03        11.03 o
   2   1  10       3973.03       4022.21        53.98 o
   3   1  10        139.30        125.16        13.71 o
   4   1  10       1766.28       1775.56        37.56 o
   5   1  10       1863.70       1785.50        34.89 o
   6   1  10         51.27         49.54        14.98 o
   7   1  10          0.55        -13.26        13.26 o
   8   1  10          0.19        -12.37        13.99 o
   9   1  10       4663.03       4461.19        73.71 o
  10   1  10       1681.95       1825.34        43.25 o
  11   1  10         74.36         78.43        19.63 o
  12   1  10         23.26         10.99        26.17 o
  13   1  10          0.08        -16.27        22.25 o
  14   1  10        123.67        145.09        38.08 o
  15   1  10        326.01        302.65        33.24 o
  16   1  10         33.78         47.25        29.03 o
  17   1  10         74.47         50.62        31.72 o
  18   1  10        126.29        214.88        41.28 o
 -25   2  10         31.27         66.49        26.86 o
 -24   2  10         13.55         39.03        29.98 o
 -23   2  10        192.47        207.41        29.68 o
 -22   2  10         51.04         50.32        23.41 o
 -21   2  10         49.90         13.78        21.55 o
 -20   2  10         64.99         88.53        19.76 o
 -19   2  10          0.00        -18.78        23.97 o
 -18   2  10       5791.97       5645.00        68.11 o
 -17   2  10       1617.04       1480.66        34.04 o
 -16   2  10        321.39        300.42        18.64 o
 -15   2  10        486.87        539.94        20.90 o
 -14   2  10        294.97        293.44        17.28 o
 -13   2  10       1000.44        977.02        26.17 o
 -12   2  10       1833.89       1755.38        29.38 o
 -11   2  10         16.14         17.98        10.97 o
 -10   2  10        190.46        214.47        12.97 o
  -9   2  10        347.82        405.74        23.09 o
  -8   2  10          0.57         16.40        10.40 o
  -7   2  10          5.21          4.32        10.09 o
  -6   2  10        341.49        331.41        14.25 o
  -5   2  10       2045.80       1941.96        28.95 o
  -4   2  10        549.86        477.14        21.91 o
  -3   2  10         47.22         65.56        10.99 o
  -2   2  10        886.71        862.77        28.04 o
  -1   2  10        247.12        303.86        16.69 o
   0   2  10        205.20        230.71        18.81 o
   1   2  10       1085.90       1262.50        25.85 o
   2   2  10        173.54        207.79        13.97 o
   3   2  10         29.24         21.51        10.62 o
   4   2  10        798.94        715.68        24.36 o
   5   2  10       5284.84       4952.98        61.00 o
   6   2  10         22.73         18.23        14.71 o
   7   2  10        610.72        529.72        22.53 o
   8   2  10        431.09        508.37        30.63 o
   9   2  10       2158.78       2174.14        43.92 o
  10   2  10       1273.91       1174.24        42.12 o
  11   2  10          9.56         26.01        18.26 o
  12   2  10          2.75         -9.60        18.46 o
  13   2  10         76.32        121.54        41.22 o
  14   2  10         12.55          6.24        34.21 o
  15   2  10        278.33        250.34        31.99 o
  16   2  10        632.90        658.80        41.33 o
  17   2  10         18.95         68.31        30.55 o
  18   2  10        191.06        217.85        35.66 o
 -25   3  10         13.62         19.12        28.59 o
 -24   3  10          1.91         33.37        24.12 o
 -23   3  10         40.16         12.12        23.06 o
 -22   3  10         17.32          2.90        22.40 o
 -21   3  10         19.65        -11.81        21.20 o
 -20   3  10          0.24         29.75        20.82 o
 -19   3  10        398.38        343.12        25.14 o
 -18   3  10        219.42        197.34        18.64 o
 -17   3  10        773.27        865.33        33.65 o
 -16   3  10        210.39        249.09        17.85 o
 -15   3  10        163.72        170.39        18.85 o
 -14   3  10          0.02         28.21        13.42 o
 -13   3  10        319.16        264.24        16.21 o
 -12   3  10          2.08         11.76        12.00 o
 -11   3  10        182.72        164.63        13.64 o
 -10   3  10         37.98         36.73        11.54 o
  -9   3  10        244.69        173.08        13.12 o
  -8   3  10       1217.99       1280.25        27.07 o
  -7   3  10       4011.22       4077.60        46.33 o
  -6   3  10       1283.04       1341.00        24.74 o
  -5   3  10       2721.27       2532.82        33.83 o
  -4   3  10          4.71         12.93         9.75 o
  -3   3  10       1089.46       1164.13        24.93 o
  -2   3  10        352.44        352.78        13.89 o
  -1   3  10         11.38         15.81        10.97 o
   0   3  10       1277.87       1204.56        24.91 o
   1   3  10        714.83        740.27        20.29 o
   2   3  10        997.58       1013.91        23.85 o
   3   3  10        257.72        254.66        15.65 o
   4   3  10        396.08        441.58        17.89 o
   5   3  10        225.30        222.01        17.12 o
   6   3  10        461.00        432.36        22.16 o
   7   3  10       1118.32       1109.74        36.52 o
   8   3  10        150.81        184.20        18.59 o
   9   3  10         24.01         14.83        16.44 o
  10   3  10          3.06        -13.11        26.26 o
  11   3  10        145.25        102.46        26.03 o
  12   3  10         41.00         61.54        21.77 o
  13   3  10         81.66         75.55        23.43 o
  14   3  10        498.52        458.84        34.98 o
  15   3  10         13.99          5.52        64.85 o
  16   3  10          9.69         14.21        27.88 o
  17   3  10         15.95         24.69        30.63 o
  18   3  10          0.18         12.93        30.90 o
 -25   4  10        221.95        261.53        45.76 o
 -24   4  10          2.21        -23.08        23.08 o
 -23   4  10         87.89         74.55        25.20 o
 -22   4  10          0.12          6.09        22.53 o
 -21   4  10         33.63         18.68        29.42 o
 -20   4  10         53.33         49.41        21.28 o
 -19   4  10         13.34         -7.75        17.77 o
 -18   4  10        433.82        441.24        25.58 o
 -17   4  10         21.59         33.97        16.19 o
 -16   4  10        188.68        171.13        17.00 o
 -15   4  10        891.78        822.74        26.34 o
 -14   4  10        264.61        200.76        13.22 o
 -13   4  10       4112.05       3936.03        51.16 o
 -12   4  10         70.49         68.78        10.61 o
 -11   4  10        200.30        192.16        11.85 o
 -10   4  10         32.12         24.89         9.33 o
  -9   4  10         42.76         31.98         9.44 o
  -8   4  10        256.81        228.51        13.39 o
  -7   4  10       1359.33       1401.04        21.50 o
  -6   4  10        346.12        380.27        12.81 o
  -5   4  10        298.87        367.58        12.50 o
  -4   4  10          0.00         18.23         8.79 o
  -3   4  10       2747.90       2705.10        37.95 o
  -2   4  10        172.40        205.90        11.56 o
  -1   4  10          0.02          6.34         9.33 o
   0   4  10        264.80        203.00        15.43 o
   1   4  10         40.41         43.97        11.95 o
   2   4  10        546.86        544.92        18.96 o
   3   4  10       2289.87       2231.07        36.03 o
   4   4  10        216.45        214.23        15.32 o
   5   4  10          9.35          8.33        14.53 o
   6   4  10        940.44        967.27        29.88 o
   7   4  10       2323.87       2240.00        46.70 o
   8   4  10       8001.44       8067.21        98.27 o
   9   4  10        132.52        182.39        21.24 o
  10   4  10          3.50          6.63        18.74 o
  11   4  10          6.31        -22.31        22.31 o
  12   4  10          2.19         -0.49        24.13 o
  13   4  10         15.77        -34.45        36.21 o
  14   4  10         37.78         32.28        23.09 o
  15   4  10        164.90        181.63        30.39 o
  16   4  10          2.66          9.88        34.38 o
  17   4  10         47.75          1.34        28.40 o
  18   4  10          0.79         -6.21        66.71 o
 -24   5  10          6.89         -1.30        24.10 o
 -23   5  10          4.19        -19.91        22.92 o
 -22   5  10          0.27          8.18        22.18 o
 -21   5  10        130.40        169.59        22.66 o
 -20   5  10        139.01        145.39        20.84 o
 -19   5  10          0.17        -17.46        17.46 o
 -18   5  10        232.86        227.49        20.49 o
 -17   5  10          5.94          7.05        16.65 o
 -16   5  10       1296.83       1225.52        33.68 o
 -15   5  10        185.07        142.66        16.97 o
 -14   5  10       1358.26       1225.36        29.10 o
 -13   5  10       1155.76       1029.40        25.94 o
 -12   5  10       1545.52       1576.53        32.75 o
 -11   5  10         93.37         96.30        12.44 o
 -10   5  10         28.62         16.33         7.74 o
  -9   5  10        460.00        481.08        12.91 o
  -8   5  10        290.61        334.92        13.96 o
  -7   5  10        767.63        663.35        15.88 o
  -6   5  10        246.07        238.15        10.51 o
  -5   5  10        819.60        800.64        16.79 o
  -4   5  10        303.47        343.72        13.43 o
  -3   5  10         11.01         16.54         8.47 o
  -2   5  10         89.71         51.22         8.95 o
  -1   5  10        109.02        107.62        10.41 o
   0   5  10        570.12        595.96        16.89 o
   1   5  10          5.07        -10.92        10.92 o
   2   5  10       1205.57       1204.98        27.14 o
   3   5  10         16.40         10.19        12.48 o
   4   5  10       1887.87       1852.29        34.04 o
   5   5  10       7996.53       7378.12        88.51 o
   6   5  10       1805.74       1730.28        46.84 o
   7   5  10          0.12         -8.97        19.40 o
   8   5  10         98.04         86.99        21.39 o
   9   5  10        381.19        299.11        23.69 o
  10   5  10         56.17         24.45        18.83 o
  11   5  10        196.81        157.21        22.63 o
  12   5  10          1.98        -19.75        23.66 o
  13   5  10        297.34        351.54        33.37 o
  14   5  10        292.40        333.05        33.50 o
  15   5  10         30.39         17.43        30.22 o
  16   5  10        305.62        476.88        77.14 o
  17   5  10         37.48         -9.14        55.51 o
 -24   6  10        349.07        539.82        52.88 o
 -23   6  10         34.35         94.45        30.96 o
 -22   6  10         36.46         39.72        28.80 o
 -21   6  10         24.10         49.89        22.34 o
 -20   6  10          5.06        -18.92        18.92 o
 -19   6  10         10.83         30.24        18.18 o
 -18   6  10        145.56        155.88        22.05 o
 -17   6  10       1556.65       1544.25        37.05 o
 -16   6  10       1562.04       1510.17        37.94 o
 -15   6  10         14.50         31.44        15.09 o
 -14   6  10         38.14         14.73        14.83 o
 -13   6  10       1155.56       1183.25        29.55 o
 -12   6  10         66.47        108.80        13.68 o
 -11   6  10         41.78         52.15        11.66 o
 -10   6  10        530.05        575.62        17.31 o
  -9   6  10        187.87        197.90        12.38 o
  -8   6  10       3148.02       3161.18        38.43 o
  -7   6  10          3.18         34.56        12.58 o
  -6   6  10       1380.43       1551.38        30.86 o
  -5   6  10         34.46         50.62        12.42 o
  -4   6  10        225.79        231.83        14.71 o
  -3   6  10          5.40          1.98         6.36 o
  -2   6  10        677.93        711.51        15.16 o
  -1   6  10        142.81        159.58         9.87 o
   0   6  10       1329.47       1263.90        25.76 o
   1   6  10         78.14         78.16        10.24 o
   2   6  10       1720.49       1795.58        27.95 o
   3   6  10        250.94        209.18        16.58 o
   4   6  10       3297.42       3124.69        48.84 o
   5   6  10         44.47         32.03        16.44 o
   6   6  10       2552.51       2456.84        48.45 o
   7   6  10        104.19        110.47        18.68 o
   8   6  10        316.79        281.06        25.44 o
   9   6  10       1430.58       1378.97        40.93 o
  10   6  10        296.35        291.99        24.40 o
  11   6  10        247.55        271.64        24.06 o
  12   6  10        216.95        217.01        23.76 o
  13   6  10         69.65         86.01        25.98 o
  14   6  10          6.91         31.04        27.03 o
  15   6  10        109.98        137.41        30.45 o
  16   6  10        193.47        177.81        32.97 o
  17   6  10         35.00        -11.07        37.01 o
 -23   7  10         28.88         13.69        28.38 o
 -22   7  10          3.52         17.67        24.28 o
 -21   7  10         32.10         28.74        27.05 o
 -20   7  10         37.68         84.42        31.84 o
 -19   7  10         12.91         10.15        20.94 o
 -18   7  10        169.70        224.97        23.55 o
 -17   7  10        857.57        810.28        33.69 o
 -16   7  10       1192.80       1022.82        32.28 o
 -15   7  10        725.70        649.54        26.60 o
 -14   7  10        181.17        200.77        17.04 o
 -13   7  10       5018.55       4801.39        59.21 o
 -12   7  10       3557.22       3605.42        41.86 o
 -11   7  10       1066.38       1005.46        40.00 o
 -10   7  10       2127.05       1942.43        36.92 o
  -9   7  10        203.54        267.23        17.06 o
  -8   7  10       2839.09       3003.96        43.91 o
  -7   7  10        603.97        658.90        21.81 o
  -6   7  10        346.09        317.94        16.54 o
  -5   7  10        378.53        381.43        19.66 o
  -4   7  10       2368.77       2366.74        38.01 o
  -3   7  10        345.40        399.39        30.20 o
  -2   7  10       2177.64       2178.74        35.60 o
  -1   7  10       2573.62       2550.26        42.99 o
   0   7  10       1518.01       1492.96        56.81 o
   1   7  10       7476.24       7224.37        75.06 o
   2   7  10        915.02       1036.08        28.52 o
   3   7  10          0.01          4.24         9.96 o
   4   7  10          2.41         -9.44        13.06 o
   5   7  10        672.69        717.55        26.85 o
   6   7  10        651.89        631.20        25.57 o
   7   7  10       2771.05       2657.98        50.77 o
   8   7  10        660.55        683.50        45.15 o
   9   7  10         31.58         44.42        21.23 o
  10   7  10        710.71        725.80        30.96 o
  11   7  10        108.14         98.40        20.78 o
  12   7  10         26.38         29.07        20.41 o
  13   7  10        481.69        526.96        36.11 o
  14   7  10          1.34        -24.26        24.26 o
  15   7  10          0.01         -0.24        27.24 o
  16   7  10         33.42        -11.64        27.71 o
 -23   8  10         30.40          5.69        38.70 o
 -22   8  10         87.67         83.88        23.58 o
 -21   8  10        963.70       1008.16        39.67 o
 -20   8  10          8.07        -27.19        27.19 o
 -19   8  10         24.89         22.27        34.55 o
 -18   8  10         32.37         52.36        18.45 o
 -17   8  10         12.56          3.82        16.05 o
 -16   8  10         50.86         29.46        14.25 o
 -15   8  10        233.59        258.21        29.27 o
 -14   8  10        173.90        149.45        27.39 o
 -13   8  10        384.14        287.72        28.43 o
 -12   8  10         66.29         48.06        22.48 o
 -11   8  10       1424.03       1389.94        48.75 o
 -10   8  10         39.26         52.60        22.19 o
  -9   8  10        448.48        358.95        24.64 o
  -8   8  10        104.28        106.03        23.29 o
  -7   8  10       3075.51       3033.78        48.52 o
  -6   8  10        971.95       1043.07        30.16 o
  -5   8  10        585.87        621.63        31.02 o
  -4   8  10       1175.01       1171.01        30.78 o
  -3   8  10        221.90        196.95        18.83 o
  -2   8  10        803.62        822.40        27.04 o
  -1   8  10         32.55         67.75        15.09 o
   0   8  10        469.82        450.51        24.26 o
   1   8  10        529.56        534.90        25.66 o
   2   8  10        324.76        378.28        42.25 o
   3   8  10         69.64         75.73        18.92 o
   4   8  10       1778.81       1616.91        43.22 o
   5   8  10       1243.66       1124.00        23.22 o
   6   8  10         89.51        107.57        15.40 o
   7   8  10        319.68        305.12        20.17 o
   8   8  10        211.43        159.78        20.96 o
   9   8  10        412.56        353.51        25.62 o
  10   8  10        263.24        283.01        33.30 o
  11   8  10          0.44        -15.38        19.77 o
  12   8  10         10.82         35.53        20.03 o
  13   8  10         90.76         54.49        24.88 o
  14   8  10         37.65         37.00        25.98 o
  15   8  10         94.16        122.35        28.30 o
  16   8  10        111.37         94.30        53.56 o
 -22   9  10        331.38        304.57        38.90 o
 -21   9  10        186.05        272.46        36.27 o
 -20   9  10         26.03         67.90        30.40 o
 -19   9  10        151.05        146.07        31.11 o
 -18   9  10        477.11        495.47        38.49 o
 -17   9  10        109.52         60.02        27.69 o
 -16   9  10       1222.34       1098.99        54.61 o
 -15   9  10         33.19         49.83        24.69 o
 -14   9  10       1268.07       1260.14        50.93 o
 -13   9  10         20.98         17.60        23.79 o
 -12   9  10         17.60         -3.03        22.71 o
 -11   9  10       3809.90       3688.38        76.56 o
 -10   9  10         65.25         70.37        22.70 o
  -9   9  10        279.08        294.36        23.42 o
  -8   9  10       1093.05       1039.37        38.13 o
  -7   9  10        717.88        755.20        51.38 o
  -6   9  10         78.10         77.52        18.90 o
  -5   9  10        302.71        265.34        21.94 o
  -4   9  10        191.76        147.74        19.62 o
  -3   9  10         72.75         68.77        16.65 o
  -2   9  10        111.22        119.85        16.08 o
  -1   9  10        907.52        906.62        28.57 o
   0   9  10       1398.47       1395.84        39.47 o
   1   9  10       3352.44       3348.84        59.43 o
   2   9  10         14.10          3.52        17.60 o
   3   9  10        567.10        638.92        28.81 o
   4   9  10       3294.30       3304.93        60.80 o
   5   9  10         67.67         58.39        21.96 o
   6   9  10         30.46        -11.90        25.23 o
   7   9  10          5.02         30.48        22.46 o
   8   9  10          1.99         15.96        28.73 o
   9   9  10        585.82        556.72        43.92 o
  10   9  10         21.97         25.92        16.43 o
  11   9  10         14.09         59.43        25.39 o
  12   9  10          0.07        -19.73        19.73 o
  13   9  10          0.30         15.22        19.17 o
  14   9  10         32.54         61.65        23.62 o
  15   9  10          1.55         -3.93        23.54 o
 -21  10  10        370.46        377.28        39.58 o
 -20  10  10        123.33        147.49        33.38 o
 -19  10  10         12.67         18.59        28.12 o
 -18  10  10        204.89        155.95        30.64 o
 -17  10  10         58.18        120.47        28.74 o
 -16  10  10        992.70        956.17        45.16 o
 -15  10  10         47.56         64.34        25.82 o
 -14  10  10       1418.71       1443.87        53.43 o
 -13  10  10         56.60         66.11        24.89 o
 -12  10  10        104.35        140.09        25.46 o
 -11  10  10          0.92        -21.52        21.52 o
 -10  10  10         24.83         45.61        23.02 o
  -9  10  10       1226.97       1204.69        49.58 o
  -8  10  10       2211.58       2192.49        53.23 o
  -7  10  10          4.03         -0.17        18.17 o
  -6  10  10        976.29        932.36        35.36 o
  -5  10  10        190.44        172.58        20.68 o
  -4  10  10       1732.15       1627.41        42.30 o
  -3  10  10        131.42        138.51        28.51 o
  -2  10  10        275.74        295.06        23.10 o
  -1  10  10        401.89        460.35        37.25 o
   0  10  10       1340.91       1451.03        51.82 o
   1  10  10       2427.09       2439.68        61.36 o
   2  10  10        634.74        661.31        34.69 o
   3  10  10       1190.78       1249.25        49.45 o
   4  10  10        310.99        374.04        34.93 o
   5  10  10         19.85         29.26        21.96 o
   6  10  10        423.43        477.92        31.77 o
   7  10  10         52.60         69.16        23.83 o
   8  10  10        180.72        264.18        36.70 o
   9  10  10        174.88        206.62        35.67 o
  10  10  10          7.39        -23.48        23.48 o
  11  10  10         45.46         20.06        25.66 o
  12  10  10          0.12        -24.66        24.66 o
  13  10  10         15.34         27.06        28.21 o
  14  10  10         98.70        152.57        64.88 o
 -20  11  10          3.74          4.81        29.19 o
 -19  11  10          4.19        -10.49        27.03 o
 -18  11  10         26.87         62.83        29.08 o
 -17  11  10        827.36        845.01        44.39 o
 -16  11  10          3.99          2.21        24.59 o
 -15  11  10         94.73          8.13        24.54 o
 -14  11  10         36.67         31.04        25.08 o
 -13  11  10        180.98        215.86        27.89 o
 -12  11  10        132.57        130.43        29.04 o
 -11  11  10         17.12         -4.83        22.84 o
 -10  11  10        560.74        488.31        39.65 o
  -9  11  10         77.97         49.10        22.38 o
  -8  11  10        320.54        340.47        24.86 o
  -7  11  10        690.72        718.61        43.66 o
  -6  11  10       2456.22       2491.46        52.72 o
  -5  11  10        188.55        227.98        22.22 o
  -4  11  10        302.11        281.97        22.36 o
  -3  11  10        312.53        318.26        23.26 o
  -2  11  10        260.54        233.29        21.60 o
  -1  11  10        142.31        150.20        24.29 o
   0  11  10         57.33         52.37        22.90 o
   1  11  10         85.08         41.16        26.32 o
   2  11  10        101.11        110.06        24.78 o
   3  11  10        503.71        488.17        32.42 o
   4  11  10        147.56        187.11        27.36 o
   5  11  10          2.20         -0.35        26.32 o
   6  11  10          0.04         14.26        27.36 o
   7  11  10         23.63         49.14        38.21 o
   8  11  10        150.26        114.54        37.12 o
   9  11  10         38.24         66.99        36.77 o
  10  11  10         22.99         44.09        26.01 o
  11  11  10         88.72         50.23        26.59 o
  12  11  10        208.10        223.19        32.45 o
  13  11  10         40.84         79.59        28.72 o
 -18  12  10         81.64        144.55        38.32 o
 -17  12  10         34.71         21.68        27.12 o
 -16  12  10        146.41        157.73        62.40 o
 -15  12  10         77.63         77.84        26.86 o
 -14  12  10          0.62        -22.84        22.84 o
 -13  12  10        160.71         98.18        26.56 o
 -12  12  10        251.67        252.33        50.98 o
 -11  12  10       1643.16       1630.48        66.25 o
 -10  12  10        190.03        170.01        25.56 o
  -9  12  10          0.14          8.82        21.88 o
  -8  12  10         17.78         34.39        20.14 o
  -7  12  10        491.93        503.46        27.48 o
  -6  12  10         14.76         12.70        18.49 o
  -5  12  10        508.46        556.89        37.25 o
  -4  12  10        102.10        134.07        20.42 o
  -3  12  10        712.93        727.01        31.18 o
  -2  12  10         18.28         25.84        18.12 o
  -1  12  10        686.08        634.02        34.78 o
   0  12  10        384.22        434.30        31.16 o
   1  12  10        734.76        762.84        36.86 o
   2  12  10         59.31         31.56        23.54 o
   3  12  10        111.78        105.42        25.13 o
   4  12  10         11.07         26.69        28.41 o
   5  12  10         74.52         34.71        28.41 o
   6  12  10        124.76         81.62        30.49 o
   7  12  10          9.40         -7.84        27.36 o
   8  12  10         72.93         43.00        55.51 o
   9  12  10         14.78         47.58        51.91 o
  10  12  10          0.59         -2.47        30.82 o
  11  12  10          0.97         -5.61        31.52 o
  12  12  10          9.05         -0.68        44.70 o
 -17  13  10         11.22         32.35        26.69 o
 -16  13  10        250.83        260.91        31.70 o
 -15  13  10        155.43        152.83        29.57 o
 -14  13  10         23.49         51.38        25.38 o
 -13  13  10         51.32         59.92        24.98 o
 -12  13  10         13.60         13.25        23.32 o
 -11  13  10         78.45        109.37        24.89 o
 -10  13  10       1066.32       1039.72        46.99 o
  -9  13  10          0.82         16.55        32.46 o
  -8  13  10        252.37        288.18        35.05 o
  -7  13  10         70.32         87.06        20.65 o
  -6  13  10         69.16         39.86        19.23 o
  -5  13  10          8.34         -0.35        18.28 o
  -4  13  10        481.87        510.46        27.10 o
  -3  13  10          1.36          8.82        30.38 o
  -2  13  10        302.41        309.20        23.58 o
  -1  13  10         31.31         13.09        22.00 o
   0  13  10        116.26        125.75        40.85 o
   1  13  10        161.72        154.70        26.03 o
   2  13  10        107.55        123.68        25.82 o
   3  13  10        624.21        648.40        59.23 o
   4  13  10          2.99         26.22        27.69 o
   5  13  10         91.67         99.63        30.13 o
   6  13  10          1.31          5.19        27.36 o
   7  13  10          4.25         14.42        28.73 o
   8  13  10        241.16        198.97        56.23 o
   9  13  10         17.55         95.16        53.35 o
  10  13  10         53.32         90.46        34.29 o
 -15  14  10         72.65         63.22        31.55 o
 -14  14  10          7.64         26.97        27.77 o
 -13  14  10          0.47        -23.52        24.70 o
 -12  14  10          4.38          9.51        23.74 o
 -11  14  10        107.36        125.97        26.05 o
 -10  14  10          0.47        -22.38        22.38 o
  -9  14  10         33.92         38.67        23.28 o
  -8  14  10          7.58          0.64        21.52 o
  -7  14  10         74.66         64.96        22.91 o
  -6  14  10         58.30         39.00        19.31 o
  -5  14  10         10.77         29.63        18.83 o
  -4  14  10         18.68         36.71        19.01 o
  -3  14  10          0.93         15.26        25.18 o
  -2  14  10        122.48         99.01        20.28 o
  -1  14  10         47.84         41.47        23.04 o
   0  14  10        385.29        424.04        31.35 o
   1  14  10        295.16        285.89        29.21 o
   2  14  10        187.01        194.76        27.99 o
   3  14  10          2.11         -8.36        26.63 o
   4  14  10        323.56        260.21        85.07 o
   5  14  10        121.33        148.33        32.20 o
   6  14  10        708.69        781.86        49.06 o
   7  14  10         23.09         -4.81        29.45 o
   8  14  10         11.06        112.46        53.35 o
 -13  15  10         18.97         -2.96        27.91 o
 -12  15  10         49.45         28.22        26.99 o
 -11  15  10          1.32          4.70        23.09 o
 -10  15  10         45.76         83.90        25.13 o
  -9  15  10         17.60        -21.29        21.29 o
  -8  15  10         17.55          3.23        21.54 o
  -7  15  10         48.29         17.23        22.35 o
  -6  15  10         34.08         43.97        19.92 o
  -5  15  10        196.82        219.36        41.83 o
  -4  15  10        268.58        231.78        22.73 o
  -3  15  10         39.53         72.53        19.92 o
  -2  15  10          7.37         30.38        23.28 o
  -1  15  10         16.63         47.80        23.88 o
   0  15  10         18.07         12.26        22.76 o
   1  15  10         25.61          8.80        29.19 o
   2  15  10        102.74        117.58        26.07 o
   3  15  10         88.77         40.72        29.09 o
   4  15  10         29.96         14.70        28.06 o
   5  15  10         26.80         24.90        33.16 o
   6  15  10         79.26         59.95        30.82 o
[truncated: 207,698 more chars]
