# Supplementary material for: London Dispersion versus Intramolecular Hydrogen Bond in Bis‐Pyridines: How Accurate Is DFT for Competing Noncovalent Interactions in the Condensed Phase?
Source: Chemistry. 2025 Oct 23;31(66):e02745. doi: 10.1002/chem.202502745 (PMC12648470; doi:10.1002/chem.202502745)
Supplement: Supplementary file 1 — Supporting Information [file CHEM-31-e02745-s002.zip › Crystal_structures/14b/c050620_2_1.res]

TITL c050620_2_1_a.res in P2(1)/c
    c050620_2_1.res
    created by SHELXL-2018/3 at 11:58:57 on 23-Jun-2020
REM Old TITL c050620_2_1 in P2(1)/c
REM SHELXT solution in P2(1)/c
REM R1 0.204, Rweak 0.011, Alpha 0.031, Orientation as input
REM Formula found by SHELXT: C45 B2 N F24
CELL 0.71073 19.578 13.963 16.6113 90 106.838 90
ZERR 4 0.0015 0.001 0.0013 0 0.002 0
LATT 1
SYMM -X,0.5+Y,0.5-Z
SFAC C H B F N
UNIT 180 108 4 96 8
DFIX 0.93 0.01 N1B H1B
RIGU F5A F6A F4A C8 F5 F4 F6 C5
SADI F4A F5A F5A F6A F6A F4A F4 F5 F5 F6 F6 F4
SADI F6A C8 F4A C8 F6 C8 F5 C8 F5A C8 F4 C8
SADI F10A F11A F11A F12A F12A F10A F10 F11 F11 F12 F12 F10
SADI F16A F17A F17A F18A F18A F16A F16 F17 F17 F18 F18 F16
RIGU C13 F12A F11A F10A C16 F10 F11 F12
SADI F11A C16 F10A C16 F12 C16 F10 C16 F12A C16 F11 C16
RIGU C21 F18A F16A F17A C24 F18 F16 F17
SADI F18 C24 F17A C24 F16A C24 F16 C24 F18A C24 F17 C24
ISOR 0.005 0.01 F18A F16A F17A C24 F18 F16 F17
ISOR 0.005 0.01 F12A F11A F10A C16 F10 F11 F12
ISOR 0.005 0.01 F5A F6A F4A C8 F5 F4 F6

L.S. 9
PLAN  20
SIZE 0.1 0.16 0.24
TEMP -173.15(10)
CONF
BOND $H
list 4
MORE -1
fmap 2
acta
REM <olex2.extras>
REM <HklSrc "%.\\c050620_2_1.hkl">
REM </olex2.extras>

WGHT    0.040000    2.709900
FVAR       0.26335   0.46121
F3    4    0.770321    0.313968    0.613729    11.00000    0.04568    0.03748 =
         0.02639   -0.01614    0.01031    0.00285
F23   4    0.666011    0.702812    0.574028    11.00000    0.05345    0.04173 =
         0.02219    0.00077    0.01950    0.01155
F19   4    0.527261    0.804721    0.901289    11.00000    0.03705    0.05032 =
         0.02486   -0.00484    0.01286    0.01617
F8    4    1.022471    0.783944    0.887762    11.00000    0.02889    0.05096 =
         0.04933    0.01173    0.02459    0.00790
F21   4    0.460390    0.781511    0.775442    11.00000    0.02027    0.07671 =
         0.02873    0.00144    0.00722    0.01850
F1    4    0.690881    0.309857    0.679015    11.00000    0.03985    0.04511 =
         0.04516   -0.02219    0.01540   -0.02165
F22   4    0.585055    0.806874    0.567183    11.00000    0.03684    0.08528 =
         0.02492    0.02335    0.01097    0.03052
F15   4    0.798865    0.365920    1.225290    11.00000    0.05075    0.04523 =
         0.02216    0.01432    0.00065   -0.01371
F7    4    0.935176    0.852674    0.802120    11.00000    0.03753    0.06997 =
         0.03008    0.02352    0.00878   -0.00974
F2    4    0.697858    0.431271    0.603241    11.00000    0.05550    0.03548 =
         0.03026   -0.00951   -0.01764    0.01204
PART 2
F5A   4    0.995707    0.388322    0.948118   -21.00000    0.02815    0.06370 =
         0.02527   -0.01077   -0.00916    0.02291
PART 0
F14   4    0.857261    0.494792    1.223296    11.00000    0.06379    0.04086 =
         0.02792    0.00531   -0.01379   -0.02214
F24   4    0.695335    0.842200    0.622370    11.00000    0.06414    0.04395 =
         0.03327    0.00689    0.01892   -0.02057
F20   4    0.494962    0.662409    0.859368    11.00000    0.03588    0.04911 =
         0.05785    0.00356    0.03143   -0.00091
PART 2
F18A  4    0.583846    0.327739    0.903820   -21.00000    0.03838    0.04229 =
         0.05770   -0.02606    0.00777   -0.01223
F12A  4    0.858108    0.795667    1.183419   -21.00000    0.06764    0.04723 =
         0.02412   -0.00732    0.02585   -0.00131
PART 0
F13   4    0.880537    0.368671    1.163348    11.00000    0.03985    0.06272 =
         0.04482    0.02033    0.00332    0.02003
F9    4    0.997534    0.927503    0.911159    11.00000    0.07853    0.03617 =
         0.07731   -0.02404    0.05575   -0.03751
PART 2
F6A   4    0.990828    0.318899    0.832337   -21.00000    0.02630    0.03922 =
         0.04043   -0.00583    0.00591    0.01729
F11A  4    0.930501    0.905867    1.171470   -21.00000    0.06036    0.06849 =
         0.04372   -0.04046    0.02906   -0.04249
F16A  4    0.567034    0.343503    1.023958   -21.00000    0.03562    0.11524 =
         0.02849    0.02372    0.00784   -0.03657
F17A  4    0.535826    0.453460    0.931949   -21.00000    0.01665    0.05133 =
         0.06095    0.01189    0.00150   -0.00766

PART 0
N1B   5    0.732040    0.343084    0.419590    11.00000    0.03333    0.02617 =
         0.02322    0.00297    0.01234    0.00330
H1B   2    0.683864    0.353953    0.412771    11.00000   -1.20000
N2B   5    0.596171    0.403082    0.387190    11.00000    0.03684    0.03046 =
         0.03099   -0.00437    0.01387   -0.00250

PART 2
F4A   4    1.022372    0.464933    0.849155   -21.00000    0.01861    0.05017 =
         0.08538    0.01334    0.01650   -0.00229
F10A  4    0.818147    0.922736    1.116051   -21.00000    0.06858    0.05177 =
         0.04625   -0.02213    0.01888    0.02383
PART 0
C17   1    0.746997    0.541137    0.965355    11.00000    0.01797    0.01440 =
         0.01487   -0.00332    0.00677   -0.00010
C1    1    0.803657    0.534022    0.843958    11.00000    0.01694    0.01519 =
         0.01422    0.00181    0.00590   -0.00157
C25   1    0.701523    0.666843    0.836167    11.00000    0.01520    0.01353 =
         0.01615   -0.00309    0.00310   -0.00284
C10   1    0.874181    0.731502    0.899386    11.00000    0.01815    0.01633 =
         0.01472   -0.00036    0.00369    0.00037
AFIX  43
H10   2    0.874372    0.704722    0.846878    11.00000   -1.20000
AFIX   0
C14   1    0.829496    0.737242    1.017919    11.00000    0.01590    0.01867 =
         0.01662   -0.00036    0.00577   -0.00041
AFIX  43
H14   2    0.798303    0.714779    1.048208    11.00000   -1.20000
AFIX   0
C6    1    0.875102    0.505020    0.871122    11.00000    0.01651    0.01871 =
         0.01553    0.00139    0.00385   -0.00232
AFIX  43
H6    2    0.906447    0.535388    0.918822    11.00000   -1.20000
AFIX   0
C2    1    0.760983    0.485631    0.773809    11.00000    0.01512    0.01638 =
         0.01809    0.00061    0.00441   -0.00053
AFIX  43
H2    2    0.711844    0.501837    0.753512    11.00000   -1.20000
AFIX   0
C13   1    0.875276    0.812634    1.050539    11.00000    0.01945    0.01959 =
         0.01688   -0.00348    0.00370    0.00171
C9    1    0.827917    0.693197    0.941502    11.00000    0.01331    0.01447 =
         0.01530    0.00078    0.00151    0.00157
C29   1    0.642255    0.742776    0.701375    11.00000    0.01903    0.01775 =
         0.01544   -0.00299    0.00410   -0.00086
C22   1    0.680135    0.496663    0.943858    11.00000    0.01758    0.01918 =
         0.01544   -0.00170    0.00510   -0.00142
AFIX  43
H22   2    0.647303    0.510153    0.890573    11.00000   -1.20000
AFIX   0
C30   1    0.700386    0.696596    0.755166    11.00000    0.01410    0.01580 =
         0.01795   -0.00193    0.00538   -0.00137
AFIX  43
H30   2    0.741061    0.684627    0.736430    11.00000   -1.20000
AFIX   0
C11   1    0.919715    0.807219    0.931789    11.00000    0.01585    0.01571 =
         0.01934    0.00175    0.00457    0.00073
C3    1    0.787591    0.414703    0.732538    11.00000    0.02368    0.01543 =
         0.01651    0.00007    0.00628   -0.00102
C26   1    0.640773    0.690566    0.860554    11.00000    0.02052    0.02089 =
         0.01474   -0.00236    0.00548    0.00027
AFIX  43
H26   2    0.640172    0.676496    0.916298    11.00000   -1.20000
AFIX   0
C18   1    0.793640    0.514050    1.043228    11.00000    0.01692    0.01689 =
         0.01910   -0.00112    0.00455   -0.00095
AFIX  43
H18   2    0.840204    0.540911    1.060487    11.00000   -1.20000
AFIX   0
C21   1    0.659880    0.433603    0.997321    11.00000    0.02024    0.02036 =
         0.02028   -0.00448    0.01001   -0.00398
C20   1    0.706281    0.409347    1.074375    11.00000    0.02786    0.01763 =
         0.01809   -0.00085    0.01066   -0.00437
AFIX  43
H20   2    0.692267    0.366789    1.111317    11.00000   -1.20000
AFIX   0
C5    1    0.901666    0.433347    0.830662    11.00000    0.01681    0.02128 =
         0.02018    0.00510    0.00728    0.00243
C19   1    0.773988    0.449163    1.096031    11.00000    0.02597    0.01741 =
         0.01670   -0.00131    0.00529    0.00014
C28   1    0.580931    0.760467    0.725303    11.00000    0.01751    0.02256 =
         0.01876   -0.00233    0.00278    0.00342
AFIX  43
H28   2    0.540231    0.789651    0.687723    11.00000   -1.20000
AFIX   0
C12   1    0.921151    0.848724    1.008089    11.00000    0.01726    0.01514 =
         0.02295   -0.00313    0.00324   -0.00235
AFIX  43
H12   2    0.952562    0.900257    1.030593    11.00000   -1.20000
AFIX   0
C4    1    0.858501    0.387443    0.760246    11.00000    0.02516    0.01834 =
         0.01957    0.00169    0.01052    0.00318
AFIX  43
H4    2    0.876907    0.339088    0.732070    11.00000   -1.20000
AFIX   0
C27   1    0.581282    0.734089    0.805700    11.00000    0.01842    0.02416 =
         0.02025   -0.00470    0.00704    0.00182
C32   1    0.646529    0.773918    0.616837    11.00000    0.02201    0.02651 =
         0.02068    0.00455    0.00551    0.00530
C15   1    0.968226    0.842889    0.883250    11.00000    0.02305    0.02124 =
         0.02659    0.00004    0.00862   -0.00547

C5B   1    0.773776    0.418422    0.416559    11.00000    0.03190    0.02626 =
         0.01854   -0.00052    0.00078   -0.00107
C24   1    0.587899    0.388507    0.967741    11.00000    0.02458    0.03341 =
         0.02696    0.00070    0.01149   -0.00807
C7    1    0.737730    0.367866    0.657872    11.00000    0.03016    0.02314 =
         0.02395   -0.00623    0.00486    0.00234
C8    1    0.977961    0.404337    0.866292    11.00000    0.02152    0.03254 =
         0.03194    0.00100    0.00844    0.00501
C31   1    0.516235    0.746187    0.834953    11.00000    0.02291    0.03848 =
         0.02492   -0.00155    0.00788    0.00820
C2B   1    0.826525    0.234160    0.434937    11.00000    0.04831    0.02738 =
         0.02762    0.00333    0.01804    0.01027
AFIX  43
H2B   2    0.844212    0.170414    0.442186    11.00000   -1.20000
AFIX   0

C16   1    0.873240    0.860118    1.130417    11.00000    0.03422    0.03013 =
         0.02719   -0.00984    0.01050   -0.00554
C23   1    0.827515    0.420298    1.176386    11.00000    0.03466    0.02627 =
         0.02267    0.00611    0.00121   -0.00685
C9B   1    0.579551    0.455231    0.315898    11.00000    0.02910    0.03431 =
         0.03000   -0.00586    0.00547   -0.00508
C3B   1    0.870784    0.309406    0.430910    11.00000    0.03150    0.03684 =
         0.02479   -0.00027    0.00435    0.00593
AFIX  43
H3B   2    0.919336    0.297865    0.434183    11.00000   -1.20000
AFIX   0
C4B   1    0.844402    0.401827    0.422089    11.00000    0.03036    0.03018 =
         0.02906    0.00038   -0.00192   -0.00217
AFIX  43
H4B   2    0.874963    0.453972    0.419834    11.00000   -1.20000
AFIX   0
C1B   1    0.756670    0.252954    0.428304    11.00000    0.04820    0.02416 =
         0.03507    0.00321    0.02428    0.00146
AFIX  43
H1BA  2    0.725211    0.201651    0.429879    11.00000   -1.20000
AFIX   0
C6B   1    0.738781    0.515136    0.404652    11.00000    0.03046    0.02316 =
         0.03963    0.00104    0.00218   -0.00079
AFIX  23
H6BA  2    0.775978    0.564893    0.423834    11.00000   -1.20000
H6BB  2    0.706302    0.519464    0.440429    11.00000   -1.20000
AFIX   0
C8B   1    0.636720    0.464795    0.271803    11.00000    0.03150    0.04643 =
         0.02429    0.00689    0.00354    0.00202
AFIX  23
H8BA  2    0.614054    0.485280    0.213058    11.00000   -1.20000
H8BB  2    0.658368    0.401066    0.269921    11.00000   -1.20000
AFIX   0
C13B  1    0.547756    0.394527    0.430008    11.00000    0.04506    0.03174 =
         0.04083   -0.01112    0.02212   -0.00707
AFIX  43
H13B  2    0.559878    0.357805    0.480308    11.00000   -1.20000
AFIX   0
C7B   1    0.696205    0.535944    0.313174    11.00000    0.02996    0.03412 =
         0.04417    0.01615    0.00898    0.00388
AFIX  23
H7BA  2    0.674650    0.600383    0.310983    11.00000   -1.20000
H7BB  2    0.730056    0.538275    0.279016    11.00000   -1.20000
AFIX   0

B1    3    0.770236    0.610111    0.897726    11.00000    0.01484    0.01538 =
         0.01399   -0.00166    0.00344   -0.00104
C12B  1    0.481681    0.436494    0.404218    11.00000    0.03663    0.03582 =
         0.05452   -0.01976    0.02167   -0.01465
AFIX  43
H12B  2    0.448758    0.429396    0.436056    11.00000   -1.20000
AFIX   0
C10B  1    0.513533    0.498245    0.286121    11.00000    0.02748    0.04922 =
         0.04112   -0.00305   -0.00103   -0.00634
AFIX  43
H10B  2    0.501989    0.533809    0.235197    11.00000   -1.20000
AFIX   0
C11B  1    0.464207    0.489232    0.330963    11.00000    0.02156    0.04757 =
         0.06504   -0.01798    0.00683   -0.00760
AFIX  43
H11B  2    0.418801    0.519108    0.311402    11.00000   -1.20000
AFIX   0

PART 1
F18   4    0.581099    0.317754    1.021496    21.00000    0.04565    0.04998 =
         0.03989    0.00229    0.01394   -0.03142
F16   4    0.536101    0.445972    0.960855    21.00000    0.02822    0.04166 =
         0.14512   -0.01452    0.03501   -0.00308
F17   4    0.578343    0.342933    0.895145    21.00000    0.03532    0.07381 =
         0.01771   -0.00387    0.00746   -0.03741
F10   4    0.843414    0.811542    1.178193    21.00000    0.04584    0.05560 =
         0.03828   -0.02878    0.02928   -0.02642
F11   4    0.843164    0.945756    1.116488    21.00000    0.09911    0.03944 =
         0.05084   -0.01742    0.02219    0.02367
F12   4    0.940703    0.878557    1.178886    21.00000    0.04237    0.06271 =
         0.03165   -0.03027    0.00444   -0.01405
F5    4    0.989904    0.369573    0.945541    21.00000    0.02771    0.04150 =
         0.03177    0.00825    0.00342    0.00771
F4    4    1.023099    0.482714    0.881683    21.00000    0.01757    0.04962 =
         0.09275    0.01771    0.00582   -0.00272
F6    4    1.002137    0.342810    0.824238    21.00000    0.03450    0.08801 =
         0.03956   -0.01128    0.01550    0.02827
HKLF 4


REM  c050620_2_1_a.res in P2(1)/c
REM wR2 = 0.1082, GooF = S = 1.010, Restrained GooF = 1.033 for all data
REM R1 = 0.0450 for 7596 Fo > 4sig(Fo) and 0.0749 for all 10838 data
REM 734 parameters refined using 388 restraints

END  
     
WGHT      0.0400      2.7098 

REM Highest difference peak  0.497,  deepest hole -0.286,  1-sigma level  0.052
Q1    1   0.5548  0.8612  0.8986  11.00000  0.05    0.50
Q2    1   0.5174  0.7131  0.8888  11.00000  0.05    0.38
Q3    1   0.6292  0.4012  0.9833  11.00000  0.05    0.38
Q4    1   0.5525  0.7418  0.8188  11.00000  0.05    0.35
Q5    1   0.9384  0.8205  0.9045  11.00000  0.05    0.35
Q6    1   0.9348  0.4102  0.8474  11.00000  0.05    0.34
Q7    1   0.9527  0.9391  0.8769  11.00000  0.05    0.34
Q8    1   0.7384  0.6500  0.8669  11.00000  0.05    0.32
Q9    1   0.5498  0.4391  1.0302  11.00000  0.05    0.32
Q10   1   0.8829  0.7887  0.9093  11.00000  0.05    0.31
Q11   1   0.6175  0.7418  0.8307  11.00000  0.05    0.31
Q12   1   0.7959  0.4349  1.1329  11.00000  0.05    0.31
Q13   1   0.8374  0.5156  0.8570  11.00000  0.05    0.31
Q14   1   0.6215  0.7657  0.7219  11.00000  0.05    0.30
Q15   1   0.5488  0.4212  0.8933  11.00000  0.05    0.30
Q16   1   0.8842  0.4309  0.7824  11.00000  0.05    0.29
Q17   1   0.6010  0.8561  0.5997  11.00000  0.05    0.29
Q18   1   0.6592  0.6992  0.7204  11.00000  0.05    0.29
Q19   1   0.6019  0.6900  0.8275  11.00000  0.05    0.29
Q20   1   0.7804  0.4913  0.8222  11.00000  0.05    0.29

  REM The information below was added by Olex2.
  REM
  REM R1 = 0.0450 for 7596 Fo > 4sig(Fo) and 0.0749 for all 44416 data
  REM n/a parameters refined using n/a restraints
  REM Highest difference peak 0.50, deepest hole -0.29
  REM Mean Shift 0, Max Shift -0.001.

  REM +++ Tabular Listing of Refinement Information +++
  REM R1_all = 0.0749
  REM R1_gt = 0.0450
  REM wR_ref = 0.1082
  REM GOOF = 1.010
  REM Shift_max = -0.001
  REM Shift_mean = 0
  REM Reflections_all = 44416
  REM Reflections_gt = 7596
  REM Parameters = n/a
  REM Hole = -0.29
  REM Peak = 0.50
  REM Flack = n/a

  
