# Supplementary material for: London Dispersion versus Intramolecular Hydrogen Bond in Bis‐Pyridines: How Accurate Is DFT for Competing Noncovalent Interactions in the Condensed Phase?
Source: Chemistry. 2025 Oct 23;31(66):e02745. doi: 10.1002/chem.202502745 (PMC12648470; doi:10.1002/chem.202502745)
Supplement: Supplementary file 1 — Supporting Information [file CHEM-31-e02745-s002.zip › Crystal_structures/1b/1b_crystal_structure.xyz]

100
c041219_2_1
F      10.475345    7.943190    2.508354
F      11.074068    9.001883    4.284889
F      11.757034    7.020178    3.934509
F       8.916858    8.185094    8.529843
F       6.838275    8.221899    8.054918
F       7.693618    6.403574    8.762410
F       2.781804    6.202781    7.003930
F       1.438061    4.727643    6.241662
F       2.232565    4.527458    8.230261
F       6.363095    0.201865    6.497486
F       4.342120   -0.171088    5.876594
F       4.766129    0.356649    7.898700
F       6.530836    9.239133    1.148910
F       4.873097    9.171375   -0.224610
F       4.553361    9.723218    1.828556
F       2.659935    3.479466    0.570706
F       1.903562    5.308440   -0.285353
F       1.444717    4.799141    1.746851
F      10.594224    1.804324    5.154719
F      11.696256    1.596092    3.367627
F      10.366123    0.105283    3.923033
F       9.180041    1.798886   -1.017020
F       7.373994    0.831333   -0.487166
F       7.333773    2.889853   -1.038900
C       7.559767    5.771255    4.597477
C       7.400021    6.141312    5.934429
H       6.689215    5.758470    6.435198
C       8.251360    7.056925    6.560829
C       9.308672    7.627141    5.883020
H       9.888478    8.246722    6.310377
C       9.498625    7.265190    4.551422
C       8.649416    6.355733    3.927929
H       8.811351    6.122409    3.021286
C       7.964295    7.441141    7.975508
C      10.687013    7.804926    3.817766
C       5.594748    3.959506    4.892163
C       4.524672    4.658269    5.468837
H       4.359019    5.551727    5.191715
C       3.696575    4.091142    6.431541
C       3.890951    2.780324    6.848631
H       3.329408    2.387895    7.506672
C       4.927895    2.062562    6.275629
C       5.759705    2.642367    5.320270
H       6.462603    2.123150    4.947750
C       2.543586    4.874376    6.975012
C       5.102171    0.622174    6.638709
C       5.619107    5.508501    2.741533
C       5.839268    6.816727    2.300880
H       6.591670    7.291257    2.634430
C       4.997741    7.448367    1.392952
C       3.892036    6.795011    0.869830
H       3.320265    7.223949    0.244470
C       3.648341    5.495100    1.288756
C       4.492995    4.871097    2.207701
H       4.296219    3.982537    2.480676
C       5.240924    8.884404    1.028802
C       2.429415    4.773517    0.826836
C       7.545125    3.637662    3.039739
C       8.596794    3.027182    3.728106
H       8.740414    3.250829    4.640287
C       9.442195    2.101649    3.120525
C       9.278589    1.768921    1.782960
H       9.859302    1.145871    1.362489
C       8.250686    2.364883    1.076998
C       7.394140    3.279821    1.694218
H       6.691629    3.669769    1.187819
C      10.503451    1.410316    3.898553
C       8.041989    1.991050   -0.353287
B       6.576114    4.715061    3.814400
N      10.290572    8.804977   10.995050
H       9.556300    9.225611   11.237333
N       8.191999    7.727404   12.067458
C      13.809811    6.825050    9.864195
H      13.915640    6.872306    8.890582
H      13.770016    5.885870   10.142296
H      14.572436    7.261828   10.296983
C       7.763601    3.540901   12.910513
H       8.236240    3.016690   12.230760
H       6.814820    3.294243   12.911645
H       8.149569    3.355440   13.792430
C      11.229168    9.511179   10.457852
H      11.117592   10.446194   10.334760
C      12.389230    8.893060   10.067691
H      13.085478    9.400134    9.665228
C      12.548938    7.514788   10.262006
C      11.504873    6.788911   10.831183
H      11.582331    5.849596   10.954948
C      10.347103    7.456002   11.216754
C       9.163399    6.829931   11.797253
C       9.057418    5.491609   12.044508
H       9.776470    4.908523   11.831694
C       7.899092    4.992275   12.602974
C       6.871336    5.925942   12.872262
H       6.043793    5.638360   13.239885
C       7.083016    7.246556   12.595324
H       6.385963    7.859953   12.796876
C      10.615599    1.543269    3.877132
F      10.855558    0.286993    3.546642
F      11.745452    2.182513    3.656806
F      10.437305    1.549461    5.192970
