# Supplementary material for: London Dispersion versus Intramolecular Hydrogen Bond in Bis‐Pyridines: How Accurate Is DFT for Competing Noncovalent Interactions in the Condensed Phase?
Source: Chemistry. 2025 Oct 23;31(66):e02745. doi: 10.1002/chem.202502745 (PMC12648470; doi:10.1002/chem.202502745)
Supplement: Supplementary file 1 — Supporting Information [file CHEM-31-e02745-s002.zip › Crystal_structures/1b/c041219_2_1.cif]

data_c041219_2_1
_audit_creation_date               2020-01-08
_audit_creation_method
;
Olex2 1.3
(compiled Nov 21 2019 18:26:39 for OlexSys, GUI svn.r6003)
;
_shelx_SHELXL_version_number       '2018/3'
loop_
  _audit_author_name
  _audit_author_email
  _audit_author_address
 'Savoy, A.' asavoy@org.chem.ethz.ch LOC-Chen

_audit_contact_author_address      ?
_audit_contact_author_email        ?
_audit_contact_author_name         ''
_audit_contact_author_phone        ?
_publ_contact_author_id_orcid      ?
_publ_section_acknowledgements
;
X-Ray services provided by SMoCC - The Small Molecule Crystallography
Center of ETH Zurich. 
;
_publ_section_references
;
Dolomanov, O.V., Bourhis, L.J., Gildea, R.J, Howard, J.A.K. & Puschmann, H.
 (2009), J. Appl. Cryst. 42, 339-341.

Sheldrick, G.M. (2015). Acta Cryst. A71, 3-8.

Sheldrick, G.M. (2015). Acta Cryst. C71, 3-8.
;
_chemical_name_common              ?
_chemical_name_systematic          ?
_chemical_formula_moiety           'C32 H12 B F24, C12 H13 N2'
_chemical_formula_sum              'C44 H25 B F24 N2'
_chemical_formula_weight           1048.47
_chemical_melting_point            ?
_chemical_oxdiff_formula           C44H24BF24N2
loop_
  _atom_type_symbol
  _atom_type_description
  _atom_type_scat_dispersion_real
  _atom_type_scat_dispersion_imag
  _atom_type_scat_source
 'C' 'C' 0.0181 0.0091 'International Tables Vol C Tables 4.2.6.8 and 6.1.1.4'
 'H' 'H' 0.0000 0.0000 'International Tables Vol C Tables 4.2.6.8 and 6.1.1.4'
 'B' 'B' 0.0090 0.0039 'International Tables Vol C Tables 4.2.6.8 and 6.1.1.4'
 'F' 'F' 0.0727 0.0534 'International Tables Vol C Tables 4.2.6.8 and 6.1.1.4'
 'N' 'N' 0.0311 0.0180 'International Tables Vol C Tables 4.2.6.8 and 6.1.1.4'

_shelx_space_group_comment
;
The symmetry employed for this shelxl refinement is uniquely defined
by the following loop, which should always be used as a source of
symmetry information in preference to the above space-group names.
They are only intended as comments.
;
_space_group_crystal_system        'triclinic'
_space_group_IT_number             2
_space_group_name_H-M_alt          'P -1'
_space_group_name_Hall             '-P 1'
loop_
  _space_group_symop_operation_xyz
 'x, y, z'
 '-x, -y, -z'

_cell_length_a                     9.34770(10)
_cell_length_b                     15.6602(2)
_cell_length_c                     16.1982(2)
_cell_angle_alpha                  73.8830(10)
_cell_angle_beta                   76.1990(10)
_cell_angle_gamma                  75.6590(10)
_cell_volume                       2169.99(5)
_cell_formula_units_Z              2
_cell_measurement_reflns_used      30317
_cell_measurement_temperature      100.0(1)
_cell_measurement_theta_max        79.3190
_cell_measurement_theta_min        2.9790
_shelx_estimated_absorpt_T_max     ?
_shelx_estimated_absorpt_T_min     ?
_exptl_absorpt_coefficient_mu      1.503
_exptl_absorpt_correction_T_max    1.000
_exptl_absorpt_correction_T_min    0.738
_exptl_absorpt_correction_type     gaussian
_exptl_absorpt_process_details
;
CrysAlisPro 1.171.40.42a (Rigaku Oxford Diffraction, 2019)
Numerical absorption correction based on gaussian integration over
			a multifaceted crystal model
Empirical absorption correction using spherical harmonics,
 implemented in SCALE3 ABSPACK scaling algorithm.
;
_exptl_absorpt_special_details     ?
_exptl_crystal_colour              'clear colourless'
_exptl_crystal_colour_lustre       clear
_exptl_crystal_colour_primary      colourless
_exptl_crystal_density_diffrn      1.605
_exptl_crystal_density_meas        ?
_exptl_crystal_density_method      ?
_exptl_crystal_description         plank
_exptl_crystal_F_000               1048
loop_
  _exptl_crystal_face_index_h
  _exptl_crystal_face_index_k
  _exptl_crystal_face_index_l
  _exptl_crystal_face_perp_dist
 2 1 1 0.0704
 -2 -1 -1 0.0772
 0 1 -1 0.0251
 0 -1 1 0.0308
 0 -1 -1 0.0208
 0 1 1 0.0163
 1 -1 -1 0.0532
 -6 0 -4 0.0729
 0 -6 -9 0.0229
 0 6 10 0.0214
 6 0 3 0.0692
 0 -1 -10 0.0248
 6 0 -1 0.0652
 0 10 1 0.0221
 0 -10 -1 0.0302
 0 -1 10 0.0271

_exptl_crystal_size_max            0.149
_exptl_crystal_size_mid            0.056
_exptl_crystal_size_min            0.037
loop_
  _exptl_oxdiff_crystal_face_indexfrac_h
  _exptl_oxdiff_crystal_face_indexfrac_k
  _exptl_oxdiff_crystal_face_indexfrac_l
  _exptl_oxdiff_crystal_face_x
  _exptl_oxdiff_crystal_face_y
  _exptl_oxdiff_crystal_face_z
 2.0000 1.0000 1.0000 -0.0026 0.1196 0.3079
 -2.0000 -1.0000 -1.0000 0.0026 -0.1196 -0.3079
 0.0000 1.0000 -1.0000 -0.0180 0.1492 -0.0578
 -0.0000 -1.0000 1.0000 0.0180 -0.1492 0.0578
 -0.0000 -1.0000 -1.0000 0.1265 0.0062 -0.0103
 0.0000 1.0000 1.0000 -0.1265 -0.0062 0.0103
 1.0000 -1.0000 -1.0000 0.1885 0.0690 0.1385
 -5.7125 0.1138 -3.9847 -0.1458 -0.0415 -0.9885
 -0.1021 -6.1164 -9.3209 0.9415 0.2801 -0.1873
 0.4318 6.0867 9.5161 -0.9296 -0.2766 0.2437
 5.7081 -0.4919 3.4099 0.2040 0.0588 0.9772
 -0.0346 -1.3981 -10.1806 0.6515 0.6885 -0.3186
 5.6801 -0.0231 -0.7624 0.3949 0.4146 0.8199
 -0.0449 9.7742 1.2880 -0.7788 0.5962 -0.1949
 -0.1017 -9.8423 -1.4324 0.7825 -0.5990 0.1698
 0.1790 -0.5322 9.8365 -0.4844 -0.7908 0.3742

_exptl_transmission_factor_max     ?
_exptl_transmission_factor_min     ?
_diffrn_reflns_av_R_equivalents    0.0519
_diffrn_reflns_av_unetI/netI       0.0296
_diffrn_reflns_Laue_measured_fraction_full  0.999
_diffrn_reflns_Laue_measured_fraction_max  0.976
_diffrn_reflns_limit_h_max         11
_diffrn_reflns_limit_h_min         -11
_diffrn_reflns_limit_k_max         19
_diffrn_reflns_limit_k_min         -19
_diffrn_reflns_limit_l_max         20
_diffrn_reflns_limit_l_min         -20
_diffrn_reflns_number              60128
_diffrn_reflns_point_group_measured_fraction_full  0.999
_diffrn_reflns_point_group_measured_fraction_max  0.976
_diffrn_reflns_theta_full          67.684
_diffrn_reflns_theta_max           79.799
_diffrn_reflns_theta_min           2.888
_diffrn_ambient_environment        N~2~
_diffrn_ambient_temperature        100.0(1)
_diffrn_detector                   'CCD plate'
_diffrn_detector_area_resol_mean   5.8140
_diffrn_detector_type              'Pilatus 300K'
_diffrn_measured_fraction_theta_full  0.999
_diffrn_measured_fraction_theta_max  0.976
_diffrn_measurement_details
;
List of Runs (angles in degrees, time in seconds):

  # Type    Start    End  Width  t~exp~   \w     \q     \k     \f   Frames
--------------------------------------------------------------------------
  1  \w    -52.00 -26.00   0.50    1.90    --  -49.37 -77.00  60.00   52
  2  \w    -62.00 -34.00   0.50    1.90    --  -49.37 -57.00  90.00   56
  3  \w    -64.00 -36.00   0.50    1.90    --  -49.37 -38.00  90.00   56
  4  \w    -71.00 -37.00   0.50    1.90    --  -49.37 -31.00 151.37   68
  5  \w    -73.00 -47.00   0.50    5.50    --  -70.00 -77.00 120.00   52
  6  \w    -74.00 -48.00   0.50    5.50    --  -70.00 -75.00 153.50   52
  7  \w    -75.00 -46.00   0.50    5.50    --  -70.00 -78.00  83.61   58
  8  \w    -69.00 -33.00   0.50    1.90    --  -58.00 -80.00  52.86   72
  9  \w    -75.00 -36.00   0.50    1.90    --  -49.37 -38.00   0.00   78
 10  \w    -79.00 -45.00   0.50    5.50    --  -70.00 -80.00  31.87   68
 11  \w    -89.00 -47.00   0.50    5.50    --  -70.00 -75.00 -23.61   84
 12  \w    -73.00 -47.00   0.50    5.50    --  -70.00 -75.00 -60.88   52
 13  \w    -70.00 -45.00   0.50    5.50    --  -70.00 -79.00-122.35   50
 14  \w    -72.00 -46.00   0.50    5.50    --  -70.00 -78.00-173.82   52
 15  \w    -84.00 -38.00   0.50    1.90    --  -49.37 -38.00-150.00   92
 16  \w    -79.00 -47.00   0.50    5.50    --  -70.00 -77.00-150.00   64
 17  \w    -91.00 -39.00   0.50    1.90    --  -49.37 -19.00-150.00  104
 18  \w    -37.00   4.00   0.50    5.50    --  -70.00  38.00 -90.00   82
 19  \w    -66.00  30.00   0.50    1.90    --  -38.00  87.00  -4.88  192
 20  \w     15.00  40.00   0.50    1.90    --   46.00  92.00 -69.42   50
 21  \w     30.00  76.00   0.50    1.90    --   54.00  77.00 -94.31   92
 22  \w     51.00  82.00   0.50    1.90    --   74.00  77.00 -58.33   62
 23  \w     65.00  99.00   0.50    5.50    --   86.00  70.00 -66.75   68
 24  \w    115.00 140.00   0.50    1.90    --   74.00  79.00 -87.35   50
 25  \w     96.00 173.00   0.50    5.50    --  110.00  57.00-120.00  154
 26  \w    120.00 176.00   0.50    5.50    --  110.00  77.00 -30.00  112
 27  \w    146.00 172.00   0.50    5.50    --  110.00  77.00   0.00   52
 28  \w    142.00 175.00   0.50    5.50    --  110.00  57.00   0.00   66
 29  \w    117.00 157.00   0.50    5.50    --   90.00  69.00  43.53   80
 30  \w     95.00 120.00   0.50    1.90    --   49.37  62.00  89.16   50
 31  \w    129.00 160.00   0.50    5.50    --   94.00  77.00 164.04   62
 32  \w     95.00 122.00   0.50    5.50    --  110.00  57.00  60.00   54
 33  \w     96.00 134.00   0.50    5.50    --  110.00  57.00   0.00   76
 34  \w     83.00 130.00   0.50    5.50    --   94.00  52.00 -80.84   94
 35  \w     88.00 124.00   0.50    5.50    --  106.00  64.00 -25.45   72
 36  \w     86.00 174.00   0.50    5.50    --  110.00  77.00 -60.00  176
 37  \w     79.00 126.00   0.50    5.50    --   98.00  66.00-164.96   94
 38  \w     86.00 162.00   0.50    5.50    --  110.00  77.00-150.00  152
 39  \w     88.00 173.00   0.50    5.50    --  110.00  77.00-180.00  170
 40  \w     89.00 140.00   0.50    5.50    --  110.00  77.00   0.00  102
 41  \w     86.00 170.00   0.50    5.50    --  110.00  77.00  90.00  168
 42  \w     87.00 175.00   0.50    5.50    --  110.00  77.00 150.00  176
 43  \w     86.00 165.00   0.50    5.50    --  110.00  77.00 120.00  158
 44  \w     86.00 162.00   0.50    5.50    --  110.00  77.00  60.00  152
 45  \w     88.00 114.00   0.50    5.50    --  110.00  77.00 -30.00   52
 46  \w     89.00 175.00   0.50    5.50    --  110.00  77.00 -90.00  172
 47  \w     70.00 104.00   0.50    5.50    --   90.00  69.00  43.53   68
 48  \w     78.00 104.00   0.50    5.50    --   94.00  61.00  55.97   52
 49  \w     60.00  95.00   0.50    1.90    --   74.00  58.00  51.19   70
 50  \w     51.00  78.00   0.50    1.90    --   74.00  75.00 120.69   54
 51  \w     60.00  96.00   0.50    1.90    --   78.00  62.00  87.72   72
 52  \w     62.00 124.00   0.50    5.50    --   86.00  80.00 110.85  124
 53  \w     72.00  98.00   0.50    5.50    --   94.00  77.00 164.04   52
 54  \w     43.00  80.00   0.50    1.90    --   49.37  19.00 120.00   74
 55  \w     27.00  52.00   0.50    1.90    --   49.37  77.00  90.00   50
 56  \w     32.00  63.00   0.50    1.90    --   49.37  62.00  89.16   62
 57  \w     30.00  57.00   0.50    1.90    --   54.00  77.00 124.06   54
 58  \w     34.00  60.00   0.50    1.90    --   58.00  79.00 154.39   52
 59  \w     38.00  73.00   0.50    1.90    --   62.00  78.00 -57.10   70
 60  \w     50.00  76.00   0.50    1.90    --   74.00  79.00 -87.35   52
 61  \w     63.00  91.00   0.50    5.50    --   86.00  75.00-132.06   56
 62  \w     50.00  76.00   0.50    1.90    --   74.00  78.00-174.86   52
 63  \w     35.00  64.00   0.50    1.90    --   49.37  57.00-120.00   58
 64  \w     26.00  52.00   0.50    1.90    --   49.37  77.00-120.00   52
 65  \w     41.00  68.00   0.50    5.50    --  110.00 -57.00-120.00   54
 66  \w     50.00 106.00   0.50    5.50    --  110.00 -99.00-150.00  112
 67  \w     66.00 113.00   0.50    5.50    --  110.00-125.00-180.00   94
 68  \w     60.00 117.00   0.50    1.90    --   49.37-178.00-120.00  114
 69  \w     47.00  98.00   0.50    5.50    --  110.00-125.00 -60.00  102
 70  \w     81.00 106.00   0.50    5.50    --  110.00 -97.00   1.00   50
 71  \w     51.00  76.00   0.50    5.50    --  110.00 -99.00 -60.00   50
 72  \w     53.00 113.00   0.50    5.50    --  110.00-125.00   0.00  120
 73  \w     46.00  96.00   0.50    5.50    --  110.00 -99.00  90.00  100
 74  \w     41.00 106.00   0.50    5.50    --  110.00 -99.00  30.00  130
 75  \w     44.00  77.00   0.50    5.50    --  110.00 -97.00   1.00   66
 76  \w     38.00  68.00   0.50    5.50    --  110.00 -57.00  60.00   60
 77  \w     39.00  65.00   0.50    5.50    --  110.00 -57.00  90.00   52
 78  \w    -67.00  -3.00   0.50    1.90    --  -26.00 113.00 163.44  128
 79  \w    -90.00 -46.00   0.50    5.50    --  -70.00 -77.00   0.00   88
 80  \w   -108.00 -83.00   0.50    1.90    --  -49.37 -38.00   0.00   50
 81  \w   -123.00 -95.00   0.50    5.50    --  -70.00 -75.00 -23.61   56
 82  \w   -111.00 -70.00   0.50    1.90    --  -49.37 -38.00  90.00   82
 83  \w   -102.00 -74.00   0.50    1.90    --  -49.37 -31.00 151.37   56
 84  \w     46.00 106.00   0.50    5.50    --  110.00 -99.00-180.00  120
;
_diffrn_measurement_device         'four-circle diffractometer'
_diffrn_measurement_device_type    'XtaLAB Synergy, Dualflex, Pilatus 300K'
_diffrn_measurement_method         '\w scans'
_diffrn_orient_matrix_type        
 'CrysAlisPro convention (1999,Acta A55,543-557)'
_diffrn_orient_matrix_UB_11        0.0619401000
_diffrn_orient_matrix_UB_12        -0.0722460000
_diffrn_orient_matrix_UB_13        -0.0542823000
_diffrn_orient_matrix_UB_21        0.0628585000
_diffrn_orient_matrix_UB_22        0.0715159000
_diffrn_orient_matrix_UB_23        -0.0776669000
_diffrn_orient_matrix_UB_31        0.1488117000
_diffrn_orient_matrix_UB_32        -0.0237455000
_diffrn_orient_matrix_UB_33        0.0340470000
_diffrn_radiation_monochromator    mirror
_diffrn_radiation_probe            x-ray
_diffrn_radiation_type             'Cu K\a'
_diffrn_radiation_wavelength       1.54184
_diffrn_source                     'micro-focus sealed X-ray tube'
_diffrn_source_type                'PhotonJet (Cu) X-ray Source'
_reflns_Friedel_coverage           0.000
_reflns_Friedel_fraction_full      .
_reflns_Friedel_fraction_max       .
_reflns_number_gt                  7622
_reflns_number_total               9225
_reflns_odcompleteness_completeness  99.97
_reflns_odcompleteness_iscentric   1
_reflns_odcompleteness_theta       66.97
_reflns_special_details
;
 Reflections were merged by SHELXL according to the crystal
 class for the calculation of statistics and refinement.
 
 _reflns_Friedel_fraction is defined as the number of unique
 Friedel pairs measured divided by the number that would be
 possible theoretically, ignoring centric projections and
 systematic absences.
;
_reflns_threshold_expression       'I > 2\s(I)'
_computing_cell_refinement         'CrysAlisPro 1.171.40.42a (Rigaku OD, 2019)'
_computing_data_collection         'CrysAlisPro 1.171.40.42a (Rigaku OD, 2019)'
_computing_data_reduction          'CrysAlisPro 1.171.40.42a (Rigaku OD, 2019)'
_computing_molecular_graphics      'Olex2 1.3 (Dolomanov et al., 2009)'
_computing_publication_material    'Olex2 1.3 (Dolomanov et al., 2009)'
_computing_structure_refinement    'SHELXL 2018/3 (Sheldrick, 2015)'
_computing_structure_solution      'SHELXT 2014/4 (Sheldrick, 2014)'
_refine_diff_density_max           1.186
_refine_diff_density_min           -0.443
_refine_diff_density_rms           0.068
_refine_ls_extinction_coef         .
_refine_ls_extinction_method       none
_refine_ls_goodness_of_fit_ref     1.085
_refine_ls_hydrogen_treatment      constr
_refine_ls_matrix_type             full
_refine_ls_number_parameters       679
_refine_ls_number_reflns           9225
_refine_ls_number_restraints       358
_refine_ls_R_factor_all            0.0690
_refine_ls_R_factor_gt             0.0585
_refine_ls_restrained_S_all        1.085
_refine_ls_shift/su_max            0.000
_refine_ls_shift/su_mean           0.000
_refine_ls_structure_factor_coef   Fsqd
_refine_ls_weighting_details      
 'w=1/[\s^2^(Fo^2^)+(0.0863P)^2^+2.0527P] where P=(Fo^2^+2Fc^2^)/3'
_refine_ls_weighting_scheme        calc
_refine_ls_wR_factor_gt            0.1650
_refine_ls_wR_factor_ref           0.1742
_refine_special_details           
 'Minor artifact near C7. Its source could not be determined. N-H was placed arbitrarily.'
_olex2_refinement_description
;
1. Fixed Uiso
 At 1.2 times of:
  All C(H) groups, All N(H) groups
 At 1.5 times of:
  All C(H,H,H) groups
2. Restrained distances
 C31A-C27A \\sim C31B-C27A
 with sigma of 0.02
 F19A-C31A \\sim F20B-C31B \\sim F21B-C31B \\sim F20A-C31A \\sim F19B-C31B
\\sim F21A-C31A
 with sigma of 0.02
 F19A-F20A \\sim F20A-F21A \\sim F21A-F19A \\sim F19B-F20B \\sim F20B-F21B
\\sim F21B-F19B
 with sigma of 0.02
3. Uiso/Uaniso restraints and constraints
F19A \\sim F20A \\sim F21A \\sim C31A \\sim C31B \\sim F21B \\sim F20B \\sim
F19B: within 2A with sigma of 0.04 and sigma for terminal atoms of 0.08 within
2A
Uanis(F19A) \\sim Ueq, Uanis(F20A) \\sim Ueq, Uanis(F21A) \\sim Ueq,
Uanis(C31A) \\sim Ueq, Uanis(C31B) \\sim Ueq, Uanis(F21B) \\sim Ueq,
Uanis(F20B) \\sim Ueq, Uanis(F19B) \\sim Ueq: with sigma of 0.005 and sigma for
terminal atoms of 0.01
4. Rigid body (RIGU) restrains
 N1, C9, C11, C3, C12, C7, N2, C4, C1, C6, C10, C8, C5, C2
 with sigma for 1-2 distances of 0.004 and sigma for 1-3 distances of 0.004
 C27A, F19A, F20A, F21A, C31A, C31B, F21B, F20B, F19B
 with sigma for 1-2 distances of 0.004 and sigma for 1-3 distances of 0.004
5. Others
 Sof(C31B)=Sof(F21B)=Sof(F20B)=Sof(F19B)=1-FVAR(1)
 Sof(F19A)=Sof(F20A)=Sof(F21A)=Sof(C31A)=FVAR(1)
6.a Aromatic/amide H refined with riding coordinates:
 C2A(H2A), C4A(H4A), C6A(H6A), C10A(H10A), C12A(H12A), C14A(H14A), C18A(H18A),
 C20A(H20A), C22A(H22A), C26A(H26A), C28A(H28A), C30A(H30A), N1(H1), C3(H3),
 C4(H4), C6(H6), C9(H9), C11(H11), C12(H12)
6.b Idealised Me refined as rotating group:
 C1(H1A,H1B,H1C), C2(H2B,H2C,H2D)
;
_atom_sites_solution_hydrogens     geom
_atom_sites_solution_primary       dual
_atom_sites_solution_secondary     ?
loop_
  _atom_site_label
  _atom_site_type_symbol
  _atom_site_fract_x
  _atom_site_fract_y
  _atom_site_fract_z
  _atom_site_U_iso_or_equiv
  _atom_site_adp_type
  _atom_site_occupancy
  _atom_site_site_symmetry_order
  _atom_site_calc_flag
  _atom_site_refinement_flags_posn
  _atom_site_refinement_flags_adp
  _atom_site_refinement_flags_occupancy
  _atom_site_disorder_assembly
  _atom_site_disorder_group
 F1A F 0.85200(19) 0.48406(11) 0.16394(10) 0.0446(4) Uani 1 1 d . . . . .
 F2A F 0.8507(2) 0.52588(13) 0.28005(13) 0.0621(5) Uani 1 1 d . . . . .
 F3A F 0.98514(17) 0.40078(13) 0.25715(12) 0.0528(4) Uani 1 1 d . . . . .
 F4A F 0.5553(2) 0.40524(12) 0.55749(10) 0.0516(4) Uani 1 1 d . . . . .
 F5A F 0.34166(19) 0.41514(12) 0.52645(11) 0.0483(4) Uani 1 1 d . . . . .
 F6A F 0.4684(2) 0.28416(10) 0.57269(9) 0.0533(5) Uani 1 1 d . . . . .
 F7A F -0.01554(18) 0.29860(11) 0.45776(11) 0.0466(4) Uani 1 1 d . . . . .
 F8A F -0.10333(17) 0.21337(12) 0.40794(13) 0.0513(4) Uani 1 1 d . . . . .
 F9A F -0.0536(2) 0.16888(14) 0.53791(12) 0.0646(6) Uani 1 1 d . . . . .
 F10A F 0.54208(19) -0.08895(10) 0.42466(14) 0.0569(5) Uani 1 1 d . . . . .
 F11A F 0.3488(2) -0.10376(11) 0.38408(12) 0.0526(4) Uani 1 1 d . . . . .
 F12A F 0.3383(2) -0.10080(11) 0.51624(11) 0.0528(4) Uani 1 1 d . . . . .
 F13A F 0.42243(17) 0.59087(10) 0.07509(11) 0.0420(4) Uani 1 1 d . . . . .
 F14A F 0.27508(18) 0.60802(10) -0.01468(10) 0.0408(4) Uani 1 1 d . . . . .
 F15A F 0.18372(18) 0.61208(10) 0.11951(10) 0.0410(4) Uani 1 1 d . . . . .
 F16A F 0.17770(19) 0.22035(11) 0.03730(11) 0.0446(4) Uani 1 1 d . . . . .
 F17A F 0.0643(2) 0.35437(12) -0.01865(11) 0.0505(4) Uani 1 1 d . . . . .
 F18A F -0.01249(17) 0.28882(12) 0.11417(11) 0.0460(4) Uani 1 1 d . . . . .
 F19A F 0.9784(17) 0.0378(10) 0.3369(7) 0.054(2) Uani 0.48(3) 1 d D U P A 1
 F20A F 1.1386(9) 0.0522(11) 0.2201(8) 0.088(3) Uani 0.48(3) 1 d D U P A 1
 F21A F 1.0257(18) -0.0548(5) 0.2564(9) 0.072(3) Uani 0.48(3) 1 d D U P A 1
 F22A F 0.9537(2) 0.13457(17) -0.06647(11) 0.0672(6) Uani 1 1 d . . . . .
 F23A F 0.7761(2) 0.06246(11) -0.03184(11) 0.0522(4) Uani 1 1 d . . . . .
 F24A F 0.7268(2) 0.20682(11) -0.06790(10) 0.0515(4) Uani 1 1 d . . . . .
 C1A C 0.5567(2) 0.30803(13) 0.30048(13) 0.0220(4) Uani 1 1 d . . . . .
 C2A C 0.5021(3) 0.31138(14) 0.38786(14) 0.0252(4) Uani 1 1 d . . . . .
 H2A H 0.426271 0.278266 0.420589 0.030 Uiso 1 1 calc R U . . .
 C3A C 0.5553(3) 0.36187(15) 0.42880(14) 0.0278(5) Uani 1 1 d . . . . .
 C4A C 0.6667(3) 0.41012(15) 0.38450(15) 0.0279(5) Uani 1 1 d . . . . .
 H4A H 0.703026 0.444231 0.412431 0.033 Uiso 1 1 calc R U . . .
 C5A C 0.7242(2) 0.40722(14) 0.29747(14) 0.0258(4) Uani 1 1 d . . . . .
 C6A C 0.6710(2) 0.35709(14) 0.25672(14) 0.0242(4) Uani 1 1 d . . . . .
 H6A H 0.713279 0.355980 0.197464 0.029 Uiso 1 1 calc R U . . .
 C7A C 0.4851(3) 0.36493(17) 0.52126(16) 0.0383(6) Uani 1 1 d . . . . .
 C8A C 0.8516(3) 0.45434(17) 0.24952(16) 0.0322(5) Uani 1 1 d . . . . .
 C9A C 0.3900(2) 0.18398(14) 0.31974(13) 0.0229(4) Uani 1 1 d . . . . .
 C10A C 0.2446(3) 0.22096(15) 0.35743(14) 0.0265(4) Uani 1 1 d . . . . .
 H10A H 0.208120 0.284209 0.339318 0.032 Uiso 1 1 calc R U . . .
 C11A C 0.1518(3) 0.16843(16) 0.42035(14) 0.0285(5) Uani 1 1 d . . . . .
 C12A C 0.1999(3) 0.07547(16) 0.44761(15) 0.0302(5) Uani 1 1 d . . . . .
 H12A H 0.137079 0.039249 0.490618 0.036 Uiso 1 1 calc R U . . .
 C13A C 0.3422(3) 0.03718(15) 0.41016(14) 0.0276(4) Uani 1 1 d . . . . .
 C14A C 0.4349(3) 0.09043(15) 0.34772(14) 0.0255(4) Uani 1 1 d . . . . .
 H14A H 0.531927 0.062071 0.323373 0.031 Uiso 1 1 calc R U . . .
 C15A C -0.0041(3) 0.21150(18) 0.45587(17) 0.0373(5) Uani 1 1 d . . . . .
 C16A C 0.3928(3) -0.06347(16) 0.43389(17) 0.0347(5) Uani 1 1 d . . . . .
 C17A C 0.3943(2) 0.31992(14) 0.17918(13) 0.0223(4) Uani 1 1 d . . . . .
 C18A C 0.3911(2) 0.41308(14) 0.15038(14) 0.0245(4) Uani 1 1 d . . . . .
 H18A H 0.451779 0.439107 0.172180 0.029 Uiso 1 1 calc R U . . .
 C19A C 0.3024(2) 0.46900(14) 0.09104(14) 0.0259(4) Uani 1 1 d . . . . .
 C20A C 0.2127(3) 0.43417(16) 0.05685(14) 0.0284(5) Uani 1 1 d . . . . .
 H20A H 0.152613 0.472283 0.015978 0.034 Uiso 1 1 calc R U . . .
 C21A C 0.2136(3) 0.34190(16) 0.08423(14) 0.0277(5) Uani 1 1 d . . . . .
 C22A C 0.3022(2) 0.28631(15) 0.14429(14) 0.0263(4) Uani 1 1 d . . . . .
 H22A H 0.299859 0.223449 0.162131 0.032 Uiso 1 1 calc R U . . .
 C23A C 0.2966(3) 0.56938(16) 0.06724(16) 0.0318(5) Uani 1 1 d . . . . .
 C24A C 0.1124(3) 0.30161(18) 0.05404(17) 0.0359(5) Uani 1 1 d . . . . .
 C25A C 0.6454(2) 0.19192(13) 0.19867(13) 0.0221(4) Uani 1 1 d . . . . .
 C26A C 0.7605(2) 0.14085(14) 0.24366(14) 0.0256(4) Uani 1 1 d . . . . .
 H26A H 0.751060 0.141235 0.303278 0.031 Uiso 1 1 calc R U . . .
 C27A C 0.8887(3) 0.08941(15) 0.20395(15) 0.0275(4) Uani 1 1 d D . . . .
 C28A C 0.9077(3) 0.08853(15) 0.11653(15) 0.0289(5) Uani 1 1 d . . . . .
 H28A H 0.995478 0.054082 0.089049 0.035 Uiso 1 1 calc R U . . .
 C29A C 0.7959(3) 0.13892(14) 0.07039(14) 0.0267(4) Uani 1 1 d . . . . .
 C30A C 0.6666(2) 0.18951(14) 0.11073(14) 0.0244(4) Uani 1 1 d . . . . .
 H30A H 0.591156 0.223181 0.077633 0.029 Uiso 1 1 calc R U . . .
 C31A C 1.0052(13) 0.0316(7) 0.2548(8) 0.039(3) Uani 0.48(3) 1 d D U P A 1
 C32A C 0.8131(3) 0.13679(17) -0.02309(16) 0.0341(5) Uani 1 1 d . . . . .
 B1A B 0.4964(3) 0.25074(16) 0.24930(15) 0.0223(4) Uani 1 1 d . . . . .
 N1 N 0.6348(4) 0.4073(2) 0.71861(18) 0.0620(8) Uani 1 1 d . . . . .
 H1 H 0.539781 0.431211 0.734445 0.074 Uiso 1 1 calc R U . . .
 N2 N 0.4178(4) 0.3194(2) 0.7887(2) 0.0683(8) Uani 1 1 d . . . . .
 C1 C 1.0886(5) 0.2946(3) 0.6447(3) 0.0791(12) Uani 1 1 d . . . . .
 H1A H 1.118575 0.313037 0.581067 0.119 Uiso 1 1 calc R U . . .
 H1B H 1.104332 0.228322 0.662876 0.119 Uiso 1 1 calc R U . . .
 H1C H 1.149372 0.316577 0.672986 0.119 Uiso 1 1 calc R U . . .
 C2 C 0.4692(6) 0.0302(3) 0.8438(3) 0.0924(15) Uani 1 1 d . . . . .
 H2B H 0.548025 0.006347 0.799373 0.139 Uiso 1 1 calc R U . . .
 H2C H 0.374424 0.013925 0.843874 0.139 Uiso 1 1 calc R U . . .
 H2D H 0.497495 0.004097 0.901440 0.139 Uiso 1 1 calc R U . . .
 C3 C 0.7269(6) 0.4623(2) 0.6835(2) 0.0700(11) Uani 1 1 d . . . . .
 H3 H 0.691913 0.525864 0.675455 0.084 Uiso 1 1 calc R U . . .
 C4 C 0.8759(6) 0.4277(3) 0.6580(3) 0.0699(10) Uani 1 1 d . . . . .
 H4 H 0.944760 0.467455 0.631696 0.084 Uiso 1 1 calc R U . . .
 C5 C 0.9267(5) 0.3338(2) 0.6707(2) 0.0596(8) Uani 1 1 d . . . . .
 C6 C 0.8232(4) 0.2770(2) 0.7079(2) 0.0510(7) Uani 1 1 d . . . . .
 H6 H 0.854641 0.213142 0.715989 0.061 Uiso 1 1 calc R U . . .
 C7 C 0.6732(4) 0.3149(2) 0.7331(2) 0.0491(7) Uani 1 1 d . . . . .
 C8 C 0.5518(4) 0.2645(2) 0.77104(19) 0.0527(7) Uani 1 1 d . . . . .
 C9 C 0.5720(4) 0.1724(2) 0.7872(2) 0.0531(7) Uani 1 1 d . . . . .
 H9 H 0.669230 0.137318 0.773291 0.064 Uiso 1 1 calc R U . . .
 C10 C 0.4503(4) 0.1307(3) 0.8237(2) 0.0652(9) Uani 1 1 d . . . . .
 C11 C 0.3093(5) 0.1880(4) 0.8413(3) 0.0788(12) Uani 1 1 d . . . . .
 H11 H 0.221105 0.163260 0.865327 0.095 Uiso 1 1 calc R U . . .
 C12 C 0.3015(5) 0.2794(4) 0.8232(3) 0.0834(12) Uani 1 1 d . . . . .
 H12 H 0.206025 0.316657 0.836373 0.100 Uiso 1 1 calc R U . . .
 C31B C 1.0140(11) 0.0407(7) 0.2534(7) 0.036(2) Uani 0.52(3) 1 d D U P A 2
 F21B F 1.0808(15) -0.0369(9) 0.2318(8) 0.081(3) Uani 0.52(3) 1 d D U P A 2
 F20B F 1.1219(12) 0.0863(9) 0.2390(6) 0.071(3) Uani 0.52(3) 1 d D U P A 2
 F19B F 0.9678(15) 0.0204(9) 0.3394(6) 0.055(2) Uani 0.52(3) 1 d D U P A 2

loop_
  _atom_site_aniso_label
  _atom_site_aniso_U_11
  _atom_site_aniso_U_22
  _atom_site_aniso_U_33
  _atom_site_aniso_U_23
  _atom_site_aniso_U_13
  _atom_site_aniso_U_12
 F1A 0.0496(9) 0.0495(9) 0.0357(8) 0.0060(7) -0.0089(7) -0.0287(7)
 F2A 0.0697(12) 0.0598(11) 0.0716(12) -0.0365(10) 0.0160(10) -0.0432(10)
 F3A 0.0270(8) 0.0677(11) 0.0530(10) 0.0024(8) -0.0050(7) -0.0106(7)
 F4A 0.0764(12) 0.0556(10) 0.0320(8) -0.0170(7) -0.0109(8) -0.0212(9)
 F5A 0.0529(10) 0.0484(9) 0.0402(8) -0.0192(7) 0.0068(7) -0.0081(8)
 F6A 0.0978(14) 0.0308(8) 0.0246(7) -0.0027(6) -0.0008(8) -0.0147(8)
 F7A 0.0369(8) 0.0455(9) 0.0533(9) -0.0192(7) 0.0061(7) -0.0055(7)
 F8A 0.0273(8) 0.0524(10) 0.0753(12) -0.0160(9) -0.0124(8) -0.0055(7)
 F9A 0.0464(10) 0.0658(12) 0.0466(10) 0.0103(8) 0.0209(8) -0.0020(8)
 F10A 0.0373(9) 0.0280(8) 0.0904(14) 0.0093(8) -0.0114(9) -0.0050(6)
 F11A 0.0754(12) 0.0302(8) 0.0583(10) -0.0102(7) -0.0238(9) -0.0106(8)
 F12A 0.0709(12) 0.0336(8) 0.0405(9) 0.0127(7) -0.0047(8) -0.0153(8)
 F13A 0.0408(8) 0.0277(7) 0.0581(9) 0.0048(6) -0.0207(7) -0.0131(6)
 F14A 0.0490(9) 0.0327(7) 0.0344(7) 0.0105(6) -0.0148(6) -0.0101(6)
 F15A 0.0443(8) 0.0286(7) 0.0451(8) -0.0068(6) -0.0072(7) -0.0007(6)
 F16A 0.0496(9) 0.0439(9) 0.0500(9) -0.0185(7) -0.0195(7) -0.0084(7)
 F17A 0.0604(11) 0.0524(10) 0.0464(9) 0.0041(7) -0.0333(8) -0.0195(8)
 F18A 0.0356(8) 0.0528(9) 0.0548(9) -0.0115(8) -0.0078(7) -0.0196(7)
 F19A 0.055(4) 0.063(5) 0.045(4) -0.025(4) -0.028(3) 0.019(3)
 F20A 0.030(2) 0.118(6) 0.080(5) 0.028(4) -0.012(3) -0.004(4)
 F21A 0.098(6) 0.030(2) 0.091(5) -0.013(3) -0.057(4) 0.018(3)
 F22A 0.0476(10) 0.1227(18) 0.0341(9) -0.0298(10) 0.0105(7) -0.0256(11)
 F23A 0.0831(13) 0.0418(9) 0.0390(8) -0.0198(7) -0.0107(8) -0.0140(8)
 F24A 0.0818(13) 0.0395(8) 0.0273(7) -0.0094(6) -0.0162(8) 0.0066(8)
 C1A 0.0216(10) 0.0192(9) 0.0230(10) -0.0031(7) -0.0065(8) 0.0000(7)
 C2A 0.0293(11) 0.0214(10) 0.0237(10) -0.0037(8) -0.0050(8) -0.0043(8)
 C3A 0.0342(12) 0.0241(10) 0.0244(10) -0.0061(8) -0.0058(9) -0.0037(9)
 C4A 0.0318(12) 0.0230(10) 0.0309(11) -0.0076(8) -0.0108(9) -0.0025(8)
 C5A 0.0257(11) 0.0227(10) 0.0283(10) -0.0051(8) -0.0066(8) -0.0028(8)
 C6A 0.0255(10) 0.0226(10) 0.0236(10) -0.0042(8) -0.0058(8) -0.0031(8)
 C7A 0.0586(17) 0.0315(12) 0.0274(11) -0.0086(9) -0.0041(11) -0.0152(11)
 C8A 0.0312(12) 0.0337(12) 0.0347(12) -0.0103(10) -0.0054(9) -0.0101(10)
 C9A 0.0250(10) 0.0245(10) 0.0201(9) -0.0023(8) -0.0061(8) -0.0075(8)
 C10A 0.0275(11) 0.0259(10) 0.0246(10) -0.0030(8) -0.0053(8) -0.0053(8)
 C11A 0.0252(11) 0.0316(11) 0.0265(10) -0.0014(9) -0.0038(8) -0.0082(9)
 C12A 0.0301(11) 0.0333(12) 0.0263(11) 0.0013(9) -0.0043(9) -0.0146(9)
 C13A 0.0301(11) 0.0252(10) 0.0269(10) 0.0011(8) -0.0089(9) -0.0091(9)
 C14A 0.0269(11) 0.0248(10) 0.0244(10) -0.0025(8) -0.0061(8) -0.0067(8)
 C15A 0.0304(12) 0.0374(13) 0.0368(13) -0.0006(10) 0.0017(10) -0.0098(10)
 C16A 0.0358(13) 0.0289(12) 0.0371(12) 0.0025(9) -0.0074(10) -0.0127(10)
 C17A 0.0209(10) 0.0239(10) 0.0195(9) -0.0031(7) -0.0010(7) -0.0047(8)
 C18A 0.0236(10) 0.0248(10) 0.0245(10) -0.0042(8) -0.0037(8) -0.0058(8)
 C19A 0.0253(10) 0.0237(10) 0.0250(10) -0.0001(8) -0.0034(8) -0.0055(8)
 C20A 0.0260(11) 0.0307(11) 0.0249(10) 0.0010(8) -0.0078(8) -0.0043(9)
 C21A 0.0259(11) 0.0313(11) 0.0254(10) -0.0028(8) -0.0059(8) -0.0075(9)
 C22A 0.0265(11) 0.0260(10) 0.0252(10) -0.0031(8) -0.0045(8) -0.0065(8)
 C23A 0.0313(12) 0.0279(11) 0.0325(12) 0.0019(9) -0.0104(9) -0.0047(9)
 C24A 0.0375(13) 0.0373(13) 0.0351(12) -0.0033(10) -0.0149(10) -0.0091(10)
 C25A 0.0250(10) 0.0185(9) 0.0226(9) -0.0029(7) -0.0027(8) -0.0078(8)
 C26A 0.0283(11) 0.0240(10) 0.0231(10) -0.0032(8) -0.0042(8) -0.0057(8)
 C27A 0.0283(11) 0.0234(10) 0.0288(11) -0.0049(8) -0.0051(9) -0.0030(8)
 C28A 0.0292(11) 0.0251(10) 0.0300(11) -0.0083(9) -0.0001(9) -0.0039(9)
 C29A 0.0325(12) 0.0226(10) 0.0245(10) -0.0056(8) -0.0018(9) -0.0078(9)
 C30A 0.0279(11) 0.0216(10) 0.0241(10) -0.0037(8) -0.0058(8) -0.0064(8)
 C31A 0.037(4) 0.038(4) 0.038(4) -0.009(3) -0.009(3) 0.002(3)
 C32A 0.0380(13) 0.0339(12) 0.0288(11) -0.0108(9) -0.0022(10) -0.0040(10)
 B1A 0.0229(11) 0.0215(11) 0.0215(10) -0.0026(8) -0.0041(9) -0.0052(9)
 N1 0.082(2) 0.0585(16) 0.0465(14) -0.0220(13) -0.0294(14) 0.0133(14)
 N2 0.0554(17) 0.086(2) 0.0529(16) -0.0237(15) -0.0019(13) 0.0067(15)
 C1 0.071(2) 0.084(3) 0.087(3) -0.012(2) -0.016(2) -0.033(2)
 C2 0.098(3) 0.099(3) 0.086(3) -0.033(3) 0.027(3) -0.059(3)
 C3 0.128(3) 0.0381(16) 0.0496(18) -0.0086(14) -0.044(2) -0.0017(19)
 C4 0.109(3) 0.0509(19) 0.061(2) -0.0046(16) -0.036(2) -0.026(2)
 C5 0.079(2) 0.0540(18) 0.0528(18) -0.0054(14) -0.0257(17) -0.0202(16)
 C6 0.0631(19) 0.0480(16) 0.0455(16) -0.0089(13) -0.0189(14) -0.0108(14)
 C7 0.0579(17) 0.0441(15) 0.0471(16) -0.0150(12) -0.0229(13) 0.0043(13)
 C8 0.0551(17) 0.0663(19) 0.0373(14) -0.0211(14) -0.0164(13) 0.0053(14)
 C9 0.0455(16) 0.071(2) 0.0503(17) -0.0283(15) -0.0039(13) -0.0140(15)
 C10 0.063(2) 0.088(3) 0.0497(18) -0.0263(18) 0.0066(16) -0.0291(19)
 C11 0.054(2) 0.123(3) 0.056(2) -0.023(2) 0.0110(17) -0.030(2)
 C12 0.069(3) 0.103(3) 0.064(2) -0.020(2) 0.003(2) -0.004(2)
 C31B 0.032(3) 0.036(3) 0.035(3) -0.007(3) -0.007(3) 0.004(2)
 F21B 0.082(5) 0.078(5) 0.080(5) -0.048(4) -0.045(4) 0.052(3)
 F20B 0.047(4) 0.090(5) 0.072(4) 0.020(3) -0.035(3) -0.029(3)
 F19B 0.044(3) 0.063(4) 0.032(3) 0.016(2) -0.007(2) 0.006(3)

_geom_special_details
;
 All esds (except the esd in the dihedral angle between two l.s. planes)
 are estimated using the full covariance matrix.  The cell esds are taken
 into account individually in the estimation of esds in distances, angles
 and torsion angles; correlations between esds in cell parameters are only
 used when they are defined by crystal symmetry.  An approximate (isotropic)
 treatment of cell esds is used for estimating esds involving l.s. planes.
;
loop_
  _geom_bond_atom_site_label_1
  _geom_bond_atom_site_label_2
  _geom_bond_distance
  _geom_bond_site_symmetry_2
  _geom_bond_publ_flag
 F1A C8A 1.334(3) . ?
 F2A C8A 1.342(3) . ?
 F3A C8A 1.332(3) . ?
 F4A C7A 1.330(3) . ?
 F5A C7A 1.372(3) . ?
 F6A C7A 1.330(3) . ?
 F7A C15A 1.350(3) . ?
 F8A C15A 1.335(3) . ?
 F9A C15A 1.339(3) . ?
 F10A C16A 1.336(3) . ?
 F11A C16A 1.337(3) . ?
 F12A C16A 1.331(3) . ?
 F13A C23A 1.343(3) . ?
 F14A C23A 1.337(3) . ?
 F15A C23A 1.348(3) . ?
 F16A C24A 1.339(3) . ?
 F17A C24A 1.342(3) . ?
 F18A C24A 1.348(3) . ?
 F19A C31A 1.319(10) . ?
 F20A C31A 1.319(10) . ?
 F21A C31A 1.312(10) . ?
 F22A C32A 1.332(3) . ?
 F23A C32A 1.345(3) . ?
 F24A C32A 1.334(3) . ?
 C1A C2A 1.396(3) . ?
 C1A C6A 1.407(3) . ?
 C1A B1A 1.642(3) . ?
 C2A H2A 0.9500 . ?
 C2A C3A 1.399(3) . ?
 C3A C4A 1.379(3) . ?
 C3A C7A 1.494(3) . ?
 C4A H4A 0.9500 . ?
 C4A C5A 1.393(3) . ?
 C5A C6A 1.392(3) . ?
 C5A C8A 1.498(3) . ?
 C6A H6A 0.9500 . ?
 C9A C10A 1.402(3) . ?
 C9A C14A 1.395(3) . ?
 C9A B1A 1.642(3) . ?
 C10A H10A 0.9500 . ?
 C10A C11A 1.390(3) . ?
 C11A C12A 1.389(3) . ?
 C11A C15A 1.497(3) . ?
 C12A H12A 0.9500 . ?
 C12A C13A 1.385(3) . ?
 C13A C14A 1.393(3) . ?
 C13A C16A 1.496(3) . ?
 C14A H14A 0.9500 . ?
 C17A C18A 1.398(3) . ?
 C17A C22A 1.400(3) . ?
 C17A B1A 1.642(3) . ?
 C18A H18A 0.9500 . ?
 C18A C19A 1.390(3) . ?
 C19A C20A 1.387(3) . ?
 C19A C23A 1.501(3) . ?
 C20A H20A 0.9500 . ?
 C20A C21A 1.387(3) . ?
 C21A C22A 1.395(3) . ?
 C21A C24A 1.490(3) . ?
 C22A H22A 0.9500 . ?
 C25A C26A 1.398(3) . ?
 C25A C30A 1.401(3) . ?
 C25A B1A 1.643(3) . ?
 C26A H26A 0.9500 . ?
 C26A C27A 1.393(3) . ?
 C27A C28A 1.388(3) . ?
 C27A C31A 1.487(10) . ?
 C27A C31B 1.503(9) . ?
 C28A H28A 0.9500 . ?
 C28A C29A 1.382(3) . ?
 C29A C30A 1.396(3) . ?
 C29A C32A 1.493(3) . ?
 C30A H30A 0.9500 . ?
 N1 H1 0.8800 . ?
 N1 C3 1.291(5) . ?
 N1 C7 1.369(4) . ?
 N2 C8 1.349(4) . ?
 N2 C12 1.319(6) . ?
 C1 H1A 0.9800 . ?
 C1 H1B 0.9800 . ?
 C1 H1C 0.9800 . ?
 C1 C5 1.492(6) . ?
 C2 H2B 0.9800 . ?
 C2 H2C 0.9800 . ?
 C2 H2D 0.9800 . ?
 C2 C10 1.491(6) . ?
 C3 H3 0.9500 . ?
 C3 C4 1.371(6) . ?
 C4 H4 0.9500 . ?
 C4 C5 1.401(5) . ?
 C5 C6 1.394(5) . ?
 C6 H6 0.9500 . ?
 C6 C7 1.390(5) . ?
 C7 C8 1.460(5) . ?
 C8 C9 1.365(5) . ?
 C9 H9 0.9500 . ?
 C9 C10 1.380(5) . ?
 C10 C11 1.415(6) . ?
 C11 H11 0.9500 . ?
 C11 C12 1.366(7) . ?
 C12 H12 0.9500 . ?
 C31B F21B 1.322(9) . ?
 C31B F20B 1.316(10) . ?
 C31B F19B 1.329(9) . ?

loop_
  _geom_angle_atom_site_label_1
  _geom_angle_atom_site_label_2
  _geom_angle_atom_site_label_3
  _geom_angle
  _geom_angle_site_symmetry_1
  _geom_angle_site_symmetry_3
  _geom_angle_publ_flag
 C2A C1A C6A 115.73(19) . . ?
 C2A C1A B1A 123.98(18) . . ?
 C6A C1A B1A 120.29(18) . . ?
 C1A C2A H2A 118.9 . . ?
 C1A C2A C3A 122.2(2) . . ?
 C3A C2A H2A 118.9 . . ?
 C2A C3A C7A 118.4(2) . . ?
 C4A C3A C2A 121.1(2) . . ?
 C4A C3A C7A 120.5(2) . . ?
 C3A C4A H4A 121.1 . . ?
 C3A C4A C5A 117.8(2) . . ?
 C5A C4A H4A 121.1 . . ?
 C4A C5A C8A 118.9(2) . . ?
 C6A C5A C4A 121.0(2) . . ?
 C6A C5A C8A 120.0(2) . . ?
 C1A C6A H6A 119.0 . . ?
 C5A C6A C1A 122.1(2) . . ?
 C5A C6A H6A 119.0 . . ?
 F4A C7A F5A 104.2(2) . . ?
 F4A C7A F6A 109.6(2) . . ?
 F4A C7A C3A 113.6(2) . . ?
 F5A C7A C3A 111.0(2) . . ?
 F6A C7A F5A 104.1(2) . . ?
 F6A C7A C3A 113.5(2) . . ?
 F1A C8A F2A 107.2(2) . . ?
 F1A C8A C5A 113.09(19) . . ?
 F2A C8A C5A 112.3(2) . . ?
 F3A C8A F1A 106.0(2) . . ?
 F3A C8A F2A 105.3(2) . . ?
 F3A C8A C5A 112.5(2) . . ?
 C10A C9A B1A 119.80(18) . . ?
 C14A C9A C10A 115.75(19) . . ?
 C14A C9A B1A 124.43(19) . . ?
 C9A C10A H10A 118.8 . . ?
 C11A C10A C9A 122.4(2) . . ?
 C11A C10A H10A 118.8 . . ?
 C10A C11A C15A 119.8(2) . . ?
 C12A C11A C10A 120.6(2) . . ?
 C12A C11A C15A 119.5(2) . . ?
 C11A C12A H12A 121.0 . . ?
 C13A C12A C11A 118.0(2) . . ?
 C13A C12A H12A 121.0 . . ?
 C12A C13A C14A 121.0(2) . . ?
 C12A C13A C16A 119.1(2) . . ?
 C14A C13A C16A 119.8(2) . . ?
 C9A C14A H14A 118.9 . . ?
 C13A C14A C9A 122.2(2) . . ?
 C13A C14A H14A 118.9 . . ?
 F7A C15A C11A 112.7(2) . . ?
 F8A C15A F7A 105.4(2) . . ?
 F8A C15A F9A 107.1(2) . . ?
 F8A C15A C11A 112.4(2) . . ?
 F9A C15A F7A 106.0(2) . . ?
 F9A C15A C11A 112.6(2) . . ?
 F10A C16A F11A 106.8(2) . . ?
 F10A C16A C13A 112.78(19) . . ?
 F11A C16A C13A 111.5(2) . . ?
 F12A C16A F10A 106.0(2) . . ?
 F12A C16A F11A 106.1(2) . . ?
 F12A C16A C13A 113.1(2) . . ?
 C18A C17A C22A 115.64(19) . . ?
 C18A C17A B1A 124.48(18) . . ?
 C22A C17A B1A 119.88(18) . . ?
 C17A C18A H18A 118.8 . . ?
 C19A C18A C17A 122.4(2) . . ?
 C19A C18A H18A 118.8 . . ?
 C18A C19A C23A 119.7(2) . . ?
 C20A C19A C18A 121.0(2) . . ?
 C20A C19A C23A 119.2(2) . . ?
 C19A C20A H20A 121.1 . . ?
 C19A C20A C21A 117.9(2) . . ?
 C21A C20A H20A 121.1 . . ?
 C20A C21A C22A 120.8(2) . . ?
 C20A C21A C24A 120.3(2) . . ?
 C22A C21A C24A 118.9(2) . . ?
 C17A C22A H22A 118.9 . . ?
 C21A C22A C17A 122.3(2) . . ?
 C21A C22A H22A 118.9 . . ?
 F13A C23A F15A 105.8(2) . . ?
 F13A C23A C19A 112.74(19) . . ?
 F14A C23A F13A 106.94(19) . . ?
 F14A C23A F15A 106.38(19) . . ?
 F14A C23A C19A 112.8(2) . . ?
 F15A C23A C19A 111.63(19) . . ?
 F16A C24A F17A 107.1(2) . . ?
 F16A C24A F18A 106.0(2) . . ?
 F16A C24A C21A 112.7(2) . . ?
 F17A C24A F18A 105.8(2) . . ?
 F17A C24A C21A 112.6(2) . . ?
 F18A C24A C21A 112.1(2) . . ?
 C26A C25A C30A 116.27(19) . . ?
 C26A C25A B1A 119.87(18) . . ?
 C30A C25A B1A 123.86(19) . . ?
 C25A C26A H26A 118.9 . . ?
 C27A C26A C25A 122.1(2) . . ?
 C27A C26A H26A 118.9 . . ?
 C26A C27A C31A 120.9(5) . . ?
 C26A C27A C31B 120.1(4) . . ?
 C28A C27A C26A 120.5(2) . . ?
 C28A C27A C31A 118.5(5) . . ?
 C28A C27A C31B 119.2(4) . . ?
 C27A C28A H28A 120.8 . . ?
 C29A C28A C27A 118.5(2) . . ?
 C29A C28A H28A 120.8 . . ?
 C28A C29A C30A 120.8(2) . . ?
 C28A C29A C32A 119.0(2) . . ?
 C30A C29A C32A 120.1(2) . . ?
 C25A C30A H30A 119.1 . . ?
 C29A C30A C25A 121.7(2) . . ?
 C29A C30A H30A 119.1 . . ?
 F19A C31A F20A 106.2(9) . . ?
 F19A C31A C27A 114.1(10) . . ?
 F20A C31A C27A 111.6(9) . . ?
 F21A C31A F19A 106.7(9) . . ?
 F21A C31A F20A 104.0(8) . . ?
 F21A C31A C27A 113.4(8) . . ?
 F22A C32A F23A 104.5(2) . . ?
 F22A C32A F24A 107.2(2) . . ?
 F22A C32A C29A 113.2(2) . . ?
 F23A C32A C29A 112.4(2) . . ?
 F24A C32A F23A 105.4(2) . . ?
 F24A C32A C29A 113.44(19) . . ?
 C1A B1A C9A 109.93(16) . . ?
 C1A B1A C17A 110.48(16) . . ?
 C1A B1A C25A 107.08(16) . . ?
 C9A B1A C17A 107.61(17) . . ?
 C9A B1A C25A 111.11(17) . . ?
 C17A B1A C25A 110.64(16) . . ?
 C3 N1 H1 117.4 . . ?
 C3 N1 C7 125.2(3) . . ?
 C7 N1 H1 117.4 . . ?
 C12 N2 C8 116.3(4) . . ?
 H1A C1 H1B 109.5 . . ?
 H1A C1 H1C 109.5 . . ?
 H1B C1 H1C 109.5 . . ?
 C5 C1 H1A 109.5 . . ?
 C5 C1 H1B 109.5 . . ?
 C5 C1 H1C 109.5 . . ?
 H2B C2 H2C 109.5 . . ?
 H2B C2 H2D 109.5 . . ?
 H2C C2 H2D 109.5 . . ?
 C10 C2 H2B 109.5 . . ?
 C10 C2 H2C 109.5 . . ?
 C10 C2 H2D 109.5 . . ?
 N1 C3 H3 120.4 . . ?
 N1 C3 C4 119.2(3) . . ?
 C4 C3 H3 120.4 . . ?
 C3 C4 H4 120.0 . . ?
 C3 C4 C5 120.0(4) . . ?
 C5 C4 H4 120.0 . . ?
 C4 C5 C1 121.0(4) . . ?
 C6 C5 C1 120.0(3) . . ?
 C6 C5 C4 119.0(4) . . ?
 C5 C6 H6 120.5 . . ?
 C7 C6 C5 119.1(3) . . ?
 C7 C6 H6 120.5 . . ?
 N1 C7 C6 117.6(3) . . ?
 N1 C7 C8 117.0(3) . . ?
 C6 C7 C8 125.4(3) . . ?
 N2 C8 C7 112.2(3) . . ?
 N2 C8 C9 124.1(4) . . ?
 C9 C8 C7 123.7(3) . . ?
 C8 C9 H9 120.2 . . ?
 C8 C9 C10 119.6(3) . . ?
 C10 C9 H9 120.2 . . ?
 C9 C10 C2 120.9(4) . . ?
 C9 C10 C11 116.6(4) . . ?
 C11 C10 C2 122.5(4) . . ?
 C10 C11 H11 120.4 . . ?
 C12 C11 C10 119.1(4) . . ?
 C12 C11 H11 120.4 . . ?
 N2 C12 C11 124.3(4) . . ?
 N2 C12 H12 117.8 . . ?
 C11 C12 H12 117.8 . . ?
 F21B C31B C27A 111.6(8) . . ?
 F21B C31B F19B 106.0(8) . . ?
 F20B C31B C27A 114.0(8) . . ?
 F20B C31B F21B 105.3(8) . . ?
 F20B C31B F19B 106.2(8) . . ?
 F19B C31B C27A 113.1(9) . . ?

loop_
  _geom_torsion_atom_site_label_1
  _geom_torsion_atom_site_label_2
  _geom_torsion_atom_site_label_3
  _geom_torsion_atom_site_label_4
  _geom_torsion
  _geom_torsion_site_symmetry_1
  _geom_torsion_site_symmetry_2
  _geom_torsion_site_symmetry_3
  _geom_torsion_site_symmetry_4
  _geom_torsion_publ_flag
 C1A C2A C3A C4A -0.9(3) . . . . ?
 C1A C2A C3A C7A 177.1(2) . . . . ?
 C2A C1A C6A C5A -1.2(3) . . . . ?
 C2A C1A B1A C9A -11.0(3) . . . . ?
 C2A C1A B1A C17A 107.6(2) . . . . ?
 C2A C1A B1A C25A -131.8(2) . . . . ?
 C2A C3A C4A C5A 0.2(3) . . . . ?
 C2A C3A C7A F4A 172.3(2) . . . . ?
 C2A C3A C7A F5A -70.7(3) . . . . ?
 C2A C3A C7A F6A 46.2(3) . . . . ?
 C3A C4A C5A C6A -0.1(3) . . . . ?
 C3A C4A C5A C8A -176.3(2) . . . . ?
 C4A C3A C7A F4A -9.7(3) . . . . ?
 C4A C3A C7A F5A 107.4(3) . . . . ?
 C4A C3A C7A F6A -135.8(2) . . . . ?
 C4A C5A C6A C1A 0.6(3) . . . . ?
 C4A C5A C8A F1A -150.4(2) . . . . ?
 C4A C5A C8A F2A -29.0(3) . . . . ?
 C4A C5A C8A F3A 89.6(3) . . . . ?
 C6A C1A C2A C3A 1.3(3) . . . . ?
 C6A C1A B1A C9A 168.37(18) . . . . ?
 C6A C1A B1A C17A -73.0(2) . . . . ?
 C6A C1A B1A C25A 47.6(2) . . . . ?
 C6A C5A C8A F1A 33.3(3) . . . . ?
 C6A C5A C8A F2A 154.8(2) . . . . ?
 C6A C5A C8A F3A -86.6(3) . . . . ?
 C7A C3A C4A C5A -177.8(2) . . . . ?
 C8A C5A C6A C1A 176.8(2) . . . . ?
 C9A C10A C11A C12A -1.1(3) . . . . ?
 C9A C10A C11A C15A -178.0(2) . . . . ?
 C10A C9A C14A C13A -1.0(3) . . . . ?
 C10A C9A B1A C1A 73.7(2) . . . . ?
 C10A C9A B1A C17A -46.7(2) . . . . ?
 C10A C9A B1A C25A -167.96(18) . . . . ?
 C10A C11A C12A C13A -0.1(3) . . . . ?
 C10A C11A C15A F7A -31.3(3) . . . . ?
 C10A C11A C15A F8A 87.7(3) . . . . ?
 C10A C11A C15A F9A -151.2(2) . . . . ?
 C11A C12A C13A C14A 0.6(3) . . . . ?
 C11A C12A C13A C16A -175.9(2) . . . . ?
 C12A C11A C15A F7A 151.8(2) . . . . ?
 C12A C11A C15A F8A -89.2(3) . . . . ?
 C12A C11A C15A F9A 31.9(3) . . . . ?
 C12A C13A C14A C9A -0.1(3) . . . . ?
 C12A C13A C16A F10A -154.1(2) . . . . ?
 C12A C13A C16A F11A 85.7(3) . . . . ?
 C12A C13A C16A F12A -33.8(3) . . . . ?
 C14A C9A C10A C11A 1.6(3) . . . . ?
 C14A C9A B1A C1A -104.8(2) . . . . ?
 C14A C9A B1A C17A 134.9(2) . . . . ?
 C14A C9A B1A C25A 13.6(3) . . . . ?
 C14A C13A C16A F10A 29.3(3) . . . . ?
 C14A C13A C16A F11A -90.9(3) . . . . ?
 C14A C13A C16A F12A 149.6(2) . . . . ?
 C15A C11A C12A C13A 176.8(2) . . . . ?
 C16A C13A C14A C9A 176.5(2) . . . . ?
 C17A C18A C19A C20A -0.5(3) . . . . ?
 C17A C18A C19A C23A 176.1(2) . . . . ?
 C18A C17A C22A C21A 0.4(3) . . . . ?
 C18A C17A B1A C1A 15.5(3) . . . . ?
 C18A C17A B1A C9A 135.5(2) . . . . ?
 C18A C17A B1A C25A -102.9(2) . . . . ?
 C18A C19A C20A C21A 0.4(3) . . . . ?
 C18A C19A C23A F13A 27.4(3) . . . . ?
 C18A C19A C23A F14A 148.7(2) . . . . ?
 C18A C19A C23A F15A -91.5(3) . . . . ?
 C19A C20A C21A C22A 0.0(3) . . . . ?
 C19A C20A C21A C24A 176.2(2) . . . . ?
 C20A C19A C23A F13A -156.0(2) . . . . ?
 C20A C19A C23A F14A -34.7(3) . . . . ?
 C20A C19A C23A F15A 85.1(3) . . . . ?
 C20A C21A C22A C17A -0.5(3) . . . . ?
 C20A C21A C24A F16A 141.4(2) . . . . ?
 C20A C21A C24A F17A 20.1(3) . . . . ?
 C20A C21A C24A F18A -99.1(3) . . . . ?
 C22A C17A C18A C19A 0.0(3) . . . . ?
 C22A C17A B1A C1A -164.38(18) . . . . ?
 C22A C17A B1A C9A -44.4(2) . . . . ?
 C22A C17A B1A C25A 77.2(2) . . . . ?
 C22A C21A C24A F16A -42.4(3) . . . . ?
 C22A C21A C24A F17A -163.7(2) . . . . ?
 C22A C21A C24A F18A 77.1(3) . . . . ?
 C23A C19A C20A C21A -176.1(2) . . . . ?
 C24A C21A C22A C17A -176.7(2) . . . . ?
 C25A C26A C27A C28A 1.2(3) . . . . ?
 C25A C26A C27A C31A -176.4(6) . . . . ?
 C25A C26A C27A C31B 175.8(5) . . . . ?
 C26A C25A C30A C29A -0.1(3) . . . . ?
 C26A C25A B1A C1A 48.3(2) . . . . ?
 C26A C25A B1A C9A -71.7(2) . . . . ?
 C26A C25A B1A C17A 168.80(18) . . . . ?
 C26A C27A C28A C29A -0.7(3) . . . . ?
 C26A C27A C31A F19A -3.2(13) . . . . ?
 C26A C27A C31A F20A -123.6(12) . . . . ?
 C26A C27A C31A F21A 119.3(10) . . . . ?
 C26A C27A C31B F21B 145.9(9) . . . . ?
 C26A C27A C31B F20B -95.0(9) . . . . ?
 C26A C27A C31B F19B 26.4(12) . . . . ?
 C27A C28A C29A C30A -0.1(3) . . . . ?
 C27A C28A C29A C32A -178.5(2) . . . . ?
 C28A C27A C31A F19A 179.2(9) . . . . ?
 C28A C27A C31A F20A 58.8(12) . . . . ?
 C28A C27A C31A F21A -58.3(11) . . . . ?
 C28A C27A C31B F21B -39.4(11) . . . . ?
 C28A C27A C31B F20B 79.8(9) . . . . ?
 C28A C27A C31B F19B -158.8(8) . . . . ?
 C28A C29A C30A C25A 0.5(3) . . . . ?
 C28A C29A C32A F22A -37.8(3) . . . . ?
 C28A C29A C32A F23A 80.3(3) . . . . ?
 C28A C29A C32A F24A -160.2(2) . . . . ?
 C30A C25A C26A C27A -0.8(3) . . . . ?
 C30A C25A B1A C1A -131.3(2) . . . . ?
 C30A C25A B1A C9A 108.7(2) . . . . ?
 C30A C25A B1A C17A -10.8(3) . . . . ?
 C30A C29A C32A F22A 143.7(2) . . . . ?
 C30A C29A C32A F23A -98.2(3) . . . . ?
 C30A C29A C32A F24A 21.3(3) . . . . ?
 C31A C27A C28A C29A 176.9(6) . . . . ?
 C32A C29A C30A C25A 178.9(2) . . . . ?
 B1A C1A C2A C3A -179.3(2) . . . . ?
 B1A C1A C6A C5A 179.37(19) . . . . ?
 B1A C9A C10A C11A -177.0(2) . . . . ?
 B1A C9A C14A C13A 177.5(2) . . . . ?
 B1A C17A C18A C19A -179.83(19) . . . . ?
 B1A C17A C22A C21A -179.71(19) . . . . ?
 B1A C25A C26A C27A 179.62(19) . . . . ?
 B1A C25A C30A C29A 179.54(19) . . . . ?
 N1 C3 C4 C5 -0.4(5) . . . . ?
 N1 C7 C8 N2 -2.1(4) . . . . ?
 N1 C7 C8 C9 178.3(3) . . . . ?
 N2 C8 C9 C10 0.0(5) . . . . ?
 C1 C5 C6 C7 178.8(3) . . . . ?
 C2 C10 C11 C12 178.3(4) . . . . ?
 C3 N1 C7 C6 -0.2(4) . . . . ?
 C3 N1 C7 C8 -178.0(3) . . . . ?
 C3 C4 C5 C1 -179.1(4) . . . . ?
 C3 C4 C5 C6 1.1(5) . . . . ?
 C4 C5 C6 C7 -1.4(5) . . . . ?
 C5 C6 C7 N1 0.9(4) . . . . ?
 C5 C6 C7 C8 178.5(3) . . . . ?
 C6 C7 C8 N2 -179.7(3) . . . . ?
 C6 C7 C8 C9 0.6(5) . . . . ?
 C7 N1 C3 C4 0.0(5) . . . . ?
 C7 C8 C9 C10 179.6(3) . . . . ?
 C8 N2 C12 C11 -0.2(6) . . . . ?
 C8 C9 C10 C2 -178.7(4) . . . . ?
 C8 C9 C10 C11 0.8(5) . . . . ?
 C9 C10 C11 C12 -1.3(6) . . . . ?
 C10 C11 C12 N2 1.0(7) . . . . ?
 C12 N2 C8 C7 -180.0(3) . . . . ?
 C12 N2 C8 C9 -0.3(5) . . . . ?
 C31B C27A C28A C29A -175.4(5) . . . . ?

_shelx_res_file
;
TITL c041219_2_1_a.res in P-1
    c041219_2_1.res
    created by SHELXL-2018/3 at 12:44:19 on 08-Jan-2020
REM Old TITL c041219_2_1 in P-1
REM SHELXT solution in P-1
REM R1 0.192, Rweak 0.012, Alpha 0.045, Orientation as input
REM Formula found by SHELXT: C46 B F24
CELL 1.54184 9.3477 15.6602 16.1982 73.883 76.199 75.659
ZERR 2 0.0001 0.0002 0.0002 0.001 0.001 0.001
LATT 1
SFAC C H B F N
UNIT 88 50 2 48 4
RIGU N1 C9 C11 C3 C12 C7 N2 C4 C1 C6 C10 C8 C5 C2
RIGU C27A F19A F20A F21A C31A C31B F21B F20B F19B
SADI C31A C27A C31B C27A
SADI F19A C31A F20B C31B F21B C31B F20A C31A F19B C31B F21A C31A
SADI F19A F20A F20A F21A F21A F19A F19B F20B F20B F21B F21B F19B
SIMU F19A F20A F21A C31A C31B F21B F20B F19B
ISOR 0.005 0.01 F19A F20A F21A C31A C31B F21B F20B F19B

L.S. 10
PLAN  50
TEMP -173.15(10)
CONF
BOND $H
list 4
MORE -1
fmap 2
acta
REM <olex2.extras>
REM <HklSrc "%.\\c041219_2_1.hkl">
REM </olex2.extras>

WGHT    0.086300    2.052700
FVAR       0.44878   0.48141
F1A   4    0.852004    0.484057    0.163940    11.00000    0.04963    0.04949 =
         0.03572    0.00604   -0.00886   -0.02869
F2A   4    0.850679    0.525881    0.280049    11.00000    0.06969    0.05983 =
         0.07165   -0.03651    0.01596   -0.04323
F3A   4    0.985142    0.400775    0.257152    11.00000    0.02702    0.06771 =
         0.05299    0.00245   -0.00496   -0.01062
F4A   4    0.555293    0.405236    0.557491    11.00000    0.07645    0.05560 =
         0.03205   -0.01699   -0.01092   -0.02118
F5A   4    0.341661    0.415144    0.526451    11.00000    0.05288    0.04838 =
         0.04018   -0.01921    0.00680   -0.00805
F6A   4    0.468403    0.284160    0.572689    11.00000    0.09781    0.03082 =
         0.02461   -0.00265   -0.00080   -0.01474
F7A   4   -0.015541    0.298598    0.457758    11.00000    0.03694    0.04548 =
         0.05333   -0.01922    0.00607   -0.00554
F8A   4   -0.103330    0.213365    0.407938    11.00000    0.02733    0.05237 =
         0.07526   -0.01598   -0.01236   -0.00550
F9A   4   -0.053615    0.168877    0.537908    11.00000    0.04635    0.06583 =
         0.04658    0.01028    0.02090   -0.00202
F10A  4    0.542082   -0.088946    0.424660    11.00000    0.03731    0.02796 =
         0.09036    0.00929   -0.01141   -0.00503
F11A  4    0.348814   -0.103760    0.384079    11.00000    0.07545    0.03024 =
         0.05829   -0.01024   -0.02378   -0.01057
F12A  4    0.338251   -0.100804    0.516242    11.00000    0.07093    0.03357 =
         0.04050    0.01269   -0.00466   -0.01534
F13A  4    0.422429    0.590868    0.075086    11.00000    0.04079    0.02765 =
         0.05811    0.00482   -0.02074   -0.01310
F14A  4    0.275085    0.608021   -0.014676    11.00000    0.04900    0.03271 =
         0.03438    0.01045   -0.01477   -0.01014
F15A  4    0.183722    0.612077    0.119508    11.00000    0.04432    0.02858 =
         0.04507   -0.00676   -0.00722   -0.00071
F16A  4    0.177696    0.220348    0.037304    11.00000    0.04961    0.04388 =
         0.05004   -0.01848   -0.01949   -0.00839
F17A  4    0.064251    0.354366   -0.018655    11.00000    0.06040    0.05236 =
         0.04636    0.00406   -0.03331   -0.01947
F18A  4   -0.012494    0.288822    0.114174    11.00000    0.03559    0.05279 =
         0.05476   -0.01154   -0.00783   -0.01963
PART 1
F19A  4    0.978416    0.037755    0.336914    21.00000    0.05543    0.06252 =
         0.04515   -0.02508   -0.02756    0.01877
F20A  4    1.138594    0.052205    0.220080    21.00000    0.02967    0.11788 =
         0.07994    0.02840   -0.01219   -0.00441
F21A  4    1.025662   -0.054828    0.256380    21.00000    0.09846    0.03003 =
         0.09146   -0.01329   -0.05668    0.01829
PART 0
F22A  4    0.953736    0.134575   -0.066473    11.00000    0.04757    0.12272 =
         0.03407   -0.02979    0.01052   -0.02564
F23A  4    0.776080    0.062460   -0.031843    11.00000    0.08312    0.04181 =
         0.03900   -0.01975   -0.01074   -0.01399
F24A  4    0.726760    0.206820   -0.067901    11.00000    0.08177    0.03945 =
         0.02730   -0.00937   -0.01616    0.00658
C1A   1    0.556651    0.308025    0.300481    11.00000    0.02164    0.01918 =
         0.02304   -0.00312   -0.00646   -0.00004
C2A   1    0.502091    0.311382    0.387857    11.00000    0.02934    0.02137 =
         0.02368   -0.00372   -0.00496   -0.00431
AFIX  43
H2A   2    0.426271    0.278266    0.420589    11.00000   -1.20000
AFIX   0
C3A   1    0.555339    0.361875    0.428804    11.00000    0.03415    0.02414 =
         0.02445   -0.00612   -0.00578   -0.00367
C4A   1    0.666708    0.410121    0.384503    11.00000    0.03181    0.02300 =
         0.03087   -0.00763   -0.01082   -0.00252
AFIX  43
H4A   2    0.703026    0.444231    0.412431    11.00000   -1.20000
AFIX   0
C5A   1    0.724216    0.407215    0.297471    11.00000    0.02566    0.02268 =
         0.02834   -0.00514   -0.00657   -0.00284
C6A   1    0.671018    0.357093    0.256715    11.00000    0.02553    0.02258 =
         0.02364   -0.00421   -0.00579   -0.00314
AFIX  43
H6A   2    0.713279    0.355980    0.197464    11.00000   -1.20000
AFIX   0
C7A   1    0.485060    0.364934    0.521262    11.00000    0.05862    0.03152 =
         0.02737   -0.00857   -0.00409   -0.01517
C8A   1    0.851645    0.454337    0.249519    11.00000    0.03119    0.03371 =
         0.03475   -0.01031   -0.00535   -0.01005
C9A   1    0.390013    0.183982    0.319736    11.00000    0.02500    0.02448 =
         0.02006   -0.00233   -0.00610   -0.00749
C10A  1    0.244599    0.220960    0.357430    11.00000    0.02747    0.02594 =
         0.02456   -0.00302   -0.00528   -0.00533
AFIX  43
H10A  2    0.208120    0.284209    0.339318    11.00000   -1.20000
AFIX   0
C11A  1    0.151847    0.168430    0.420351    11.00000    0.02517    0.03159 =
         0.02646   -0.00144   -0.00380   -0.00822
C12A  1    0.199911    0.075468    0.447605    11.00000    0.03009    0.03333 =
         0.02629    0.00132   -0.00428   -0.01459
AFIX  43
H12A  2    0.137079    0.039249    0.490618    11.00000   -1.20000
AFIX   0
C13A  1    0.342225    0.037183    0.410163    11.00000    0.03012    0.02524 =
         0.02688    0.00106   -0.00892   -0.00908
C14A  1    0.434893    0.090430    0.347719    11.00000    0.02688    0.02480 =
         0.02436   -0.00246   -0.00612   -0.00671
AFIX  43
H14A  2    0.531927    0.062071    0.323373    11.00000   -1.20000
AFIX   0
C15A  1   -0.004128    0.211496    0.455868    11.00000    0.03045    0.03736 =
         0.03680   -0.00064    0.00167   -0.00982
C16A  1    0.392839   -0.063473    0.433887    11.00000    0.03577    0.02886 =
         0.03710    0.00248   -0.00741   -0.01266
C17A  1    0.394277    0.319916    0.179179    11.00000    0.02092    0.02394 =
         0.01955   -0.00307   -0.00098   -0.00469
C18A  1    0.391102    0.413077    0.150385    11.00000    0.02357    0.02478 =
         0.02445   -0.00425   -0.00368   -0.00577
AFIX  43
H18A  2    0.451779    0.439107    0.172180    11.00000   -1.20000
AFIX   0
C19A  1    0.302424    0.469001    0.091041    11.00000    0.02532    0.02371 =
         0.02501   -0.00012   -0.00339   -0.00552
C20A  1    0.212743    0.434170    0.056854    11.00000    0.02604    0.03066 =
         0.02491    0.00095   -0.00779   -0.00430
AFIX  43
H20A  2    0.152613    0.472283    0.015978    11.00000   -1.20000
AFIX   0
C21A  1    0.213601    0.341905    0.084228    11.00000    0.02585    0.03126 =
         0.02542   -0.00279   -0.00586   -0.00754
C22A  1    0.302157    0.286306    0.144290    11.00000    0.02646    0.02598 =
         0.02524   -0.00307   -0.00455   -0.00655
AFIX  43
H22A  2    0.299859    0.223449    0.162131    11.00000   -1.20000
AFIX   0
C23A  1    0.296636    0.569378    0.067238    11.00000    0.03128    0.02795 =
         0.03246    0.00188   -0.01042   -0.00470
C24A  1    0.112355    0.301611    0.054036    11.00000    0.03748    0.03734 =
         0.03512   -0.00332   -0.01489   -0.00914
C25A  1    0.645399    0.191919    0.198673    11.00000    0.02504    0.01853 =
         0.02264   -0.00294   -0.00270   -0.00784
C26A  1    0.760529    0.140853    0.243663    11.00000    0.02830    0.02402 =
         0.02307   -0.00325   -0.00423   -0.00567
AFIX  43
H26A  2    0.751060    0.141235    0.303278    11.00000   -1.20000
AFIX   0
C27A  1    0.888717    0.089410    0.203946    11.00000    0.02833    0.02337 =
         0.02882   -0.00491   -0.00512   -0.00303
C28A  1    0.907675    0.088527    0.116533    11.00000    0.02918    0.02512 =
         0.02995   -0.00828   -0.00008   -0.00388
AFIX  43
H28A  2    0.995478    0.054082    0.089049    11.00000   -1.20000
AFIX   0
C29A  1    0.795855    0.138922    0.070394    11.00000    0.03255    0.02264 =
         0.02448   -0.00556   -0.00178   -0.00785
C30A  1    0.666642    0.189511    0.110727    11.00000    0.02794    0.02161 =
         0.02412   -0.00371   -0.00576   -0.00638
AFIX  43
H30A  2    0.591156    0.223181    0.077633    11.00000   -1.20000
AFIX   0
PART 1
C31A  1    1.005161    0.031559    0.254841    21.00000    0.03745    0.03772 =
         0.03831   -0.00938   -0.00853    0.00163
PART 0
C32A  1    0.813099    0.136791   -0.023090    11.00000    0.03796    0.03389 =
         0.02881   -0.01083   -0.00217   -0.00403
B1A   3    0.496423    0.250741    0.249299    11.00000    0.02290    0.02149 =
         0.02151   -0.00256   -0.00415   -0.00524

N1    5    0.634793    0.407342    0.718608    11.00000    0.08166    0.05847 =
         0.04646   -0.02204   -0.02943    0.01326
AFIX  43
H1    2    0.539781    0.431211    0.734445    11.00000   -1.20000
AFIX   0
N2    5    0.417848    0.319446    0.788651    11.00000    0.05540    0.08590 =
         0.05291   -0.02365   -0.00191    0.00674
C1    1    1.088632    0.294577    0.644667    11.00000    0.07140    0.08444 =
         0.08698   -0.01195   -0.01604   -0.03276
AFIX 137
H1A   2    1.118575    0.313037    0.581067    11.00000   -1.50000
H1B   2    1.104332    0.228322    0.662876    11.00000   -1.50000
H1C   2    1.149372    0.316577    0.672986    11.00000   -1.50000
AFIX   0
C2    1    0.469186    0.030159    0.843825    11.00000    0.09806    0.09931 =
         0.08599   -0.03286    0.02674   -0.05919
AFIX 137
H2B   2    0.548025    0.006347    0.799373    11.00000   -1.50000
H2C   2    0.374424    0.013925    0.843874    11.00000   -1.50000
H2D   2    0.497495    0.004097    0.901440    11.00000   -1.50000
AFIX   0
C3    1    0.726937    0.462280    0.683500    11.00000    0.12811    0.03814 =
         0.04957   -0.00862   -0.04396   -0.00166
AFIX  43
H3    2    0.691913    0.525864    0.675455    11.00000   -1.20000
AFIX   0
C4    1    0.875947    0.427732    0.657974    11.00000    0.10944    0.05090 =
         0.06061   -0.00458   -0.03567   -0.02593
AFIX  43
H4    2    0.944760    0.467455    0.631696    11.00000   -1.20000
AFIX   0
C5    1    0.926684    0.333845    0.670655    11.00000    0.07897    0.05402 =
         0.05281   -0.00544   -0.02565   -0.02021
C6    1    0.823168    0.276956    0.707927    11.00000    0.06315    0.04801 =
         0.04549   -0.00892   -0.01891   -0.01076
AFIX  43
H6    2    0.854641    0.213142    0.715989    11.00000   -1.20000
AFIX   0
C7    1    0.673240    0.314920    0.733130    11.00000    0.05788    0.04413 =
         0.04709   -0.01502   -0.02287    0.00434
C8    1    0.551760    0.264523    0.771044    11.00000    0.05507    0.06630 =
         0.03728   -0.02109   -0.01641    0.00527
C9    1    0.572008    0.172441    0.787162    11.00000    0.04551    0.07137 =
         0.05029   -0.02829   -0.00390   -0.01405
AFIX  43
H9    2    0.669230    0.137318    0.773291    11.00000   -1.20000
AFIX   0
C10   1    0.450347    0.130713    0.823732    11.00000    0.06304    0.08825 =
         0.04967   -0.02630    0.00661   -0.02911
C11   1    0.309265    0.188021    0.841285    11.00000    0.05385    0.12348 =
         0.05649   -0.02340    0.01104   -0.03026
AFIX  43
H11   2    0.221105    0.163260    0.865327    11.00000   -1.20000
AFIX   0
C12   1    0.301510    0.279430    0.823201    11.00000    0.06854    0.10315 =
         0.06407   -0.02036    0.00289   -0.00411
AFIX  43
H12   2    0.206025    0.316657    0.836373    11.00000   -1.20000
AFIX   0

PART 2
C31B  1    1.014007    0.040729    0.253351   -21.00000    0.03199    0.03605 =
         0.03519   -0.00747   -0.00728    0.00394
F21B  4    1.080751   -0.036950    0.231763   -21.00000    0.08236    0.07818 =
         0.08046   -0.04801   -0.04483    0.05196
F20B  4    1.121947    0.086253    0.238976   -21.00000    0.04740    0.09020 =
         0.07156    0.02001   -0.03526   -0.02948
F19B  4    0.967814    0.020378    0.339419   -21.00000    0.04404    0.06321 =
         0.03155    0.01609   -0.00743    0.00551
HKLF 4


REM  c041219_2_1_a.res in P-1
REM wR2 = 0.1742, GooF = S = 1.085, Restrained GooF = 1.085 for all data
REM R1 = 0.0585 for 7622 Fo > 4sig(Fo) and 0.0690 for all 9225 data
REM 679 parameters refined using 358 restraints

END

WGHT      0.0863      2.0524

REM Highest difference peak  1.186,  deepest hole -0.443,  1-sigma level  0.068
Q1    1   0.6682  0.3196  0.7936  11.00000  0.05    1.19
Q2    1   0.6473  0.3045  0.5703  11.00000  0.05    0.84
Q3    1   0.4406  0.4190  0.5494  11.00000  0.05    0.67
Q4    1   0.1592  0.3325 -0.0577  11.00000  0.05    0.60
Q5    1   0.8007  0.5042  0.6559  11.00000  0.05    0.60
Q6    1   0.7938  0.5485  0.2381  11.00000  0.05    0.56
Q7    1   0.3228  0.1141  0.8616  11.00000  0.05    0.54
Q8    1   0.8749  0.4803  0.5756  11.00000  0.05    0.45
Q9    1   0.5302 -0.0272  0.8863  11.00000  0.05    0.44
Q10   1   0.4826  0.0745  0.8587  11.00000  0.05    0.43
Q11   1   0.9289  0.1916 -0.0605  11.00000  0.05    0.43
Q12   1   0.5285 -0.0970  0.3792  11.00000  0.05    0.42
Q13   1   0.3977  0.2571  0.7960  11.00000  0.05    0.41
Q14   1   0.9039  0.2286  0.7145  11.00000  0.05    0.41
Q15   1   0.5430  0.3685  0.7494  11.00000  0.05    0.39
Q16   1   1.1421  0.0021  0.2014  11.00000  0.05    0.37
Q17   1   1.1556  0.1662  0.6917  11.00000  0.05    0.37
Q18   1   0.7780  0.4248  0.6788  11.00000  0.05    0.35
Q19   1   1.0503  0.0853  0.2921  11.00000  0.05    0.34
Q20   1   0.9546 -0.0339  0.3118  11.00000  0.05    0.33
Q21   1   0.8585  0.0855 -0.0549  11.00000  0.05    0.33
Q22   1   1.1304  0.2298  0.6287  11.00000  0.05    0.32
Q23   1   0.4258  0.3539  0.8524  11.00000  0.05    0.32
Q24   1   0.8216  0.2158 -0.0687  11.00000  0.05    0.31
Q25   1   0.8446  0.1267  0.2227  11.00000  0.05    0.30
Q26   1   0.9587  0.4515  0.2805  11.00000  0.05    0.28
Q27   1   0.2630  0.3186  0.0971  11.00000  0.05    0.28
Q28   1   0.0173  0.2866  0.0610  11.00000  0.05    0.28
Q29   1   0.3035  0.5119  0.0838  11.00000  0.05    0.28
Q30   1   0.7469  0.2184  0.7137  11.00000  0.05    0.28
Q31   1  -0.0513  0.1319  0.5132  11.00000  0.05    0.27
Q32   1   0.2782  0.4508  0.0680  11.00000  0.05    0.27
Q33   1   0.4420  0.2170  0.2829  11.00000  0.05    0.27
Q34   1   0.5793  0.2196  0.2196  11.00000  0.05    0.26
Q35   1   0.2202  0.3786  0.0661  11.00000  0.05    0.26
Q36   1   0.3193  0.2012  0.3490  11.00000  0.05    0.26
Q37   1   0.5799  0.1164  0.8248  11.00000  0.05    0.26
Q38   1   0.2701  0.0523  0.4114  11.00000  0.05    0.26
Q39   1   0.0862  0.1916  0.4339  11.00000  0.05    0.26
Q40   1   0.7271  0.3773  0.2833  11.00000  0.05    0.25
Q41   1   1.0437  0.2475  0.7034  11.00000  0.05    0.25
Q42   1   0.3591  0.1672  0.7669  11.00000  0.05    0.24
Q43   1   0.6876  0.1714 -0.0458  11.00000  0.05    0.24
Q44   1   0.1606  0.3246  0.0793  11.00000  0.05    0.23
Q45   1   0.6401  0.4604  0.6966  11.00000  0.05    0.23
Q46   1   0.3429  0.3041  0.1730  11.00000  0.05    0.23
Q47   1   0.9382  0.0751  0.2274  11.00000  0.05    0.23
Q48   1   0.1962  0.1906  0.3927  11.00000  0.05    0.23
Q49   1   0.1740  0.1433  0.4317  11.00000  0.05    0.23
Q50   1   0.4263  0.3769  0.1441  11.00000  0.05    0.22
;
_shelx_res_checksum                2763
_shelx_hkl_file
;
   0   0   1    1.73    0.35
   0   0  -1    2.73    0.35
   0   0   1    2.21    0.32
   0   0  -1    2.59    0.33
   0   0   2   21.07    1.41
   0   0  -2   18.65    1.36
   0   0  -2   19.87    1.35
   0   0  -3    7.68    0.98
   0   0  -3    9.25    1.41
   0   0   3    7.24    1.02
   0   0  -3    8.95    1.06
   0   0  -4  266.33   14.33
   0   0  -4  291.68   14.67
   0   0  -4  258.74   14.35
   0   0   4  266.30   14.32
   0   0  -5    0.55    1.40
   0   0   5   -0.18    1.18
   0   0  -5   -2.61    1.60
   0   0  -5   -0.80    1.05
   0   0  -5    0.22    1.01
   0   0  -5   -0.03    0.64
   0   0   5    0.40    0.78
   0   0  -5   -0.07    0.95
   0   0  -6 1058.78   54.56
   0   0  -6 1019.02   54.57
   0   0   6 1041.38   54.81
   0   0  -6 1141.74   54.82
   0   0  -6 1030.21   54.99
   0   0  -6 1026.72   54.07
   0   0   7   72.94    4.45
   0   0  -7   76.11    4.22
   0   0  -7   71.44    4.75
   0   0  -7   78.29    4.82
   0   0  -7   67.50    4.89
   0   0  -7   72.74    4.98
   0   0  -7   73.52    5.38
   0   0  -8  328.71   17.84
   0   0  -8  314.95   17.59
   0   0   8  326.14   17.44
   0   0   8  291.45   17.64
   0   0   8  325.31   17.18
   0   0  -8  335.54   16.90
   0   0   8  310.79   17.01
   0   0  -8  303.09   17.59
   0   0   9    6.70    1.37
   0   0  -9    5.90    1.31
   0   0  -9    6.72    1.46
   0   0   9    7.47    1.05
   0   0  -9    6.80    1.30
   0   0  -9    7.28    1.13
   0   0   9    7.42    1.18
   0   0  -9    7.09    1.76
   0   0   9    6.25    1.14
   0   0  -9    6.96    1.53
   0   0 -10  294.60   17.50
   0   0 -10  303.23   17.69
   0   0  10  331.59   17.97
   0   0  10  299.80   17.26
   0   0  10  320.77   16.87
   0   0  10  277.06   19.76
   0   0  10  307.98   17.10
   0   0  10  316.17   17.11
   0   0 -10  323.26   16.84
   0   0 -10  317.17   17.75
   0   0 -10  339.78   17.20
   0   0 -10  315.57   16.99
   0   0  11    7.65    1.86
   0   0  11    8.55    1.67
   0   0  11   10.40    1.36
   0   0 -11   11.06    1.34
   0   0  11    3.49    3.80
   0   0 -11   15.66    2.09
   0   0  11   10.67    1.36
   0   0  11    7.83    1.46
   0   0 -11    8.53    2.02
   0   0 -11   13.65    2.09
   0   0 -11   10.07    1.57
   0   0  11   10.42    1.53
   0   0 -11    9.59    1.87
   0   0 -11   10.07    1.66
   0   0 -11    9.24    1.72
   0   0  11   10.57    1.37
   0   0  12   43.64    6.64
   0   0 -12   40.06    3.85
   0   0  12   45.69    3.41
   0   0 -12   43.44    3.52
   0   0  12   40.17    2.96
   0   0 -12   40.34    3.99
   0   0 -12   41.94    3.01
   0   0 -12   42.73    3.85
   0   0 -12   43.04    3.42
   0   0 -12   40.21    3.23
   0   0  12   45.68    3.21
   0   0  12   39.18    3.12
   0   0 -12   41.79    2.80
   0   0  12   53.63    4.28
   0   0  12   42.83    3.09
   0   0  12   45.26    3.56
   0   0  13   -0.13    1.66
   0   0 -13    2.11    1.60
   0   0 -13    0.27    1.48
   0   0 -13   -0.21    0.74
   0   0  13    0.11    1.27
   0   0 -13    0.91    1.68
   0   0 -13    0.46    1.87
   0   0  13   -0.25    1.04
   0   0  13    0.09    0.99
   0   0 -13   -1.42    1.33
   0   0  13    0.60    1.22
   0   0 -13    1.98    1.53
   0   0 -13    0.69    1.50
   0   0  13   -0.24    1.34
   0   0  13    1.19    1.51
   0   0 -14    0.69    0.76
   0   0 -14   -0.44    1.34
   0   0 -14   -0.24    1.44
   0   0  14    0.23    1.37
   0   0  14   -1.17    1.24
   0   0 -14   -0.38    1.68
   0   0 -14    1.27    1.99
   0   0 -14    0.24    1.37
   0   0 -14   -0.22    1.26
   0   0 -14    0.28    1.53
   0   0  14    1.27    1.00
   0   0  15    5.36    1.70
   0   0 -15    4.05    0.87
   0   0 -15    3.72    1.40
   0   0 -15    3.55    1.93
   0   0 -15    5.22    1.66
   0   0  15    3.90    1.10
   0   0  15    3.94    1.53
   0   0  16    7.19    1.74
   0   0  16    9.17    2.01
   0   0 -16    6.60    2.12
   0   0  16    8.83    1.59
   0   0  16    8.04    1.28
   0   0 -16    6.65    0.89
   0   0  17   -0.47    1.53
   0   0 -17    2.46    1.70
   0   0  17    3.43    1.33
   0   0  17    2.04    0.80
   0   0 -17    2.25    1.05
   0   0  17    3.89    1.23
   0   0 -18    4.86    0.90
   0   0 -18    4.53    1.45
   0   0  18    3.08    1.38
   0   0 -19    0.40    0.48
   0   0 -19   -0.45    0.85
   0   1 -19   69.31    3.82
   0  -1  18    2.52    1.74
   0   1 -18    2.76    0.80
   0   1 -18    2.11    0.73
   0   1 -17    2.11    1.52
   0   1 -17    4.40    1.03
   0  -1  17    3.06    1.29
   0  -1  17    2.15    1.55
   0  -1  16    4.22    1.64
   0  -1  16    3.93    1.35
   0   1 -16    3.03    1.84
   0  -1  16    3.92    1.03
   0   1 -16    5.26    1.26
   0  -1  16    4.43    1.81
   0   1 -15   52.84    3.45
   0  -1  15   61.13    4.56
   0   1 -15   57.29    4.51
   0  -1  15   60.49    3.83
   0   1 -15   52.34    4.17
   0  -1  15   63.39    4.08
   0  -1  14    6.43    1.93
   0   1 -14    6.42    1.55
   0   1 -14    8.86    1.95
   0   1 -14    7.24    1.91
   0   1 -14    7.85    1.90
   0   1 -14    6.25    2.20
   0   1 -14    8.86    1.07
   0  -1  14    9.51    1.41
   0   1 -14   11.73    2.28
   0  -1  14    9.52    1.77
   0   1 -13    0.23    1.32
   0  -1  13   -1.98    1.67
   0   1 -13   -0.73    1.33
   0   1 -13    2.16    1.91
   0  -1  13    1.01    1.28
   0   1 -13   -0.24    1.49
   0   1 -13    0.94    1.45
   0  -1  13   -0.67    1.03
   0   1 -13    0.13    0.72
   0  -1  13    0.29    1.18
   0   1 -13    0.28    1.56
   0  -1  13    0.93    1.39
   0  -1  13   -0.30    1.79
   0   1 -13   -1.57    1.70
   0  -1  13   -0.09    1.12
   0   1 -12    1.68    1.49
   0   1 -12    0.40    1.21
   0  -1  12   -0.63    1.51
   0   1 -12    1.60    1.80
   0  -1  12    0.63    1.13
   0   1 -12   -0.22    1.39
   0  -1  12   -0.93    1.52
   0  -1  12   -0.17    1.13
   0   1 -12    1.01    1.53
   0   1 -12    1.10    1.47
   0  -1  12    0.86    1.71
   0   1 -12    0.06    0.72
   0  -1  12   -0.67    1.14
   0  -1  12   -3.80    4.04
   0  -1  12   -0.92    1.54
   0   1 -12    0.39    1.38
   0  -1  12    0.27    0.98
   0   1 -12    0.91    0.94
   0  -1  11   86.36    5.69
   0  -1  11   99.28    6.05
   0   1 -11   92.32    5.67
   0  -1  11   84.47    8.87
   0  -1  11   99.68    5.74
   0   1 -11   97.48    5.50
   0  -1  11   95.63    5.86
   0   1 -11   96.12    5.81
   0   1 -11   87.87    6.20
   0  -1  11  112.09    6.42
   0   1 -11  102.54    6.10
   0   1 -11   95.87    6.65
   0  -1  11  105.96    6.91
   0   1 -11   88.59    6.50
   0  -1  11   96.46    5.73
   0   1 -10    2.38    1.39
   0   1 -10    2.67    1.39
   0   1 -10    7.29    1.49
   0   1 -10    2.61    1.18
   0  -1  10    4.24    0.89
   0   1 -10    0.84    1.66
   0  -1  10   10.09    3.85
   0  -1  10    5.26    1.62
   0  -1  10    2.65    0.92
   0   1 -10    2.48    1.39
   0  -1  10    3.60    1.26
   0  -1  10    3.59    1.21
   0   1 -10    3.14    0.98
   0  -1  10    3.49    1.43
   0  -1   9  268.41   17.49
   0  -1   9  280.95   15.22
   0  -1   9  277.43   15.71
   0   1  -9  295.55   15.87
   0   1  -9  275.30   15.79
   0   1  -9  279.89   15.09
   0   1  -9  288.40   16.16
   0   1  -9  284.79   14.96
   0   1  -9  277.26   15.75
   0   1  -9  271.04   15.26
   0   1  -8    2.13    1.07
   0   1  -8    0.93    1.19
   0   1  -8    1.89    0.82
   0  -1   8    2.60    1.24
   0  -1   8    1.68    0.86
   0   1  -8    2.10    1.42
   0   1  -8    2.01    1.28
   0   1  -7 1233.17   62.31
   0  -1   7 1235.64   63.07
   0   1  -7 1183.20   62.94
   0  -1   7 1171.55   62.43
   0   1  -7 1137.16   62.87
   0  -1   7 1215.27   62.57
   0   1  -7 1229.81   63.22
   0  -1   7 1212.87   62.97
   0  -1   6   48.93    3.59
   0   1  -6   53.18    3.77
   0   1  -6   48.99    3.48
   0   1  -6   48.42    3.48
   0  -1   5  484.88   26.22
   0   1  -5  514.95   26.58
   0   1  -5  491.12   26.17
   0   1  -5  505.68   26.29
   0   1  -5  490.46   26.32
   0   1  -5  487.65   26.15
   0   1  -4   10.93    1.28
   0  -1   4   11.65    1.46
   0   1  -4    8.83    0.95
   0  -1   4   10.60    1.23
   0   1  -4   10.67    1.51
   0   1  -3   28.72    2.14
   0   1  -3   30.83    2.09
   0  -1   3   26.12    1.98
   0   1  -3   29.81    2.23
   0  -1   3   29.32    2.17
   0   1  -2   30.58    2.27
   0  -1   2   34.60    2.18
   0  -1   2   34.92    2.07
   0  -1   1   12.90    0.96
   0  -1   1   12.91    0.87
   0   1  -1   11.10    0.97
   0   1  -1   12.61    1.06
   0  -1   1   12.50    1.08
   0   1   0  171.02    8.92
   0   1   0  170.16    8.87
   0  -1   0  177.50    8.93
   0  -1   0  164.72    8.85
   0   1   1 1160.28   58.04
   0  -1  -1 1095.18   58.02
   0  -1  -2   63.70    3.50
   0   1   2   59.68    3.43
   0  -1  -2   63.96    3.49
   0   1   3  461.46   23.95
   0  -1  -3  462.05   24.11
   0  -1  -3  446.49   24.01
   0  -1  -3  469.21   24.04
   0   1   4   44.83    2.67
   0   1   4   48.06    2.98
   0  -1  -4   47.76    3.05
   0  -1  -4   46.14    2.67
   0   1   4   47.44    2.88
   0  -1  -4   51.64    3.03
   0  -1  -4   53.77    3.37
   0   1   5 1440.03   78.29
   0   1   5 1479.13   77.83
   0  -1  -5 1532.52   78.24
   0  -1  -5 1527.81   78.22
   0  -1  -5 1568.84   78.39
   0   1   5 1548.48   78.07
   0  -1  -5 1552.89   78.55
   0  -1  -5 1475.69   77.83
   0  -1  -5 1587.78   78.71
   0   1   5 1517.70   78.20
   0  -1  -6    2.06    1.76
   0   1   6    1.20    0.89
   0  -1  -6    1.81    1.20
   0  -1  -6    2.19    1.11
   0   1   6    1.17    0.68
   0   1   6    2.21    1.36
   0  -1  -6    1.70    0.71
   0  -1  -6    2.04    1.61
   0  -1  -6    0.94    1.02
   0   1   6    2.08    0.96
   0   1   6    0.88    0.99
   0  -1  -7   50.87    3.67
   0  -1  -7   52.64    4.15
   0   1   7   52.27    3.82
   0   1   7   50.04    3.07
   0  -1  -7   55.71    3.64
   0  -1  -7   49.47    3.06
   0  -1  -7   56.52    3.95
   0  -1  -8    3.58    1.31
   0  -1  -8    2.25    0.85
   0   1   8    5.51    1.62
   0   1   8    3.99    0.87
   0   1   8    3.84    1.01
   0  -1  -8    6.80    1.70
   0  -1  -8    6.66    1.93
   0  -1  -8    4.75    1.46
   0  -1  -9   27.41    2.81
   0  -1  -9   25.57    1.78
   0  -1  -9   19.86    2.38
   0  -1  -9   25.36    1.92
   0   1   9   26.17    1.92
   0   1   9   22.48    1.83
   0  -1  -9   24.24    2.50
   0   1   9   24.44    2.10
   0  -1 -10   62.22    3.60
   0  -1 -10   59.26    4.61
   0  -1 -10   62.09    4.59
   0  -1 -10   58.64    4.52
   0   1  10   57.02    3.72
   0  -1 -10   55.50    3.96
   0   1  10   63.55    3.72
   0  -1 -10   61.17    3.72
   0   1  10   57.87    4.61
   0   1  10   57.30    3.99
   0  -1 -11  252.84   13.91
   0   1  11  233.02   14.17
   0  -1 -11  244.58   14.86
   0  -1 -11  267.99   15.01
   0   1  11  270.93   15.21
   0  -1 -11  279.81   14.31
   0  -1 -11  240.75   13.76
   0  -1 -11  263.28   15.11
   0   1  11  263.53   14.05
   0  -1 -11  267.13   14.45
   0   1  11  266.09   13.97
   0   1  11  268.21   14.25
   0  -1 -12    3.01    1.49
   0   1  12    1.74    3.92
   0  -1 -12    3.15    1.57
   0   1  12    1.89    1.03
   0  -1 -12   -0.45    1.39
   0   1  12    1.67    1.12
   0  -1 -12    2.76    1.73
   0   1  12    2.27    1.19
   0   1  12    1.61    1.61
   0   1  12    2.70    1.50
   0   1  12    1.69    0.91
   0  -1 -13  191.99   11.49
   0   1  13  195.24   11.13
   0  -1 -13  183.10   11.22
   0  -1 -13  193.76   12.15
   0  -1 -13  220.00   12.39
   0  -1 -13  206.91   11.48
   0   1  13  205.09   10.93
   0   1  13  208.23   11.43
   0  -1 -13  190.56   10.82
   0   1  13  211.39   11.23
   0   1  13  226.42   12.50
   0  -1 -13  191.35   10.65
   0   1  13  188.71   11.03
   0   1  14   -0.41    1.59
   0   1  14    0.30    0.96
   0  -1 -14   -0.46    1.39
   0   1  14   -0.64    1.47
   0  -1 -14   -0.32    1.92
   0   1  14   -1.00    1.38
   0  -1 -14   -0.46    1.36
   0  -1 -14    0.70    0.54
   0  -1 -14   -0.36    0.77
   0   1  14    0.78    1.01
   0  -1 -14    0.69    1.62
   0  -1 -14   -1.53    1.77
   0   1  14   -0.23    1.29
   0  -1 -14   -0.61    1.28
   0   1  14   -0.51    1.17
   0  -1 -15   51.69    4.16
   0   1  15   67.62    4.08
   0  -1 -15   66.53    4.51
   0  -1 -15   65.83    4.82
   0   1  15   66.33    4.27
   0   1  15   68.20    4.49
   0  -1 -15   60.76    4.50
   0  -1 -15   55.32    4.73
   0  -1 -15   54.96    3.73
   0   1  15   60.19    4.05
   0  -1 -16    0.82    1.50
   0  -1 -16   -0.12    0.62
   0  -1 -16    0.13    1.49
   0   1  16   -0.81    1.39
   0   1  16   -0.35    1.31
   0   1  16    0.44    0.95
   0  -1 -16   -1.75    2.05
   0  -1 -16   -0.59    1.27
   0   1  17   -0.99    1.55
   0   1  17   -0.17    1.09
   0  -1 -17    0.75    1.68
   0   1  17    0.83    0.82
   0   1  17   -0.37    1.06
   0  -1 -18    0.53    0.79
   0  -1 -18   -1.26    1.54
   0   1  18    1.89    1.36
   0   1  18   -0.88    1.61
   0   1  18    0.60    0.90
   0  -1 -19   34.86    2.53
   0   1  19   32.11    2.45
   0  -1 -19   37.28    2.20
   0  -2  18    5.14    1.82
   0   2 -18    6.08    0.83
   0   2 -18    4.83    1.00
   0  -2  17    5.24    1.42
   0   2 -17    5.98    1.03
   0  -2  16   41.60    2.87
   0   2 -16   40.83    2.88
   0  -2  15   14.81    1.51
   0   2 -15   15.14    1.60
   0  -2  15   11.63    1.78
   0   2 -14  122.85    7.20
   0   2 -14  124.23    8.55
   0  -2  14  127.99    7.75
   0   2 -14  129.22    8.69
   0  -2  14  141.56    8.22
   0  -2  14  137.86    7.60
   0   2 -14  127.76    8.01
   0  -2  14  127.01    8.17
   0   2 -14  125.41    8.66
   0   2 -14  131.59    8.97
   0  -2  14  139.72    8.29
   0  -2  13    1.06    1.76
   0   2 -13    0.71    1.29
   0  -2  13   -0.80    1.74
   0   2 -13   -0.94    1.45
   0   2 -13    0.71    1.49
   0   2 -13    0.29    1.13
   0   2 -13   -0.51    1.59
   0  -2  13    0.98    1.87
   0   2 -13   -0.55    1.56
   0  -2  13    0.10    1.01
   0  -2  13   -0.68    1.45
   0   2 -13   -0.06    0.65
   0   2 -12  117.05    6.83
   0   2 -12  114.63    7.12
   0   2 -12  119.23    7.49
   0  -2  12  130.18    7.86
   0   2 -12  116.05    8.42
   0   2 -12  116.89    8.09
   0   2 -12  116.06    8.36
   0  -2  12  127.55    7.13
   0  -2  12  123.08    7.15
   0  -2  12  125.54    7.33
   0   2 -12  117.73    7.01
   0  -2  12  138.28    7.75
   0  -2  12  127.55    8.29
   0   2 -12  118.51    8.11
   0   2 -11   25.15    2.57
   0   2 -11   30.95    2.99
   0   2 -11   26.05    2.54
   0   2 -11   24.22    3.04
   0  -2  11   22.39    2.13
   0  -2  11   25.67    2.32
   0  -2  11   28.31    3.03
   0  -2  11   23.96    2.17
   0  -2  11   29.78    2.76
   0   2 -11   24.82    2.07
   0  -2  11   24.48    2.11
   0   2 -11   21.69    2.17
   0   2 -11   22.44    2.81
   0  -2  11   26.76    2.85
   0  -2  11   22.22    4.68
   0   2 -10   51.66    4.29
   0   2 -10   43.46    3.62
   0   2 -10   43.69    2.94
   0  -2  10   47.08    3.13
   0   2 -10   48.17    3.42
   0   2 -10   38.84    3.05
   0  -2  10   45.20    3.20
   0  -2  10   41.36    2.99
   0  -2  10   50.56    4.07
   0  -2  10   43.79    3.74
   0  -2  10   35.41    5.34
   0   2 -10   49.07    3.86
   0  -2  10   48.82    3.72
   0   2 -10   37.32    3.73
   0  -2   9   22.56    4.09
   0   2  -9   25.26    1.93
   0  -2   9   28.89    2.87
   0   2  -9   26.67    2.57
   0   2  -9   26.36    2.71
   0   2  -9   26.31    2.94
   0   2  -9   22.95    2.07
   0  -2   9   23.19    2.67
   0   2  -9   24.36    2.28
   0   2  -9   22.45    2.55
   0  -2   9   25.77    2.05
   0   2  -8  464.94   24.22
   0  -2   8  425.42   25.98
   0   2  -8  424.63   24.75
   0   2  -8  492.28   25.20
   0  -2   8  449.51   24.86
   0   2  -8  445.68   24.73
   0   2  -8  456.14   24.78
   0   2  -8  465.86   23.95
   0  -2   8  454.36   24.19
   0  -2   7   25.99    2.60
   0   2  -7   26.68    2.48
   0  -2   7   23.65    3.64
   0   2  -7   29.91    2.66
   0   2  -7   27.62    2.81
   0  -2   7   29.40    2.77
   0   2  -7   29.13    2.63
   0   2  -7   27.89    2.19
   0   2  -6  125.76    7.40
   0   2  -6  123.82    7.38
   0   2  -6  127.94    7.02
   0  -2   6  117.60    7.47
   0  -2   6  129.71    7.59
   0   2  -6  124.03    7.65
   0  -2   5  109.33    6.44
   0   2  -5  111.06    6.07
   0   2  -5  114.85    6.76
   0  -2   5  106.74    6.58
   0   2  -5  110.87    6.53
   0   2  -5  111.28    6.63
   0   2  -4  158.87    8.87
   0  -2   4  152.27    8.51
   0   2  -4  156.41    8.25
   0  -2   4  154.73    8.66
   0   2  -4  146.10    8.68
   0   2  -3    2.08    0.68
   0  -2   3    0.94    1.10
   0  -2   3    1.38    0.81
   0   2  -3    3.40    1.19
   0   2  -2 1101.27   57.55
   0  -2   2 1091.66   57.38
   0  -2   2 1077.89   57.49
   0  -2   2 1171.19   57.50
   0  -2   1   37.74    2.24
   0   2  -1   36.14    2.51
   0  -2   1   39.56    2.56
   0  -2   1   39.37    2.12
   0   2  -1   40.75    2.52
   0  -2   0  192.50    9.90
   0  -2   0  187.21   10.02
   0   2   0  198.18    9.93
   0   2   0  179.64   10.01
   0  -2   0  191.02   10.07
   0   2   0  177.10    9.94
   0  -2  -1   68.41    3.80
   0  -2  -1   64.23    3.78
   0   2   1   68.20    3.64
   0  -2  -1   60.72    3.56
   0   2   2   23.55    1.68
   0  -2  -2   25.55    1.63
   0   2   3  257.66   13.99
   0  -2  -3  271.67   14.02
   0  -2  -4   21.54    1.76
   0  -2  -4   21.46    1.37
   0   2   4   20.36    1.34
   0   2   4   20.27    1.46
   0   2   4   20.86    1.69
   0  -2  -4   20.11    1.33
   0  -2  -5   66.98    3.82
   0  -2  -5   70.51    4.27
   0  -2  -5   76.86    4.91
   0  -2  -5   70.60    3.87
   0  -2  -5   74.63    4.34
   0   2   5   64.97    3.91
   0  -2  -5   78.33    4.65
   0   2   5   65.46    3.88
   0   2   5   67.34    4.14
   0   2   5   71.79    3.85
   0  -2  -5   74.97    4.45
   0   2   6  619.51   32.53
   0   2   6  600.24   32.84
   0   2   6  628.72   32.84
   0  -2  -6  648.32   33.36
   0  -2  -6  605.96   33.14
   0  -2  -6  622.60   32.53
   0  -2  -6  627.92   32.50
   0  -2  -6  641.94   33.02
   0  -2  -6  672.92   33.73
   0  -2  -6  644.16   33.04
   0  -2  -7   11.08    1.06
   0  -2  -7    8.87    0.95
   0  -2  -7    6.62    2.24
   0   2   7    5.58    1.88
   0  -2  -7    8.45    1.46
   0   2   7   10.49    1.05
   0   2   7   12.25    1.38
   0  -2  -7    7.01    1.71
   0  -2  -7   11.02    1.59
   0  -2  -7    9.40    1.74
   0   2   7    7.83    1.30
   0  -2  -8 2041.33  106.19
   0  -2  -8 2127.20  106.55
   0   2   8 1945.10  105.54
   0  -2  -8 2074.84  105.52
   0  -2  -8 2161.91  106.76
   0  -2  -8 2061.43  105.45
   0  -2  -8 2066.22  106.21
   0   2   8 2021.14  105.51
   0  -2  -9    7.65    1.54
   0  -2  -9    5.19    1.69
   0   2   9    2.59    0.94
   0  -2  -9    5.53    1.55
   0  -2  -9    2.70    1.15
   0  -2  -9    6.82    1.03
   0   2   9    5.02    0.90
   0   2   9    3.19    1.06
   0  -2  -9    5.84    1.53
   0  -2  -9    5.57    1.70
   0  -2  -9    4.33    0.76
   0   2  10  245.06   13.19
   0   2  10  247.22   13.14
   0   2  10  225.47   13.53
   0  -2 -10  245.73   14.06
   0  -2 -10  250.75   13.38
   0  -2 -10  250.11   14.40
   0  -2 -10  241.60   13.07
   0   2  10  247.93   13.24
   0  -2 -10  245.78   14.11
   0  -2 -11    9.61    1.12
   0  -2 -11    9.37    2.10
   0   2  11    8.50    1.19
   0  -2 -11    8.55    1.84
   0  -2 -11    8.12    1.58
   0  -2 -11   11.29    1.67
   0   2  11   10.05    1.47
   0  -2 -11    9.16    1.96
   0   2  11    9.49    1.24
   0   2  11   11.52    1.63
   0   2  11    4.66    3.76
   0   2  12   23.75    3.04
   0  -2 -12   22.78    2.43
   0  -2 -12   28.89    2.95
   0  -2 -12   23.49    1.99
   0  -2 -12   22.31    2.36
   0   2  12   28.85    2.52
   0   2  12   27.71    2.17
   0  -2 -12   28.58    3.02
   0   2  12   26.79    2.05
   0   2  12   27.20    2.37
   0  -2 -12   26.72    3.00
   0  -2 -13    0.73    1.91
   0  -2 -13    0.69    1.43
   0  -2 -13    0.22    0.63
   0   2  13    0.88    1.52
   0   2  13    0.57    0.90
   0   2  13   -0.61    1.11
   0  -2 -13    0.77    1.38
   0  -2 -13    0.44    1.32
   0   2  13   -0.24    1.61
   0   2  13   -0.09    1.01
   0  -2 -14   98.93    6.17
   0   2  14  114.44    7.80
   0   2  14  120.38    6.69
   0   2  14  114.51    6.73
   0   2  14  119.82    7.11
   0   2  14  119.51    6.89
   0  -2 -14  101.52    7.44
   0  -2 -14  116.25    7.07
   0  -2 -14  116.13    7.61
   0   2  14  112.35    6.41
   0  -2 -14  105.52    6.41
   0  -2 -14  116.86    7.33
   0   2  14  126.47    6.99
   0  -2 -15   21.28    2.46
   0   2  15   23.29    2.70
   0  -2 -15   21.36    2.80
   0  -2 -15   25.40    2.87
   0   2  15   25.89    2.17
   0   2  15   20.81    2.18
   0  -2 -15   26.42    1.97
   0   2  15   23.66    2.44
   0  -2 -15   23.35    3.03
   0   2  15   24.20    2.37
   0   2  16    0.97    1.28
   0  -2 -16    0.12    1.58
   0   2  16   -0.50    1.08
   0  -2 -16   -0.32    1.38
   0   2  16    0.71    1.30
   0  -2 -16    2.00    1.52
   0  -2 -16    2.08    2.01
   0   2  16    0.98    0.97
   0   2  17    5.91    1.39
   0  -2 -17    3.81    1.51
   0   2  17   -0.17    0.64
   0  -2 -17    4.78    1.90
   0  -2 -17    3.68    1.29
   0   2  17    5.39    1.03
   0   2  17    4.07    1.78
   0   2  18    1.74    0.99
   0  -2 -18    2.40    0.86
   0   2  18    1.60    1.42
   0  -2 -18    3.80    1.56
   0   2  18    0.10    0.99
   0  -2 -19    7.38    0.85
   0  -2 -19    5.45    1.34
   0   2  19    5.93    1.19
   0  -3  18    0.95    1.36
   0   3 -18    0.33    0.49
   0  -3  17   -0.09    1.17
   0   3 -17    1.28    0.77
   0   3 -17    0.79    0.84
   0  -3  17    1.94    2.08
   0   3 -17    0.48    1.05
   0   3 -16    1.37    0.95
   0  -3  16   -0.11    1.49
   0   3 -16    0.10    1.41
   0  -3  16    0.95    0.76
   0   3 -15    9.89    2.14
   0   3 -15   14.18    1.62
   0  -3  15   14.61    1.55
   0  -3  15   14.01    2.10
   0  -3  15   13.43    2.30
   0   3 -14    0.24    1.48
   0  -3  14    1.16    1.95
   0   3 -14    0.27    1.43
   0   3 -14   -0.09    1.13
   0   3 -14    0.14    1.77
   0   3 -14   -0.92    1.38
   0  -3  14    2.70    1.84
   0  -3  14    0.22    1.39
   0  -3  14    0.67    1.08
   0   3 -14   -0.44    0.54
   0  -3  13   15.10    1.89
   0   3 -13   14.00    2.30
   0  -3  13   13.17    1.65
   0   3 -13   10.49    2.25
   0  -3  13   13.37    2.78
   0   3 -13   13.17    2.13
   0   3 -13   10.53    2.08
   0   3 -13   17.05    2.74
   0  -3  13   15.48    2.43
   0   3 -13   15.80    2.50
   0   3 -13   11.45    1.23
   0  -3  12    4.82    1.24
   0  -3  12    6.14    1.53
   0   3 -12    5.21    2.04
   0   3 -12    2.79    0.99
   0   3 -12    8.50    1.88
   0  -3  12    4.33    1.87
   0   3 -12    4.71    0.84
   0   3 -12    2.44    1.70
   0   3 -12    7.63    1.87
   0   3 -12    3.56    1.67
   0  -3  12    5.62    2.19
   0   3 -11   56.15    4.63
   0  -3  11   62.90    4.77
   0   3 -11   61.43    4.24
   0   3 -11   66.74    4.53
   0  -3  11   59.68    4.02
   0   3 -11   60.58    4.78
   0  -3  11   58.20    4.45
   0   3 -11   67.12    5.29
   0  -3  11   56.03    3.77
   0   3 -11   56.35    3.71
   0   3 -11   49.23    3.75
   0   3 -10   -0.79    1.37
   0   3 -10    0.46    1.39
   0  -3  10    1.70    1.44
   0   3 -10   -0.36    1.13
   0   3 -10    0.24    1.02
   0  -3  10   -0.37    2.63
   0   3 -10    0.78    1.25
   0  -3  10   -0.22    1.32
   0  -3  10    0.46    1.96
   0   3 -10    0.28    0.87
   0   3 -10    0.74    1.61
   0  -3  10   -0.66    1.21
   0   3 -10    1.34    1.62
   0  -3  10    0.65    1.56
   0  -3   9   92.42    6.41
   0   3  -9   95.30    6.55
   0  -3   9   90.07    5.43
   0  -3   9   89.97    5.39
   0   3  -9   92.22    6.18
   0   3  -9   93.17    5.23
   0   3  -9   92.12    6.16
   0   3  -9   97.80    6.21
   0   3  -9   80.48    5.27
   0  -3   9   88.06    6.23
   0  -3   9  106.07    5.86
   0   3  -9   85.15    5.60
   0  -3   9   79.73    7.29
   0  -3   8   43.59    4.82
   0   3  -8   48.53    3.76
   0  -3   8   46.53    3.14
   0   3  -8   47.12    3.27
   0  -3   8   46.96    4.01
   0   3  -8   44.85    3.94
   0   3  -8   44.38    3.60
   0   3  -8   45.74    2.93
   0   3  -8   47.43    3.68
   0   3  -7   17.45    2.02
   0  -3   7   14.98    3.07
   0   3  -7   16.88    1.62
   0   3  -7   10.66    1.92
   0   3  -7   13.39    1.79
   0  -3   7   13.25    2.04
   0   3  -7   12.41    1.84
   0   3  -7   15.01    1.21
   0   3  -6   74.61    4.16
   0   3  -6   80.00    5.14
   0  -3   6   72.14    4.78
   0   3  -6   77.31    4.86
   0  -3   6   72.74    4.96
   0  -3   6   69.43    5.63
   0   3  -6   71.03    4.41
   0   3  -5    0.42    0.67
   0  -3   5    1.63    1.26
   0   3  -5    0.34    1.16
   0   3  -5   -0.12    1.22
   0  -3   5    0.70    2.23
   0   3  -5   -1.97    1.06
   0   3  -5    1.26    0.89
   0  -3   5    0.87    0.97
   0   3  -5   -0.05    0.88
   0  -3   4    1.75    1.21
   0   3  -4    2.47    1.23
   0  -3   4    2.56    0.99
   0  -3   4    3.09    1.52
   0   3  -4    2.82    1.25
   0   3  -4    6.33    0.92
   0   3  -3 1792.96   95.51
   0  -3   3 1826.59   95.27
   0   3  -3 1881.81   95.03
   0  -3   3 1821.98   95.44
   0   3  -3 1825.10   95.51
   0  -3   2   21.46    1.93
   0  -3   2   18.80    1.48
   0   3  -2   17.56    1.34
   0   3  -2   17.93    1.83
   0  -3   2   16.90    1.50
   0   3  -2   20.11    1.38
   0  -3   1   37.06    2.38
   0  -3   1   38.67    2.36
   0   3  -1   41.27    2.70
   0   3  -1   37.95    2.69
   0  -3   1   44.94    2.79
   0   3   0  176.38    9.26
   0  -3   0  175.61    9.07
   0   3   0  166.93    9.32
   0  -3   0  177.78    9.37
   0  -3   0  169.19    9.03
   0  -3   0  161.79    9.13
   0   3   1  238.96   12.64
   0  -3  -1  245.60   12.59
   0  -3  -1  235.47   12.88
   0  -3  -1  226.05   12.79
   0   3   2  119.36    6.63
   0  -3  -2  120.00    6.88
   0  -3  -2  119.52    6.53
   0  -3  -3 2840.48  146.47
   0  -3  -3 2718.70  146.19
   0   3   3 2746.19  146.20
   0   3   3 2985.29  146.30
   0   3   3 3049.21  146.27
   0  -3  -3 2826.21  146.21
   0  -3  -4  132.66    6.92
   0  -3  -4  136.20    7.83
   0   3   4  140.35    7.03
   0   3   4  128.25    6.94
   0   3   4  134.28    7.29
   0  -3  -4  125.94    7.22
   0  -3  -4  127.22    6.89
   0   3   4  124.96    6.90
   0  -3  -5  297.77   15.95
   0   3   5  290.94   15.23
   0   3   5  281.03   14.86
   0  -3  -5  281.42   14.85
   0  -3  -6   38.42    3.01
   0   3   6   37.37    2.23
   0  -3  -6   35.64    2.18
   0  -3  -6   33.33    2.81
   0   3   6   32.60    2.12
   0  -3  -6   38.95    3.50
   0  -3  -6   36.28    2.75
   0   3   6   39.58    2.67
   0  -3  -7  825.21   41.67
   0  -3  -7  778.25   40.18
   0   3   7  760.98   40.60
   0   3   7  742.41   40.50
   0  -3  -7  777.63   40.80
   0   3   7  769.97   40.09
   0   3   7  780.20   40.21
   0  -3  -7  805.97   41.13
   0   3   7  729.35   40.80
   0  -3  -7  836.60   41.08
   0   3   8  330.59   20.79
   0  -3  -8  394.37   21.71
   0   3   8  363.64   20.35
   0  -3  -8  389.87   20.88
   0  -3  -8  399.60   19.90
   0   3   8  369.59   19.74
   0  -3  -8  418.08   20.74
   0   3   8  351.84   20.60
   0   3   8  348.44   20.11
   0   3   8  408.63   19.95
   0  -3  -8  391.16   21.01
   0   3   9  425.52   22.09
   0  -3  -9  442.66   22.54
   0   3   9  432.45   22.99
   0  -3  -9  423.80   22.30
   0  -3  -9  404.89   22.04
   0  -3  -9  424.16   23.16
   0  -3  -9  418.18   22.89
   0   3   9  407.93   22.11
   0  -3  -9  422.02   23.36
   0   3  10    0.71    0.79
   0  -3 -10    1.97    1.26
   0  -3 -10    4.48    1.62
   0   3  10    1.41    0.95
   0  -3 -10    1.42    0.76
   0   3  10    0.35    1.40
   0   3  10    2.42    0.82
   0  -3 -10   -0.21    1.58
   0  -3 -10    0.67    1.26
   0   3  11  132.32    7.48
   0  -3 -11  125.18    8.13
   0  -3 -11  123.73    7.01
   0   3  11  128.24    7.28
   0  -3 -11  139.35    8.76
   0  -3 -11  117.44    7.09
   0   3  11  129.13    7.24
   0  -3 -11  124.63    7.47
   0  -3 -11  138.69    7.55
   0   3  11  135.19    7.39
   0   3  11  125.01    7.13
   0   3  11  124.48    7.25
   0   3  12    2.88    1.38
   0   3  12    7.89    4.30
   0   3  12    4.99    1.06
   0   3  12    3.52    1.17
   0  -3 -12    4.62    1.40
   0   3  12    5.06    1.25
   0  -3 -12    4.31    0.92
   0  -3 -12    4.93    1.53
   0  -3 -12    4.68    1.52
   0   3  12    5.04    1.02
   0  -3 -12    4.85    0.82
   0   3  12    3.47    1.19
   0   3  13  103.50    6.16
   0   3  13  105.85    5.86
   0  -3 -13   97.62    6.70
   0  -3 -13   98.71    6.55
   0   3  13   98.19    5.92
   0  -3 -13   89.99    5.59
   0  -3 -13   97.60    6.63
   0   3  13  100.85    7.03
   0  -3 -13   90.14    5.41
   0  -3 -13   96.34    6.12
   0  -3 -13  101.11    6.13
   0   3  13   84.14    6.10
   0   3  14    1.17    1.53
   0  -3 -14    0.87    1.33
   0  -3 -14    2.03    2.09
   0   3  14   -0.25    1.50
   0  -3 -14    0.98    0.63
   0   3  14    1.62    1.40
   0  -3 -14    1.69    1.44
   0   3  14    0.56    1.30
   0  -3 -14    1.85    1.50
   0   3  14   -0.94    1.26
   0   3  14    0.76    1.03
   0  -3 -15   33.39    2.49
   0  -3 -15   36.49    3.12
   0  -3 -15   33.57    3.47
   0   3  15   34.05    3.13
   0   3  15   35.01    2.66
   0   3  15   40.77    2.98
   0   3  15   36.18    2.92
   0  -3 -15   31.74    3.27
   0  -3 -15   32.74    3.01
   0   3  15   32.16    2.76
   0  -3 -15   34.66    3.50
   0  -3 -16    0.15    1.98
   0   3  16   -1.11    1.22
   0  -3 -16    0.27    1.77
   0   3  16    0.27    0.92
   0  -3 -16    2.19    1.42
   0   3  16   -0.71    1.20
   0   3  16    1.75    1.07
   0   3  16   -0.12    1.52
   0   3  17   11.62    1.57
   0   3  17   10.00    1.34
   0  -3 -17   14.29    2.38
   0  -3 -17   11.49    2.01
   0  -3 -18    2.33    1.13
   0  -3 -18    0.05    0.80
   0  -3 -18    0.95    1.55
   0   3  18    0.71    1.08
   0   3  18    1.13    1.45
   0   3  18   -0.08    0.17
   0   3  19    1.88    0.78
   0   3  19    0.50    1.10
   0  -3 -19    2.54    0.68
   0  -3 -19    2.26    1.25
   0  -3 -20    1.04    0.59
   0  -4  18   25.14    2.11
   0  -4  17    0.48    1.74
   0   4 -17    0.44    0.64
   0   4 -17   -0.16    0.80
   0   4 -16    2.00    0.92
   0   4 -16    3.30    1.14
   0  -4  16    3.17    1.53
   0   4 -16    2.58    1.29
   0  -4  15   18.23    2.27
   0   4 -15   22.18    1.60
   0  -4  15   20.40    1.47
   0  -4  15   19.24    2.39
   0   4 -15   18.88    2.06
   0  -4  15   19.35    2.15
   0  -4  14   15.45    2.77
   0  -4  14   20.53    2.77
   0   4 -14   17.19    1.83
   0  -4  14   20.10    1.81
   0  -4  14   15.64    2.37
   0   4 -14   16.58    2.53
   0   4 -14   18.91    2.42
   0   4 -13   30.81    3.28
   0  -4  13   30.77    2.56
   0   4 -13   31.84    2.16
   0   4 -13   34.00    3.72
   0   4 -13   34.16    2.60
   0   4 -13   38.10    3.95
   0   4 -13   32.28    3.12
   0   4 -13   29.80    3.28
   0  -4  13   30.23    3.22
   0  -4  13   30.32    3.18
   0  -4  13   34.28    3.78
   0  -4  12   41.25    3.02
   0   4 -12   45.94    3.66
   0   4 -12   49.28    4.53
   0  -4  12   45.76    3.73
   0  -4  12   40.75    4.02
   0   4 -12   43.09    3.91
   0   4 -12   43.06    2.69
   0   4 -12   41.32    3.92
   0  -4  12   43.05    3.81
   0  -4  12   43.12    3.24
   0   4 -12   45.18    3.85
   0   4 -12   46.82    3.06
   0   4 -11   16.35    2.47
   0   4 -11   19.26    2.51
   0   4 -11   14.24    2.08
   0  -4  11   14.32    2.37
   0  -4  11   13.71    1.81
   0   4 -11   12.60    2.66
   0   4 -11   12.72    2.16
   0   4 -11   13.70    2.25
   0  -4  11   18.27    2.59
   0   4 -10  382.37   21.14
   0   4 -10  386.86   21.27
   0  -4  10  392.29   22.30
   0   4 -10  376.02   21.83
   0   4 -10  381.21   22.35
   0  -4  10  397.80   21.38
   0  -4  10  448.33   21.56
   0  -4  10  366.98   20.94
   0   4 -10  392.31   21.91
   0   4 -10  398.79   22.48
   0   4  -9    2.23    1.42
   0   4  -9    3.99    0.95
   0   4  -9    5.07    1.85
   0  -4   9    4.10    1.78
   0   4  -9    2.12    1.31
   0   4  -9    5.49    1.74
   0  -4   9    6.84    1.32
   0  -4   9    3.71    1.54
   0   4  -9    2.79    1.49
   0  -4   9    4.83    1.73
   0  -4   9    3.85    1.29
   0   4  -9    4.57    1.96
   0   4  -8 1144.16   61.06
   0   4  -8 1213.99   61.62
   0  -4   8 1281.34   60.73
   0  -4   8 1191.62   61.67
   0   4  -8 1212.30   61.28
   0   4  -8 1099.85   61.02
   0   4  -8 1148.44   61.53
   0   4  -8 1145.36   60.44
   0  -4   8  963.74   61.42
   0  -4   7   84.39    6.79
   0   4  -7   96.81    6.41
   0  -4   7  112.63    6.18
   0   4  -7   99.56    5.90
   0   4  -7  107.48    6.84
   0   4  -7   94.22    5.54
   0   4  -7  110.76    6.65
   0   4  -7   98.52    6.70
   0  -4   6  247.12   16.26
   0  -4   6  289.17   16.60
   0  -4   6  295.80   15.98
   0  -4   6  296.57   16.26
   0   4  -6  290.11   16.45
   0   4  -6  294.30   15.35
   0   4  -6  282.36   15.55
   0  -4   6  330.69   15.83
   0   4  -6  269.34   16.04
   0   4  -5    5.87    1.05
   0   4  -5    8.75    1.67
   0  -4   5    7.78    1.95
   0   4  -5    8.41    1.73
   0  -4   5    5.81    1.97
   0  -4   5    5.02    1.21
   0  -4   5    8.78    1.36
   0   4  -4   94.17    5.63
   0  -4   4   92.16    5.29
   0  -4   4   73.62    5.27
   0   4  -4   89.77    5.64
   0   4  -4   91.21    4.98
   0  -4   4   91.70    5.90
   0   4  -4   89.13    5.71
   0   4  -4   84.89    4.89
   0   4  -3  102.24    6.70
   0  -4   3  123.54    7.12
   0   4  -3  114.50    6.18
   0  -4   3  110.83    6.41
   0   4  -3  112.94    6.16
   0   4  -3  115.23    6.76
   0   4  -3  109.89    6.80
   0  -4   2  450.05   22.80
   0   4  -2  439.98   22.21
   0   4  -2  390.62   22.67
   0   4  -2  423.78   22.19
   0  -4   2  429.64   22.98
   0  -4   2  417.98   22.39
   0   4  -2  421.39   22.65
   0   4  -2  419.28   22.70
   0   4  -1    3.46    1.25
   0   4  -1    4.81    1.21
   0  -4   1    4.38    0.80
   0  -4   1    3.55    0.79
   0   4  -1    3.93    0.81
   0  -4   1    1.82    1.27
   0   4  -1    5.19    1.30
   0   4  -1    4.51    0.89
   0  -4   0 1250.93   66.04
   0   4   0 1233.94   65.95
   0   4   0 1343.70   65.95
   0  -4   0 1266.98   66.01
   0  -4   0 1287.26   66.39
   0   4   1    4.18    1.08
   0   4   1    5.42    0.90
   0  -4  -1    3.93    1.41
   0  -4  -1    5.28    0.58
   0   4   1    3.62    0.84
   0  -4  -1    4.19    0.96
   0   4   2 2481.32  118.24
   0  -4  -2 2322.16  118.78
   0   4   2 2227.94  118.19
   0  -4  -2 2165.15  118.08
   0   4   2 2434.01  118.54
   0  -4  -2 2462.28  118.45
   0  -4  -3   65.58    4.38
   0   4   3   64.57    3.65
   0   4   3   65.01    3.98
   0  -4  -3   62.89    3.46
   0  -4  -3   69.28    3.89
   0  -4  -3   65.71    3.51
   0   4   3   59.38    3.56
   0  -4  -4  653.53   36.23
   0  -4  -4  757.83   36.64
   0   4   4  715.44   36.32
   0  -4  -4  708.11   36.26
   0  -4  -4  756.37   37.19
   0  -4  -5   -0.22    0.94
   0   4   5    0.56    0.58
   0  -4  -5    0.21    0.62
   0  -4  -5   -1.16    1.76
   0   4   5    0.54    0.79
   0  -4  -5   -0.05    0.52
   0   4   5    0.17    0.59
   0  -4  -6  980.83   52.34
   0   4   6 1044.21   52.34
   0  -4  -6 1078.67   52.86
   0  -4  -6 1110.92   53.72
   0   4   6  942.57   52.21
   0  -4  -6 1059.65   52.30
   0   4   6 1028.59   52.34
   0   4   7   13.32    1.19
   0  -4  -7   21.58    2.96
   0  -4  -7   18.33    2.11
   0  -4  -7   18.61    1.39
   0   4   7   21.08    1.41
   0  -4  -7   17.80    1.31
   0   4   7   21.95    1.45
   0  -4  -7   19.77    1.92
   0   4   7   14.36    1.90
   0  -4  -8  562.55   28.73
   0   4   8  532.69   29.46
   0  -4  -8  593.80   30.56
   0  -4  -8  602.82   29.78
   0   4   8  502.08   28.99
   0  -4  -8  581.94   29.19
   0  -4  -8  576.06   29.42
   0   4   8  555.77   28.65
   0   4   8  566.73   28.76
   0  -4  -8  514.53   28.63
   0  -4  -9    2.85    1.33
   0   4   9    2.22    1.34
   0   4   9    1.10    0.63
   0  -4  -9    0.88    1.38
   0  -4  -9    1.53    0.69
   0   4   9    2.46    2.35
   0   4   9    2.22    0.82
   0   4   9    0.56    0.68
   0   4   9    2.92    0.84
   0  -4 -10  190.71   10.36
   0   4  10  185.69   11.29
   0   4  10  198.85   10.43
   0  -4 -10  198.18   11.80
   0   4  10  193.99   10.31
   0  -4 -10  197.20   11.21
   0  -4 -10  180.22   10.24
   0  -4 -10  198.63   11.66
   0  -4 -10  181.80   10.59
   0   4  10  195.50   10.42
   0   4  11   31.74    2.63
   0   4  11   29.97    2.40
   0   4  11   35.48    2.48
   0  -4 -11   33.57    2.23
   0  -4 -11   30.68    3.36
   0  -4 -11   37.30    3.23
   0  -4 -11   33.88    2.38
   0   4  11   37.00    2.49
   0   4  11   31.78    2.28
   0  -4 -11   34.98    2.80
   0  -4 -11   31.59    3.05
   0  -4 -12  101.24    6.21
   0  -4 -12  112.95    7.41
   0  -4 -12  108.04    6.81
   0   4  12  106.75    7.11
   0   4  12  113.46    6.75
   0   4  12  117.68    6.58
   0  -4 -12  121.34    7.29
   0  -4 -12  122.65    6.94
   0   4  12  113.35    6.33
   0  -4 -12  115.68    7.33
   0   4  12  110.50    6.63
   0   4  12  116.31    6.53
   0  -4 -12  109.82    6.44
   0  -4 -13    8.81    1.07
   0  -4 -13    9.71    1.32
   0   4  13   11.33    1.77
   0  -4 -13   11.38    1.77
   0  -4 -13   12.76    2.08
   0   4  13   14.29    1.75
   0  -4 -13    9.86    1.89
   0   4  13   10.82    1.44
   0  -4 -13    9.16    1.69
   0   4  13    9.02    1.80
   0  -4 -13   10.18    2.47
   0  -4 -14    7.38    1.87
   0   4  14   11.85    1.66
   0  -4 -14   11.73    1.88
   0  -4 -14   11.16    1.96
   0   4  14   10.72    2.15
   0   4  14    6.26    1.88
   0  -4 -14    9.95    1.06
   0  -4 -14    9.02    1.35
   0   4  14   10.04    1.45
   0   4  15   17.63    1.98
   0  -4 -15   12.67    2.18
   0  -4 -15   15.37    2.17
   0   4  15   17.32    1.81
   0  -4 -15   15.16    2.55
   0   4  15   13.73    1.82
   0   4  15   14.14    1.71
   0   4  15   15.86    2.28
   0   4  16   90.50    5.78
   0   4  16   98.32    5.60
   0  -4 -16   88.21    5.71
   0  -4 -16   85.90    6.04
   0  -4 -16   87.50    6.10
   0   4  16   80.17    5.37
   0  -4 -17    9.52    1.65
   0  -4 -17    8.84    2.04
   0  -4 -17   15.51    2.26
   0   4  17   12.05    1.56
   0   4  17   13.64    1.43
   0   4  18   52.02    3.28
   0  -4 -18   53.00    3.72
   0   4  18   56.30    3.73
   0  -4 -19    1.30    0.62
   0   4  19    1.26    0.79
   0   4  19    0.96    1.16
   0  -4 -19    1.74    1.22
   0  -4 -20    8.18    0.91
   0   4  20    7.33    0.83
   0  -5  17   12.86    2.09
   0   5 -16    0.08    0.31
   0  -5  16    5.71    2.35
   0   5 -16    6.96    0.91
   0  -5  16    3.77    1.46
   0   5 -16    7.33    1.13
   0  -5  15   40.69    3.63
   0   5 -15   36.79    3.03
   0   5 -15   41.50    2.85
   0  -5  15   43.14    2.90
   0  -5  15   38.24    3.65
   0  -5  14    4.80    1.67
   0   5 -14    3.62    0.80
   0   5 -14    3.55    1.16
   0  -5  14    3.75    1.96
   0   5 -14    2.38    1.58
   0  -5  14    3.16    1.06
   0  -5  14    2.24    2.26
   0  -5  13   27.58    3.58
   0   5 -13   27.31    2.98
   0  -5  13   23.07    2.75
   0   5 -13   25.92    3.00
   0  -5  13   29.92    3.36
   0   5 -13   25.57    3.38
   0   5 -13   25.84    2.23
   0   5 -13   24.14    2.66
   0  -5  13   27.40    2.28
   0  -5  12    0.48    0.96
   0  -5  12    1.96    2.02
   0   5 -12   -0.61    1.79
   0  -5  12   -1.07    1.73
   0   5 -12   -0.23    1.38
   0   5 -12   -1.73    1.64
   0   5 -12    0.09    1.08
   0   5 -12   -0.70    1.35
   0   5 -12   -0.21    1.17
   0   5 -12    0.23    0.83
   0   5 -12    0.72    0.59
   0   5 -11   47.57    3.22
   0   5 -11   42.49    3.02
   0   5 -11   44.30    3.72
   0   5 -11   45.21    4.11
   0   5 -11   46.60    4.15
   0   5 -11   46.70    4.67
   0   5 -11   55.99    4.90
   0  -5  11   45.22    4.03
   0  -5  11   47.57    3.88
   0   5 -11   43.82    4.08
   0   5 -10    4.36    1.55
   0   5 -10    3.48    1.65
   0  -5  10    7.85    1.98
   0   5 -10    8.06    1.88
   0   5 -10    6.39    1.77
   0  -5  10    5.05    2.05
   0  -5  10    5.74    2.40
   0   5 -10    6.29    2.16
   0   5 -10    4.46    1.55
   0   5 -10    9.38    2.28
   0   5 -10    4.86    1.05
   0  -5  10    6.65    1.46
   0  -5  10    5.55    2.19
   0  -5   9  319.16   16.93
   0   5  -9  281.02   17.31
   0   5  -9  278.48   16.12
   0   5  -9  285.63   16.15
   0  -5   9  323.46   16.59
   0  -5   9  292.72   16.32
   0   5  -9  276.37   16.72
   0   5  -9  288.91   16.97
   0   5  -9  303.61   17.45
   0   5  -9  284.21   16.87
   0  -5   9  315.59   17.72
   0   5  -8   24.93    1.84
   0   5  -8   23.44    2.69
   0  -5   8   20.19    3.05
   0   5  -8   21.90    3.03
   0  -5   8   28.84    2.67
   0  -5   8   29.85    3.13
   0   5  -8   22.42    2.54
   0   5  -8   21.80    2.23
   0   5  -8   19.02    2.78
   0   5  -7   11.64    2.20
   0  -5   7   16.91    2.01
   0  -5   7   17.71    2.08
   0   5  -7   11.49    1.99
   0   5  -7   17.53    1.48
   0   5  -7   13.63    2.37
   0   5  -6    5.64    1.02
   0  -5   6    8.64    1.55
   0   5  -6    7.69    1.43
   0   5  -6    7.06    1.73
   0   5  -6    5.77    1.87
   0  -5   6    8.95    2.12
   0  -5   6    5.29    1.38
   0  -5   5  288.19   15.16
   0  -5   5  286.42   16.18
   0  -5   5  272.87   15.30
   0   5  -5  279.65   14.90
   0   5  -5  269.23   14.93
   0   5  -5  278.93   15.87
   0   5  -5  286.43   15.88
   0  -5   4   10.22    2.13
   0   5  -4    3.94    1.43
   0  -5   4    7.47    1.23
   0   5  -4    6.82    1.11
   0   5  -4    9.44    1.77
   0   5  -4    9.40    1.17
   0  -5   4    8.44    1.46
   0   5  -4    9.67    1.78
   0  -5   3  442.49   23.46
   0   5  -3  409.27   22.92
   0   5  -3  426.08   23.04
   0   5  -3  437.25   22.33
   0   5  -3  427.38   23.10
   0  -5   3  426.49   22.62
   0   5  -3  415.55   22.35
   0   5  -2  576.56   31.16
   0  -5   2  575.14   30.72
   0   5  -2  583.45   31.08
   0   5  -2  575.87   31.08
   0   5  -2  602.27   30.50
   0  -5   2  589.92   31.52
   0   5  -2  581.25   30.50
   0   5  -1  326.59   16.58
   0  -5   1  312.77   16.70
   0   5  -1  339.89   16.10
   0   5  -1  324.07   16.70
   0   5  -1  328.02   16.74
   0  -5   1  331.95   16.26
   0   5  -1  332.50   16.13
   0  -5   1  266.38   15.81
   0  -5   1  363.45   17.21
   0   5  -1  346.84   16.68
   0   5  -1  347.34   16.10
   0   5   0    0.54    1.09
   0   5   0    0.09    1.14
   0  -5   0    0.39    1.54
   0   5   0    0.74    0.90
   0   5   0   -0.60    0.80
   0   5   0    0.66    0.95
   0   5   0    0.38    0.95
   0  -5   0    2.68    1.42
   0  -5   0    2.26    0.77
   0  -5  -1  119.39    6.81
   0   5   1  125.51    6.94
   0   5   1  124.53    6.96
   0  -5  -1  125.31    7.22
   0  -5  -1  132.19    7.50
   0   5   1  110.54    6.57
   0   5   1  121.98    7.02
   0   5   1  121.61    6.58
   0   5   2    8.44    1.33
   0  -5  -2    9.63    0.79
   0   5   2    7.95    1.07
   0   5   2    8.12    1.05
   0  -5  -2    6.05    1.13
   0  -5  -2    8.85    1.75
   0   5   2    9.78    1.32
   0   5   3    6.00    0.94
   0   5   3    6.13    1.01
   0  -5  -3    5.70    0.65
   0   5   3    4.85    1.38
   0  -5  -3    3.95    1.69
   0  -5  -4  168.19    9.49
   0   5   4  150.34    8.87
   0   5   4  167.91    8.89
   0   5   4  145.68    8.44
   0  -5  -4  167.81    8.77
   0  -5  -4  158.44    9.30
   0  -5  -4  156.03    8.32
   0   5   5   10.80    1.54
   0  -5  -5    9.98    1.02
   0  -5  -5    9.25    0.95
   0  -5  -5   11.68    2.15
   0   5   5    9.13    1.01
   0   5   5   10.41    1.54
   0   5   5   10.09    1.14
   0  -5  -5    9.87    1.37
   0  -5  -6  163.45    8.68
   0  -5  -6  158.76    8.61
   0   5   6  156.91    8.58
   0  -5  -6  158.15    9.95
   0  -5  -6  180.47    9.26
   0   5   7   26.11    1.93
   0  -5  -7   29.94    2.65
   0   5   7   26.50    1.77
   0  -5  -7   28.55    3.36
   0   5   7   33.56    2.09
   0  -5  -7   26.18    1.89
   0  -5  -7   34.72    2.60
   0   5   7   30.74    2.58
   0  -5  -7   32.91    2.62
   0  -5  -7   35.17    2.80
   0  -5  -7   30.65    1.99
   0   5   8   58.17    4.31
   0  -5  -8   65.32    3.65
   0  -5  -8   59.93    4.33
   0  -5  -8   61.19    4.56
   0  -5  -8   63.23    4.54
   0   5   8   61.18    3.69
   0  -5  -8   59.76    5.29
   0  -5  -8   71.30    4.40
   0  -5  -8   67.12    3.73
   0   5   8   55.99    3.64
   0  -5  -9  156.97    8.35
   0   5   9  149.74    8.32
   0  -5  -9  157.10    8.95
   0  -5  -9  168.68    9.51
   0   5   9  130.09    8.41
   0  -5  -9  163.81    9.11
   0  -5  -9  163.75    9.45
   0  -5  -9  159.39   10.30
   0   5   9  147.32    8.27
   0   5   9  149.22    9.05
   0   5   9  152.92    8.24
   0   5  10   29.19    2.99
   0   5  10   29.12    2.47
   0   5  10   29.56    2.26
   0   5  10   35.36    2.54
   0   5  10   31.54    2.17
   0  -5 -10   34.43    2.67
   0   5  10   29.44    2.31
   0  -5 -10   30.98    3.25
   0   5  10   35.71    2.38
   0  -5 -10   32.47    2.34
   0  -5 -10   37.19    3.15
   0  -5 -10   34.88    3.38
   0  -5 -11   37.18    3.64
   0  -5 -11   38.36    2.92
   0  -5 -11   30.75    3.24
   0  -5 -11   30.63    2.26
   0   5  11   37.17    3.19
   0  -5 -11   34.33    2.46
   0  -5 -11   31.34    3.11
   0   5  11   31.62    2.40
   0   5  11   34.51    2.31
   0   5  11   37.14    3.26
   0   5  11   35.56    2.53
   0   5  11   31.92    2.74
   0   5  11   39.76    2.57
   0  -5 -12   10.19    1.77
   0  -5 -12   12.41    2.04
   0  -5 -12   10.23    1.10
   0  -5 -12   10.38    1.32
   0  -5 -12    9.38    2.27
   0  -5 -12    8.44    2.23
   0  -5 -12   10.25    1.63
   0   5  12   11.35    1.44
   0   5  12    8.29    1.34
   0   5  12    9.05    1.74
   0   5  12    8.85    1.41
   0  -5 -12    5.65    1.95
   0   5  12   10.53    1.61
   0   5  12   11.11    1.30
   0  -5 -12    9.13    1.61
   0   5  13   -0.09    1.12
   0  -5 -13    0.77    1.96
   0  -5 -13    0.42    1.37
   0  -5 -13    0.42    0.66
   0   5  13   -0.18    0.98
   0  -5 -13    0.12    1.55
   0  -5 -13   -0.81    2.11
   0   5  13    0.74    1.18
   0   5  13    0.94    1.47
   0  -5 -13    0.08    0.92
   0  -5 -14   14.28    1.95
   0  -5 -14   13.48    2.21
   0  -5 -14   14.82    2.32
   0  -5 -14   17.03    2.84
   0   5  14    7.80    1.68
   0  -5 -14   14.83    1.31
   0   5  14   17.06    2.69
   0   5  14   17.60    2.17
   0  -5 -15   69.53    4.47
   0  -5 -15   57.69    4.17
   0  -5 -15   65.00    4.72
   0  -5 -15   65.02    4.91
   0  -5 -15   50.99    4.63
   0   5  15   56.94    4.04
   0   5  15   55.83    4.24
   0  -5 -16   16.70    2.19
   0   5  16   15.66    1.93
   0   5  16   16.17    1.85
   0  -5 -16   15.84    2.03
   0   5  16   14.59    2.17
   0  -5 -16   21.53    2.67
   0  -5 -17   16.70    1.92
   0   5  17   16.12    2.14
   0  -5 -17   22.14    2.57
   0  -5 -17   16.71    2.07
   0   5  17   16.12    1.73
   0   5  17   19.86    1.91
   0  -5 -18    7.86    1.70
   0  -5 -18    9.49    1.51
   0   5  18   12.24    1.41
   0   5  18    9.26    1.15
   0  -5 -18   11.30    1.83
   0   5  19   27.00    2.01
   0  -5 -19   23.90    2.02
   0   5  19   24.51    1.69
   0  -5 -20    3.16    0.67
   0   5  20    3.21    0.65
   0  -6  17    1.37    0.99
   0  -6  17    0.19    0.38
   0   6 -16    0.85    0.73
   0  -6  16    0.36    1.85
   0   6 -16    0.03    0.19
   0  -6  15    8.71    2.14
   0   6 -15   14.36    1.57
   0  -6  15    7.54    1.88
   0  -6  14   39.44    2.81
   0  -6  14   37.51    3.67
   0   6 -14   35.25    2.88
   0   6 -14   40.88    2.58
   0  -6  14   36.71    3.89
   0  -6  13    6.85    2.31
   0   6 -13    8.10    1.05
   0  -6  13    7.08    1.24
   0   6 -13    6.76    1.63
   0  -6  12  196.46   11.05
   0   6 -12  164.94   10.25
   0   6 -12  173.65    9.84
   0   6 -12  188.68   10.88
   0  -6  12  190.81   10.09
   0  -6  12  164.75   10.47
   0   6 -12  176.01   11.11
   0   6 -12  182.76   11.19
   0  -6  12  181.94   11.32
   0   6 -11   -0.62    1.49
   0  -6  11    2.96    1.83
   0  -6  11    0.91    2.15
   0   6 -11    0.45    1.28
   0   6 -11    0.23    1.34
   0   6 -11    0.52    0.78
   0   6 -11   -0.25    1.54
   0  -6  11    1.52    2.37
   0   6 -11   -0.94    1.94
   0   6 -11    0.94    1.32
   0   6 -11    0.62    1.97
   0   6 -10  203.73   12.28
   0  -6  10  188.23   11.61
   0   6 -10  187.65   11.54
   0   6 -10  182.61   11.45
   0   6 -10  182.08   10.65
   0  -6  10  186.16   11.22
   0   6 -10  203.21   12.31
   0   6 -10  182.54   10.16
   0   6 -10  180.70   11.44
   0  -6  10  175.39   10.82
   0  -6   9   51.78    4.63
   0   6  -9   48.08    4.72
   0   6  -9   47.63    4.23
   0   6  -9   48.08    3.71
   0   6  -9   54.13    3.42
   0   6  -9   48.27    4.30
   0   6  -9   47.90    4.22
   0   6  -9   53.13    3.26
   0  -6   9   51.48    4.19
   0  -6   9   61.50    4.48
   0   6  -9   45.63    4.80
   0  -6   9   49.92    5.11
   0  -6   9   43.41    3.85
   0  -6   8    2.19    2.27
   0   6  -8    0.65    1.41
   0  -6   8    1.84    1.90
   0   6  -8    3.55    0.97
   0   6  -8    0.81    1.40
   0  -6   8    1.60    1.69
   0   6  -8    3.20    1.99
   0   6  -8    1.21    0.92
   0   6  -8    1.05    1.55
   0  -6   8    1.62    1.48
   0  -6   8    2.22    1.96
   0   6  -7    5.73    1.03
   0   6  -7    3.64    1.81
   0  -6   7    5.41    2.18
   0   6  -7   11.09    2.26
   0   6  -7    7.31    1.10
   0   6  -7    5.65    1.59
   0  -6   7    4.90    1.67
   0   6  -6  534.01   28.75
   0  -6   6  577.57   29.31
   0  -6   6  593.21   30.72
   0   6  -6  535.30   29.76
   0   6  -6  601.38   30.29
   0   6  -6  568.12   30.21
   0  -6   6  574.81   29.09
   0  -6   6  465.43   29.23
   0   6  -5    0.39    1.49
   0  -6   5   -0.82    1.38
   0   6  -5   -0.37    1.43
   0  -6   5    0.97    1.09
   0   6  -5   -0.07    0.91
   0  -6   5    0.48    1.73
   0   6  -5    0.17    1.35
   0  -6   5   -0.66    1.37
   0   6  -4   42.92    3.58
   0  -6   4   38.19    4.00
   0   6  -4   42.98    3.57
   0  -6   4   41.25    3.10
   0   6  -4   40.80    3.59
   0  -6   4   38.40    3.23
   0   6  -4   40.12    2.74
   0  -6   4   41.69    3.05
   0   6  -3  165.24    9.37
   0   6  -3  143.06    9.15
   0  -6   3  166.69    8.83
   0   6  -3  164.83    8.51
   0   6  -3  149.97    9.36
   0   6  -3  158.72    8.54
   0  -6   3  152.23    9.84
   0  -6   3  143.32    8.77
   0  -6   3  141.95    8.90
   0  -6   2 2825.28  151.82
   0   6  -2 2969.36  151.52
   0   6  -2 2754.57  152.05
   0   6  -2 2928.00  152.21
   0   6  -2 3070.38  151.51
   0   6  -2 2904.88  152.31
   0   6  -2 2834.75  152.15
   0  -6   2 3083.95  152.81
   0  -6   2 2863.17  151.79
   0  -6   2 3069.88  152.32
   0   6  -1  571.38   31.21
   0   6  -1  575.02   31.05
   0   6  -1  570.67   30.49
   0   6  -1  571.95   31.13
   0   6  -1  577.00   30.39
   0   6  -1  612.24   30.51
   0  -6   1  559.01   30.89
   0   6  -1  593.07   30.54
   0  -6   1  601.24   30.70
   0  -6   1  612.54   31.71
   0  -6   0  845.36   41.73
   0  -6   0  819.34   40.94
   0  -6   0  713.75   40.56
   0   6   0  880.66   40.57
   0   6   0  708.77   40.40
   0  -6   0  757.15   40.67
   0   6   0  858.20   41.22
   0   6   0  778.80   41.04
   0   6   0  810.89   40.55
   0   6   1    0.66    1.12
   0  -6  -1    1.96    1.10
   0  -6  -1    3.35    0.53
   0   6   1    1.16    0.95
   0   6   1    2.17    0.94
   0  -6  -1    2.76    0.88
   0   6   1    2.98    1.17
   0   6   2  667.39   33.70
   0  -6  -2  671.04   34.05
   0  -6  -2  612.63   33.44
   0   6   2  648.31   34.23
   0   6   2  670.68   34.18
   0   6   2  698.50   33.73
   0  -6  -2  651.40   34.49
   0  -6  -3   20.46    2.21
   0   6   3   17.75    1.90
   0   6   3   20.11    1.62
   0  -6  -3   18.85    1.24
   0   6   3   14.63    1.48
   0  -6  -3   19.02    2.51
   0  -6  -3   18.61    1.79
   0   6   4    8.70    1.30
   0   6   4    6.42    1.16
   0   6   4    7.94    1.52
   0   6   4    8.10    1.57
   0  -6  -4    6.37    1.96
   0   6   5   13.60    1.85
   0  -6  -5   10.63    1.48
   0  -6  -5   11.79    2.24
   0   6   5   10.25    1.11
   0   6   5    8.85    1.50
   0  -6  -5   13.88    2.29
   0   6   5   12.01    1.31
   0  -6  -6   13.44    1.21
   0   6   6   18.38    1.96
   0   6   6   15.83    1.48
   0  -6  -6   17.78    2.79
   0   6   6   14.00    1.27
   0  -6  -6   13.34    1.82
   0  -6  -6   17.95    2.72
   0  -6  -6   20.02    1.85
   0  -6  -6   15.83    2.23
   0  -6  -6   14.48    1.09
   0  -6  -7    2.52    1.27
   0  -6  -7    0.85    1.54
   0   6   7    2.89    0.68
   0  -6  -7    2.71    2.22
   0   6   7    2.71    1.32
   0  -6  -7    4.01    1.20
   0  -6  -7    4.16    1.46
   0  -6  -7    1.69    0.70
   0  -6  -8  467.57   25.09
   0   6   8  434.97   24.15
   0  -6  -8  474.42   24.39
   0   6   8  425.61   24.98
   0  -6  -8  520.09   24.99
   0  -6  -8  515.88   26.48
   0  -6  -8  457.54   24.28
   0  -6  -8  475.03   25.20
   0   6   8  483.96   24.40
   0   6   8  492.78   25.25
   0  -6  -9  167.12    9.26
   0   6   9  148.06    8.46
   0  -6  -9  151.85   10.58
   0   6   9  151.29    9.23
   0   6   9  154.67    9.36
   0   6   9  157.43    8.53
   0  -6  -9  168.77    9.54
   0  -6  -9  158.68    9.36
   0   6   9  145.80    8.40
   0  -6  -9  158.84    8.41
   0  -6  -9  174.89    8.57
   0   6   9  129.56    8.71
   0   6  10    1.35    1.04
   0   6  10    0.81    1.14
   0  -6 -10    6.62    1.98
   0   6  10    2.59    0.79
   0  -6 -10    3.50    1.48
   0   6  10    2.62    0.94
   0  -6 -10    4.11    1.97
   0  -6 -10    2.73    1.20
   0   6  10    4.52    1.60
   0  -6 -10    1.97    0.92
   0  -6 -10    2.17    1.36
   0   6  11   15.39    1.57
   0   6  11   14.21    1.40
   0  -6 -11   16.97    1.63
   0   6  11   11.77    2.04
   0   6  11   16.92    1.73
   0  -6 -11   15.68    2.00
   0   6  11   14.16    2.12
   0  -6 -11   16.11    2.21
   0  -6 -11   18.05    2.67
   0   6  11   13.22    1.78
   0   6  11   16.91    1.67
   0  -6 -11   17.09    2.55
   0  -6 -11   15.55    1.43
   0   6  12    7.19    1.05
   0  -6 -12    8.56    1.71
   0  -6 -12    8.06    1.26
   0   6  12    8.02    1.33
   0  -6 -12    9.04    2.27
   0   6  12    8.16    1.49
   0   6  12    6.39    1.22
   0  -6 -12    7.96    1.53
   0   6  12    6.09    1.68
   0   6  12    7.34    4.65
   0  -6 -12    6.86    2.32
   0  -6 -12    7.85    1.81
   0   6  12    4.91    1.43
   0  -6 -12    6.07    0.97
   0  -6 -13   -0.50    1.49
   0  -6 -13    2.03    2.15
   0   6  13    0.70    1.46
   0   6  13    1.54    1.18
   0  -6 -13    0.43    1.24
   0   6  13   -0.40    1.22
   0  -6 -13    0.32    0.67
   0  -6 -13   -1.33    2.08
   0   6  13    0.33    1.01
   0   6  13   -0.92    1.17
   0  -6 -13    1.07    1.23
   0  -6 -14    1.02    2.20
   0  -6 -14    3.28    1.40
   0  -6 -14    2.69    1.63
   0  -6 -14    3.65    2.08
   0   6  14    1.59    1.46
   0   6  14    0.67    1.18
   0  -6 -14    2.69    1.22
   0   6  14   -0.19    1.18
   0  -6 -15   -0.99    1.25
   0   6  15   -0.24    1.49
   0  -6 -15    0.43    1.29
   0  -6 -15   -0.33    2.25
   0  -6 -15    1.14    1.47
   0  -6 -15   -1.03    1.82
   0  -6 -16   10.31    2.23
   0  -6 -16   11.24    1.85
   0  -6 -16   10.41    2.45
   0   6  16    8.65    1.77
   0   6  16    9.22    1.53
   0   6  16   13.00    1.76
   0  -6 -16    9.38    1.56
   0  -6 -17    3.13    1.69
   0   6  17    1.63    1.42
   0  -6 -17    4.33    1.71
   0  -6 -17    2.74    1.94
   0   6  17    3.17    1.11
   0  -6 -17    3.91    1.51
   0   6  17    2.65    1.11
   0  -6 -18    3.00    1.47
   0   6  18    2.12    0.84
   0  -6 -18    1.14    1.20
   0   6  18    2.34    1.02
   0  -6 -19   10.71    1.37
   0   6  19   11.73    1.48
   0  -6 -19   11.20    0.93
   0  -6 -19    8.92    1.44
   0   6  19   12.07    1.19
   0   6  20   11.49    0.98
   0   6  20   11.26    0.84
   0  -7  16   -0.13    0.52
   0  -7  16    0.08    1.35
   0  -7  15    1.41    1.61
   0   7 -15    3.33    0.89
   0  -7  15   -0.80    2.14
   0   7 -15    1.64    0.72
   0   7 -15    1.51    0.64
   0   7 -14    3.97    1.27
   0   7 -14    3.76    0.90
   0  -7  14    5.17    1.88
   0   7 -14    0.37    0.41
   0  -7  13   48.64    3.56
   0  -7  13   45.95    4.79
   0   7 -13   53.50    3.42
   0  -7  13   54.28    4.49
   0   7 -13   56.93    3.58
   0   7 -12    2.85    1.48
   0   7 -12    0.31    1.02
   0   7 -12    0.45    0.67
   0  -7  12   -0.86    2.48
   0  -7  12    1.34    0.94
   0  -7  12    0.74    2.15
   0   7 -12   -0.35    0.79
   0  -7  11   16.89    3.41
   0   7 -11   15.94    1.69
   0   7 -11   16.88    2.37
   0   7 -11   14.52    2.33
   0   7 -11   19.11    3.13
   0   7 -11   14.26    1.41
   0   7 -11   14.12    2.30
   0   7 -11   12.29    2.24
   0  -7  11   13.06    2.65
   0   7 -10   14.17    2.34
   0   7 -10   16.52    1.67
   0  -7  10   15.19    2.90
   0   7 -10   12.84    2.25
   0   7 -10   14.05    2.92
   0  -7  10   15.27    2.69
   0   7 -10   16.45    2.51
   0  -7  10   18.72    3.51
   0   7 -10   16.41    2.43
   0   7 -10   15.44    1.47
   0  -7   9  409.94   20.85
   0   7  -9  363.29   21.12
   0   7  -9  389.89   21.87
   0  -7   9  385.78   20.85
   0   7  -9  330.14   20.88
   0  -7   9  400.33   21.27
   0   7  -9  379.35   21.95
   0   7  -9  358.40   19.64
   0   7  -9  371.00   19.79
   0   7  -9  362.82   20.97
   0   7  -9  356.90   20.96
   0   7  -8   20.13    1.81
   0   7  -8   16.58    2.45
   0   7  -8   16.95    2.48
   0  -7   8   23.31    3.31
   0   7  -8   20.71    3.06
   0   7  -8   16.68    1.69
   0  -7   8   17.38    3.28
   0  -7   8   20.57    3.01
   0   7  -8   20.01    2.62
   0  -7   8   21.77    2.76
   0   7  -8   19.78    1.65
   0   7  -8   20.59    3.27
   0   7  -7   66.44    3.95
   0  -7   7   70.88    5.16
   0   7  -7   60.84    4.82
   0   7  -7   73.56    5.57
   0   7  -7   60.17    3.98
   0   7  -7   55.76    5.27
   0  -7   7   64.03    5.17
   0  -7   7   59.55    4.62
   0  -7   7   61.04    4.73
   0   7  -6   25.73    3.15
   0   7  -6   31.44    3.52
   0  -7   6   33.99    3.10
   0  -7   6   37.64    3.64
   0  -7   6   40.22    3.68
   0   7  -6   35.75    3.76
   0   7  -6   31.97    2.47
   0  -7   6   29.64    4.01
   0  -7   6   34.34    2.95
   0   7  -5  326.81   19.89
   0   7  -5  343.16   18.74
   0   7  -5  342.90   19.69
   0  -7   5  368.21   19.16
   0  -7   5  354.81   19.21
   0   7  -5  357.23   19.93
   0  -7   5  359.95   20.60
   0   7  -4   94.15    6.27
   0  -7   4   97.24    7.05
   0   7  -4   90.13    6.25
   0   7  -4   90.15    5.19
   0   7  -4   81.88    5.94
   0   7  -4   86.30    5.88
   0  -7   4   85.99    5.56
   0  -7   4   78.50    5.65
   0   7  -3  542.49   30.94
   0  -7   3  575.98   31.78
   0   7  -3  534.62   31.14
   0   7  -3  550.09   31.05
   0   7  -3  540.34   30.12
   0   7  -3  524.17   30.81
   0   7  -3  552.31   30.13
   0  -7   3  529.23   30.42
   0   7  -2   50.65    3.95
   0   7  -2   44.95    4.04
   0   7  -2   50.28    3.34
   0  -7   2   46.76    3.94
   0   7  -2   48.63    3.17
   0   7  -2   48.00    4.03
   0  -7   2   53.76    4.14
   0   7  -2   55.05    3.43
   0  -7   2   56.64    4.89
   0  -7   1   33.21    3.65
   0  -7   1   32.27    3.06
   0   7  -1   34.38    2.39
   0  -7   1   37.43    3.17
   0   7  -1   31.91    2.84
   0   7  -1   38.69    3.10
   0  -7   1   34.18    2.64
   0   7  -1   32.34    2.29
   0   7  -1   28.46    2.10
   0   7  -1   39.34    2.41
   0   7   0    3.54    0.71
   0  -7   0    4.54    1.64
   0   7   0    4.25    1.10
   0   7   0    5.24    1.33
   0   7   0    3.97    1.07
   0   7   0    2.60    1.29
   0  -7   0    4.36    1.98
   0  -7   0    3.07    1.99
   0   7   0    3.05    0.92
   0  -7   0    4.22    0.86
   0   7   1   48.06    3.55
   0   7   1   43.67    3.32
   0   7   1   49.83    2.88
   0  -7  -1   44.73    3.02
   0  -7  -1   50.24    3.72
   0  -7  -1   43.82    2.70
   0   7   1   46.35    3.08
   0   7   1   58.73    3.14
   0  -7  -1   46.19    3.14
   0   7   1   64.16    3.98
   0  -7  -1   50.90    3.93
   0  -7  -2   47.34    3.68
   0   7   2   43.97    3.06
   0   7   2   49.32    3.57
   0   7   2   49.22    2.84
   0  -7  -2   50.38    3.40
   0   7   2   51.37    3.09
   0  -7  -2   46.03    2.67
   0   7   3 1553.96   77.07
   0   7   3 1523.51   77.19
   0   7   3 1521.12   77.81
   0  -7  -3 1439.56   76.90
   0  -7  -3 1528.94   77.92
   0  -7  -3 1554.88   77.71
   0  -7  -3 1492.21   77.65
   0   7   3 1449.70   77.23
   0  -7  -4    2.62    1.86
   0   7   4    2.37    1.30
   0  -7  -4    3.84    1.23
   0   7   4    0.45    0.86
   0   7   4    2.50    1.23
   0  -7  -4    4.42    1.66
   0   7   4    4.20    1.04
   0  -7  -5   96.68    6.20
   0  -7  -5  107.16    6.09
   0   7   5   97.79    6.39
   0   7   5   96.09    6.25
   0  -7  -5  107.62    7.15
   0   7   5  101.81    5.80
   0   7   6    0.98    0.91
   0   7   6    0.25    1.16
   0   7   6    1.04    0.82
   0   7   6    3.28    1.38
   0  -7  -6    0.77    0.56
   0  -7  -6   -0.24    0.96
   0  -7  -6   -1.64    1.93
   0  -7  -6    2.77    1.69
   0  -7  -6    2.50    1.95
   0  -7  -6    1.24    1.49
   0   7   7    7.99    1.68
   0  -7  -7    9.31    0.86
   0  -7  -7   10.81    2.10
   0   7   7   10.22    1.24
   0  -7  -7   11.17    1.54
   0  -7  -7    4.48    2.18
   0  -7  -7    9.61    2.40
   0  -7  -7   11.61    1.81
   0  -7  -7    8.81    1.55
   0   7   7    8.83    1.05
   0  -7  -8    4.82    0.69
   0  -7  -8    4.42    1.34
   0  -7  -8    4.80    0.84
   0  -7  -8    4.88    1.46
   0   7   8    3.78    1.08
   0   7   8    3.00    0.70
   0  -7  -8    5.36    2.21
   0  -7  -8    4.68    1.22
   0  -7  -8    7.43    2.61
   0  -7  -8    4.15    1.66
   0   7   8    5.12    0.91
   0   7   8    5.48    1.65
   0   7   9  120.97    7.66
   0  -7  -9  121.00    7.46
   0   7   9  117.10    6.72
   0   7   9  107.90    6.76
   0  -7  -9  125.63    6.45
   0  -7  -9  123.63    7.55
   0   7   9  121.07    6.83
   0   7   9  107.84    6.65
   0  -7  -9  123.40    7.74
   0  -7  -9  123.94    7.50
   0  -7  -9  138.30    9.14
   0   7   9  114.05    6.72
   0   7   9  113.39    7.35
   0  -7  -9  118.83    6.61
   0  -7 -10   -0.70    1.34
   0   7  10    0.08    0.98
   0   7  10    1.61    1.29
   0  -7 -10    3.20    1.84
   0   7  10    1.03    0.93
   0   7  10    1.29    1.09
   0  -7 -10    1.51    0.54
   0  -7 -10    2.26    2.44
   0   7  10    2.69    1.35
   0  -7 -10    0.88    1.30
   0   7  10    1.42    0.89
   0  -7 -10    1.07    1.22
   0  -7 -10   -0.83    1.45
   0   7  11    4.06    1.34
   0   7  11    4.54    1.30
   0  -7 -11    4.60    1.73
   0   7  11    4.01    1.11
   0  -7 -11    2.31    1.37
   0  -7 -11    0.42    2.45
   0  -7 -11    5.15    2.46
   0   7  11    1.86    1.09
   0  -7 -11    3.68    1.43
   0  -7 -11    2.22    2.14
   0  -7 -11    3.29    0.60
   0   7  12    0.85    1.32
   0  -7 -12    2.89    2.08
   0   7  12    0.10    1.09
   0  -7 -12    0.25    1.55
   0  -7 -12    0.95    1.06
   0   7  12    1.28    1.01
   0  -7 -12    1.53    1.46
   0   7  12    1.38    1.30
   0  -7 -12    1.65    1.31
   0  -7 -12   -0.36    2.15
   0   7  12    2.08    1.09
   0  -7 -12    2.29    2.52
   0   7  13   41.35    3.89
   0   7  13   46.11    3.45
   0   7  13   45.08    3.33
   0  -7 -13   47.94    4.07
   0  -7 -13   42.39    4.20
   0  -7 -13   46.87    3.62
   0   7  13   41.43    3.08
   0   7  13   46.91    3.21
   0  -7 -13   39.45    3.20
   0  -7 -13   39.11    5.49
   0  -7 -13   55.86    4.33
   0  -7 -14   21.08    2.96
   0  -7 -14   13.54    1.84
   0   7  14   16.02    1.85
   0   7  14   13.40    2.20
   0   7  14   15.53    2.08
   0  -7 -14   17.66    2.42
   0   7  14   18.57    1.97
   0  -7 -14   14.86    2.86
   0  -7 -14   13.96    2.27
   0  -7 -15  100.44    6.47
   0  -7 -15   95.87    6.05
   0  -7 -15   88.60    5.53
   0   7  15   88.07    5.76
   0  -7 -15   97.93    5.95
   0  -7 -15   84.79    6.28
   0   7  16   43.88    3.34
   0  -7 -16   42.02    3.10
   0  -7 -16   41.12    3.46
   0  -7 -16   47.79    4.09
   0  -7 -16   45.98    3.67
   0   7  17   23.11    2.10
   0   7  17   22.63    2.04
   0  -7 -17   24.31    2.39
   0  -7 -17   26.09    2.90
   0  -7 -17   23.18    2.53
   0   7  17   26.22    2.38
   0  -7 -18    0.72    1.09
   0  -7 -18    0.17    1.27
   0   7  18    0.41    0.79
   0   7  18    0.94    0.86
   0  -7 -18    2.20    1.56
   0  -7 -19    3.67    0.94
   0   7  19    5.90    0.83
   0   7  19    4.95    1.15
   0   8 -15   10.01    0.91
   0  -8  15    9.99    0.95
   0   8 -15   12.56    1.00
   0   8 -14   -0.35    0.84
   0   8 -14   -0.80    0.88
   0  -8  14    2.38    2.17
   0  -8  14   -0.87    0.88
   0   8 -14    0.23    0.61
   0   8 -13    1.69    1.13
   0   8 -13    1.92    0.68
   0  -8  13    4.28    2.54
   0  -8  13    1.71    1.94
   0   8 -13    1.69    0.91
   0  -8  12    1.79    2.20
   0   8 -12    0.78    1.42
   0  -8  12    0.08    0.82
   0  -8  12    1.47    2.74
   0   8 -12    0.45    0.76
   0   8 -12    0.13    0.91
   0  -8  11    7.15    2.92
   0   8 -11    7.17    1.24
   0  -8  11   10.57    2.61
   0   8 -11    6.44    0.93
   0   8 -11    8.04    1.76
   0   8 -11   11.67    2.02
   0   8 -10   50.03    3.37
   0  -8  10   43.81    5.04
   0   8 -10   52.43    4.56
   0   8 -10   49.86    3.20
   0   8 -10   52.61    4.45
   0  -8  10   47.03    4.42
   0  -8  10   46.98    4.47
   0   8 -10   46.90    4.28
   0   8 -10   45.81    3.30
   0   8 -10   50.11    4.31
   0   8  -9    0.98    2.00
   0   8  -9    6.20    1.10
   0  -8   9    1.68    2.95
   0   8  -9    3.62    1.55
   0   8  -9    4.34    1.69
   0   8  -9    5.62    0.97
   0   8  -9    3.72    1.14
   0   8  -9    4.08    1.73
   0   8  -9    6.49    1.74
   0  -8   9    1.73    2.29
   0   8  -9    1.50    1.60
   0  -8   9    3.00    2.47
   0  -8   8  814.85   44.12
   0   8  -8  793.59   44.70
   0   8  -8  816.22   44.18
   0  -8   8  914.19   44.09
   0   8  -8  789.23   43.95
   0   8  -8  750.79   42.51
   0   8  -8  808.03   42.66
   0  -8   8  843.27   43.69
   0   8  -8  758.29   43.87
   0   8  -8  738.34   42.63
   0  -8   7   10.58    2.26
   0   8  -7   10.44    1.76
   0   8  -7    8.35    1.39
   0   8  -7    7.92    1.24
   0   8  -7    6.60    1.84
   0  -8   7    6.48    2.75
   0   8  -7    4.82    2.19
   0  -8   7   11.20    2.77
   0  -8   6  104.53    7.22
   0  -8   6  105.48    7.14
   0   8  -6  109.94    8.22
   0   8  -6  100.04    7.49
   0   8  -6  113.43    6.73
   0   8  -6  108.53    6.51
   0  -8   6  125.03    7.93
   0  -8   6  114.09    7.39
   0  -8   6  110.00    8.84
   0   8  -5   67.35    5.42
   0   8  -5   61.74    4.12
   0  -8   5   60.71    4.67
   0   8  -5   63.82    4.11
   0  -8   5   57.00    4.41
   0   8  -5   55.91    4.90
   0  -8   5   65.62    5.17
   0  -8   5   56.31    4.61
   0   8  -5   61.58    4.92
   0  -8   5   54.35    5.80
   0  -8   5   60.11    5.11
   0  -8   4  305.63   18.19
   0  -8   4  337.97   19.96
   0   8  -4  327.80   17.82
   0  -8   4  325.40   18.62
   0  -8   4  314.78   18.24
   0   8  -4  314.21   18.67
   0   8  -4  306.88   19.03
   0   8  -4  321.18   18.86
   0  -8   4  314.36   18.29
   0   8  -4  309.39   17.62
   0   8  -3   47.71    3.31
   0  -8   3   58.50    5.43
   0  -8   3   53.09    3.87
   0   8  -3   46.85    4.16
   0   8  -3   55.78    4.44
   0   8  -3   50.76    4.53
   0   8  -3   52.29    3.58
   0   8  -3   57.97    3.61
   0  -8   2  101.47    6.60
   0  -8   2  100.10    6.75
   0  -8   2   91.06    6.16
   0   8  -2   99.02    5.94
   0   8  -2   90.23    6.59
   0  -8   2   98.87    7.75
   0   8  -2  102.05    5.90
   0   8  -2   99.00    6.73
   0   8  -2   95.56    5.72
   0   8  -1   10.62    1.26
   0  -8   1    7.18    1.62
   0   8  -1   11.26    2.06
   0   8  -1    9.82    1.31
   0   8  -1   10.73    1.38
   0  -8   1   11.38    2.77
   0   8  -1    8.57    1.79
   0  -8   1   11.72    1.96
   0  -8   1   10.95    2.33
   0   8  -1   10.54    1.10
   0   8   0  950.40   49.39
   0  -8   0  930.85   49.40
   0   8   0  869.89   48.26
   0  -8   0  962.95   49.04
   0   8   0  953.22   48.48
   0   8   0  901.79   49.17
   0   8   0  983.95   48.47
   0   8   0  933.55   48.37
   0   8   1  243.65   13.15
   0   8   1  240.83   13.11
   0  -8  -1  242.52   13.14
   0   8   1  240.82   12.91
   0   8   1  254.26   13.86
   0  -8  -1  246.21   14.09
   0  -8  -1  240.91   13.70
   0   8   2  178.07   10.00
   0   8   2  185.08    9.29
   0  -8  -2  171.04    9.32
   0   8   2  181.97    9.07
   0  -8  -2  153.64    9.65
   0  -8  -2  174.03    9.90
   0   8   2  167.62    9.30
   0  -8  -2  163.91    8.89
   0  -8  -2  161.80   10.26
   0   8   2  168.60    9.06
   0  -8  -2  162.78    9.56
   0   8   3  140.68    7.25
   0  -8  -3  122.84    7.96
   0   8   3  139.69    7.42
   0   8   3  116.78    7.42
   0  -8  -3  127.84    8.03
   0  -8  -3  137.37    8.61
   0  -8  -3  118.48    7.84
   0  -8  -3  131.08    7.02
   0   8   3  139.23    7.21
   0   8   4  206.57   10.88
   0   8   4  206.19   11.61
   0  -8  -4  206.63   12.26
   0  -8  -4  191.74   10.48
   0  -8  -4  198.99   11.37
   0  -8  -4  207.66   11.55
   0  -8  -4  197.01   11.74
   0   8   4  212.96   10.96
   0   8   5  192.02   10.97
   0  -8  -5  179.07    9.71
   0  -8  -5  187.35   11.33
   0   8   5  181.88   10.15
   0  -8  -5  201.87   10.49
   0  -8  -5  194.55   10.73
   0   8   5  187.85   10.75
   0  -8  -6   11.86    1.91
   0   8   6   13.94    1.91
   0  -8  -6    7.33    1.65
   0  -8  -6   11.04    2.23
   0  -8  -6   12.50    1.06
   0   8   6   10.87    1.26
   0   8   6   10.63    1.45
   0   8   6   13.10    2.01
   0  -8  -7  138.15    9.08
   0   8   7  148.36    8.29
   0   8   7  147.26    8.43
   0  -8  -7  147.99    8.72
   0  -8  -7  161.09    8.94
   0   8   7  154.39    8.29
   0  -8  -7  158.38    8.13
   0   8   7  138.09    9.18
   0  -8  -7  138.07    9.91
   0   8   8    0.95    0.80
   0   8   8    1.18    0.95
   0  -8  -8    1.95    1.79
   0  -8  -8   -0.17    1.31
   0   8   8    1.31    1.30
   0  -8  -8    2.25    1.86
   0  -8  -8    1.37    0.51
   0  -8  -8    2.04    1.07
   0   8   8    1.14    0.71
   0  -8  -8    4.94    2.50
   0  -8  -8    2.46    1.00
   0   8   9   13.54    1.60
   0  -8  -9   16.07    1.88
   0  -8  -9   18.53    2.29
   0   8   9   16.39    1.57
   0   8   9   14.69    1.70
   0  -8  -9   17.52    2.74
   0   8   9   15.74    1.65
   0  -8  -9   15.94    3.28
   0  -8  -9   20.16    2.55
   0   8   9   17.26    1.59
   0   8   9   14.36    2.37
   0   8   9   14.77    2.01
   0  -8  -9   15.10    2.20
   0   8   9   16.64    1.34
   0  -8  -9   17.45    1.27
   0   8  10    0.79    1.12
   0  -8 -10    2.50    1.98
   0  -8 -10   -0.19    1.21
   0   8  10   -0.08    0.92
   0   8  10    0.85    1.44
   0   8  10    0.45    1.09
   0   8  10    0.42    0.93
   0   8  10   -0.44    0.87
   0  -8 -10    1.08    0.50
   0  -8 -10    1.01    1.38
   0  -8 -10    0.40    2.04
   0   8  10    0.16    1.00
   0  -8 -10    0.35    2.27
   0  -8 -10   -0.21    1.37
   0  -8 -11    2.28    1.50
   0  -8 -11    1.66    1.39
   0   8  11    1.45    0.95
   0  -8 -11    0.97    0.85
   0  -8 -11    2.20    2.63
   0  -8 -11   -0.04    0.44
   0  -8 -11    0.51    1.96
   0   8  11    0.26    1.04
   0   8  11   -0.22    1.31
   0   8  11    0.65    3.92
   0  -8 -11   -0.20    1.29
   0   8  11   -0.49    1.18
   0   8  11    0.97    1.02
   0   8  12  299.97   15.70
   0  -8 -12  296.29   18.88
   0  -8 -12  304.45   16.72
   0  -8 -12  304.65   16.44
   0   8  12  261.01   15.51
   0   8  12  277.99   15.54
   0  -8 -12  284.16   16.66
   0  -8 -12  302.51   15.95
   0   8  12  285.49   15.74
   0  -8 -12  290.92   15.57
   0   8  12  265.84   16.68
   0  -8 -12  306.54   17.06
   0  -8 -13    1.38    2.31
   0   8  13    0.67    1.27
   0   8  13    0.10    1.32
   0  -8 -13    0.25    1.51
   0   8  13   -0.23    1.31
   0  -8 -13    2.62    1.45
   0  -8 -13    2.32    2.49
   0   8  13    0.27    1.07
   0  -8 -13   -2.00    2.79
   0  -8 -13    1.56    1.02
   0   8  13   -0.09    1.01
   0   8  14   13.20    1.74
   0  -8 -14    9.49    2.67
   0   8  14    8.68    1.95
   0  -8 -14   12.30    1.45
   0   8  14   10.87    1.85
   0  -8 -14    9.99    2.02
   0  -8 -14   11.25    2.77
   0   8  14    8.92    1.35
   0   8  14   14.78    1.64
   0  -8 -14   11.15    2.08
   0  -8 -15   -1.60    1.60
   0  -8 -15    0.34    0.75
   0   8  15   -0.45    1.40
   0  -8 -15    2.32    1.69
   0   8  15    1.48    1.23
   0  -8 -15    0.33    2.23
   0  -8 -15    0.32    2.07
   0   8  15    0.87    1.17
   0   8  16   18.26    2.04
   0  -8 -16   19.80    2.81
   0  -8 -16   15.02    2.27
   0  -8 -16   19.81    2.25
   0  -8 -17    3.45    1.92
   0  -8 -17    2.50    1.36
   0   8  17    1.40    1.04
   0   8  17    0.98    1.28
   0   8  18    6.69    1.02
   0  -8 -18    8.08    1.36
   0  -8 -18    5.57    1.74
   0   8  18    9.95    1.18
   0  -8 -18    7.79    1.52
   0   8  19    8.46    1.15
   0  -8 -19    8.34    0.91
   0  -8 -19    7.04    1.06
   0   8  19    8.76    0.93
   0  -8 -19    9.27    1.35
   0   9 -14    4.74    0.76
   0  -9  14    1.57    1.60
   0   9 -14    3.56    0.80
   0  -9  14    3.03    0.81
   0   9 -13   10.69    1.20
   0   9 -13    6.20    0.81
   0  -9  13    7.39    1.16
   0  -9  13    6.22    2.39
   0  -9  13    3.59    2.29
   0   9 -13    5.67    1.16
   0  -9  12    3.93    2.71
   0   9 -12    8.18    1.05
   0   9 -12    8.50    1.37
   0  -9  12    6.48    2.15
   0  -9  12    4.32    2.56
   0   9 -12    7.72    0.99
   0   9 -11  295.95   16.82
   0   9 -11  272.86   15.90
   0  -9  11  298.93   17.54
   0   9 -11  278.68   15.90
   0  -9  11  270.03   16.90
   0   9 -10   12.14    1.96
   0   9 -10    4.35    1.13
   0  -9  10    9.65    2.63
   0  -9  10    8.32    2.58
   0  -9  10    7.08    3.25
   0   9 -10    5.63    1.11
   0   9 -10    6.49    1.80
   0   9 -10    9.67    1.86
   0  -9   9  175.85   11.53
   0   9  -9  180.95   10.18
   0   9  -9  181.00   10.23
   0   9  -9  168.11    9.99
   0  -9   9  196.88   12.09
   0  -9   9  189.84   11.39
   0   9  -9  181.02   11.43
   0   9  -9  170.95   11.35
   0   9  -9  167.98   11.37
   0   9  -9  191.97   11.68
   0   9  -8    9.51    1.32
   0  -9   8   10.14    3.38
   0   9  -8    8.69    1.42
   0   9  -8   11.70    2.41
   0   9  -8   10.24    1.16
   0   9  -8   11.19    2.23
   0   9  -8    9.43    2.13
   0   9  -8   13.22    2.15
   0  -9   8   15.55    3.22
   0   9  -8   10.56    1.36
   0  -9   8   12.53    2.67
   0   9  -7  759.81   41.53
   0  -9   7  836.63   43.13
   0   9  -7  767.26   41.63
   0  -9   7  765.95   43.11
   0   9  -7  716.71   41.67
   0   9  -7  807.57   43.25
   0   9  -7  735.53   42.84
   0  -9   7  754.27   42.52
   0  -9   6   28.12    2.93
   0   9  -6   31.20    2.32
   0  -9   6   29.93    3.21
   0  -9   6   31.26    4.00
   0   9  -6   26.66    2.50
   0  -9   6   32.39    3.39
   0   9  -6   33.46    3.47
   0   9  -6   31.18    2.39
   0  -9   5  113.34    8.05
   0  -9   5  113.70    7.49
   0   9  -5  106.08    7.87
   0   9  -5  117.98    6.69
   0  -9   5  113.70    7.36
   0  -9   5  101.14    7.40
   0   9  -5  107.35    6.82
   0   9  -5  107.93    6.56
   0  -9   5  121.61    8.09
   0   9  -5  120.49    7.92
   0   9  -4   23.35    2.80
   0  -9   4   23.47    3.01
   0   9  -4   21.57    1.90
   0   9  -4   32.84    2.34
   0  -9   4   18.42    2.66
   0   9  -4   22.65    2.20
   0   9  -4   20.59    2.87
   0  -9   4   23.50    2.42
   0  -9   4   28.01    3.45
   0  -9   4   29.84    3.59
   0   9  -3  238.28   14.47
   0   9  -3  234.45   13.31
   0  -9   3  238.73   13.73
   0   9  -3  220.97   14.09
   0  -9   3  230.71   13.12
   0  -9   3  248.03   14.43
   0   9  -3  233.22   13.27
   0  -9   3  237.62   14.17
   0   9  -3  231.91   13.08
   0  -9   2    4.49    1.72
   0  -9   2    3.60    1.11
   0   9  -2    3.45    1.52
   0   9  -2    3.08    1.11
   0   9  -2    2.63    1.24
   0  -9   2    4.32    2.04
   0  -9   2    5.09    2.34
   0   9  -2    2.76    0.85
   0   9  -2    5.16    1.11
   0   9  -2    2.95    1.72
   0  -9   1   14.28    2.65
   0   9  -1   17.47    1.56
   0  -9   1   13.69    1.78
   0   9  -1   17.25    1.45
   0  -9   1   20.87    2.47
   0   9  -1   16.44    1.81
   0   9  -1   13.31    2.43
   0   9  -1   18.30    2.36
   0   9  -1   15.87    1.60
   0   9   0  170.82    9.93
   0   9   0  165.58    9.14
   0   9   0  167.28    8.86
   0   9   0  155.50    8.94
   0  -9   0  156.03    9.27
   0   9   0  169.03   10.18
   0  -9   0  153.96    9.78
   0  -9   0  160.11   10.02
   0   9   1   21.87    1.75
   0   9   1   25.39    2.11
   0  -9  -1   23.81    2.83
   0  -9  -1   25.56    3.07
   0   9   1   21.95    2.64
   0  -9  -1   22.08    2.07
   0  -9  -1   23.14    1.88
   0   9   1   25.20    2.13
   0   9   2   57.08    3.40
   0  -9  -2   44.18    4.30
   0  -9  -2   60.60    4.66
   0   9   2   58.25    3.35
   0  -9  -2   61.94    3.82
   0   9   2   57.97    3.34
   0   9   2   61.07    3.64
   0  -9  -2   57.06    3.54
   0   9   2   51.02    3.55
   0   9   3   41.44    2.86
   0  -9  -3   44.33    4.00
   0  -9  -3   38.00    3.29
   0  -9  -3   41.30    3.73
   0  -9  -3   43.06    3.15
   0  -9  -3   39.91    3.05
   0   9   3   31.71    3.75
   0   9   3   43.53    2.65
   0   9   3   35.67    2.87
   0  -9  -3   45.05    2.92
   0   9   4   31.79    2.29
   0  -9  -4   21.83    3.11
   0  -9  -4   25.06    2.54
   0  -9  -4   26.16    2.83
   0   9   4   24.98    2.01
   0  -9  -4   23.58    2.42
   0   9   4   22.46    1.74
   0  -9  -4   26.07    2.99
   0  -9  -5  141.67    8.49
   0  -9  -5  138.80    8.79
   0  -9  -5  133.28    8.18
   0   9   5  133.10    7.61
   0  -9  -5  135.34    9.11
   0   9   5  129.49    7.49
   0   9   5  135.61    8.43
   0   9   5  134.38    8.23
   0   9   5  130.12    7.20
   0  -9  -6   -0.12    1.59
   0   9   6    0.67    1.04
   0   9   6    0.88    0.74
   0   9   6    1.31    1.37
   0  -9  -6    1.60    1.29
   0   9   6    0.40    0.87
   0  -9  -6    0.47    1.78
   0  -9  -6   -2.05    1.82
   0   9   6    1.30    1.27
   0   9   7  190.17   10.28
   0  -9  -7  205.43   12.62
   0  -9  -7  196.56   11.21
   0  -9  -7  198.04   11.23
   0   9   7  195.72   10.52
   0   9   7  186.99   10.33
   0  -9  -7  205.53   11.00
   0  -9  -7  174.24   11.15
   0  -9  -7  185.66   10.03
   0   9   7  182.92   10.31
   0   9   7  197.34   11.46
   0   9   7  172.57   10.19
   0   9   8    2.24    1.04
   0  -9  -8    4.00    1.42
   0   9   8    2.31    1.07
   0  -9  -8    3.68    1.82
   0  -9  -8    0.71    2.08
   0  -9  -8    2.25    0.66
   0  -9  -8    2.99    2.19
   0   9   8    2.73    1.63
   0  -9  -8    3.65    1.51
   0   9   8    3.03    0.92
   0   9   8    3.85    1.26
   0   9   8    2.48    0.91
   0  -9  -8    3.57    2.48
   0   9   9   95.47    6.01
   0   9   9   97.52    6.58
   0   9   9   95.53    5.77
   0  -9  -9  101.37    5.68
   0   9   9  105.94    6.10
   0  -9  -9   97.55    8.28
   0  -9  -9  114.21    7.05
   0  -9  -9  102.36    7.09
   0  -9  -9  105.38    7.16
   0   9   9   98.70    5.92
   0   9   9  111.96    7.30
   0   9   9  105.82    6.12
   0   9   9  110.32    6.01
   0  -9  -9  112.46    6.89
   0  -9  -9  106.54    7.05
   0  -9 -10   39.10    3.60
   0  -9 -10   37.53    4.78
   0   9  10   32.50    2.64
   0   9  10   31.44    3.48
   0   9  10   34.29    2.49
   0  -9 -10   32.48    2.11
   0  -9 -10   32.36    3.31
   0  -9 -10   31.23    2.74
   0   9  10   24.90    5.82
   0  -9 -10   37.56    3.96
   0   9  10   35.90    2.55
   0  -9 -10   23.82    3.41
   0   9  10   34.34    2.62
   0  -9 -11  547.16   27.20
   0  -9 -11  482.18   29.91
   0  -9 -11  573.14   28.00
   0  -9 -11  469.77   26.44
   0   9  11  497.19   26.91
   0   9  11  492.84   26.83
   0  -9 -11  521.54   28.11
   0   9  11  549.62   26.94
   0   9  11  493.27   28.21
   0  -9 -11  577.69   28.25
   0   9  12    0.54    1.07
   0  -9 -12   -0.12    1.41
   0  -9 -12   -1.34    2.22
   0  -9 -12   -1.95    2.69
   0  -9 -12    0.94    1.51
   0   9  12    0.52    1.25
   0   9  12   -0.10    1.30
   0   9  12    0.95    1.07
   0   9  13    3.11    1.47
   0  -9 -13    0.60    2.51
   0  -9 -13    2.24    2.35
   0  -9 -13    2.35    1.64
   0   9  13    2.74    1.16
   0   9  13    2.70    1.33
   0   9  13    1.11    1.05
   0   9  13    1.09    1.33
   0   9  14    0.17    1.09
   0   9  14   -0.76    1.40
   0  -9 -14   -2.46    2.46
   0   9  14   -0.41    1.17
   0  -9 -14    0.49    1.54
   0   9  14    0.96    0.94
   0  -9 -14   -0.12    1.59
   0  -9 -14   -0.51    2.13
   0   9  15    0.74    1.03
   0   9  15   -0.10    1.25
   0  -9 -15   -0.81    2.17
   0  -9 -15   -0.12    1.47
   0  -9 -15    0.82    1.56
   0   9  15    0.57    1.29
   0  -9 -15    0.49    2.12
   0   9  16    1.14    1.28
   0  -9 -16   -1.22    1.42
   0  -9 -16   -0.64    1.38
   0  -9 -16    0.97    1.79
   0   9  16    0.08    1.16
   0  -9 -16    1.02    2.13
   0  -9 -17   11.67    1.72
   0   9  17    8.95    1.53
   0  -9 -17    9.02    2.23
   0   9  17   12.13    1.38
   0  -9 -17   11.14    1.66
   0   9  18    4.79    0.88
   0  -9 -18    6.48    1.15
   0  -9 -18    5.60    1.62
   0   9  18    3.55    0.79
   0   9  19    0.47    0.51
   0   9  19   -0.43    0.70
   0  -9 -19   -0.38    0.94
   0 -10  13    1.49    1.90
   0 -10  13   -1.18    1.36
   0  10 -13    0.39    0.60
   0  10 -13    1.54    0.80
   0 -10  12   85.01    6.18
   0  10 -12   75.41    4.65
   0  10 -12   89.71    4.82
   0  10 -12   90.50    5.15
   0 -10  11   12.38    2.80
   0 -10  11   16.01    1.52
   0  10 -11   18.89    1.75
   0 -10  11   12.86    3.25
   0  10 -11   14.58    1.82
   0  10 -11   14.99    1.35
   0  10 -11   18.11    1.49
   0 -10  10   16.93    2.84
   0  10 -10   20.94    1.71
   0 -10  10   17.74    2.91
   0  10 -10   24.01    2.62
   0 -10  10   17.29    3.13
   0  10 -10   25.51    2.23
   0 -10  10   21.33    3.76
   0  10  -9    0.81    1.23
   0  10  -9   -0.71    1.52
   0 -10   9   -1.46    2.66
   0  10  -9    1.89    0.94
   0  10  -9    1.74    1.56
   0 -10   9   -0.99    2.17
   0  10  -9    0.08    0.84
   0 -10   9   -0.25    3.18
   0  10  -8   33.05    3.60
   0 -10   8   25.67    4.18
   0  10  -8   41.99    2.99
   0  10  -8   32.47    3.43
   0  10  -8   28.47    2.26
   0 -10   8   27.00    3.48
   0  10  -8   26.58    3.13
   0  10  -8   32.53    2.40
   0  10  -8   31.05    3.42
   0 -10   8   30.10    4.38
   0 -10   7   10.33    2.55
   0  10  -7   14.64    1.88
   0  10  -7   10.66    1.40
   0 -10   7   14.60    3.54
   0  10  -7    9.54    1.24
   0  10  -7    5.92    1.43
   0  10  -7    9.82    1.03
   0  10  -7    6.11    1.85
   0  10  -7   11.11    2.36
   0  10  -6   37.28    2.88
   0  10  -6   33.09    3.68
   0  10  -6   33.33    3.58
   0 -10   6   37.79    3.36
   0 -10   6   37.40    3.60
   0  10  -6   35.54    2.69
   0 -10   6   39.32    2.85
   0 -10   6   34.27    4.41
   0 -10   6   38.82    4.58
   0  10  -6   30.41    2.47
   0  10  -6   47.15    3.14
   0 -10   6   34.13    3.70
   0 -10   5    4.02    2.88
   0  10  -5    0.32    1.10
   0  10  -5    1.57    1.21
   0  10  -5   -0.27    1.65
   0  10  -5    1.23    1.52
   0 -10   5    2.09    1.20
   0 -10   5    1.58    1.01
   0 -10   5    1.80    2.07
   0  10  -5    1.73    0.95
   0 -10   5   -0.18    2.11
   0 -10   5    0.24    2.88
   0  10  -5    0.92    0.84
   0 -10   4  263.64   15.13
   0 -10   4  230.87   14.22
   0  10  -4  245.86   14.93
   0 -10   4  227.66   14.84
   0 -10   4  237.87   13.60
   0  10  -4  247.78   13.58
   0  10  -4  257.66   15.31
   0 -10   4  221.55   14.47
   0 -10   4  247.73   14.45
   0  10  -3   26.36    2.08
   0  10  -3   25.60    3.01
   0  10  -3   30.25    2.26
   0  10  -3   27.00    2.35
   0 -10   3   23.10    2.06
   0  10  -3   22.48    3.17
   0 -10   3   26.76    3.18
   0 -10   3   23.34    2.50
   0 -10   3   27.77    3.81
   0 -10   2   20.04    3.32
   0  10  -2   27.15    2.30
   0  10  -2   31.07    2.26
   0  10  -2   24.11    3.23
   0  10  -2   29.50    3.13
   0 -10   2   23.84    3.38
   0 -10   2   30.40    3.29
   0  10  -2   24.60    2.41
   0 -10   2   25.98    2.52
   0  10  -2   27.11    2.14
   0 -10   2   25.18    3.78
   0 -10   2   26.35    2.08
   0 -10   1   44.50    3.82
   0  10  -1   41.28    3.09
   0  10  -1   40.91    2.91
   0  10  -1   44.11    2.81
   0 -10   1   37.55    3.85
   0 -10   1   36.93    3.99
   0  10  -1   36.52    3.97
   0 -10   1   37.78    3.20
   0  10  -1   44.60    2.79
   0 -10   1   46.51    4.42
   0 -10   1   43.99    4.10
   0 -10   1   34.85    2.68
   0  10  -1   39.23    3.78
   0  10   0  920.64   47.93
   0  10   0  913.77   46.92
   0  10   0  913.03   46.65
   0 -10   0  918.87   47.99
   0 -10   0  952.24   48.03
   0  10   0  820.39   46.68
   0 -10   0  900.67   47.68
   0  10   0  903.88   46.83
   0 -10   0  893.35   47.68
   0 -10  -1  137.44    9.14
   0  10   1  136.55    8.10
   0 -10  -1  142.45    8.33
   0  10   1  149.69    9.13
   0 -10  -1  146.35    9.04
   0 -10  -1  140.12    9.05
   0  10   1  138.76    7.86
   0 -10  -1  154.16    9.29
   0 -10  -2  493.84   27.55
   0  10   2  497.91   27.35
   0  10   2  531.17   27.35
   0 -10  -2  500.88   28.77
   0 -10  -2  569.87   28.55
   0  10   2  526.08   27.61
   0  10   2  533.71   27.66
   0 -10  -2  511.30   27.85
   0 -10  -2  541.81   28.53
   0 -10  -2  496.95   27.48
   0  10   2  549.71   27.34
   0  10   3  126.47    7.21
   0 -10  -3  120.88    7.57
   0 -10  -3  152.07    8.71
   0  10   3  137.78    7.52
   0 -10  -3  133.99    7.45
   0  10   3  117.86    7.26
   0  10   3  133.01    7.59
   0 -10  -3  123.45    8.70
   0 -10  -3  132.56    7.75
   0 -10  -3  141.75    8.59
   0  10   4  316.91   17.82
   0  10   4  296.44   16.68
   0 -10  -4  340.12   18.03
   0  10   4  322.79   17.17
   0  10   4  305.24   16.87
   0 -10  -4  327.90   18.68
   0 -10  -4  326.23   17.38
   0  10   4  325.88   17.03
   0  10   4  258.65   18.15
   0 -10  -4  333.40   17.82
   0 -10  -4  318.88   17.08
   0 -10  -4  315.36   17.27
   0 -10  -4  366.94   18.18
   0 -10  -5   92.68    5.75
   0  10   5   92.42    6.13
   0  10   5   81.23    4.90
   0  10   5   89.18    5.21
   0 -10  -5  100.92    6.17
   0 -10  -5   79.32    6.27
   0  10   5   69.00    6.96
   0  10   5   87.95    5.41
   0  10   5   91.00    5.29
   0 -10  -5   90.19    6.54
   0 -10  -5   83.91    6.79
   0 -10  -5   93.28    6.02
   0 -10  -6    7.64    2.44
   0  10   6    5.51    1.46
   0 -10  -6    6.30    1.88
   0 -10  -6    7.45    2.71
   0 -10  -6    8.49    2.33
   0  10   6    7.65    1.77
   0  10   6    5.69    3.12
   0  10   6    6.22    1.00
   0  10   6    4.37    1.05
   0 -10  -6    5.45    1.62
   0  10   7   17.59    2.05
   0  10   7   17.26    1.73
   0 -10  -7   23.65    3.03
   0 -10  -7   18.68    2.44
   0  10   7   16.30    1.59
   0  10   7   15.44    4.17
   0 -10  -7   20.40    2.51
   0  10   7   17.81    1.73
   0  10   7   20.71    1.77
   0 -10  -7   18.24    3.29
   0 -10  -7   16.51    3.08
   0 -10  -7   12.19    2.87
   0  10   8  233.40   13.51
   0  10   8  249.87   13.51
   0  10   8  246.40   13.41
   0 -10  -8  249.21   14.76
   0  10   8  239.52   13.38
   0 -10  -8  260.30   14.57
   0  10   8  252.57   13.71
   0 -10  -8  245.96   15.95
   0  10   8  208.17   16.48
   0  10   8  256.52   14.85
   0 -10  -8  255.39   14.25
   0 -10  -8  270.91   14.63
   0 -10  -8  257.44   14.33
   0  10   9   19.68    1.88
   0 -10  -9   24.15    2.90
   0 -10  -9   19.00    3.29
   0  10   9   18.18    4.89
   0 -10  -9   20.32    2.07
   0  10   9   18.34    1.79
   0  10   9   20.53    2.82
   0 -10  -9   23.87    2.56
   0 -10  -9   16.13    3.55
   0  10   9   22.72    2.04
   0 -10  -9   27.24    3.47
   0 -10  -9   19.32    2.65
   0  10   9   20.65    2.01
   0  10   9   20.35    1.97
   0  10   9   21.00    1.71
   0  10  10   25.10    2.30
   0 -10 -10   29.81    3.18
   0 -10 -10   36.88    3.81
   0 -10 -10   26.85    3.35
   0  10  10   27.83    2.32
   0 -10 -10   23.74    3.51
   0 -10 -10   33.60    4.64
   0  10  10   26.81    2.38
   0 -10 -10   30.93    3.05
   0  10  10   28.64    2.49
   0  10  10   27.46    2.22
   0  10  10   24.25    3.14
   0 -10 -11    1.44    2.06
   0 -10 -11    4.84    1.71
   0 -10 -11    0.95    2.25
   0 -10 -11    4.83    1.55
   0 -10 -11   -1.90    2.73
   0  10  11    3.19    1.20
   0  10  11    5.39    1.32
   0 -10 -11    4.65    1.52
   0  10  11    3.48    1.07
   0 -10 -11    0.76    2.27
   0  10  11    5.65    1.97
   0 -10 -12  208.41   11.36
   0  10  12  205.50   11.20
   0 -10 -12  218.98   12.48
   0  10  12  194.33   11.01
   0 -10 -12  202.47   12.28
   0 -10 -12  212.11   11.93
   0  10  12  178.43   11.01
   0  10  13    3.98    1.35
   0  10  13    3.26    1.09
   0 -10 -13    2.96    1.43
   0 -10 -13    3.35    1.62
   0 -10 -13    1.86    2.20
   0  10  13    2.69    1.41
   0 -10 -13    2.78    1.54
   0  10  13    3.08    1.15
   0  10  14    4.67    1.42
   0 -10 -14    0.96    2.54
   0 -10 -14    7.73    1.64
   0  10  14    4.73    1.05
   0 -10 -14    4.45    2.29
   0  10  14    3.97    1.17
   0  10  14    4.43    1.36
   0 -10 -14    5.52    1.72
   0 -10 -15    7.10    2.60
   0 -10 -15    8.35    1.75
   0  10  15    9.33    1.59
   0 -10 -15   11.67    1.68
   0  10  15    9.19    1.39
   0 -10 -15   10.46    2.39
   0  10  15    9.33    1.56
   0 -10 -16   24.16    2.56
   0  10  16   27.20    1.84
   0 -10 -16   33.33    2.30
   0 -10 -16   35.41    2.91
   0  10  16   25.72    1.91
   0 -10 -17    6.04    1.91
   0  10  17    6.45    1.05
   0  10  17    5.45    1.15
   0 -10 -17    4.34    1.25
   0  10  17    6.34    1.08
   0  10  18   18.34    1.48
   0 -10 -18   20.05    1.75
   0  10  18   22.68    1.55
   0 -10 -18   20.63    2.16
   0 -10 -19    6.17    0.99
   0  10  19    7.73    0.65
   0 -11  13    2.80    1.36
   0  11 -13    3.56    0.64
   0  11 -12    0.74    0.64
   0 -11  12    0.60    0.68
   0 -11  12    0.14    2.05
   0  11 -12    1.21    0.86
   0  11 -11    4.74    0.90
   0  11 -11   -0.06    0.09
   0  11 -11    4.09    0.73
   0 -11  11    3.22    1.62
   0 -11  11    4.80    2.58
   0  11 -11    4.75    1.17
   0 -11  10   32.02    3.95
   0 -11  10   27.77    2.84
   0  11 -10   35.68    2.31
   0  11  -9  235.29   12.03
   0  11  -9  237.10   12.39
   0  11  -9  199.28   11.74
   0 -11   9  197.25   13.22
   0 -11   9  177.55   12.60
   0  11  -9  279.07   12.36
   0 -11   9  199.47   13.55
   0  11  -9  249.07   13.25
   0 -11   8    2.96    2.90
   0  11  -8   -0.75    1.18
   0  11  -8    0.28    0.75
   0 -11   8    0.27    1.16
   0  11  -8   -0.32    0.89
   0 -11   8   -1.78    3.33
   0  11  -8    0.22    1.46
   0 -11   8    0.50    2.18
   0  11  -8    2.02    1.46
   0  11  -7  112.28    6.84
   0  11  -7  108.88    7.14
   0 -11   7  130.83    7.23
   0 -11   7  104.42    7.83
   0  11  -7  117.49    8.26
   0  11  -7  133.13    8.52
   0  11  -7  155.00    7.42
   0 -11   7  126.18    9.05
   0  11  -7  129.55    7.14
   0  11  -6    1.74    0.98
   0  11  -6    0.54    1.18
   0  11  -6    3.38    1.89
   0  11  -6    1.97    1.28
   0 -11   6    2.10    2.97
   0 -11   6    1.54    3.13
   0 -11   6    1.11    1.04
   0  11  -6    1.73    1.44
   0  11  -6    0.63    0.83
   0 -11   5    2.56    3.27
   0 -11   5    0.27    1.11
   0 -11   5    0.26    2.97
   0 -11   5    1.74    2.28
   0  11  -5   -0.11    1.18
   0 -11   5    1.06    1.19
   0  11  -5    0.39    1.18
   0  11  -5   -0.09    0.93
   0  11  -5    0.26    1.43
   0 -11   4    8.49    3.10
   0 -11   4    8.20    1.61
   0  11  -4    8.68    1.64
   0 -11   4    7.87    2.76
   0  11  -4   10.84    2.37
   0  11  -4    9.28    1.38
   0 -11   4    8.35    1.35
   0  11  -4   11.91    1.53
   0 -11   4    7.39    3.17
   0 -11   4    8.25    2.48
   0  11  -4    9.71    2.40
   0 -11   3   11.61    3.18
   0  11  -3   13.82    1.77
   0 -11   3    9.07    1.46
   0  11  -3   15.03    1.83
   0  11  -3   13.09    1.58
   0 -11   3   10.83    1.77
   0  11  -3   13.14    1.51
   0  11  -3   13.45    2.41
   0 -11   3   12.46    2.76
   0 -11   2    2.06    2.53
   0  11  -2   -0.25    1.52
   0 -11   2    3.19    2.81
   0 -11   2    0.62    0.95
   0  11  -2   -0.84    1.30
   0 -11   2    0.63    0.99
   0  11  -2    0.10    1.19
   0 -11   2    2.22    2.68
   0 -11   2    0.58    2.26
   0  11  -2   -0.79    0.90
   0  11  -2    0.24    0.95
   0  11  -1   30.96    2.69
   0 -11   1   26.48    3.60
   0 -11   1   26.39    2.23
   0  11  -1   33.00    2.34
   0 -11   1   34.07    4.09
   0  11  -1   36.78    3.64
   0 -11   1   33.74    4.10
   0  11  -1   31.27    2.46
   0 -11   1   27.27    2.66
   0 -11   0   48.62    4.82
   0 -11   0   59.36    5.24
   0 -11   0   53.32    5.37
   0 -11   0   58.82    5.06
   0 -11   0   52.25    3.60
   0  11   0   64.52    3.77
   0 -11   0   58.25    4.25
   0  11   0   60.83    4.14
   0  11   0   62.38    3.96
   0  11   0   60.92    5.00
   0 -11  -1  116.56    9.02
   0 -11  -1  154.64    9.59
   0  11   1  130.71    8.34
   0  11   1  143.18    8.05
   0  11   1  154.57    8.33
   0 -11  -1  159.49    9.60
   0 -11  -1  153.96    9.51
   0  11   1  135.56    8.17
   0 -11  -1  146.78    9.64
   0  11   1  153.14    8.14
   0 -11  -1  153.58    8.74
   0 -11  -2    4.80    1.96
   0  11   2    2.12    1.14
   0 -11  -2    2.77    1.11
   0 -11  -2    5.11    2.62
   0  11   2    6.19    1.07
   0  11   2    0.70    0.90
   0  11   2    5.40    1.34
   0 -11  -2    3.01    1.68
   0  11   2    3.82    0.91
   0  11   2    2.88    0.97
   0 -11  -2    4.26    2.58
   0 -11  -3  256.87   13.65
   0 -11  -3  242.41   14.29
   0  11   3  224.81   12.81
   0 -11  -3  227.03   13.06
   0  11   3  242.60   12.94
   0  11   3  222.03   12.68
   0 -11  -3  234.01   14.15
   0 -11  -3  232.37   14.39
   0  11   3  245.49   13.05
   0 -11  -3  249.54   14.15
   0 -11  -3  240.96   13.32
   0  11   4   12.50    1.27
   0 -11  -4   10.69    2.55
   0 -11  -4   16.77    3.21
   0  11   4   12.77    2.26
   0  11   4   16.88    1.81
   0  11   4   12.01    1.47
   0  11   4   12.19    1.56
   0 -11  -4   12.81    2.00
   0 -11  -4   13.43    3.03
   0 -11  -4   16.11    1.86
   0 -11  -4   11.31    2.97
   0 -11  -4   13.27    2.53
   0  11   5   11.80    1.32
   0 -11  -5   10.31    2.60
   0 -11  -5   11.72    2.95
   0  11   5   11.53    1.53
   0 -11  -5    8.89    2.82
   0  11   5   12.51    1.15
   0 -11  -5   11.51    2.17
   0 -11  -5   14.11    1.81
   0 -11  -5   14.48    3.10
   0  11   5   12.91    1.52
   0  11   5   13.55    1.77
   0 -11  -5   12.39    2.09
   0 -11  -5   18.49    3.05
   0  11   5   13.00    2.20
   0 -11  -6   -0.61    1.41
   0  11   6    0.74    0.95
   0 -11  -6    1.02    1.82
   0 -11  -6    1.86    2.65
   0  11   6    0.29    0.86
   0 -11  -6   -1.00    2.42
   0  11   6    1.61    1.46
   0  11   6   -0.58    1.04
   0 -11  -6    2.61    2.52
   0 -11  -6   -1.06    2.19
   0 -11  -7  138.71    8.22
   0 -11  -7  123.66    7.53
   0  11   7  112.80    6.84
   0 -11  -7  132.15    9.40
   0  11   7  114.62    6.93
   0 -11  -7  124.43    8.03
   0  11   7  119.68    6.98
   0 -11  -7  120.63    8.30
   0 -11  -7  130.16    7.68
   0 -11  -8   40.94    4.83
   0 -11  -8   40.30    4.06
   0  11   8   33.07    2.55
   0 -11  -8   32.13    3.39
   0 -11  -8   34.61    2.68
   0  11   8   26.94    5.33
   0 -11  -8   35.63    3.47
   0 -11  -8   34.14    4.31
   0  11   8   33.56    2.66
   0  11   8   29.92    2.58
   0  11   8   34.24    2.54
   0  11   9   28.22    2.34
   0  11   9   29.44    2.31
   0 -11  -9   27.08    3.73
   0 -11  -9   23.34    3.10
   0  11   9   26.50    2.39
   0 -11  -9   32.61    3.25
   0  11   9   26.29    2.17
   0 -11  -9   31.62    2.50
   0  11   9   29.10    2.44
   0 -11  -9   27.78    4.29
   0 -11  -9   26.27    3.92
   0 -11 -10    2.64    2.44
   0  11  10    0.61    1.22
   0  11  10    1.36    0.94
   0 -11 -10    0.93    1.43
   0  11  10    1.28    1.08
   0 -11 -10    6.46    2.97
   0 -11 -10    4.27    1.48
   0 -11 -10    2.73    2.47
   0  11  10    3.03    1.17
   0 -11 -10    3.49    2.30
   0  11  10    2.00    1.12
   0  11  11  122.42    7.50
   0 -11 -11  133.69    7.72
   0  11  11  128.17    7.52
   0  11  11  135.50    7.53
   0 -11 -11  139.43    8.35
   0 -11 -11  129.53    8.61
   0  11  11  124.22    7.37
   0 -11 -11  143.10    8.89
   0 -11 -11  111.44    8.47
   0 -11 -12   -0.94    1.25
   0  11  12   -0.27    1.08
   0 -11 -12   -0.98    2.00
   0  11  12   -0.49    1.26
   0  11  12    1.74    1.01
   0 -11 -12    1.52    2.86
   0  11  13  140.75    8.70
   0  11  13  163.71    8.99
   0 -11 -13  154.33    9.09
   0 -11 -13  166.30    9.72
   0 -11 -13  158.74   10.18
   0  11  13  161.41    8.78
   0  11  14    1.30    1.03
   0 -11 -14   -0.31    2.06
   0 -11 -14    0.65    1.36
   0  11  14    1.83    0.88
   0  11  14    4.20    1.37
   0 -11 -15    5.83    2.19
   0  11  15    5.05    1.08
   0  11  15    5.36    1.28
   0 -11 -15    5.25    1.53
   0 -11 -15    7.53    2.39
   0  11  16    0.35    1.01
   0 -11 -16   -1.78    1.84
   0 -11 -16   -0.49    1.87
   0 -11 -16    0.43    1.17
   0  11  17    9.76    1.11
   0 -11 -17    7.58    1.30
   0  11  17    8.82    1.13
   0 -11 -17   10.69    1.85
   0 -11 -18    0.42    0.71
   0 -11 -18   -1.03    1.13
   0  11  18    0.06    0.51
   0  11  18    0.36    0.55
   0  12 -12    5.65    0.76
   0 -12  11   -0.42    2.05
   0  12 -11    0.72    0.88
   0  12 -11    2.12    0.63
   0 -12  11    1.22    0.62
   0 -12  10   12.48    1.12
   0  12 -10   14.73    1.38
   0 -12  10   10.92    2.89
   0  12 -10    0.24    0.25
   0  12 -10   14.89    1.13
   0 -12   9    0.33    0.87
   0  12  -9   -0.47    0.86
   0  12  -9   -0.06    0.72
   0 -12   9   -0.84    2.47
   0  12  -9    0.36    1.26
   0 -12   9   -0.42    2.64
   0 -12   8   57.06    5.68
   0 -12   8   68.28    4.28
   0 -12   8   57.60    5.89
   0  12  -8   69.77    4.53
   0  12  -8   66.43    4.19
   0  12  -8   76.83    4.35
   0 -12   7   17.41    1.84
   0 -12   7   11.66    3.78
   0  12  -7   19.83    1.79
   0  12  -7   14.98    1.80
   0  12  -7   23.52    2.81
   0  12  -7   19.29    2.23
   0  12  -7   24.46    1.95
   0 -12   6   18.88    4.01
   0  12  -6   18.01    1.86
   0  12  -6   19.55    2.27
   0  12  -6   20.26    2.71
   0 -12   6   17.91    1.89
   0 -12   6   18.14    3.94
   0  12  -6   21.92    1.99
   0  12  -6   19.15    2.07
   0 -12   5    0.53    3.17
   0  12  -5    1.27    1.19
   0  12  -5    2.10    1.82
   0 -12   5   -0.79    2.45
   0  12  -5    0.35    1.43
   0 -12   5    0.82    3.15
   0  12  -5    1.42    1.13
   0  12  -5    1.83    1.10
   0 -12   5    2.02    1.09
   0  12  -4    4.07    1.14
   0 -12   4    2.87    1.15
   0  12  -4    2.91    1.11
   0 -12   4    2.76    3.43
   0 -12   4    6.01    3.14
   0  12  -4    3.65    1.51
   0 -12   4    1.50    2.57
   0  12  -4    3.23    1.93
   0 -12   4    0.19    2.20
   0  12  -3   38.33    3.25
   0 -12   3   39.26    5.07
   0  12  -3   46.43    4.34
   0  12  -3   43.09    3.28
   0 -12   3   33.68    2.80
   0  12  -3   47.66    2.98
   0 -12   3   42.60    4.30
   0 -12   3   35.20    3.26
   0  12  -3   39.41    2.92
   0  12  -2   10.28    2.27
   0 -12   2    5.53    1.15
   0  12  -2    5.57    1.23
   0 -12   2    9.10    3.00
   0  12  -2    8.30    1.77
   0 -12   2    5.80    3.11
   0 -12   2    5.03    2.97
   0 -12   2   10.11    3.69
   0 -12   2    7.48    1.48
   0 -12   1   29.84    2.83
   0  12  -1   31.90    2.45
   0 -12   1   27.43    3.96
   0 -12   1   36.15    4.57
   0 -12   1   28.04    2.31
   0  12  -1   35.67    3.74
   0 -12   1   29.87    4.15
   0  12   0   18.99    2.09
   0 -12   0   17.47    2.16
   0  12   0   20.76    2.25
   0 -12   0   13.69    3.27
   0  12   0   22.51    1.86
   0 -12   0   20.21    3.52
   0 -12   0   15.93    3.70
   0 -12   0   18.32    3.42
   0 -12  -1   31.41    2.99
   0  12   1   36.05    2.82
   0 -12  -1   34.59    4.12
   0 -12  -1   40.29    4.64
   0  12   1   36.69    2.68
   0  12   1   37.07    3.06
   0  12   1   37.46    2.64
   0  12   1   33.99    2.51
   0  12   1   34.32    2.63
   0 -12  -1   36.23    3.27
   0 -12  -1   39.95    4.51
   0 -12  -1   24.46    3.71
   0 -12  -2   55.52    5.56
   0 -12  -2   60.73    4.45
   0  12   2   56.78    3.83
   0  12   2   61.90    4.08
   0 -12  -2   54.49    5.40
   0  12   2   51.75    3.56
   0 -12  -2   61.24    5.34
   0 -12  -2   41.07    4.49
   0  12   2   56.14    3.70
   0 -12  -3    1.63    2.86
   0  12   3    1.13    1.07
   0  12   3   -0.29    0.79
   0 -12  -3    1.46    2.79
   0 -12  -3   -0.14    1.02
   0 -12  -3   -0.16    2.12
   0  12   3    0.47    1.14
   0  12   3    1.10    1.33
   0 -12  -3   -1.86    2.88
   0  12   4    6.85    1.99
   0  12   4    4.83    1.23
   0  12   4    5.93    0.94
   0  12   4    5.79    1.37
   0 -12  -4    4.27    2.17
   0 -12  -4    5.35    3.09
   0 -12  -4    7.13    1.41
   0 -12  -4    3.93    1.67
   0 -12  -4    3.81    2.93
   0  12   4    5.87    1.53
   0 -12  -4    3.77    2.97
   0  12   5    4.44    1.08
   0  12   5    3.56    1.24
   0 -12  -5    5.09    1.43
   0  12   5    5.56    1.75
   0 -12  -5    5.26    3.03
   0 -12  -5    5.29    1.80
   0 -12  -5    3.92    2.97
   0  12   5    5.59    1.31
   0 -12  -5    6.47    2.24
   0  12   5    4.37    1.27
   0 -12  -5    6.28    3.01
   0  12   6  179.99   10.27
   0 -12  -6  193.36   11.06
   0 -12  -6  199.67   11.07
   0 -12  -6  205.10   12.20
   0 -12  -6  205.23   11.62
   0  12   6  193.89   10.46
   0  12   6  180.31   10.36
   0 -12  -6  186.02   12.50
   0 -12  -6  155.92   11.48
   0 -12  -6  180.05   11.82
   0  12   6  175.50   11.33
   0 -12  -7    1.23    0.88
   0  12   7    0.95    1.07
   0 -12  -7    0.34    1.07
   0 -12  -7    1.88    1.51
   0 -12  -7    1.95    3.17
   0 -12  -7   -1.21    2.56
   0 -12  -7   -0.92    1.52
   0 -12  -7   -1.51    2.17
   0  12   7   -0.48    1.00
   0  12   7    1.95    1.12
   0 -12  -8    4.85    2.78
   0 -12  -8    6.98    2.05
   0 -12  -8    6.17    1.35
   0  12   8    6.49    1.33
   0 -12  -8    8.13    2.14
   0 -12  -8    8.87    2.79
   0  12   8    6.10    1.25
   0  12   8    6.04    1.24
   0 -12  -8    8.19    1.93
   0 -12  -9    5.46    1.78
   0  12   9    6.96    1.30
   0  12   9    6.73    1.51
   0 -12  -9   11.55    3.14
   0 -12  -9    3.62    2.97
   0 -12  -9    9.63    2.12
   0 -12  -9    5.98    2.76
   0  12   9    5.57    1.46
   0  12   9    5.92    1.23
   0 -12  -9    6.99    1.42
   0  12  10   16.23    1.79
   0 -12 -10   17.36    1.94
   0 -12 -10   12.90    3.29
   0 -12 -10   16.61    3.30
   0  12  10   14.63    1.77
   0  12  10   15.68    1.60
   0  12  10   14.32    1.86
   0 -12 -10   14.56    2.33
   0 -12 -10   13.26    2.49
   0  12  10   13.72    1.67
   0  12  11    7.64    1.28
   0 -12 -11   11.34    1.63
   0  12  11    6.79    1.38
   0 -12 -11    5.90    2.75
   0 -12 -11    8.03    1.99
   0 -12 -11    7.78    3.02
   0  12  11    7.54    1.41
   0  12  11    7.85    1.43
   0  12  12  141.46    7.78
   0  12  12  140.34    7.88
   0  12  12  128.41    7.78
   0 -12 -12  155.35    9.48
   0 -12 -12  149.63    8.11
   0  12  13   11.73    1.52
   0 -12 -13   19.24    2.70
   0  12  13   13.47    1.66
   0 -12 -13   17.19    3.27
   0  12  13   16.14    1.78
   0  12  13   12.34    1.53
   0 -12 -13   15.65    1.94
   0 -12 -14  138.58    7.75
   0  12  14  128.13    6.84
   0  12  14  117.12    6.91
   0  12  14  104.03    6.60
   0 -12 -14  118.58    8.05
   0  12  14  132.25    7.06
   0  12  15   -0.48    0.83
   0  12  15   -0.21    0.99
   0 -12 -15    2.50    1.94
   0  12  15    0.68    1.04
   0 -12 -16   15.29    2.32
   0  12  16   18.28    1.68
   0  12  16   24.95    1.88
   0 -12 -16   24.48    2.55
   0  12  17   11.02    1.08
   0 -12 -17   11.00    1.71
   0  12  17    9.40    0.99
   0 -12 -18   35.52    2.40
   0  13 -11   13.05    1.07
   0  13 -10    0.47    0.51
   0 -13  10    1.47    2.04
   0  13 -10    0.32    0.82
   0 -13   9    7.21    2.78
   0 -13   9    8.03    0.87
   0 -13   9    0.87    1.31
   0  13  -9   11.51    1.33
   0  13  -9   -0.07    0.43
   0  13  -9   11.12    1.00
   0  13  -8   14.94    1.38
   0 -13   8   13.10    1.34
   0  13  -8   12.86    1.29
   0  13  -8   15.83    1.77
   0 -13   8    9.54    3.09
   0  13  -8   15.11    1.36
   0 -13   8   14.91    3.12
   0 -13   7   46.09    5.42
   0 -13   7   55.60    3.70
   0  13  -7   64.35    3.76
   0  13  -7   66.16    3.79
   0 -13   7   48.09    5.32
   0  13  -7   57.16    4.03
   0 -13   6    2.74    3.12
   0  13  -6    6.20    1.20
   0 -13   6    3.03    1.07
   0  13  -6    5.58    1.50
   0  13  -6    4.83    1.07
   0  13  -6    2.86    1.21
   0 -13   6    2.68    3.06
   0  13  -5    3.96    1.45
   0 -13   5    9.90    1.39
   0  13  -5   10.32    1.73
   0 -13   5   11.93    3.63
   0  13  -5    9.80    1.31
   0  13  -5    9.70    1.37
   0  13  -4   13.75    2.02
   0 -13   4   15.08    2.84
   0 -13   4   15.56    4.20
   0  13  -4   18.05    2.13
   0 -13   4   13.33    1.60
   0  13  -4   17.35    1.72
   0  13  -4   18.65    1.76
   0 -13   3    5.76    3.54
   0  13  -3   -0.26    1.04
   0  13  -3    0.12    1.35
   0 -13   3    0.41    2.51
   0  13  -3    1.63    1.44
   0 -13   3    1.14    0.96
   0 -13   3   -1.62    2.99
   0  13  -2   16.31    2.15
   0 -13   2   12.35    3.46
   0 -13   2   13.99    3.46
   0  13  -2   14.95    1.67
   0 -13   2   21.31    3.45
   0 -13   2   13.94    3.98
   0  13  -1    1.87    1.18
   0  13  -1    1.85    1.02
   0 -13   1    0.72    2.85
   0 -13   1   -0.25    2.97
   0 -13   1    0.29    3.21
   0  13   0    0.09    1.13
   0 -13   0    2.50    2.64
   0  13   0   -0.09    0.92
   0  13   0    1.31    1.29
   0 -13   0    1.78    3.00
   0 -13   0   -1.71    3.55
   0  13   0    1.15    0.91
   0 -13   0    0.96    2.78
   0  13   1   -0.56    1.12
   0  13   1    0.09    0.92
   0 -13  -1   -0.21    2.47
   0 -13  -1    0.16    0.93
   0 -13  -1   -2.71    2.91
   0 -13  -1    2.54    3.31
   0  13   1    0.32    1.28
   0 -13  -1    0.51    2.72
   0 -13  -2    3.40    1.96
   0 -13  -2    3.86    3.06
   0  13   2    2.60    0.98
   0  13   2    2.63    1.28
   0 -13  -2    3.26    2.83
   0 -13  -2    1.29    0.98
   0  13   2    2.26    1.33
   0 -13  -2    3.29    3.35
   0  13   3   45.23    3.60
   0 -13  -3   46.77    4.18
   0  13   3   44.50    3.06
   0  13   3   42.79    4.29
   0 -13  -3   42.78    5.11
   0  13   3   44.53    3.32
   0 -13  -3   54.03    5.28
   0  13   3   49.01    3.33
   0 -13  -4    0.26    2.94
   0  13   4    4.82    1.28
   0 -13  -4    2.57    1.06
   0 -13  -4    2.34    2.36
   0  13   4    3.50    1.46
   0  13   4    5.35    1.80
   0  13   4    2.30    1.20
   0 -13  -4    2.84    3.30
   0  13   4    2.72    1.04
   0 -13  -4   -0.26    3.01
   0 -13  -5   46.19    3.56
   0 -13  -5   48.01    5.10
   0 -13  -5   43.73    5.00
   0  13   5   40.02    3.11
   0  13   5   47.85    3.25
   0  13   5   39.49    4.02
   0  13   5   43.31    3.28
   0 -13  -5   37.99    4.72
   0  13   5   42.77    3.03
   0  13   5   42.35    3.11
   0  13   6   43.12    3.00
   0 -13  -6   33.92    4.37
   0  13   6   44.40    3.92
   0  13   6   36.98    2.80
   0 -13  -6   36.09    4.58
   0 -13  -6   40.01    3.32
   0 -13  -6   36.84    4.75
   0 -13  -6   36.55    4.14
   0  13   6   36.29    2.91
   0 -13  -7   -0.42    2.57
   0  13   7   -0.25    1.05
   0 -13  -7    1.47    2.43
   0 -13  -7    0.67    1.02
   0  13   7    0.68    1.15
   0 -13  -7    4.70    3.22
   0  13   7   -0.86    1.17
   0  13   8    5.71    1.37
   0 -13  -8    2.31    3.25
   0 -13  -8    5.00    2.80
   0 -13  -8    6.39    1.71
   0  13   8    3.83    1.05
   0  13   8    5.09    1.23
   0 -13  -8    2.39    1.24
   0  13   9   22.04    2.16
   0 -13  -9   24.78    3.68
   0 -13  -9   18.16    3.79
   0 -13  -9   18.87    2.67
   0  13   9   18.68    1.83
   0 -13  -9   20.11    2.38
   0  13   9   14.78    1.74
   0  13   9   19.90    1.96
   0  13   9   19.51    2.05
   0 -13  -9   23.51    2.56
   0 -13  -9   24.33    1.97
   0  13  10    0.86    1.13
   0  13  10    1.01    1.26
   0 -13 -10    3.41    1.94
   0  13  10    0.48    0.94
   0 -13 -10   -0.47    2.66
   0 -13 -10    0.89    2.94
   0  13  10    0.93    1.20
   0 -13 -10    3.09    1.51
   0 -13 -10    2.39    1.16
   0 -13 -11    3.33    1.97
   0 -13 -11    3.95    2.73
   0  13  11    2.01    1.05
   0 -13 -11    2.54    1.20
   0  13  11    0.79    1.11
   0 -13 -11    3.70    2.89
   0  13  11    0.93    1.03
   0  13  11    0.96    0.91
   0 -13 -12   80.52    6.19
   0 -13 -12   79.44    4.73
   0 -13 -12   84.23    5.42
   0  13  12   71.86    4.54
   0  13  12   69.01    4.51
   0  13  12   71.04    4.44
   0  13  12   76.62    4.74
   0  13  13  104.33    6.62
   0 -13 -13  122.50    8.19
   0 -13 -13  121.10    6.95
   0  13  13  133.51    6.99
   0  13  13  123.23    6.73
   0  13  13  114.37    6.77
   0 -13 -14    7.76    2.05
   0 -13 -14    9.48    2.56
   0  13  14    6.81    1.06
   0  13  14    4.98    1.20
   0 -13 -14    5.04    1.23
   0  13  14    5.78    1.13
   0 -13 -15   20.54    1.84
   0 -13 -15   27.75    2.56
   0 -13 -15   21.97    2.89
   0  13  15   21.41    1.81
   0  13  15   22.98    1.62
   0 -13 -16   11.52    1.63
   0  13  16   12.61    1.09
   0 -13 -16    9.35    1.06
   0  13  17   17.28    1.25
   0 -13 -17   15.68    1.64
   0  14 -10   38.34    2.26
   0  14  -9    1.72    0.78
   0 -14   9   -0.14    1.11
   0  14  -8   39.03    1.87
   0  14  -8   40.73    1.36
   0  14  -7   13.52    1.27
   0  14  -7   13.80    1.66
   0 -14   7   12.76    3.05
   0  14  -6    0.09    1.22
   0  14  -6    1.54    0.88
   0 -14   6   -1.31    2.90
   0  14  -6    1.24    0.78
   0 -14   6   -2.08    2.91
   0  14  -5   65.65    3.74
   0  14  -5   56.83    3.67
   0  14  -5   53.77    3.86
   0  14  -5   58.81    3.97
   0 -14   5   46.00    5.56
   0 -14   5   47.42    5.20
   0  14  -4   16.28    1.53
   0  14  -4   15.48    1.88
   0 -14   4    9.67    3.68
   0  14  -4   10.36    1.75
   0  14  -4   15.36    1.60
   0  14  -3    4.16    1.10
   0 -14   3    4.29    3.20
   0 -14   3    6.77    2.63
   0 -14   3    3.69    3.58
   0  14  -3    4.38    1.49
   0  14  -3    5.61    1.27
   0  14  -2   85.38    4.68
   0  14  -2   74.27    4.62
   0  14  -2   69.54    4.45
   0 -14   2   77.48    6.96
   0 -14   2   71.69    6.07
   0  14  -2   71.02    4.89
   0 -14   1   29.43    4.63
   0  14  -1   35.20    3.24
   0  14  -1   37.42    2.74
   0  14  -1   45.41    3.21
   0 -14   1   41.85    5.07
   0 -14   1   34.41    4.45
   0 -14   1   33.99    4.26
   0  14  -1   42.35    2.98
   0 -14   0    2.09    3.35
   0  14   0    4.41    1.41
   0  14   0    1.84    1.53
   0 -14   0    2.45    2.96
   0 -14   0    0.26    3.04
   0  14   0    4.73    1.33
   0  14   1    0.67    1.12
   0 -14  -1   -2.80    2.93
   0  14   1   -0.63    1.27
   0 -14  -1    0.27    3.23
   0 -14  -1    0.29    3.50
   0 -14  -2  197.04   12.08
   0  14   2  214.23   11.63
   0 -14  -2  201.00   13.43
   0  14   2  217.76   13.10
   0 -14  -2  195.09   13.41
   0 -14  -2  222.25   13.41
   0  14   2  207.50   11.68
   0  14   3   10.46    2.32
   0 -14  -3    8.28    3.62
   0 -14  -3    9.81    3.50
   0  14   3    8.24    1.54
   0 -14  -3    9.31    2.45
   0  14   3    7.37    1.48
   0  14   4   13.38    1.61
   0  14   4   12.61    1.55
   0 -14  -4   14.31    3.72
   0 -14  -4   19.29    3.89
   0  14   4   14.36    1.75
   0 -14  -4   17.64    2.88
   0  14   4   15.76    1.85
   0 -14  -4    9.24    3.45
   0  14   4   14.42    2.46
   0  14   5   75.13    5.62
   0 -14  -5   74.87    5.75
   0  14   5   79.78    4.64
   0  14   5   68.37    4.46
   0  14   5   65.13    4.39
   0 -14  -5   85.04    6.85
   0 -14  -5   61.21    6.13
   0  14   5   67.23    4.33
   0 -14  -5   56.97    6.25
   0  14   6   11.48    1.68
   0  14   6    9.65    1.51
   0  14   6    9.85    1.39
   0 -14  -6    5.70    3.20
   0 -14  -6    6.77    3.25
   0  14   7   33.97    2.68
   0 -14  -7   27.57    3.81
   0 -14  -7   36.23    4.06
   0  14   7   30.62    2.27
   0 -14  -7   36.41    4.84
   0  14   7   33.49    2.65
   0  14   7   33.65    2.54
   0  14   8   45.05    2.98
   0  14   8   42.48    2.89
   0 -14  -8   54.92    4.84
   0  14   8   40.13    3.07
   0  14   8   48.14    3.27
   0  14   8   40.81    3.17
   0 -14  -8   44.98    4.99
   0 -14  -9   23.39    2.27
   0  14   9   22.87    2.01
   0  14   9   25.48    2.21
   0  14   9   19.79    1.71
   0 -14  -9   24.26    3.81
   0  14   9   16.71    1.79
   0 -14 -10  116.94    7.01
   0 -14 -10  101.30    8.05
   0  14  10  113.73    6.61
   0  14  10  115.57    6.79
   0  14  10  110.41    6.46
   0 -14 -10  122.82    8.16
   0  14  10  114.55    6.68
   0  14  11    1.03    1.08
   0 -14 -11   -0.46    1.63
   0 -14 -11    0.42    0.62
   0 -14 -11    1.96    2.66
   0  14  11    0.39    0.96
   0  14  11    0.20    0.74
   0 -14 -11   -0.61    2.57
   0 -14 -12    8.48    2.35
   0 -14 -12    8.80    1.90
   0  14  12    0.06    0.62
   0  14  12    8.10    1.16
   0 -14 -12   -0.20    0.60
   0  14  12    9.82    1.40
   0 -14 -12   11.46    3.02
   0  14  13    1.27    1.04
   0 -14 -13    3.36    1.64
   0  14  13    0.32    0.44
   0 -14 -13    2.74    2.52
   0 -14 -13   -0.06    0.47
   0  14  13    1.39    0.80
   0  14  14   39.48    1.81
   0 -14 -14   32.66    3.00
   0 -14 -14   38.54    2.44
   0 -14 -15    0.37    1.31
   0  14  15    1.32    0.85
   0 -14 -15   -0.67    1.84
   0  14  16    2.40    0.47
   0 -14 -16    3.08    0.98
   0  14  16    4.11    0.70
   0 -14 -16    3.43    1.24
   0  15  -8   11.12    1.06
   0  15  -7    0.22    0.49
   0  15  -7    1.61    0.89
   0  15  -6    9.87    1.32
   0 -15   6    6.62    1.41
   0  15  -6    9.30    0.96
   0 -15   6    5.88    2.79
   0  15  -5   54.90    3.07
   0  15  -5   49.05    3.11
   0  15  -5   56.49    3.42
   0  15  -4    1.00    0.91
   0 -15   4    2.14    3.32
   0  15  -4    1.44    1.13
   0  15  -4    1.96    0.78
   0 -15   3   -0.76    1.49
   0 -15   3   -1.80    3.29
   0  15  -3    2.83    1.08
   0  15  -2    0.97    1.05
   0 -15   2    2.46    3.57
   0  15  -2    0.80    1.35
   0 -15   2   -0.57    2.61
   0  15  -1  148.18    8.95
   0 -15   1  138.03    9.93
   0  15  -1  167.86    8.72
   0  15  -1  146.14    8.74
   0 -15   1  149.23   10.84
   0  15   0    0.13    1.39
   0 -15   0    4.31    3.73
   0  15   0   -0.29    1.26
   0  15   0    0.53    1.13
   0  15   1   44.14    3.15
   0 -15  -1   44.71    5.18
   0 -15  -1   35.58    5.18
   0  15   1   41.45    3.13
   0 -15  -1   48.42    5.04
   0  15   1   43.78    4.30
   0  15   1   39.83    3.39
   0  15   2   58.14    3.73
   0  15   2   72.79    5.34
   0 -15  -2   59.70    5.79
   0  15   2   60.69    4.01
   0  15   2   62.82    4.03
   0 -15  -2   52.95    6.01
   0  15   2   56.12    3.78
   0 -15  -2   51.63    5.73
   0  15   2   58.97    4.30
   0 -15  -3    4.48    3.15
   0  15   3    0.88    1.35
   0  15   3    1.03    0.98
   0  15   3    0.72    1.60
   0  15   3    3.02    1.22
   0 -15  -3    1.78    1.78
   0  15   3    2.07    1.19
   0  15   4   15.84    2.08
   0  15   4   16.83    1.62
   0 -15  -4   15.58    3.84
   0 -15  -4   13.94    2.76
   0  15   4   14.14    1.68
   0  15   4   17.60    2.55
   0  15   4   17.57    1.91
   0 -15  -4   13.74    3.84
   0  15   5    4.67    1.49
   0 -15  -5    6.46    2.54
   0  15   5    5.12    1.22
   0 -15  -5    6.90    3.20
   0  15   5    3.20    1.09
   0  15   5    5.75    1.29
   0 -15  -5    3.23    3.33
   0  15   6   14.46    1.72
   0  15   6   12.47    1.48
   0 -15  -6   12.66    2.95
   0  15   6   13.51    1.63
   0  15   6   11.26    1.81
   0 -15  -6   15.15    3.81
   0 -15  -6    7.29    3.14
   0  15   7   46.53    3.26
   0  15   7   41.35    3.16
   0 -15  -7   41.01    4.45
   0 -15  -7   43.96    5.33
   0  15   7   47.77    3.11
   0  15   7   46.96    3.38
   0 -15  -8    6.16    2.72
   0  15   8    2.18    1.12
   0  15   8    2.91    1.18
   0 -15  -8    1.49    3.18
   0  15   8    4.43    1.10
   0  15   8    2.79    0.93
   0 -15  -9   28.65    3.74
   0  15   9   30.39    2.30
   0  15   9   30.91    2.47
   0  15   9   27.02    2.12
   0  15  10   -0.77    1.08
   0  15  10    0.86    0.97
   0  15  10    0.06    0.77
   0 -15 -10    0.39    2.61
   0 -15 -10    0.83    2.73
   0 -15 -11    9.79    2.75
   0 -15 -11   12.45    3.01
   0  15  11   10.04    1.24
   0  15  11    9.87    1.05
   0 -15 -12    0.15    0.44
   0  15  12    0.14    0.98
   0 -15 -12    0.17    2.44
   0  15  12    0.15    0.71
   0  15  12   -0.21    0.84
   0 -15 -12    2.73    1.85
   0  15  13   35.41    1.69
   0  15  13   33.79    1.34
   0  15  14    0.10    0.77
   0 -15 -14   -1.31    1.87
   0 -15 -14    0.25    0.32
   0  15  15    7.28    0.87
   0 -15 -15    5.08    1.58
   0 -16   6    7.98    1.80
   0  16  -6   18.45    1.19
   0 -16   6   13.14    2.33
   0  16  -6   22.92    1.44
   0 -16   5    9.89    2.81
   0  16  -5   14.99    1.19
   0 -16   4    9.95    3.01
   0  16  -4   16.37    1.14
   0 -16   3    3.87    3.01
   0  16  -3    0.31    0.37
   0  16  -3    4.95    1.00
   0  16  -3    6.75    1.15
   0  16  -2    8.98    1.32
   0  16  -2    6.72    0.88
   0  16  -2    9.69    1.90
   0 -16   2    9.89    3.65
   0  16  -2    9.99    1.29
   0  16  -1    9.92    1.98
   0 -16   1   11.39    3.68
   0  16  -1    9.12    1.52
   0  16  -1   10.15    1.38
   0  16  -1   12.81    1.37
   0  16  -1    9.34    0.97
   0 -16   1    4.80    2.63
   0  16   0   98.71    5.70
   0 -16   0   90.42    7.61
   0  16   0   96.16    5.97
   0  16   0   92.78    5.43
   0  16   0   89.92    5.39
   0  16   0   98.04    6.78
   0  16   0  106.98    5.75
   0  16   1   26.91    2.25
   0  16   1   24.97    3.03
   0 -16  -1   24.81    4.49
   0  16   1   27.14    2.17
   0  16   1   22.74    2.41
   0 -16  -1   21.64    3.85
   0  16   1   24.37    1.91
   0  16   2    1.50    1.37
   0  16   2    1.26    1.17
   0 -16  -2    3.99    3.07
   0  16   2    0.89    0.97
   0  16   2    1.05    1.53
   0 -16  -2    2.06    3.28
   0  16   2    1.36    0.92
   0  16   3    3.39    1.01
   0  16   3    2.22    1.19
   0 -16  -3    4.88    3.34
   0  16   3    2.18    1.26
   0  16   3    3.24    1.08
   0  16   3    3.79    1.54
   0  16   3    3.36    0.94
   0  16   4   21.34    2.09
   0 -16  -4   17.15    3.74
   0  16   4   25.92    2.00
   0  16   4   20.47    1.62
   0 -16  -4   22.88    4.06
   0 -16  -5   -0.30    2.10
   0 -16  -5    6.49    3.08
   0  16   5    1.20    1.21
   0  16   5    0.81    0.85
   0 -16  -5    0.75    3.10
   0 -16  -6    0.91    2.54
   0 -16  -6    2.11    2.30
   0  16   6    0.50    1.21
   0 -16  -6    0.49    3.36
   0  16   6    1.36    0.92
   0  16   6    0.92    1.10
   0  16   6    1.98    1.05
   0  16   7    4.72    1.07
   0  16   7    2.84    1.16
   0  16   7    4.19    0.84
   0  16   7    4.14    1.17
   0  16   7    3.27    1.16
   0 -16  -7    5.22    3.27
   0 -16  -8   16.11    3.58
   0  16   8   10.19    1.46
   0  16   8   11.70    1.17
   0  16   8   11.48    1.37
   0 -16  -8   11.11    2.79
   0 -16  -9    7.13    2.62
   0 -16  -9    9.15    3.05
   0  16   9    7.75    1.13
   0  16   9    6.33    0.94
   0 -16 -10   12.53    2.73
   0  16  10   11.33    1.39
   0  16  10   11.84    1.18
   0 -16 -10   11.02    2.88
   0  16  10   16.00    1.43
   0 -16 -11    7.18    2.44
   0  16  11   11.58    1.19
   0  16  11   11.35    1.09
   0 -16 -11    8.79    2.59
   0  16  11   14.08    1.40
   0 -16 -12    1.49    2.00
   0 -16 -12    1.92    1.36
   0  16  12    2.77    0.64
   0  16  12    4.77    0.99
   0  16  12    2.89    0.54
   0 -16 -13    4.07    1.89
   0  16  13    5.86    0.93
   0  16  14   21.96    1.48
   0 -16 -14   17.32    2.07
   0 -17   5    5.10    1.38
   0  17  -4    0.25    0.45
   0  17  -4    0.23    0.49
   0 -17   4    1.24    1.86
   0  17  -3   -0.08    0.62
   0 -17   3    2.33    2.40
   0  17  -3    0.98    0.61
   0  17  -2    0.49    0.73
   0  17  -2    0.02    0.10
   0  17  -2    1.41    0.77
   0  17  -1    0.22    0.36
   0  17  -1    5.08    0.99
   0 -17   1    6.66    2.96
   0 -17   1   -0.95    1.34
   0  17  -1    5.98    0.90
   0 -17   0    6.01    3.06
   0  17   0    6.95    1.06
   0  17   0    3.08    0.87
   0 -17   0    4.45    2.46
   0  17   0    4.59    0.71
   0  17   1   37.91    1.51
   0  17   1   41.40    1.46
   0  17   1   44.80    1.91
   0 -17  -1   41.12    3.75
   0 -17  -1   35.38    3.97
   0  17   2    5.90    0.86
   0 -17  -2    8.38    3.13
   0  17   2    8.23    1.01
   0  17   2    8.02    1.23
   0  17   3    3.90    1.10
   0 -17  -3    1.85    2.80
   0 -17  -3    6.70    3.02
   0  17   3    5.21    0.92
   0  17   4   11.25    1.44
   0  17   4   10.67    1.17
   0  17   4    9.94    1.21
   0 -17  -4    9.10    3.23
   0 -17  -5    8.98    3.26
   0 -17  -5   -0.40    0.63
   0  17   5    7.33    0.98
   0  17   5    5.62    1.14
   0 -17  -5    3.08    2.47
   0  17   5    0.52    0.37
   0 -17  -6    0.84    3.01
   0  17   6    3.88    1.06
   0  17   6    0.26    0.34
   0  17   6    3.98    0.87
   0 -17  -6    3.75    2.03
   0 -17  -6   -0.24    1.32
   0 -17  -7   44.87    3.11
   0  17   7   46.70    1.88
   0  17   7   56.32    2.11
   0 -17  -7   47.34    4.10
   0  17   7   51.23    1.82
   0 -17  -8    2.58    2.75
   0  17   8    0.07    0.30
   0 -17  -8   -1.18    1.98
   0  17   8    0.52    0.74
   0  17   9   19.71    1.28
   0  17   9   18.93    1.20
   0 -17  -9   15.74    2.93
   0 -17  -9   20.50    2.61
   0  17  10    0.28    0.15
   0 -17 -10    1.23    1.90
   0  17  10    1.16    0.71
   0 -17 -10   -0.53    1.97
   0  17  10    0.85    0.81
   0 -17 -11    5.90    1.93
   0  17  11    4.47    0.63
   0 -17 -11    2.60    1.53
   0  17  11    6.59    0.88
   0 -17 -12   -1.50    1.60
   0  17  12    0.19    0.56
   0 -17 -13   20.01    2.05
   0  17  13   24.53    1.51
   0  18  -2   12.23    0.92
   0 -18   2    4.08    1.90
   0 -18   1    2.15    2.04
   0  18  -1    0.99    0.58
   0  18   0   61.08    1.82
   0 -18   0   35.45    3.22
   0  18   1   -0.05    0.19
   0  18   1    0.56    0.73
   0 -18  -1    0.29    2.38
   0 -18  -1   -2.19    2.06
   0  18   2    0.64    0.44
   0  18   2    0.76    0.73
   0  18   3    6.74    1.04
   0 -18  -3    3.24    2.29
   0  18   3    7.01    0.76
   0 -18  -3    2.60    2.30
   0  18   4   21.00    1.62
   0  18   4   17.97    1.34
   0 -18  -4   17.86    2.99
   0 -18  -4   12.80    2.42
   0  18   5   11.34    1.24
   0 -18  -5   10.11    2.70
   0 -18  -6    7.20    2.69
   0  18   6   10.85    1.18
   0  18   7   24.85    1.77
   0 -18  -7   19.97    3.11
   0  18   7   23.22    1.62
   0 -18  -8   11.92    2.45
   0 -18  -8   -0.14    0.59
   0  18   9    0.03    0.58
   0 -18  -9    0.87    1.82
   0 -18  -9   -0.14    1.09
   0  18   9    0.03    0.50
   0  18  10    0.38    0.49
   0 -18 -10   -0.86    1.16
   0 -18 -10    1.24    1.22
   0  18  11    5.54    0.58
   0  19   1    6.44    0.60
   0  19   2    0.16    0.44
   0 -19  -3    0.63    1.25
   0  19   3    2.23    0.55
   0  19   4    1.98    0.55
   0 -19  -4    0.84    1.48
   0  19   5    6.94    0.75
   0 -19  -5    6.00    1.83
   0 -19  -6    3.06    1.55
   0  19   6    2.66    0.54
   0 -19  -7   16.90    2.04
  -1  18   9   -0.07    0.40
   1 -18  -8   -0.98    1.61
  -1  18   8    0.57    0.48
   1 -18  -7    4.06    1.90
  -1  18   7    2.78    0.59
   1 -18  -6   -1.05    2.02
  -1  18   6    0.28    0.52
  -1  18   6    0.71    0.51
   1 -18  -5    6.69    2.40
  -1  18   5    9.94    0.89
  -1  18   4    2.19    0.57
  -1  18   4    1.42    0.58
  -1  18   4    3.57    0.70
   1 -18  -4    0.27    2.16
  -1  18   3    2.61    0.46
  -1  18   3    4.67    0.76
   1 -18  -3    2.18    1.43
   1 -18  -3    3.92    2.23
  -1  18   3    4.46    0.61
   1 -18  -2    1.34    1.93
  -1  18   2    0.35    0.62
  -1  18   1    9.51    0.76
  -1  18   1   11.99    0.98
   1 -18  -1    8.53    2.08
  -1  18   0   38.17    1.86
   1 -18   0   24.80    2.78
   1 -18   1    6.52    1.98
   1 -18   1   15.93    2.33
  -1  17  12    0.23    0.35
  -1  17  11    0.99    0.53
   1 -17 -11    0.63    1.34
  -1  17  10   33.47    2.11
   1 -17 -10   37.58    3.14
   1 -17  -9   17.56    2.76
  -1  17   9   19.05    1.19
  -1  17   9   14.22    1.12
  -1  17   8   12.91    1.04
  -1  17   8   10.68    1.07
   1 -17  -8   11.39    2.09
  -1  17   8   14.26    1.23
  -1  17   7    4.93    0.98
  -1  17   7    5.07    0.72
   1 -17  -7    6.96    2.83
  -1  17   7    3.43    0.87
  -1  17   7    4.53    0.85
   1 -17  -6   25.43    3.39
  -1  17   6   28.06    1.13
  -1  17   6   28.84    1.49
  -1  17   6   29.28    1.38
  -1  17   5    2.14    0.90
   1 -17  -5    0.78    2.88
  -1  17   5    3.81    0.96
  -1  17   5    3.24    0.68
  -1  17   5    2.64    0.81
  -1  17   4    5.49    0.92
  -1  17   4    5.16    0.96
  -1  17   4    6.88    1.07
   1 -17  -4    5.06    2.47
   1 -17  -4    7.82    2.95
   1 -17  -3    4.01    2.82
   1 -17  -3    5.88    2.98
  -1  17   3    4.70    0.87
  -1  17   3    5.28    1.01
  -1  17   2    0.56    0.71
  -1  17   2    0.37    0.64
  -1  17   2   -0.29    0.87
   1 -17  -2    1.42    2.53
  -1  17   1    1.18    0.68
  -1  17   1    1.87    0.67
  -1  17   1    2.48    0.90
   1 -17   0    9.30    3.00
  -1  17   0   12.14    1.14
   1 -17   0    6.33    2.31
  -1  17  -1   55.81    1.39
   1 -17   1   50.66    3.97
  -1  17  -1   67.72    1.91
   1 -17   2    1.44    2.50
  -1  17  -2    1.57    0.71
  -1  17  -2    1.33    0.42
  -1  17  -3    0.83    0.56
   1 -17   3    1.34    2.19
   1 -17   4    4.83    1.55
   1 -17   4    8.53    1.93
  -1  16  13    9.30    0.87
   1 -16 -13    7.42    1.57
  -1  16  12    0.73    0.65
  -1  16  12    0.17    0.49
   1 -16 -12   -1.53    1.74
  -1  16  11   55.80    3.06
   1 -16 -11   47.99    4.00
  -1  16  10   23.51    1.19
   1 -16 -10   24.41    2.90
  -1  16   9    1.02    0.76
   1 -16  -9   -1.06    2.18
   1 -16  -9   -0.55    2.63
  -1  16   9    0.17    0.78
  -1  16   8    3.57    0.87
  -1  16   8    2.81    0.88
  -1  16   8    2.15    1.04
  -1  16   7   14.77    1.63
  -1  16   7   16.07    1.57
  -1  16   7   18.60    1.60
   1 -16  -7   13.54    3.76
   1 -16  -7   10.83    2.67
  -1  16   6    1.06    1.07
  -1  16   6    0.06    0.83
   1 -16  -6    2.10    2.45
   1 -16  -6   -0.59    2.19
  -1  16   6    1.08    1.01
   1 -16  -6   -2.36    3.17
   1 -16  -5    3.21    2.80
  -1  16   5   10.51    1.33
   1 -16  -5   13.08    3.63
  -1  16   5   10.66    1.26
  -1  16   5   10.50    1.36
   1 -16  -5    1.90    1.67
  -1  16   4   13.65    1.62
  -1  16   4   14.70    1.35
  -1  16   4   19.72    1.60
   1 -16  -4   14.98    3.61
  -1  16   4   15.20    1.45
  -1  16   3    1.91    0.96
  -1  16   3    0.41    1.12
  -1  16   3    0.69    0.82
  -1  16   3    0.38    0.98
   1 -16  -2    7.49    3.65
  -1  16   2   16.59    1.49
  -1  16   2   16.73    1.66
  -1  16   2   10.59    1.68
   1 -16  -2   15.02    3.45
  -1  16   1   66.76    4.32
  -1  16   1   74.02    4.74
   1 -16  -1   58.99    6.29
  -1  16   1   74.97    4.33
  -1  16   1   81.14    4.55
   1 -16  -1   72.14    6.09
  -1  16   0   65.27    3.72
  -1  16   0   57.15    3.45
  -1  16   0   55.30    3.87
  -1  16   0   52.31    3.38
   1 -16   0   56.52    5.90
  -1  16   0   56.39    3.47
  -1  16  -1    9.90    1.14
  -1  16  -1   10.38    1.09
   1 -16   1    5.09    2.66
  -1  16  -1   11.65    1.36
   1 -16   1    9.39    3.61
   1 -16   2    2.68    0.95
  -1  16  -2    0.23    0.39
   1 -16   2   11.25    3.52
  -1  16  -2   11.63    1.22
  -1  16  -2   12.09    1.07
  -1  16  -3    4.65    0.66
  -1  16  -3    4.86    0.85
  -1  16  -3    4.98    0.90
   1 -16   3    5.27    2.97
  -1  16  -4    7.25    0.69
  -1  16  -4    7.51    0.97
  -1  16  -4    5.83    0.87
   1 -16   5   -0.97    2.38
  -1  16  -5    0.64    0.52
   1 -16   5    2.06    1.83
  -1  16  -5   -0.22    0.56
  -1  16  -6    3.03    0.49
  -1  15  14   14.11    1.15
   1 -15 -14   13.21    1.93
  -1  15  13    2.45    0.63
  -1  15  13    2.58    0.81
  -1  15  12    2.79    0.92
  -1  15  12    1.20    0.66
  -1  15  12    0.03    0.08
   1 -15 -12    1.98    1.51
  -1  15  11    3.47    0.84
   1 -15 -11    4.71    2.37
   1 -15 -11    2.68    2.56
  -1  15  11    3.41    0.70
   1 -15 -10    1.14    2.65
  -1  15  10    0.05    0.37
   1 -15 -10   -1.27    2.50
  -1  15  10    1.75    0.83
  -1  15  10    1.12    0.76
  -1  15  10    1.42    0.88
  -1  15   9    4.26    1.08
  -1  15   9    2.73    0.96
  -1  15   9    3.74    0.92
  -1  15   9    4.74    1.26
  -1  15   8   43.99    2.18
   1 -15  -8   37.24    3.69
  -1  15   8   36.60    1.99
  -1  15   8   41.53    1.94
  -1  15   8   37.89    1.77
  -1  15   8   40.02    1.98
  -1  15   7   28.74    1.84
  -1  15   7   30.72    1.78
   1 -15  -7   29.98    4.34
  -1  15   7   30.02    1.91
   1 -15  -6    3.21    2.92
  -1  15   6   -0.28    0.53
   1 -15  -6    0.93    2.46
  -1  15   6    1.79    0.91
   1 -15  -6    2.15    3.56
  -1  15   6    2.05    1.21
   1 -15  -5   14.42    3.73
  -1  15   5   10.49    1.38
  -1  15   5   12.25    1.53
   1 -15  -5    3.88    2.48
  -1  15   5   11.10    1.51
   1 -15  -5    7.88    3.37
   1 -15  -4   17.43    2.77
   1 -15  -4   16.63    4.19
  -1  15   4   18.26    1.75
   1 -15  -4   17.95    3.99
  -1  15   4   14.83    1.76
  -1  15   4   19.68    1.86
  -1  15   3   15.66    1.49
  -1  15   3   19.40    1.74
  -1  15   3   15.76    1.60
   1 -15  -3   20.98    4.20
   1 -15  -2   25.08    4.20
   1 -15  -2   17.07    4.36
  -1  15   2   19.45    1.97
  -1  15   2   20.72    1.78
  -1  15   1   85.33    5.15
  -1  15   1   80.89    6.12
   1 -15  -1   76.78    6.94
  -1  15   1   97.16    5.37
   1 -15  -1   77.34    7.45
  -1  15   0    2.67    1.15
   1 -15   0    2.04    3.63
  -1  15   0    3.00    1.11
  -1  15   0    4.22    1.69
  -1  15   0    0.92    1.30
   1 -15   1   22.42    3.66
  -1  15  -1   20.89    2.12
  -1  15  -1   18.62    1.84
   1 -15   1   14.24    4.21
  -1  15  -1   19.25    1.87
  -1  15  -2    0.53    1.07
   1 -15   2   -0.27    3.55
   1 -15   2    0.36    2.52
  -1  15  -2    1.45    1.07
  -1  15  -2    0.73    1.18
  -1  15  -3   26.72    2.03
   1 -15   3   23.70    4.34
  -1  15  -3   27.06    1.81
  -1  15  -3   28.22    1.79
  -1  15  -4    7.29    1.15
   1 -15   4    9.06    3.50
  -1  15  -4    7.05    1.20
   1 -15   5    1.00    2.92
  -1  15  -5    2.69    0.97
  -1  15  -5    2.41    0.88
  -1  15  -6   25.89    1.76
   1 -15   6   18.42    3.26
  -1  15  -7    0.54    0.51
   1 -15   7    0.73    1.49
  -1  14  15    5.88    0.77
   1 -14 -15    2.12    1.53
   1 -14 -14    0.06    0.58
   1 -14 -14    1.49    1.95
  -1  14  14    5.75    0.90
  -1  14  14    4.76    0.77
  -1  14  14    0.07    0.30
  -1  14  13   11.95    1.12
  -1  14  13    8.99    1.01
   1 -14 -13    8.55    2.55
  -1  14  12   19.05    1.56
  -1  14  12   19.66    1.42
  -1  14  12   16.28    1.41
   1 -14 -12   18.69    3.25
  -1  14  11    2.41    0.85
  -1  14  11    4.20    1.08
  -1  14  11    1.76    0.95
   1 -14 -11    0.76    0.90
   1 -14 -11    2.96    2.68
   1 -14 -11   -0.72    2.56
  -1  14  11    2.74    0.94
   1 -14 -10    0.95    0.92
  -1  14  10    0.28    0.91
   1 -14 -10   -0.21    2.84
  -1  14  10    0.27    0.86
  -1  14  10    0.75    0.99
  -1  14  10    1.01    0.98
  -1  14  10   -0.44    1.21
   1 -14 -10    1.54    2.90
  -1  14   9   -0.46    1.09
  -1  14   9   -0.47    0.97
  -1  14   9   -0.28    0.95
  -1  14   9    0.38    0.97
  -1  14   9   -0.50    0.89
   1 -14  -9   -0.43    2.89
  -1  14   8    6.01    1.26
  -1  14   8    6.13    1.15
   1 -14  -8    6.47    3.03
  -1  14   8    5.57    1.41
   1 -14  -8    5.04    3.62
  -1  14   8    5.97    1.24
  -1  14   7   29.12    2.27
  -1  14   7   23.26    2.31
   1 -14  -7   31.48    3.82
   1 -14  -7   20.33    3.58
  -1  14   7   27.35    2.28
   1 -14  -7   31.16    4.60
   1 -14  -6    9.25    3.34
  -1  14   6   12.44    1.51
  -1  14   6   11.37    1.67
   1 -14  -6    9.39    3.85
   1 -14  -5   44.87    4.56
  -1  14   5   45.93    3.23
   1 -14  -5   40.95    5.32
  -1  14   5   48.63    3.35
  -1  14   5   49.40    3.41
  -1  14   5   48.82    3.59
   1 -14  -5   40.52    5.19
  -1  14   4   15.87    1.80
  -1  14   4   13.75    1.59
   1 -14  -4   15.84    3.97
   1 -14  -4   14.59    3.95
   1 -14  -4   17.24    3.02
  -1  14   4   12.23    1.89
   1 -14  -3  102.28    7.01
  -1  14   3   95.26    5.92
  -1  14   3  107.66    6.18
  -1  14   3  103.98    6.41
  -1  14   3  108.02    7.10
   1 -14  -3  106.92    8.31
   1 -14  -2   15.40    2.36
  -1  14   2   18.41    1.89
   1 -14  -2   16.89    4.25
  -1  14   2   16.44    1.74
  -1  14   2   22.43    2.77
  -1  14   2   14.83    1.65
  -1  14   2   20.65    2.18
   1 -14  -2   16.88    4.11
  -1  14   1    1.34    1.02
   1 -14  -1   -0.62    3.55
  -1  14   1    2.95    1.24
  -1  14   1    0.52    1.06
   1 -14  -1    1.60    3.22
   1 -14   0   95.85    8.43
   1 -14   0   89.56    7.65
  -1  14   0  107.22    6.14
  -1  14   0   99.93    6.07
  -1  14  -1   83.26    5.20
   1 -14   1   70.47    6.65
  -1  14  -1   86.85    5.18
   1 -14   1   83.99    7.61
  -1  14  -2   -0.35    1.28
   1 -14   2    0.87    2.75
  -1  14  -2    0.57    0.84
   1 -14   2    0.61    3.63
  -1  14  -2   -0.09    1.13
  -1  14  -2   -0.37    1.15
   1 -14   3   15.73    3.08
  -1  14  -3   20.37    1.67
  -1  14  -3   16.95    1.97
  -1  14  -3   18.90    1.88
   1 -14   3   20.67    2.63
   1 -14   3   18.32    4.51
  -1  14  -3   23.27    1.92
  -1  14  -4   38.12    2.27
  -1  14  -4   36.78    1.95
  -1  14  -4   40.66    2.19
   1 -14   4   31.77    3.06
   1 -14   4   27.76    4.59
  -1  14  -4   34.30    2.35
  -1  14  -4   32.34    2.40
   1 -14   5    5.76    3.06
  -1  14  -5    2.73    0.79
   1 -14   5    5.09    2.06
  -1  14  -5    5.19    1.09
  -1  14  -5    2.26    0.91
   1 -14   5    1.74    3.36
  -1  14  -6    0.19    0.64
   1 -14   6    1.73    2.86
  -1  14  -6   -0.23    1.07
   1 -14   6   -0.52    1.79
  -1  14  -6    0.67    0.79
  -1  14  -6    0.06    0.85
  -1  14  -7   83.77    4.85
  -1  14  -7   82.81    4.68
   1 -14   7   75.80    5.35
  -1  14  -7   79.76    4.54
  -1  14  -7   81.51    4.68
   1 -14   8    1.52    1.44
  -1  14  -8    2.52    0.86
   1 -14   8    0.57    1.27
   1 -14   8    0.24    1.80
  -1  14  -9   29.40    1.77
  -1  14  -9   23.68    1.48
   1 -13 -16    7.02    1.30
  -1  13  15   11.46    1.25
  -1  13  15   14.63    1.33
   1 -13 -15   12.34    2.23
  -1  13  14   14.27    1.30
   1 -13 -14   12.77    2.00
   1 -13 -14   14.27    2.62
  -1  13  14   15.28    1.18
  -1  13  14   14.30    1.33
  -1  13  13   11.44    1.36
  -1  13  13   12.30    1.23
   1 -13 -13   11.26    2.10
   1 -13 -13   14.97    3.05
  -1  13  13   11.79    1.29
   1 -13 -12   42.31    2.95
   1 -13 -12   39.76    3.92
  -1  13  12   41.35    2.13
  -1  13  12   44.70    2.03
  -1  13  12   46.28    2.24
   1 -13 -11   19.82    3.54
  -1  13  11   18.37    1.46
  -1  13  11   20.84    1.68
   1 -13 -11   12.78    3.07
   1 -13 -11   19.32    2.41
  -1  13  11   16.82    1.54
  -1  13  11   19.46    1.68
   1 -13 -10   27.03    3.94
  -1  13  10   26.62    2.19
  -1  13  10   25.86    2.12
  -1  13  10   23.90    2.08
  -1  13  10   25.40    2.17
   1 -13 -10   34.11    4.19
   1 -13 -10   26.72    2.82
  -1  13  10   24.02    2.34
  -1  13   9   35.02    2.72
  -1  13   9   41.56    2.81
  -1  13   9   31.38    2.61
   1 -13  -9   43.87    4.64
  -1  13   9   37.58    2.87
   1 -13  -9   36.05    3.20
  -1  13   9   34.77    2.69
  -1  13   8   44.87    3.18
  -1  13   8   50.15    3.39
   1 -13  -8   42.08    4.63
   1 -13  -8   43.74    3.44
  -1  13   8   46.26    3.18
   1 -13  -8   35.61    5.02
  -1  13   8   44.40    3.24
  -1  13   7   44.52    3.23
  -1  13   7   44.18    3.38
  -1  13   7   49.33    3.44
   1 -13  -7   53.17    4.96
   1 -13  -7   52.97    5.51
   1 -13  -7   37.97    4.66
  -1  13   7   49.30    3.28
  -1  13   6  265.42   14.38
   1 -13  -6  303.89   16.80
   1 -13  -6  284.32   15.88
  -1  13   6  267.35   14.49
   1 -13  -5   25.17    3.58
   1 -13  -5   20.43    4.30
  -1  13   5   21.53    2.01
   1 -13  -5   19.47    4.12
  -1  13   5   24.45    2.30
   1 -13  -4    2.32    2.33
  -1  13   4    1.39    1.38
   1 -13  -4    0.56    3.45
   1 -13  -4   -0.58    3.41
  -1  13   4    4.61    1.67
  -1  13   4    2.51    0.83
  -1  13   4    3.03    1.11
  -1  13   3    0.43    1.41
  -1  13   3    1.67    1.46
  -1  13   3    2.72    0.98
   1 -13  -3   -1.08    2.24
  -1  13   3    0.18    1.14
   1 -13  -3   -3.35    3.59
   1 -13  -2   11.77    3.57
  -1  13   2   13.75    1.58
   1 -13  -2   18.52    2.73
  -1  13   2   14.62    1.68
   1 -13  -2   13.97    4.06
  -1  13   2   17.06    1.80
  -1  13   2   12.87    1.99
   1 -13  -1    1.54    3.77
  -1  13   1    1.58    1.17
  -1  13   1    3.07    1.58
   1 -13  -1    3.87    3.32
  -1  13   1    1.40    1.13
  -1  13   1    1.77    1.00
   1 -13  -1    6.95    3.54
  -1  13   0   16.06    1.89
  -1  13   0   16.20    2.10
  -1  13   0   15.42    1.75
   1 -13   0   16.85    4.42
   1 -13   0   17.55    3.64
  -1  13   0   16.13    1.82
  -1  13   0   15.39    1.67
   1 -13   1    1.27    3.02
   1 -13   1    3.14    3.57
  -1  13  -1    6.46    1.18
  -1  13  -1    5.82    1.04
  -1  13  -1    5.94    1.36
   1 -13   2    9.31    3.17
  -1  13  -2   12.17    1.67
  -1  13  -2    8.49    1.50
   1 -13   2   10.75    3.40
  -1  13  -2   10.89    1.30
  -1  13  -2    8.90    1.39
   1 -13   2    7.19    4.08
  -1  13  -3   67.31    5.09
   1 -13   3   72.97    6.19
   1 -13   3   71.09    7.14
  -1  13  -3   76.01    5.04
  -1  13  -3   81.58    4.76
   1 -13   4   28.64    4.55
   1 -13   4   29.00    3.62
   1 -13   4   38.92    2.85
  -1  13  -4   39.85    4.10
  -1  13  -4   39.07    2.67
  -1  13  -4   37.08    3.11
   1 -13   4   36.24    5.35
  -1  13  -4   43.28    2.85
  -1  13  -5    2.27    1.65
  -1  13  -5    1.97    0.95
   1 -13   5    1.34    1.15
   1 -13   5    2.49    3.36
  -1  13  -5    1.33    1.08
   1 -13   5    1.04    3.03
  -1  13  -5   -1.30    1.28
  -1  13  -5    1.67    0.99
   1 -13   6   12.15    3.57
   1 -13   6    8.41    1.39
  -1  13  -6   10.63    1.64
  -1  13  -6   10.12    1.22
  -1  13  -6    9.46    1.28
  -1  13  -6    8.45    1.36
   1 -13   6    5.42    3.40
  -1  13  -7   34.80    2.67
  -1  13  -7   35.73    2.34
   1 -13   7   31.27    2.44
  -1  13  -7   33.54    2.37
   1 -13   8    0.12    0.87
  -1  13  -8    0.20    0.68
  -1  13  -8    1.38    0.75
   1 -13   8   -2.60    2.92
  -1  13  -8    0.53    1.00
   1 -13   8   -3.68    2.60
  -1  13  -9    5.37    0.76
   1 -13   9   -0.40    0.46
   1 -13   9    4.49    2.60
   1 -13   9   -0.67    0.78
  -1  13  -9    4.89    1.10
  -1  13  -9    5.26    0.73
  -1  13 -10   -0.02    0.25
  -1  13 -10    0.61    0.74
  -1  13 -11   19.38    1.30
  -1  12  17    1.43    0.50
   1 -12 -17    2.04    1.04
   1 -12 -16   10.22    2.05
   1 -12 -16   13.27    1.84
   1 -12 -16    7.95    1.05
   1 -12 -16    5.55    1.63
   1 -12 -15   12.25    1.52
   1 -12 -15    8.47    2.06
  -1  12  15   10.64    1.31
  -1  12  15   13.27    1.32
   1 -12 -14   -0.97    1.18
  -1  12  14    2.05    1.08
   1 -12 -14   -0.34    2.29
   1 -12 -14    1.02    1.83
  -1  12  14    1.14    0.92
   1 -12 -13    1.43    1.27
  -1  12  13    1.86    1.01
   1 -12 -13    1.98    2.72
  -1  12  13    0.50    1.13
  -1  12  12  145.03    7.52
   1 -12 -12  131.24    7.65
   1 -12 -12  151.24    9.21
   1 -12 -11  243.17   13.49
   1 -12 -11  238.58   12.89
   1 -12 -11  256.00   14.39
  -1  12  11  234.58   12.69
  -1  12  11  249.37   12.79
  -1  12  11  222.78   12.61
  -1  12  10   44.56    3.27
  -1  12  10   45.55    3.17
   1 -12 -10   56.15    5.21
  -1  12  10   42.39    3.09
   1 -12 -10   45.97    3.27
  -1  12  10   45.62    3.34
  -1  12  10   41.82    3.10
   1 -12 -10   45.98    3.98
   1 -12 -10   47.12    4.10
   1 -12 -10   43.59    4.83
  -1  12   9    2.13    1.06
  -1  12   9    3.46    1.27
   1 -12  -9    1.57    1.05
   1 -12  -9    1.40    2.79
  -1  12   9    1.39    1.11
  -1  12   9    1.64    1.08
   1 -12  -9    2.39    1.99
  -1  12   9    2.41    1.27
   1 -12  -9    1.81    1.51
   1 -12  -9    0.52    3.07
  -1  12   9    2.76    0.97
  -1  12   8   55.72    3.69
   1 -12  -8   44.71    5.75
  -1  12   8   47.04    3.53
   1 -12  -8   57.65    4.16
  -1  12   8   52.87    3.55
  -1  12   8   51.14    3.59
   1 -12  -8   62.48    5.25
   1 -12  -7  223.32   13.32
   1 -12  -7  208.90   11.58
  -1  12   7  206.84   11.22
  -1  12   7  208.71   11.26
   1 -12  -7  221.53   14.41
   1 -12  -7  217.74   12.67
  -1  12   7  203.00   11.33
  -1  12   7  199.34   11.30
   1 -12  -6    8.03    2.79
  -1  12   6    7.13    1.31
   1 -12  -6    3.48    3.14
  -1  12   6    2.95    1.65
  -1  12   6    9.48    1.38
  -1  12   6    5.72    1.38
   1 -12  -6    9.21    3.61
   1 -12  -6    7.16    2.88
   1 -12  -5  125.46    8.69
  -1  12   5  113.52    6.40
  -1  12   5  119.35    6.93
  -1  12   5  103.93    7.01
   1 -12  -5   94.40    8.08
  -1  12   5  114.73    6.57
   1 -12  -5  122.37    9.17
  -1  12   4   47.48    3.18
   1 -12  -4   49.24    5.40
  -1  12   4   46.99    3.57
  -1  12   4   51.00    3.41
   1 -12  -4   43.97    5.13
  -1  12   4   50.39    3.72
   1 -12  -4   43.19    5.36
   1 -12  -4   41.81    5.27
   1 -12  -4   59.45    4.73
  -1  12   4   52.03    4.22
  -1  12   3    0.79    1.03
   1 -12  -3    2.19    2.04
  -1  12   3    0.56    1.26
  -1  12   3    0.08    0.88
   1 -12  -3    4.96    3.28
  -1  12   3    0.42    1.42
   1 -12  -3    0.18    2.24
   1 -12  -3    2.60    3.15
  -1  12   2    3.74    1.19
   1 -12  -2    2.84    3.46
   1 -12  -2    5.18    3.21
  -1  12   2    3.90    1.06
   1 -12  -2    5.58    2.23
   1 -12  -2    8.02    2.47
  -1  12   2    2.73    1.43
   1 -12  -2    4.88    3.13
  -1  12   2    2.46    1.07
  -1  12   1   30.92    2.37
  -1  12   1   29.95    2.22
  -1  12   1   29.45    2.41
  -1  12   1   25.13    2.29
   1 -12  -1   30.71    4.29
   1 -12  -1   25.02    4.24
  -1  12   1   25.44    2.56
   1 -12  -1   26.74    3.06
   1 -12  -1   24.43    4.47
  -1  12   0   64.84    3.81
   1 -12   0   59.58    6.24
  -1  12   0   59.72    4.30
  -1  12   0   60.49    4.06
  -1  12   0   64.09    3.93
   1 -12   0   66.61    5.98
   1 -12   0   54.31    5.77
  -1  12  -1   54.23    3.45
   1 -12   1   48.63    5.20
  -1  12  -1   50.97    3.56
   1 -12   1   52.82    5.90
  -1  12  -1   47.90    4.76
  -1  12  -1   49.58    3.82
  -1  12  -1   55.47    3.35
   1 -12   1   38.20    5.00
  -1  12  -1   46.27    3.50
  -1  12  -2   18.12    2.01
  -1  12  -2   14.77    1.82
  -1  12  -2   13.66    1.62
  -1  12  -2   18.34    2.82
  -1  12  -2   14.20    1.50
   1 -12   2   10.92    3.31
   1 -12   2   14.30    3.44
  -1  12  -2   13.06    1.81
   1 -12   2   10.68    1.66
   1 -12   2   13.42    3.90
  -1  12  -3   27.29    2.46
   1 -12   3   24.80    2.28
  -1  12  -3   27.11    2.10
  -1  12  -3   20.53    2.26
  -1  12  -3   21.74    3.11
   1 -12   3   24.81    3.59
  -1  12  -3   25.95    2.15
   1 -12   3   32.61    4.92
  -1  12  -4   11.06    2.37
   1 -12   4    4.43    3.37
  -1  12  -4    9.56    1.30
   1 -12   4   10.43    3.68
   1 -12   4    5.10    2.48
  -1  12  -4   10.02    1.38
  -1  12  -5   29.24    2.15
  -1  12  -5   18.76    2.26
   1 -12   5   21.90    4.51
  -1  12  -5   31.33    3.49
  -1  12  -5   25.92    2.12
  -1  12  -5   22.87    2.39
   1 -12   5   17.79    4.10
  -1  12  -6   36.78    2.49
  -1  12  -6   25.88    2.47
  -1  12  -6   37.20    3.71
  -1  12  -6   30.55    2.75
   1 -12   6   30.07    4.49
   1 -12   6   20.70    4.17
  -1  12  -7   32.18    2.73
  -1  12  -7   32.14    3.43
   1 -12   7   26.00    4.41
  -1  12  -7   32.26    2.41
  -1  12  -8    1.41    1.24
  -1  12  -8   -1.46    1.53
  -1  12  -8    0.85    0.81
   1 -12   8    0.43    2.88
  -1  12  -9    1.98    1.19
   1 -12   9    0.42    2.93
  -1  12  -9    0.87    1.17
   1 -12   9   -0.94    1.86
  -1  12  -9    0.18    0.71
   1 -12   9   -1.33    2.34
   1 -12  10    4.23    2.58
  -1  12 -10    6.65    0.87
  -1  12 -10    6.17    1.22
  -1  12 -11   17.88    1.22
  -1  12 -11    0.18    0.18
   1 -12  12    2.89    1.11
  -1  12 -12    3.67    0.62
   1 -11 -17    3.16    1.47
  -1  11  17    2.74    0.73
  -1  11  17    1.94    0.57
  -1  11  17    2.76    0.77
   1 -11 -16   18.68    2.31
   1 -11 -16   14.25    2.17
  -1  11  16   17.43    1.63
   1 -11 -15    4.28    2.18
  -1  11  15    3.99    1.23
  -1  11  15    3.78    1.01
  -1  11  15    2.00    1.06
   1 -11 -15    3.63    2.04
   1 -11 -14   11.30    2.41
   1 -11 -14    6.79    2.79
  -1  11  14   10.57    1.63
  -1  11  14   11.41    1.56
  -1  11  14   10.06    1.38
  -1  11  13   24.91    2.18
   1 -11 -13   26.17    2.46
   1 -11 -13   29.30    3.25
  -1  11  13   30.78    2.40
   1 -11 -13   21.18    3.58
  -1  11  13   23.12    2.30
  -1  11  12  330.71   18.73
   1 -11 -12  356.82   18.92
  -1  11  12  349.68   18.64
   1 -11 -12  339.60   20.02
   1 -11 -12  364.79   19.48
  -1  11  11  114.65    6.74
   1 -11 -11  121.55    7.97
  -1  11  11  124.29    6.86
   1 -11 -11  126.99    8.61
  -1  11  11  103.57    6.88
   1 -11 -11  120.72    7.07
  -1  11  11  129.02    6.92
   1 -11 -10    1.87    2.88
   1 -11 -10    2.51    2.07
  -1  11  10    2.28    1.10
  -1  11  10    2.75    1.35
  -1  11  10    1.85    1.06
  -1  11  10    3.39    1.16
   1 -11 -10    3.09    1.38
   1 -11 -10    6.00    3.09
  -1  11   9  218.47   12.84
   1 -11  -9  266.17   16.63
  -1  11   9  253.03   13.02
  -1  11   9  221.47   13.88
  -1  11   9  217.99   12.88
  -1  11   9  238.42   13.00
   1 -11  -9  247.97   13.12
   1 -11  -9  257.20   14.56
   1 -11  -9  263.02   13.77
   1 -11  -9  214.22   14.50
  -1  11   9  247.39   13.16
  -1  11   8   31.30    2.62
  -1  11   8   33.93    2.55
   1 -11  -8   27.38    3.75
   1 -11  -8   29.76    3.10
   1 -11  -8   29.80    4.51
   1 -11  -8   33.30    2.62
  -1  11   8   34.85    2.94
  -1  11   8   35.45    2.57
  -1  11   8   35.54    2.62
  -1  11   7   -0.34    1.32
  -1  11   7    0.24    0.95
  -1  11   7    0.42    1.00
   1 -11  -7    0.51    3.05
   1 -11  -7    1.75    1.66
   1 -11  -7    1.47    1.45
  -1  11   7   -0.09    1.11
   1 -11  -7    0.43    2.32
   1 -11  -7    0.70    0.94
  -1  11   7   -0.09    1.06
   1 -11  -7   -0.21    2.65
  -1  11   6    5.62    1.19
   1 -11  -6    9.26    3.39
   1 -11  -6   10.46    2.02
   1 -11  -6   11.09    3.00
  -1  11   6    6.83    1.25
   1 -11  -6    7.36    2.74
  -1  11   6    6.89    1.62
   1 -11  -6    7.65    1.36
   1 -11  -6    8.93    1.75
   1 -11  -6    9.02    3.25
   1 -11  -5   77.20    5.65
   1 -11  -5   72.79    6.69
   1 -11  -5   60.31    5.92
   1 -11  -5   73.51    4.74
  -1  11   5   69.23    5.08
   1 -11  -5   67.11    6.02
  -1  11   5   71.05    4.77
  -1  11   5   67.76    4.17
   1 -11  -5   76.45    6.35
  -1  11   5   72.12    4.59
   1 -11  -4   20.87    3.73
  -1  11   4   21.26    2.17
   1 -11  -4   27.17    3.82
   1 -11  -4   22.60    2.11
  -1  11   4   23.50    2.66
   1 -11  -4   18.69    2.94
  -1  11   4   22.64    1.82
   1 -11  -4   23.95    3.91
  -1  11   4   23.08    2.44
   1 -11  -4   20.95    3.98
   1 -11  -3   12.60    3.28
   1 -11  -3   13.57    2.61
  -1  11   3   14.46    1.48
   1 -11  -3   14.82    3.38
   1 -11  -3   15.03    3.73
  -1  11   3   12.27    1.82
   1 -11  -3   15.51    1.62
   1 -11  -3   13.04    2.84
  -1  11   3   13.23    1.58
  -1  11   3   15.25    2.02
  -1  11   2   68.74    4.87
  -1  11   2   83.00    4.95
   1 -11  -2   82.33    6.38
  -1  11   2   70.26    4.59
   1 -11  -2   81.13    6.67
   1 -11  -2   80.09    6.42
  -1  11   2   73.41    4.62
  -1  11   2   76.10    4.64
   1 -11  -2   80.47    5.56
   1 -11  -2   61.71    6.25
  -1  11   2   76.05    4.54
   1 -11  -1    1.39    2.75
  -1  11   1    3.50    0.86
   1 -11  -1    1.26    2.48
  -1  11   1    1.37    1.22
   1 -11  -1    0.81    0.78
  -1  11   1    1.25    1.24
   1 -11  -1    2.05    2.77
   1 -11  -1    2.32    3.17
   1 -11  -1    4.57    2.14
   1 -11  -1    3.69    1.95
  -1  11   1    2.29    0.91
  -1  11   1    2.91    1.15
   1 -11   0  129.98    9.15
  -1  11   0  114.40    7.23
   1 -11   0  117.62    8.62
  -1  11   0  133.93    7.07
   1 -11   0  132.56    8.77
   1 -11   0   92.35    8.31
  -1  11   0  129.13    8.55
  -1  11   0  138.42    7.19
  -1  11   0  120.64    7.47
  -1  11   0  123.71    7.27
   1 -11   0  126.62    9.03
  -1  11  -1  208.18   10.19
  -1  11  -1  189.86   11.68
   1 -11   1  143.35   11.41
   1 -11   1  167.89   10.21
   1 -11   1  190.76   12.19
   1 -11   1  198.03   12.25
   1 -11   1  177.79   11.69
  -1  11  -1  181.18   10.50
  -1  11  -1  197.21   10.23
  -1  11  -1  175.20   10.33
  -1  11  -1  182.59   10.36
   1 -11   2   -2.29    2.84
   1 -11   2    3.01    3.34
  -1  11  -2    0.52    1.70
  -1  11  -2   -0.29    1.69
  -1  11  -2    0.40    1.13
   1 -11   2    1.08    2.53
   1 -11   2   -0.17    1.04
  -1  11  -2    0.70    1.16
  -1  11  -2    0.14    0.88
  -1  11  -2    0.77    1.41
  -1  11  -2    0.56    0.97
   1 -11   3   17.50    3.28
  -1  11  -3   22.16    1.93
  -1  11  -3   22.70    2.18
   1 -11   3   15.29    3.84
   1 -11   3   18.36    3.86
  -1  11  -3   26.49    2.02
  -1  11  -3   23.96    3.14
  -1  11  -3   20.73    3.12
  -1  11  -3   18.25    2.15
   1 -11   4   28.59    4.62
   1 -11   4   34.60    4.86
  -1  11  -4   32.90    2.59
   1 -11   4   30.87    3.78
  -1  11  -4   42.31    2.72
  -1  11  -4   28.73    2.78
  -1  11  -4   32.79    3.99
  -1  11  -4   40.32    3.98
  -1  11  -5   35.87    3.81
  -1  11  -5   33.20    4.00
   1 -11   5   30.79    4.66
  -1  11  -5   32.64    2.57
  -1  11  -5   29.25    2.62
   1 -11   5   28.47    4.38
  -1  11  -6    8.68    1.31
   1 -11   6    6.72    3.53
  -1  11  -6    8.04    2.22
   1 -11   6    8.58    3.51
  -1  11  -6    6.84    2.15
  -1  11  -6    7.09    1.45
  -1  11  -6    3.28    1.48
  -1  11  -7    8.87    1.52
  -1  11  -7    8.35    1.40
  -1  11  -7    8.22    1.91
  -1  11  -7    9.24    1.35
   1 -11   7    6.11    1.46
   1 -11   7   11.04    3.72
  -1  11  -7    4.37    1.96
  -1  11  -8   -0.26    1.60
   1 -11   8    0.83    1.08
   1 -11   8   -1.66    3.06
  -1  11  -8    0.24    0.96
   1 -11   8    0.26    3.29
  -1  11  -8    1.37    1.10
   1 -11   8   -2.35    2.17
   1 -11   9   18.60    2.84
   1 -11   9   22.72    2.12
  -1  11  -9   27.09    2.02
  -1  11  -9   20.93    1.84
   1 -11   9   21.50    3.55
   1 -11   9   19.10    4.10
   1 -11   9   19.54    1.73
  -1  11  -9   29.58    3.00
  -1  11  -9   22.75    2.19
   1 -11  10    1.50    2.92
  -1  11 -10    0.68    0.77
   1 -11  10   -1.29    1.12
   1 -11  10    0.12    1.77
   1 -11  10    0.09    0.78
   1 -11  10    0.59    1.03
  -1  11 -10    0.85    0.85
  -1  11 -10    1.04    1.21
  -1  11 -10   -1.72    1.32
  -1  11 -11    7.43    0.92
   1 -11  11    5.73    1.09
   1 -11  11    4.44    2.71
  -1  11 -11    7.13    1.27
  -1  11 -11    6.62    0.96
  -1  11 -12   10.77    1.25
  -1  11 -12   13.55    1.07
   1 -11  12   11.92    1.17
   1 -11  12   11.35    2.38
   1 -11  13   22.88    2.17
  -1  11 -13   27.92    1.73
  -1  10  18    0.13    0.50
   1 -10 -18   -1.43    1.06
  -1  10  17   53.02    3.40
   1 -10 -17   64.25    4.01
   1 -10 -17   45.10    3.95
   1 -10 -17   49.82    3.48
  -1  10  17   61.71    3.36
  -1  10  17   52.83    3.20
   1 -10 -16    5.32    2.12
  -1  10  16    9.02    1.37
  -1  10  16    8.34    1.17
   1 -10 -16    5.44    1.93
   1 -10 -16    5.63    1.44
   1 -10 -15   25.79    2.44
   1 -10 -15   30.52    3.21
  -1  10  15   27.57    2.39
  -1  10  15   29.00    2.18
   1 -10 -14   60.68    4.90
   1 -10 -14   59.41    4.28
  -1  10  14   62.15    4.06
  -1  10  14   63.24    3.97
  -1  10  14   59.05    4.13
  -1  10  13  162.81    8.94
   1 -10 -13  157.88   10.21
   1 -10 -13  146.60    9.10
  -1  10  13  152.53    8.98
  -1  10  13  157.80    8.84
   1 -10 -13  157.83    9.76
   1 -10 -12  125.93    8.99
  -1  10  12  147.51    8.13
  -1  10  12  139.63    9.43
  -1  10  12  137.21    8.24
   1 -10 -12  139.85    9.52
   1 -10 -12  152.23    9.07
   1 -10 -11  139.61   10.00
  -1  10  11  153.87   10.39
  -1  10  11  154.95    9.11
   1 -10 -11  181.54   10.64
  -1  10  11  166.32    9.04
   1 -10 -11  167.30    9.87
  -1  10  11  161.96    8.99
   1 -10 -11  161.43    9.29
  -1  10  11  150.37    8.87
   1 -10 -10    2.28    2.80
   1 -10 -10    5.94    3.04
  -1  10  10    5.32    1.20
   1 -10 -10    2.27    2.99
  -1  10  10    4.30    1.61
  -1  10  10    3.54    1.11
  -1  10  10    5.30    1.18
  -1  10  10    6.61    1.90
  -1  10  10    2.46    1.24
  -1  10  10    4.60    1.29
   1 -10 -10    3.24    1.43
   1 -10  -9   22.64    4.31
   1 -10  -9   23.17    2.82
   1 -10  -9   30.25    2.45
  -1  10   9   25.86    2.19
  -1  10   9   28.48    2.21
   1 -10  -9   24.81    3.00
  -1  10   9   24.28    2.03
   1 -10  -9   30.13    3.81
   1 -10  -9   25.89    3.90
  -1  10   9   32.14    3.45
  -1  10   9   26.60    2.35
   1 -10  -8   59.55    4.35
   1 -10  -8   53.89    4.51
  -1  10   8   55.25    3.70
  -1  10   8   60.32    3.82
  -1  10   8   59.04    4.93
   1 -10  -8   62.17    5.04
  -1  10   8   52.97    3.67
  -1  10   8   55.19    3.67
   1 -10  -8   57.37    6.17
   1 -10  -8   66.77    5.50
  -1  10   8   53.83    3.91
   1 -10  -8   59.00    3.87
  -1  10   7  126.21    7.44
   1 -10  -7  145.33   10.29
   1 -10  -7  130.89    8.60
   1 -10  -7  128.29    8.31
  -1  10   7  135.02    7.39
  -1  10   7  123.63    8.62
  -1  10   7  122.41    7.64
   1 -10  -7  131.64    7.89
  -1  10   7  120.17    7.42
   1 -10  -7  134.76    7.45
  -1  10   7  133.49    7.40
  -1  10   6   88.32    5.21
   1 -10  -6   93.23    6.47
   1 -10  -6   95.45    7.68
   1 -10  -6   65.92    6.34
   1 -10  -6   92.75    5.69
   1 -10  -6   83.49    5.19
   1 -10  -6   97.96    6.25
  -1  10   6   92.44    5.58
  -1  10   6   87.07    6.42
  -1  10   6   91.62    5.29
   1 -10  -6   87.90    6.98
  -1  10   5    1.82    0.94
   1 -10  -5    1.29    2.39
   1 -10  -5    0.63    2.50
   1 -10  -5    3.60    2.19
  -1  10   5    0.50    1.31
  -1  10   5    2.83    1.25
   1 -10  -5    0.72    1.97
   1 -10  -5    4.79    2.66
   1 -10  -5    1.61    1.16
  -1  10   5    2.51    1.17
  -1  10   5    3.83    1.70
   1 -10  -4    4.47    2.82
   1 -10  -4    6.80    2.91
  -1  10   4    5.45    1.46
   1 -10  -4    4.76    1.07
  -1  10   4    5.57    1.47
   1 -10  -4    9.18    2.60
   1 -10  -4    5.78    2.91
  -1  10   4    5.73    1.31
  -1  10   3  297.02   16.51
   1 -10  -3  283.03   17.62
   1 -10  -3  348.98   17.85
   1 -10  -3  311.89   16.61
  -1  10   3  291.38   16.28
   1 -10  -3  297.77   17.60
   1 -10  -3  312.96   18.54
  -1  10   3  313.11   16.51
   1 -10  -3  307.18   17.10
  -1  10   2   30.66    2.22
  -1  10   2   33.09    2.65
   1 -10  -2   31.69    2.48
   1 -10  -2   31.84    3.91
  -1  10   2   31.15    2.61
   1 -10  -2   28.67    3.73
   1 -10  -2   33.12    3.99
   1 -10  -1   86.36    6.42
   1 -10  -1   82.78    6.63
  -1  10   1   81.22    4.79
  -1  10   1   87.88    6.11
  -1  10   1   73.63    5.02
   1 -10  -1   92.17    6.63
   1 -10  -1   66.11    5.94
   1 -10  -1   86.64    6.32
  -1  10   1   84.11    4.73
  -1  10   1   80.33    5.08
   1 -10   0   87.79    7.47
   1 -10   0  120.13    8.30
  -1  10   0  103.40    6.48
   1 -10   0  115.77    7.77
  -1  10   0  121.15    6.29
  -1  10   0  105.62    6.52
  -1  10   0  111.66    6.64
  -1  10   0  122.02    7.69
   1 -10   0  108.52    8.01
   1 -10   0  117.10    6.69
  -1  10   0  115.58    6.34
   1 -10   0  104.57    6.35
   1 -10   0  105.44    7.65
  -1  10   0  107.93    6.44
   1 -10   1   52.32    3.95
   1 -10   1   55.19    5.04
  -1  10  -1   67.05    3.79
   1 -10   1   47.97    5.12
   1 -10   1   59.04    3.83
  -1  10  -1   60.49    3.94
  -1  10  -1   53.96    4.95
  -1  10  -1   67.13    5.20
  -1  10  -1   59.34    3.94
  -1  10  -1   62.80    4.10
   1 -10   1   69.53    5.69
  -1  10  -1   62.33    3.70
   1 -10   1   57.97    5.45
  -1  10  -2    9.88    2.31
  -1  10  -2    5.22    1.33
  -1  10  -2    6.66    1.13
   1 -10   2    8.89    2.39
   1 -10   2    6.10    3.07
  -1  10  -2    6.63    1.31
   1 -10   2    7.34    2.54
   1 -10   2    3.87    2.68
  -1  10  -2    7.24    2.17
   1 -10   2    6.04    1.16
  -1  10  -2    8.28    1.22
   1 -10   3  137.99    8.59
   1 -10   3  123.59    9.06
   1 -10   3  112.18    8.80
  -1  10  -3  123.12    8.83
  -1  10  -3  125.16    7.52
  -1  10  -3  123.29    8.65
  -1  10  -3  125.40    7.48
  -1  10  -3  149.91    7.45
  -1  10  -3  125.69    7.32
   1 -10   3  121.01    7.61
   1 -10   4   20.48    3.71
   1 -10   4   19.13    3.22
  -1  10  -4   17.69    2.79
   1 -10   4   21.90    4.09
  -1  10  -4   20.35    1.84
  -1  10  -4   19.90    3.03
   1 -10   4   18.50    1.99
  -1  10  -4   17.89    2.05
   1 -10   4   21.53    3.04
  -1  10  -5   22.42    2.33
   1 -10   5   21.74    4.04
  -1  10  -5   31.86    3.45
   1 -10   5   26.39    2.31
   1 -10   5   20.93    3.86
  -1  10  -5   29.41    3.60
  -1  10  -5   23.14    2.09
  -1  10  -6   12.04    1.50
  -1  10  -6   13.80    2.44
  -1  10  -6   12.88    2.59
  -1  10  -6    9.80    1.60
  -1  10  -6   14.56    1.71
   1 -10   6    9.60    2.58
   1 -10   6   14.26    3.75
   1 -10   6   11.99    1.73
   1 -10   6    9.65    3.58
  -1  10  -7  114.89    6.69
  -1  10  -7  121.42    8.21
  -1  10  -7  106.73    7.71
   1 -10   7  102.03    7.69
   1 -10   7   97.87    8.50
   1 -10   7  118.16    6.88
  -1  10  -7  120.69    8.41
  -1  10  -7   95.63    6.64
   1 -10   8   -0.79    2.48
  -1  10  -8    0.69    1.00
  -1  10  -8    0.25    1.48
   1 -10   8   -0.20    1.22
   1 -10   8   -0.98    3.03
   1 -10   8    0.27    3.46
  -1  10  -8   -0.74    1.27
   1 -10   9    2.42    2.92
  -1  10  -9    7.89    0.93
   1 -10   9    6.51    3.38
  -1  10  -9    8.50    1.49
  -1  10  -9    9.02    1.26
   1 -10   9    7.04    1.49
   1 -10   9   10.63    2.89
  -1  10  -9    9.36    2.26
   1 -10  10    4.90    1.93
  -1  10 -10   10.07    1.22
   1 -10  10    8.75    1.12
   1 -10  10   10.71    2.76
  -1  10 -10   14.25    1.56
   1 -10  10    8.69    3.39
   1 -10  10   10.65    1.57
  -1  10 -10   10.94    2.02
  -1  10 -11   66.22    3.68
  -1  10 -11   53.92    4.22
  -1  10 -11   55.61    3.46
   1 -10  11   49.19    4.57
   1 -10  11   48.36    5.11
   1 -10  11   50.92    3.61
  -1  10 -12    5.20    0.95
  -1  10 -12    2.85    1.12
   1 -10  12    1.82    0.97
   1 -10  12    3.32    1.96
   1 -10  12    2.74    2.39
  -1  10 -13    9.30    1.15
   1 -10  13    5.82    2.14
   1 -10  13    4.02    1.39
   1 -10  13    9.95    1.10
  -1  10 -13   10.61    0.96
  -1  10 -14   16.06    1.14
   1 -10  14   14.63    1.05
   1  -9 -18   10.54    1.72
  -1   9  18   14.96    1.21
  -1   9  17    1.24    1.03
  -1   9  17    1.27    0.89
   1  -9 -17    2.03    1.85
   1  -9 -17    1.85    1.67
  -1   9  17    2.23    0.71
   1  -9 -17    0.15    0.14
   1  -9 -17    3.03    1.21
  -1   9  16   -0.09    1.21
   1  -9 -16   -0.10    1.32
   1  -9 -16   -0.47    0.69
   1  -9 -16    0.43    1.69
   1  -9 -16   -0.68    1.96
  -1   9  16    0.93    0.96
  -1   9  15    1.47    1.26
   1  -9 -15    1.67    1.52
   1  -9 -15    0.68    1.19
   1  -9 -15   -1.57    2.30
  -1   9  15    1.63    1.07
   1  -9 -15   -0.64    2.17
   1  -9 -14   78.20    5.12
   1  -9 -14   74.38    4.98
  -1   9  14   75.85    4.98
   1  -9 -14   83.31    5.84
  -1   9  14   79.01    4.75
   1  -9 -14   59.29    5.67
   1  -9 -13   96.26    6.57
   1  -9 -13   87.63    5.74
   1  -9 -13   98.54    6.59
  -1   9  13   89.56    5.49
  -1   9  13   95.21    5.61
  -1   9  13   88.92    5.70
   1  -9 -13   84.28    5.81
  -1   9  13   80.57    6.52
  -1   9  12    3.56    1.87
   1  -9 -12    4.03    1.46
   1  -9 -12    2.82    2.16
  -1   9  12    3.44    1.26
  -1   9  12    1.60    1.10
  -1   9  12    1.84    1.28
   1  -9 -12    2.44    2.75
   1  -9 -12    4.41    1.54
  -1   9  11   12.79    1.75
  -1   9  11   13.83    1.66
  -1   9  11   13.51    2.14
   1  -9 -11   12.11    1.85
   1  -9 -11   11.96    3.18
   1  -9 -11   13.91    2.73
  -1   9  11    8.67    2.14
   1  -9 -11   13.11    1.88
  -1   9  11   13.93    1.51
  -1   9  11   13.44    1.60
   1  -9 -10   57.73    4.47
   1  -9 -10   57.74    5.20
  -1   9  10   46.92    4.25
   1  -9 -10   58.43    4.41
  -1   9  10   51.26    4.59
  -1   9  10   52.99    3.64
  -1   9  10   50.23    3.44
  -1   9  10   48.96    3.60
  -1   9  10   55.14    3.56
  -1   9  10   47.43    3.56
   1  -9 -10   53.09    4.91
  -1   9  10   53.13    3.50
  -1   9   9   11.71    1.28
   1  -9  -9   13.29    2.09
  -1   9   9   12.33    1.41
   1  -9  -9   13.07    1.76
  -1   9   9   11.49    1.46
   1  -9  -9   11.22    3.02
  -1   9   9   13.77    1.47
  -1   9   9   14.96    2.34
  -1   9   9   13.60    1.63
   1  -9  -9   12.79    1.77
  -1   9   9   12.14    2.25
   1  -9  -9   13.45    2.96
   1  -9  -8   70.00    4.73
  -1   9   8   74.30    5.52
   1  -9  -8   69.98    4.98
   1  -9  -8   73.49    5.55
  -1   9   8   64.80    4.24
  -1   9   8   69.39    4.37
   1  -9  -8   70.65    4.47
   1  -9  -8   70.42    5.16
  -1   9   8   68.50    4.28
  -1   9   8   65.68    4.45
   1  -9  -8   68.43    5.69
  -1   9   8   70.65    4.24
  -1   9   7    8.78    1.28
   1  -9  -7   10.33    1.92
  -1   9   7   12.54    2.16
   1  -9  -7   10.12    2.90
  -1   9   7    7.74    1.20
   1  -9  -7    7.90    1.31
   1  -9  -7   10.01    2.62
   1  -9  -7    8.57    1.76
   1  -9  -7    7.20    1.31
  -1   9   7   10.73    1.39
  -1   9   7    7.74    1.16
  -1   9   7    9.58    1.57
   1  -9  -7    7.64    2.08
  -1   9   6   11.87    1.68
   1  -9  -6   13.24    1.44
  -1   9   6   11.39    2.13
  -1   9   6   11.35    1.31
   1  -9  -6   14.33    2.27
  -1   9   6   11.16    1.29
   1  -9  -6   10.52    1.82
   1  -9  -6   12.40    1.39
   1  -9  -6   13.66    2.51
   1  -9  -5  718.04   38.32
  -1   9   5  719.56   37.52
   1  -9  -5  685.41   38.47
  -1   9   5  722.84   38.55
  -1   9   5  728.73   37.64
   1  -9  -5  699.70   37.60
   1  -9  -5  731.57   38.29
   1  -9  -5  774.25   38.76
  -1   9   5  685.48   38.03
   1  -9  -4    0.90    1.14
   1  -9  -4   -1.25    2.44
  -1   9   4    3.16    1.20
   1  -9  -4    1.84    2.17
  -1   9   4    2.42    1.22
   1  -9  -4    2.21    1.58
  -1   9   4    0.85    1.17
  -1   9   4    2.13    1.34
   1  -9  -3  789.33   43.90
  -1   9   3  809.85   42.99
   1  -9  -3  864.65   45.03
   1  -9  -3  791.27   43.17
   1  -9  -3  845.61   43.16
  -1   9   3  845.50   43.05
  -1   9   2  149.93    8.98
   1  -9  -2  176.44   10.82
   1  -9  -2  162.11    9.02
  -1   9   2  162.22    9.84
  -1   9   2  158.35    8.98
  -1   9   2  161.54    8.66
   1  -9  -2  159.61    9.92
  -1   9   1   48.25    4.16
  -1   9   1   49.63    3.15
   1  -9  -1   49.79    4.73
  -1   9   1   50.76    3.43
   1  -9  -1   53.74    4.56
   1  -9  -1   50.92    3.37
  -1   9   1   48.73    3.44
  -1   9   1   53.05    3.10
  -1   9   0    5.57    1.17
  -1   9   0    4.61    1.93
   1  -9   0    3.48    2.32
  -1   9   0    2.55    1.14
  -1   9   0    3.50    0.98
   1  -9   0    1.61    1.63
  -1   9   0    3.12    0.86
  -1   9   0    4.22    0.84
  -1   9   0    2.08    1.53
  -1   9  -1    5.65    1.21
  -1   9  -1    6.10    1.90
  -1   9  -1    7.07    1.79
   1  -9   1    5.00    1.06
   1  -9   1    8.61    2.15
   1  -9   1    5.96    2.60
  -1   9  -1    7.99    1.39
   1  -9   1    4.87    2.63
  -1   9  -1    6.96    1.07
  -1   9  -1    6.09    1.01
   1  -9   2   56.92    5.13
  -1   9  -2   49.91    4.65
  -1   9  -2   53.42    3.44
  -1   9  -2   69.39    3.58
  -1   9  -2   47.17    4.35
   1  -9   2   52.75    4.73
   1  -9   2   51.42    3.69
  -1   9  -2   53.36    3.63
  -1   9  -2   52.78    3.66
   1  -9   2   48.42    4.80
  -1   9  -3   16.58    1.80
  -1   9  -3   16.28    1.83
   1  -9   3   18.54    3.30
  -1   9  -3   19.25    2.81
  -1   9  -3   19.92    2.68
   1  -9   3   18.26    3.12
   1  -9   3   18.54    1.85
  -1   9  -3   16.26    1.62
   1  -9   4   87.10    5.46
   1  -9   4  101.84    7.19
  -1   9  -4   93.62    6.68
  -1   9  -4   94.32    5.42
  -1   9  -4   81.10    6.68
   1  -9   4   92.76    5.79
   1  -9   4   83.04    6.45
  -1   9  -4   92.25    5.59
   1  -9   4   96.97    6.37
   1  -9   4   89.32    6.88
  -1   9  -4   90.60    6.92
  -1   9  -5  388.69   22.13
   1  -9   5  376.25   22.17
  -1   9  -5  376.92   22.46
   1  -9   5  357.17   21.12
  -1   9  -5  382.32   20.67
   1  -9   5  387.19   20.80
   1  -9   5  330.87   21.44
  -1   9  -5  383.62   22.29
   1  -9   5  354.15   21.53
   1  -9   5  392.92   22.26
  -1   9  -5  386.03   20.93
   1  -9   6  158.15   10.80
  -1   9  -6  172.96    9.94
  -1   9  -6  162.14   10.00
  -1   9  -6  179.84   11.39
  -1   9  -6  174.22   11.53
   1  -9   6  174.36   11.53
  -1   9  -6  168.25   11.76
  -1   9  -6  172.26   10.14
   1  -9   7   -0.48    3.01
  -1   9  -7    2.06    1.53
  -1   9  -7    4.68    1.53
   1  -9   7    1.29    2.86
   1  -9   7    4.41    2.38
  -1   9  -7    7.12    2.11
  -1   9  -7    3.58    2.24
  -1   9  -7    4.51    1.10
  -1   9  -7    0.23    1.39
  -1   9  -7    3.94    1.12
  -1   9  -8   77.93    5.83
  -1   9  -8   73.88    6.64
   1  -9   8   71.17    5.93
  -1   9  -8   78.03    6.06
   1  -9   8   69.38    6.44
  -1   9  -8   69.92    4.48
  -1   9  -8   73.18    4.72
   1  -9   8   72.52    6.31
  -1   9  -9   37.57    3.56
   1  -9   9   34.64    3.77
  -1   9  -9   32.62    2.42
   1  -9   9   29.90    4.07
  -1   9  -9   33.11    2.62
  -1   9  -9   34.25    2.42
   1  -9   9   29.27    4.19
  -1   9  -9   37.66    3.92
   1  -9   9   30.38    4.50
  -1   9 -10  161.20    9.45
  -1   9 -10  185.92   11.23
  -1   9 -10  160.81    9.50
   1  -9  10  169.76   11.51
   1  -9  10  160.83   10.79
  -1   9 -10  179.08    9.71
   1  -9  10  158.01   10.71
   1  -9  10  153.99   10.93
  -1   9 -10  190.14   11.08
  -1   9 -11   20.92    1.78
   1  -9  11   24.87    2.12
  -1   9 -11   24.85    2.70
   1  -9  11   21.24    3.48
  -1   9 -11   30.86    2.30
   1  -9  11   19.89    3.69
   1  -9  11   23.40    1.83
  -1   9 -11   16.14    1.54
  -1   9 -11   19.34    1.57
   1  -9  12   58.13    5.64
  -1   9 -12   62.40    4.21
   1  -9  12   63.92    5.47
   1  -9  12   75.99    4.52
   1  -9  13    1.25    2.33
  -1   9 -13    1.04    0.60
   1  -9  13    1.77    2.18
   1  -9  13   -0.57    0.93
  -1   9 -13    0.41    0.96
  -1   9 -13    0.87    0.84
  -1   9 -14    5.87    0.77
   1  -9  14    2.68    1.61
   1  -9  14    3.32    0.83
  -1   9 -14    3.65    0.86
   1  -9  15    0.27    0.82
   1  -9  15    1.46    0.40
  -1   8  19    1.87    0.46
  -1   8  19    1.34    0.60
   1  -8 -18    0.17    0.33
  -1   8  18    0.66    0.70
   1  -8 -18    0.17    1.32
   1  -8 -18    0.57    0.95
   1  -8 -17   19.43    2.52
  -1   8  17   19.19    1.58
  -1   8  17   16.78    1.89
   1  -8 -17   21.09    2.07
   1  -8 -17   15.16    2.33
   1  -8 -17   19.70    1.97
  -1   8  17   22.23    1.81
   1  -8 -16    6.45    1.60
   1  -8 -16    3.19    2.17
   1  -8 -16    8.83    1.85
  -1   8  16    3.25    1.11
  -1   8  16    4.24    1.41
   1  -8 -16    7.13    1.65
   1  -8 -15   23.34    2.56
   1  -8 -15   23.64    2.49
   1  -8 -15   25.31    3.19
  -1   8  15   22.48    2.02
   1  -8 -15   17.52    2.90
  -1   8  15   21.61    2.31
  -1   8  15   22.16    2.11
  -1   8  14   19.03    2.23
   1  -8 -14   16.45    2.35
   1  -8 -14   18.20    3.13
  -1   8  14   17.89    1.87
   1  -8 -14   18.20    2.31
   1  -8 -14   19.50    3.17
   1  -8 -13    1.63    2.17
   1  -8 -13    1.16    1.69
   1  -8 -13    2.31    1.62
  -1   8  13    0.46    1.06
   1  -8 -13    2.30    2.54
  -1   8  13    1.13    1.50
  -1   8  13    4.33    1.69
  -1   8  12    8.00    1.50
   1  -8 -12    9.27    3.26
   1  -8 -12    7.90    1.85
   1  -8 -12   12.71    2.02
  -1   8  12    9.42    1.45
   1  -8 -12    9.40    2.64
  -1   8  12    8.48    1.88
  -1   8  12    6.28    1.57
   1  -8 -11   82.02    5.76
  -1   8  11   83.27    4.99
  -1   8  11   73.11    5.84
   1  -8 -11   88.74    7.92
  -1   8  11   65.54    4.47
  -1   8  11   78.74    4.76
   1  -8 -11   79.75    6.19
  -1   8  11   69.20    5.55
   1  -8 -11   75.83    5.55
   1  -8 -11   84.06    5.15
  -1   8  10  100.90    6.38
   1  -8 -10  118.78    6.74
   1  -8 -10  122.76    7.77
  -1   8  10  112.46    6.37
   1  -8 -10  110.17    7.19
  -1   8  10  107.67    6.56
  -1   8  10  116.73    6.41
   1  -8 -10  123.78    7.35
   1  -8 -10  100.50    7.43
   1  -8 -10  106.18    7.19
   1  -8 -10  102.16    9.04
  -1   8  10   96.97    6.20
  -1   8  10  112.63    6.50
  -1   8  10  105.87    6.33
  -1   8  10  124.48    7.77
  -1   8  10  111.52    7.43
  -1   8   9  109.55    7.69
   1  -8  -9  137.01    9.75
  -1   8   9  112.50    6.70
  -1   8   9  124.28    6.88
  -1   8   9  118.12    6.57
  -1   8   9  110.53    6.69
   1  -8  -9  111.87    7.96
  -1   8   9  120.43    6.77
   1  -8  -9  134.88    8.17
   1  -8  -9  121.89    7.55
  -1   8   9  111.88    6.80
  -1   8   9  116.13    7.90
   1  -8  -9  127.14    7.52
   1  -8  -8   47.90    4.31
  -1   8   8   48.94    3.11
  -1   8   8   45.11    3.03
   1  -8  -8   57.69    4.73
  -1   8   8   54.93    4.40
   1  -8  -8   45.46    5.31
   1  -8  -8   49.30    3.71
  -1   8   8   47.22    3.23
   1  -8  -8   46.28    3.95
   1  -8  -8   45.11    3.35
  -1   8   7  187.72   10.96
  -1   8   7  215.33   12.16
  -1   8   7  196.93   11.07
   1  -8  -7  210.89   12.05
   1  -8  -7  202.55   11.15
   1  -8  -7  219.32   11.92
  -1   8   7  206.32   11.17
   1  -8  -7  198.06   13.42
   1  -8  -7  221.71   11.63
   1  -8  -7  203.92   11.73
  -1   8   7  197.86   10.98
   1  -8  -6  134.63    8.20
  -1   8   6  129.56    7.43
  -1   8   6  134.17    7.66
   1  -8  -6  140.19    7.91
  -1   8   6  124.05    7.51
   1  -8  -6  142.07    8.20
  -1   8   6  137.28    8.49
   1  -8  -6  147.97    9.84
   1  -8  -6  140.22    7.58
  -1   8   5  246.97   13.82
   1  -8  -5  250.42   13.84
  -1   8   5  259.52   14.29
   1  -8  -5  245.12   15.33
   1  -8  -5  246.16   13.58
   1  -8  -5  263.54   14.06
  -1   8   5  236.03   13.34
   1  -8  -5  236.19   14.21
  -1   8   5  256.81   13.52
  -1   8   4 1060.78   56.19
   1  -8  -4 1070.70   56.52
  -1   8   4 1036.82   55.70
  -1   8   4 1104.94   55.79
  -1   8   4 1085.24   56.54
   1  -8  -4 1081.53   56.27
   1  -8  -3  274.98   13.91
  -1   8   3  244.49   13.61
  -1   8   3  237.85   12.67
   1  -8  -3  241.67   13.13
  -1   8   3  251.03   13.00
   1  -8  -3  248.87   13.43
   1  -8  -3  220.53   12.66
  -1   8   3  232.63   12.88
  -1   8   2   37.01    3.16
  -1   8   2   38.39    2.74
   1  -8  -2   39.22    3.73
  -1   8   2   39.71    3.37
   1  -8  -2   43.08    2.78
   1  -8  -2   38.43    2.34
  -1   8   2   37.80    2.76
  -1   8   1  351.74   19.38
   1  -8  -1  360.49   19.44
  -1   8   1  354.98   19.19
  -1   8   1  386.49   20.23
  -1   8   1  366.93   20.31
  -1   8   1  381.27   19.16
  -1   8   1  361.65   19.41
   1  -8  -1  358.96   20.14
   1  -8   0   36.35    3.74
  -1   8   0   40.89    2.72
  -1   8   0   37.52    2.69
  -1   8   0   41.24    3.40
   1  -8   0   36.43    3.83
  -1   8   0   32.52    2.42
  -1   8   0   35.58    3.37
  -1   8   0   44.93    2.52
   1  -8   1   99.02    6.92
  -1   8  -1   98.33    6.83
  -1   8  -1  103.05    6.99
  -1   8  -1  104.75    5.89
   1  -8   1  118.23    7.62
  -1   8  -1  128.87    5.99
   1  -8   1   85.15    6.04
  -1   8  -1   99.88    6.06
  -1   8  -2    7.79    1.29
  -1   8  -2    8.12    1.03
   1  -8   2    7.79    1.19
  -1   8  -2    7.32    1.81
  -1   8  -2    6.12    1.74
  -1   8  -2   12.02    1.32
   1  -8   2    7.21    2.31
   1  -8   2    8.08    2.15
  -1   8  -2    7.93    1.88
  -1   8  -2    7.58    1.22
  -1   8  -2    6.65    1.30
   1  -8   3  128.69    7.72
  -1   8  -3  147.47    7.61
  -1   8  -3  128.42    8.47
   1  -8   3  119.48    8.01
  -1   8  -3  133.33    8.72
  -1   8  -3  129.41    7.37
  -1   8  -3  134.09    7.57
   1  -8   3  142.60    9.07
  -1   8  -3  129.01    8.57
   1  -8   4    2.72    2.52
   1  -8   4    0.23    0.83
  -1   8  -4    0.24    1.66
  -1   8  -4    0.67    1.46
  -1   8  -4    1.17    0.99
   1  -8   4   -0.88    1.94
   1  -8   4    1.52    2.23
  -1   8  -4    0.61    1.42
   1  -8   4    2.45    2.03
  -1   8  -4    1.30    1.69
  -1   8  -5  668.86   36.59
   1  -8   5  671.21   37.78
   1  -8   5  654.21   37.22
  -1   8  -5  686.90   37.82
   1  -8   5  650.93   37.71
   1  -8   5  610.25   37.20
   1  -8   5  668.19   36.99
  -1   8  -5  671.39   37.97
  -1   8  -5  686.31   38.00
  -1   8  -5  682.30   38.17
  -1   8  -5  691.55   36.71
   1  -8   6   72.54    5.97
   1  -8   6   84.71    6.29
  -1   8  -6   96.56    6.71
   1  -8   6   78.24    6.70
  -1   8  -6   78.58    6.57
  -1   8  -6   84.45    5.53
  -1   8  -6   93.19    6.87
  -1   8  -6   88.58    7.00
  -1   8  -7  174.27   11.99
  -1   8  -7  162.83   11.04
   1  -8   7  193.28   11.76
  -1   8  -7  195.04   12.00
  -1   8  -7  179.91   11.72
  -1   8  -7  171.20    9.95
  -1   8  -7  170.41   10.13
   1  -8   7  173.34   11.11
  -1   8  -7  187.14   11.54
   1  -8   7  189.55   11.59
  -1   8  -8   55.90    3.62
  -1   8  -8   58.86    5.17
   1  -8   8   61.11    5.45
  -1   8  -8   63.23    5.71
   1  -8   8   51.10    4.74
  -1   8  -8   49.17    4.76
  -1   8  -8   51.66    3.48
  -1   8  -8   51.76    5.15
  -1   8  -8   51.34    4.53
   1  -8   8   54.11    5.16
   1  -8   9   69.34    5.72
  -1   8  -9   60.52    5.15
  -1   8  -9   67.20    5.28
  -1   8  -9   63.50    6.07
  -1   8  -9   62.43    4.10
   1  -8   9   70.21    6.05
  -1   8  -9   56.30    5.41
   1  -8   9   60.28    5.40
  -1   8  -9   66.01    5.91
  -1   8 -10   20.57    2.97
  -1   8 -10   22.30    1.77
  -1   8 -10   24.34    3.68
   1  -8  10    8.33    3.47
  -1   8 -10   19.08    2.64
  -1   8 -10   33.17    2.58
  -1   8 -10   17.25    1.70
   1  -8  10   19.33    3.15
   1  -8  10   15.54    2.97
  -1   8 -10   19.64    2.69
  -1   8 -11  527.47   30.46
  -1   8 -11  543.91   30.45
   1  -8  11  577.63   30.64
   1  -8  11  553.56   31.68
  -1   8 -11  598.41   30.64
  -1   8 -11  589.66   32.73
   1  -8  11  532.37   32.01
  -1   8 -11  604.12   32.14
  -1   8 -11  590.44   31.92
  -1   8 -12   31.08    2.18
   1  -8  12   31.65    2.34
  -1   8 -12   33.03    3.13
  -1   8 -12   27.21    2.11
  -1   8 -12   31.11    2.28
   1  -8  12   26.75    3.91
   1  -8  12   28.53    3.41
  -1   8 -13    2.82    1.32
   1  -8  13    3.63    2.57
  -1   8 -13    1.69    0.71
   1  -8  14    1.58    0.96
  -1   8 -14    2.74    0.51
  -1   8 -14    2.00    0.59
  -1   8 -14    2.27    0.93
   1  -8  15   26.34    1.89
  -1   8 -15   26.41    1.88
  -1   8 -15   32.08    1.90
  -1   7  19    5.74    0.93
  -1   7  19    6.23    0.71
   1  -7 -18    0.35    0.99
   1  -7 -18    3.26    1.45
  -1   7  18    0.05    0.77
   1  -7 -18    1.38    1.04
   1  -7 -17    2.09    1.88
   1  -7 -17    0.85    1.45
   1  -7 -17   -0.11    0.31
   1  -7 -17    2.38    1.67
  -1   7  17    0.62    0.79
  -1   7  17    0.77    1.22
   1  -7 -17    2.70    1.32
  -1   7  17    0.42    0.96
  -1   7  16   21.06    1.89
   1  -7 -16   16.98    2.81
   1  -7 -16   21.84    2.43
  -1   7  16   19.53    2.15
   1  -7 -15    5.88    1.98
   1  -7 -15    2.89    2.27
  -1   7  15    2.58    1.49
  -1   7  15    5.63    1.29
   1  -7 -15    3.51    1.74
   1  -7 -15    0.15    2.00
   1  -7 -14    3.85    1.00
   1  -7 -14    6.49    1.95
   1  -7 -14    6.13    2.57
  -1   7  14    5.25    1.61
  -1   7  14    3.73    1.58
   1  -7 -14    2.76    2.34
  -1   7  14    3.75    1.31
  -1   7  14    3.77    1.26
   1  -7 -14    2.90    1.78
   1  -7 -13    9.26    2.08
   1  -7 -13    8.90    1.85
  -1   7  13   12.29    2.10
  -1   7  13   11.86    1.57
   1  -7 -13    9.34    1.39
  -1   7  13   11.14    1.76
   1  -7 -13    9.61    2.53
   1  -7 -13   12.03    2.93
  -1   7  13    8.04    1.16
  -1   7  12    3.22    1.42
  -1   7  12    2.69    1.17
   1  -7 -12    2.69    1.01
  -1   7  12    3.10    0.92
   1  -7 -12    1.84    1.26
  -1   7  12    3.06    1.69
   1  -7 -12    4.41    1.72
   1  -7 -12   -1.00    2.50
   1  -7 -12    4.30    2.47
   1  -7 -12    1.23    2.19
  -1   7  11   75.57    4.65
   1  -7 -11   75.38    4.68
  -1   7  11   71.31    4.59
   1  -7 -11   80.98    5.15
  -1   7  11   77.89    5.79
  -1   7  11   78.14    4.78
  -1   7  11   80.82    5.89
  -1   7  11   80.11    4.99
   1  -7 -11   69.70    7.28
   1  -7 -11   85.06    5.74
   1  -7 -11   83.59    6.11
   1  -7 -11   72.78    5.50
   1  -7 -10   25.93    1.91
   1  -7 -10   19.36    2.44
  -1   7  10   20.14    1.81
   1  -7 -10   21.72    2.61
  -1   7  10   21.59    1.91
   1  -7 -10   22.89    2.92
  -1   7  10   23.44    1.94
  -1   7  10   21.75    2.69
   1  -7 -10   24.11    2.27
   1  -7 -10   18.04    3.85
  -1   7  10   22.73    1.94
  -1   7  10   23.98    2.16
  -1   7  10   22.59    2.08
  -1   7  10   20.43    2.65
   1  -7  -9  128.31    8.05
  -1   7   9  119.68    6.93
   1  -7  -9  131.11    7.78
  -1   7   9  113.05    6.83
  -1   7   9  110.01    7.82
   1  -7  -9  133.35    7.66
  -1   7   9  113.90    7.85
   1  -7  -9  126.79    9.45
  -1   7   9  121.30    6.82
   1  -7  -9  133.52    7.17
  -1   7   9  114.15    6.59
  -1   7   9  115.59    6.81
   1  -7  -9  128.63    7.72
   1  -7  -8  225.97   12.17
  -1   7   8  202.40   11.39
   1  -7  -8  216.01   12.13
  -1   7   8  200.89   12.30
   1  -7  -8  241.66   14.10
  -1   7   8  205.63   11.22
   1  -7  -8  222.75   12.36
  -1   7   8  212.43   11.33
   1  -7  -8  199.47   10.99
   1  -7  -8  242.01   12.22
   1  -7  -7  103.37    7.93
  -1   7   7  107.14    6.87
  -1   7   7  100.45    5.83
   1  -7  -7  114.03    6.59
   1  -7  -7  104.24    6.52
  -1   7   7   99.52    5.84
   1  -7  -7  103.25    5.57
   1  -7  -7  104.66    6.45
  -1   7   7   98.87    5.95
   1  -7  -7  108.90    6.08
  -1   7   6  235.62   13.01
  -1   7   6  245.02   14.00
   1  -7  -6  274.87   15.28
  -1   7   6  229.17   13.13
   1  -7  -6  258.81   13.66
   1  -7  -6  255.73   13.54
  -1   7   5  168.56    9.65
  -1   7   5  167.88    8.96
   1  -7  -5  153.06    9.38
   1  -7  -5  170.79    9.20
   1  -7  -5  171.30   10.77
  -1   7   5  148.35    9.16
   1  -7  -5  157.42    9.27
  -1   7   4  315.59   17.98
   1  -7  -4  320.94   18.89
  -1   7   4  323.84   17.36
  -1   7   4  320.90   17.66
   1  -7  -4  330.13   18.04
  -1   7   4  321.93   17.30
   1  -7  -4  352.26   17.84
  -1   7   3   22.01    1.82
  -1   7   3   22.08    2.25
   1  -7  -3   18.23    2.78
  -1   7   3   21.46    1.83
  -1   7   3   20.59    1.51
   1  -7  -3   19.68    2.90
   1  -7  -3   22.93    2.07
   1  -7  -2  114.75    6.97
  -1   7   2  104.47    6.08
  -1   7   2  115.75    6.15
   1  -7  -2  108.71    7.44
  -1   7   2  109.75    6.67
  -1   7   2  112.11    6.67
   1  -7  -2   97.32    5.84
   1  -7  -2  117.91    6.52
   1  -7  -1   45.30    2.90
  -1   7   1   43.81    2.67
  -1   7   1   45.05    2.92
   1  -7  -1   43.16    4.10
  -1   7   1   47.36    2.96
   1  -7  -1   40.35    3.66
  -1   7   1   43.41    3.43
  -1   7   1   52.52    3.70
  -1   7   1   47.14    3.35
  -1   7   0  121.63    6.60
   1  -7   0  142.09    7.66
  -1   7   0  118.69    6.80
  -1   7   0  125.39    7.48
   1  -7   0  117.30    6.78
  -1   7   0  135.85    7.73
  -1   7   0  136.10    6.81
  -1   7  -1  183.26   10.07
   1  -7   1  202.30   11.02
   1  -7   1  196.51   10.37
  -1   7  -1  178.84   10.91
  -1   7  -1  187.52   10.26
  -1   7  -1  210.16   11.20
  -1   7  -1  176.72   10.16
  -1   7  -1  197.50   11.10
   1  -7   2  185.19   12.66
  -1   7  -2  230.81   13.31
  -1   7  -2  239.04   12.45
  -1   7  -2  209.39   13.20
  -1   7  -2  212.19   12.28
   1  -7   2  209.19   12.48
  -1   7  -2  233.51   13.15
   1  -7   2  216.17   12.99
  -1   7  -2  226.67   13.18
   1  -7   3   42.81    3.58
  -1   7  -3   50.28    3.88
  -1   7  -3   44.53    3.87
  -1   7  -3   44.17    2.95
   1  -7   3   48.41    3.22
  -1   7  -3   38.34    3.68
  -1   7  -3   50.30    3.10
   1  -7   3   52.17    4.40
  -1   7  -3   50.63    4.05
  -1   7  -3   47.92    3.11
   1  -7   4    9.47    2.16
  -1   7  -4    5.12    1.72
  -1   7  -4    5.09    1.17
   1  -7   4    7.84    1.26
   1  -7   4    3.98    1.86
  -1   7  -4    8.70    1.90
  -1   7  -4    4.73    1.68
   1  -7   5  141.21    8.48
  -1   7  -5  143.56    7.96
  -1   7  -5  141.27    9.10
  -1   7  -5  136.05    9.09
  -1   7  -5  137.66    7.80
  -1   7  -5  146.40    9.03
   1  -7   5  133.61    8.18
   1  -7   5  136.06    8.48
   1  -7   5  140.56    8.91
   1  -7   6   12.30    2.89
  -1   7  -6   11.54    2.18
  -1   7  -6   15.24    1.68
  -1   7  -6   14.26    2.49
   1  -7   6   15.91    2.96
   1  -7   6    9.90    2.09
   1  -7   6   14.00    2.43
  -1   7  -6   12.64    2.55
  -1   7  -7    7.96    1.22
   1  -7   7    7.51    2.09
  -1   7  -7    9.15    2.34
  -1   7  -7    6.68    1.03
  -1   7  -7    6.68    1.90
   1  -7   7    5.62    2.68
  -1   7  -7    6.77    1.33
   1  -7   7    5.64    2.49
  -1   7  -7    5.02    1.50
  -1   7  -7    5.26    2.06
  -1   7  -8   17.76    2.96
   1  -7   8   18.20    3.19
   1  -7   8   16.09    2.71
  -1   7  -8   17.68    2.94
  -1   7  -8   17.53    2.70
  -1   7  -8   18.68    2.42
  -1   7  -8   16.60    1.52
  -1   7  -8   12.59    1.47
   1  -7   8   14.49    3.27
   1  -7   9   83.97    6.22
   1  -7   9   83.24    6.65
   1  -7   9   80.74    6.09
  -1   7  -9   77.10    4.82
  -1   7  -9   79.38    5.95
  -1   7  -9   85.65    6.77
  -1   7  -9   96.51    6.90
  -1   7  -9   80.11    5.96
   1  -7  10   58.85    5.67
  -1   7 -10   65.23    5.17
  -1   7 -10   79.29    6.17
  -1   7 -10   67.36    5.52
  -1   7 -10   65.84    5.86
  -1   7 -10   62.95    4.01
   1  -7  10   61.22    5.15
   1  -7  10   64.71    5.33
  -1   7 -10   65.54    4.07
  -1   7 -11   22.92    3.34
  -1   7 -11   22.05    1.93
  -1   7 -11   23.03    1.90
   1  -7  11   21.61    3.76
  -1   7 -11   24.19    3.11
   1  -7  11   26.44    3.27
  -1   7 -11   24.80    2.98
  -1   7 -11   26.37    3.60
  -1   7 -11   19.28    2.64
  -1   7 -12    5.42    2.31
  -1   7 -12    2.69    0.86
  -1   7 -12    5.50    1.06
   1  -7  12    0.23    2.71
  -1   7 -12    5.23    1.58
  -1   7 -12    4.81    1.76
  -1   7 -12    5.43    1.64
   1  -7  12    3.65    2.45
  -1   7 -13   10.57    1.22
  -1   7 -13    8.42    1.68
   1  -7  13   11.14    1.34
   1  -7  13   11.31    2.48
  -1   7 -13    9.97    1.13
  -1   7 -14   16.58    1.37
  -1   7 -14   13.96    1.34
   1  -7  14   12.73    3.02
   1  -7  14   12.58    2.79
   1  -7  15   -0.60    1.25
  -1   7 -15   11.19    1.18
   1  -7  15    9.23    1.13
   1  -7  15    4.69    2.31
  -1   7 -15    5.18    0.66
   1  -7  16    0.95    1.39
  -1   7 -16    0.28    0.48
   1  -7  16    0.79    0.60
  -1   6  19    0.21    0.53
  -1   6  19    0.72    0.79
   1  -6 -18   26.72    1.92
  -1   6  18   27.45    1.47
   1  -6 -17   16.34    2.35
   1  -6 -17   27.76    2.79
  -1   6  17   27.45    2.07
   1  -6 -17   22.67    2.43
  -1   6  17   21.02    1.73
   1  -6 -17   22.73    1.71
  -1   6  17   24.58    2.28
   1  -6 -17   22.78    2.26
  -1   6  16   18.64    1.93
   1  -6 -16   25.26    2.52
  -1   6  16   25.21    2.40
   1  -6 -16   19.98    2.98
   1  -6 -16   25.88    3.14
   1  -6 -16   25.69    2.70
   1  -6 -15   18.49    3.05
  -1   6  15   21.81    2.12
  -1   6  15   24.59    2.58
   1  -6 -15   24.39    2.85
   1  -6 -15   27.00    2.68
   1  -6 -14   -0.69    2.13
  -1   6  14   -0.72    1.53
   1  -6 -14   -0.18    2.28
  -1   6  14   -0.57    1.16
  -1   6  14   -1.06    1.32
  -1   6  14    0.39    1.19
   1  -6 -14   -0.40    1.90
   1  -6 -14   -0.51    1.17
   1  -6 -13  299.02   18.57
   1  -6 -13  339.17   18.22
  -1   6  13  307.99   17.62
   1  -6 -13  330.74   21.24
   1  -6 -13  322.05   17.82
   1  -6 -13  359.09   18.80
   1  -6 -13  327.96   18.75
  -1   6  13  344.77   18.04
  -1   6  13  298.11   18.69
  -1   6  13  337.32   17.83
  -1   6  13  352.06   17.83
  -1   6  12   81.14    5.98
   1  -6 -12   78.55    7.76
  -1   6  12   82.02    4.93
   1  -6 -12   91.96    6.06
   1  -6 -12   78.74    5.81
   1  -6 -12   76.58    5.03
  -1   6  12   74.16    4.74
  -1   6  12   82.49    6.09
  -1   6  12   85.69    5.11
  -1   6  12   77.19    4.97
  -1   6  12   83.85    5.27
   1  -6 -12   87.74    5.48
   1  -6 -12   75.71    6.09
   1  -6 -11  145.21    8.61
   1  -6 -11  165.47    9.24
   1  -6 -11  150.01    9.42
  -1   6  11  144.50    9.29
   1  -6 -11  156.92    8.37
   1  -6 -11  161.64    9.24
  -1   6  11  150.83    8.28
  -1   6  11  139.01    8.09
  -1   6  11  150.57    8.23
  -1   6  11  140.51    9.34
   1  -6 -11  166.37   11.43
  -1   6  11  154.38    8.49
  -1   6  11  124.22    7.96
  -1   6  10   21.12    2.65
   1  -6 -10   20.43    2.40
  -1   6  10   23.03    1.81
   1  -6 -10   22.48    1.92
   1  -6 -10   19.75    3.80
  -1   6  10   18.64    2.68
  -1   6  10   20.82    1.85
   1  -6 -10   25.04    2.31
  -1   6  10   19.85    2.01
  -1   6  10   17.96    1.80
   1  -6 -10   21.80    2.76
   1  -6 -10   25.67    3.23
   1  -6 -10   25.70    2.75
  -1   6  10   22.09    1.85
  -1   6   9  131.43    6.84
  -1   6   9  113.64    6.78
   1  -6  -9  122.12    7.08
  -1   6   9  113.49    6.78
   1  -6  -9  124.34    9.18
   1  -6  -9  123.20    7.56
  -1   6   9  114.02    6.76
  -1   6   9  125.83    7.91
   1  -6  -9  125.02    7.59
   1  -6  -9  124.52    7.76
   1  -6  -9  122.25    6.82
  -1   6   9  117.39    6.94
  -1   6   8  145.41    8.62
   1  -6  -8  170.38    9.64
  -1   6   8  160.32    8.83
   1  -6  -8  152.47    8.46
  -1   6   8  167.34    8.80
   1  -6  -8  172.20    9.52
   1  -6  -8  170.41    9.54
   1  -6  -8  170.19    9.06
   1  -6  -8  177.00   11.25
   1  -6  -8  171.42    8.80
   1  -6  -7   32.78    4.01
   1  -6  -7   33.70    2.87
   1  -6  -7   29.73    1.82
   1  -6  -7   34.92    2.77
   1  -6  -7   35.68    2.83
  -1   6   7   28.43    2.05
  -1   6   6   -0.19    0.80
   1  -6  -6    0.42    0.40
   1  -6  -6    0.22    0.96
   1  -6  -6   -0.33    1.01
   1  -6  -6    0.20    1.47
   1  -6  -6   -0.26    1.93
  -1   6   6   -0.29    0.93
  -1   6   5    4.87    1.35
  -1   6   5    3.37    1.07
   1  -6  -5    2.68    0.49
   1  -6  -5    1.46    1.45
  -1   6   5    2.36    0.96
   1  -6  -5    2.85    0.98
   1  -6  -5    5.42    2.11
   1  -6  -5    2.99    0.99
   1  -6  -5    4.41    2.13
  -1   6   5    3.83    1.07
  -1   6   4  278.61   14.99
  -1   6   4  277.27   14.75
  -1   6   4  292.77   15.37
  -1   6   4  259.90   14.67
  -1   6   4  281.42   14.76
   1  -6  -4  273.39   15.33
   1  -6  -4  273.81   16.17
   1  -6  -4  294.46   15.14
  -1   6   3  115.34    6.68
  -1   6   3  119.79    7.13
   1  -6  -3  128.69    8.04
  -1   6   3  129.22    6.68
  -1   6   3  113.67    6.63
   1  -6  -3  120.90    6.99
   1  -6  -3  114.57    7.31
  -1   6   2  659.08   34.61
  -1   6   2  675.91   35.18
  -1   6   2  676.95   34.67
   1  -6  -2  688.72   35.24
   1  -6  -2  679.46   34.99
   1  -6  -2  647.68   35.81
  -1   6   2  660.32   35.11
  -1   6   2  684.51   35.34
  -1   6   2  636.16   34.65
  -1   6   1 1852.24   96.66
   1  -6  -1 1929.54   96.69
  -1   6   1 1779.42   96.65
  -1   6   1 1917.60   97.31
   1  -6  -1 1853.06   96.47
   1  -6  -1 1865.11   96.96
  -1   6   1 1870.10   97.18
   1  -6  -1 1996.76   97.22
  -1   6   1 1843.43   97.05
   1  -6  -1 1966.46   97.87
  -1   6   0  195.57   10.56
  -1   6   0  197.62   10.43
   1  -6   0  214.25   11.28
   1  -6   0  194.57   10.57
   1  -6   0  209.76   11.79
  -1   6   0  202.21   10.61
  -1   6   0  209.43   11.20
  -1   6   0  206.24   11.28
   1  -6   1  426.09   21.51
  -1   6  -1  414.17   21.49
  -1   6  -1  407.09   21.52
  -1   6  -1  420.42   20.86
  -1   6  -1  421.17   20.91
  -1   6  -1  414.51   21.67
   1  -6   1  441.02   22.18
  -1   6  -1  417.04   21.63
  -1   6  -2  467.20   25.59
   1  -6   2  482.25   25.95
   1  -6   2  433.70   25.03
  -1   6  -2  449.66   25.51
  -1   6  -2  491.56   24.76
   1  -6   2  479.81   25.30
  -1   6  -2  465.29   24.67
   1  -6   2  488.53   24.90
  -1   6  -2  479.83   25.43
   1  -6   3   31.09    2.31
  -1   6  -3   27.13    2.79
  -1   6  -3   32.66    2.29
  -1   6  -3   31.30    3.01
  -1   6  -3   31.06    3.03
  -1   6  -3   33.35    2.14
  -1   6  -3   31.67    2.26
   1  -6   3   28.26    2.70
   1  -6   4  423.28   22.74
  -1   6  -4  433.37   22.50
   1  -6   4  403.26   22.87
  -1   6  -4  423.29   23.53
   1  -6   4  432.59   22.97
  -1   6  -4  431.92   23.40
  -1   6  -4  437.09   23.50
  -1   6  -5    9.78    1.19
   1  -6   5    8.80    1.36
  -1   6  -5    8.28    2.01
  -1   6  -5    9.16    1.25
  -1   6  -5   11.81    2.04
   1  -6   5    7.92    1.97
  -1   6  -5    8.62    1.19
   1  -6   5    7.61    1.71
  -1   6  -5    7.33    1.83
  -1   6  -6  122.44    6.89
  -1   6  -6  113.06    6.80
  -1   6  -6  131.35    8.16
  -1   6  -6  121.44    7.96
   1  -6   6  118.05    7.40
  -1   6  -6  118.14    8.03
   1  -6   6  122.31    7.25
  -1   6  -7    3.50    1.74
  -1   6  -7    4.01    1.20
  -1   6  -7    5.01    1.77
  -1   6  -7    3.13    1.42
  -1   6  -7    2.29    0.90
  -1   6  -7    1.76    1.06
  -1   6  -7    2.25    1.72
   1  -6   7    2.71    1.67
   1  -6   7    3.44    2.43
   1  -6   7    6.07    1.70
  -1   6  -8    2.17    0.85
  -1   6  -8    2.09    1.17
  -1   6  -8    3.57    2.03
  -1   6  -8    3.45    2.07
  -1   6  -8    3.26    0.87
  -1   6  -8    1.46    1.89
   1  -6   8    1.73    1.80
   1  -6   8    2.59    1.61
   1  -6   8    3.49    2.16
   1  -6   8    2.37    2.58
  -1   6  -8    2.29    1.26
  -1   6  -9   16.80    2.92
  -1   6  -9   14.29    2.95
  -1   6  -9   14.21    1.52
   1  -6   9   19.08    3.23
   1  -6   9   16.28    2.75
  -1   6  -9    9.95    2.04
   1  -6   9   16.14    2.41
   1  -6   9   15.92    2.70
  -1   6  -9   17.96    2.29
  -1   6  -9   13.57    1.76
   1  -6  10  331.61   17.44
  -1   6 -10  301.74   17.87
  -1   6 -10  314.09   18.37
  -1   6 -10  302.54   16.24
  -1   6 -10  279.82   17.30
  -1   6 -10  296.76   17.43
   1  -6  10  303.04   17.65
   1  -6  10  277.26   16.88
  -1   6 -10  340.40   18.47
  -1   6 -11   92.66    6.89
  -1   6 -11  102.71    7.34
   1  -6  11  100.70    5.93
  -1   6 -11   99.44    5.86
   1  -6  11  107.34    7.03
  -1   6 -11   96.47    7.62
  -1   6 -11  114.76    7.93
   1  -6  11   99.57    7.43
  -1   6 -11   93.43    5.80
  -1   6 -12   25.88    3.49
  -1   6 -12   21.82    2.79
  -1   6 -12   21.43    3.24
  -1   6 -12   22.08    1.89
  -1   6 -12   22.54    2.68
  -1   6 -12   21.78    2.71
  -1   6 -12   21.09    2.81
   1  -6  12   22.42    2.01
  -1   6 -12   22.07    1.92
   1  -6  12   22.15    3.18
  -1   6 -13    1.50    0.59
  -1   6 -13    2.63    0.98
   1  -6  13   -1.46    2.24
  -1   6 -13    2.88    1.43
  -1   6 -13    0.29    1.63
  -1   6 -13    2.84    1.99
  -1   6 -13    1.47    0.85
   1  -6  14   14.68    2.46
   1  -6  14   12.05    2.74
  -1   6 -14   12.87    1.39
  -1   6 -14   13.63    1.34
  -1   6 -15    9.62    1.39
  -1   6 -15    4.44    0.82
  -1   6 -15    5.43    0.74
   1  -6  15    5.64    2.53
   1  -6  15    0.61    1.50
  -1   6 -16    8.29    1.06
   1  -6  16    7.80    2.11
  -1   6 -16    5.81    0.67
   1  -6  17    5.15    1.34
   1  -6  17    8.30    0.75
  -1   5  19    4.83    1.02
  -1   5  19    6.53    0.79
   1  -5 -19    6.48    1.10
   1  -5 -18    8.19    1.68
  -1   5  18    8.80    1.20
   1  -5 -18    8.76    0.94
   1  -5 -18    6.50    1.63
  -1   5  17    1.61    0.78
   1  -5 -17    0.81    1.59
   1  -5 -17    1.67    1.33
  -1   5  17    0.38    1.07
  -1   5  17    1.60    1.34
   1  -5 -17    0.96    0.81
  -1   5  16   21.58    2.43
  -1   5  16   24.98    2.24
   1  -5 -16   18.37    2.82
   1  -5 -16   26.96    2.85
   1  -5 -16   26.98    3.13
   1  -5 -16   24.07    2.58
  -1   5  16   25.44    2.05
   1  -5 -15   15.19    1.97
   1  -5 -15   17.67    2.38
  -1   5  15   19.22    1.89
   1  -5 -15   20.45    2.72
   1  -5 -15   21.05    3.02
  -1   5  15   17.09    2.19
   1  -5 -14   51.37    3.95
  -1   5  14   49.30    3.47
   1  -5 -14   46.45    4.37
  -1   5  14   42.83    3.98
   1  -5 -14   48.97    3.60
   1  -5 -14   57.38    4.29
  -1   5  14   47.25    3.72
  -1   5  13  170.73    9.09
  -1   5  13  162.76    9.34
  -1   5  13  159.95    9.05
   1  -5 -13  154.69    9.90
   1  -5 -13  136.17    9.66
   1  -5 -13  139.13   11.71
   1  -5 -13  164.55    9.92
  -1   5  13  147.47    8.91
  -1   5  13  144.62    9.80
  -1   5  13  149.25    8.76
   1  -5 -13  178.70    9.71
   1  -5 -13  169.97    9.50
   1  -5 -13  171.66    9.25
  -1   5  12    0.37    1.04
  -1   5  12    0.69    1.03
   1  -5 -12   -0.20    1.26
   1  -5 -12    1.44    2.18
   1  -5 -12   -0.42    1.11
   1  -5 -12    0.62    1.57
  -1   5  12    0.89    1.28
  -1   5  12    1.08    0.93
   1  -5 -12    2.70    2.28
  -1   5  12    1.41    1.63
   1  -5 -12    0.46    2.55
  -1   5  12    1.04    1.32
  -1   5  12   -0.44    1.06
  -1   5  11   26.15    3.05
   1  -5 -11   21.15    4.00
   1  -5 -11   24.73    2.50
  -1   5  11   22.50    1.98
  -1   5  11   22.06    2.02
   1  -5 -11   29.67    3.19
  -1   5  11   26.66    2.33
   1  -5 -11   25.04    3.26
  -1   5  11   27.35    2.22
   1  -5 -11   25.53    2.25
  -1   5  11   25.28    2.07
   1  -5 -11   26.22    2.75
  -1   5  10  112.22    6.60
  -1   5  10  118.13    6.80
  -1   5  10  113.69    6.80
  -1   5  10  118.79    6.96
   1  -5 -10  129.13    6.95
  -1   5  10  100.10    7.23
   1  -5 -10  130.08    9.38
   1  -5 -10  127.17    7.14
   1  -5 -10  133.44    7.67
  -1   5  10  110.39    7.81
   1  -5 -10  135.16    7.92
   1  -5 -10  118.50    6.57
   1  -5 -10  130.95    7.71
   1  -5  -9   53.04    4.09
   1  -5  -9   45.23    3.23
  -1   5   9   49.02    4.13
   1  -5  -9   54.71    4.03
  -1   5   9   45.52    3.26
  -1   5   9   49.18    3.15
   1  -5  -9   54.20    3.49
  -1   5   9   47.49    3.19
  -1   5   9   47.13    3.86
   1  -5  -9   47.29    2.96
   1  -5  -9   56.83    3.32
  -1   5   9   47.97    3.06
   1  -5  -9   51.53    3.81
   1  -5  -8   80.11    4.96
   1  -5  -8   70.72    3.96
   1  -5  -8   77.14    5.04
   1  -5  -8   74.83    4.55
   1  -5  -8   72.61    4.13
   1  -5  -8   72.26    6.28
  -1   5   8   75.08    4.30
   1  -5  -8   76.29    4.36
  -1   5   8   67.67    4.08
   1  -5  -8   77.87    5.11
   1  -5  -7   20.94    2.23
   1  -5  -7   21.09    1.34
   1  -5  -7   23.41    1.95
   1  -5  -7   22.17    2.16
   1  -5  -7   26.85    3.40
   1  -5  -7   23.47    2.41
  -1   5   7   19.82    1.70
  -1   5   7   22.62    1.94
   1  -5  -6   59.97    4.07
   1  -5  -6   58.86    3.28
  -1   5   6   55.16    3.60
   1  -5  -6   68.96    4.07
   1  -5  -6   59.16    4.09
   1  -5  -6   67.02    5.18
  -1   5   6   63.80    3.75
  -1   5   5   93.71    5.39
   1  -5  -5  102.36    5.76
   1  -5  -5  101.76    6.85
  -1   5   5   98.44    5.43
   1  -5  -5   88.53    5.06
   1  -5  -5  100.98    5.43
   1  -5  -5  109.72    5.82
  -1   5   4  136.25    7.31
   1  -5  -4  128.00    7.10
   1  -5  -4  134.86    7.01
   1  -5  -4  143.94    7.61
  -1   5   4  126.72    7.27
   1  -5  -4  129.19    8.50
  -1   5   3  134.18    7.37
   1  -5  -3  136.92    7.63
  -1   5   3  132.90    7.42
   1  -5  -3  141.51    8.61
   1  -5  -2  196.31   11.71
  -1   5   2  197.38   10.63
  -1   5   2  200.25   10.68
  -1   5   2  187.37   11.15
   1  -5  -2  206.01   10.93
  -1   5   2  207.07   11.06
  -1   5   2  200.56   11.05
   1  -5  -1 1459.49   72.59
  -1   5   1 1465.14   72.67
   1  -5  -1 1475.16   73.35
  -1   5   1 1439.43   72.34
  -1   5   1 1428.67   72.86
  -1   5   1 1390.06   72.73
   1  -5  -1 1326.22   72.15
  -1   5   0   48.44    4.11
  -1   5   0   56.95    3.89
  -1   5   0   57.54    3.49
  -1   5   0   64.38    4.05
  -1   5   0   57.41    3.31
  -1   5   0   63.59    3.74
   1  -5   0   53.84    3.38
   1  -5   0   67.78    4.60
  -1   5   0   63.47    3.46
  -1   5  -1  352.15   19.06
  -1   5  -1  355.42   18.49
  -1   5  -1  348.41   19.12
   1  -5   1  389.88   19.64
  -1   5  -1  377.35   18.55
  -1   5  -1  371.38   18.98
  -1   5  -2  337.67   18.69
  -1   5  -2  347.02   18.86
  -1   5  -2  343.53   18.94
  -1   5  -2  338.78   18.14
   1  -5   2  363.24   19.27
  -1   5  -2  348.71   18.82
   1  -5   2  348.40   18.25
  -1   5  -3  378.64   20.88
  -1   5  -3  381.54   20.08
  -1   5  -3  396.71   21.04
   1  -5   3  376.23   20.25
  -1   5  -3  382.61   19.99
   1  -5   3  393.31   21.37
  -1   5  -3  374.53   20.74
   1  -5   3  427.23   21.42
   1  -5   3  367.42   20.39
   1  -5   4    0.80    1.94
   1  -5   4    1.90    1.98
  -1   5  -4    4.36    1.50
  -1   5  -4    1.86    1.28
   1  -5   4    1.50    1.24
  -1   5  -4    3.40    0.70
  -1   5  -4    1.60    0.91
  -1   5  -4    2.11    1.41
   1  -5   4    2.86    0.90
  -1   5  -5  546.27   30.68
  -1   5  -5  579.99   31.72
  -1   5  -5  594.40   31.83
   1  -5   5  578.05   31.05
   1  -5   5  583.00   32.18
  -1   5  -5  584.55   31.77
  -1   5  -5  590.12   30.64
   1  -5   5  622.91   31.14
  -1   5  -5  618.89   30.76
  -1   5  -6   46.60    2.78
  -1   5  -6   44.28    3.85
  -1   5  -6   40.79    2.87
   1  -5   6   45.00    3.37
  -1   5  -6   44.80    2.94
  -1   5  -6   38.82    3.82
  -1   5  -6   41.47    3.83
   1  -5   6   34.36    4.01
  -1   5  -7   67.36    4.39
  -1   5  -7   82.79    5.68
  -1   5  -7   68.39    4.33
  -1   5  -7   62.85    4.80
  -1   5  -7   83.41    5.65
  -1   5  -7   70.12    5.48
  -1   5  -7   69.36    4.12
   1  -5   7   78.42    5.88
   1  -5   7   70.56    4.88
   1  -5   8  227.75   12.52
  -1   5  -8  215.85   12.01
  -1   5  -8  214.00   13.29
   1  -5   8  223.36   12.83
  -1   5  -8  209.47   12.64
  -1   5  -8  215.71   13.33
   1  -5   8  214.46   12.36
  -1   5  -9   27.84    2.94
   1  -5   9   27.73    2.85
  -1   5  -9   24.32    2.36
  -1   5  -9   26.08    3.34
   1  -5   9   29.49    3.06
  -1   5  -9   25.30    3.44
  -1   5  -9   21.91    2.74
   1  -5   9   32.50    3.49
  -1   5  -9   31.68    3.39
  -1   5 -10   30.80    2.86
  -1   5 -10   40.42    2.71
  -1   5 -10   33.51    3.36
  -1   5 -10   37.52    3.03
  -1   5 -10   41.35    3.67
   1  -5  10   37.82    4.16
  -1   5 -10   44.62    4.35
  -1   5 -10   34.69    4.15
   1  -5  10   36.59    3.71
  -1   5 -11   13.32    2.86
  -1   5 -11   16.84    1.68
   1  -5  11   14.51    2.64
  -1   5 -11   16.43    2.06
  -1   5 -11   15.66    2.40
  -1   5 -11   19.13    3.05
   1  -5  11   16.30    1.71
  -1   5 -11   12.53    2.52
  -1   5 -11   13.78    1.56
  -1   5 -12   95.09    6.38
  -1   5 -12   88.36    6.95
  -1   5 -12  105.52    7.92
  -1   5 -12  105.39    7.42
   1  -5  12  113.61    7.22
   1  -5  12  106.38    6.17
  -1   5 -12  103.58    6.06
  -1   5 -12  118.55    8.12
  -1   5 -12  102.33    7.18
   1  -5  13    1.42    2.38
   1  -5  13    0.36    1.94
  -1   5 -13    1.47    1.30
  -1   5 -13    2.28    1.60
  -1   5 -13   -0.30    1.82
  -1   5 -13    0.54    1.01
   1  -5  13    0.81    0.94
  -1   5 -13   -0.29    1.93
  -1   5 -13    0.43    1.37
  -1   5 -13    0.45    1.31
  -1   5 -14   22.77    2.53
  -1   5 -14   32.85    3.60
   1  -5  14   24.45    2.88
   1  -5  14   29.16    3.50
  -1   5 -14   26.60    2.03
   1  -5  14   28.95    2.16
  -1   5 -14   21.51    2.29
  -1   5 -15    9.47    1.20
  -1   5 -15   11.73    1.10
   1  -5  15   11.07    2.18
   1  -5  16   13.92    2.88
  -1   5 -16   17.22    1.44
   1  -5  17    0.32    1.62
  -1   5 -17    1.99    0.44
  -1   5 -17    3.02    0.69
  -1   5 -17   -0.02    0.24
   1  -4 -19   33.57    2.10
   1  -4 -19   41.43    2.65
  -1   4  19   42.96    2.35
  -1   4  19   42.23    2.57
  -1   4  18   46.02    3.10
   1  -4 -18   46.09    3.24
  -1   4  18   44.07    2.73
   1  -4 -17   54.51    3.95
  -1   4  17   61.33    3.83
   1  -4 -17   51.05    4.20
   1  -4 -17   63.16    4.37
  -1   4  16    0.45    1.46
  -1   4  16    0.17    0.76
   1  -4 -16    0.35    1.54
  -1   4  16    1.02    1.22
  -1   4  16    1.06    0.95
   1  -4 -16    1.85    1.99
  -1   4  15   40.95    2.99
   1  -4 -15   43.31    3.83
   1  -4 -15   36.65    3.91
   1  -4 -15   44.48    3.56
   1  -4 -15   36.97    3.23
  -1   4  15   42.40    3.40
   1  -4 -15   35.95    3.84
  -1   4  15   45.55    3.23
   1  -4 -14   19.86    2.10
  -1   4  14   12.22    1.75
  -1   4  14   13.81    2.10
   1  -4 -14   16.60    2.63
  -1   4  14   13.61    1.46
  -1   4  14   17.57    2.90
  -1   4  14   15.56    2.19
   1  -4 -14   19.81    2.46
   1  -4 -14   22.13    2.53
   1  -4 -14   17.13    2.98
   1  -4 -13  120.76    7.36
  -1   4  13  109.61    6.36
  -1   4  13   97.52    7.00
   1  -4 -13  109.15    6.59
   1  -4 -13  105.21    7.17
   1  -4 -13  120.24    7.13
  -1   4  13  104.51    6.32
  -1   4  13  106.85    6.32
  -1   4  13   99.79    6.19
  -1   4  13   99.26    6.05
   1  -4 -13  105.98    6.71
   1  -4 -13  121.01    9.55
  -1   4  13  100.78    6.13
  -1   4  13  104.97    6.59
  -1   4  12   26.94    2.31
  -1   4  12   34.79    3.44
  -1   4  12   27.55    2.52
   1  -4 -12   27.77    2.86
  -1   4  12   23.66    2.23
   1  -4 -12   23.70    1.78
   1  -4 -12   28.33    2.75
   1  -4 -12   27.49    3.18
   1  -4 -12   24.78    2.38
   1  -4 -12   21.52    3.08
  -1   4  12   28.04    2.16
  -1   4  12   26.72    2.14
  -1   4  12   26.94    2.26
   1  -4 -11   87.77    4.98
  -1   4  11   83.29    5.20
   1  -4 -11   92.42    5.50
  -1   4  11   88.70    5.33
   1  -4 -11   89.18    6.06
  -1   4  11   93.75    5.54
   1  -4 -11   91.95    5.68
   1  -4 -11   90.92    6.06
  -1   4  11   88.91    6.43
  -1   4  11   89.58    5.33
  -1   4  11   95.95    5.35
   1  -4 -11   82.98    5.19
  -1   4  11   84.89    5.23
   1  -4 -11   77.92    6.08
  -1   4  10   15.87    1.67
  -1   4  10   17.95    1.68
   1  -4 -10   15.54    1.67
  -1   4  10   14.97    2.00
  -1   4  10   14.03    2.30
   1  -4 -10   17.38    1.86
  -1   4  10   16.58    1.95
   1  -4 -10   14.92    1.45
  -1   4  10   17.79    1.55
  -1   4  10   18.63    1.80
   1  -4 -10   15.46    1.29
   1  -4 -10   17.71    2.13
  -1   4  10   16.60    1.55
   1  -4 -10   19.64    2.56
   1  -4 -10   15.58    1.94
  -1   4  10   16.00    1.59
  -1   4   9   30.30    2.28
  -1   4   9   33.93    2.46
   1  -4  -9   32.60    2.91
   1  -4  -9   33.58    2.52
  -1   4   9   33.18    2.22
   1  -4  -9   35.19    2.62
   1  -4  -9   36.83    2.19
   1  -4  -9   37.66    2.74
  -1   4   9   35.18    3.05
  -1   4   9   33.22    2.97
   1  -4  -9   33.90    2.34
   1  -4  -8    6.19    1.08
   1  -4  -8    3.66    1.77
   1  -4  -8    6.11    0.96
   1  -4  -8    6.03    0.77
  -1   4   8    5.63    0.90
   1  -4  -8    5.67    1.09
  -1   4   8    3.78    1.02
   1  -4  -8    3.67    1.25
   1  -4  -8    6.93    1.33
  -1   4   8    3.89    1.17
  -1   4   8    5.35    0.86
  -1   4   8    7.50    1.55
  -1   4   7    6.05    1.13
  -1   4   7    8.73    1.57
   1  -4  -7    7.54    1.77
   1  -4  -7    8.34    1.43
   1  -4  -7    7.43    0.81
   1  -4  -7    7.99    0.99
  -1   4   7    8.20    1.01
  -1   4   6  193.78   10.60
   1  -4  -6  203.84   10.97
  -1   4   6  194.90   11.06
   1  -4  -6  200.51   10.97
   1  -4  -6  194.24   10.46
   1  -4  -5  560.36   26.94
   1  -4  -5  493.37   26.29
   1  -4  -5  558.57   28.00
   1  -4  -5  515.46   26.80
  -1   4   5  497.28   26.55
  -1   4   5  552.94   27.06
  -1   4   5  505.85   26.59
   1  -4  -4   27.56    1.94
  -1   4   4   29.15    1.97
  -1   4   4   31.03    2.03
   1  -4  -4   26.48    3.16
   1  -4  -4   29.52    2.18
  -1   4   4   26.97    2.27
  -1   4   3  606.08   31.54
  -1   4   3  610.26   31.20
   1  -4  -3  613.24   32.18
  -1   4   3  601.70   31.21
   1  -4  -3  581.32   31.03
   1  -4  -3  630.12   31.42
  -1   4   2  186.39   10.38
  -1   4   2  185.28   10.02
  -1   4   2  189.11   10.31
   1  -4  -2  199.36   11.01
  -1   4   2  186.10    9.98
   1  -4  -2  190.84   10.20
  -1   4   1  471.49   25.65
  -1   4   1  484.43   25.23
  -1   4   1  491.18   25.55
   1  -4  -1  454.30   25.42
  -1   4   1  497.77   25.29
   1  -4  -1  515.59   26.17
  -1   4   1  496.40   25.61
   1  -4   0 2249.00  116.06
  -1   4   0 2199.27  115.68
  -1   4   0 2248.90  115.49
  -1   4   0 2247.96  115.46
  -1   4   0 2229.04  115.24
   1  -4   1  283.16   14.35
  -1   4  -1  262.49   14.00
  -1   4  -1  257.21   13.84
  -1   4  -1  259.34   13.91
  -1   4  -1  265.08   13.78
  -1   4  -1  253.11   13.39
  -1   4  -1  253.85   13.34
  -1   4  -1  212.35   13.80
  -1   4  -2   79.05    5.53
  -1   4  -2   92.80    5.87
   1  -4   2  101.02    6.17
  -1   4  -2   98.26    5.69
  -1   4  -2   96.32    5.17
   1  -4   2   94.95    6.18
  -1   4  -3   31.69    1.88
   1  -4   3   34.52    3.12
  -1   4  -3   32.72    2.85
  -1   4  -3   27.98    2.53
  -1   4  -3   27.26    1.97
   1  -4   3   28.53    3.08
  -1   4  -4 1414.69   73.47
  -1   4  -4 1400.38   72.39
   1  -4   4 1516.50   73.73
   1  -4   4 1539.16   73.82
  -1   4  -4 1341.42   72.49
  -1   4  -4 1445.44   73.34
  -1   4  -4 1406.32   72.58
  -1   4  -5  264.23   14.01
   1  -4   5  270.59   15.04
   1  -4   5  265.59   14.44
  -1   4  -5  257.78   14.11
  -1   4  -5  275.23   15.01
   1  -4   5  276.82   15.30
  -1   4  -5  264.49   15.09
  -1   4  -5  267.05   14.12
  -1   4  -6  347.24   18.39
  -1   4  -6  341.75   18.57
  -1   4  -6  340.17   19.53
  -1   4  -6  342.25   19.57
   1  -4   6  341.58   19.64
  -1   4  -6  367.13   18.57
   1  -4   6  359.86   18.91
  -1   4  -7   86.56    5.63
   1  -4   7   85.77    5.43
  -1   4  -7   85.01    4.79
  -1   4  -7   75.83    5.07
   1  -4   7   91.71    6.29
  -1   4  -7   87.62    5.03
   1  -4   7   87.83    6.46
  -1   4  -7   84.99    6.00
  -1   4  -7   97.03    6.23
  -1   4  -8  408.21   21.71
  -1   4  -8  363.29   20.96
   1  -4   8  380.25   21.63
   1  -4   8  396.65   20.81
   1  -4   8  359.36   21.75
  -1   4  -9   48.83    4.02
  -1   4  -9   57.27    4.61
  -1   4  -9   52.60    4.69
   1  -4   9   56.27    4.08
  -1   4  -9   48.21    4.11
   1  -4   9   49.82    3.54
   1  -4  10   35.10    2.79
  -1   4 -10   38.93    3.02
  -1   4 -10   31.97    3.32
  -1   4 -10   36.77    3.92
  -1   4 -10   34.01    3.84
  -1   4 -10   35.67    2.54
   1  -4  10   34.99    3.31
  -1   4 -10   30.37    2.85
  -1   4 -10   38.68    3.72
  -1   4 -10   33.94    3.32
  -1   4 -11   17.44    2.09
  -1   4 -11   15.27    1.60
  -1   4 -11   15.94    2.90
  -1   4 -11   15.14    2.16
  -1   4 -11   17.70    2.89
   1  -4  11   16.43    2.60
   1  -4  11   16.01    2.00
   1  -4  11   17.52    1.69
  -1   4 -11   15.13    2.33
   1  -4  11   14.02    2.86
   1  -4  12   83.22    5.71
  -1   4 -12   71.71    5.09
   1  -4  12   74.28    4.78
  -1   4 -12   73.54    4.69
  -1   4 -12   79.06    5.19
  -1   4 -12   74.31    6.33
   1  -4  12   79.13    5.94
  -1   4 -12   75.05    5.73
  -1   4 -12   90.36    6.67
   1  -4  13    0.35    1.95
  -1   4 -13    0.30    1.79
  -1   4 -13    1.36    1.56
  -1   4 -13    1.61    1.38
  -1   4 -13    2.48    1.54
  -1   4 -13    0.22    1.31
  -1   4 -13    0.48    1.40
  -1   4 -13    1.82    0.89
   1  -4  13   -0.79    2.46
   1  -4  13    1.87    0.98
  -1   4 -14    2.50    1.57
   1  -4  14    2.30    0.96
  -1   4 -14    1.09    1.68
  -1   4 -14    0.35    0.61
   1  -4  14   -0.18    2.20
   1  -4  14   -0.17    1.82
   1  -4  15    0.45    1.70
  -1   4 -15    1.83    1.48
   1  -4  15    0.47    0.86
   1  -4  15   -0.99    1.51
  -1   4 -15    0.85    1.32
  -1   4 -16    0.64    0.43
  -1   4 -16    3.74    1.10
  -1   4 -17   19.99    1.61
   1  -4  17   11.42    2.46
   1  -4  18   -1.51    1.22
   1  -4  18    0.11    0.45
   1  -3 -19    1.64    1.02
  -1   3  19    0.92    0.57
  -1   3  19    1.39    0.82
  -1   3  18   20.60    1.71
  -1   3  18   24.69    2.14
   1  -3 -18   23.91    1.61
   1  -3 -18   14.68    1.71
   1  -3 -18   17.87    2.21
   1  -3 -17   15.32    1.51
  -1   3  17   17.34    1.70
   1  -3 -17   14.94    2.34
   1  -3 -17   13.15    1.88
   1  -3 -17   10.18    2.04
   1  -3 -16   48.50    4.02
   1  -3 -16   39.97    3.43
  -1   3  16   50.01    3.41
   1  -3 -16   52.95    4.08
  -1   3  16   52.68    3.69
  -1   3  16   51.62    3.41
  -1   3  16   39.64    2.99
   1  -3 -15   96.87    6.04
  -1   3  15   93.55    5.99
  -1   3  15   95.14    5.58
   1  -3 -15   73.85    6.04
   1  -3 -15   92.54    6.33
  -1   3  15   92.51    5.81
  -1   3  15   86.27    5.48
  -1   3  15  103.47    5.82
  -1   3  15   90.37    5.30
   1  -3 -15   93.97    6.39
   1  -3 -14   24.98    2.93
  -1   3  14   33.70    3.71
  -1   3  14   29.35    2.34
   1  -3 -14   26.13    2.78
  -1   3  14   26.14    2.16
  -1   3  14   29.42    2.42
   1  -3 -14   28.61    3.22
  -1   3  14   30.47    2.75
   1  -3 -13    0.37    0.76
  -1   3  13    0.58    1.77
  -1   3  13    0.08    1.01
   1  -3 -13    0.83    1.34
  -1   3  13    0.49    1.46
  -1   3  13    1.76    1.06
   1  -3 -13   -1.43    1.70
   1  -3 -13    2.71    1.82
  -1   3  13    0.08    1.02
  -1   3  13   -0.28    1.11
  -1   3  12    0.08    0.98
  -1   3  12    2.21    0.93
   1  -3 -12   -0.32    2.01
   1  -3 -12    0.18    0.48
  -1   3  12    0.80    1.04
  -1   3  12    1.14    1.12
  -1   3  12   -0.45    1.29
  -1   3  12    0.90    1.13
   1  -3 -12    0.61    1.40
   1  -3 -12    0.78    1.22
  -1   3  11   12.41    1.48
  -1   3  11   12.71    1.83
   1  -3 -11   13.91    1.98
  -1   3  11   10.86    1.53
  -1   3  11   10.91    1.38
   1  -3 -11   11.93    1.04
   1  -3 -11    9.50    1.51
  -1   3  11   12.32    1.36
  -1   3  11    7.87    2.11
   1  -3 -11   12.03    2.35
   1  -3 -11   11.85    1.91
  -1   3  11    9.93    1.45
  -1   3  11   11.34    1.66
  -1   3  10   37.09    2.79
  -1   3  10   43.53    2.99
  -1   3  10   35.89    3.10
   1  -3 -10   36.51    2.63
   1  -3 -10   44.60    3.59
  -1   3  10   40.03    2.75
  -1   3  10   40.70    2.78
   1  -3 -10   47.79    3.17
  -1   3  10   39.97    2.70
   1  -3 -10   43.67    3.19
   1  -3 -10   38.99    2.46
   1  -3  -9  382.18   19.40
   1  -3  -9  369.94   19.15
  -1   3   9  374.60   18.84
  -1   3   9  357.84   19.53
   1  -3  -9  351.43   18.64
  -1   3   9  329.39   18.61
   1  -3  -9  374.93   18.81
  -1   3   9  341.56   19.54
  -1   3   8  106.40    7.27
   1  -3  -8  131.82    6.92
  -1   3   8  120.54    7.83
  -1   3   8  126.99    8.04
  -1   3   8  130.76    7.72
   1  -3  -8  135.76    7.52
  -1   3   8  138.39    7.21
   1  -3  -8  129.52    7.05
   1  -3  -8  133.67    7.37
  -1   3   8  138.84    7.08
  -1   3   8  115.29    6.92
   1  -3  -8  144.00    8.13
   1  -3  -7  591.94   30.58
  -1   3   7  612.88   31.23
   1  -3  -7  569.12   30.47
  -1   3   7  596.36   30.59
  -1   3   7  582.77   30.68
   1  -3  -7  665.03   31.51
  -1   3   7  620.90   31.59
  -1   3   7  566.38   30.55
   1  -3  -6   17.46    1.20
  -1   3   6   17.53    1.28
  -1   3   6   18.07    1.88
   1  -3  -6   17.20    2.00
  -1   3   6   17.33    1.51
   1  -3  -6   15.14    1.30
  -1   3   6   16.66    1.38
  -1   3   5  863.49   44.10
   1  -3  -5  868.85   44.51
   1  -3  -5  906.13   44.42
   1  -3  -5  854.91   43.99
  -1   3   5  799.18   43.95
  -1   3   5  899.09   44.52
   1  -3  -4  140.32    7.35
  -1   3   4  131.33    7.38
  -1   3   4  127.91    7.01
   1  -3  -4  124.80    6.90
   1  -3  -4  132.92    7.24
   1  -3  -3    0.69    0.83
   1  -3  -3    1.57    0.80
   1  -3  -3    0.87    0.65
  -1   3   3    2.42    1.03
  -1   3   3    0.63    0.78
  -1   3   2   28.11    1.82
   1  -3  -2   30.85    2.71
  -1   3   2   26.91    2.24
   1  -3  -2   26.30    1.89
  -1   3   2   29.25    2.06
  -1   3   1    0.46    0.66
  -1   3   1    1.78    0.98
   1  -3  -1    0.73    0.72
   1  -3  -1    0.40    1.48
  -1   3   1    0.29    0.95
  -1   3   0 3612.34  187.53
  -1   3   0 3765.83  187.54
   1  -3   0 3683.80  187.49
  -1   3   0 3771.67  187.81
   1  -3   0 3521.95  187.32
   1  -3   0 3746.59  188.05
  -1   3   0 3622.60  187.70
   1  -3   1   55.34    4.02
  -1   3  -1   58.77    3.24
  -1   3  -1   54.00    3.53
  -1   3  -1   57.79    3.35
  -1   3  -2 1760.36   91.55
   1  -3   2 1858.39   92.37
   1  -3   2 1769.57   91.61
   1  -3   2 1841.19   92.31
  -1   3  -2 1728.96   91.97
   1  -3   3   35.08    3.18
   1  -3   3   32.84    2.23
  -1   3  -3   34.90    2.82
  -1   3  -3   35.21    2.69
   1  -3   3   32.96    2.95
  -1   3  -4  205.89   11.31
  -1   3  -4  188.19   11.38
  -1   3  -4  197.37   10.56
   1  -3   4  206.83   10.86
   1  -3   4  203.98   11.56
   1  -3   5   38.16    3.97
  -1   3  -5   38.80    2.42
  -1   3  -5   36.16    2.26
   1  -3   5   40.91    3.39
  -1   3  -5   35.87    3.12
  -1   3  -5   38.74    3.23
  -1   3  -6   47.23    3.82
  -1   3  -6   45.46    3.71
   1  -3   6   49.11    4.63
  -1   3  -6   47.08    2.92
   1  -3   6   48.52    3.27
  -1   3  -6   43.43    3.29
  -1   3  -7   95.84    5.60
   1  -3   7  108.15    7.57
   1  -3   7  102.28    6.63
  -1   3  -7  100.59    6.63
  -1   3  -7  101.28    6.66
  -1   3  -7  100.97    5.37
  -1   3  -7   91.08    6.12
   1  -3   7  101.20    5.97
   1  -3   7   95.06    5.37
   1  -3   8   24.46    3.89
  -1   3  -8   22.17    2.21
  -1   3  -8   17.95    2.61
   1  -3   8   18.94    2.56
  -1   3  -8   18.71    2.25
  -1   3  -8   19.69    1.88
   1  -3   8   20.57    2.23
   1  -3   9  136.25    8.69
  -1   3  -9  139.26    8.43
   1  -3   9  144.23    8.10
   1  -3   9  128.32    7.71
  -1   3  -9  140.62    8.95
   1  -3   9  128.12    9.78
   1  -3   9  140.31    8.16
  -1   3  -9  124.27    8.22
  -1   3  -9  138.74    8.79
  -1   3  -9  132.19    7.81
  -1   3 -10    3.07    1.81
   1  -3  10    2.40    1.62
  -1   3 -10    4.79    1.41
  -1   3 -10    4.56    1.54
   1  -3  10    4.27    1.32
   1  -3  10    5.35    2.15
   1  -3  10    3.98    1.66
  -1   3 -10    3.81    1.54
  -1   3 -10    3.22    0.94
   1  -3  10    5.40    2.99
  -1   3 -10    4.34    1.63
   1  -3  11    5.67    1.18
  -1   3 -11    5.25    1.14
  -1   3 -11    6.17    1.52
   1  -3  11    6.71    1.95
   1  -3  11    6.89    2.28
  -1   3 -11    3.99    1.62
  -1   3 -11    6.39    1.92
  -1   3 -11    3.93    1.97
   1  -3  11    6.13    1.51
  -1   3 -11    5.49    1.72
  -1   3 -11    8.58    1.77
   1  -3  11    5.91    1.91
  -1   3 -12    5.37    1.82
  -1   3 -12    4.38    2.16
   1  -3  12    7.36    1.64
  -1   3 -12    3.50    1.61
  -1   3 -12    9.80    2.40
  -1   3 -12   10.27    1.78
   1  -3  12    7.24    2.48
   1  -3  12    6.50    1.28
  -1   3 -12    5.69    1.18
   1  -3  12    6.69    2.09
  -1   3 -12    4.94    1.70
   1  -3  12    6.49    2.09
  -1   3 -13   -0.13    1.63
  -1   3 -13   -0.40    1.51
   1  -3  13    1.62    1.02
  -1   3 -13   -0.77    0.89
   1  -3  13    1.30    1.40
   1  -3  13   -0.19    2.20
  -1   3 -13    0.30    1.58
  -1   3 -13    1.74    1.42
  -1   3 -13    0.93    1.26
   1  -3  13   -1.67    1.94
   1  -3  13   -0.33    1.93
  -1   3 -14    0.33    0.91
   1  -3  14   -0.34    2.14
  -1   3 -14    1.65    1.69
  -1   3 -14    0.86    1.68
  -1   3 -14    0.13    1.59
  -1   3 -14   -0.88    1.37
  -1   3 -14    0.63    1.23
   1  -3  14    0.09    0.96
   1  -3  14   -1.30    1.97
  -1   3 -14    1.59    0.74
  -1   3 -14   -0.91    1.34
  -1   3 -14    0.92    1.52
   1  -3  14    3.13    1.81
  -1   3 -15    2.88    1.59
  -1   3 -15    1.47    0.67
   1  -3  15    0.42    1.26
   1  -3  15    2.05    0.96
  -1   3 -15    1.04    1.48
   1  -3  15    1.76    1.82
  -1   3 -15    1.05    0.92
  -1   3 -16    1.57    1.33
   1  -3  16    1.38    0.78
   1  -3  16    1.16    1.60
   1  -3  16    2.93    1.70
  -1   3 -16    0.81    0.88
  -1   3 -17   23.15    2.06
   1  -3  17   19.50    3.19
  -1   3 -18    2.10    0.71
   1  -3  18   -0.40    1.63
   1  -2 -19   -0.15    0.46
   1  -2 -19   -0.75    0.97
  -1   2  18    4.50    1.32
  -1   2  18    4.51    0.98
   1  -2 -18    5.14    1.61
   1  -2 -18    4.72    0.83
  -1   2  17   -0.64    0.83
   1  -2 -17    3.07    1.74
   1  -2 -17    3.38    1.54
  -1   2  17    2.79    1.11
   1  -2 -17    2.54    0.96
   1  -2 -16   46.87    3.84
  -1   2  16   40.13    2.83
  -1   2  16   41.21    3.16
  -1   2  16   41.06    3.05
   1  -2 -16   35.54    3.45
   1  -2 -15   49.34    3.82
   1  -2 -15   33.47    3.50
   1  -2 -15   33.41    3.10
  -1   2  15   35.79    2.57
   1  -2 -15   33.88    3.18
  -1   2  15   44.72    3.10
  -1   2  15   40.62    3.19
  -1   2  15   38.21    3.27
  -1   2  15   31.07    2.62
  -1   2  15   40.35    2.79
   1  -2 -14   10.32    2.31
   1  -2 -14    5.63    2.13
  -1   2  14    7.11    1.28
  -1   2  14    7.74    1.84
   1  -2 -14    7.23    1.72
  -1   2  14    5.38    2.02
  -1   2  14    8.48    1.37
  -1   2  14    8.37    1.62
   1  -2 -14    5.73    1.67
   1  -2 -14    5.87    1.81
  -1   2  14    6.80    1.34
   1  -2 -14    7.69    2.47
   1  -2 -13   34.78    2.50
  -1   2  13   30.23    3.87
  -1   2  13   38.33    3.18
  -1   2  13   35.55    2.62
   1  -2 -13   34.75    3.13
  -1   2  13   31.57    2.66
  -1   2  13   38.34    2.75
   1  -2 -13   41.77    3.25
   1  -2 -13   33.83    3.59
   1  -2 -13   42.32    3.74
   1  -2 -13   30.68    3.29
  -1   2  12   53.72    4.48
  -1   2  12   66.37    4.05
   1  -2 -12   55.81    4.52
  -1   2  12   67.74    4.11
   1  -2 -12   58.74    3.65
  -1   2  12   66.35    4.12
   1  -2 -12   67.37    4.49
  -1   2  12   72.08    5.68
   1  -2 -12   65.48    4.92
  -1   2  12   67.95    4.42
   1  -2 -12   66.03    3.92
  -1   2  12   65.20    4.15
   1  -2 -12   65.16    4.53
   1  -2 -12   64.47    4.81
  -1   2  11   20.13    2.25
  -1   2  11   21.89    1.91
   1  -2 -11   18.81    2.20
   1  -2 -11   19.53    2.22
   1  -2 -11   19.96    1.46
   1  -2 -11   23.19    2.27
  -1   2  11   20.05    1.93
  -1   2  11   19.23    1.80
  -1   2  11   21.50    1.93
  -1   2  11   24.03    2.23
   1  -2 -10   28.69    2.48
   1  -2 -10   30.51    2.65
  -1   2  10   29.92    2.23
   1  -2 -10   27.52    1.83
   1  -2 -10   31.71    2.60
  -1   2  10   25.50    2.63
  -1   2  10   27.66    2.59
  -1   2  10   26.94    3.23
  -1   2  10   30.10    2.22
   1  -2 -10   28.09    2.86
  -1   2  10   26.96    2.13
  -1   2  10   29.69    2.44
  -1   2   9   50.55    3.38
   1  -2  -9   56.86    3.94
   1  -2  -9   50.60    3.62
  -1   2   9   58.01    3.37
  -1   2   9   57.69    4.09
   1  -2  -9   56.91    3.65
  -1   2   9   58.60    4.47
   1  -2  -9   52.40    3.11
   1  -2  -9   49.22    4.11
  -1   2   8  269.35   15.77
   1  -2  -8  299.96   15.62
   1  -2  -8  317.69   15.96
  -1   2   8  274.42   15.49
   1  -2  -8  293.93   15.52
   1  -2  -8  316.32   16.53
   1  -2  -8  319.37   15.94
  -1   2   8  306.26   15.71
   1  -2  -8  307.08   16.25
  -1   2   8  293.17   16.48
  -1   2   8  303.75   16.79
  -1   2   8  323.07   16.36
  -1   2   7  409.62   22.32
   1  -2  -7  403.61   22.19
   1  -2  -7  415.88   21.63
   1  -2  -7  405.43   21.93
  -1   2   7  451.29   22.66
   1  -2  -7  436.87   22.47
  -1   2   7  445.13   22.77
  -1   2   7  442.22   22.34
  -1   2   7  405.18   21.66
  -1   2   7  416.57   21.76
  -1   2   7  398.11   21.87
   1  -2  -7  405.73   21.71
   1  -2  -7  484.07   22.75
   1  -2  -6  186.86    9.94
   1  -2  -6  200.13   10.11
   1  -2  -6  165.28    9.19
  -1   2   6  169.19   10.12
  -1   2   6  183.05    9.85
  -1   2   6  176.64    9.32
   1  -2  -6  174.09    9.29
  -1   2   6  176.95    9.41
   1  -2  -5 1719.06   90.41
   1  -2  -5 1867.45   91.07
  -1   2   5 1752.71   90.49
   1  -2  -5 1722.63   90.48
  -1   2   5 1773.62   90.57
   1  -2  -5 1809.78   90.99
  -1   2   5 1811.89   90.96
  -1   2   4  302.58   16.05
  -1   2   4  323.41   16.50
  -1   2   4  305.79   16.70
  -1   2   4  312.22   16.16
   1  -2  -4  315.47   16.49
   1  -2  -4  304.98   16.06
   1  -2  -3 1015.18   50.53
  -1   2   3  954.19   50.37
  -1   2   3  967.56   50.81
  -1   2   3  986.68   50.65
   1  -2  -3 1018.20   50.59
   1  -2  -3  954.16   50.30
  -1   2   2 6188.58  325.24
  -1   2   2 6438.53  325.15
   1  -2  -2 6407.82  325.02
  -1   2   2 6177.03  324.93
   1  -2  -2 6287.96  325.54
   1  -2  -2 6403.33  325.01
   1  -2  -1  507.51   27.25
  -1   2   1  510.67   27.39
  -1   2   1  515.61   27.43
   1  -2  -1  502.51   27.74
   1  -2  -1  547.83   27.15
  -1   2   1  524.12   27.37
  -1   2   0    4.21    0.78
  -1   2   0    4.82    0.72
  -1   2   0    4.47    1.04
   1  -2   0    6.37    1.56
  -1   2   0    3.90    0.67
   1  -2   0    4.42    0.68
  -1   2  -1   65.56    3.44
  -1   2  -1   54.65    4.13
  -1   2  -1   64.72    3.58
  -1   2  -1   59.55    3.65
   1  -2   1   64.46    4.07
   1  -2   1   67.16    3.35
  -1   2  -1   56.75    3.29
  -1   2  -2 9095.11  470.53
   1  -2   2 9324.59  470.03
   1  -2   2 9612.89  470.65
  -1   2  -2 8913.31  470.31
  -1   2  -2 8531.84  470.31
   1  -2   2 8900.35  470.55
   1  -2   2 9640.51  470.67
  -1   2  -3   84.29    5.32
   1  -2   3   88.25    4.93
  -1   2  -3   83.19    5.29
   1  -2   3   85.79    5.57
   1  -2   3   93.74    5.48
   1  -2   3   94.68    5.90
  -1   2  -4   77.32    5.16
   1  -2   4   83.13    5.82
  -1   2  -4   78.96    5.06
   1  -2   4   84.64    5.19
   1  -2   5  575.45   30.29
  -1   2  -5  562.37   29.61
   1  -2   5  524.64   30.85
  -1   2  -5  596.56   30.54
  -1   2  -5  573.00   30.33
  -1   2  -5  581.43   30.00
  -1   2  -6   57.59    3.80
  -1   2  -6   59.99    4.24
  -1   2  -6   62.15    4.36
  -1   2  -6   55.41    3.33
   1  -2   6   54.61    3.18
  -1   2  -7  313.62   17.57
   1  -2   7  352.64   19.16
  -1   2  -7  320.12   18.02
   1  -2   7  332.10   17.60
   1  -2   7  330.52   17.85
   1  -2   7  310.25   16.90
   1  -2   7  343.64   17.38
  -1   2  -8 1157.42   58.89
   1  -2   8 1190.32   58.31
   1  -2   8 1166.26   58.54
   1  -2   8 1018.44   57.42
  -1   2  -8 1137.26   58.37
   1  -2   8 1266.28   58.04
  -1   2  -8 1096.03   58.28
   1  -2   8 1168.51   60.10
   1  -2   9  154.20    8.48
   1  -2   9  140.37    8.13
  -1   2  -9  124.59    8.72
  -1   2  -9  139.78    8.97
   1  -2   9  150.20   10.49
  -1   2  -9  133.95    8.43
   1  -2   9  136.96    8.51
  -1   2  -9  130.22    8.39
  -1   2  -9  138.15    7.98
  -1   2 -10    6.09    1.64
   1  -2  10    6.95    1.35
  -1   2 -10    6.94    1.75
  -1   2 -10    4.10    1.88
   1  -2  10    5.37    0.99
   1  -2  10    5.41    1.33
  -1   2 -10    4.27    0.98
   1  -2  10    5.47    3.12
  -1   2 -10    5.30    1.48
   1  -2  10    7.52    1.55
  -1   2 -10    5.18    1.07
   1  -2  10    6.04    1.67
  -1   2 -10    8.26    1.56
   1  -2  11   -3.78    3.34
   1  -2  11    0.41    0.85
  -1   2 -11    0.20    1.21
  -1   2 -11    1.53    1.31
   1  -2  11   -0.47    1.80
  -1   2 -11    0.97    0.99
  -1   2 -11    1.06    1.79
   1  -2  11    0.54    1.50
  -1   2 -11    0.08    0.84
   1  -2  11    0.10    1.23
   1  -2  11    1.01    1.22
   1  -2  11    0.14    1.68
  -1   2 -11   -0.23    1.39
  -1   2 -11   -0.12    1.34
  -1   2 -12  127.50    8.16
   1  -2  12  143.45    8.51
   1  -2  12  159.87    8.67
   1  -2  12  142.77    8.07
  -1   2 -12  141.20    8.99
   1  -2  12  143.30    7.87
  -1   2 -12  135.77    8.83
   1  -2  12  142.97    8.68
  -1   2 -12  141.30    9.44
  -1   2 -12  131.76    7.80
  -1   2 -12  118.97    7.69
   1  -2  13   27.14    2.60
  -1   2 -13   28.10    2.91
  -1   2 -13   27.11    2.80
   1  -2  13   26.77    3.29
  -1   2 -13   22.84    2.91
  -1   2 -13   28.14    2.26
  -1   2 -13   25.29    2.93
   1  -2  13   25.71    3.07
   1  -2  13   27.65    2.35
   1  -2  13   27.77    2.94
   1  -2  14   23.06    2.90
   1  -2  14   19.73    1.87
  -1   2 -14   18.11    2.48
  -1   2 -14   14.83    2.75
  -1   2 -14   18.58    2.34
  -1   2 -14   18.62    1.77
   1  -2  14   19.26    2.19
  -1   2 -14   16.24    1.54
  -1   2 -14   23.27    3.08
  -1   2 -14   17.34    2.50
   1  -2  14   15.96    2.58
  -1   2 -14   15.70    2.39
  -1   2 -15    1.84    1.63
  -1   2 -15    0.13    1.68
   1  -2  15    2.08    1.04
  -1   2 -15    0.64    1.39
  -1   2 -15    1.59    0.75
  -1   2 -15    0.98    1.59
   1  -2  15   -0.66    1.43
   1  -2  15    1.25    2.01
  -1   2 -16   16.22    1.64
  -1   2 -16   17.49    2.23
   1  -2  16   18.50    2.47
   1  -2  16   16.44    1.61
  -1   2 -16   11.90    2.08
   1  -2  16   19.57    2.39
  -1   2 -17    2.28    1.28
   1  -2  17   -1.63    2.40
  -1   2 -17    0.72    0.86
   1  -2  17   -0.30    1.21
   1  -2  17    1.60    1.48
  -1   2 -18    8.50    1.05
  -1   2 -18    6.64    0.83
   1  -2  18    2.76    1.93
  -1   2 -18    4.49    1.00
   1  -1 -19    0.20    0.84
   1  -1 -19    0.97    0.42
  -1   1  18   -0.08    0.92
   1  -1 -18    0.62    1.36
   1  -1 -18    0.54    0.71
  -1   1  18   -0.52    1.06
  -1   1  18    0.48    0.80
  -1   1  17    0.07    1.00
  -1   1  17    0.78    1.11
   1  -1 -17    0.62    0.94
  -1   1  17    0.11    1.45
   1  -1 -17    0.24    1.80
   1  -1 -16    1.86    1.67
   1  -1 -16    3.35    1.12
  -1   1  16    2.49    0.99
   1  -1 -16    4.50    2.12
  -1   1  16    1.11    1.33
  -1   1  16    3.87    1.35
  -1   1  15    2.34    1.01
  -1   1  15    2.87    1.68
  -1   1  15    1.96    1.03
  -1   1  15    1.25    1.46
   1  -1 -15    0.56    1.85
   1  -1 -15    4.82    2.14
  -1   1  15    1.03    1.30
  -1   1  14   71.60    4.96
   1  -1 -14   69.53    5.23
   1  -1 -14   63.98    5.24
   1  -1 -14   67.38    4.97
   1  -1 -14   73.02    5.44
  -1   1  14   76.38    4.52
  -1   1  14   77.57    4.59
   1  -1 -14   64.85    4.23
  -1   1  14   71.48    5.87
  -1   1  14   85.83    4.87
  -1   1  14   65.24    4.43
  -1   1  13  137.79    9.45
   1  -1 -13  127.86    7.60
  -1   1  13  131.86    8.17
   1  -1 -13  136.28    8.55
  -1   1  13  151.01    8.10
  -1   1  13  130.17    7.83
   1  -1 -13  132.87    8.21
  -1   1  13  137.27    7.86
   1  -1 -13  142.91    8.36
   1  -1 -13  155.31    8.82
  -1   1  13  135.81    7.81
   1  -1 -12    4.94    1.63
   1  -1 -12    3.19    1.34
   1  -1 -12    4.30    1.65
  -1   1  12    5.17    1.25
  -1   1  12    4.77    1.25
  -1   1  12    4.65    1.26
  -1   1  12    4.91    1.09
   1  -1 -12    5.30    0.95
   1  -1 -12    6.52    2.20
  -1   1  12    6.94    1.57
  -1   1  12    4.47    1.58
  -1   1  12    4.46    1.18
  -1   1  12    7.97    2.11
   1  -1 -12    6.16    2.18
   1  -1 -12    4.66    1.61
  -1   1  11   91.33    5.56
   1  -1 -11   77.44    4.70
   1  -1 -11   83.82    5.73
   1  -1 -11   77.78    5.82
  -1   1  11   78.99    4.92
  -1   1  11   82.63    5.11
  -1   1  11   88.58    5.35
  -1   1  11   83.45    5.21
   1  -1 -11   88.30    5.30
   1  -1 -11   75.69    5.42
   1  -1 -11   74.73    4.51
   1  -1 -11   82.00    5.65
   1  -1 -11   83.67    5.28
  -1   1  11   81.94    4.95
  -1   1  11   85.10    5.00
  -1   1  10  191.94   10.70
   1  -1 -10  188.30   10.75
  -1   1  10  195.25   10.66
  -1   1  10  195.96   10.52
   1  -1 -10  187.81   11.40
  -1   1  10  188.47   10.52
  -1   1  10  199.88   10.49
   1  -1 -10  199.60   10.80
   1  -1 -10  185.02   10.16
   1  -1 -10  197.15   11.53
  -1   1  10  181.88   11.16
   1  -1 -10  186.70   10.31
  -1   1  10  185.69   11.05
   1  -1 -10  203.53   11.34
   1  -1  -9  403.83   22.55
  -1   1   9  400.51   22.45
   1  -1  -9  427.17   22.44
   1  -1  -9  445.54   22.00
  -1   1   9  438.66   22.98
  -1   1   9  423.20   21.69
   1  -1  -9  420.66   21.92
   1  -1  -9  354.92   21.70
  -1   1   9  417.18   21.82
   1  -1  -9  413.43   22.61
  -1   1   8   94.69    5.21
  -1   1   8   92.84    5.99
  -1   1   8   92.28    5.22
   1  -1  -8   94.95    5.50
   1  -1  -8   91.13    5.90
   1  -1  -8   90.97    5.48
   1  -1  -8   99.80    5.89
   1  -1  -8   92.72    6.06
  -1   1   8   84.00    5.68
  -1   1   8   88.02    5.37
  -1   1   8   92.32    6.28
  -1   1   7   10.40    0.89
   1  -1  -7    9.72    1.61
   1  -1  -7   10.87    1.35
  -1   1   7    9.16    1.22
   1  -1  -7   13.54    1.75
  -1   1   7   10.18    1.75
  -1   1   7   13.49    1.17
  -1   1   7    9.39    1.05
   1  -1  -7   11.52    1.49
  -1   1   7   12.01    2.00
  -1   1   7   13.06    1.54
   1  -1  -6  635.72   32.68
  -1   1   6  615.41   32.72
  -1   1   6  612.64   32.94
  -1   1   6  601.31   32.10
  -1   1   6  636.42   32.60
   1  -1  -6  601.50   32.05
   1  -1  -6  620.31   32.53
   1  -1  -6  650.32   32.75
   1  -1  -6  670.41   32.89
   1  -1  -5   21.79    2.05
  -1   1   5   21.91    2.02
  -1   1   5   23.68    2.37
   1  -1  -5   25.10    2.19
  -1   1   5   23.67    1.69
  -1   1   5   23.30    2.39
   1  -1  -5   26.78    2.19
   1  -1  -5   24.75    1.52
  -1   1   5   26.23    2.40
   1  -1  -4  231.90   12.03
  -1   1   4  209.41   12.09
   1  -1  -4  224.75   11.95
  -1   1   4  228.37   11.92
  -1   1   4  218.62   11.60
   1  -1  -4  214.48   11.50
   1  -1  -4  229.52   11.98
   1  -1  -3 1777.19  104.12
   1  -1  -3 2062.40  104.37
  -1   1   3 2133.44  104.40
   1  -1  -3 2165.81  104.41
   1  -1  -3 2206.86  104.42
  -1   1   3 2101.79  104.53
  -1   1   2 1022.73   52.96
   1  -1  -2 1038.65   52.79
  -1   1   2  995.29   52.84
   1  -1  -1   79.74    4.81
  -1   1   1   84.33    4.59
  -1   1   1   82.16    4.46
   1  -1  -1   78.28    4.30
  -1   1   1   80.53    4.50
   1  -1   0   83.52    4.65
  -1   1   0   84.92    4.86
  -1   1   0   94.63    4.76
  -1   1   0   92.17    4.79
   1  -1   0   90.64    5.14
   1  -1   1    6.59    2.07
  -1   1  -1    5.45    0.50
   1  -1   1    4.20    1.22
  -1   1  -1    5.62    0.52
  -1   1  -1    5.38    1.79
  -1   1  -2 3028.93  148.33
  -1   1  -2 2789.31  147.82
   1  -1   2 3001.78  148.41
   1  -1   2 2814.61  148.18
   1  -1   3  142.16    7.70
   1  -1   3  164.43    8.79
  -1   1  -3  133.09    8.08
  -1   1  -3  139.77    7.86
   1  -1   3  135.12    8.24
   1  -1   3  157.22    8.02
   1  -1   4  351.70   18.51
   1  -1   4  343.16   18.20
   1  -1   4  401.29   19.65
  -1   1  -4  363.48   19.01
  -1   1  -4  355.81   18.70
  -1   1  -4  347.75   18.59
   1  -1   4  363.90   18.74
   1  -1   5  308.17   16.27
  -1   1  -5  323.39   17.23
   1  -1   5  316.10   17.83
  -1   1  -5  329.43   16.90
  -1   1  -5  305.22   16.68
  -1   1  -6  151.17    8.33
  -1   1  -6  146.82    8.69
   1  -1   6  135.28    7.55
  -1   1  -6  138.19    8.06
   1  -1   6  142.08    8.14
   1  -1   6  160.98    9.73
  -1   1  -6  151.55    8.40
  -1   1  -7  545.40   28.01
  -1   1  -7  526.77   27.69
  -1   1  -7  504.13   26.68
  -1   1  -7  530.77   27.30
  -1   1  -7  507.60   27.58
   1  -1   7  494.73   28.71
  -1   1  -7  511.75   27.48
  -1   1  -7  517.14   27.26
   1  -1   7  492.60   26.65
   1  -1   7  531.98   27.22
   1  -1   7  525.02   27.28
  -1   1  -8 1380.18   74.69
  -1   1  -8 1535.83   75.58
  -1   1  -8 1410.51   75.11
   1  -1   8 1476.47   74.61
   1  -1   8 1492.92   74.63
  -1   1  -8 1339.11   74.58
   1  -1   8 1372.46   73.92
   1  -1   8 1544.05   74.34
  -1   1  -9  180.47   10.46
  -1   1  -9  177.16   11.01
   1  -1   9  191.75   10.48
   1  -1   9  166.46   10.22
  -1   1  -9  186.04    9.78
   1  -1   9  180.11   10.12
  -1   1  -9  172.12   10.49
   1  -1   9  185.28   12.65
   1  -1   9  175.73    9.77
   1  -1  10  217.44   11.18
   1  -1  10  205.35   11.49
  -1   1 -10  205.07   12.10
   1  -1  10  201.31   13.99
  -1   1 -10  193.83   11.53
   1  -1  10  199.89   10.88
  -1   1 -10  185.01   10.73
   1  -1  10  192.19   10.73
  -1   1 -10  206.58   11.05
   1  -1  10  188.24   11.02
  -1   1 -10  191.30   11.50
  -1   1 -10  191.03   10.70
  -1   1 -11  173.66   10.38
  -1   1 -11  164.85    9.09
  -1   1 -11  155.12    9.87
  -1   1 -11  151.06    9.63
  -1   1 -11  140.54    8.66
   1  -1  11  158.30    8.89
   1  -1  11  175.03    9.20
   1  -1  11  132.28   11.75
   1  -1  11  153.27    8.74
   1  -1  11  170.99    9.42
  -1   1 -11  155.55    9.54
   1  -1  11  161.56    9.48
  -1   1 -11  147.38    8.67
   1  -1  11  147.68    8.83
   1  -1  12    1.59    1.06
   1  -1  12    2.77    3.59
  -1   1 -12    2.99    1.82
  -1   1 -12    3.83    1.49
   1  -1  12    1.06    1.24
  -1   1 -12    2.24    1.15
   1  -1  12    1.88    1.22
   1  -1  12    1.49    1.79
   1  -1  12    1.23    1.01
  -1   1 -12    3.22    1.01
  -1   1 -12    2.22    1.44
  -1   1 -12    0.89    1.25
  -1   1 -13   41.05    3.06
  -1   1 -13   43.50    3.48
   1  -1  13   41.32    3.11
   1  -1  13   40.99    3.74
  -1   1 -13   45.33    4.03
  -1   1 -13   38.49    3.01
   1  -1  13   44.87    3.33
   1  -1  13   43.04    3.29
   1  -1  13   48.90    3.95
   1  -1  14   52.08    4.14
   1  -1  14   51.59    3.52
   1  -1  14   56.41    4.41
  -1   1 -14   43.08    3.38
  -1   1 -14   56.57    4.80
  -1   1 -14   47.08    4.31
  -1   1 -14   48.96    3.25
  -1   1 -14   51.58    4.75
   1  -1  14   53.68    3.82
  -1   1 -14   57.68    4.12
  -1   1 -14   48.75    3.44
   1  -1  15    4.93    1.83
   1  -1  15    7.64    1.58
   1  -1  15    8.25    1.32
  -1   1 -15    4.76    1.80
  -1   1 -15    6.00    1.71
  -1   1 -15    6.45    1.02
  -1   1 -15   10.15    1.88
  -1   1 -15    7.60    1.97
   1  -1  15    8.69    2.28
  -1   1 -16   34.95    2.95
   1  -1  16   32.79    2.51
   1  -1  16   34.06    2.78
  -1   1 -16   31.08    2.20
  -1   1 -16   32.43    3.24
   1  -1  16   30.96    2.99
   1  -1  16   35.37    3.24
   1  -1  17   22.03    1.73
   1  -1  17   19.74    2.13
   1  -1  17   17.59    3.09
  -1   1 -17   18.17    1.72
   1  -1  17   19.48    2.41
  -1   1 -18   28.75    1.89
   1  -1  18   24.72    2.91
   1  -1  18   27.17    2.34
  -1   1 -18   20.80    2.15
  -1   1 -19    9.55    0.85
   1   0 -19    2.97    0.75
   1   0 -19    5.08    0.52
   1   0 -18    3.15    1.31
  -1   0  18    3.20    1.41
  -1   0  18    3.46    1.07
   1   0 -18    4.88    0.83
   1   0 -17   -0.11    1.63
  -1   0  17    0.92    0.98
  -1   0  17    2.24    1.19
   1   0 -17    2.90    1.02
  -1   0  16    1.74    0.88
  -1   0  16    0.91    1.37
   1   0 -16    0.84    1.80
  -1   0  16    0.71    1.22
  -1   0  16    1.13    1.65
   1   0 -16    0.45    1.07
   1   0 -15   43.72    3.66
  -1   0  15   55.46    3.54
   1   0 -15   40.36    3.77
  -1   0  15   58.10    3.71
   1   0 -15   57.99    4.44
  -1   0  14   52.38    4.78
   1   0 -14   54.57    4.60
  -1   0  14   48.38    3.94
   1   0 -14   47.61    3.88
   1   0 -14   53.63    4.14
  -1   0  14   62.20    3.91
   1   0 -14   50.38    4.21
  -1   0  14   59.07    3.71
   1   0 -14   51.25    3.28
  -1   0  14   58.15    3.64
  -1   0  14   46.61    3.85
  -1   0  13  142.90    8.89
   1   0 -13  146.58    9.45
   1   0 -13  160.89    9.12
   1   0 -13  154.18    9.78
  -1   0  13  157.92    8.76
   1   0 -13  144.45    8.27
  -1   0  13  154.65    8.59
   1   0 -13  141.87    9.07
  -1   0  13  146.03   10.05
  -1   0  13  163.09    9.08
  -1   0  13  151.20    8.57
   1   0 -13  161.39    9.44
  -1   0  13  137.88    8.44
   1   0 -12   33.64    3.21
  -1   0  12   41.21    4.14
  -1   0  12   37.54    3.12
   1   0 -12   43.41    3.71
   1   0 -12   35.43    3.43
  -1   0  12   37.10    2.75
  -1   0  12   24.40    5.67
  -1   0  12   38.22    3.12
   1   0 -12   39.43    3.78
  -1   0  12   47.24    3.47
   1   0 -12   37.69    3.56
  -1   0  12   37.80    2.75
  -1   0  12   37.17    2.79
  -1   0  12   40.27    2.95
   1   0 -12   34.22    2.49
   1   0 -12   36.11    3.61
   1   0 -12   35.24    3.28
   1   0 -11   55.79    4.54
   1   0 -11   54.86    4.32
   1   0 -11   53.94    3.40
   1   0 -11   53.98    4.38
  -1   0  11   52.28    4.02
  -1   0  11   54.96    3.65
   1   0 -11   55.82    4.08
  -1   0  11   71.62    4.29
   1   0 -11   49.33    4.26
  -1   0  11   57.58    3.66
   1   0 -11   55.11    4.62
   1   0 -11   57.58    4.49
   1   0 -11   51.88    4.27
  -1   0  11   58.37    3.69
  -1   0  11   51.73    3.88
   1   0 -10   41.36    3.05
   1   0 -10   44.55    3.53
   1   0 -10   35.87    3.45
  -1   0  10   39.10    2.68
  -1   0  10   38.62    3.87
  -1   0  10   38.69    3.38
   1   0 -10   35.11    3.43
  -1   0  10   33.38    2.85
   1   0 -10   35.93    2.44
  -1   0  10   37.06    2.82
  -1   0  10   41.49    3.15
  -1   0   9   16.45    1.55
   1   0  -9   17.16    2.15
   1   0  -9   16.79    1.93
  -1   0   9   18.65    2.31
  -1   0   9   17.25    1.73
   1   0  -9   18.99    2.35
  -1   0   9   22.90    2.68
  -1   0   9   16.79    1.89
   1   0  -9   21.73    2.26
   1   0  -9   15.81    1.52
   1   0  -9   19.07    1.93
   1   0  -9   18.25    1.41
  -1   0   8  142.21    7.92
   1   0  -8  138.86    7.75
  -1   0   8  134.55    7.84
   1   0  -8  144.28    8.60
   1   0  -8  150.71    8.55
   1   0  -8  147.62    8.50
   1   0  -8  150.70    8.07
  -1   0   8  152.63    8.96
  -1   0   8  136.61    8.55
  -1   0   8  147.00    7.67
   1   0  -8  131.12    7.90
   1   0  -8  140.16    7.99
   1   0  -8  137.46    7.62
   1   0  -7    5.58    1.18
  -1   0   7    6.08    1.14
   1   0  -7    3.80    1.23
  -1   0   7    5.72    1.69
   1   0  -7    5.77    1.37
  -1   0   7    3.82    1.21
  -1   0   7    6.12    0.84
   1   0  -7    4.96    0.85
  -1   0   7    3.49    1.59
   1   0  -6  188.11    9.84
   1   0  -6  175.92   10.01
  -1   0   6  181.73    9.79
  -1   0   6  195.49   10.35
   1   0  -6  189.08   10.40
   1   0  -6  185.32   10.45
  -1   0   6  180.10   10.71
   1   0  -5   50.83    3.22
   1   0  -5   42.06    3.07
  -1   0   5   43.75    3.29
  -1   0   5   44.63    3.44
  -1   0   5   47.29    3.45
   1   0  -5   47.72    3.16
   1   0  -5   43.87    2.64
  -1   0   4 3707.53  191.35
   1   0  -4 3900.44  191.21
  -1   0   4 3666.36  191.45
   1   0  -4 3566.30  190.84
  -1   0   4 3769.80  191.48
   1   0  -4 3663.63  191.16
  -1   0   4 3790.00  191.50
   1   0  -4 3893.47  191.27
  -1   0   3 5648.65  294.00
   1   0  -3 5801.73  294.25
  -1   0   3 5910.94  294.25
   1   0  -3 5593.71  293.97
   1   0  -3 5559.61  294.16
  -1   0   3 5887.23  294.39
   1   0  -3 5997.43  294.31
  -1   0   2   60.16    3.33
  -1   0   2   52.05    3.45
   1   0  -2   57.29    3.31
   1   0  -2   57.07    3.21
   1   0  -2   57.19    3.35
  -1   0   2   60.70    3.51
   1   0  -1 1907.71  105.17
  -1   0   1 2039.82  104.80
   1   0  -1 2036.15  105.01
   1   0  -1 2044.05  104.80
   1   0  -1 2058.08  104.83
  -1   0   1 2038.83  104.95
  -1   0   0   16.24    1.30
  -1   0   0   15.53    0.97
   1   0   0   17.45    1.35
   1   0   1  228.56   12.22
  -1   0  -1  214.33   12.20
   1   0   2    2.59    0.30
  -1   0  -2    3.06    1.86
   1   0   2    3.90    2.26
   1   0   2    2.21    1.21
   1   0   2    2.10    2.11
   1   0   3  150.08    8.28
   1   0   3  129.37    7.00
   1   0   3  132.29    6.85
  -1   0  -3  126.88    7.09
   1   0   3  137.26    7.99
   1   0   4  554.38   29.95
   1   0   4  641.55   30.79
  -1   0  -4  581.00   30.22
  -1   0  -4  563.20   30.05
   1   0   4  564.13   29.99
   1   0   4  664.37   31.20
  -1   0  -5 1738.14   89.96
  -1   0  -5 1712.54   90.51
   1   0   5 1898.75   90.90
  -1   0  -5 1809.95   90.82
   1   0   5 1936.85   91.61
  -1   0  -5 1714.20   90.33
   1   0   5 1714.45   89.99
  -1   0  -5 1723.33   90.38
  -1   0  -6  223.63   13.29
   1   0   6  275.37   14.55
   1   0   6  248.43   12.69
  -1   0  -6  232.07   12.82
  -1   0  -6  224.50   12.77
  -1   0  -6  219.93   12.99
  -1   0  -6  229.50   12.32
   1   0   6  242.45   12.40
  -1   0  -7  127.79    8.13
  -1   0  -7  129.78    7.71
  -1   0  -7  144.53    8.41
   1   0   7  128.13    7.17
   1   0   7  145.88    9.62
   1   0   7  138.17    7.64
   1   0   7  137.39    7.49
   1   0   7  129.10    7.17
  -1   0  -7  131.23    7.93
  -1   0  -7  127.41    7.65
   1   0   8  362.35   19.70
   1   0   8  378.91   20.29
  -1   0  -8  388.39   20.35
  -1   0  -8  367.24   20.60
  -1   0  -8  367.28   20.86
  -1   0  -8  384.78   21.10
   1   0   8  381.37   19.71
   1   0   8  382.55   22.28
   1   0   8  375.75   19.99
  -1   0  -8  369.37   20.27
   1   0   9  210.94   11.81
  -1   0  -9  225.33   12.32
  -1   0  -9  218.14   11.96
  -1   0  -9  202.79   12.26
   1   0   9  185.95   11.31
  -1   0  -9  204.45   12.66
   1   0   9  215.35   11.18
  -1   0  -9  205.75   11.17
  -1   0  -9  205.29   11.79
   1   0  10  494.25   28.92
  -1   0 -10  474.90   26.24
   1   0  10  491.71   26.18
  -1   0 -10  473.52   26.73
   1   0  10  503.46   25.47
  -1   0 -10  466.25   26.18
  -1   0 -10  473.33   25.48
  -1   0 -10  480.08   25.41
  -1   0 -11  180.11   11.18
   1   0  11  174.01   10.56
  -1   0 -11  184.77   10.62
  -1   0 -11  184.06   11.59
   1   0  11  199.94   14.21
  -1   0 -11  186.45   10.28
   1   0  11  184.93   10.44
   1   0  11  196.74   10.34
   1   0  11  192.04   11.07
   1   0  11  196.86   10.46
  -1   0 -11  180.16   10.33
  -1   0 -11  182.27   11.06
  -1   0 -12    1.32    1.43
  -1   0 -12   -0.22    1.33
   1   0  12    2.99    1.18
  -1   0 -12    2.28    1.04
   1   0  12    2.60    1.50
   1   0  12    2.84    1.13
   1   0  12    2.56    1.52
   1   0  12    5.80    4.39
  -1   0 -12    0.62    1.27
   1   0  12    2.23    1.19
   1   0  12    1.03    1.29
   1   0  12    3.32    1.00
  -1   0 -12    2.16    1.15
  -1   0 -13   57.97    5.14
  -1   0 -13   55.05    3.72
   1   0  13   67.15    4.27
   1   0  13   62.52    4.06
  -1   0 -13   57.91    4.03
  -1   0 -13   57.48    4.85
   1   0  13   58.30    3.82
   1   0  13   58.31    4.16
   1   0  13   62.30    4.41
  -1   0 -13   67.06    3.99
  -1   0 -13   63.10    4.39
  -1   0 -14   89.72    6.65
  -1   0 -14   86.33    6.30
  -1   0 -14   76.10    5.56
   1   0  14   88.91    5.27
   1   0  14   85.79    5.40
   1   0  14   84.54    5.43
   1   0  14   86.95    5.69
  -1   0 -14   78.68    5.23
  -1   0 -15   37.33    3.21
   1   0  15   58.43    4.22
  -1   0 -15   49.53    3.94
   1   0  15   48.34    3.31
  -1   0 -15   52.98    4.59
   1   0  15   51.98    3.64
  -1   0 -15   42.73    3.05
   1   0  15   50.63    3.79
  -1   0 -15   48.97    4.23
  -1   0 -15   45.30    3.73
  -1   0 -15   48.05    4.35
  -1   0 -16   32.40    3.19
   1   0  16   34.23    3.00
   1   0  16   38.46    2.85
  -1   0 -16   36.05    3.26
   1   0  16   38.26    2.64
  -1   0 -16   33.24    2.96
  -1   0 -16   24.69    2.37
  -1   0 -16   32.78    2.32
   1   0  16   42.21    3.48
   1   0  17   46.45    3.05
   1   0  17   48.30    3.54
  -1   0 -17   45.06    3.38
   1   0  17   42.58    2.77
  -1   0 -18    2.33    1.36
   1   0  18    3.46    1.46
  -1   0 -18    0.67    0.82
   1   0  19    0.63    1.14
  -1   0 -19    1.37    0.57
  -1  -1  18   -0.19    0.76
   1   1 -18   -0.16    0.64
   1   1 -18    0.20    1.09
   1   1 -17    9.56    1.21
   1   1 -17    7.45    1.83
   1   1 -17   10.35    1.14
  -1  -1  17    7.69    1.49
  -1  -1  17    8.89    1.50
  -1  -1  16    6.99    1.11
  -1  -1  16    6.42    1.41
   1   1 -16    7.81    1.28
   1   1 -16    7.80    2.08
  -1  -1  15   59.09    3.48
  -1  -1  15   70.23    2.98
   1   1 -15   71.20    2.99
   1   1 -15   63.10    3.87
  -1  -1  15   70.04    3.21
   1   1 -14   15.99    2.13
  -1  -1  14   24.59    2.63
  -1  -1  14   21.85    2.05
   1   1 -14   15.69    2.71
  -1  -1  14   22.26    1.98
  -1  -1  14   23.31    2.98
   1   1 -14   16.98    2.32
  -1  -1  14   22.41    2.62
   1   1 -14   17.19    2.55
  -1  -1  14   20.72    2.22
   1   1 -14   18.90    1.50
  -1  -1  13   21.93    2.06
   1   1 -13   17.13    2.21
   1   1 -13   21.15    2.91
   1   1 -13   16.77    2.50
  -1  -1  13   22.83    2.23
   1   1 -13   20.54    2.78
  -1  -1  13   20.58    2.98
  -1  -1  13   20.13    1.92
  -1  -1  13   21.34    2.68
   1   1 -13   15.67    2.41
   1   1 -13   20.41    2.66
   1   1 -13   21.94    2.72
   1   1 -13   17.30    1.53
   1   1 -12   -0.24    0.67
   1   1 -12    0.23    1.37
  -1  -1  12    1.37    1.06
  -1  -1  12    0.27    1.56
  -1  -1  12    0.27    0.81
  -1  -1  12    1.01    1.77
  -1  -1  12    0.08    0.99
   1   1 -12    0.55    1.45
   1   1 -12    0.23    1.33
  -1  -1  12   -3.26    4.17
   1   1 -12    1.11    1.96
   1   1 -12    0.95    1.47
   1   1 -12    0.20    1.20
   1   1 -12    1.38    1.49
   1   1 -12    0.83    1.70
  -1  -1  12    2.07    1.31
  -1  -1  12   -0.55    1.19
   1   1 -11   11.82    2.17
  -1  -1  11   10.86    1.55
   1   1 -11   10.46    2.09
  -1  -1  11   12.75    2.00
   1   1 -11   10.49    2.18
  -1  -1  11   10.12    2.31
   1   1 -11    9.40    1.09
   1   1 -11    9.75    1.72
  -1  -1  11   10.13    1.51
   1   1 -11   13.57    2.20
  -1  -1  11   12.70    1.56
  -1  -1  11   11.93    1.44
  -1  -1  11    9.29    1.35
   1   1 -11   11.68    1.87
   1   1 -11    7.92    1.89
  -1  -1  11    9.78    3.85
  -1  -1  11   12.17    2.17
   1   1 -11   10.73    1.99
   1   1 -10  213.39   11.81
  -1  -1  10  212.80   12.22
   1   1 -10  168.81   11.96
   1   1 -10  201.64   10.98
  -1  -1  10  200.69   11.66
  -1  -1  10  234.35   11.84
   1   1 -10  198.29   11.56
   1   1 -10  209.51   12.26
   1   1 -10  190.36   12.10
   1   1 -10  199.29   11.39
  -1  -1  10  208.78   11.20
  -1  -1  10  207.43   11.34
   1   1 -10  213.22   12.25
  -1  -1   9  188.24   10.13
   1   1  -9  172.93   10.85
   1   1  -9  180.92   10.80
  -1  -1   9  206.14   11.14
   1   1  -9  198.65   11.04
  -1  -1   9  194.65   11.34
   1   1  -9  189.77   10.34
   1   1  -9  170.67   10.11
   1   1  -9  174.95    9.80
   1   1  -9  178.42    9.96
   1   1  -9  181.97   10.22
  -1  -1   9  200.60   10.27
  -1  -1   9  172.32   10.42
   1   1  -8  104.73    6.54
  -1  -1   8  103.45    5.95
   1   1  -8  102.19    5.78
   1   1  -8  107.65    6.70
  -1  -1   8   97.95    6.69
  -1  -1   8  113.90    7.06
   1   1  -8  103.13    6.03
  -1  -1   8   99.11    6.00
   1   1  -8  102.39    5.66
  -1  -1   8  104.22    6.30
   1   1  -8  100.50    6.11
  -1  -1   7  174.78   10.47
   1   1  -7  183.43    9.85
  -1  -1   7  187.29    9.45
   1   1  -7  181.85    9.55
   1   1  -7  186.41   10.23
  -1  -1   7  172.97    9.74
  -1  -1   7  156.55    9.49
  -1  -1   7  176.16    9.67
  -1  -1   7  196.02   10.67
   1   1  -7  183.08   10.33
   1   1  -7  174.02    9.81
  -1  -1   7  185.88   10.74
   1   1  -6  714.45   38.23
  -1  -1   6  755.33   39.20
  -1  -1   6  683.62   38.99
   1   1  -6  721.70   38.88
  -1  -1   6  719.72   39.04
   1   1  -6  751.03   38.45
   1   1  -6  739.34   38.50
  -1  -1   6  759.02   38.16
   1   1  -6  760.86   38.90
   1   1  -6  727.27   38.80
  -1  -1   5  680.18   35.59
   1   1  -5  696.01   35.61
  -1  -1   5  665.41   35.82
  -1  -1   5  683.47   35.87
   1   1  -5  692.63   35.56
  -1  -1   5  681.54   35.00
   1   1  -5  680.07   35.57
   1   1  -5  644.81   35.24
  -1  -1   5  678.80   35.55
   1   1  -5  672.34   35.04
   1   1  -4  437.29   22.39
  -1  -1   4  428.72   22.41
   1   1  -4  431.26   22.36
  -1  -1   4  426.15   22.65
  -1  -1   4  434.90   22.33
  -1  -1   4  414.90   21.97
  -1  -1   4  416.07   22.63
   1   1  -4  412.49   21.92
   1   1  -4  435.63   22.32
  -1  -1   4  409.30   22.57
   1   1  -3  259.68   13.99
  -1  -1   3  261.13   14.37
  -1  -1   3  263.96   13.72
   1   1  -3  269.80   14.04
   1   1  -3  277.35   13.99
  -1  -1   3  242.22   14.24
   1   1  -3  252.73   13.75
  -1  -1   3  260.47   13.98
  -1  -1   3  276.67   14.09
   1   1  -2  453.15   23.77
  -1  -1   2  447.57   23.79
  -1  -1   2  470.93   23.86
  -1  -1   2  467.64   24.03
   1   1  -2  458.34   23.71
   1   1  -2  422.16   23.87
  -1  -1   2  479.80   23.75
  -1  -1   2  471.09   24.12
   1   1  -2  429.49   23.71
   1   1  -1  314.11   16.37
   1   1  -1  326.53   16.37
  -1  -1   1  310.39   16.73
   1   1  -1  292.15   16.74
  -1  -1   1  318.18   16.37
  -1  -1   1  303.44   16.35
   1   1   0 1862.34  106.79
  -1  -1   0 2154.93  106.80
  -1  -1   0 2164.07  106.81
  -1  -1   0 2130.05  106.88
  -1  -1   0 2117.83  107.20
   1   1   0 2086.62  107.34
  -1  -1  -1  220.98   12.38
   1   1   1  265.66   12.96
  -1  -1  -1  241.27   12.25
   1   1   1  230.26   12.39
   1   1   2  774.52   38.47
  -1  -1  -2  724.34   37.61
  -1  -1  -2  757.85   37.64
   1   1   2  817.64   38.43
  -1  -1  -3    1.16    1.18
   1   1   3    2.77    0.55
  -1  -1  -3    2.50    0.84
   1   1   3    3.50    2.61
  -1  -1  -3    2.08    0.68
  -1  -1  -3    2.44    0.70
   1   1   3    1.66    2.70
   1   1   4 8703.46  467.59
   1   1   4 9999.00  468.90
  -1  -1  -4 9184.89  467.84
   1   1   4 9823.99  468.63
  -1  -1  -4 9508.85  468.11
  -1  -1  -4 9139.81  467.81
   1   1   5 6590.04  302.60
  -1  -1  -5 6064.38  301.30
   1   1   5 5831.19  300.96
  -1  -1  -5 5848.63  301.27
   1   1   5 5705.42  300.92
  -1  -1  -6 2632.19  135.47
  -1  -1  -6 2542.86  135.67
  -1  -1  -6 2674.67  136.00
   1   1   6 2903.33  136.10
  -1  -1  -6 2728.45  135.99
   1   1   6 2851.09  136.98
  -1  -1  -6 2707.83  135.43
   1   1   6 2575.04  135.03
   1   1   6 2595.74  135.11
   1   1   6 2536.34  135.02
   1   1   7  111.23    6.74
  -1  -1  -7   97.34    6.72
  -1  -1  -7  107.24    6.23
   1   1   7  118.42    8.31
   1   1   7   99.92    5.71
  -1  -1  -7  107.16    6.47
   1   1   7   95.21    5.67
  -1  -1  -7  107.85    5.70
  -1  -1  -7  104.60    6.78
  -1  -1  -7  105.17    6.16
   1   1   7  104.92    5.79
  -1  -1  -8  264.93   14.00
  -1  -1  -8  265.65   13.38
  -1  -1  -8  240.00   14.59
   1   1   8  279.37   16.34
  -1  -1  -8  247.19   13.89
  -1  -1  -8  256.26   14.28
   1   1   8  258.94   13.39
  -1  -1  -8  263.36   14.67
   1   1   8  228.29   13.29
  -1  -1  -9   13.95    1.92
  -1  -1  -9   13.34    1.40
  -1  -1  -9   16.30    2.31
  -1  -1  -9   19.17    2.73
   1   1   9   16.67    1.91
  -1  -1  -9   16.22    1.94
   1   1   9   14.92    1.38
   1   1  10   -1.36    3.75
  -1  -1 -10    0.20    1.52
   1   1  10    0.66    0.87
  -1  -1 -10    0.41    1.36
  -1  -1 -10    0.15    1.06
  -1  -1 -10    0.57    0.83
   1   1  10    1.17    1.13
  -1  -1 -10   -0.31    1.24
  -1  -1 -10    0.45    1.04
  -1  -1 -10    1.53    2.03
  -1  -1 -11    1.01    0.85
   1   1  11    1.06    0.87
   1   1  11    0.99    1.10
   1   1  11    0.63    1.24
   1   1  11    0.39    1.19
   1   1  11   -0.34    1.03
  -1  -1 -11    0.17    1.19
  -1  -1 -11    1.08    1.17
  -1  -1 -11    1.17    1.16
  -1  -1 -11    0.68    1.62
  -1  -1 -12  145.48    9.06
  -1  -1 -12  150.43    8.44
   1   1  12  142.21    8.21
  -1  -1 -12  141.95    8.43
   1   1  12  144.50    8.09
   1   1  12  146.32   12.38
  -1  -1 -12  137.01    8.17
   1   1  12  148.10    8.87
   1   1  12  131.05    8.34
   1   1  12  148.25    8.37
   1   1  12  143.76    8.25
  -1  -1 -12  131.80    8.01
  -1  -1 -12  142.30    7.92
   1   1  13   64.63    4.29
  -1  -1 -13   55.26    3.98
   1   1  13   62.64    3.93
   1   1  13   63.01    4.15
  -1  -1 -13   59.88    5.10
  -1  -1 -13   65.23    4.39
   1   1  13   57.66    4.05
  -1  -1 -13   54.32    4.72
  -1  -1 -13   61.56    3.76
   1   1  13   49.97    3.71
  -1  -1 -13   58.11    3.85
  -1  -1 -13   58.39    4.25
   1   1  13   57.08    4.25
  -1  -1 -14    5.12    1.79
  -1  -1 -14    7.03    1.80
   1   1  14    4.91    1.45
   1   1  14    5.64    1.29
  -1  -1 -14    9.63    2.18
   1   1  14    5.87    1.63
  -1  -1 -14    5.80    1.72
   1   1  14    6.52    1.57
  -1  -1 -14    5.74    1.52
   1   1  14    6.06    1.18
  -1  -1 -15   29.61    2.74
   1   1  15   32.16    2.41
  -1  -1 -15   26.29    2.50
  -1  -1 -15   26.52    1.98
  -1  -1 -15   28.86    3.25
  -1  -1 -15   29.73    3.14
  -1  -1 -15   33.36    3.53
  -1  -1 -15   25.87    2.82
   1   1  15   25.57    2.50
   1   1  15   30.93    2.68
   1   1  15   28.21    2.73
  -1  -1 -16   82.83    5.26
   1   1  16   66.80    4.75
  -1  -1 -16   60.41    4.48
   1   1  16   78.30    4.58
  -1  -1 -16   71.29    4.87
   1   1  16   75.86    4.74
  -1  -1 -16   66.03    4.27
   1   1  16   86.52    5.38
  -1  -1 -17    2.89    0.71
   1   1  17    4.80    1.42
  -1  -1 -17    3.62    1.06
  -1  -1 -17    5.54    1.79
   1   1  17    5.36    1.91
  -1  -1 -17    1.90    1.34
   1   1  17    3.42    0.96
   1   1  17    0.74    0.77
  -1  -1 -18    5.77    1.04
   1   1  18    4.74    2.15
   1   1  18    3.09    1.50
  -1  -1 -18    5.34    1.63
   1   1  18    4.33    1.12
  -1  -1 -19   17.55    1.52
   1   1  19   16.31    1.54
  -1  -1 -19   15.23    1.04
  -1  -1 -20    5.22    0.50
   1   2 -18    5.86    0.75
  -1  -2  18    3.41    1.37
  -1  -2  17    6.26    1.38
   1   2 -17    7.03    1.56
   1   2 -17    5.25    1.00
  -1  -2  17    4.80    1.23
   1   2 -16    3.18    1.09
  -1  -2  16    1.90    0.81
   1   2 -16    2.41    1.63
  -1  -2  16    2.42    1.44
   1   2 -15    6.24    2.13
   1   2 -15    5.93    1.34
  -1  -2  15    4.53    1.76
  -1  -2  15    6.35    1.39
  -1  -2  15    6.75    1.19
  -1  -2  15    1.24    1.28
  -1  -2  15    6.11    1.81
   1   2 -14   17.50    2.49
  -1  -2  14   11.47    1.59
  -1  -2  14   14.38    2.26
   1   2 -14   13.29    2.45
  -1  -2  14    9.47    2.31
  -1  -2  14   12.81    1.79
   1   2 -14   14.45    1.75
  -1  -2  14   11.79    2.25
   1   2 -13    2.24    0.62
   1   2 -13    0.24    1.38
   1   2 -13    0.99    2.07
   1   2 -13    1.91    1.41
  -1  -2  13    1.92    1.66
   1   2 -13    1.23    1.47
  -1  -2  13    1.85    1.12
  -1  -2  13    2.24    1.94
  -1  -2  13    2.35    1.40
  -1  -2  13   -0.76    1.85
   1   2 -13    0.74    1.48
  -1  -2  13    0.65    1.40
  -1  -2  12  125.02    8.69
   1   2 -12  115.11    6.83
   1   2 -12  132.87    7.78
   1   2 -12  121.60    8.21
   1   2 -12  137.33    8.62
   1   2 -12  112.43    7.34
   1   2 -12  126.29    7.94
  -1  -2  12  129.52    7.26
   1   2 -12  129.73    8.36
  -1  -2  12  139.73    8.04
   1   2 -12  119.20    8.32
  -1  -2  11    4.10    1.10
   1   2 -11    6.04    1.67
   1   2 -11    2.82    1.80
  -1  -2  11    4.07    1.12
  -1  -2  11    4.04    1.47
  -1  -2  11    6.98    3.66
   1   2 -11    3.93    1.64
   1   2 -11    4.25    1.67
  -1  -2  11    4.13    1.63
   1   2 -11    2.70    1.62
  -1  -2  11    6.86    2.10
  -1  -2  11    3.59    1.97
   1   2 -11    4.45    1.41
   1   2 -11    4.10    0.78
   1   2 -11    3.50    1.53
   1   2 -10  484.81   26.62
   1   2 -10  481.53   25.42
   1   2 -10  505.37   25.90
   1   2 -10  496.01   26.09
   1   2 -10  520.52   26.86
  -1  -2  10  526.34   26.15
  -1  -2  10  365.06   27.63
  -1  -2  10  476.84   25.71
   1   2 -10  483.25   26.59
   1   2 -10  484.42   25.24
  -1  -2  10  473.05   26.62
   1   2 -10  442.16   25.62
  -1  -2  10  477.19   25.93
   1   2 -10  503.89   26.55
   1   2  -9  440.66   24.72
   1   2  -9  453.23   23.81
   1   2  -9  459.13   24.89
   1   2  -9  462.62   24.39
   1   2  -9  424.90   24.02
  -1  -2   9  471.16   25.28
  -1  -2   9  463.66   25.07
   1   2  -9  451.24   24.21
   1   2  -9  455.88   24.90
  -1  -2   9  456.11   24.01
  -1  -2   9  448.76   24.35
   1   2  -9  455.30   23.67
   1   2  -8  267.36   16.64
   1   2  -8  279.13   15.74
   1   2  -8  305.47   16.62
   1   2  -8  300.40   16.68
   1   2  -8  292.18   15.97
   1   2  -8  323.07   16.16
  -1  -2   8  291.14   16.01
  -1  -2   8  319.48   17.10
   1   2  -8  308.31   16.77
  -1  -2   8  304.52   15.96
  -1  -2   8  291.98   16.28
  -1  -2   8  310.85   16.92
   1   2  -7 1744.18   95.01
  -1  -2   7 1799.13   94.08
  -1  -2   7 1779.05   94.43
  -1  -2   7 1866.29   95.35
  -1  -2   7 1910.36   95.41
   1   2  -7 1839.43   94.27
   1   2  -7 1869.84   94.58
   1   2  -7 1819.21   95.09
   1   2  -7 1852.89   94.69
  -1  -2   7 1838.82   94.50
   1   2  -7 1878.02   95.20
   1   2  -6  384.71   20.47
   1   2  -6  365.20   20.09
   1   2  -6  382.90   19.86
  -1  -2   6  402.48   20.84
  -1  -2   6  370.89   20.04
  -1  -2   6  371.55   20.10
   1   2  -6  379.28   20.23
   1   2  -6  395.04   20.67
   1   2  -6  381.95   20.56
  -1  -2   6  386.15   20.52
  -1  -2   6  378.95   19.72
  -1  -2   5  396.74   21.00
   1   2  -5  397.01   20.79
  -1  -2   5  416.09   21.39
   1   2  -5  406.68   21.00
  -1  -2   5  393.10   20.89
  -1  -2   5  396.41   21.28
  -1  -2   5  350.26   21.22
   1   2  -5  401.54   21.09
   1   2  -5  369.22   20.65
   1   2  -5  391.91   20.45
   1   2  -5  414.29   21.14
  -1  -2   4    0.44    0.94
  -1  -2   4   -0.36    0.71
  -1  -2   4    0.80    1.25
  -1  -2   4    1.56    1.49
   1   2  -4    1.44    0.76
   1   2  -4    0.15    0.58
   1   2  -4   -0.24    1.00
   1   2  -4    0.85    1.12
  -1  -2   4   -0.08    1.31
  -1  -2   4   -0.32    1.13
  -1  -2   3   30.37    2.52
   1   2  -3   29.05    1.80
   1   2  -3   34.79    2.34
  -1  -2   3   31.05    1.91
   1   2  -3   26.79    2.33
  -1  -2   3   32.32    2.25
  -1  -2   3   37.08    2.77
  -1  -2   3   32.70    2.24
  -1  -2   3   29.30    2.25
  -1  -2   2 2106.21  107.31
  -1  -2   2 1995.27  107.33
  -1  -2   2 2070.98  107.59
  -1  -2   2 2191.15  107.92
   1   2  -2 2108.53  107.67
  -1  -2   2 2174.01  107.59
  -1  -2   1 1748.37   88.29
   1   2  -1 1698.83   88.37
  -1  -2   1 1683.32   88.25
  -1  -2   0  186.68   10.59
  -1  -2   0  199.71   10.55
   1   2   0  185.60   10.58
  -1  -2   0  194.64   10.39
  -1  -2   0  200.38   10.29
  -1  -2  -1  410.13   20.98
   1   2   1  408.11   21.51
  -1  -2  -1  396.19   21.43
  -1  -2  -1  391.42   21.26
  -1  -2  -2  628.13   32.56
   1   2   2  608.91   32.90
  -1  -2  -2  621.90   32.22
   1   2   3 1533.53   75.09
  -1  -2  -3 1409.72   74.41
  -1  -2  -3 1431.51   74.16
   1   2   3 1407.15   74.17
  -1  -2  -3 1497.42   74.65
  -1  -2  -4 3197.27  163.16
   1   2   4 2991.13  162.91
  -1  -2  -4 3254.99  162.91
   1   2   4 3312.18  163.11
  -1  -2  -4 3111.83  163.58
  -1  -2  -5 2590.07  130.75
  -1  -2  -5 2569.96  130.73
  -1  -2  -5 2393.77  130.40
   1   2   5 2586.10  130.42
  -1  -2  -5 2785.53  131.30
   1   2   6  645.84   33.21
  -1  -2  -6  625.27   34.20
  -1  -2  -6  633.35   33.19
  -1  -2  -6  653.87   33.60
  -1  -2  -6  628.74   33.62
   1   2   6  652.02   34.55
  -1  -2  -7  392.82   21.37
  -1  -2  -7  414.37   20.90
   1   2   7  386.86   22.16
  -1  -2  -7  390.61   21.92
  -1  -2  -7  393.79   21.36
  -1  -2  -7  378.04   21.62
  -1  -2  -7  386.11   22.01
   1   2   7  404.54   20.92
  -1  -2  -8   67.63    4.71
  -1  -2  -8   71.61    5.32
  -1  -2  -8   75.07    5.55
  -1  -2  -8   70.24    4.74
   1   2   8   70.00    7.03
  -1  -2  -8   75.32    5.16
   1   2   8   71.65    4.21
   1   2   8   73.56    5.41
  -1  -2  -8   75.62    4.21
  -1  -2  -9   58.20    4.94
  -1  -2  -9   50.46    4.52
  -1  -2  -9   56.35    3.33
  -1  -2  -9   52.97    3.93
   1   2   9   55.33    6.26
   1   2   9   55.24    3.36
  -1  -2  -9   51.19    3.95
  -1  -2  -9   52.75    4.29
  -1  -2 -10  614.42   33.83
   1   2  10  613.00   33.24
  -1  -2 -10  639.98   33.79
  -1  -2 -10  610.33   33.19
   1   2  10  655.81   36.69
  -1  -2 -10  620.74   34.72
  -1  -2 -10  639.63   33.00
   1   2  10  647.72   33.03
  -1  -2 -10  623.65   34.21
  -1  -2 -10  656.60   34.70
  -1  -2 -11  153.12    9.58
  -1  -2 -11  142.93    8.10
  -1  -2 -11  164.07   10.13
  -1  -2 -11  144.99    9.10
   1   2  11  152.19    8.52
  -1  -2 -11  139.26    8.18
   1   2  11  154.95    9.07
   1   2  11  139.15    8.34
   1   2  11  148.14    8.20
   1   2  11  160.98   12.36
   1   2  12    3.55    1.46
   1   2  12    3.82    1.34
  -1  -2 -12    5.56    1.65
  -1  -2 -12    3.59    1.62
  -1  -2 -12    2.88    1.06
   1   2  12    1.34    1.06
  -1  -2 -12    2.20    1.40
   1   2  12    4.13    1.27
  -1  -2 -12    1.53    0.91
   1   2  13   15.91    1.92
   1   2  13   17.26    2.18
  -1  -2 -13   18.53    2.63
  -1  -2 -13   16.67    2.03
  -1  -2 -13   14.95    2.33
   1   2  13   17.44    2.03
  -1  -2 -13   15.39    2.32
   1   2  13   17.69    2.24
  -1  -2 -13   14.95    2.07
   1   2  13   17.18    1.77
  -1  -2 -13   14.16    1.51
   1   2  14   49.43    3.45
   1   2  14   45.52    3.31
  -1  -2 -14   42.53    2.91
   1   2  14   39.77    2.94
   1   2  14   54.04    3.46
  -1  -2 -14   58.66    4.56
  -1  -2 -14   51.43    3.61
  -1  -2 -14   49.36    3.39
  -1  -2 -14   47.51    3.74
   1   2  14   45.66    3.58
   1   2  15    4.72    1.55
   1   2  15   10.16    1.76
  -1  -2 -15   10.05    2.04
  -1  -2 -15    7.97    1.00
  -1  -2 -15    7.52    1.83
   1   2  15    8.56    1.66
   1   2  15    8.64    1.27
  -1  -2 -15    6.82    1.71
  -1  -2 -15    6.92    1.57
   1   2  15    8.41    1.45
  -1  -2 -15    8.11    2.07
  -1  -2 -16    0.29    1.87
  -1  -2 -16   -0.07    0.79
  -1  -2 -16    0.15    0.47
  -1  -2 -16    1.12    1.51
  -1  -2 -16    1.79    1.49
  -1  -2 -16    0.50    1.23
   1   2  16    1.02    0.96
   1   2  16    1.00    1.25
   1   2  16    0.64    1.09
   1   2  16    0.11    1.40
   1   2  17    0.27    1.74
  -1  -2 -17    0.91    0.70
   1   2  17    1.13    1.27
   1   2  17   -0.33    2.23
  -1  -2 -17    2.72    1.33
   1   2  17    1.72    0.90
  -1  -2 -17    1.64    1.12
  -1  -2 -17    2.06    1.75
  -1  -2 -18    3.78    1.66
   1   2  18    3.46    1.59
   1   2  18    1.45    1.87
   1   2  18    6.63    1.26
  -1  -2 -19    2.66    0.75
   1   2  19    2.01    1.22
   1   2  19   -0.33    0.32
  -1  -2 -19    0.98    1.17
  -1  -2 -20    0.34    0.62
  -1  -2 -20   -0.16    0.39
  -1  -3  18    0.19    1.01
   1   3 -18    0.13    0.41
   1   3 -17   14.30    1.17
  -1  -3  17   10.91    1.52
   1   3 -17    8.50    1.47
   1   3 -17   11.84    1.18
  -1  -3  16   12.42    1.71
   1   3 -16   11.71    1.37
   1   3 -16   14.75    1.54
   1   3 -15   40.82    2.95
  -1  -3  15   40.87    3.46
  -1  -3  15   39.15    3.34
  -1  -3  15   41.96    2.89
  -1  -3  15   38.86    3.33
  -1  -3  14   27.09    2.26
   1   3 -14   22.52    2.92
   1   3 -14   26.49    2.35
  -1  -3  14   26.32    3.10
  -1  -3  14   32.31    3.08
  -1  -3  14   25.23    2.80
   1   3 -13   18.27    2.75
  -1  -3  13   21.32    2.06
   1   3 -13   20.20    2.67
   1   3 -13   17.16    2.64
   1   3 -13   25.25    2.19
  -1  -3  13   19.55    2.65
  -1  -3  13   24.02    2.95
  -1  -3  13   26.00    2.80
   1   3 -13   20.12    2.69
   1   3 -12    4.24    1.79
   1   3 -12    2.36    0.65
   1   3 -12    1.45    1.50
  -1  -3  12    0.96    1.07
  -1  -3  12    2.75    2.22
  -1  -3  12    3.34    1.86
   1   3 -12    1.22    1.43
  -1  -3  12    3.56    1.80
  -1  -3  12    2.94    1.82
   1   3 -12    5.16    1.66
  -1  -3  11   64.53    4.26
  -1  -3  11   68.18    5.44
   1   3 -11   64.73    5.36
  -1  -3  11   71.98    5.71
   1   3 -11   54.50    4.31
   1   3 -11   65.94    5.18
   1   3 -11   80.32    5.74
   1   3 -11   64.33    3.90
  -1  -3  11   73.87    4.47
   1   3 -11   68.12    5.31
  -1  -3  11   79.32    5.28
   1   3 -11   73.62    4.87
  -1  -3  10  117.34    7.88
   1   3 -10  103.56    6.68
   1   3 -10  120.59    7.71
   1   3 -10  117.75    7.78
   1   3 -10  114.20    7.58
  -1  -3  10  117.83    6.73
  -1  -3  10  106.99    6.88
   1   3 -10  117.49    7.04
  -1  -3  10  116.00    6.71
   1   3 -10  116.51    6.29
  -1  -3   9   33.55    4.48
   1   3  -9   37.08    3.08
   1   3  -9   39.38    3.68
  -1  -3   9   40.60    3.82
   1   3  -9   35.44    2.81
  -1  -3   9   39.29    2.97
  -1  -3   9   40.06    2.78
  -1  -3   9   39.24    3.84
   1   3  -9   38.78    3.44
   1   3  -9   39.44    3.45
  -1  -3   9   35.23    2.97
  -1  -3   9   37.45    2.80
   1   3  -8  340.97   19.82
   1   3  -8  380.12   20.08
   1   3  -8  409.06   20.99
   1   3  -8  375.63   20.55
  -1  -3   8  395.93   21.12
  -1  -3   8  397.08   21.10
   1   3  -8  368.60   20.66
   1   3  -7  728.98   38.84
   1   3  -7  744.64   39.13
  -1  -3   7  761.24   39.30
   1   3  -7  702.65   38.91
   1   3  -7  741.84   38.42
  -1  -3   7  723.65   38.29
   1   3  -6  103.84    5.87
   1   3  -6   98.63    6.43
   1   3  -6   93.14    6.13
   1   3  -6   92.37    6.33
   1   3  -6   86.84    6.18
  -1  -3   6  106.98    6.33
  -1  -3   6  105.44    5.83
  -1  -3   6  103.67    5.77
  -1  -3   6  107.72    6.64
  -1  -3   5    8.45    1.20
  -1  -3   5    8.01    1.85
   1   3  -5    7.33    1.19
   1   3  -5    8.66    1.10
  -1  -3   5    6.96    1.57
  -1  -3   5    5.82    1.22
   1   3  -5    7.36    1.58
   1   3  -5    8.47    1.62
  -1  -3   5   10.46    1.50
   1   3  -5    6.68    1.42
  -1  -3   5    9.48    1.41
  -1  -3   4  482.17   26.37
   1   3  -4  456.77   25.55
   1   3  -4  520.85   26.19
  -1  -3   4  493.26   25.50
  -1  -3   4  476.32   26.02
   1   3  -4  501.74   26.03
  -1  -3   4  495.04   26.27
  -1  -3   4  523.62   25.85
  -1  -3   4  502.43   25.98
   1   3  -4  484.09   26.13
   1   3  -3  111.33    6.58
  -1  -3   3  108.85    6.67
   1   3  -3  113.73    6.11
  -1  -3   3  114.96    6.41
  -1  -3   3  110.19    6.29
  -1  -3   3  108.96    6.82
  -1  -3   3  109.51    6.01
   1   3  -3  116.38    6.61
   1   3  -2   85.23    5.02
  -1  -3   2   91.48    5.53
  -1  -3   2   94.27    5.09
  -1  -3   2   86.62    4.72
   1   3  -2   87.20    5.23
   1   3  -2   95.61    4.84
  -1  -3   2   79.58    4.72
  -1  -3   2   91.91    5.04
  -1  -3   1 4683.37  259.84
   1   3  -1 5180.77  259.86
  -1  -3   1 5213.75  259.84
  -1  -3   1 5015.20  259.59
  -1  -3   1 5016.68  259.82
  -1  -3   1 5365.27  260.30
  -1  -3   0 1229.05   62.86
  -1  -3   0 1298.39   62.40
   1   3   0 1256.02   62.47
  -1  -3   0 1117.99   62.48
   1   3   0 1115.24   62.48
  -1  -3  -1    5.69    0.72
  -1  -3  -1    5.17    0.83
   1   3   1    5.21    1.99
   1   3   2  843.56   45.57
  -1  -3  -2  890.47   44.95
  -1  -3  -2  832.75   45.38
  -1  -3  -3 4084.52  232.32
   1   3   3 4475.52  233.23
   1   3   3 4943.66  232.51
  -1  -3  -3 4748.34  232.44
  -1  -3  -4  280.66   14.41
  -1  -3  -4  292.10   15.14
   1   3   4  302.96   14.47
   1   3   4  255.38   14.12
  -1  -3  -4  266.70   14.08
  -1  -3  -4  269.46   14.10
   1   3   5   38.95    2.73
  -1  -3  -5   45.51    2.44
   1   3   5   40.24    2.45
  -1  -3  -5   40.54    2.77
  -1  -3  -6 2963.87  152.38
   1   3   6 2924.44  151.96
   1   3   6 3006.40  152.29
  -1  -3  -6 2937.31  151.95
   1   3   7   -1.67    2.87
   1   3   7    0.84    0.73
  -1  -3  -7    2.30    1.98
  -1  -3  -7    1.36    0.71
  -1  -3  -7    2.67    1.04
   1   3   7    2.10    1.05
   1   3   8  360.57   23.13
   1   3   8  428.03   21.75
  -1  -3  -8  407.72   22.88
   1   3   8  394.57   22.05
  -1  -3  -8  414.59   22.65
  -1  -3  -8  417.86   22.33
  -1  -3  -8  420.01   21.73
  -1  -3  -8  420.66   21.71
  -1  -3  -8  404.06   23.16
  -1  -3  -9  381.27   19.40
   1   3   9  353.17   19.73
  -1  -3  -9  381.25   21.11
  -1  -3  -9  367.62   20.73
  -1  -3  -9  376.04   20.48
   1   3   9  337.24   20.56
  -1  -3  -9  381.98   19.71
  -1  -3  -9  356.44   19.34
  -1  -3  -9  369.26   20.09
   1   3   9  366.48   22.55
   1   3   9  366.09   19.40
  -1  -3 -10  233.76   13.74
   1   3  10  227.26   12.55
   1   3  10  231.16   12.19
  -1  -3 -10  217.33   12.44
  -1  -3 -10  239.05   14.20
  -1  -3 -10  220.40   12.14
   1   3  10  206.00   15.47
  -1  -3 -10  228.72   13.39
  -1  -3 -10  227.69   12.99
  -1  -3 -10  224.44   12.10
   1   3  11   12.89    1.57
   1   3  11   11.53    1.53
  -1  -3 -11   13.64    1.96
  -1  -3 -11   14.92    1.39
   1   3  11   12.50    1.43
  -1  -3 -11   12.47    1.38
  -1  -3 -11   11.76    1.83
   1   3  11   18.52    5.03
   1   3  11   11.42    1.41
  -1  -3 -11   13.17    1.65
  -1  -3 -11    8.04    2.02
   1   3  11   12.51    1.69
  -1  -3 -11   13.48    2.53
   1   3  12   16.74    5.20
  -1  -3 -12   10.21    1.57
  -1  -3 -12    8.36    1.23
  -1  -3 -12    9.99    2.51
  -1  -3 -12    8.99    1.89
  -1  -3 -12    8.79    1.93
   1   3  12   10.84    1.45
   1   3  12   13.03    1.96
   1   3  12    9.73    1.64
   1   3  12    7.72    1.33
   1   3  12   10.17    1.72
  -1  -3 -12    9.29    2.20
   1   3  13   73.08    4.56
   1   3  13   73.71    4.87
   1   3  13   68.27    5.23
  -1  -3 -13   68.35    4.69
   1   3  13   79.88    4.74
  -1  -3 -13   69.60    5.34
  -1  -3 -13   72.98    5.17
  -1  -3 -13   65.72    5.56
  -1  -3 -13   72.25    4.88
  -1  -3 -13   70.07    4.38
   1   3  14   63.31    4.31
  -1  -3 -14   59.56    3.88
  -1  -3 -14   69.23    5.14
   1   3  14   63.54    4.58
  -1  -3 -14   61.61    4.77
  -1  -3 -14   63.00    5.23
  -1  -3 -14   66.55    4.65
   1   3  14   67.30    4.25
   1   3  14   67.97    4.41
  -1  -3 -14   66.19    4.07
   1   3  15   13.10    2.24
   1   3  15   14.98    1.80
  -1  -3 -15   17.39    2.19
  -1  -3 -15   14.13    1.49
  -1  -3 -15   15.50    2.42
  -1  -3 -15   18.11    2.48
  -1  -3 -15   14.19    2.26
   1   3  15   15.07    1.64
   1   3  15   13.98    1.95
  -1  -3 -15   12.22    1.26
   1   3  15   11.45    1.50
  -1  -3 -16    7.06    1.74
   1   3  16    4.52    1.01
  -1  -3 -16    8.50    0.94
  -1  -3 -16    9.57    2.19
  -1  -3 -16   11.80    2.03
   1   3  16    8.80    1.40
   1   3  16    6.69    1.57
  -1  -3 -16    5.00    1.51
   1   3  16   12.44    1.74
  -1  -3 -17   27.05    2.82
   1   3  17   17.37    2.85
  -1  -3 -17   20.51    2.32
  -1  -3 -17   19.78    1.73
  -1  -3 -17   22.15    2.16
   1   3  17   24.70    2.20
   1   3  17   28.21    2.80
  -1  -3 -17   22.73    2.33
   1   3  17   20.73    2.03
  -1  -3 -18    1.64    1.58
  -1  -3 -18    1.23    1.07
   1   3  18    1.06    0.82
   1   3  18    0.70    1.06
   1   3  18    1.02    1.45
  -1  -3 -18    1.20    1.14
   1   3  19    2.10    1.25
  -1  -3 -19    1.89    0.72
  -1  -3 -19    0.24    1.24
   1   3  19    1.71    0.92
  -1  -3 -20    8.52    0.76
  -1  -3 -20    9.51    1.10
   1   3  20    8.06    1.05
   1   4 -17    0.72    0.62
  -1  -4  17    0.21    1.57
  -1  -4  16   24.13    2.08
   1   4 -16   22.21    1.38
   1   4 -16   20.05    1.75
   1   4 -15   17.74    1.60
  -1  -4  15    7.42    2.02
  -1  -4  15   10.55    1.15
  -1  -4  15    8.89    1.60
   1   4 -15    6.33    1.81
   1   4 -15   10.76    1.34
   1   4 -15   -0.36    0.42
  -1  -4  15   11.35    1.99
  -1  -4  14   15.75    1.64
  -1  -4  14   13.42    2.11
  -1  -4  14   15.80    2.66
   1   4 -14   12.01    2.35
   1   4 -14   14.17    1.70
  -1  -4  14   12.19    2.25
   1   4 -13   56.07    3.66
   1   4 -13   49.38    4.20
  -1  -4  13   48.15    4.49
  -1  -4  13   52.27    3.57
  -1  -4  13   48.79    4.00
   1   4 -13   48.13    4.35
  -1  -4  13   60.61    4.47
   1   4 -13   48.16    4.40
  -1  -4  12   19.42    2.71
   1   4 -12   18.72    2.57
   1   4 -12   16.30    1.87
  -1  -4  12   18.49    1.85
   1   4 -12   15.05    2.46
   1   4 -12   14.93    2.55
   1   4 -12   23.23    3.03
   1   4 -12   14.00    2.40
  -1  -4  12   17.33    2.37
   1   4 -11   30.04    3.47
  -1  -4  11   34.25    3.82
   1   4 -11   31.46    3.35
   1   4 -11   35.82    2.82
   1   4 -11   37.38    3.67
   1   4 -11   44.55    4.13
   1   4 -11   35.09    3.72
  -1  -4  11   37.67    3.02
  -1  -4  11   35.46    2.93
  -1  -4  11   41.81    3.53
  -1  -4  11   35.57    3.26
   1   4 -11   37.35    2.33
  -1  -4  10   39.22    3.39
  -1  -4  10   34.52    3.57
   1   4 -10   40.98    3.92
  -1  -4  10   32.45    2.79
   1   4 -10   36.01    3.48
   1   4 -10   34.92    3.13
   1   4 -10   36.02    2.53
   1   4 -10   36.52    3.34
  -1  -4  10   34.30    3.84
  -1  -4  10   37.92    3.15
   1   4 -10   33.90    3.10
  -1  -4  10   42.93    4.03
  -1  -4  10   31.50    2.77
   1   4 -10   31.90    3.47
  -1  -4  10   35.51    2.86
   1   4 -10   36.20    2.28
   1   4  -9   15.13    2.20
   1   4  -9   13.46    1.35
   1   4  -9   11.55    1.83
   1   4  -9   11.32    1.85
  -1  -4   9   19.38    2.82
  -1  -4   9   11.75    1.58
   1   4  -9   13.69    2.18
  -1  -4   9   15.29    2.41
   1   4  -9   13.45    2.32
  -1  -4   9   13.46    1.75
  -1  -4   9   14.41    1.73
   1   4  -9   15.01    2.17
   1   4  -8   94.91    6.01
  -1  -4   8   93.69    5.85
  -1  -4   8   91.95    6.45
   1   4  -8   86.44    4.89
   1   4  -8   95.76    6.32
  -1  -4   8   85.76    6.21
   1   4  -8   85.24    5.37
   1   4  -8   78.25    5.74
   1   4  -8   82.20    5.66
  -1  -4   8   82.70    5.14
   1   4  -7   79.18    5.45
  -1  -4   7   64.38    5.86
   1   4  -7   79.43    5.03
   1   4  -7   73.57    5.61
   1   4  -7   83.83    5.55
   1   4  -7   84.64    4.63
  -1  -4   7   90.91    5.96
   1   4  -7   97.31    5.96
  -1  -4   7   69.74    5.32
  -1  -4   6  183.43   11.01
   1   4  -6  193.45   10.29
   1   4  -6  200.30   11.42
   1   4  -6  198.02   10.42
   1   4  -6  214.79   11.48
   1   4  -6  188.72   11.12
   1   4  -6  191.34   10.64
  -1  -4   6  197.72   11.44
  -1  -4   6  207.35   11.72
  -1  -4   6  156.29   11.20
  -1  -4   6  191.49   11.12
  -1  -4   5   17.38    1.85
   1   4  -5   14.70    1.39
  -1  -4   5   16.38    2.10
   1   4  -5   12.06    1.67
   1   4  -5   10.15    1.74
   1   4  -5   14.46    1.99
   1   4  -5   13.49    1.51
   1   4  -5   13.23    1.73
  -1  -4   5   13.50    2.31
  -1  -4   5   14.19    1.98
   1   4  -5   12.13    1.90
   1   4  -4    2.62    1.31
  -1  -4   4    4.13    0.96
  -1  -4   4    4.59    1.75
   1   4  -4    3.74    1.05
   1   4  -4    4.47    1.33
  -1  -4   4    2.70    1.65
  -1  -4   4    6.07    1.58
  -1  -4   4    4.56    1.35
  -1  -4   3   36.72    3.01
  -1  -4   3   29.83    2.37
   1   4  -3   36.40    2.91
  -1  -4   3   39.61    2.65
  -1  -4   3   33.27    2.39
  -1  -4   3   39.26    3.31
  -1  -4   3   36.02    3.23
   1   4  -3   39.61    2.38
   1   4  -3   36.80    2.86
   1   4  -3   36.89    2.68
  -1  -4   2  197.72   11.26
  -1  -4   2  217.70   10.82
  -1  -4   2  198.56   11.29
   1   4  -2  201.98   10.77
  -1  -4   2  203.34   11.37
   1   4  -2  197.16   11.05
   1   4  -2  205.54   10.85
  -1  -4   2  224.00   11.11
   1   4  -2  214.84   11.06
   1   4  -2  216.69   10.51
  -1  -4   1 1064.97   56.51
  -1  -4   1 1117.74   57.15
   1   4  -1 1145.32   56.83
  -1  -4   1 1086.77   56.53
   1   4  -1 1088.11   56.43
   1   4  -1 1101.71   56.30
  -1  -4   1 1035.71   57.05
   1   4  -1 1081.10   56.65
  -1  -4   1 1084.58   56.22
   1   4   0   10.81    0.99
   1   4   0   11.37    1.14
   1   4   0   10.35    1.01
  -1  -4   0   11.48    1.25
  -1  -4   0   11.36    2.18
   1   4   0    9.40    1.37
  -1  -4   0    9.91    1.18
  -1  -4   0   11.69    0.87
  -1  -4   0   11.15    0.89
  -1  -4  -1 2673.40  129.15
  -1  -4  -1 2611.20  128.63
   1   4   1 2406.95  128.86
  -1  -4  -1 2384.93  128.49
   1   4   1 2619.13  128.43
  -1  -4  -1 2417.17  128.32
  -1  -4  -2    1.88    0.51
  -1  -4  -2    1.89    0.89
   1   4   2   -1.10    2.39
  -1  -4  -2    1.68    1.97
   1   4   2    2.55    0.77
  -1  -4  -2    2.92    1.33
  -1  -4  -2    1.89    1.00
   1   4   3   22.33    1.81
   1   4   3   17.96    1.33
  -1  -4  -3   17.27    1.23
   1   4   3   20.07    1.87
   1   4   3   21.28    1.50
  -1  -4  -3   17.54    1.57
   1   4   3   18.23    3.39
  -1  -4  -3   16.06    1.69
  -1  -4  -3   17.93    1.20
  -1  -4  -4  119.66    6.65
   1   4   4  123.72    7.24
  -1  -4  -4  133.30    7.03
  -1  -4  -4  113.84    7.78
   1   4   4  134.75    6.77
  -1  -4  -4  119.94    6.64
   1   4   4  130.57    7.11
  -1  -4  -5  398.04   20.50
   1   4   5  389.46   20.92
  -1  -4  -5  411.15   20.93
  -1  -4  -5  397.00   21.73
   1   4   5  382.80   20.51
  -1  -4  -6  807.74   41.83
  -1  -4  -6  818.83   41.37
   1   4   6  739.21   41.38
   1   4   6  822.29   41.85
  -1  -4  -6  821.69   41.38
  -1  -4  -7    5.98    0.85
   1   4   7    7.73    1.31
  -1  -4  -7    8.06    1.31
  -1  -4  -7    6.63    0.88
   1   4   7    5.48    1.10
  -1  -4  -7    9.22    2.18
   1   4   7    6.96    0.93
   1   4   8  693.06   35.36
   1   4   8  624.92   37.16
  -1  -4  -8  677.80   36.29
  -1  -4  -8  673.05   35.32
   1   4   8  629.81   35.71
  -1  -4  -8  698.76   35.94
  -1  -4  -8  685.14   36.90
  -1  -4  -8  698.05   35.33
  -1  -4  -9  186.22   10.00
  -1  -4  -9  174.98    9.28
  -1  -4  -9  164.38   10.48
   1   4   9  169.72   12.68
   1   4   9  143.18   10.96
  -1  -4  -9  175.88   10.38
  -1  -4  -9  160.77    9.22
   1   4   9  177.29    9.32
  -1  -4  -9  167.65   10.97
   1   4   9  171.30    9.77
   1   4  10  234.44   17.18
   1   4  10  268.29   13.68
   1   4  10  229.31   15.02
   1   4  10  246.53   14.13
  -1  -4 -10  259.99   13.61
  -1  -4 -10  248.48   14.00
  -1  -4 -10  250.49   15.53
  -1  -4 -10  257.66   14.84
  -1  -4 -10  247.74   14.41
  -1  -4 -10  253.42   15.11
  -1  -4 -11   24.70    2.57
   1   4  11   24.10    2.10
   1   4  11   20.29    2.17
   1   4  11   21.69    1.94
   1   4  11   24.23    1.99
  -1  -4 -11   21.14    3.01
  -1  -4 -11   22.29    2.93
  -1  -4 -11   30.60    2.77
  -1  -4 -11   28.05    4.01
   1   4  11   20.32    2.18
   1   4  11   12.30    4.82
  -1  -4 -11   27.13    1.95
   1   4  12   46.50    3.70
  -1  -4 -12   52.15    4.15
   1   4  12   43.18    6.83
  -1  -4 -12   47.78    3.90
  -1  -4 -12   49.36    4.64
   1   4  12   53.09    3.61
  -1  -4 -12   54.61    3.40
   1   4  12   56.06    3.51
   1   4  12   52.85    3.50
  -1  -4 -12   50.95    3.70
   1   4  12   48.64    3.51
   1   4  12   51.71    3.78
  -1  -4 -13   34.80    3.81
  -1  -4 -13   47.15    3.36
  -1  -4 -13   41.69    3.82
  -1  -4 -13   40.77    2.79
   1   4  13   42.69    3.39
   1   4  13   46.87    3.32
   1   4  13   40.68    3.00
  -1  -4 -13   44.28    4.34
   1   4  13   43.31    3.05
   1   4  13   40.11    3.78
  -1  -4 -13   42.06    2.93
  -1  -4 -14    6.35    1.16
  -1  -4 -14    7.96    1.84
   1   4  14    8.56    1.44
  -1  -4 -14    7.36    1.05
   1   4  14   10.16    1.45
  -1  -4 -14    6.93    1.73
   1   4  14    9.13    1.90
   1   4  14    7.12    1.66
  -1  -4 -14    5.66    1.79
  -1  -4 -14    7.72    2.16
  -1  -4 -14    8.37    1.73
  -1  -4 -15   31.80    3.37
   1   4  15   34.48    3.21
  -1  -4 -15   36.03    3.11
   1   4  15   41.19    3.04
   1   4  15   34.05    2.71
  -1  -4 -15   33.53    2.39
  -1  -4 -15   34.53    2.59
  -1  -4 -15   34.02    2.98
  -1  -4 -15   41.91    3.57
   1   4  16   86.30    4.79
  -1  -4 -16   67.68    4.14
  -1  -4 -16   75.68    5.10
   1   4  16   62.56    4.26
  -1  -4 -16   69.11    4.34
  -1  -4 -16   71.78    4.88
   1   4  16   73.59    4.97
  -1  -4 -17   47.02    3.27
   1   4  17   43.07    2.50
  -1  -4 -17   46.17    2.99
  -1  -4 -17   45.35    2.78
   1   4  17   48.81    2.66
  -1  -4 -18   14.72    1.71
   1   4  18   15.50    1.65
  -1  -4 -18   18.39    2.30
  -1  -4 -18   15.71    1.81
   1   4  18   17.96    2.24
  -1  -4 -18   17.59    1.98
   1   4  18   19.49    1.81
   1   4  19   19.09    2.05
  -1  -4 -19   20.11    2.10
   1   4  19   20.44    1.69
  -1  -4 -20    5.45    0.65
   1   4  20    5.35    0.94
  -1  -4 -20    5.91    1.00
  -1  -5  17    1.19    1.31
   1   5 -17    2.49    0.53
  -1  -5  16    5.43    1.50
   1   5 -16    4.75    1.03
   1   5 -16    7.67    0.99
   1   5 -15   21.90    1.94
   1   5 -15   27.24    1.56
  -1  -5  15   27.26    2.43
  -1  -5  15   20.68    2.34
   1   5 -14   22.51    2.07
   1   5 -14   13.63    2.23
  -1  -5  14   12.56    1.91
   1   5 -14   17.55    1.78
  -1  -5  14   15.92    2.77
  -1  -5  14   17.38    1.66
  -1  -5  14   13.80    2.35
  -1  -5  13   41.24    3.02
   1   5 -13   44.34    3.09
  -1  -5  13   46.69    3.91
   1   5 -13   40.11    3.59
   1   5 -13   39.80    2.58
  -1  -5  13   37.30    3.30
  -1  -5  12   24.04    2.31
  -1  -5  12   28.72    2.88
   1   5 -12   28.61    3.08
   1   5 -12   23.27    2.95
   1   5 -12   28.37    3.16
   1   5 -12   28.75    2.41
  -1  -5  12   30.63    3.23
   1   5 -11  196.98   10.65
   1   5 -11  177.60   11.58
  -1  -5  11  215.19   11.46
  -1  -5  11  212.83   11.77
   1   5 -11  175.71   11.98
  -1  -5  11  182.53   12.23
   1   5 -11  175.52   11.12
  -1  -5  11  185.05   10.71
   1   5 -11  174.55   11.67
  -1  -5  11  194.25   11.07
   1   5 -10   37.02    3.95
   1   5 -10   37.94    4.03
   1   5 -10   31.09    3.08
  -1  -5  10   37.57    3.25
  -1  -5  10   39.08    4.20
   1   5 -10   34.79    2.52
  -1  -5  10   39.45    3.83
   1   5 -10   32.06    3.06
   1   5 -10   34.63    2.27
  -1  -5  10   34.97    2.84
  -1  -5  10   37.64    2.98
  -1  -5  10   39.30    3.54
   1   5 -10   38.22    3.70
   1   5 -10   40.37    2.84
   1   5 -10   32.93    3.45
   1   5 -10   38.99    3.45
   1   5  -9   21.62    2.63
   1   5  -9   20.21    1.78
  -1  -5   9   25.75    2.69
   1   5  -9   23.99    2.55
   1   5  -9   20.93    2.06
  -1  -5   9   23.44    3.26
  -1  -5   9   24.66    2.32
  -1  -5   9   30.30    2.82
   1   5  -9   20.39    2.74
   1   5  -9   25.79    3.15
   1   5  -9   23.25    2.57
  -1  -5   9   22.73    2.45
  -1  -5   9   24.87    2.18
  -1  -5   9   28.10    3.19
  -1  -5   8   58.32    3.97
   1   5  -8   43.87    4.00
  -1  -5   8   52.28    3.52
   1   5  -8   47.09    3.81
   1   5  -8   41.79    3.83
   1   5  -8   50.27    3.16
  -1  -5   8   49.91    3.39
   1   5  -8   62.69    4.75
   1   5  -8   51.61    4.26
   1   5  -8   51.17    4.63
  -1  -5   8   51.02    4.80
   1   5  -8   49.21    3.33
  -1  -5   8   56.84    4.31
   1   5  -7  310.42   16.80
   1   5  -7  306.58   17.23
   1   5  -7  308.50   17.29
   1   5  -7  284.56   15.78
  -1  -5   7  288.05   17.38
   1   5  -7  279.92   16.78
  -1  -5   7  309.88   16.87
   1   5  -7  310.73   16.75
  -1  -5   7  324.50   17.31
  -1  -5   6   28.14    2.99
   1   5  -6   23.22    1.89
  -1  -5   6   15.72    2.16
   1   5  -6   28.15    2.55
  -1  -5   6   23.65    2.47
   1   5  -6   28.41    2.94
   1   5  -6   26.54    2.88
   1   5  -6   26.10    1.71
  -1  -5   6   25.77    3.08
   1   5  -6   25.79    2.61
  -1  -5   6   23.10    2.14
   1   5  -5  920.70   39.12
   1   5  -5  882.74   37.85
  -1  -5   5  540.64   37.62
  -1  -5   5  852.44   38.52
   1   5  -5  887.12   38.67
  -1  -5   5  912.03   39.11
   1   5  -5  869.76   38.56
   1   5  -5  934.61   39.13
  -1  -5   5  900.40   39.42
  -1  -5   5  506.41   37.62
  -1  -5   5  867.40   38.97
  -1  -5   4   14.80    1.28
   1   5  -4   15.82    2.17
  -1  -5   4   14.35    1.81
   1   5  -4   19.25    2.22
  -1  -5   4   14.20    1.22
  -1  -5   4   15.59    2.47
  -1  -5   4   19.61    2.55
  -1  -5   4   13.53    1.30
  -1  -5   3 1753.85   88.11
  -1  -5   3 1754.85   88.73
  -1  -5   3 1662.52   87.68
   1   5  -3 1698.22   88.18
   1   5  -3 1735.57   88.45
   1   5  -3 1753.21   87.71
  -1  -5   3 1675.63   87.53
  -1  -5   3 1667.32   88.73
  -1  -5   3 1627.26   87.88
  -1  -5   3 1690.77   87.76
   1   5  -3 1743.13   88.48
  -1  -5   2   54.56    4.30
   1   5  -2   59.27    3.86
  -1  -5   2   56.10    3.81
   1   5  -2   57.57    3.97
   1   5  -2   54.57    4.00
   1   5  -2   62.34    3.43
  -1  -5   2   50.18    4.34
   1   5  -2   57.51    3.73
  -1  -5   2   58.95    3.47
  -1  -5   2   55.20    3.22
  -1  -5   1  138.58    7.77
   1   5  -1  132.14    7.84
  -1  -5   1  139.35    7.74
   1   5  -1  150.30    7.51
  -1  -5   1  131.03    7.37
   1   5  -1  141.02    7.96
   1   5  -1  139.01    7.54
  -1  -5   1  141.98    8.65
  -1  -5   1  139.18    8.34
   1   5   0  341.56   18.85
  -1  -5   0  359.24   19.20
  -1  -5   0  351.57   18.62
  -1  -5   0  349.08   18.39
  -1  -5   0  356.18   19.25
  -1  -5   0  357.70   18.73
  -1  -5   0  353.99   19.58
  -1  -5   0  365.29   18.73
   1   5   0  374.48   18.96
   1   5   0  351.47   18.47
   1   5   0  346.43   18.54
  -1  -5  -1 2315.05  125.18
   1   5   1 2476.56  125.33
  -1  -5  -1 2516.01  125.59
   1   5   1 2529.51  125.70
  -1  -5  -1 2481.16  126.12
  -1  -5  -1 2491.76  126.40
  -1  -5  -1 2533.62  126.00
   1   5   2  475.05   27.33
  -1  -5  -2  492.13   26.46
  -1  -5  -2  532.34   27.71
  -1  -5  -2  523.76   27.54
   1   5   2  527.75   26.59
  -1  -5  -2  531.95   27.17
  -1  -5  -2  526.50   26.87
   1   5   3   55.29    5.14
  -1  -5  -3   54.34    4.68
  -1  -5  -3   61.65    4.14
   1   5   3   63.04    3.70
  -1  -5  -3   67.98    3.49
  -1  -5  -3   59.04    4.78
  -1  -5  -3   62.29    3.50
   1   5   3   61.29    3.59
  -1  -5  -3   61.76    4.15
   1   5   4  125.08    6.17
  -1  -5  -4  106.79    5.97
  -1  -5  -4  104.42    5.96
  -1  -5  -4  109.51    6.37
   1   5   4  125.87    6.63
   1   5   4  108.72    6.61
  -1  -5  -4  107.33    7.33
   1   5   5   80.32    5.36
   1   5   5   84.33    4.66
   1   5   5   81.39    4.80
  -1  -5  -5   87.53    4.68
  -1  -5  -5   89.21    5.17
  -1  -5  -5   85.15    4.69
   1   5   5   83.97    5.23
  -1  -5  -6  118.74    6.48
  -1  -5  -6  125.67    7.02
   1   5   6  132.60    7.12
   1   5   6  114.81    6.40
  -1  -5  -6  120.19    6.49
  -1  -5  -7  100.04    7.27
   1   5   7  101.46    6.38
   1   5   7  103.27    5.83
  -1  -5  -7  109.55    6.40
  -1  -5  -7  113.74    5.82
  -1  -5  -7  100.25    5.81
  -1  -5  -8   37.85    2.42
  -1  -5  -8   38.72    2.48
  -1  -5  -8   38.95    3.08
  -1  -5  -8   37.43    3.98
   1   5   8   37.94    2.80
   1   5   8   40.37    3.07
   1   5   8   37.83    2.48
   1   5   9    3.47    2.96
  -1  -5  -9    5.46    1.65
  -1  -5  -9    5.37    0.89
   1   5   9    4.63    1.15
  -1  -5  -9    6.01    2.33
  -1  -5  -9    3.80    1.57
   1   5   9    5.85    1.00
  -1  -5  -9    5.83    1.42
  -1  -5  -9    6.50    1.00
   1   5   9    4.80    3.95
   1   5  10    1.65    1.04
  -1  -5 -10    2.45    0.82
  -1  -5 -10    1.41    0.69
  -1  -5 -10    2.15    1.37
  -1  -5 -10    0.89    2.01
  -1  -5 -10    3.70    1.62
   1   5  10    3.03    4.21
   1   5  10    2.52    0.95
   1   5  10    3.11    2.93
   1   5  11   43.97    3.36
   1   5  11   42.63    2.99
   1   5  11   38.01    2.94
   1   5  11   37.35    2.97
  -1  -5 -11   42.69    4.21
  -1  -5 -11   39.52    2.64
  -1  -5 -11   38.59    4.81
   1   5  11   42.80    2.82
   1   5  11   41.55    6.73
   1   5  11   46.68    2.91
  -1  -5 -11   41.40    3.94
  -1  -5 -11   35.06    3.35
  -1  -5 -11   37.51    2.69
  -1  -5 -12   92.59    5.86
   1   5  12   80.06    5.66
   1   5  12   87.21    5.23
   1   5  12   85.91    5.44
  -1  -5 -12   87.00    5.76
  -1  -5 -12   86.61    6.77
  -1  -5 -12   95.66    6.16
   1   5  12   83.23    5.34
  -1  -5 -12   88.49    5.46
  -1  -5 -12   79.04    6.45
   1   5  12   59.41    8.74
   1   5  12   91.52    5.29
   1   5  12   83.66    5.32
  -1  -5 -12   85.76    5.18
   1   5  13    5.73    1.30
  -1  -5 -13    1.53    0.81
   1   5  13    2.32    1.37
  -1  -5 -13    3.93    1.56
  -1  -5 -13    4.20    1.93
  -1  -5 -13    4.07    1.54
   1   5  13    3.27    1.19
   1   5  13    2.13    1.24
   1   5  13    4.08    1.55
  -1  -5 -13    3.35    1.05
  -1  -5 -13    4.30    1.73
  -1  -5 -14    2.60    1.50
  -1  -5 -14    3.10    0.86
  -1  -5 -14    2.55    1.07
   1   5  14    4.26    1.65
  -1  -5 -14    4.32    2.17
  -1  -5 -14    3.92    1.57
   1   5  14    2.78    1.40
  -1  -5 -14    1.79    1.35
  -1  -5 -14    4.88    1.57
   1   5  14    2.11    1.02
   1   5  15    6.44    1.53
   1   5  15    6.94    1.79
   1   5  15    6.90    1.58
  -1  -5 -15    6.46    1.58
  -1  -5 -15    5.73    0.95
  -1  -5 -15    7.36    1.17
  -1  -5 -15   10.00    1.80
  -1  -5 -15    7.29    1.61
  -1  -5 -16    1.19    0.66
  -1  -5 -16    1.03    0.88
  -1  -5 -16    0.23    1.43
   1   5  16    0.99    1.61
   1   5  16    2.11    1.37
  -1  -5 -16    3.42    1.40
  -1  -5 -17    6.21    1.97
  -1  -5 -17    9.57    2.02
   1   5  17    9.24    1.52
  -1  -5 -17    6.17    1.53
   1   5  17    5.73    0.99
   1   5  18   17.79    2.24
   1   5  18   20.58    1.84
  -1  -5 -18   22.62    2.40
  -1  -5 -18   15.31    2.08
  -1  -5 -18   17.43    1.85
   1   5  18   19.10    1.77
  -1  -5 -19   64.12    4.14
   1   5  19   84.59    4.58
  -1  -5 -19   81.22    4.55
   1   5  19   84.92    4.25
  -1  -5 -19   53.63    4.01
  -1  -5 -20   29.24    2.04
  -1  -5 -20   25.35    1.65
   1   5  20   30.04    2.01
  -1  -6  16    1.26    1.66
   1   6 -16    2.82    0.68
   1   6 -15   24.40    1.42
  -1  -6  15   26.24    2.41
  -1  -6  15   31.64    2.38
   1   6 -15   34.54    1.56
   1   6 -14   17.65    1.67
  -1  -6  14   15.82    1.54
   1   6 -14   11.73    1.89
  -1  -6  14   14.23    2.37
   1   6 -14   13.98    1.57
  -1  -6  13   41.32    3.18
   1   6 -13   33.47    2.53
   1   6 -13   41.15    2.10
  -1  -6  13   40.59    2.05
   1   6 -12    2.03    1.82
  -1  -6  12    5.65    2.35
   1   6 -12    2.83    0.82
  -1  -6  12    4.96    1.25
   1   6 -12    4.37    1.26
   1   6 -12    6.29    1.59
   1   6 -12    4.54    1.56
   1   6 -12    4.30    1.45
  -1  -6  12    5.47    2.24
  -1  -6  12    5.81    1.71
   1   6 -11  146.77    9.22
   1   6 -11  155.43    8.53
   1   6 -11  144.42    9.75
  -1  -6  11  145.70   10.55
  -1  -6  11  173.82    9.71
  -1  -6  11  172.90   10.09
   1   6 -11  160.73    8.78
   1   6 -11  140.50    9.84
  -1  -6  11  139.84    9.03
   1   6 -10  246.72   14.45
  -1  -6  10  275.11   16.27
   1   6 -10  245.87   14.60
  -1  -6  10  239.91   14.28
   1   6 -10  249.17   13.75
  -1  -6  10  279.47   15.25
   1   6 -10  237.65   14.65
  -1  -6  10  277.78   14.66
   1   6 -10  263.34   15.26
  -1  -6  10  287.45   14.92
   1   6 -10  249.49   15.03
   1   6 -10  254.63   13.99
  -1  -6   9    0.57    2.13
   1   6  -9    0.89    1.11
   1   6  -9    0.53    1.60
   1   6  -9    2.80    1.12
   1   6  -9    1.07    1.29
  -1  -6   9   -0.15    1.76
   1   6  -9    2.52    1.83
   1   6  -9   -0.39    0.73
   1   6  -9    2.53    1.58
   1   6  -9    1.14    1.18
  -1  -6   9    4.30    2.46
   1   6  -9    1.43    1.75
  -1  -6   9    2.98    1.54
  -1  -6   9    2.81    1.91
  -1  -6   8  250.16   13.33
  -1  -6   8  227.19   14.90
   1   6  -8  268.18   14.82
  -1  -6   8  269.41   13.95
   1   6  -8  223.14   13.03
   1   6  -8  238.51   12.88
   1   6  -8  226.69   13.77
   1   6  -8  242.65   13.99
  -1  -6   8  220.59   13.32
  -1  -6   8  256.84   14.14
   1   6  -8  245.30   14.70
   1   6  -8  226.90   13.42
  -1  -6   8  270.68   13.79
   1   6  -8  250.27   14.33
   1   6  -8  234.55   14.03
   1   6  -7  178.33   11.49
   1   6  -7  178.02   11.35
   1   6  -7  187.67   10.34
   1   6  -7  189.34   11.29
   1   6  -7  193.49   11.94
   1   6  -7  182.61   11.32
  -1  -6   7  226.37   11.21
  -1  -6   7  201.40   12.46
   1   6  -7  208.55   12.04
   1   6  -7  186.83   10.54
  -1  -6   7  183.54   10.70
  -1  -6   7  197.83   11.45
  -1  -6   7  211.07   11.49
   1   6  -6   88.83    6.28
  -1  -6   6  104.58    7.26
   1   6  -6   98.65    6.89
  -1  -6   6   99.97    6.07
   1   6  -6   92.61    5.66
  -1  -6   6  103.53    5.95
  -1  -6   6   94.05    6.27
   1   6  -6   91.61    6.37
   1   6  -6   97.65    5.41
   1   6  -6   98.23    6.31
   1   6  -6   98.42    6.94
  -1  -6   5    7.64    1.47
   1   6  -5    7.38    1.48
  -1  -6   5    5.88    1.54
   1   6  -5   11.15    2.04
   1   6  -5    9.89    1.32
  -1  -6   5    8.66    1.56
   1   6  -5    7.59    1.85
   1   6  -5    4.71    1.47
  -1  -6   5    8.90    2.38
  -1  -6   4   12.80    2.48
  -1  -6   4   10.56    1.93
  -1  -6   4   12.83    1.68
   1   6  -4    9.44    1.97
  -1  -6   4    9.68    1.54
  -1  -6   4   12.30    2.59
   1   6  -4    6.71    1.75
   1   6  -3   20.24    2.14
  -1  -6   3   17.89    2.59
  -1  -6   3   18.99    1.77
   1   6  -3   19.20    1.99
   1   6  -3   18.06    1.67
  -1  -6   3   20.42    1.96
  -1  -6   3   18.87    2.11
  -1  -6   3   18.60    2.75
   1   6  -3   20.46    1.70
  -1  -6   3   18.61    1.34
   1   6  -3   23.00    2.43
  -1  -6   3   16.09    1.28
   1   6  -2  106.70    6.38
   1   6  -2  102.77    6.71
  -1  -6   2   96.50    7.04
   1   6  -2  104.85    6.44
  -1  -6   2  107.76    5.70
  -1  -6   2   99.71    6.34
   1   6  -2  109.08    5.94
  -1  -6   2  102.06    6.31
  -1  -6   2  109.41    5.91
   1   6  -2  102.71    5.77
   1   6  -1  253.47   13.95
  -1  -6   1  272.23   14.45
  -1  -6   1  269.40   14.75
   1   6  -1  262.13   14.58
  -1  -6   1  263.51   15.39
   1   6  -1  269.48   14.07
   1   6  -1  277.82   14.68
  -1  -6   1  273.21   14.38
  -1  -6   1  251.87   13.86
   1   6  -1  275.17   14.13
  -1  -6   1  277.69   14.37
  -1  -6   1  266.32   13.93
  -1  -6   1  298.54   15.29
  -1  -6   0  854.05   46.02
  -1  -6   0  853.30   45.64
   1   6   0  878.82   46.24
   1   6   0  896.37   45.82
   1   6   0  892.62   45.74
   1   6   0  938.71   46.37
  -1  -6   0  863.11   45.98
  -1  -6   0  874.35   47.11
  -1  -6   0  940.44   46.82
  -1  -6   0  911.43   46.05
   1   6   1  183.02   11.03
  -1  -6  -1  213.24   12.15
  -1  -6  -1  200.34   11.74
  -1  -6  -1  207.43   11.01
  -1  -6  -1  221.48   11.75
  -1  -6  -1  216.59   11.12
  -1  -6  -1  187.92   10.58
  -1  -6  -1  209.90   11.04
   1   6   1  207.97   11.25
   1   6   1  210.41   10.79
  -1  -6  -1  198.04   10.58
  -1  -6  -2 3628.30  190.59
   1   6   2 3337.12  189.93
  -1  -6  -2 3863.49  190.10
  -1  -6  -2 3738.90  189.61
   1   6   2 3709.36  189.15
  -1  -6  -2 3523.61  189.12
   1   6   2 3888.24  189.30
  -1  -6  -2 3697.87  189.68
  -1  -6  -2 3703.76  190.34
  -1  -6  -3   18.02    2.78
  -1  -6  -3   14.79    2.06
  -1  -6  -3   15.81    1.15
  -1  -6  -3   17.94    2.94
   1   6   3   15.46    1.12
   1   6   3   14.83    1.41
  -1  -6  -3   15.30    1.68
   1   6   3   15.93    1.54
   1   6   4  188.69   10.47
   1   6   4  183.30   10.90
   1   6   4  168.78   11.85
  -1  -6  -4  198.32   10.28
   1   6   4  196.82   11.02
  -1  -6  -4  200.44   10.30
   1   6   5    0.98    1.24
  -1  -6  -5    0.63    0.65
   1   6   5    0.30    1.00
   1   6   5    0.84    1.29
  -1  -6  -5    0.18    0.95
   1   6   5    0.56    0.75
  -1  -6  -5    0.50    0.65
  -1  -6  -6   26.88    1.81
   1   6   6   27.66    2.43
  -1  -6  -6   25.48    1.80
   1   6   6   27.76    1.99
  -1  -6  -6   25.12    2.29
  -1  -6  -6   25.29    3.10
   1   6   6   26.40    1.76
  -1  -6  -7   21.32    1.54
   1   6   7   19.93    1.38
   1   6   7   17.34    2.07
  -1  -6  -7   20.09    1.48
   1   6   7   15.25    1.64
  -1  -6  -7   15.04    2.81
  -1  -6  -7   24.40    2.13
  -1  -6  -8    2.16    1.15
  -1  -6  -8    2.58    0.82
   1   6   8    1.61    0.84
  -1  -6  -8    2.72    0.78
  -1  -6  -8    2.44    2.41
   1   6   8    1.33    1.25
   1   6   9   87.89    5.08
  -1  -6  -9   90.31    5.79
  -1  -6  -9   80.88    6.14
   1   6   9   76.57    8.24
  -1  -6  -9   81.49    6.77
  -1  -6  -9   93.57    6.17
   1   6   9   86.19    5.41
  -1  -6  -9   88.06    5.60
  -1  -6  -9   87.82    5.00
  -1  -6  -9   88.45    5.07
  -1  -6 -10   23.34    2.52
   1   6  10   23.05    2.02
  -1  -6 -10   17.57    2.66
   1   6  10   20.54    5.27
   1   6  10   19.56    1.79
  -1  -6 -10   23.26    1.74
  -1  -6 -10   28.20    2.87
  -1  -6 -10   21.29    1.82
  -1  -6 -10   25.89    3.87
  -1  -6 -10   30.23    2.65
   1   6  10   21.03    2.36
   1   6  10   22.11    4.47
   1   6  11   10.39    1.75
  -1  -6 -11   13.26    1.45
  -1  -6 -11    8.68    2.10
  -1  -6 -11    8.41    3.09
  -1  -6 -11   10.15    2.17
   1   6  11   11.29    1.61
  -1  -6 -11    9.77    2.19
   1   6  11   11.20    1.54
   1   6  11   11.08    1.55
  -1  -6 -11    9.49    1.87
   1   6  11   11.90    1.38
  -1  -6 -11    9.67    2.08
  -1  -6 -11   13.12    1.27
   1   6  11    7.19    4.35
   1   6  12  153.88    8.60
  -1  -6 -12  151.90    9.09
  -1  -6 -12  140.63    8.23
   1   6  12  111.85   12.12
   1   6  12  152.74    8.65
  -1  -6 -12  147.85    8.69
  -1  -6 -12  163.98   10.00
  -1  -6 -12  147.38    9.42
   1   6  12  155.61    8.45
   1   6  12  144.28    9.11
  -1  -6 -12  153.41    8.43
  -1  -6 -12  142.69    9.88
   1   6  12  145.79    8.54
  -1  -6 -13   52.58    3.50
  -1  -6 -13   49.51    4.21
   1   6  13   52.28    4.12
   1   6  13   53.42    3.57
  -1  -6 -13   57.53    3.93
   1   6  13   51.89    3.82
  -1  -6 -13   49.43    4.27
   1   6  13   50.60    3.66
   1   6  13   53.65    3.77
  -1  -6 -13   56.32    4.99
  -1  -6 -13   55.88    4.56
  -1  -6 -14  164.58   10.58
  -1  -6 -14  159.56    8.85
  -1  -6 -14  150.17    8.64
  -1  -6 -14  168.47   10.05
   1   6  14  135.46    8.84
   1   6  14  165.30    9.15
   1   6  14  153.83    9.19
  -1  -6 -14  165.80    9.27
  -1  -6 -14  169.08    9.66
   1   6  15   13.65    2.14
  -1  -6 -15   14.84    2.16
  -1  -6 -15   14.34    1.43
  -1  -6 -15   19.16    2.83
  -1  -6 -15   15.69    2.38
   1   6  15   20.08    2.15
  -1  -6 -15   15.89    1.68
   1   6  16   10.98    1.60
  -1  -6 -16   10.66    2.42
   1   6  16   11.38    1.98
  -1  -6 -16   12.60    1.86
  -1  -6 -16    8.88    1.08
  -1  -6 -16   11.21    1.95
   1   6  16   10.57    1.66
  -1  -6 -17    0.10    1.16
  -1  -6 -17    2.29    1.84
  -1  -6 -17    1.03    1.37
   1   6  17   -0.09    1.13
  -1  -6 -18    4.73    1.18
  -1  -6 -18    5.51    1.68
  -1  -6 -18    3.93    1.29
  -1  -6 -18    4.64    1.62
   1   6  18    6.17    1.15
  -1  -6 -19    0.40    1.25
   1   6  19    1.79    0.84
  -1  -6 -19    1.19    1.15
   1   6  19    2.32    1.24
   1   6  20    3.64    0.62
  -1  -6 -20    4.34    0.93
   1   6  20    3.11    0.81
  -1  -7  16    0.62    1.11
   1   7 -15   55.91    1.63
  -1  -7  15   55.31    2.64
  -1  -7  14   43.32    3.73
   1   7 -14   42.92    2.93
   1   7 -14   41.27    2.93
   1   7 -13   40.96    2.84
   1   7 -13   30.14    2.87
  -1  -7  13   42.44    3.76
  -1  -7  13   39.56    2.83
   1   7 -13   37.74    2.85
  -1  -7  13   39.64    3.96
  -1  -7  12    2.36    1.02
   1   7 -12    2.33    0.74
   1   7 -12    0.91    1.08
   1   7 -12    2.04    1.42
  -1  -7  12    3.68    2.08
  -1  -7  12    3.25    2.62
   1   7 -12    0.11    1.50
   1   7 -11   18.63    2.46
   1   7 -11   24.46    2.35
   1   7 -11   13.39    2.23
  -1  -7  11   20.64    2.84
   1   7 -11   17.00    2.50
   1   7 -11   17.45    1.88
   1   7 -11   16.05    1.54
  -1  -7  11   20.75    3.29
   1   7 -10   71.91    5.55
   1   7 -10   86.94    5.90
   1   7 -10   83.44    4.99
  -1  -7  10   88.16    6.13
   1   7 -10   76.16    6.26
   1   7 -10   84.94    5.30
  -1  -7  10   87.45    6.53
  -1  -7  10   87.37    6.06
   1   7 -10   85.16    5.10
   1   7 -10   83.92    6.23
  -1  -7  10   84.53    7.27
   1   7  -9   96.24    6.92
   1   7  -9   97.39    6.68
   1   7  -9   94.19    7.03
   1   7  -9   96.50    5.91
  -1  -7   9  111.65    7.01
   1   7  -9  107.08    6.89
   1   7  -9  105.51    7.73
   1   7  -9  102.36    5.78
   1   7  -9   95.49    5.66
  -1  -7   9   91.49    6.18
   1   7  -9   85.65    6.26
  -1  -7   9  106.54    8.24
  -1  -7   9  117.31    7.05
  -1  -7   9  110.13    7.33
  -1  -7   8   18.17    2.40
   1   7  -8   12.86    1.30
   1   7  -8   16.42    2.23
   1   7  -8   14.55    2.10
   1   7  -8   22.56    3.01
   1   7  -8   12.57    2.14
  -1  -7   8   18.74    3.39
   1   7  -8   14.84    2.14
  -1  -7   8   15.77    2.96
   1   7  -8   14.86    2.50
  -1  -7   8   16.29    2.69
  -1  -7   8   12.06    1.92
  -1  -7   7   66.16    5.79
   1   7  -7   58.13    4.18
   1   7  -7   54.65    5.05
   1   7  -7   61.06    3.58
   1   7  -7   55.45    3.84
   1   7  -7   56.02    4.58
   1   7  -7   62.98    4.66
  -1  -7   7   65.66    4.93
  -1  -7   7   53.31    4.49
  -1  -7   7   68.49    4.63
   1   7  -7   54.25    4.71
  -1  -7   7   65.40    4.98
  -1  -7   6   -0.22    1.37
   1   7  -6    1.19    0.62
   1   7  -6    2.22    1.31
   1   7  -6    1.87    0.94
  -1  -7   6    0.17    1.14
  -1  -7   6    0.31    2.16
  -1  -7   6    3.14    2.05
   1   7  -6    1.65    1.32
   1   7  -6    1.73    1.55
   1   7  -6    1.55    1.06
  -1  -7   6   -0.16    1.91
   1   7  -6   -0.19    1.19
  -1  -7   6    1.76    1.58
  -1  -7   5  512.11   27.03
   1   7  -5  492.46   26.70
   1   7  -5  499.90   27.51
  -1  -7   5  503.54   27.35
   1   7  -5  472.44   27.32
  -1  -7   5  529.41   28.71
   1   7  -5  472.70   27.98
  -1  -7   5  561.78   27.13
   1   7  -4   15.79    1.41
  -1  -7   4   17.38    3.13
   1   7  -4   15.16    2.36
  -1  -7   4   17.36    2.26
  -1  -7   4   14.95    1.94
   1   7  -4   23.59    1.88
  -1  -7   4   17.92    2.07
   1   7  -3  110.71    7.46
   1   7  -3  115.59    6.77
  -1  -7   3  123.03    8.44
  -1  -7   3  112.03    7.40
   1   7  -3  122.51    7.04
   1   7  -3  115.01    7.58
   1   7  -3  125.45    7.98
   1   7  -2  177.41   10.21
   1   7  -2  158.86    9.34
  -1  -7   2  170.68    9.22
  -1  -7   2  175.48    9.69
   1   7  -2  169.61   10.09
  -1  -7   2  167.81    9.93
  -1  -7   2  163.73    9.89
  -1  -7   2  183.73   10.94
  -1  -7   2  161.27    9.31
   1   7  -2  179.98    9.53
   1   7  -1  396.71   21.60
  -1  -7   1  370.87   20.71
   1   7  -1  412.19   21.06
   1   7  -1  377.20   20.85
   1   7  -1  420.18   21.77
  -1  -7   1  407.07   21.47
  -1  -7   1  367.94   22.46
   1   7  -1  390.43   20.98
  -1  -7   1  369.00   21.21
  -1  -7   1  435.05   22.42
  -1  -7   1  390.64   21.31
  -1  -7   0 1038.46   54.39
   1   7   0 1033.90   54.43
  -1  -7   0 1008.91   55.45
  -1  -7   0  992.09   54.92
   1   7   0 1085.17   55.27
   1   7   0 1109.00   54.55
  -1  -7   0 1039.17   54.83
  -1  -7   0  999.83   56.08
  -1  -7   0 1039.25   54.83
  -1  -7   0 1110.03   55.84
   1   7   0 1057.73   54.62
   1   7   0 1062.51   55.15
  -1  -7   0 1090.24   54.91
  -1  -7  -1    5.61    2.12
  -1  -7  -1    4.46    1.91
  -1  -7  -1    4.69    1.67
  -1  -7  -1    6.55    1.25
   1   7   1    4.51    1.42
   1   7   1    3.38    1.06
  -1  -7  -1    5.58    1.23
  -1  -7  -1    6.33    1.17
  -1  -7  -1    6.62    2.72
   1   7   1    5.68    0.78
   1   7   1    5.11    1.17
   1   7   2  367.93   23.06
   1   7   2  422.25   22.36
   1   7   2  429.25   22.38
   1   7   2  454.86   22.54
  -1  -7  -2  432.88   23.82
  -1  -7  -2  447.49   22.93
  -1  -7  -2  429.12   22.96
  -1  -7  -2  415.47   22.32
  -1  -7  -2  462.55   23.63
  -1  -7  -2  443.99   22.94
  -1  -7  -3   62.20    4.39
  -1  -7  -3   70.09    4.70
   1   7   3   76.23    4.08
   1   7   3   64.76    3.80
  -1  -7  -3   71.14    3.82
  -1  -7  -3   65.36    4.53
  -1  -7  -4   63.82    3.91
  -1  -7  -4   57.62    4.19
   1   7   4   50.74    5.03
  -1  -7  -4   52.21    3.17
  -1  -7  -4   59.81    4.01
   1   7   4   51.79    3.99
   1   7   4   53.83    3.09
   1   7   4   55.82    3.37
   1   7   4   61.33    3.57
  -1  -7  -5   29.74    2.90
   1   7   5   29.46    2.22
  -1  -7  -5   26.44    1.83
  -1  -7  -5   29.98    1.93
   1   7   5   33.43    2.79
  -1  -7  -6   74.24    4.26
   1   7   6   55.20    6.47
  -1  -7  -6   73.90    5.62
   1   7   6   77.35    5.11
  -1  -7  -6   73.44    4.90
   1   7   6   73.08    4.30
   1   7   6   81.04    4.48
  -1  -7  -6   79.11    4.87
  -1  -7  -6   73.55    4.19
   1   7   7  275.53   14.77
   1   7   7  249.31   17.37
  -1  -7  -7  287.92   14.86
   1   7   7  271.75   15.65
  -1  -7  -7  285.16   14.83
  -1  -7  -7  259.08   16.26
  -1  -7  -7  265.84   15.25
  -1  -7  -7  309.58   15.61
  -1  -7  -8  134.79    7.18
  -1  -7  -8  145.38    8.01
   1   7   8  124.37    7.99
   1   7   8  117.76    7.43
  -1  -7  -8  127.44    7.75
  -1  -7  -8  120.08    7.56
  -1  -7  -8  129.69    8.98
  -1  -7  -8  139.78    7.24
   1   7   8  110.43   10.05
   1   7   9   49.85    6.68
   1   7   9   43.09    3.77
   1   7   9   53.79    3.19
  -1  -7  -9   44.20    3.79
  -1  -7  -9   50.97    4.22
  -1  -7  -9   47.33    4.99
  -1  -7  -9   50.39    3.18
  -1  -7  -9   47.16    3.08
  -1  -7  -9   51.78    3.83
   1   7  10  435.30   25.22
  -1  -7 -10  475.14   26.42
  -1  -7 -10  499.23   25.18
  -1  -7 -10  485.24   26.47
  -1  -7 -10  524.97   26.19
  -1  -7 -10  486.93   25.10
   1   7  10  434.59   25.06
   1   7  10  503.01   25.32
  -1  -7 -10  491.97   25.77
  -1  -7 -10  492.27   27.56
  -1  -7 -10  492.28   25.92
   1   7  10  441.43   29.01
   1   7  11   51.40    3.60
  -1  -7 -11   54.11    4.16
   1   7  11   57.82    4.36
  -1  -7 -11   58.70    4.74
   1   7  11   51.80    7.52
  -1  -7 -11   58.51    4.75
  -1  -7 -11   61.93    4.45
  -1  -7 -11   47.85    3.34
   1   7  11   52.13    3.65
  -1  -7 -11   56.73    5.75
   1   7  11   53.16    3.46
  -1  -7 -11   56.83    4.45
   1   7  11   46.09    6.05
  -1  -7 -11   52.32    3.51
  -1  -7 -12   11.64    2.46
   1   7  12   15.01    1.80
   1   7  12   13.24    5.36
  -1  -7 -12   14.11    1.61
  -1  -7 -12   16.35    2.68
  -1  -7 -12   17.35    2.54
   1   7  12   17.83    1.85
   1   7  12   14.01    2.12
   1   7  12   14.27    1.59
  -1  -7 -12   12.78    2.18
  -1  -7 -12   11.55    1.39
   1   7  12   14.04    1.77
  -1  -7 -12   15.82    2.61
   1   7  13    7.96    1.59
  -1  -7 -13    7.53    1.78
  -1  -7 -13    7.33    2.33
   1   7  13    7.35    1.44
   1   7  13    4.36    1.37
  -1  -7 -13    7.70    1.71
   1   7  13    5.40    1.57
   1   7  13    6.39    1.27
  -1  -7 -13    6.19    1.26
  -1  -7 -14   24.76    2.53
  -1  -7 -14   17.17    1.71
  -1  -7 -14   27.76    3.26
  -1  -7 -14   21.43    2.66
  -1  -7 -14   21.53    2.93
   1   7  14   21.23    2.29
   1   7  14   20.88    2.05
   1   7  14   20.00    2.00
  -1  -7 -14   21.69    2.19
   1   7  14   22.48    2.26
   1   7  15    8.11    1.83
   1   7  15    7.43    1.66
  -1  -7 -15    3.55    1.91
  -1  -7 -15    5.97    1.49
  -1  -7 -15    8.56    1.89
  -1  -7 -15    6.64    1.01
  -1  -7 -15    7.38    1.73
  -1  -7 -15    8.21    2.46
  -1  -7 -16    2.31    1.54
  -1  -7 -16   -1.05    1.91
  -1  -7 -16    0.10    1.13
   1   7  16    0.56    1.17
   1   7  16   -1.14    1.53
   1   7  16    0.61    1.32
  -1  -7 -17   17.91    2.10
  -1  -7 -17   20.11    2.59
  -1  -7 -17   24.58    2.54
  -1  -7 -17   15.44    1.84
   1   7  17   20.67    1.96
   1   7  17   20.27    2.20
   1   7  17   17.95    1.96
   1   7  18    1.98    0.61
  -1  -7 -18    3.28    1.52
   1   7  18    0.55    0.88
  -1  -7 -18    0.17    1.14
  -1  -7 -18    1.64    0.91
  -1  -7 -19   11.64    1.47
  -1  -7 -19   12.12    1.68
   1   7  19   13.57    1.27
  -1  -7 -19   17.10    1.77
   1   7  19   17.25    1.40
   1   7  19   17.11    1.69
  -1  -7 -20    7.14    0.91
   1   7  20    5.75    0.68
   1   7  20    7.22    0.90
   1   8 -15    5.50    0.62
  -1  -8  15    6.97    1.58
  -1  -8  15    7.15    0.73
  -1  -8  15    4.60    0.97
  -1  -8  14    1.39    1.49
   1   8 -14   -0.41    0.74
   1   8 -14    0.96    0.79
   1   8 -13   13.80    1.52
  -1  -8  13   10.91    1.29
  -1  -8  13   13.05    2.21
  -1  -8  13   13.67    2.78
  -1  -8  12   15.42    1.67
  -1  -8  12   21.55    3.38
   1   8 -12   15.12    1.35
  -1  -8  12   18.12    2.79
   1   8 -12   23.41    2.11
   1   8 -11   84.44    5.56
  -1  -8  11   97.27    6.76
  -1  -8  11  101.50    7.21
  -1  -8  10   73.94    6.08
  -1  -8  10   84.28    6.74
   1   8 -10   84.00    5.19
   1   8 -10   76.80    6.18
  -1  -8  10   90.86    6.41
   1   8 -10   82.90    6.40
   1   8  -9    2.96    1.49
  -1  -8   9    1.60    2.40
   1   8  -9    3.98    1.76
  -1  -8   9    5.06    2.21
   1   8  -9    1.17    1.27
   1   8  -9    7.48    1.77
  -1  -8   9    6.84    2.52
   1   8  -9    4.68    0.80
   1   8  -9    4.99    1.54
   1   8  -9    4.02    1.02
  -1  -8   9    7.28    2.86
   1   8  -8  188.58   11.61
  -1  -8   8  198.90   11.50
   1   8  -8  183.72   11.27
   1   8  -8  194.28   11.47
   1   8  -8  165.58   11.23
  -1  -8   8  190.36   11.21
  -1  -8   8  192.39   13.01
  -1  -8   8  188.81   11.68
   1   8  -8  160.94    9.99
  -1  -8   7   18.79    3.13
   1   8  -7   17.49    1.45
   1   8  -7   20.73    2.57
  -1  -8   7   23.80    3.15
   1   8  -7   15.15    2.30
   1   8  -7   29.66    2.47
  -1  -8   7   25.44    3.93
   1   8  -7   19.06    1.93
   1   8  -7   17.45    1.78
   1   8  -7   16.94    1.67
  -1  -8   7   17.69    2.65
   1   8  -7   18.09    2.56
   1   8  -6   76.92    5.44
   1   8  -6   73.53    4.44
   1   8  -6   70.29    5.52
  -1  -8   6   75.70    6.72
   1   8  -6   81.55    5.68
  -1  -8   6   77.90    5.24
   1   8  -6   64.51    4.63
   1   8  -6   70.42    4.24
  -1  -8   6   79.01    5.74
  -1  -8   6   68.23    5.25
   1   8  -6   76.06    4.57
  -1  -8   6   67.39    4.98
  -1  -8   5   56.60    4.38
   1   8  -5   48.39    3.77
   1   8  -5   60.70    3.66
  -1  -8   5   57.10    4.71
  -1  -8   5   57.24    4.32
  -1  -8   5   55.23    4.28
   1   8  -5   56.29    3.58
   1   8  -5   55.20    4.59
  -1  -8   5   55.72    4.67
  -1  -8   5   63.56    5.76
   1   8  -4    0.36    1.14
  -1  -8   4    0.26    1.86
  -1  -8   4   -1.23    2.36
  -1  -8   4   -1.23    2.07
   1   8  -4   -0.18    0.75
  -1  -8   4    1.38    1.20
   1   8  -3  285.54   17.53
   1   8  -3  300.68   16.90
   1   8  -3  313.08   17.76
  -1  -8   3  299.53   17.11
  -1  -8   3  312.62   18.68
   1   8  -3  286.04   16.67
  -1  -8   3  295.78   17.37
  -1  -8   2   31.51    3.84
  -1  -8   2   28.90    1.83
   1   8  -2   26.70    2.02
  -1  -8   2   28.96    2.67
   1   8  -2   27.80    2.94
   1   8  -2   40.47    2.44
   1   8  -2   29.33    2.82
   1   8  -2   29.37    2.26
  -1  -8   2   33.52    3.11
  -1  -8   2   28.29    2.53
   1   8  -1  581.40   29.84
  -1  -8   1  592.47   30.40
  -1  -8   1  620.75   31.65
   1   8  -1  585.66   30.72
   1   8  -1  581.42   30.59
  -1  -8   1  513.00   29.58
   1   8  -1  589.76   29.71
  -1  -8   1  540.92   29.47
  -1  -8   1  531.90   29.98
   1   8   0   77.59    4.36
   1   8   0   81.26    4.49
   1   8   0   74.55    4.63
  -1  -8   0   68.85    4.13
  -1  -8   0   75.44    4.79
   1   8   0   90.52    4.50
  -1  -8   0   81.01    6.10
  -1  -8   0   78.84    5.17
  -1  -8   0   78.32    4.89
   1   8   0   74.18    5.14
   1   8   1  898.37   48.07
   1   8   1  891.33   47.23
  -1  -8  -1  937.62   48.84
   1   8   1  965.56   47.29
  -1  -8  -1  881.80   47.87
  -1  -8  -1  845.48   47.72
  -1  -8  -1  906.30   47.72
   1   8   1  926.51   47.43
   1   8   2   13.07    1.57
   1   8   2   15.42    1.29
  -1  -8  -2   12.26    1.82
  -1  -8  -2   13.82    1.10
   1   8   2   14.68    1.29
   1   8   2   15.33    1.22
  -1  -8  -2    8.68    2.07
  -1  -8  -2   14.22    1.68
  -1  -8  -2   10.75    2.42
  -1  -8  -2   13.58    1.78
   1   8   2   10.20    2.00
  -1  -8  -3 1253.11   64.53
  -1  -8  -3 1265.75   64.57
  -1  -8  -3 1219.28   63.75
  -1  -8  -3 1304.49   64.81
   1   8   3 1036.24   64.88
   1   8   3 1302.08   63.89
   1   8   3 1247.89   64.03
  -1  -8  -3 1250.08   63.81
   1   8   3 1184.42   63.81
   1   8   4   16.13    2.09
  -1  -8  -4    9.36    1.66
   1   8   4   13.10    1.42
   1   8   4   12.31    1.06
  -1  -8  -4   15.07    1.17
   1   8   4   12.78    3.15
  -1  -8  -4    9.84    2.12
  -1  -8  -4   15.15    2.19
  -1  -8  -5    0.89    1.19
  -1  -8  -5    1.32    1.58
  -1  -8  -5    1.16    0.64
  -1  -8  -6  268.69   14.99
  -1  -8  -6  280.63   14.35
  -1  -8  -6  252.25   13.39
   1   8   6  244.74   13.50
   1   8   6  231.87   14.40
   1   8   6  226.07   15.75
  -1  -8  -6  271.64   14.16
   1   8   7  134.49    8.48
  -1  -8  -7  129.95    9.16
   1   8   7  137.53    7.53
  -1  -8  -7  139.89    7.56
  -1  -8  -7  127.25    8.10
  -1  -8  -7  154.83    9.36
   1   8   8   52.83    3.37
  -1  -8  -8   54.39    5.00
  -1  -8  -8   51.05    4.05
  -1  -8  -8   52.89    3.35
   1   8   8   54.45    4.34
  -1  -8  -8   59.26    5.24
  -1  -8  -8   63.91    4.30
  -1  -8  -8   54.58    4.01
   1   8   9    1.59    0.99
   1   8   9    2.59    1.46
  -1  -8  -9    3.09    2.49
   1   8   9    2.48    0.94
  -1  -8  -9    2.73    1.70
  -1  -8  -9    1.41    0.80
  -1  -8  -9    2.99    1.35
  -1  -8  -9    3.59    1.63
  -1  -8  -9    2.31    0.70
  -1  -8  -9    1.95    1.36
   1   8   9    3.13    1.10
  -1  -8 -10   71.55    5.04
  -1  -8 -10   74.01    6.37
  -1  -8 -10   71.35    4.03
   1   8  10   59.71    7.91
  -1  -8 -10   63.51    5.20
  -1  -8 -10   66.67    4.17
   1   8  10   65.51    4.35
   1   8  10   69.94    4.27
   1   8  10   67.09    4.36
  -1  -8 -10   73.92    5.11
  -1  -8 -11   30.69    3.49
   1   8  11   28.64    5.90
   1   8  11   37.71    2.75
  -1  -8 -11   33.34    2.24
  -1  -8 -11   38.15    4.78
   1   8  11   31.20    2.67
   1   8  11   33.77    2.51
   1   8  11   26.72    5.24
  -1  -8 -11   32.06    2.41
  -1  -8 -11   38.96    3.43
   1   8  11   31.42    2.64
  -1  -8 -11   36.74    3.55
  -1  -8 -11   37.51    3.47
   1   8  11   37.29    3.36
  -1  -8 -12  430.71   22.81
   1   8  12  399.85   22.94
   1   8  12  401.84   21.97
  -1  -8 -12  406.57   21.56
  -1  -8 -12  440.58   23.06
  -1  -8 -12  402.64   22.61
  -1  -8 -12  399.01   21.73
  -1  -8 -12  378.20   23.20
  -1  -8 -12  426.21   23.28
   1   8  12  416.53   21.85
   1   8  12  423.37   22.03
   1   8  13    4.16    1.44
  -1  -8 -13    3.29    1.44
  -1  -8 -13    3.85    2.17
   1   8  13    2.94    1.08
  -1  -8 -13    3.90    2.09
  -1  -8 -13    3.49    1.50
   1   8  13    1.00    1.08
  -1  -8 -13    3.83    1.78
  -1  -8 -13    1.33    0.60
   1   8  13    2.08    1.32
   1   8  14  108.97    6.22
  -1  -8 -14   92.88    6.75
  -1  -8 -14  109.75    6.92
   1   8  14   84.40    5.91
  -1  -8 -14   94.70    6.85
   1   8  14   96.44    6.17
  -1  -8 -14  100.35    6.07
  -1  -8 -14  112.79    7.59
  -1  -8 -14  101.54    6.31
   1   8  14   99.23    5.93
   1   8  15   48.68    3.38
  -1  -8 -15   39.96    3.94
  -1  -8 -15   40.29    3.82
  -1  -8 -15   34.47    3.67
  -1  -8 -15   43.65    3.52
  -1  -8 -15   43.63    3.22
   1   8  15   46.84    3.43
  -1  -8 -16    0.09    0.99
  -1  -8 -16   -0.45    1.42
   1   8  16   -0.59    1.24
   1   8  16    0.86    1.38
  -1  -8 -16    0.60    2.09
   1   8  17    3.32    1.33
  -1  -8 -17    5.07    1.04
  -1  -8 -17    7.32    1.80
  -1  -8 -17    5.08    2.03
   1   8  17    6.13    1.32
  -1  -8 -17    6.77    1.52
   1   8  17    6.84    1.28
  -1  -8 -18   11.40    1.57
   1   8  18   10.78    1.35
  -1  -8 -18   12.93    1.97
  -1  -8 -18   11.53    1.70
   1   8  18   12.41    1.34
   1   8  18    6.22    0.91
  -1  -8 -19   69.14    4.30
   1   8  19   79.27    4.36
  -1  -8 -19   67.92    4.20
   1   8  19   75.73    4.10
   1   8  19   63.66    4.01
  -1  -9  14    6.14    1.73
   1   9 -14    7.88    0.63
  -1  -9  14    7.19    0.74
   1   9 -14    9.46    0.81
  -1  -9  13   25.41    2.93
   1   9 -13   31.72    2.20
  -1  -9  13   33.27    3.47
   1   9 -12    9.39    1.34
  -1  -9  12    7.89    1.06
   1   9 -12   11.78    1.39
  -1  -9  12    5.90    2.51
   1   9 -12   10.11    1.16
  -1  -9  12    6.90    2.01
   1   9 -11   41.22    2.91
  -1  -9  11   28.44    3.46
  -1  -9  11   31.96    4.09
   1   9 -11   30.12    2.43
   1   9 -11   34.23    2.28
   1   9 -11   29.83    2.70
  -1  -9  10  517.21   28.87
   1   9 -10  498.90   27.83
   1   9 -10  487.61   27.94
  -1  -9  10  488.19   28.74
  -1  -9  10  531.53   29.41
   1   9  -9   43.44    3.73
   1   9  -9   42.47    2.94
   1   9  -9   39.30    3.02
   1   9  -9   38.27    3.83
  -1  -9   9   39.16    3.98
  -1  -9   9   48.43    4.49
  -1  -9   9   38.37    4.57
   1   9  -9   37.84    3.96
   1   9  -8   56.13    4.53
   1   9  -8   77.63    4.52
   1   9  -8   46.96    4.38
  -1  -9   8   58.68    4.99
   1   9  -8   51.94    4.55
   1   9  -8   53.08    3.66
  -1  -9   8   64.15    6.39
   1   9  -8   41.30    4.44
  -1  -9   8   50.87    4.49
  -1  -9   8   60.45    5.29
   1   9  -7  207.98   12.45
  -1  -9   7  202.94   12.04
   1   9  -7  178.93   12.34
  -1  -9   7  209.42   12.59
   1   9  -7  186.72   11.27
   1   9  -7  190.37   11.08
  -1  -9   7  196.88   12.22
   1   9  -7  202.76   12.26
  -1  -9   7  198.54   13.87
   1   9  -7  191.03   11.13
  -1  -9   7  215.06   12.62
   1   9  -6  342.41   19.82
  -1  -9   6  324.42   19.07
   1   9  -6  327.04   18.47
   1   9  -6  348.03   19.68
   1   9  -6  310.07   18.65
  -1  -9   6  332.08   21.15
   1   9  -6  341.69   18.53
   1   9  -6  344.15   19.80
  -1  -9   6  358.17   19.88
  -1  -9   6  337.71   19.27
   1   9  -5  444.76   24.09
  -1  -9   5  487.74   27.05
   1   9  -5  436.30   23.84
   1   9  -5  426.80   24.10
   1   9  -5  451.08   25.43
  -1  -9   5  441.34   24.79
  -1  -9   5  488.74   25.41
   1   9  -5  417.64   24.32
  -1  -9   5  465.42   25.33
  -1  -9   4  335.62   21.18
   1   9  -4  320.06   18.74
   1   9  -4  326.51   18.73
  -1  -9   4  364.45   20.03
  -1  -9   4  348.01   19.53
  -1  -9   4  362.28   19.88
  -1  -9   3  102.76    6.74
  -1  -9   3   76.11    6.06
   1   9  -3   93.75    5.74
   1   9  -3   89.44    6.40
   1   9  -3   94.52    5.47
   1   9  -3  115.88    5.80
  -1  -9   3   98.71    7.76
   1   9  -3   95.03    6.60
  -1  -9   3   86.08    6.01
   1   9  -2   22.79    2.50
   1   9  -2   23.94    1.86
  -1  -9   2   16.71    3.31
  -1  -9   2   13.60    1.96
   1   9  -2   18.50    1.56
  -1  -9   2   14.90    2.60
   1   9  -2   15.67    2.32
  -1  -9   2   15.21    2.79
  -1  -9   2   18.03    2.18
   1   9  -1   41.89    2.90
   1   9  -1   42.71    2.74
   1   9  -1   48.22    2.87
   1   9  -1   40.92    3.61
  -1  -9   1   47.42    4.74
  -1  -9   1   41.22    3.80
  -1  -9   1   32.96    3.09
   1   9   0   74.34    4.03
  -1  -9   0   67.72    4.34
  -1  -9   0   61.52    4.37
   1   9   0   65.13    3.91
   1   9   0   59.81    4.01
  -1  -9   0   61.81    5.60
  -1  -9   0   62.96    4.80
  -1  -9   0   67.62    4.33
   1   9   0   67.05    4.82
   1   9   0   65.29    4.23
  -1  -9  -1    6.04    2.35
   1   9   1    1.37    0.84
   1   9   1    1.49    1.26
  -1  -9  -1    1.95    0.99
  -1  -9  -1    2.12    1.03
   1   9   1    1.81    0.85
  -1  -9  -1    1.84    1.10
   1   9   1    2.33    1.14
  -1  -9  -1    2.46    1.99
   1   9   1    1.21    0.70
  -1  -9  -1    1.93    0.64
   1   9   2    1.35    0.78
  -1  -9  -2    3.79    1.35
   1   9   2    2.70    0.87
  -1  -9  -2    1.28    1.28
  -1  -9  -2    3.93    1.02
   1   9   2    4.18    0.80
   1   9   2    1.94    1.21
  -1  -9  -2    3.95    0.70
  -1  -9  -2    2.87    1.13
  -1  -9  -2    0.94    1.88
   1   9   3  163.07    8.67
  -1  -9  -3  166.98    9.51
  -1  -9  -3  157.02    8.57
  -1  -9  -3  150.93    9.54
  -1  -9  -3  165.78    9.68
  -1  -9  -3  164.74    9.61
  -1  -9  -3  165.95    9.31
   1   9   3  173.54    8.75
   1   9   3  156.82    8.92
   1   9   4  278.85   14.61
   1   9   4  283.13   14.91
  -1  -9  -4  273.76   15.88
  -1  -9  -4  278.66   15.54
   1   9   4  224.12   16.12
  -1  -9  -4  284.13   15.91
  -1  -9  -4  276.59   15.56
  -1  -9  -4  280.52   14.67
  -1  -9  -4  277.47   14.58
   1   9   5 2479.78  154.52
  -1  -9  -5 2892.41  154.04
  -1  -9  -5 2860.13  153.99
  -1  -9  -5 3069.23  153.49
  -1  -9  -5 3030.77  152.63
  -1  -9  -5 3017.07  153.57
  -1  -9  -6  204.63   10.89
  -1  -9  -6  196.41   11.54
   1   9   6  182.96   11.00
   1   9   6  181.57    9.98
   1   9   6  168.29   12.45
  -1  -9  -6  184.72   11.50
  -1  -9  -6  184.89    9.80
   1   9   6  171.60    9.86
   1   9   7   70.41    7.57
  -1  -9  -7   96.68    6.85
  -1  -9  -7   87.15    5.61
   1   9   7   83.86    4.96
   1   9   7   87.89    5.03
  -1  -9  -7   77.59    5.74
  -1  -9  -7   92.66    5.98
  -1  -9  -8   92.10    6.12
   1   9   8   81.11    8.32
  -1  -9  -8   92.16    5.00
  -1  -9  -8   82.93    6.93
  -1  -9  -8   80.78    5.83
   1   9   8   87.41    5.13
  -1  -9  -8   89.22    5.82
  -1  -9  -8   97.89    7.14
   1   9   8   81.92    5.21
   1   9   9   51.99    6.94
   1   9   9   62.22    3.91
  -1  -9  -9   62.44    3.64
  -1  -9  -9   71.94    6.01
  -1  -9  -9   65.80    5.81
   1   9   9   58.88    3.64
   1   9   9   64.53    3.98
  -1  -9  -9   65.51    4.80
  -1  -9  -9   61.23    4.76
   1   9   9   62.63    3.86
  -1  -9  -9   64.99    4.65
  -1  -9  -9   46.65    4.34
  -1  -9  -9   66.12    4.90
   1   9   9   59.45    3.75
  -1  -9 -10    0.76    1.88
   1   9  10    3.65    4.15
   1   9  10    1.34    1.06
  -1  -9 -10    1.99    1.31
  -1  -9 -10    3.07    2.12
   1   9  10    1.85    1.20
   1   9  10    1.72    0.94
  -1  -9 -10    2.75    1.50
  -1  -9 -10    1.13    1.98
  -1  -9 -10    1.41    0.63
  -1  -9 -10    2.52    2.48
  -1  -9 -11  115.73    8.69
  -1  -9 -11  100.07    6.87
   1   9  11   96.60    5.88
  -1  -9 -11   98.04    5.51
   1   9  11  102.18   10.55
  -1  -9 -11   93.35    6.60
   1   9  11   92.38    5.96
  -1  -9 -11  103.04    7.12
  -1  -9 -11   93.64    6.70
  -1  -9 -11  100.04    6.83
  -1  -9 -12  198.55   11.43
  -1  -9 -12  197.03   14.06
   1   9  12  197.01   11.25
   1   9  12  196.09   11.07
   1   9  12  224.23   11.38
  -1  -9 -12  203.93   11.98
   1   9  12  205.43   11.30
  -1  -9 -12  190.56   10.79
  -1  -9 -12  207.83   12.65
  -1  -9 -12  212.73   12.35
  -1  -9 -13   11.41    2.09
   1   9  13   10.67    1.76
  -1  -9 -13    9.96    1.01
   1   9  13   12.50    1.63
  -1  -9 -13   12.24    3.57
  -1  -9 -13    6.69    2.06
   1   9  13   10.81    1.46
  -1  -9 -13    7.98    2.68
  -1  -9 -13    9.66    1.78
  -1  -9 -13   12.92    2.71
   1   9  14    6.25    1.52
  -1  -9 -14    1.78    2.18
   1   9  14    1.23    1.10
  -1  -9 -14    3.21    1.78
  -1  -9 -14    7.56    1.73
   1   9  14    3.27    1.16
  -1  -9 -14    3.74    1.15
  -1  -9 -14    2.93    1.65
  -1  -9 -14    0.83    2.22
   1   9  15    2.59    1.35
  -1  -9 -15    4.61    2.23
   1   9  15    3.60    1.47
  -1  -9 -15    4.74    1.66
  -1  -9 -15    5.61    1.11
  -1  -9 -15    2.72    2.19
   1   9  15    2.73    1.16
  -1  -9 -16    3.93    1.91
  -1  -9 -16    9.08    1.77
   1   9  16    9.27    1.61
  -1  -9 -16   10.58    2.42
   1   9  16    9.67    1.50
   1   9  17    0.09    1.15
  -1  -9 -17   -0.38    1.86
  -1  -9 -17   -0.57    1.21
   1   9  17    0.65    1.10
   1   9  17    0.71    0.99
   1   9  18   13.49    1.44
   1   9  18   14.97    1.40
  -1  -9 -18   11.94    1.56
  -1  -9 -18   11.26    1.99
  -1  -9 -18   12.66    1.68
  -1  -9 -19    1.98    0.90
  -1  -9 -19    3.67    0.88
  -1  -9 -19    3.82    1.25
   1   9  19    3.77    0.74
   1  10 -13    2.57    0.49
  -1 -10  13    3.44    0.64
  -1 -10  13    0.82    1.31
   1  10 -13    3.73    0.72
  -1 -10  13    3.84    1.88
   1  10 -12    2.21    0.75
  -1 -10  12    2.27    0.84
   1  10 -12    2.85    1.04
  -1 -10  12    5.01    2.39
   1  10 -12    1.85    0.89
  -1 -10  12    1.82    1.99
   1  10 -11   54.29    3.50
   1  10 -11   70.45    3.82
   1  10 -11   57.28    3.41
   1  10 -11   61.17    3.84
  -1 -10  11   51.82    3.55
  -1 -10  11   54.56    4.52
  -1 -10  11   54.40    3.60
  -1 -10  11   54.83    5.16
  -1 -10  10   75.15    5.91
   1  10 -10   84.61    5.29
  -1 -10  10   68.53    5.69
   1  10 -10   87.68    4.90
   1  10 -10   73.75    4.89
  -1 -10  10   79.29    6.56
   1  10  -9   67.49    4.24
   1  10  -9   67.20    5.01
  -1 -10   9   74.21    6.16
  -1 -10   9   73.17    5.75
   1  10  -9   57.77    4.20
  -1 -10   9   68.42    5.31
   1  10  -9   85.82    4.79
   1  10  -9   73.70    4.68
   1  10  -8   18.16    1.91
   1  10  -8    8.34    1.90
  -1 -10   8   13.45    2.63
  -1 -10   8   12.72    3.31
   1  10  -8    7.67    1.37
   1  10  -8    8.00    1.95
  -1 -10   8   15.71    3.27
   1  10  -7   23.44    2.26
   1  10  -7   14.95    2.37
   1  10  -7   19.87    1.78
   1  10  -7   18.07    2.52
   1  10  -7   16.12    2.57
   1  10  -7   19.68    1.86
   1  10  -7   15.11    1.95
  -1 -10   7   18.06    2.83
  -1 -10   7   22.38    3.74
  -1 -10   6   94.69    7.02
   1  10  -6   79.54    5.69
   1  10  -6   88.18    5.49
   1  10  -6   94.64    6.87
   1  10  -6   90.58    5.46
  -1 -10   6   88.85    6.25
   1  10  -6  119.74    5.98
   1  10  -6   90.32    6.69
  -1 -10   6   93.54    8.36
   1  10  -6   98.61    6.76
  -1 -10   6   90.09    7.09
  -1 -10   6   85.16    6.40
   1  10  -5    5.42    1.78
   1  10  -5    4.13    1.10
   1  10  -5    7.70    1.61
  -1 -10   5    2.20    2.86
  -1 -10   5    3.75    2.58
   1  10  -5    4.21    1.82
  -1 -10   5    4.78    1.52
   1  10  -5    5.10    1.49
   1  10  -5    5.45    1.15
  -1 -10   5    7.06    2.28
  -1 -10   5    5.79    2.83
  -1 -10   4  191.42   10.71
   1  10  -4  210.83    9.37
  -1 -10   4  162.70    9.88
  -1 -10   4  150.91    8.86
   1  10  -4  153.48    8.89
   1  10  -4  143.44    8.85
  -1 -10   4  163.45   11.72
  -1 -10   4  149.24    9.58
  -1 -10   4  170.09   10.29
  -1 -10   4  154.84    9.82
  -1 -10   4  156.29    9.70
   1  10  -3   55.82    3.63
  -1 -10   3   55.62    3.57
  -1 -10   3   56.54    4.50
   1  10  -3   54.37    4.60
   1  10  -3   58.08    3.94
   1  10  -3   53.50    3.57
  -1 -10   3   63.59    5.12
   1  10  -3   69.94    3.91
   1  10  -3   59.61    4.01
  -1 -10   3   53.81    5.83
  -1 -10   3   47.18    4.19
  -1 -10   2   23.63    3.01
   1  10  -2   30.17    2.07
   1  10  -2   21.03    1.80
  -1 -10   2   31.71    4.27
   1  10  -2   25.30    2.87
   1  10  -2   19.09    2.23
  -1 -10   2   23.28    3.28
   1  10  -2   21.48    1.82
   1  10  -2   20.35    2.14
  -1 -10   2   13.58    2.25
  -1 -10   2   18.76    2.96
  -1 -10   2   18.56    3.07
  -1 -10   1   16.77    2.87
   1  10  -1   16.35    1.64
   1  10  -1   21.15    2.51
  -1 -10   1   14.12    3.28
   1  10  -1   15.68    1.50
   1  10  -1   18.93    1.93
  -1 -10   1   14.66    2.76
  -1 -10   1   14.52    2.77
   1  10   0  204.79   10.60
   1  10   0  194.52   11.66
  -1 -10   0  186.78   11.50
   1  10   0  179.01   10.70
  -1 -10   0  207.73   11.73
  -1 -10   0  183.76   11.43
   1  10   0  195.40   10.54
  -1 -10   0  191.71   12.80
   1  10   1   61.08    3.60
   1  10   1   61.41    3.95
   1  10   1   62.97    3.61
  -1 -10  -1   59.15    4.71
   1  10   1   52.99    3.59
  -1 -10  -1   50.03    3.91
  -1 -10  -1   56.24    3.96
   1  10   2   83.99    4.86
  -1 -10  -2   81.66    4.68
   1  10   2   87.58    5.21
  -1 -10  -2   81.85    5.27
  -1 -10  -2   83.14    5.52
   1  10   2   87.62    4.88
  -1 -10  -2   81.31    5.94
   1  10   2   82.68    4.87
  -1 -10  -2   77.57    5.39
  -1 -10  -3   13.29    2.04
  -1 -10  -3   11.35    1.92
   1  10   3   11.70    1.21
   1  10   3   15.26    1.36
  -1 -10  -3   13.86    1.13
  -1 -10  -3   11.21    1.62
  -1 -10  -3    9.69    2.33
   1  10   3   13.08    1.67
  -1 -10  -3   12.24    1.69
   1  10   4  360.17   18.73
  -1 -10  -4  389.05   19.57
  -1 -10  -4  375.83   19.54
  -1 -10  -4  385.39   19.31
  -1 -10  -4  333.74   19.53
   1  10   4  349.09   18.37
  -1 -10  -4  369.48   19.78
  -1 -10  -4  340.80   18.30
  -1 -10  -5  148.75    9.18
  -1 -10  -5  152.63    7.95
  -1 -10  -5  158.16    9.58
   1  10   5  151.10    8.26
  -1 -10  -5  159.92    9.68
  -1 -10  -5  160.39    9.34
   1  10   5  148.71    8.34
   1  10   5  131.50    8.07
  -1 -10  -5  163.21    9.19
  -1 -10  -6   92.21    5.35
   1  10   6   81.30    7.81
   1  10   6  104.02    6.80
  -1 -10  -6  102.48    6.16
   1  10   6  102.40    5.64
   1  10   6   93.39    5.60
  -1 -10  -6   95.86    7.06
  -1 -10  -6   93.59    5.22
  -1 -10  -6   99.04    6.41
  -1 -10  -6   96.56    7.03
   1  10   6   90.63    5.44
   1  10   6   93.02    5.52
  -1 -10  -7   57.88    4.65
  -1 -10  -7   68.25    4.58
   1  10   7   59.50    4.83
  -1 -10  -7   64.32    5.51
  -1 -10  -7   61.03    5.44
   1  10   7   57.12    3.74
  -1 -10  -7   58.08    4.84
   1  10   7   64.16    3.98
  -1 -10  -7   68.98    5.03
   1  10   7   59.03    3.85
   1  10   7   48.18    6.20
   1  10   8    1.16    1.17
   1  10   8    3.02    3.43
  -1 -10  -8    0.18    2.28
  -1 -10  -8    0.59    1.33
  -1 -10  -8    1.17    0.67
   1  10   8    2.39    1.13
   1  10   8    1.07    1.00
  -1 -10  -8    2.27    1.81
  -1 -10  -8    1.98    1.78
  -1 -10  -8    3.50    1.96
   1  10   8    0.76    0.89
   1  10   8    1.12    0.87
   1  10   9   47.18    7.05
   1  10   9   52.38    3.69
  -1 -10  -9   50.30    4.59
  -1 -10  -9   57.42    4.80
  -1 -10  -9   61.83    3.55
  -1 -10  -9   67.97    4.90
   1  10   9   58.54    3.67
   1  10   9   59.43    3.73
   1  10   9   61.52    3.92
  -1 -10  -9   65.06    4.67
   1  10   9   53.58    3.57
  -1 -10  -9   66.87    5.94
   1  10   9   61.69    3.88
  -1 -10  -9   55.18    4.74
  -1 -10 -10   55.58    4.83
  -1 -10 -10   59.68    3.59
  -1 -10 -10   62.32    4.93
   1  10  10   59.70    3.87
  -1 -10 -10   66.65    6.24
  -1 -10 -10   58.60    4.89
   1  10  10   61.10    4.01
   1  10  10   61.71    3.90
  -1 -10 -10   63.00    6.11
  -1 -10 -10   53.96    4.63
   1  10  10   53.29    7.60
   1  10  10   58.38    3.75
  -1 -10 -10   55.32    4.80
  -1 -10 -11  174.68   10.35
  -1 -10 -11  176.16   10.20
   1  10  11  159.85    9.36
   1  10  11  150.74    9.20
  -1 -10 -11  180.07   10.68
  -1 -10 -11  174.20   12.17
  -1 -10 -11  154.47    8.87
   1  10  11  170.06    9.22
  -1 -10 -11  180.76   10.54
   1  10  12    4.75    1.37
  -1 -10 -12    4.74    1.79
  -1 -10 -12    4.56    0.77
  -1 -10 -12    4.99    2.65
  -1 -10 -12    5.93    1.60
  -1 -10 -12    7.01    2.39
   1  10  12    4.51    1.26
  -1 -10 -12    2.35    2.48
  -1 -10 -12    2.02    1.57
   1  10  12    3.72    1.29
   1  10  13   43.05    3.14
   1  10  13   43.86    3.26
  -1 -10 -13   39.30    2.54
  -1 -10 -13   44.93    4.19
   1  10  13   40.92    3.08
  -1 -10 -13   35.08    3.77
  -1 -10 -13   43.32    4.13
   1  10  13   41.19    2.94
  -1 -10 -13   38.91    2.83
  -1 -10 -13   44.87    3.41
  -1 -10 -14   27.91    3.21
   1  10  14   21.74    2.17
   1  10  14   29.44    2.50
   1  10  14   21.71    2.35
  -1 -10 -14   22.55    2.88
  -1 -10 -14   27.19    2.63
   1  10  14   26.97    2.16
  -1 -10 -14   23.29    3.45
  -1 -10 -15   70.99    4.39
  -1 -10 -15   55.19    4.83
  -1 -10 -15   62.22    4.83
   1  10  15   64.26    4.15
   1  10  15   54.10    3.85
   1  10  16   28.57    2.36
  -1 -10 -16   26.65    3.03
  -1 -10 -16   21.08    2.78
  -1 -10 -16   26.94    2.52
  -1 -10 -16   28.61    2.54
   1  10  17    4.39    1.17
  -1 -10 -17    3.82    1.98
  -1 -10 -17    7.13    1.36
  -1 -10 -17    5.36    1.43
   1  10  17    3.61    0.99
   1  10  18    0.06    0.85
  -1 -10 -18   -0.22    0.60
  -1 -10 -18   -0.28    1.46
   1  10  18    0.29    0.69
  -1 -10 -18   -0.48    0.96
  -1 -10 -19    0.36    1.01
  -1 -10 -19    0.74    0.70
   1  10  19    0.91    0.51
  -1 -11  13   28.66    2.37
   1  11 -12   73.54    4.14
  -1 -11  12   61.48    3.87
  -1 -11  12   67.19    4.94
  -1 -11  11   -2.04    2.44
   1  11 -11    0.07    0.62
   1  11 -11   -0.78    1.03
  -1 -11  11   -0.29    0.77
  -1 -11  11   -1.26    1.61
   1  11 -11   -0.06    0.80
   1  11 -10   47.03    2.54
   1  11 -10   40.28    2.16
  -1 -11  10   36.81    2.29
   1  11 -10   37.87    2.65
  -1 -11  10   43.67    4.32
   1  11 -10   36.73    2.16
   1  11  -9    1.08    0.93
   1  11  -9    1.36    1.13
   1  11  -9    1.04    1.32
   1  11  -9    1.05    0.83
  -1 -11   9    1.31    2.43
  -1 -11   9    5.15    2.10
  -1 -11   9   -2.73    2.99
  -1 -11   9    2.06    1.02
  -1 -11   8    1.08    2.69
  -1 -11   8   -0.32    1.07
   1  11  -8    0.80    1.43
   1  11  -8    0.78    1.23
  -1 -11   8    1.21    3.08
   1  11  -8    1.50    0.96
  -1 -11   7   26.73    2.31
   1  11  -7   26.11    3.03
   1  11  -7   27.26    3.20
   1  11  -7   30.60    2.29
   1  11  -7   33.94    2.65
   1  11  -7   24.20    2.19
  -1 -11   7   29.65    4.25
   1  11  -7   29.02    2.73
  -1 -11   6    1.05    1.26
   1  11  -6    0.94    1.00
   1  11  -6    0.11    1.29
   1  11  -6    0.24    1.51
  -1 -11   6    5.58    3.20
  -1 -11   6   -1.47    2.83
   1  11  -6    1.77    1.50
  -1 -11   6    2.78    2.14
   1  11  -6    0.67    0.89
  -1 -11   6    0.84    0.99
  -1 -11   6    1.00    1.85
   1  11  -6    2.20    1.51
   1  11  -6    0.62    1.29
   1  11  -5    4.18    1.11
   1  11  -5    5.45    1.15
   1  11  -5    5.06    1.50
   1  11  -5    4.65    1.39
   1  11  -5    3.87    1.69
  -1 -11   5    1.95    2.74
  -1 -11   5    4.62    1.90
  -1 -11   5    2.27    1.37
  -1 -11   5    3.28    1.09
   1  11  -5    5.58    1.64
   1  11  -5    6.52    1.86
  -1 -11   5    6.75    2.39
  -1 -11   5    4.78    2.93
  -1 -11   4    7.25    1.29
  -1 -11   4    9.09    2.38
   1  11  -4    8.02    1.30
   1  11  -4    8.08    1.24
   1  11  -4    8.08    1.43
  -1 -11   4    5.78    1.63
  -1 -11   4    8.88    3.11
  -1 -11   4    4.17    1.95
  -1 -11   4    5.13    2.35
   1  11  -4    5.19    1.63
  -1 -11   4    9.16    2.97
   1  11  -3   27.03    2.52
  -1 -11   3   25.36    2.71
  -1 -11   3   28.61    3.25
   1  11  -3   25.84    2.21
   1  11  -3   22.67    1.97
  -1 -11   3   23.52    1.95
   1  11  -3   23.35    2.00
   1  11  -3   22.96    2.42
  -1 -11   3   18.91    2.69
  -1 -11   3   31.48    4.06
   1  11  -3   26.36    3.16
  -1 -11   2   49.50    4.65
  -1 -11   2   37.42    2.76
   1  11  -2   43.47    3.31
   1  11  -2   42.15    2.85
   1  11  -2   45.14    3.02
   1  11  -2   43.11    4.05
  -1 -11   2   36.66    4.00
   1  11  -2   39.17    2.91
  -1 -11   2   47.53    3.75
   1  11  -2   43.68    3.28
  -1 -11   2   42.88    4.30
  -1 -11   2   46.78    4.22
  -1 -11   1  105.11    6.73
  -1 -11   1  114.48    7.69
   1  11  -1  142.25    7.06
   1  11  -1  118.86    6.84
   1  11  -1  124.20    7.22
  -1 -11   1  117.30    8.07
  -1 -11   1  140.74    8.50
   1  11  -1  137.20    8.41
   1  11  -1  127.19    6.95
  -1 -11   1  104.37    7.91
  -1 -11   0   11.38    2.62
   1  11   0    8.45    1.25
  -1 -11   0    8.01    2.56
   1  11   0   11.42    1.40
  -1 -11   0   10.82    2.57
  -1 -11   0   16.80    3.07
  -1 -11   0    9.11    1.14
   1  11   0   11.21    1.27
   1  11   0   12.50    1.69
  -1 -11  -1   20.88    3.11
   1  11   1   16.09    1.69
  -1 -11  -1   17.61    2.13
  -1 -11  -1   25.27    3.39
   1  11   1   20.31    1.78
   1  11   1   20.01    1.74
  -1 -11  -1   19.63    3.09
   1  11   2  297.69   16.33
  -1 -11  -2  287.61   16.48
   1  11   2  329.26   16.38
   1  11   2  321.47   16.65
   1  11   2  291.32   16.37
  -1 -11  -2  317.64   17.50
  -1 -11  -2  320.63   17.55
  -1 -11  -2  293.65   16.74
  -1 -11  -3  185.14   10.78
   1  11   3  162.14    9.35
   1  11   3  176.09    9.75
   1  11   3  163.70    9.50
  -1 -11  -3  166.50    9.75
   1  11   3  184.71    9.75
  -1 -11  -3  168.11   10.59
  -1 -11  -3  194.46   10.81
  -1 -11  -3  168.40    9.89
  -1 -11  -4   17.42    3.04
   1  11   4   11.81    1.65
  -1 -11  -4   12.04    1.06
  -1 -11  -4   13.04    1.91
  -1 -11  -4   11.02    2.01
  -1 -11  -4   12.66    2.09
   1  11   4   10.73    1.46
   1  11   4   14.14    1.74
  -1 -11  -4   14.82    2.93
  -1 -11  -4   11.64    2.68
  -1 -11  -4   10.06    1.51
  -1 -11  -5   -1.72    2.34
  -1 -11  -5   -0.18    2.11
   1  11   5    0.45    0.81
   1  11   5    2.23    1.69
  -1 -11  -5    0.36    1.42
   1  11   5    0.65    0.94
  -1 -11  -5   -0.36    2.21
   1  11   5    0.18    1.13
  -1 -11  -5    1.08    1.55
  -1 -11  -5    1.07    0.53
   1  11   5    0.46    1.07
  -1 -11  -5    0.79    1.41
  -1 -11  -5    1.17    1.50
   1  11   6   46.57    5.66
  -1 -11  -6   50.24    4.87
   1  11   6   57.22    3.69
   1  11   6   52.92    3.48
  -1 -11  -6   57.31    4.84
  -1 -11  -6   61.58    4.98
  -1 -11  -6   59.92    5.05
   1  11   6   55.98    4.71
  -1 -11  -6   61.97    4.63
   1  11   6   54.85    3.78
   1  11   6   51.77    3.54
   1  11   7    0.74    0.97
   1  11   7    1.34    3.18
   1  11   7    0.23    1.54
  -1 -11  -7    0.85    1.82
  -1 -11  -7   -1.69    1.98
  -1 -11  -7    1.81    1.82
   1  11   7    0.79    1.01
  -1 -11  -7   -0.55    2.20
   1  11   7   -0.28    1.18
   1  11   7    0.28    0.87
  -1 -11  -7    1.25    1.33
   1  11   7    1.16    0.80
  -1 -11  -8   11.98    1.15
  -1 -11  -8    8.86    2.05
   1  11   8    9.06    1.31
  -1 -11  -8   13.25    2.79
  -1 -11  -8    9.98    2.64
[truncated: 1,405,411 more chars]
