# Supplementary material for: London Dispersion versus Intramolecular Hydrogen Bond in Bis‐Pyridines: How Accurate Is DFT for Competing Noncovalent Interactions in the Condensed Phase?
Source: Chemistry. 2025 Oct 23;31(66):e02745. doi: 10.1002/chem.202502745 (PMC12648470; doi:10.1002/chem.202502745)
Supplement: Supplementary file 1 — Supporting Information [file CHEM-31-e02745-s002.zip › Crystal_structures/1b/c041219_2_1.fcf]

#
# h,k,l, Fc-squared, Fo-squared, sigma(Fo-squared), status flag
#
data_c041219_2_1
_shelx_title ' c041219_2_1_a.res in P-1'
_shelx_refln_list_code          4
_shelx_F_calc_maximum      218.83
_exptl_crystal_F_000      1048.00
_reflns_d_resolution_high  0.7833

loop_
 _space_group_symop_operation_xyz
 'x, y, z'
 '-x, -y, -z'

_cell_length_a     9.3477
_cell_length_b    15.6602
_cell_length_c    16.1982
_cell_angle_alpha  73.883
_cell_angle_beta   76.199
_cell_angle_gamma  75.659

_shelx_F_squared_multiplier     1.000

loop_
 _refln_index_h
 _refln_index_k
 _refln_index_l
 _refln_F_squared_calc
 _refln_F_squared_meas
 _refln_F_squared_sigma
 _refln_observed_status
   1   0   0        113.94         80.62         3.35 o
   2   0   0       1637.90       1374.91        37.29 o
   3   0   0        816.14        715.74        24.53 o
   4   0   0         35.27         14.08         2.95 o
   5   0   0        115.28        152.87         6.16 o
   6   0   0       1156.77       1254.78        23.95 o
   7   0   0        469.52        423.40         9.96 o
   8   0   0         61.10         61.79         3.77 o
   9   0   0        308.69        330.77        10.37 o
  10   0   0         52.84         32.78         2.90 o
  11   0   0          1.00          3.38         5.21 o
 -11   1   0         61.51         54.82         6.70 o
 -10   1   0        153.18        146.03         5.88 o
  -9   1   0         16.94         15.22         3.56 o
  -8   1   0         21.80         34.66         3.96 o
  -7   1   0       1478.91       1472.85        25.30 o
  -6   1   0        480.59        433.85        10.02 o
  -5   1   0         96.10        105.06         4.88 o
  -4   1   0       1653.13       1970.69        53.05 o
  -3   1   0         54.41         17.26         3.42 o
  -2   1   0       3245.71       3307.34       101.19 o
  -1   1   0        420.39        443.48        10.73 o
   0   1   0       1163.98        848.76        22.08 o
   1   1   0      10844.25      10382.46       216.83 o
   2   1   0       1865.63       1641.93        36.23 o
   3   1   0        556.82        529.65        20.08 o
   4   1   0       3417.02       3317.58       118.58 o
   5   1   0        945.28        817.55        19.10 o
   6   1   0         16.41         10.46         2.00 o
   7   1   0        117.83        122.28         3.98 o
   8   1   0         22.13          9.93         2.36 o
   9   1   0        274.05        243.87         9.84 o
  10   1   0         11.30         14.98         4.53 o
  11   1   0          3.92          1.69         2.66 o
 -11   2   0         55.65         54.77         5.56 o
 -10   2   0         27.76         40.36         4.26 o
  -9   2   0         41.77         50.80         6.05 o
  -8   2   0        323.27        315.33         9.77 o
  -7   2   0        763.77        783.03        15.52 o
  -6   2   0       1508.86       1550.76        27.64 o
  -5   2   0         91.50         82.70         3.53 o
  -4   2   0       7051.22       6254.95       139.90 o
  -3   2   0        238.08        235.33         9.24 o
  -2   2   0       4124.35       4481.98        87.82 o
  -1   2   0          1.04         22.31         1.63 o
   0   2   0        946.93        933.02        20.23 o
   1   2   0       1072.71        961.77        23.27 o
   2   2   0          0.74          3.27         1.80 o
   3   2   0          0.02          6.76         1.80 o
   4   2   0        795.43        671.09        20.63 o
   5   2   0          3.35          4.22         1.64 o
   6   2   0       3692.07       3411.46        55.03 o
   7   2   0        172.96        201.06         5.40 o
   8   2   0        420.05        410.09         9.10 o
   9   2   0         50.81         57.55         3.81 o
  10   2   0         95.18        103.10         5.46 o
  11   2   0         11.41          4.46         4.10 o
 -10   3   0        134.09        147.78        13.33 o
  -9   3   0        154.72        163.13         7.17 o
  -8   3   0        110.18         98.18         5.96 o
  -7   3   0         14.13         18.28         4.23 o
  -6   3   0          4.05          2.89         2.42 o
  -5   3   0         27.98         33.17         2.88 o
  -4   3   0        393.54        364.60         8.90 o
  -3   3   0       1128.16       1190.59        32.31 o
  -2   3   0      11844.01      11004.24       255.37 o
  -1   3   0      18407.93      18256.67       352.13 o
   0   3   0       1263.54        851.17        18.64 o
   1   3   0       7994.75       5997.58       169.97 o
   2   3   0      10985.66      11199.54       216.10 o
   3   3   0        115.40        127.70         3.17 o
   4   3   0       4913.72       4857.48        84.35 o
   5   3   0        235.34        234.67         5.88 o
   6   3   0          7.80         12.86         1.96 o
   7   3   0         42.81         45.75         2.69 o
   8   3   0        252.60        259.74         6.76 o
   9   3   0          2.31          1.51         2.05 o
  10   3   0         63.99         58.82         5.51 o
  11   3   0          6.41          4.42         5.16 o
 -10   4   0         23.76         20.43         5.72 o
  -9   4   0         41.61         36.87         4.09 o
  -8   4   0        252.31        299.55        13.31 o
  -7   4   0        171.98        193.37         9.20 o
  -6   4   0        110.76        112.74         6.50 o
  -5   4   0         22.29         33.40         3.55 o
  -4   4   0          2.86          5.39         2.88 o
  -3   4   0         17.55         12.15         2.19 o
  -2   4   0          0.04          6.02         2.37 o
  -1   4   0      11180.26      11097.28       256.66 o
   0   4   0       6378.45       6344.00       146.70 o
   1   4   0         15.99         54.37         1.82 o
   2   4   0        159.95        168.15         4.85 o
   3   4   0       4243.01       4038.13        75.69 o
   4   4   0        291.38        212.99         6.81 o
   5   4   0       1735.58       1597.93        28.28 o
   6   4   0       3627.15       3433.71        55.61 o
   7   4   0        557.15        574.08        12.66 o
   8   4   0        510.41        521.51        10.96 o
   9   4   0          7.36         11.29         2.53 o
  10   4   0         11.80          8.05         6.00 o
  11   4   0          0.04          3.15         3.56 o
 -10   5   0          0.01          0.84         3.96 o
  -9   5   0         78.19         72.95         6.89 o
  -8   5   0         50.24         57.61         4.61 o
  -7   5   0        276.46        301.56         9.82 o
  -6   5   0          0.07         15.41         3.01 o
  -5   5   0         15.87         28.36         2.65 o
  -4   5   0          4.83          8.74         1.70 o
  -3   5   0        296.79        286.41         7.82 o
  -2   5   0       2715.04       2947.49        55.01 o
  -1   5   0        202.79        295.06         8.67 o
   0   5   0          1.70          3.80         1.63 o
   1   5   0       1812.34       1764.16        28.20 o
   2   5   0        523.51        465.54         9.68 o
   3   5   0       5478.75       4983.45        90.83 o
   4   5   0        109.56        118.46         5.75 o
   5   5   0        371.60        284.05         7.60 o
   6   5   0        151.75        187.12         4.56 o
   7   5   0        581.61        616.13        11.04 o
   8   5   0        162.08        170.45         6.99 o
   9   5   0         43.52         31.23         5.60 o
  10   5   0         41.17         36.91         4.92 o
  11   5   0         60.01         72.64         8.09 o
 -10   6   0         25.76         18.10         2.91 o
  -9   6   0          4.03          5.69         6.25 o
  -8   6   0          4.31         -1.57         2.63 o
  -7   6   0          1.96          2.65         3.39 o
  -6   6   0        266.79        364.17        10.97 o
  -5   6   0        175.29        181.91         5.12 o
  -4   6   0         71.54         76.35         3.02 o
  -3   6   0        155.84        154.80         4.65 o
  -2   6   0       1364.45       1104.11        21.61 o
  -1   6   0       1022.90       1010.22        19.20 o
   0   6   0       3991.75       3975.60        88.81 o
   1   6   0       4790.88       4424.63        72.50 o
   2   6   0         84.00        111.38         4.01 o
   3   6   0         92.76         80.45         4.61 o
   4   6   0          3.78         21.96         2.01 o
   5   6   0        238.81        295.90         8.30 o
   6   6   0        801.85        655.60        11.77 o
   7   6   0        455.41        418.69        10.14 o
   8   6   0         47.23         36.87         3.39 o
   9   6   0        583.45        695.49        23.32 o
  10   6   0         90.91         83.64         5.06 o
  11   6   0         36.54         43.40         6.70 o
  -9   7   0         93.97         82.82        10.03 o
  -8   7   0          1.02          7.44         4.02 o
  -7   7   0          0.68          0.05         1.94 o
  -6   7   0         47.50         47.86         4.39 o
  -5   7   0         55.42         34.11         3.07 o
  -4   7   0         46.63         36.77         2.27 o
  -3   7   0        346.90        357.72         9.56 o
  -2   7   0         24.43         35.82         2.51 o
  -1   7   0        563.48        635.80        17.11 o
   0   7   0         53.27         19.26         1.73 o
   1   7   0       5043.09       5226.59        75.76 o
   2   7   0       2416.35       2206.80        41.82 o
   3   7   0       1008.25       1206.30        26.81 o
   4   7   0       1298.28       1338.92        33.50 o
   5   7   0       1310.45       1359.71        22.96 o
   6   7   0        157.67        159.75         4.25 o
   7   7   0        230.13        220.73         6.52 o
   8   7   0        103.72        106.21         4.33 o
   9   7   0         21.24         47.96         4.00 o
  10   7   0         15.95         28.13         5.29 o
  11   7   0         78.36         68.62         7.45 o
  -8   8   0        216.16        223.27         8.92 o
  -7   8   0        352.14        314.55        15.83 o
  -6   8   0        121.25        167.60         6.82 o
  -5   8   0       1763.77       1771.21        33.59 o
  -4   8   0       1730.96       1642.20        36.32 o
  -3   8   0        619.62        523.62        14.56 o
  -2   8   0        641.98        593.73        13.35 o
  -1   8   0        181.59        192.62         6.16 o
   0   8   0       4042.65       4652.33        85.70 o
   1   8   0        300.74        388.64         7.45 o
   2   8   0        184.04        212.02         5.05 o
   3   8   0       1000.90       1389.62        25.93 o
   4   8   0        718.13        743.55        19.00 o
   5   8   0       2146.57       2277.04        37.73 o
   6   8   0        656.08        652.95        13.44 o
   7   8   0        213.25        246.05         9.75 o
   8   8   0        165.92        152.52         5.25 o
   9   8   0        132.86        125.42         5.62 o
  10   8   0         47.63         54.63         4.79 o
  11   8   0         10.99          7.05         4.12 o
  -8   9   0          0.61          1.76         1.28 o
  -7   9   0         38.96         41.00         2.99 o
  -6   9   0        260.10        261.83        10.96 o
  -5   9   0        255.38        287.18        13.02 o
  -4   9   0        233.02        212.12         6.41 o
  -3   9   0          0.39          0.09         2.21 o
  -2   9   0       1034.78       1172.20        21.14 o
  -1   9   0          8.36         18.12         1.94 o
   0   9   0        853.07        806.31        16.64 o
   1   9   0        268.17        326.68         6.87 o
   2   9   0          9.22         13.75         1.63 o
   3   9   0        109.67        104.82         3.47 o
   4   9   0       2417.85       2625.50        43.54 o
   5   9   0        357.80        314.51         7.10 o
   6   9   0          1.21          4.20         2.17 o
   7   9   0        586.64        535.62        13.83 o
   8   9   0          0.68          3.16         3.13 o
   9   9   0          1.92          4.54         2.17 o
  10   9   0          3.73          2.36         2.17 o
  11   9   0          3.20         -3.62         3.62 o
  -8  10   0          4.48          1.82         2.28 o
  -7  10   0         27.52         30.55         3.19 o
  -6  10   0        262.43        287.64        11.62 o
  -5  10   0        109.46        104.21         6.74 o
  -4  10   0        524.75        596.89        25.43 o
  -3  10   0        325.06        347.78        11.99 o
  -2  10   0         62.13         57.66         3.93 o
  -1  10   0        531.05        551.49         9.85 o
   0  10   0       3933.34       4493.13        78.40 o
   1  10   0        872.75        960.33        19.85 o
   2  10   0        191.22        162.22         4.51 o
   3  10   0       1497.78       1476.10        25.27 o
   4  10   0         22.40         22.17         1.71 o
   5  10   0          4.90          1.48         1.84 o
   6  10   0        193.37        147.24         4.50 o
   7  10   0        765.49        858.78        15.84 o
   8  10   0        111.72        100.76         3.74 o
   9  10   0         38.67         42.42         3.49 o
  10  10   0         18.69         30.78         4.02 o
  -7  11   0          9.84         10.60         2.27 o
  -6  11   0         28.63         33.68         2.71 o
  -5  11   0        251.51        240.65         7.96 o
  -4  11   0         37.75         36.48         5.00 o
  -3  11   0         20.27         23.00         2.94 o
  -2  11   0          9.06         10.83         2.25 o
  -1  11   0        601.91        620.53        13.84 o
   0  11   0        262.89        291.00         6.90 o
   1  11   0         44.14         53.30         3.19 o
   2  11   0         76.99        101.09         4.25 o
   3  11   0         92.02         64.62         2.77 o
   4  11   0        101.42        113.98         3.20 o
   5  11   0        920.77        925.11        15.96 o
   6  11   0        539.52        556.79        10.71 o
   7  11   0         17.71         19.68         2.57 o
   8  11   0         66.95         47.78         3.93 o
   9  11   0        110.74        136.05        14.73 o
  10  11   0          1.12          0.67         1.55 o
  -7  12   0         21.43         15.36         3.38 o
  -6  12   0         29.02         37.40         6.25 o
  -5  12   0        255.14        273.95         8.67 o
  -4  12   0        976.82        983.48        26.51 o
  -3  12   0        116.79        160.50        10.59 o
  -2  12   0        115.91        114.37         6.92 o
  -1  12   0        302.72        308.04         8.62 o
   0  12   0         84.79         97.36         4.42 o
   1  12   0       1158.57       1227.03        25.77 o
   2  12   0          0.09          2.14         2.29 o
   3  12   0          9.04         14.88         2.12 o
   4  12   0         26.17         41.28         2.38 o
   5  12   0       1024.02        975.71        17.24 o
   6  12   0        515.69        505.96        11.87 o
   7  12   0         46.00         50.84         3.25 o
   8  12   0         76.94         71.96         4.57 o
   9  12   0          6.34          3.33         2.23 o
  10  12   0          1.10         -4.77         4.77 o
  -6  13   0          4.29         -0.43         1.62 o
  -5  13   0          1.73          3.72         3.28 o
  -4  13   0         13.13         17.40         4.20 o
  -3  13   0        716.59        722.43        20.25 o
  -2  13   0          0.79          1.38         2.70 o
  -1  13   0         84.49         79.09         3.90 o
   0  13   0          0.45          3.50         2.41 o
   1  13   0        196.78        224.76         6.46 o
   2  13   0         41.53         50.33         3.01 o
   3  13   0        564.14        664.87        15.03 o
   4  13   0        692.24        787.10        19.48 o
   5  13   0         29.71         12.52         2.06 o
   6  13   0        248.30        253.35        11.35 o
   7  13   0        221.25        237.20         7.03 o
   8  13   0          8.88          1.15         3.19 o
   9  13   0         63.77        102.39         4.92 o
  -6  14   0         37.77         25.78         3.85 o
  -5  14   0         30.09         38.58         5.13 o
  -4  14   0          9.83          4.06         6.03 o
  -3  14   0        164.03        195.10         8.50 o
  -2  14   0        113.75        110.77         8.52 o
  -1  14   0        507.23        495.80        17.05 o
   0  14   0         14.60         15.61         3.69 o
   1  14   0         14.11          6.69         2.55 o
   2  14   0          0.28          2.74         1.85 o
   3  14   0        205.51        270.27         8.14 o
   4  14   0        847.02        870.34        29.33 o
   5  14   0          0.19          4.90         2.16 o
   6  14   0         21.84         18.78         3.43 o
   7  14   0         38.02         42.01         5.52 o
   8  14   0          6.13          1.88         2.56 o
   9  14   0         55.83         46.22         9.41 o
  -5  15   0         71.36         77.33         3.67 o
  -4  15   0          3.08          0.66         1.96 o
  -3  15   0         22.44         25.77         3.44 o
  -2  15   0        482.27        532.08        34.58 o
  -1  15   0         23.62         12.81         3.09 o
   0  15   0          1.26          2.77         3.62 o
   1  15   0         87.06         80.93         4.42 o
   2  15   0        245.18        224.93         7.14 o
   3  15   0         16.45         10.26         2.11 o
   4  15   0         67.03         43.99         3.57 o
   5  15   0        120.27        115.32         5.83 o
   6  15   0         55.70         56.09         4.52 o
   7  15   0        100.46         94.84         5.51 o
   8  15   0         13.50         14.60         3.92 o
  -4  16   0          1.32          0.34         1.35 o
  -3  16   0          0.07          1.50         2.43 o
  -2  16   0         87.38         79.21         5.23 o
  -1  16   0        321.26        284.74         7.64 o
   0  16   0        505.65        479.52        11.20 o
   1  16   0         44.12         51.27         3.66 o
   2  16   0        201.72        205.67         7.44 o
   3  16   0        187.57        194.38         7.99 o
   4  16   0          5.39          8.70         2.26 o
   5  16   0         14.53          7.68         2.88 o
   6  16   0          4.66          6.42         4.56 o
   7  16   0        349.68        363.21        21.70 o
   8  16   0         17.76         14.00         2.18 o
  -3  17   0        191.98        196.57        11.12 o
  -2  17   0         17.78         12.04         2.76 o
  -1  17   0         75.44         55.82         9.07 o
   0  17   0         24.15         25.02         2.92 o
   1  17   0          2.92          2.07         1.70 o
   2  17   0          0.12         -1.55         3.04 o
   3  17   0         44.71         39.51         4.08 o
   4  17   0         72.58         92.79         6.52 o
   5  17   0          1.90         -3.06         4.87 o
   6  17   0          0.33         -0.12         1.64 o
  -1  18   0        175.90        174.57        33.19 o
   0  18   0        286.38        283.37        63.63 o
   1  18   0        130.97        131.51         7.98 o
   2  18   0        242.24        293.05        16.48 o
   3  18   0          0.02          0.56         2.00 o
   4  18   0          7.24          5.70         3.41 o
   5  18   0        139.28        155.15        14.25 o
  -5 -18   1         13.98          5.26         3.75 o
  -4 -18   1         35.35         28.94         4.28 o
  -3 -18   1          3.37          9.61         5.36 o
  -2 -18   1         18.73          7.05         6.41 o
  -1 -18   1         39.00         37.54         6.60 o
   0 -18   1          4.91          6.19         2.88 o
   1 -18   1        191.52         62.19        23.36 o
  -6 -17   1         36.76         42.07         4.49 o
  -5 -17   1         10.37          6.34         4.31 o
  -4 -17   1          0.84          6.29         3.73 o
  -3 -17   1          8.07          3.91         3.58 o
  -2 -17   1        111.81        108.91         7.46 o
  -1 -17   1          9.76          4.13         3.79 o
   0 -17   1         21.23         15.82         7.58 o
   1 -17   1        269.52        297.16        24.69 o
   2 -17   1         51.32         43.73        11.29 o
  -7 -16   1         47.71         38.40         5.98 o
  -6 -16   1         13.83          8.01         2.38 o
  -5 -16   1          0.19          2.33         2.56 o
  -4 -16   1          1.99          1.22         1.39 o
  -3 -16   1          8.58         12.51         3.18 o
  -2 -16   1         37.29         49.11         3.72 o
  -1 -16   1        105.85        127.57         9.87 o
   0 -16   1         54.16         50.46         3.29 o
   1 -16   1         63.83         51.05         3.94 o
   2 -16   1        127.31        134.59        13.88 o
   3 -16   1          8.99          7.49         1.75 o
   4 -16   1          7.09          3.03         2.11 o
  -8 -15   1         69.91         87.68        14.00 o
  -7 -15   1          2.33          8.00         2.63 o
  -6 -15   1          2.26          4.61         3.79 o
  -5 -15   1        196.73        203.73        10.77 o
  -4 -15   1         26.81         15.61         2.86 o
  -3 -15   1        417.97        427.52        11.72 o
  -2 -15   1        377.39        375.51        16.28 o
  -1 -15   1          3.71          0.79         3.26 o
   0 -15   1        735.02        751.07        20.73 o
   1 -15   1         81.11         97.07         5.34 o
   2 -15   1         40.17         46.70         8.22 o
   3 -15   1          9.24          7.18         7.12 o
   4 -15   1        212.56        163.81        17.09 o
   5 -15   1         56.24         42.50         3.67 o
  -9 -14   1          1.98          0.40         3.13 o
  -8 -14   1         22.19         18.92         4.27 o
  -7 -14   1          1.96          2.49         2.59 o
  -6 -14   1        118.04        129.85         7.27 o
  -5 -14   1         39.31         39.38         3.28 o
  -4 -14   1         91.71        127.71         7.39 o
  -3 -14   1         99.62         87.33         3.84 o
  -2 -14   1        124.89        165.51         5.17 o
  -1 -14   1          3.64          4.09         2.77 o
   0 -14   1        213.08        193.18         8.67 o
   1 -14   1        377.67        409.32        14.70 o
   2 -14   1         30.33         22.15         3.12 o
   3 -14   1          0.08         -0.03         3.11 o
   4 -14   1         17.75         37.11         7.30 o
   5 -14   1          6.24          9.10         5.59 o
   6 -14   1         15.14         11.97         1.89 o
  -9 -13   1        122.43        127.09         8.48 o
  -8 -13   1         93.57        104.20         5.91 o
  -7 -13   1          0.13         -1.93         3.90 o
  -6 -13   1         27.43         28.65         2.81 o
  -5 -13   1        316.63        362.36        11.35 o
  -4 -13   1        164.44        114.49         3.74 o
  -3 -13   1         38.25         21.93         2.59 o
  -2 -13   1          7.40         20.86         2.92 o
  -1 -13   1          0.46          3.61         2.27 o
   0 -13   1         12.57          6.42         3.50 o
   1 -13   1         28.14         27.77         4.08 o
   2 -13   1          9.88          2.95         3.95 o
   3 -13   1          0.19          2.83         5.11 o
   4 -13   1         41.28         50.11         4.35 o
   5 -13   1          8.61         13.20         5.39 o
   6 -13   1         74.94         81.81         7.10 o
  -9 -12   1         89.95         83.61         5.33 o
  -8 -12   1         96.74        104.33         5.96 o
  -7 -12   1         79.31         88.45         4.12 o
  -6 -12   1        248.64        267.57         7.63 o
  -5 -12   1         70.69         51.75         2.71 o
  -4 -12   1        790.90        776.89        17.29 o
  -3 -12   1       1794.26       1831.99        41.79 o
  -2 -12   1          4.27         -0.24         2.28 o
  -1 -12   1        278.50        287.56         9.22 o
   0 -12   1        172.76        153.37         5.85 o
   1 -12   1        225.18        250.78         6.68 o
   2 -12   1        984.61        930.53        29.82 o
   3 -12   1        297.89        311.94        14.54 o
   4 -12   1          0.35          2.92         2.99 o
   5 -12   1        102.88         71.93         5.16 o
   6 -12   1         20.61         27.51         7.78 o
   7 -12   1          1.28          4.77         5.16 o
 -10 -11   1          1.15          3.72         2.52 o
  -9 -11   1        160.88        158.61         6.62 o
  -8 -11   1        272.91        294.53        13.20 o
  -7 -11   1          0.22         -0.51         2.86 o
  -6 -11   1         35.75         32.22         2.65 o
  -5 -11   1         16.28         35.14         2.32 o
  -4 -11   1        120.91        163.74         4.17 o
  -3 -11   1       1438.76       1387.84        27.42 o
  -2 -11   1        472.71        440.92         9.82 o
  -1 -11   1        691.59        615.47        18.45 o
   0 -11   1        145.45        152.88         5.33 o
   1 -11   1        846.99        916.09        20.06 o
   2 -11   1         98.35        111.48         4.07 o
   3 -11   1       2665.29       2738.99        89.72 o
   4 -11   1        207.40        231.54        16.04 o
   5 -11   1        706.26        713.58        18.63 o
   6 -11   1          2.79          2.91         2.59 o
   7 -11   1         40.06         35.72         4.51 o
 -10 -10   1          3.94          3.74         2.07 o
  -9 -10   1        484.14        508.88        22.41 o
  -8 -10   1        310.08        367.34         9.21 o
  -7 -10   1          9.64          9.95         2.30 o
  -6 -10   1          8.43         10.16         2.22 o
  -5 -10   1         21.28         27.71         2.60 o
  -4 -10   1        340.05        302.10         5.89 o
  -3 -10   1        863.90        801.87        11.81 o
  -2 -10   1       2118.72       2011.36        35.11 o
  -1 -10   1        106.23         83.91         3.79 o
   0 -10   1        202.74        203.07         4.65 o
   1 -10   1        335.43        299.40         7.04 o
   2 -10   1        245.68        242.65         5.52 o
   3 -10   1         58.70         56.94         3.59 o
   4 -10   1          0.53          2.43         2.81 o
   5 -10   1        201.56        210.28         8.62 o
   6 -10   1        102.15        116.92         4.89 o
   7 -10   1         96.56         98.43         6.49 o
   8 -10   1          1.82          4.32         6.01 o
 -10  -9   1          0.92          0.55         1.39 o
  -9  -9   1          5.70          6.35         2.65 o
  -8  -9   1        127.21        136.01         6.43 o
  -7  -9   1        156.53        155.08         5.13 o
  -6  -9   1        185.25        197.40         5.21 o
  -5  -9   1        105.27        128.24         3.51 o
  -4  -9   1        592.59        669.16        11.92 o
  -3  -9   1       1055.23       1127.02        18.28 o
  -2  -9   1         80.25         50.10         2.32 o
  -1  -9   1        205.86        211.11         6.91 o
   0  -9   1        102.40         82.63         3.30 o
   1  -9   1         28.42         32.06         2.21 o
   2  -9   1         15.03         16.40         2.10 o
   3  -9   1         93.35         88.21         4.68 o
   4  -9   1          1.75          2.58         2.90 o
   5  -9   1        286.43        306.47         9.73 o
   6  -9   1          0.42          1.89         2.36 o
   7  -9   1          0.12          1.34         2.17 o
   8  -9   1         17.71         11.35         2.77 o
 -11  -8   1          4.59          2.67         2.26 o
 -10  -8   1          1.55          0.66         1.10 o
  -9  -8   1        441.89        436.11        12.22 o
  -8  -8   1          2.39          4.89         2.63 o
  -7  -8   1        398.35        401.72        12.88 o
  -6  -8   1        894.95        840.90        19.28 o
  -5  -8   1         10.16         11.85         1.77 o
  -4  -8   1       1593.81       1486.92        24.59 o
  -3  -8   1        825.31        897.53        16.58 o
  -2  -8   1        130.80        143.21         3.60 o
  -1  -8   1       3193.23       2838.34        49.97 o
   0  -8   1         49.93         51.21         2.46 o
   1  -8   1        536.35        526.60        19.04 o
   2  -8   1        607.76        527.69        15.88 o
   3  -8   1        562.32        576.69        15.37 o
   4  -8   1        777.07        860.04        20.39 o
   5  -8   1       1061.41        954.35        20.18 o
   6  -8   1        161.05        176.84         7.38 o
   7  -8   1         30.93         26.27         3.87 o
   8  -8   1        168.81        174.10        12.79 o
   9  -8   1         20.35          7.70         3.67 o
 -11  -7   1         26.96         16.39         4.32 o
 -10  -7   1         17.24         31.92         4.17 o
  -9  -7   1         67.50         81.57         6.05 o
  -8  -7   1         61.18         58.52         3.44 o
  -7  -7   1         47.64         52.77         4.06 o
  -6  -7   1         15.69         14.76         1.73 o
  -5  -7   1        896.12        934.59        14.79 o
  -4  -7   1         28.46          6.83         1.74 o
  -3  -7   1        312.51        252.37         6.40 o
  -2  -7   1         20.94         39.78         2.39 o
  -1  -7   1       1828.98       1961.22        32.07 o
   0  -7   1         91.04        169.73         4.28 o
   1  -7   1        949.58        951.47        18.80 o
   2  -7   1       1402.80       1501.36        29.11 o
   3  -7   1        349.59        348.51         8.17 o
   4  -7   1        299.59        352.08         9.07 o
   5  -7   1       4935.84       5121.75       108.58 o
   6  -7   1        274.34        251.16         8.24 o
   7  -7   1         39.96         54.72         6.70 o
   8  -7   1         76.47         85.72         7.06 o
 -11  -6   1         85.23         67.18         7.40 o
 -10  -6   1        110.00        114.13         9.37 o
  -9  -6   1        276.35        275.69        10.90 o
  -8  -6   1         25.48         30.59         2.43 o
  -7  -6   1        706.17        637.05        11.22 o
  -6  -6   1        476.83        466.81         8.93 o
  -5  -6   1        109.38        115.78         3.19 o
  -4  -6   1        506.34        640.49        11.75 o
  -3  -6   1        458.40        268.54        14.02 o
  -2  -6   1       1469.53       1707.67        32.10 o
  -1  -6   1       1615.66       1341.33        19.87 o
   0  -6   1       3182.23       2904.28        48.45 o
   1  -6   1       1632.50       2086.71        37.67 o
   2  -6   1        828.44        730.88        13.38 o
   3  -6   1       6170.84       6184.63       107.15 o
   4  -6   1       3582.66       3582.56        69.48 o
   5  -6   1          0.04         -0.77         2.14 o
   6  -6   1        593.72        587.87        13.04 o
   7  -6   1          1.83          2.03         3.74 o
   8  -6   1          0.04          3.05         3.97 o
   9  -6   1        194.41        290.79        13.84 o
  10  -6   1         22.30         17.73         5.36 o
 -11  -5   1         52.61         70.16         7.65 o
 -10  -5   1          2.36          0.90         3.01 o
  -9  -5   1         19.73         27.37         4.07 o
  -8  -5   1        168.92        208.14         5.09 o
  -7  -5   1         13.88         13.81         1.87 o
  -6  -5   1         10.76          9.07         1.86 o
  -5  -5   1       1168.34       1325.78        22.68 o
  -4  -5   1        721.31        798.66        14.90 o
  -3  -5   1       1885.83       1874.14        39.00 o
  -2  -5   1        375.05        504.42        16.21 o
  -1  -5   1        427.00        691.76        12.96 o
   0  -5   1       1658.88       1639.83        24.82 o
   1  -5   1       1786.36       1818.05        38.44 o
   2  -5   1         80.37        105.98         3.11 o
   3  -5   1       1610.55       1614.04        34.65 o
   4  -5   1       2326.83       2500.08        43.97 o
   5  -5   1        413.97        382.39         8.86 o
   6  -5   1        380.70        459.08        10.81 o
   7  -5   1        302.29        307.23         9.91 o
   8  -5   1          1.29          0.00         3.83 o
   9  -5   1         60.74         41.03         9.63 o
  10  -5   1          4.06          1.73         4.37 o
 -11  -4   1          0.94          0.51         2.82 o
 -10  -4   1          5.34          6.46         2.38 o
  -9  -4   1         45.72         54.10         3.04 o
  -8  -4   1        918.56        972.93        17.86 o
  -7  -4   1        630.40        594.42        11.33 o
  -6  -4   1        195.02        149.99         4.24 o
  -5  -4   1        692.61        581.18        11.38 o
  -4  -4   1        279.86        145.75         4.74 o
  -3  -4   1       1622.89       2169.72        40.92 o
  -2  -4   1       1453.37       1649.29        32.02 o
  -1  -4   1       6154.90       5413.67        93.72 o
   0  -4   1          5.41         20.20         1.70 o
   1  -4   1       1288.01       1275.26        24.21 o
   2  -4   1         21.21         11.88         1.39 o
   3  -4   1       1013.76        966.67        19.05 o
   4  -4   1          1.31         10.48         2.35 o
   5  -4   1       2358.53       2210.24        45.76 o
   6  -4   1        908.87        922.62        27.37 o
   7  -4   1        178.00        222.81         8.14 o
   8  -4   1        298.13        329.79        10.96 o
   9  -4   1         92.49         87.59         7.02 o
  10  -4   1          7.04          5.20         6.48 o
 -11  -3   1          3.22          0.79         2.79 o
 -10  -3   1          0.84         -0.20         1.60 o
  -9  -3   1          5.69          7.88         2.30 o
  -8  -3   1         11.24         12.51         3.59 o
  -7  -3   1        225.43        243.46         6.87 o
  -6  -3   1        881.13        899.11        15.63 o
  -5  -3   1       2104.48       1990.54        38.76 o
  -4  -3   1       1854.74       2115.42        35.79 o
  -3  -3   1         32.76         42.78         2.23 o
  -2  -3   1       6171.38       6045.70       140.42 o
  -1  -3   1      24740.24      25263.13       526.78 o
   0  -3   1        310.92        198.03         6.16 o
   1  -3   1        193.57        281.76         8.69 o
   2  -3   1      13846.16      12766.40       293.19 o
   3  -3   1        857.04        673.02        14.43 o
   4  -3   1         87.70         60.44         2.66 o
   5  -3   1        629.81        747.74        17.12 o
   6  -3   1        168.69        184.90         6.04 o
   7  -3   1        155.95        175.95         6.44 o
   8  -3   1        233.66        209.20         7.67 o
   9  -3   1        145.77        113.90         6.76 o
  10  -3   1         13.46         20.57        15.34 o
 -11  -2   1         10.47          9.85         2.96 o
 -10  -2   1        140.13        136.29         6.63 o
  -9  -2   1         54.04         43.15         3.18 o
  -8  -2   1         78.56         64.13         4.34 o
  -7  -2   1         19.02         19.50         2.95 o
  -6  -2   1        166.39        171.30         5.60 o
  -5  -2   1        733.25        644.71        18.80 o
  -4  -2   1        780.65        941.69        20.27 o
  -3  -2   1       3765.50       3501.88        64.81 o
  -2  -2   1        179.32        182.32         4.63 o
  -1  -2   1       9510.87       8493.66       253.14 o
   0  -2   1        324.02        192.49         5.26 o
   1  -2   1        403.36        309.61         8.28 o
   2  -2   1        135.89        111.89         5.35 o
   3  -2   1      10196.65       9600.71       350.18 o
   4  -2   1        356.71        248.74         8.68 o
   5  -2   1       2124.44       1893.95        39.36 o
   6  -2   1        990.63       1006.23        17.76 o
   7  -2   1         13.16         11.64         3.33 o
   8  -2   1        862.91        869.27        25.81 o
   9  -2   1         80.23         86.79         5.40 o
  10  -2   1         22.92         31.34         7.51 o
  11  -2   1          5.51          3.27         2.95 o
 -10  -1   1         15.62         15.11         2.57 o
  -9  -1   1        689.06        701.21         9.95 o
  -8  -1   1       1903.38       2002.79        35.92 o
  -7  -1   1          1.36          2.78         2.07 o
  -6  -1   1         16.61          3.76         1.88 o
  -5  -1   1        367.28        295.67        11.99 o
  -4  -1   1         20.68         21.55         2.38 o
  -3  -1   1        880.85        954.08        31.97 o
  -2  -1   1       1618.27       1676.30        37.62 o
  -1  -1   1       1872.11       1545.77        33.42 o
   0  -1   1         84.96         61.86         2.17 o
   1  -1   1         39.71         27.23         1.66 o
   2  -1   1         18.92         29.02         3.30 o
   3  -1   1        253.36        197.63        10.63 o
   4  -1   1       2307.58       2338.26        76.31 o
   5  -1   1         59.05         45.77         4.23 o
   6  -1   1        691.92        618.65        15.87 o
   7  -1   1        224.69        216.33         5.52 o
   8  -1   1        163.10        124.80         6.05 o
   9  -1   1          7.81          4.30         3.83 o
  10  -1   1          1.17          3.29         2.19 o
  11  -1   1        133.57         97.60         6.44 o
 -11   0   1          0.47         -0.25         4.12 o
 -10   0   1         48.09         48.71         3.28 o
  -9   0   1        593.48        708.78        20.17 o
  -8   0   1         40.23         46.84         4.11 o
  -7   0   1         19.36         20.32         2.59 o
  -6   0   1          3.63          6.00         2.29 o
  -5   0   1        141.16        128.10         4.76 o
  -4   0   1         11.64         11.48         1.87 o
  -3   0   1        728.06        721.06        19.19 o
  -2   0   1      24762.27      24461.38       569.35 o
  -1   0   1      10161.64      10040.56       212.69 o
   0   0   1         17.64         11.81         0.99 o
   1   0   1       1319.62       1100.61        42.87 o
   2   0   1       9725.33       8608.73       525.50 o
   3   0   1        679.74        534.38        22.17 o
   4   0   1       1481.42       1378.78        43.27 o
   5   0   1        487.18        457.24        15.23 o
   6   0   1       1986.45       1915.18        36.78 o
   7   0   1        433.06        439.16         9.37 o
   8   0   1        508.14        483.75        11.25 o
   9   0   1          0.76         -2.62         4.72 o
  10   0   1        409.09        488.69        16.93 o
  11   0   1         51.90         45.12         5.44 o
 -11   1   1          1.81          3.38         3.43 o
 -10   1   1          6.93          3.93         1.52 o
  -9   1   1         10.27         12.42         3.66 o
  -8   1   1         45.81         28.53         3.68 o
  -7   1   1          8.04          7.74         2.51 o
  -6   1   1         53.01         39.57         3.20 o
  -5   1   1       2131.75       2125.82        52.07 o
  -4   1   1       1054.14        917.85        21.08 o
  -3   1   1        106.34        112.53         3.57 o
  -2   1   1       5688.90       5003.89       158.75 o
  -1   1   1        529.06        402.28        10.04 o
   0   1   1       5556.54       5604.06       203.74 o
   1   1   1       1522.02       1192.14        39.91 o
   2   1   1        778.59        525.84        17.79 o
   3   1   1      10625.55       9981.55       762.46 o
   4   1   1        761.77        743.61        22.74 o
   5   1   1        147.43        108.44         5.08 o
   6   1   1         72.92         51.92         4.26 o
   7   1   1        279.37        274.23         7.92 o
   8   1   1       1153.86       1220.69        25.99 o
   9   1   1         67.71         52.07         3.81 o
  10   1   1        364.28        385.35        15.21 o
  11   1   1         39.36         44.79         6.11 o
 -10   2   1         26.11         26.41         3.79 o
  -9   2   1         43.69         33.47         4.13 o
  -8   2   1         10.94         10.14         3.40 o
  -7   2   1         17.65         14.85         2.55 o
  -6   2   1         52.53         50.58         3.51 o
  -5   2   1        534.07        598.32        18.97 o
  -4   2   1       9876.89       9482.28       173.84 o
  -3   2   1          3.31         16.92         1.45 o
  -2   2   1         81.54         62.66         3.25 o
  -1   2   1       2108.76       2575.04        55.51 o
   0   2   1        595.85        324.98         9.16 o
   1   2   1       1879.01       1994.33        52.86 o
   2   2   1      26457.85      24416.25       469.24 o
   3   2   1         29.31         46.59         2.70 o
   4   2   1         37.42         55.59         4.46 o
   5   2   1        489.08        415.65        14.20 o
   6   2   1          5.78          8.68         2.58 o
   7   2   1        361.09        373.14         8.86 o
   8   2   1         82.01         89.24         3.60 o
   9   2   1          1.98          0.43         2.02 o
  10   2   1         23.93         28.21         5.01 o
  11   2   1          1.48          4.95         3.68 o
 -10   3   1          0.34         -1.27         5.37 o
  -9   3   1          1.27          5.12         3.20 o
  -8   3   1          5.85          9.81         3.30 o
  -7   3   1        747.85        723.39        14.67 o
  -6   3   1        171.02        152.05         6.21 o
  -5   3   1        906.39        923.07        27.22 o
  -4   3   1         96.64         50.31         3.03 o
  -3   3   1         76.61         21.90         2.14 o
  -2   3   1          0.52         25.70         3.16 o
  -1   3   1          5.60          3.60         1.90 o
   0   3   1       1232.81       1175.87        31.59 o
   1   3   1         51.34         27.10         2.60 o
   2   3   1        678.22        797.73        21.21 o
   3   3   1         15.61         10.78         1.72 o
   4   3   1        689.60        781.51        17.41 o
   5   3   1       2662.15       2884.78        58.10 o
   6   3   1        592.83        613.66        12.56 o
   7   3   1          2.07          3.08         2.28 o
   8   3   1        256.76        293.42         7.75 o
   9   3   1        393.30        391.49        11.16 o
  10   3   1          0.30         -3.20         4.49 o
  11   3   1          8.25          5.34         4.11 o
 -10   4   1         47.07         46.19         7.27 o
  -9   4   1          0.21         -1.52         3.65 o
  -8   4   1         20.09         15.49         4.69 o
  -7   4   1         66.35         57.99         4.73 o
  -6   4   1         60.00         62.95         4.65 o
  -5   4   1        147.54        173.36         7.42 o
  -4   4   1        139.46        141.02         5.30 o
  -3   4   1        501.67        355.50         9.45 o
  -2   4   1       6939.28       6694.31       199.30 o
  -1   4   1       2910.91       2421.98        47.96 o
   0   4   1          5.30         23.67         1.75 o
   1   4   1      11694.71      12532.68       260.77 o
   2   4   1       2822.13       2883.98        67.66 o
   3   4   1       4306.09       4521.82        88.91 o
   4   4   1       4743.48       4536.90        84.19 o
   5   4   1        428.41        405.30         9.68 o
   6   4   1        925.07        970.37        15.73 o
   7   4   1         25.42         37.74         2.72 o
   8   4   1          7.64         15.53         1.84 o
   9   4   1         34.29         47.85         3.17 o
  10   4   1        220.75        203.03         5.68 o
  11   4   1         13.48          7.85         5.91 o
 -10   5   1         79.43         62.54         5.34 o
  -9   5   1         35.35         44.09        11.47 o
  -8   5   1          0.01          2.21         3.29 o
  -7   5   1        111.81        135.31         7.48 o
  -6   5   1         51.05         78.37         4.86 o
  -5   5   1          0.05          0.42         3.30 o
  -4   5   1       1208.24       1271.00        32.86 o
  -3   5   1         10.90         21.42         3.39 o
  -2   5   1         49.21         31.40         2.98 o
  -1   5   1       7094.21       7088.74       136.37 o
   0   5   1        563.39        608.28        12.17 o
   1   5   1      13532.95      12310.77       236.01 o
   2   5   1       8543.70       8716.00       200.56 o
   3   5   1       1217.12       1119.05        26.08 o
   4   5   1       7645.76       7502.70       136.49 o
   5   5   1        541.62        611.47        14.73 o
   6   5   1         29.18         20.18         1.77 o
   7   5   1          0.09          3.30         1.99 o
   8   5   1        936.87        855.58        16.66 o
   9   5   1         51.28         62.20         3.18 o
  10   5   1          7.68          6.85         2.66 o
  11   5   1          0.68          2.28         5.81 o
 -10   6   1         14.72          5.11         3.13 o
  -9   6   1          0.35         -1.09         8.24 o
  -8   6   1         16.65         13.25         3.17 o
  -7   6   1         65.18         49.36         4.75 o
  -6   6   1          3.74          4.73         3.11 o
  -5   6   1        122.31        110.46         6.42 o
  -4   6   1         12.32         16.96         2.51 o
  -3   6   1        607.47        534.52        19.69 o
  -2   6   1       1809.74       1817.33        34.29 o
  -1   6   1      10252.77       9379.61       152.31 o
   0   6   1          7.26         12.51         1.64 o
   1   6   1        945.72       1019.27        16.70 o
   2   6   1       4074.85       3756.82        75.14 o
   3   6   1       3083.99       3378.44        71.66 o
   4   6   1        565.81        391.69        12.92 o
   5   6   1        850.85        814.18        18.55 o
   6   6   1         26.69         25.08         2.48 o
   7   6   1         95.00         86.94         4.32 o
   8   6   1         94.33        118.50         4.12 o
   9   6   1        149.89        173.23         6.28 o
  10   6   1         43.28         48.79         3.71 o
  11   6   1        103.50        127.16        11.02 o
  -9   7   1         32.84         34.86         8.19 o
  -8   7   1          5.92          3.15         1.91 o
  -7   7   1         41.35         36.45         4.29 o
  -6   7   1        944.83        974.25        21.35 o
  -5   7   1          0.55          1.78         2.89 o
  -4   7   1        132.37        113.11         3.63 o
  -3   7   1        749.35        803.39        19.06 o
  -2   7   1        901.10        796.93        15.16 o
  -1   7   1        210.19        226.02         5.32 o
   0   7   1        223.55        246.42         7.23 o
   1   7   1         43.91         27.10         1.91 o
   2   7   1          9.86         20.59         1.72 o
   3   7   1       1234.28       1314.85        23.96 o
   4   7   1        386.33        392.02        11.35 o
   5   7   1        533.06        479.12        12.81 o
   6   7   1        134.63        122.72         6.35 o
   7   7   1         62.12         57.94         3.81 o
   8   7   1          4.41          3.18         2.27 o
   9   7   1        452.26        362.08        12.08 o
  10   7   1        407.96        443.85        17.50 o
  11   7   1         41.34         48.61         7.00 o
  -9   8   1         12.35         15.14         5.11 o
  -8   8   1        167.59        184.33        11.44 o
  -7   8   1         20.37         16.44         2.54 o
  -6   8   1        178.41        233.93         7.72 o
  -5   8   1        110.44        138.72         5.01 o
  -4   8   1        724.23        740.87        16.22 o
  -3   8   1       1398.15       1250.63        29.68 o
  -2   8   1        218.21        297.81         8.10 o
  -1   8   1       1660.31       1814.92        34.48 o
   0   8   1       1401.97       1211.91        25.15 o
   1   8   1       4060.36       4508.04        83.85 o
   2   8   1        526.16        508.30        10.31 o
   3   8   1       2497.69       2605.93        46.97 o
   4   8   1        614.67        597.46        13.59 o
   5   8   1        523.36        494.48        11.27 o
   6   8   1         16.09          8.21         2.62 o
   7   8   1         89.49         88.80         4.68 o
   8   8   1         63.89         70.07         4.27 o
   9   8   1        167.96        151.86         5.54 o
  10   8   1          4.62          2.98         4.08 o
  11   8   1         10.90          9.04         4.57 o
  -8   9   1         13.89         13.75         1.87 o
  -7   9   1          7.89          2.16         2.09 o
  -6   9   1        244.66        277.05         9.05 o
  -5   9   1        439.30        456.89        17.27 o
  -4   9   1         19.48         22.80         3.85 o
  -3   9   1        942.49        803.01        18.59 o
  -2   9   1          6.01          4.25         1.85 o
  -1   9   1        199.71        251.70         6.34 o
   0   9   1         53.14        116.75         3.85 o
   1   9   1          1.34          9.72         1.44 o
   2   9   1       2928.11       3106.54        52.54 o
   3   9   1         11.67         12.01         2.12 o
   4   9   1       1008.21       1099.89        24.15 o
   5   9   1        300.16        297.63         6.98 o
   6   9   1          2.19          4.54         2.08 o
   7   9   1         37.95         26.47         2.57 o
   8   9   1          7.83          5.45         2.44 o
   9   9   1         75.39         89.31         4.71 o
  10   9   1          5.90          5.50         1.84 o
  11   9   1         43.76         45.63         5.26 o
  -8  10   1          6.80         -1.72         3.90 o
  -7  10   1         18.84         15.39         3.30 o
  -6  10   1          0.88          0.79         2.72 o
  -5  10   1        669.81        692.36        16.96 o
  -4  10   1       2951.99       3128.32        77.93 o
  -3  10   1         29.68         38.06         3.22 o
  -2  10   1         80.91         74.52         4.88 o
  -1  10   1        275.02        407.45         9.02 o
   0  10   1        735.61        709.96        15.26 o
   1  10   1        223.03        288.36         7.90 o
   2  10   1        211.48        281.06         8.83 o
   3  10   1         38.67         66.96         3.04 o
   4  10   1        406.88        379.78         7.67 o
   5  10   1         97.94        103.46         3.73 o
   6  10   1         11.39         16.38         2.41 o
   7  10   1        582.77        598.62        11.08 o
   8  10   1         45.81         47.73         2.99 o
   9  10   1         34.14         43.44         3.67 o
  10  10   1          7.86          9.25         2.36 o
  -7  11   1         40.32         31.58         3.15 o
  -6  11   1         28.28         33.54         2.95 o
  -5  11   1        143.58        145.41        19.18 o
  -4  11   1         97.47         96.67         5.10 o
  -3  11   1         20.40         15.72         3.89 o
  -2  11   1        325.98        370.45        10.37 o
  -1  11   1          7.80         11.33         1.84 o
   0  11   1        726.78        726.15        15.90 o
   1  11   1         79.30         96.47         4.09 o
   2  11   1        166.48        151.87         4.36 o
   3  11   1        354.57        339.90         8.38 o
   4  11   1          0.04          0.31         1.63 o
   5  11   1        640.93        693.23        11.65 o
   6  11   1        210.33        240.20         8.73 o
   7  11   1        446.28        470.07        14.90 o
   8  11   1         21.46         13.99         2.68 o
   9  11   1         46.05         37.56         3.33 o
  10  11   1          7.47         11.57         1.90 o
  -7  12   1         19.17         20.99         1.78 o
  -6  12   1          1.65          4.57         2.79 o
  -5  12   1          3.83          4.07         2.05 o
  -4  12   1         27.38         29.20         4.07 o
  -3  12   1        100.51        108.82         9.33 o
  -2  12   1        417.64        394.06        10.61 o
  -1  12   1        133.40        139.64         4.60 o
   0  12   1        154.96        175.77         4.44 o
   1  12   1        454.60        451.74        18.09 o
   2  12   1         73.71         63.01         3.23 o
   3  12   1        261.66        226.12         7.13 o
   4  12   1        988.32       1040.66        18.79 o
   5  12   1        134.88        108.79         3.47 o
   6  12   1        858.88        918.85        19.02 o
   7  12   1          4.70          4.04         2.47 o
   8  12   1        279.69        319.20         9.41 o
   9  12   1          1.71          0.04         1.95 o
  -6  13   1        101.28         69.52         3.85 o
  -5  13   1         17.99         12.37         5.25 o
  -4  13   1         10.16          8.54         3.45 o
  -3  13   1        440.61        436.97        15.70 o
  -2  13   1        782.03        833.45        22.92 o
  -1  13   1         12.26         11.57         2.88 o
   0  13   1          1.01         -0.04         2.41 o
   1  13   1         32.86         32.74         3.66 o
   2  13   1          0.62          0.29         1.92 o
   3  13   1        927.42        940.12        19.78 o
   4  13   1        714.64        780.19        25.12 o
   5  13   1          0.01         -0.67         2.05 o
   6  13   1         40.28         32.54         3.24 o
   7  13   1        101.83        100.43         4.97 o
   8  13   1         15.69          5.15         4.03 o
   9  13   1         66.42         83.76         4.68 o
  10  13   1         28.71         18.47         4.52 o
  -6  14   1         77.00         81.48         4.12 o
  -5  14   1          0.03          0.63         2.04 o
  -4  14   1          0.93         -0.61         1.55 o
  -3  14   1         22.67         32.89         4.27 o
  -2  14   1        194.54        176.83         7.19 o
  -1  14   1          0.07          6.73         3.03 o
   0  14   1          0.87         -1.30         3.80 o
   1  14   1          4.31          2.67         3.12 o
   2  14   1        860.14        857.44        17.90 o
   3  14   1        851.18        880.15        22.74 o
   4  14   1          5.87          0.37         3.21 o
   5  14   1        198.68        163.51         5.41 o
   6  14   1        129.67        134.47         5.80 o
   7  14   1        313.94        315.76        13.39 o
   8  14   1         71.45         65.87         4.26 o
   9  14   1         59.49         78.77         5.19 o
  -5  15   1          0.66         -0.01         1.30 o
  -4  15   1          8.14         10.83         1.85 o
  -3  15   1         16.13         12.96         4.01 o
  -2  15   1        103.20        105.43        12.40 o
  -1  15   1        420.02        426.01        16.99 o
   0  15   1        210.11        211.64         7.34 o
   1  15   1        445.05        437.37        10.28 o
   2  15   1         18.28         18.92         2.68 o
   3  15   1         23.59         45.69         3.67 o
   4  15   1          3.54          7.18         3.31 o
   5  15   1          7.27          8.78         2.52 o
   6  15   1         41.24         48.25         4.30 o
   7  15   1         40.29         47.50         4.38 o
   8  15   1          0.03          1.86         1.77 o
   9  15   1          5.42          1.09         1.84 o
  -4  16   1         32.60         32.13         2.35 o
  -3  16   1         52.10         68.86         3.41 o
  -2  16   1          0.27         -2.47         2.81 o
  -1  16   1        366.48        361.99        11.93 o
   0  16   1        122.62        124.90         4.77 o
   1  16   1         48.83         20.17         3.57 o
   2  16   1        169.43        170.85         6.71 o
   3  16   1          0.12          3.63         3.91 o
   4  16   1          0.02          1.91         2.26 o
   5  16   1         14.75          8.44         3.23 o
   6  16   1        287.29        272.00        10.63 o
   7  16   1         50.68         49.48         4.62 o
   8  16   1        149.48        113.83         7.46 o
  -3  17   1        103.42        121.57         5.14 o
  -2  17   1         14.06         10.60         2.21 o
  -1  17   1          4.34          8.87         2.09 o
   0  17   1        157.45        202.72         6.56 o
   1  17   1        361.11        407.09        13.93 o
   2  17   1          0.19         -0.98         3.49 o
   3  17   1          4.88          5.33         4.29 o
   4  17   1         78.28        100.34         4.89 o
   5  17   1        201.39        234.72        15.37 o
   6  17   1          3.77          1.51         1.99 o
   7  17   1        668.16        525.38        20.76 o
  -1  18   1         48.53         51.88         5.15 o
   0  18   1          2.09         -0.29         2.23 o
   1  18   1        318.09        297.52        15.44 o
   2  18   1         19.05         20.13         3.37 o
   3  18   1         97.31         70.10         6.61 o
   4  18   1         23.71          4.76        13.23 o
   5  18   1          2.78          1.19         4.47 o
   6  18   1         14.85         26.32         4.32 o
   0  19   1         38.57         31.98         2.98 o
   1  19   1         29.79         28.15         3.38 o
   2  19   1         50.04         24.58         7.55 o
   3  19   1         16.67         10.03         6.50 o
   4  19   1          5.97          2.98         2.88 o
  -4 -18   2          1.09          1.57         2.81 o
  -3 -18   2         28.74         30.43         5.91 o
  -2 -18   2          2.20         -0.74         3.08 o
  -1 -18   2         49.88         31.33        10.33 o
   0 -18   2         78.65         56.74        20.23 o
  -6 -17   2         62.21         53.38         7.85 o
  -5 -17   2          7.15          6.62         6.18 o
  -4 -17   2        200.27        226.67        12.13 o
  -3 -17   2          1.27          0.73         2.04 o
  -2 -17   2          9.29          6.58         4.42 o
  -1 -17   2         72.25         90.14         5.54 o
   0 -17   2          3.44          1.06         1.95 o
   1 -17   2          7.90          7.04         1.78 o
   2 -17   2          0.15          1.99         2.17 o
  -7 -16   2          0.09         -2.53         6.06 o
  -6 -16   2         82.39         65.15         5.98 o
  -5 -16   2         17.98         16.23         4.73 o
  -4 -16   2          9.71         10.48         3.01 o
  -3 -16   2          6.16          0.76         2.65 o
  -2 -16   2          9.31         11.56         4.16 o
  -1 -16   2         21.83         16.71         5.75 o
   0 -16   2         46.71         42.27         3.12 o
   1 -16   2         42.91         39.38        11.98 o
   2 -16   2        185.57        173.03         4.53 o
   3 -16   2          3.69          0.36         1.52 o
  -8 -15   2          1.79         -1.63         1.63 o
  -7 -15   2          0.60          0.24         1.25 o
  -6 -15   2         15.03         23.90         4.18 o
  -5 -15   2          8.34          2.60         3.37 o
  -4 -15   2         13.56         11.31         4.52 o
  -3 -15   2        235.06        281.09        14.36 o
  -2 -15   2          3.66          8.69         3.26 o
  -1 -15   2         12.26          5.93         2.74 o
   0 -15   2          1.71          4.19         3.83 o
   1 -15   2          5.65          3.71         3.02 o
   2 -15   2          0.12         -4.76         6.28 o
   3 -15   2        190.21        129.16        24.28 o
   4 -15   2          6.73          6.90         1.89 o
   5 -15   2         31.07         26.66         2.58 o
  -8 -14   2         40.64         50.49         3.93 o
  -7 -14   2         14.15         11.88         2.63 o
  -6 -14   2         18.53         19.42         2.85 o
  -5 -14   2          6.09          1.87         2.53 o
  -4 -14   2       1067.25       1078.19        39.38 o
  -3 -14   2         30.19         22.80         3.21 o
  -2 -14   2          1.64         -0.61         2.68 o
  -1 -14   2         98.98         85.67         4.45 o
   0 -14   2        287.60        373.66        10.29 o
   1 -14   2          0.00          0.56         2.56 o
   2 -14   2        594.69        602.63        36.26 o
   3 -14   2          7.09          2.62         3.86 o
   4 -14   2        185.51        161.00        44.22 o
   5 -14   2          8.32          9.88         2.26 o
  -9 -13   2          0.74          0.92         4.52 o
  -8 -13   2          0.07          1.75         2.73 o
  -7 -13   2         24.50         17.14         3.55 o
  -6 -13   2         17.22         24.14         3.86 o
  -5 -13   2        285.00        285.72         8.76 o
  -4 -13   2          0.67          2.94         2.11 o
  -3 -13   2        298.15        277.41         6.97 o
  -2 -13   2         58.39         52.98         3.38 o
  -1 -13   2        230.27        269.71         6.74 o
   0 -13   2         81.85         78.38         5.27 o
   1 -13   2         71.79         50.20         3.38 o
   2 -13   2         21.81         18.62         3.04 o
   3 -13   2         51.28         64.36         3.96 o
   4 -13   2          1.47         -0.81         3.91 o
   5 -13   2         31.16         29.84         3.57 o
   6 -13   2         23.14         18.82         6.70 o
  -9 -12   2        225.68        248.86         9.15 o
  -8 -12   2         92.92         99.78         4.95 o
  -7 -12   2        167.69        159.68         6.62 o
  -6 -12   2        113.68         94.12         4.37 o
  -5 -12   2          3.01         10.16         2.06 o
  -4 -12   2        127.81        175.58         4.83 o
  -3 -12   2        306.51        323.82        10.85 o
  -2 -12   2       1630.09       1798.70        34.52 o
  -1 -12   2        253.10        289.82         8.69 o
   0 -12   2         12.83         35.19         3.17 o
   1 -12   2        116.20         71.22         3.20 o
   2 -12   2        421.41        459.19        11.37 o
   3 -12   2         73.11         88.19         3.96 o
   4 -12   2          0.35          2.26         3.78 o
   5 -12   2         17.37         31.86         4.60 o
   6 -12   2          3.59          8.27         7.20 o
   7 -12   2         81.71         51.89         6.80 o
 -10 -11   2         17.76          9.48         4.42 o
  -9 -11   2          2.14         -0.03         2.61 o
  -8 -11   2         42.62         55.92         3.90 o
  -7 -11   2        296.17        271.30        15.27 o
  -6 -11   2         33.08         29.99         2.95 o
  -5 -11   2          0.66          2.47         2.27 o
  -4 -11   2         17.34         20.70         2.01 o
  -3 -11   2         25.97         40.47         2.60 o
  -2 -11   2        198.60        253.16         7.02 o
  -1 -11   2        164.44        212.50         4.92 o
   0 -11   2          1.53          1.83         1.90 o
   1 -11   2          1.25          1.74         1.97 o
   2 -11   2        130.62        137.37         4.14 o
   3 -11   2        984.64       1070.51        21.30 o
   4 -11   2        128.00        131.37         7.35 o
   5 -11   2        362.91        384.87         7.56 o
   6 -11   2         29.01         37.66         3.15 o
   7 -11   2          0.00          2.94         2.45 o
 -10 -10   2         13.96          9.81         2.78 o
  -9 -10   2         19.11         19.85         3.55 o
  -8 -10   2          5.82          9.85         2.68 o
  -7 -10   2         12.06          5.11         2.23 o
  -6 -10   2         62.34         83.74         3.78 o
  -5 -10   2        630.93        694.76        12.81 o
  -4 -10   2        370.32        391.63         6.98 o
  -3 -10   2        105.18         87.17         3.20 o
  -2 -10   2        286.82        294.79         8.21 o
  -1 -10   2        115.69        112.25         5.80 o
   0 -10   2        123.55        133.60         3.81 o
   1 -10   2         67.99         34.60         2.39 o
   2 -10   2         31.32         22.97         2.11 o
   3 -10   2        322.27        334.31         7.65 o
   4 -10   2        122.82        148.28         5.89 o
   5 -10   2         31.78         18.38         2.45 o
   6 -10   2        173.32        166.54         5.21 o
   7 -10   2          3.50          0.10         1.71 o
   8 -10   2          8.16         15.00         6.21 o
 -10  -9   2         52.91         53.23         5.61 o
  -9  -9   2         12.27          8.36         2.34 o
  -8  -9   2         25.79         38.51         4.12 o
  -7  -9   2        552.91        536.97        10.50 o
  -6  -9   2        300.40        343.66         7.54 o
  -5  -9   2         43.92         57.14         2.46 o
  -4  -9   2         14.37         19.90         1.74 o
  -3  -9   2         23.98         23.88         1.98 o
  -2  -9   2        168.81        147.41         4.02 o
  -1  -9   2         67.80         93.14         5.44 o
   0  -9   2         24.68         18.42         2.03 o
   1  -9   2        271.24        272.43         7.66 o
   2  -9   2       1135.82       1153.08        21.28 o
   3  -9   2          0.26         -0.17         2.57 o
   4  -9   2        619.43        661.77        16.11 o
   5  -9   2        243.24        244.46         9.18 o
   6  -9   2         21.94         19.38         3.50 o
   7  -9   2          5.36          6.12         9.33 o
   8  -9   2          3.34         -1.43         2.74 o
 -10  -8   2         12.23         11.42         2.85 o
  -9  -8   2         96.88        104.77         4.39 o
  -8  -8   2         23.49         26.22         2.75 o
  -7  -8   2        330.32        261.34         7.86 o
  -6  -8   2         33.38         21.27         2.72 o
  -5  -8   2         53.22         37.49         2.48 o
  -4  -8   2          2.28          0.55         1.74 o
  -3  -8   2        282.36        321.95         6.58 o
  -2  -8   2       1394.42       1392.35        25.19 o
  -1  -8   2        111.45        152.07         4.74 o
   0  -8   2        526.41        484.54        10.57 o
   1  -8   2         28.51         41.17         2.13 o
   2  -8   2          0.17         -0.89         1.76 o
   3  -8   2          0.02          2.15         1.98 o
   4  -8   2          1.51          0.53         2.36 o
   5  -8   2          8.60         11.29         2.25 o
   6  -8   2        486.27        454.19        12.59 o
   7  -8   2         50.10         58.17         4.45 o
   8  -8   2          2.55          7.36         5.28 o
 -10  -7   2         13.84         20.75         3.41 o
  -9  -7   2          4.33          4.94         3.34 o
  -8  -7   2          5.72          2.28         2.49 o
  -7  -7   2          1.56          3.73         2.34 o
  -6  -7   2        679.70        639.02        11.52 o
  -5  -7   2          3.23         18.76         1.62 o
  -4  -7   2        155.86        175.62         4.94 o
  -3  -7   2        665.57        717.91        15.28 o
  -2  -7   2        607.57        618.92        11.28 o
  -1  -7   2        839.95        847.90        15.36 o
   0  -7   2        289.41        251.15         6.28 o
   1  -7   2       1278.37       1086.93        22.78 o
   2  -7   2          1.09          2.58         1.53 o
   3  -7   2         85.33         62.35         3.24 o
   4  -7   2        569.36        534.21        12.22 o
   5  -7   2          3.98          6.90         2.19 o
   6  -7   2         35.94         28.31         3.17 o
   7  -7   2         58.33         62.51         5.38 o
   8  -7   2        217.49        230.88        21.55 o
   9  -7   2          9.39          7.61         4.77 o
 -11  -6   2          1.68         -1.09         3.38 o
 -10  -6   2          0.04          0.38         4.81 o
  -9  -6   2        218.26        227.57        12.28 o
  -8  -6   2          1.92         -0.30         1.98 o
  -7  -6   2       1517.14       1632.96        26.72 o
  -6  -6   2        564.26        568.89        11.14 o
  -5  -6   2        267.84        266.10         4.99 o
  -4  -6   2         61.71         69.31         3.00 o
  -3  -6   2        446.70        473.47        10.66 o
  -2  -6   2       2600.18       2788.88        49.62 o
  -1  -6   2        465.15        519.57         9.76 o
   0  -6   2      15054.24      14570.11       238.74 o
   1  -6   2       2142.29       2341.51        41.75 o
   2  -6   2       1952.46       2177.75        50.97 o
   3  -6   2         45.83         48.74         4.41 o
   4  -6   2        680.62        613.11        13.83 o
   5  -6   2        501.45        480.30        12.91 o
   6  -6   2        560.28        563.33        14.97 o
   7  -6   2        358.07        318.03        16.76 o
   8  -6   2         72.00         78.92         5.48 o
   9  -6   2        163.42        201.80        17.15 o
  10  -6   2         53.85         45.23         6.31 o
 -11  -5   2         16.77         15.00         4.37 o
 -10  -5   2          0.06          1.76         2.83 o
  -9  -5   2        191.34        201.04         9.75 o
  -8  -5   2         61.31         47.74         3.12 o
  -7  -5   2        113.09        103.66         3.38 o
  -6  -5   2         51.35         58.96         2.57 o
  -5  -5   2        873.52        947.60        14.43 o
  -4  -5   2       1084.28       1214.66        19.16 o
  -3  -5   2       5204.75       5077.45        85.03 o
  -2  -5   2          0.71         14.10         1.43 o
  -1  -5   2        221.07        283.56         5.91 o
   0  -5   2       2959.18       2898.11        58.05 o
   1  -5   2       1611.77       1721.69        35.09 o
   2  -5   2        620.66        592.83        17.03 o
   3  -5   2       1877.52       1925.07        42.85 o
   4  -5   2       1185.63       1095.08        27.35 o
   5  -5   2         59.57         53.76         3.50 o
   6  -5   2         57.81         71.20         4.23 o
   7  -5   2       1148.10       1098.10        32.19 o
   8  -5   2        184.55        251.72        14.22 o
   9  -5   2          0.96          1.15         5.79 o
  10  -5   2         70.06         66.51         6.05 o
 -11  -4   2         53.79         39.57         5.36 o
 -10  -4   2        342.90        396.05        14.89 o
  -9  -4   2        174.35        179.73         6.47 o
  -8  -4   2        473.59        423.93         8.34 o
  -7  -4   2         42.10         64.17         4.42 o
  -6  -4   2        395.00        388.64         7.07 o
  -5  -4   2        883.88        876.51        16.46 o
  -4  -4   2          0.99          3.29         1.48 o
  -3  -4   2        856.10        964.44        17.07 o
  -2  -4   2         95.27         97.00         2.77 o
  -1  -4   2       1233.93       1034.44        17.27 o
   0  -4   2       1973.44       2108.86        39.62 o
   1  -4   2        384.42        466.85        11.62 o
   2  -4   2        128.01        122.95         4.77 o
   3  -4   2        848.25        939.87        23.65 o
   4  -4   2        414.46        425.63        12.37 o
   5  -4   2        373.03        298.26         7.59 o
   6  -4   2        437.61        460.01        10.62 o
   7  -4   2        701.89        695.23        20.36 o
   8  -4   2        127.40        139.16        10.93 o
   9  -4   2          0.24         -3.45         5.16 o
  10  -4   2         60.82         62.28         6.94 o
 -11  -3   2         48.36         45.72         3.64 o
 -10  -3   2          3.14         -1.49         1.96 o
  -9  -3   2          0.05          1.97         2.31 o
  -8  -3   2       1142.52       1098.88        22.45 o
  -7  -3   2          4.53          3.61         2.50 o
  -6  -3   2        989.06       1018.67        17.43 o
  -5  -3   2       1095.64       1018.55        21.37 o
  -4  -3   2       7635.83       7430.84       122.73 o
  -3  -3   2        516.35        618.87        11.48 o
  -2  -3   2        786.96        745.90        12.19 o
  -1  -3   2        253.99        442.38         8.79 o
   0  -3   2         98.55         93.15         3.11 o
   1  -3   2       8228.41       8901.60       204.20 o
   2  -3   2          3.63          1.51         1.27 o
   3  -3   2       3345.53       3491.76        68.76 o
   4  -3   2       2105.00       2003.46        44.02 o
   5  -3   2        184.21        132.32         5.23 o
   6  -3   2        366.20        388.35         7.91 o
   7  -3   2        146.25        143.45         5.60 o
   8  -3   2        656.01        705.35        21.31 o
   9  -3   2          4.81          2.28         2.82 o
  10  -3   2          2.39         11.15         6.40 o
 -10  -2   2         18.52         23.81         2.42 o
  -9  -2   2         74.87         63.31         3.65 o
  -8  -2   2        415.91        408.67        11.64 o
  -7  -2   2          2.66          9.62         3.31 o
  -6  -2   2        911.85        910.91        19.77 o
  -5  -2   2        216.99        286.33         7.47 o
  -4  -2   2       2152.17       2044.05        37.08 o
  -3  -2   2          1.13         -0.10         1.54 o
  -2  -2   2       3438.98       3226.86        53.24 o
  -1  -2   2      10644.07      10474.28       218.05 o
   0  -2   2       5946.26       5519.62       142.70 o
   1  -2   2      47885.78      45485.71       882.86 o
   2  -2   2       2310.59       1787.95        54.45 o
   3  -2   2        632.26        418.11        14.13 o
   4  -2   2       4792.21       4686.25       121.80 o
   5  -2   2         12.38          1.76         1.85 o
   6  -2   2       1755.17       1725.57        25.37 o
   7  -2   2       1935.70       1985.33        45.14 o
   8  -2   2        460.04        450.61        15.81 o
   9  -2   2          2.16         10.05         3.12 o
  10  -2   2         66.37         65.60        11.94 o
  11  -2   2          0.10          1.08         5.36 o
 -10  -1   2          1.54          0.07         2.31 o
  -9  -1   2          2.89          6.98         2.26 o
  -8  -1   2        507.10        549.22        13.56 o
  -7  -1   2        693.16        733.81        14.96 o
  -6  -1   2        744.24        743.88        14.36 o
  -5  -1   2       2567.65       2606.13        51.92 o
  -4  -1   2        183.69        200.80         5.53 o
  -3  -1   2         55.93         14.02         2.88 o
  -2  -1   2         22.00         22.44         2.35 o
  -1  -1   2       1990.19       2265.44        39.46 o
   0  -1   2        249.29        166.86         6.24 o
   1  -1   2      14361.62      14460.55       367.89 o
   2  -1   2       7954.32       8477.91       254.21 o
   3  -1   2         53.59         31.20         3.73 o
   4  -1   2       4688.67       4078.55       120.61 o
   5  -1   2        333.32        305.38        12.58 o
   6  -1   2       1149.46       1036.67        19.18 o
   7  -1   2         30.46         32.24         2.55 o
   8  -1   2        503.31        488.62        14.12 o
   9  -1   2        188.95        155.37         7.24 o
  10  -1   2         12.64          5.41         5.72 o
  11  -1   2         13.06         14.47         4.38 o
 -10   0   2         15.27         20.98         2.78 o
  -9   0   2         61.51         53.40         4.57 o
  -8   0   2        191.76        210.83         7.28 o
  -7   0   2        260.80        196.86         5.75 o
  -6   0   2        117.84        170.70         5.22 o
  -5   0   2        901.21       1092.01        32.03 o
  -4   0   2        809.59        826.62        19.01 o
  -3   0   2          0.18          6.70         1.62 o
  -2   0   2         41.96         55.85         2.46 o
  -1   0   2        333.02        285.71         6.80 o
   0   0   2         32.06         98.72         3.93 o
   1   0   2         32.31         12.98         1.40 o
   2   0   2       1601.34       1518.23        48.95 o
   3   0   2          0.41          1.26         2.93 o
   4   0   2       3305.20       3271.57        88.52 o
   5   0   2        689.33        740.65        21.10 o
   6   0   2         62.85         86.02         5.07 o
   7   0   2       1205.26       1197.73        22.77 o
   8   0   2        656.33        771.87        16.24 o
   9   0   2         62.92         65.60         8.30 o
  10   0   2         16.88         14.88         5.18 o
  11   0   2         45.33         49.18         5.82 o
 -10   1   2         39.24         13.71         4.51 o
  -9   1   2         55.62         56.37         4.81 o
  -8   1   2        126.35        135.08         5.91 o
  -7   1   2        340.70        274.10         7.17 o
  -6   1   2         10.59         12.83         2.94 o
  -5   1   2        286.01        325.59         9.67 o
  -4   1   2         21.87         23.48         3.63 o
  -3   1   2        302.90        409.71        11.33 o
  -2   1   2        896.76       1103.74        30.18 o
  -1   1   2       5094.89       5060.64       151.54 o
   0   1   2        384.62        310.20         9.96 o
   1   1   2       3545.28       3820.57        94.42 o
   2   1   2      23055.11      22098.64       814.68 o
   3   1   2        363.52        262.47        15.97 o
   4   1   2        106.68        136.62         6.67 o
   5   1   2        337.80        287.19        10.97 o
   6   1   2        253.17        284.38         9.36 o
   7   1   2          7.46         19.80         1.76 o
   8   1   2          5.48          4.27         2.71 o
   9   1   2        702.89        815.52        22.37 o
  10   1   2         27.93         14.10         8.79 o
  11   1   2         95.78         99.98         6.82 o
 -10   2   2          7.88         11.66         2.99 o
  -9   2   2          0.09         -0.86         3.38 o
  -8   2   2         64.21         72.86         4.10 o
  -7   2   2        270.71        294.71         8.61 o
  -6   2   2        573.15        644.03        15.55 o
  -5   2   2        219.84        196.97        10.05 o
  -4   2   2        783.19        902.89        21.22 o
  -3   2   2        546.74        395.81         9.85 o
  -2   2   2       8034.08       7939.88       239.38 o
  -1   2   2      31673.32      31375.39       659.09 o
   0   2   2        264.45        122.25         5.81 o
   1   2   2       3155.55       3077.65        93.33 o
   2   2   2          2.64          3.07         2.00 o
   3   2   2       4258.86       4003.18       162.76 o
   4   2   2       1824.08       1712.07        64.50 o
   5   2   2        305.79        272.94        11.98 o
   6   2   2        770.09        704.98        25.85 o
   7   2   2        157.17        135.19         4.45 o
   8   2   2        749.94        797.22        20.07 o
   9   2   2          0.37         -0.75         2.76 o
  10   2   2         17.84         28.55         5.00 o
  11   2   2         17.90         16.94         4.43 o
 -10   3   2          5.11          8.86         4.71 o
  -9   3   2         85.63         81.51         6.34 o
  -8   3   2         44.48         40.32         3.72 o
  -7   3   2         49.50         51.76         4.06 o
  -6   3   2        504.34        531.38        14.97 o
  -5   3   2         75.96         94.69         4.98 o
  -4   3   2       1670.14       1403.42        34.87 o
  -3   3   2        651.30        549.18        13.09 o
  -2   3   2        111.23         54.79         3.63 o
  -1   3   2        182.58        139.51         4.62 o
   0   3   2        922.19        593.93        19.14 o
   1   3   2       4287.81       4253.17       129.85 o
   2   3   2        162.91        226.85         8.51 o
   3   3   2       1511.76       1254.91        26.66 o
   4   3   2        170.18        119.85         7.18 o
   5   3   2        474.89        453.44        18.80 o
   6   3   2         96.22         84.86         4.18 o
   7   3   2         10.21          8.88         2.19 o
   8   3   2          0.00          0.83         1.94 o
   9   3   2        176.01        162.49         6.27 o
  10   3   2        189.41        217.12        11.66 o
  11   3   2         30.52         41.43         8.04 o
 -10   4   2         33.96         32.47         4.77 o
  -9   4   2          6.07          4.19         3.67 o
  -8   4   2         35.26         27.33         3.87 o
  -7   4   2         11.75          5.23         3.20 o
  -6   4   2        113.97        120.54         5.33 o
  -5   4   2       2372.47       2243.14        47.28 o
  -4   4   2       1525.32       1628.48        45.07 o
  -3   4   2       2675.20       2674.66        57.53 o
  -2   4   2        495.03        407.86        11.29 o
  -1   4   2       1092.25        940.20        20.88 o
   0   4   2      12429.00      11692.07       245.13 o
   1   4   2          1.02          9.60         1.67 o
   2   4   2       1933.14       1796.75        51.36 o
   3   4   2        919.44        712.12        16.40 o
   4   4   2       1010.96       1113.43        23.61 o
   5   4   2        179.24        188.43         5.44 o
   6   4   2       1721.57       1778.53        35.10 o
   7   4   2         13.40         26.24         3.18 o
   8   4   2        512.84        497.28        11.05 o
   9   4   2        767.70        842.82        17.30 o
  10   4   2          1.81         -0.02         1.49 o
  11   4   2         25.31         26.14         4.88 o
 -10   5   2         42.86         37.93         5.86 o
  -9   5   2         27.14         35.60        10.77 o
  -8   5   2          3.02          1.07         3.48 o
  -7   5   2         31.74         23.37         4.57 o
  -6   5   2          6.49          1.87         3.87 o
  -5   5   2        433.07        402.43        11.28 o
  -4   5   2        228.43        252.73         9.67 o
  -3   5   2         36.95         67.37         3.84 o
  -2   5   2        196.30        136.11         5.74 o
  -1   5   2        949.61        990.80        20.67 o
   0   5   2        107.70         42.94         2.09 o
   1   5   2       2527.12       2563.87        50.83 o
   2   5   2       7039.47       7264.73       169.95 o
   3   5   2        866.17       1018.86        19.08 o
   4   5   2        252.83        259.81         7.12 o
   5   5   2        132.85         92.11         3.91 o
   6   5   2       2065.79       2033.06        43.17 o
   7   5   2        118.90        122.05         4.23 o
   8   5   2        469.33        458.97        11.14 o
   9   5   2        338.11        304.56         7.60 o
  10   5   2          2.94          2.95         2.08 o
  11   5   2         32.44         24.74         4.79 o
  -9   6   2         26.04         28.45         9.29 o
  -8   6   2         38.81         41.92         6.27 o
  -7   6   2         80.86         79.60         5.14 o
  -6   6   2        623.61        547.85        11.80 o
  -5   6   2        171.60        165.29         7.43 o
  -4   6   2       1135.00       1189.24        31.91 o
  -3   6   2        150.23        154.56         5.50 o
  -2   6   2       1445.30       1366.89        30.67 o
  -1   6   2       3246.21       3316.89        58.03 o
   0   6   2       2956.90       3281.24        63.75 o
   1   6   2      19308.97      18290.23       314.06 o
   2   6   2          1.86          2.42         1.67 o
   3   6   2       1385.58       1222.78        28.11 o
   4   6   2        106.08        112.20         4.88 o
   5   6   2        285.58        317.65         9.29 o
   6   6   2        875.25        815.02        16.04 o
   7   6   2         77.26         87.13         4.79 o
   8   6   2        342.85        352.92         9.52 o
   9   6   2         25.12         28.77         2.31 o
  10   6   2        104.27         96.26         4.29 o
  11   6   2          0.34         -5.16         6.11 o
  -9   7   2          6.58          9.04         6.75 o
  -8   7   2         17.98         12.18         3.17 o
  -7   7   2         11.00         14.02         3.55 o
  -6   7   2         24.81         20.91         2.69 o
  -5   7   2        102.96        112.31         8.28 o
  -4   7   2         98.26        114.28         7.02 o
  -3   7   2        778.31        772.56        22.71 o
  -2   7   2        145.62        161.04         4.58 o
  -1   7   2        349.24        546.44        11.39 o
   0   7   2        243.30        239.36         5.87 o
   1   7   2       1970.93       2144.20        35.92 o
   2   7   2       6462.16       6955.46       126.71 o
   3   7   2          4.32          2.49         1.94 o
   4   7   2       1885.81       1864.04        39.49 o
   5   7   2        138.16        133.65         4.63 o
   6   7   2        707.44        643.66        18.26 o
   7   7   2          9.11          4.60         2.12 o
   8   7   2        173.20        126.06         6.15 o
   9   7   2        171.85        185.41         7.61 o
  10   7   2         19.47         26.54         3.41 o
  11   7   2         60.11         67.78         8.04 o
  -9   8   2          2.98          2.10         3.29 o
  -8   8   2        125.06        113.49         9.62 o
  -7   8   2          1.68          2.20         3.80 o
  -6   8   2        140.61        158.35         5.24 o
  -5   8   2        131.06        122.06         4.97 o
  -4   8   2        272.98        273.64         7.60 o
  -3   8   2        149.07        139.21         4.32 o
  -2   8   2        146.83        163.61         5.06 o
  -1   8   2        158.50        194.46         5.43 o
   0   8   2        886.13        846.42        14.16 o
   1   8   2        104.29         68.92         2.70 o
   2   8   2        233.77        209.24         5.47 o
   3   8   2         44.65         31.05         3.45 o
   4   8   2       2639.71       2838.99        46.58 o
   5   8   2        651.09        581.48        11.26 o
   6   8   2          0.14          0.20         2.14 o
   7   8   2         46.73         35.60         2.73 o
   8   8   2        231.41        193.36         6.17 o
   9   8   2        443.81        526.06        14.68 o
  10   8   2        210.62        185.82        28.18 o
  11   8   2         46.72         26.17         5.86 o
  -8   9   2         94.04        128.24         9.02 o
  -7   9   2        161.19        131.82         5.05 o
  -6   9   2        120.18        109.07         5.62 o
  -5   9   2         72.17         89.72         5.68 o
  -4   9   2          7.40         13.58         2.72 o
  -3   9   2        366.18        373.19        11.70 o
  -2   9   2        465.59        475.87        12.64 o
  -1   9   2        823.92        799.66        17.61 o
   0   9   2        345.18        283.95         6.50 o
   1   9   2         18.47         15.29         1.81 o
   2   9   2       1156.15       1191.68        25.75 o
   3   9   2        581.76        581.07        12.79 o
   4   9   2       1121.92       1127.10        19.15 o
   5   9   2          9.25          9.03         1.86 o
   6   9   2        137.54        161.26         6.01 o
   7   9   2         38.63         34.36         2.59 o
   8   9   2        187.64        224.95         7.02 o
   9   9   2        113.36        103.94         7.73 o
  10   9   2         19.97          8.65         5.38 o
  11   9   2         34.49         34.26         5.36 o
  -8  10   2         64.85         46.30         5.14 o
  -7  10   2         50.30         39.27         3.94 o
  -6  10   2        140.34        116.92         4.62 o
  -5  10   2        703.06        727.57        22.68 o
  -4  10   2        830.23        789.00        20.36 o
  -3  10   2        157.20        203.38         6.92 o
  -2  10   2       1037.17       1059.69        23.69 o
  -1  10   2        109.38        156.39         5.37 o
   0  10   2       2425.24       2601.11        41.63 o
   1  10   2        466.83        413.48         8.51 o
   2  10   2        166.94        180.19         7.89 o
   3  10   2        718.56        825.01        16.21 o
   4  10   2        220.12        230.37         5.18 o
   5  10   2       1193.39       1180.86        20.20 o
   6  10   2        241.15        247.97         7.59 o
   7  10   2        837.89        873.99        20.09 o
   8  10   2         71.64         63.57         4.24 o
   9  10   2        104.23        113.68         5.80 o
  10  10   2          3.11          1.89         1.92 o
  -7  11   2          0.77          1.46         3.05 o
  -6  11   2        260.44        281.53         7.16 o
  -5  11   2        170.86        168.46         8.60 o
  -4  11   2         32.56         28.53         3.46 o
  -3  11   2          0.26         -2.04         3.13 o
  -2  11   2        563.39        608.50        16.82 o
  -1  11   2        396.08        376.43         8.22 o
   0  11   2          8.78         18.80         2.04 o
   1  11   2       1472.87       1528.49        29.37 o
   2  11   2       1003.55        911.58        17.12 o
   3  11   2        314.03        353.43         8.18 o
   4  11   2       2587.14       2790.12        40.71 o
   5  11   2         29.93         35.98         2.63 o
   6  11   2         16.01         14.03         2.41 o
   7  11   2        381.02        388.86         8.47 o
   8  11   2        159.21        148.96         6.39 o
   9  11   2         40.83         44.64         4.72 o
  10  11   2         19.33         28.19         2.46 o
  -7  12   2         11.15         17.86         2.08 o
  -6  12   2         36.62         39.01         3.72 o
  -5  12   2         16.33          6.50         3.52 o
  -4  12   2        418.01        416.11        18.52 o
  -3  12   2         24.42         22.55         3.04 o
  -2  12   2        390.99        449.71        19.76 o
  -1  12   2         16.57         19.96         2.61 o
   0  12   2        299.33        278.02         7.41 o
   1  12   2          6.25          3.97         2.36 o
   2  12   2        181.25        190.24         4.62 o
   3  12   2         81.44         95.49         4.46 o
   4  12   2          0.22          3.16         1.76 o
   5  12   2         12.07         12.21         2.62 o
   6  12   2        434.70        414.84         8.34 o
   7  12   2        195.38        218.98         6.48 o
   8  12   2         59.51         70.90         6.73 o
   9  12   2        148.67        150.64         6.41 o
  10  12   2        107.66        110.87        10.03 o
  -6  13   2         26.85         21.76         2.80 o
  -5  13   2          1.22         -0.98         2.98 o
  -4  13   2         77.76         71.30         3.56 o
  -3  13   2          3.93          8.43         2.83 o
  -2  13   2         45.58         43.71         3.76 o
  -1  13   2         71.87         74.47         3.94 o
   0  13   2          4.11         12.61         2.53 o
   1  13   2          7.58         12.49         3.83 o
   2  13   2          5.44          1.22         1.70 o
   3  13   2         15.85          7.92         2.71 o
   4  13   2         31.29         21.91         2.94 o
   5  13   2        635.78        737.19        15.27 o
   6  13   2        151.37        142.37         7.92 o
   7  13   2         37.41         36.42         3.36 o
   8  13   2          0.42          3.13         2.34 o
   9  13   2         78.01         75.25         7.39 o
  -6  14   2         12.94         13.62         2.51 o
  -5  14   2        154.69        193.20         4.87 o
  -4  14   2          0.02          0.74         2.10 o
  -3  14   2         12.78          7.96         2.38 o
  -2  14   2         41.20         49.49         7.25 o
  -1  14   2        121.26         87.87         3.91 o
   0  14   2       1109.55       1034.12        23.65 o
   1  14   2        149.08        147.95         5.85 o
   2  14   2        386.30        409.10         8.80 o
   3  14   2        669.10        710.74        15.22 o
   4  14   2        201.96        181.64         6.67 o
   5  14   2        475.15        478.99        12.88 o
   6  14   2        826.27        871.93        26.55 o
   7  14   2          6.03          4.78         4.01 o
   8  14   2         83.40         79.82         5.31 o
   9  14   2         23.54         29.34         6.26 o
  -5  15   2         13.11         15.13         2.63 o
  -4  15   2          9.37          5.01         2.69 o
  -3  15   2         38.43         28.62         5.92 o
  -2  15   2         68.40         69.45         5.51 o
  -1  15   2        111.65        101.65         6.65 o
   0  15   2        254.72        297.13         7.47 o
   1  15   2        300.57        262.34         6.87 o
   2  15   2        149.62        193.84         5.05 o
   3  15   2        323.18        330.27        10.23 o
   4  15   2          8.64          2.92         2.83 o
   5  15   2        103.43        101.09         5.63 o
   6  15   2        535.33        643.03        20.57 o
   7  15   2          2.26          5.10         3.30 o
   8  15   2         70.72         61.78         3.79 o
   9  15   2         29.85         23.39         6.73 o
  -4  16   2          3.94          1.77         1.59 o
  -3  16   2          4.04         14.35         2.06 o
  -2  16   2          0.53         -0.17         2.32 o
  -1  16   2         76.34         74.40         7.58 o
   0  16   2          6.85          7.15         2.44 o
   1  16   2        728.92        744.65        18.01 o
   2  16   2        444.64        397.62        17.62 o
   3  16   2         21.67         29.24         3.75 o
   4  16   2         32.25         19.69         2.93 o
   5  16   2         27.95         19.06         4.24 o
   6  16   2          0.75          2.86         4.94 o
   7  16   2         56.83         48.44         3.47 o
   8  16   2         66.34         67.88         4.60 o
  -3  17   2          5.36          2.80         1.53 o
  -2  17   2         12.95         16.08         3.36 o
  -1  17   2          0.41          1.75         2.04 o
   0  17   2         30.78         36.51         2.88 o
   1  17   2        112.10        118.89         3.57 o
   2  17   2        660.31        698.59        22.58 o
   3  17   2         18.43          8.58         3.46 o
   4  17   2          5.98          2.44         3.13 o
   5  17   2          0.91          1.31         1.65 o
   6  17   2          1.45          8.58         2.97 o
   7  17   2          0.57          2.75         3.00 o
  -1  18   2          7.29          2.93         2.93 o
   0  18   2         10.18          3.40         1.87 o
   1  18   2         10.89          2.03         3.60 o
   2  18   2        136.97        123.14         6.31 o
   3  18   2          5.12          6.15         5.43 o
   4  18   2        162.96        115.81         9.56 o
   5  18   2         71.91         71.62         7.81 o
   6  18   2         20.86         17.61         3.66 o
   0  19   2          0.84          0.79         2.18 o
   1  19   2         33.23         21.65         3.48 o
   2  19   2         16.22         14.98         9.71 o
   3  19   2          5.97          3.84         1.90 o
   4  19   2         52.86         57.50         5.66 o
   5  19   2         27.58         22.79         3.48 o
  -3 -18   3          5.61         13.45         4.02 o
  -2 -18   3         12.75         12.09         2.56 o
  -1 -18   3         76.74         16.68         7.60 o
  -5 -17   3         32.13         26.59         5.34 o
  -4 -17   3        150.86        133.17         8.26 o
  -3 -17   3          0.42          0.77         5.54 o
  -2 -17   3         15.98          3.93         6.22 o
  -1 -17   3         22.19         20.97        15.94 o
   0 -17   3          0.05          3.31         3.19 o
   1 -17   3          3.74          4.64         2.69 o
   2 -17   3          3.63          4.07         1.83 o
  -6 -16   3          9.05         14.24         3.03 o
  -5 -16   3          2.34          4.10         1.97 o
  -4 -16   3          0.23         -4.22         5.93 o
  -3 -16   3         47.50         15.06        13.17 o
  -2 -16   3        170.53        192.40         6.01 o
  -1 -16   3          1.69          2.72         2.08 o
   0 -16   3         23.08         16.93         6.05 o
   1 -16   3         13.32         23.91         2.21 o
   2 -16   3         19.67         12.40         5.86 o
   3 -16   3          0.30          1.39         1.07 o
  -7 -15   3          8.81          3.08         3.18 o
  -6 -15   3        163.22        219.86        13.65 o
  -5 -15   3        104.08        105.51         9.08 o
  -4 -15   3          5.38          6.09         2.72 o
  -3 -15   3          3.25          0.81         1.97 o
  -2 -15   3        392.00        362.41        16.72 o
  -1 -15   3        316.81        366.33        19.12 o
   0 -15   3         30.34          4.08         7.27 o
   1 -15   3        146.23        135.12         5.20 o
   2 -15   3          1.90          2.31         2.07 o
   3 -15   3          5.70          5.24         3.03 o
   4 -15   3          6.33         10.59         5.51 o
  -8 -14   3          1.30         -0.38         3.65 o
  -7 -14   3         97.89        103.68         9.29 o
  -6 -14   3         44.64         41.91         2.84 o
  -5 -14   3         27.13         28.63         3.49 o
  -4 -14   3         27.36         24.40         3.67 o
  -3 -14   3        378.42        443.64        16.53 o
  -2 -14   3        118.22        168.55         5.23 o
  -1 -14   3          2.29          4.85         2.70 o
   0 -14   3         23.67         24.09         3.33 o
   1 -14   3         95.95         98.88         4.15 o
   2 -14   3          7.84         14.98         2.40 o
   3 -14   3         21.36         13.45         5.32 o
   4 -14   3         41.61         32.40         6.55 o
   5 -14   3          9.65         11.27         1.44 o
  -8 -13   3         44.26         31.18         4.10 o
  -7 -13   3         16.20          5.52         2.89 o
  -6 -13   3        130.02        124.91         4.59 o
  -5 -13   3        191.87        199.24         5.60 o
  -4 -13   3         27.57         40.32         2.93 o
  -3 -13   3          0.88          6.62         2.42 o
  -2 -13   3        430.96        419.30         8.60 o
  -1 -13   3        435.95        450.72        14.69 o
   0 -13   3          3.44          3.80         3.08 o
   1 -13   3        395.69        371.37        12.12 o
   2 -13   3        729.35        684.25        29.62 o
   3 -13   3          0.44          1.38         2.31 o
   4 -13   3          8.67          9.03         3.31 o
   5 -13   3        217.24        214.06        23.46 o
   6 -13   3         23.76         34.09         4.62 o
  -9 -12   3         81.56         76.54         4.79 o
  -8 -12   3         25.00         23.67         2.76 o
  -7 -12   3        127.46        117.20         5.82 o
  -6 -12   3         74.84         59.37         3.86 o
  -5 -12   3        462.72        476.91        13.05 o
  -4 -12   3          0.49          3.05         2.32 o
  -3 -12   3         52.48         50.01         3.08 o
  -2 -12   3       1200.35       1150.93        20.53 o
  -1 -12   3        395.10        430.46        12.49 o
   0 -12   3        192.15        202.13         6.75 o
   1 -12   3        138.40        126.12         4.95 o
   2 -12   3        345.71        345.02        10.05 o
   3 -12   3         36.01         46.98         4.11 o
   4 -12   3        203.48        231.77        13.81 o
   5 -12   3         29.39         28.83         3.39 o
   6 -12   3         52.70         26.72         3.00 o
   7 -12   3         14.14          2.53         1.69 o
  -9 -11   3        188.07        196.83         9.94 o
  -8 -11   3        132.42        141.93         9.84 o
  -7 -11   3        106.95        128.23         7.17 o
  -6 -11   3          0.76          0.42         2.34 o
  -5 -11   3         51.69         63.48         3.35 o
  -4 -11   3        155.90        221.31         5.99 o
  -3 -11   3         14.46         19.93         2.27 o
  -2 -11   3        141.14        153.21         5.82 o
  -1 -11   3        103.69        122.33         4.09 o
   0 -11   3         51.47         62.78         3.05 o
   1 -11   3        145.01        109.56         5.31 o
   2 -11   3        146.62        147.75         4.39 o
   3 -11   3        544.95        530.04        14.73 o
   4 -11   3       1531.62       1606.09        76.13 o
   5 -11   3         27.30         21.42         3.26 o
   6 -11   3         32.09         33.99         3.93 o
   7 -11   3          1.11          3.69         4.05 o
 -10 -10   3         13.34         10.65         5.39 o
  -9 -10   3          3.33          6.49         2.90 o
  -8 -10   3        346.01        334.98         9.10 o
  -7 -10   3        310.73        316.23         6.47 o
  -6 -10   3        215.58        209.44         7.58 o
  -5 -10   3         22.80         35.03         2.49 o
  -4 -10   3         85.12         75.18         3.15 o
  -3 -10   3        474.44        428.44        10.22 o
  -2 -10   3          0.48          4.73         2.00 o
  -1 -10   3        282.81        286.21         6.75 o
   0 -10   3        132.00        129.50         4.22 o
   1 -10   3        587.84        635.73        12.69 o
   2 -10   3         76.53         74.59         3.23 o
   3 -10   3       3089.71       3357.11        62.42 o
   4 -10   3         24.52         37.90         3.98 o
   5 -10   3        197.86        185.53         9.93 o
   6 -10   3         82.23         91.31         5.80 o
   7 -10   3         56.93         69.08        11.77 o
   8 -10   3         43.47         25.77         4.92 o
 -10  -9   3         19.44         40.13         3.70 o
  -9  -9   3         20.02         24.39         3.98 o
  -8  -9   3        637.59        722.09        21.32 o
  -7  -9   3        519.26        552.91        13.88 o
  -6  -9   3          4.53          2.04         1.84 o
  -5  -9   3        178.13        194.94         5.04 o
  -4  -9   3        120.18        101.46         3.09 o
  -3  -9   3        742.10        827.28        17.26 o
  -2  -9   3          0.33          3.43         1.86 o
  -1  -9   3        435.04        475.73        13.63 o
   0  -9   3       1201.92       1166.14        22.69 o
   1  -9   3         85.52         87.13         3.76 o
   2  -9   3          0.08          4.23         1.76 o
   3  -9   3        102.73        120.20         4.72 o
   4  -9   3          8.05         10.00         2.61 o
   5  -9   3         32.77         54.54         5.92 o
   6  -9   3        223.63        224.72        12.83 o
   7  -9   3         14.79         10.85         5.18 o
   8  -9   3        137.54        136.84        13.11 o
 -10  -8   3          0.68         -0.42         2.22 o
  -9  -8   3         17.78          9.31         2.85 o
  -8  -8   3         80.09         85.58         4.32 o
  -7  -8   3         32.47         49.66         3.49 o
  -6  -8   3         37.39         41.69         3.36 o
  -5  -8   3        342.76        361.07         7.17 o
  -4  -8   3         40.57         22.26         2.17 o
  -3  -8   3       3035.59       3148.60        49.97 o
  -2  -8   3         79.77        113.27         3.60 o
  -1  -8   3       1486.91       1484.24        32.65 o
   0  -8   3        303.33        261.86         6.99 o
   1  -8   3        661.51        659.94        13.35 o
   2  -8   3         16.59         11.66         1.79 o
   3  -8   3       1173.80       1159.20        34.37 o
   4  -8   3       1252.94       1199.90        26.61 o
   5  -8   3         75.31         71.66         4.83 o
   6  -8   3         76.59         96.81         5.24 o
   7  -8   3        173.56        200.32         9.77 o
   8  -8   3          0.11          2.05         3.40 o
 -10  -7   3         88.23        121.23         5.77 o
  -9  -7   3          0.01          1.64         3.99 o
  -8  -7   3          0.37          1.30         2.60 o
  -7  -7   3          0.02         -0.28         2.48 o
  -6  -7   3         11.28         21.64         2.02 o
  -5  -7   3        401.36        402.75         7.34 o
  -4  -7   3        240.02        224.52         5.72 o
  -3  -7   3         39.37         64.59         4.07 o
  -2  -7   3        537.82        433.74         8.86 o
  -1  -7   3        488.99        584.46        14.02 o
   0  -7   3       2474.24       2700.19        54.04 o
   1  -7   3        213.71        233.92         5.90 o
   2  -7   3        103.86        128.65         5.15 o
   3  -7   3       2587.80       2659.01        45.34 o
   4  -7   3          7.34         16.99         2.18 o
   5  -7   3       1029.75       1114.13        21.86 o
   6  -7   3       1396.04       1453.09        28.91 o
   7  -7   3          0.39          2.60         4.79 o
   8  -7   3          3.96          1.91         3.37 o
   9  -7   3         72.88         22.00        30.06 o
 -10  -6   3          5.31         10.43         7.05 o
  -9  -6   3        439.88        397.69        18.91 o
  -8  -6   3        105.77        128.83         5.18 o
  -7  -6   3        495.31        471.23         9.65 o
  -6  -6   3        944.60        934.02        21.05 o
  -5  -6   3        748.54        742.04        12.16 o
  -4  -6   3          2.68          7.37         1.65 o
  -3  -6   3          0.31          9.98         1.72 o
  -2  -6   3       3935.59       4332.37        82.20 o
  -1  -6   3         77.00         94.09         2.62 o
   0  -6   3        795.09        768.51        15.55 o
   1  -6   3        181.92        155.08         4.39 o
   2  -6   3          0.04          0.68         1.78 o
   3  -6   3        125.10        172.34         5.69 o
   4  -6   3       2432.40       2378.01        40.98 o
   5  -6   3        170.51        156.51         4.45 o
   6  -6   3         23.44         30.89         3.50 o
   7  -6   3        252.64        256.23        10.89 o
   8  -6   3         17.92         18.32         3.47 o
   9  -6   3        116.86        126.42         9.16 o
  10  -6   3         64.85         62.26         6.80 o
 -10  -5   3          0.04         -0.96         3.28 o
  -9  -5   3          1.56          0.25         2.50 o
  -8  -5   3         99.12         92.42         3.88 o
  -7  -5   3        457.65        445.30        14.73 o
  -6  -5   3         27.90         27.06         2.19 o
  -5  -5   3       1081.87       1032.33        16.44 o
  -4  -5   3        134.08        124.08         3.60 o
  -3  -5   3       2925.10       3360.89        64.70 o
  -2  -5   3        927.75       1346.16        30.19 o
  -1  -5   3       8434.61       8473.61       131.91 o
   0  -5   3       1783.57       2117.77        42.83 o
   1  -5   3       1988.21       1919.67        34.20 o
   2  -5   3        473.35        523.82        14.04 o
   3  -5   3       2299.49       2672.90        57.06 o
   4  -5   3         88.48         73.20         3.44 o
   5  -5   3        854.16        907.18        17.84 o
   6  -5   3         52.76         64.52         3.42 o
   7  -5   3        233.63        274.74        10.47 o
   8  -5   3        120.88        113.68         8.00 o
   9  -5   3         62.30         69.02        13.01 o
  10  -5   3         52.03         49.87         8.04 o
 -10  -4   3         26.50         34.79         6.18 o
  -9  -4   3          1.11          0.35         2.15 o
  -8  -4   3         38.56         31.46         2.90 o
  -7  -4   3         55.53         50.39         3.33 o
  -6  -4   3          8.25         17.38         2.07 o
  -5  -4   3          0.11          0.28         1.90 o
  -4  -4   3        329.93        323.93         6.84 o
  -3  -4   3          0.98         18.57         1.90 o
  -2  -4   3        114.52        120.80         3.13 o
  -1  -4   3        137.26        180.94         4.27 o
   0  -4   3        555.75        560.50        12.32 o
   1  -4   3        132.24        150.50         5.61 o
   2  -4   3        787.66        878.02        41.70 o
   3  -4   3       1280.60       1165.72        43.70 o
   4  -4   3       2601.65       2747.64        68.12 o
   5  -4   3        950.51        870.86        16.77 o
   6  -4   3          2.76          5.52         2.29 o
   7  -4   3         82.29         84.01         5.87 o
   8  -4   3          0.67          0.56         2.92 o
   9  -4   3          5.31          7.18         2.82 o
  10  -4   3         34.12         50.17         8.59 o
 -10  -3   3         51.62         32.65         2.72 o
  -9  -3   3         20.66         17.19         2.76 o
  -8  -3   3        722.75        813.53        15.57 o
  -7  -3   3       1794.87       1894.26        34.02 o
  -6  -3   3         12.34         21.69         2.21 o
  -5  -3   3       2005.36       2053.20        35.96 o
  -4  -3   3        261.09        192.69         4.62 o
  -3  -3   3         27.18         84.85         5.35 o
  -2  -3   3       4516.86       4902.15        72.90 o
  -1  -3   3        653.42        555.21        11.27 o
   0  -3   3       8338.74       9087.60       211.73 o
   1  -3   3        145.40        169.24         6.03 o
   2  -3   3        860.62        985.69        44.82 o
   3  -3   3       1838.36       1949.15        90.08 o
   4  -3   3        202.46        184.60         5.36 o
   5  -3   3        830.53        794.43        19.21 o
   6  -3   3        395.16        422.40         8.46 o
   7  -3   3        426.32        410.71        11.11 o
   8  -3   3          0.07          2.66         3.18 o
   9  -3   3          2.45          5.88         4.01 o
  10  -3   3        166.42        176.43        11.44 o
 -10  -2   3        103.50        103.84         5.16 o
  -9  -2   3         15.31         21.37         3.56 o
  -8  -2   3        159.10        196.06         5.83 o
  -7  -2   3       1536.07       1541.79        28.51 o
  -6  -2   3        396.34        384.37         8.43 o
  -5  -2   3        358.94        342.89        11.10 o
  -4  -2   3        267.77        312.33         7.28 o
  -3  -2   3       2753.31       2579.40        43.42 o
  -2  -2   3       7704.27       7762.40       120.85 o
  -1  -2   3        179.01        155.86         4.24 o
   0  -2   3          1.75          9.45         2.26 o
   1  -2   3        627.78        438.45        10.93 o
   2  -2   3       2055.07       2054.72        64.53 o
   3  -2   3       2746.60       3097.56       109.48 o
   4  -2   3       5098.37       4040.52       770.90 o
   5  -2   3         98.15        157.07         8.38 o
   6  -2   3         30.48         43.96         2.70 o
   7  -2   3          3.28          2.01         1.99 o
   8  -2   3         66.45         74.62         5.08 o
   9  -2   3         64.56         57.52         5.71 o
  10  -2   3          0.07         -6.61         6.61 o
  11  -2   3         13.73         16.07         3.46 o
 -10  -1   3          4.82          0.23         9.91 o
  -9  -1   3         87.63         70.01         3.62 o
  -8  -1   3          2.07          5.01         2.71 o
  -7  -1   3         31.57         23.70         3.28 o
  -6  -1   3        682.39        702.29        11.85 o
  -5  -1   3       1964.87       2050.49        43.43 o
  -4  -1   3        337.37        311.09         8.47 o
  -3  -1   3       3337.49       3182.04        59.22 o
  -2  -1   3       7403.90       7443.36       129.08 o
  -1  -1   3       1343.97       1306.41        23.20 o
   0  -1   3        160.32        143.81         4.70 o
   1  -1   3        294.58        723.19        23.25 o
   2  -1   3       7949.66       8067.75       271.88 o
   3  -1   3       2447.23       2109.88        68.32 o
   4  -1   3       1273.93       1119.40        43.72 o
   5  -1   3       4700.12       3947.98       144.12 o
   6  -1   3        400.08        354.26         8.85 o
   7  -1   3        122.10        112.01         4.38 o
   8  -1   3         20.90         24.03         3.53 o
   9  -1   3         79.93         86.25         6.05 o
  10  -1   3        269.50        346.34        24.93 o
  11  -1   3          9.02          4.54         5.86 o
 -10   0   3          6.37         13.03         3.15 o
  -9   0   3        113.93        143.39         7.07 o
  -8   0   3        263.53        291.42         8.48 o
  -7   0   3         30.32         39.43         3.39 o
  -6   0   3         39.61         32.57         2.81 o
  -5   0   3          1.45          0.90         3.58 o
  -4   0   3          0.01         16.66         1.47 o
  -3   0   3       4815.65       4858.41       127.25 o
  -2   0   3       1618.86       1747.14        37.74 o
  -1   0   3      27882.98      28677.11       552.10 o
   0   0   3         38.59         40.72         2.69 o
   1   0   3        376.57        668.24        16.58 o
   2   0   3       4382.59       4716.06       131.88 o
   3   0   3       1332.39       1146.20        53.07 o
   4   0   3       3231.78       3237.36       261.45 o
   5   0   3          7.34         14.86         2.38 o
   6   0   3       2188.81       2486.90       100.85 o
   7   0   3         87.24         78.74         3.64 o
   8   0   3        558.44        574.81        11.10 o
   9   0   3          0.09          4.85         4.24 o
  10   0   3         57.92         60.11         8.27 o
  11   0   3         27.19         23.12         5.24 o
 -10   1   3         57.47         58.07         8.22 o
  -9   1   3          6.08          3.59         3.21 o
  -8   1   3         86.27        105.96         5.12 o
  -7   1   3        109.17         86.16         3.81 o
  -6   1   3       1685.26       1514.17        27.33 o
  -5   1   3        315.19        303.44        11.14 o
  -4   1   3       1961.21       1812.74        40.05 o
  -3   1   3         55.41         69.85         3.18 o
  -2   1   3       1575.44       1788.32        47.44 o
  -1   1   3      10700.98      10346.84       222.27 o
   0   1   3       2738.64       2283.73        59.65 o
   1   1   3         68.99         11.88         1.58 o
   2   1   3        219.98        395.37        13.49 o
   3   1   3         52.08         54.72         3.70 o
   4   1   3         12.55         22.63         1.89 o
   5   1   3       1495.27       1645.96        61.24 o
   6   1   3       2362.78       2396.59        49.22 o
   7   1   3         12.17         21.33         2.16 o
   8   1   3        206.77        177.93         5.58 o
   9   1   3        846.42        854.24        22.33 o
  10   1   3         37.72         37.64         4.66 o
  11   1   3         47.28         43.30        10.50 o
 -10   2   3          2.32          8.58         4.34 o
  -9   2   3          2.70          6.29         2.30 o
  -8   2   3        102.64        107.92         5.93 o
  -7   2   3         24.69         43.75         5.18 o
  -6   2   3         81.43         88.08         4.46 o
  -5   2   3         12.66         11.49         3.34 o
  -4   2   3       3537.13       3546.23        74.34 o
  -3   2   3      13656.90      14338.12       327.41 o
  -2   2   3       6903.57       6258.56       160.31 o
  -1   2   3       5098.77       4882.37       102.45 o
   0   2   3       1520.31       1314.97        49.17 o
   1   2   3       7278.15       7235.31       165.41 o
   2   2   3       9822.05      10167.85       298.17 o
   3   2   3       2774.39       2884.78       128.12 o
   4   2   3       1980.76       2055.65        90.67 o
   5   2   3        571.18        466.18        21.21 o
   6   2   3        230.64        257.12        11.34 o
   7   2   3        149.34        128.90         3.74 o
   8   2   3        116.23        122.49         5.39 o
   9   2   3        102.65        102.96         4.50 o
  10   2   3          7.78          5.13         3.76 o
  11   2   3         88.63         89.73         6.18 o
 -10   3   3          4.74          6.59         4.27 o
  -9   3   3        104.37        110.48         4.52 o
  -8   3   3        253.13        247.30         9.75 o
  -7   3   3         44.28         32.02         3.89 o
  -6   3   3         61.01         51.43         4.74 o
  -5   3   3        373.02        368.07         9.70 o
  -4   3   3        662.85        525.09        13.39 o
  -3   3   3        522.35        735.42        25.84 o
  -2   3   3        903.34       1035.15        28.75 o
  -1   3   3          8.82          5.79         1.76 o
   0   3   3      16127.39      14230.25       296.50 o
   1   3   3      23345.17      22769.62       811.24 o
   2   3   3       9731.18       9241.32       228.79 o
   3   3   3        573.95        425.13        18.97 o
   4   3   3        502.17        484.28        26.28 o
   5   3   3        300.17        200.38         8.73 o
   6   3   3        421.28        372.05        10.95 o
   7   3   3       1499.61       1552.66        31.07 o
   8   3   3        342.26        341.84         8.84 o
   9   3   3       1814.04       1899.22        35.72 o
  10   3   3        324.56        316.04        11.56 o
  11   3   3          8.63          9.00         4.62 o
 -10   4   3         33.44         38.88         6.26 o
  -9   4   3          7.14          6.76         3.69 o
  -8   4   3          3.71          2.04         3.37 o
  -7   4   3        366.34        407.34        12.48 o
  -6   4   3        549.00        550.50        14.58 o
  -5   4   3        498.73        480.05        14.14 o
  -4   4   3         19.03         15.33         2.37 o
  -3   4   3       6966.06       6700.70       155.13 o
  -2   4   3       1076.69       1193.00        33.12 o
  -1   4   3       3222.33       3015.46        63.70 o
   0   4   3        481.43        320.57         7.02 o
   1   4   3         82.93         92.83         2.88 o
   2   4   3          1.84         16.21         2.93 o
   3   4   3       2336.94       2268.80        51.52 o
   4   4   3      11800.14      11618.35       241.93 o
   5   4   3        747.39        634.82        27.32 o
   6   4   3       1062.54       1052.19        22.40 o
   7   4   3          0.32         14.89         2.41 o
   8   4   3        148.80        167.68         4.98 o
   9   4   3        136.73        171.44         5.58 o
  10   4   3          7.43          3.03         2.81 o
  11   4   3          0.00         -0.35         6.28 o
 -10   5   3          8.61          6.50         3.62 o
  -9   5   3          2.98         -0.22         2.95 o
  -8   5   3        418.22        389.56        10.63 o
  -7   5   3        956.94        955.53        28.63 o
  -6   5   3         43.35         34.18         4.86 o
  -5   5   3        278.98        232.01         8.28 o
  -4   5   3        707.99        705.23        25.20 o
  -3   5   3        117.45        151.63         9.69 o
  -2   5   3          1.60          3.34         3.08 o
  -1   5   3        647.36        675.65        19.15 o
   0   5   3         10.85         28.20         2.15 o
   1   5   3        353.11        306.90         6.65 o
   2   5   3        850.05        858.15        16.30 o
   3   5   3        131.20        120.73         4.62 o
   4   5   3       4975.37       4764.37        83.93 o
   5   5   3        573.88        657.52        22.12 o
   6   5   3          4.36          3.23         1.84 o
   7   5   3        326.57        322.60         6.88 o
   8   5   3         87.71         82.68         3.59 o
   9   5   3        172.28        143.60         4.81 o
  10   5   3        171.57        193.37         7.50 o
  11   5   3         12.41          5.44         4.67 o
  -9   6   3          0.93          0.61         2.53 o
  -8   6   3         41.38         43.87         3.75 o
  -7   6   3         86.05        107.97         6.07 o
  -6   6   3        176.33        204.63         6.98 o
  -5   6   3          3.13         -0.16         3.45 o
  -4   6   3         27.36         29.72         4.10 o
  -3   6   3        807.04        710.37        20.91 o
  -2   6   3          0.90          2.72         2.84 o
  -1   6   3        495.77        597.48        13.18 o
   0   6   3        148.17         91.58         3.18 o
   1   6   3         48.39         77.78         2.73 o
   2   6   3        191.45        154.99         5.37 o
   3   6   3        100.54         62.03         4.49 o
   4   6   3         25.41         12.78         1.87 o
   5   6   3        661.42        724.57        19.59 o
   6   6   3        381.57        423.21         8.97 o
   7   6   3         97.47         78.80         2.96 o
   8   6   3        242.68        254.95         7.40 o
   9   6   3         14.38         29.55         2.27 o
  10   6   3        704.45        763.86        23.54 o
  11   6   3         81.27        101.69        10.18 o
  -9   7   3         10.08         11.06         2.03 o
  -8   7   3         20.96         39.83         5.17 o
  -7   7   3        118.41        130.08         6.23 o
  -6   7   3        228.14        238.36         7.31 o
  -5   7   3         12.70         14.46         3.63 o
  -4   7   3         11.23         20.30         3.43 o
  -3   7   3        215.38        238.49         8.62 o
  -2   7   3         74.28         79.23         4.72 o
  -1   7   3         68.23        105.82         3.79 o
   0   7   3       7179.68       7492.25       135.93 o
   1   7   3        468.54        341.43         9.30 o
   2   7   3       1813.55       1542.42        32.41 o
   3   7   3       3971.54       3656.29        65.63 o
   4   7   3       2659.37       2659.54        56.90 o
   5   7   3        162.48        108.75         6.22 o
   6   7   3        127.07        103.93         3.87 o
   7   7   3         50.54         38.54         2.57 o
   8   7   3         25.36         19.15         2.76 o
   9   7   3        168.18        160.47         5.17 o
  10   7   3          4.80          4.11         3.09 o
  11   7   3         50.34         68.12         8.49 o
  -9   8   3          0.57          0.25         4.12 o
  -8   8   3         21.70         15.42         7.47 o
  -7   8   3         35.19         22.18         4.21 o
  -6   8   3         14.74         22.73         3.55 o
  -5   8   3        239.15        191.85         7.53 o
  -4   8   3        381.73        442.07        13.74 o
  -3   8   3        277.51        276.60        11.08 o
  -2   8   3        284.40        266.52         8.50 o
  -1   8   3       1070.55       1212.06        23.07 o
   0   8   3        684.97        651.82        13.89 o
   1   8   3       6051.52       6128.30       106.30 o
   2   8   3         49.20         46.09         2.55 o
   3   8   3         16.47         31.03         2.47 o
   4   8   3        143.86        148.75         5.35 o
   5   8   3        215.19        246.46         6.71 o
   6   8   3        750.36        758.49        14.77 o
   7   8   3         19.70         15.23         2.44 o
   8   8   3          8.98         14.79         3.12 o
   9   8   3         32.25         30.35         2.51 o
  10   8   3         10.89          5.17         3.30 o
  11   8   3          4.67          6.31         5.31 o
  -8   9   3         15.91         37.18         5.88 o
  -7   9   3         84.50         86.01         4.14 o
  -6   9   3        132.62        158.19         5.65 o
  -5   9   3          6.98          2.85         2.77 o
  -4   9   3         24.22         16.83         2.87 o
  -3   9   3        116.90        130.56         6.05 o
  -2   9   3         32.59         29.91         2.41 o
  -1   9   3       4109.08       4096.41        88.24 o
   0   9   3        230.14        203.47         5.21 o
   1   9   3        641.45        809.36        15.13 o
   2   9   3        824.90        758.77        24.47 o
   3   9   3        568.93        669.05        12.40 o
   4   9   3         49.86         59.52         3.34 o
   5   9   3        134.51        104.34         4.19 o
   6   9   3        926.58        912.86        17.11 o
   7   9   3        565.74        523.59        10.64 o
   8   9   3         51.73         39.41         3.24 o
   9   9   3         13.50         18.47         2.86 o
  10   9   3         20.76         21.87         4.43 o
  11   9   3         19.25         23.68         5.36 o
  -8  10   3          0.74         -1.42         3.48 o
  -7  10   3        250.19        267.46         9.52 o
  -6  10   3        347.11        398.00        11.67 o
  -5  10   3         34.19         39.11         4.72 o
  -4  10   3         12.20          2.82         2.76 o
  -3  10   3        665.37        673.51        18.81 o
  -2  10   3          1.34          5.55         2.56 o
  -1  10   3       1431.03       1527.17        28.36 o
   0  10   3        622.31        655.17        13.01 o
   1  10   3         60.47         64.24         2.55 o
   2  10   3         15.45         21.39         2.55 o
   3  10   3       1908.81       1759.07        31.31 o
   4  10   3        703.36        680.44        11.42 o
   5  10   3        928.94        821.46        13.59 o
   6  10   3         55.15         57.52         3.96 o
   7  10   3       1147.32       1187.92        21.53 o
   8  10   3         74.07         97.48         4.77 o
   9  10   3          0.26         -0.30         1.82 o
  10  10   3          3.24          3.71         2.33 o
  -7  11   3          5.44          4.38         2.09 o
  -6  11   3          4.88          7.23         2.48 o
  -5  11   3         40.86         53.88         5.05 o
  -4  11   3         38.24         48.47         3.81 o
  -3  11   3        245.99        206.56         9.74 o
  -2  11   3        638.13        644.95        16.92 o
  -1  11   3         77.75         70.17         3.27 o
   0  11   3       1080.80       1182.21        20.15 o
   1  11   3        794.25        865.28        16.74 o
   2  11   3        685.85        665.49        14.43 o
   3  11   3          0.72          8.10         1.76 o
   4  11   3        692.03        668.36        12.15 o
   5  11   3       8361.39       8459.52       128.30 o
   6  11   3        991.79       1070.32        18.89 o
   7  11   3         10.50         13.17         2.59 o
   8  11   3         25.00         23.05         2.83 o
   9  11   3         80.04         64.00         5.54 o
  10  11   3        101.59        123.77         5.34 o
  -7  12   3         12.57          6.59         3.40 o
  -6  12   3        430.57        460.45         8.10 o
  -5  12   3          0.01          2.07         2.47 o
  -4  12   3          2.30          4.54         2.10 o
  -3  12   3        701.04        733.25        18.24 o
  -2  12   3          0.01          0.21         3.00 o
  -1  12   3          3.86          4.89         2.48 o
   0  12   3          0.93          1.69         2.14 o
   1  12   3         24.94         32.47         2.73 o
   2  12   3        610.79        566.15        12.24 o
   3  12   3          0.03         -1.12         1.69 o
   4  12   3         49.45         58.86         2.75 o
   5  12   3       2885.18       2948.99        51.60 o
   6  12   3         69.90         77.79         3.39 o
   7  12   3        163.82        187.82         5.45 o
   8  12   3         24.19         15.13         2.48 o
   9  12   3         56.74         53.18         3.22 o
  10  12   3          0.01          0.28         1.63 o
  -6  13   3         40.10         29.28         3.09 o
  -5  13   3          0.07          5.50         3.53 o
  -4  13   3          9.67         15.41         2.13 o
  -3  13   3         14.55         10.47         2.59 o
  -2  13   3        931.31        934.38        27.87 o
  -1  13   3          4.64          3.67         3.59 o
   0  13   3        183.97        228.88         6.69 o
   1  13   3        285.73        314.99         9.23 o
   2  13   3        103.94         92.18         3.21 o
   3  13   3         30.09         27.88         2.37 o
   4  13   3       1447.33       1525.37        33.45 o
   5  13   3        241.88        230.42         5.64 o
   6  13   3        294.07        261.77         5.55 o
   7  13   3          4.15          2.44         2.51 o
   8  13   3          0.26          0.43         2.43 o
   9  13   3        198.88        196.67         6.09 o
  10  13   3          0.08          0.30         2.28 o
  -6  14   3         21.23         15.88         1.81 o
  -5  14   3         38.65         46.36         4.41 o
  -4  14   3          0.91          0.92         1.86 o
  -3  14   3        521.10        585.68        11.30 o
  -2  14   3         96.81        117.56         5.25 o
  -1  14   3        518.69        514.97        13.58 o
   0  14   3         23.03         42.74         4.21 o
   1  14   3         55.42         51.54         3.36 o
   2  14   3         55.75         63.17         3.87 o
   3  14   3         12.45         17.89         2.19 o
   4  14   3        635.63        717.55        15.05 o
   5  14   3        128.41         92.17         4.71 o
   6  14   3         38.68         39.62         3.27 o
   7  14   3          4.59          6.46         2.87 o
   8  14   3         42.15         53.98         5.30 o
   9  14   3        232.42        269.62        16.50 o
  10  14   3         61.47         12.96         4.32 o
  -5  15   3         20.06         25.24         2.17 o
  -4  15   3          0.10         -0.91         1.42 o
  -3  15   3         88.77        103.22         6.32 o
  -2  15   3         68.49         55.04         6.10 o
  -1  15   3         50.63         85.13         6.42 o
   0  15   3          5.17          8.86         2.56 o
   1  15   3        101.26        108.06         4.07 o
   2  15   3        100.24        137.77         4.45 o
   3  15   3          0.09         -0.46         2.21 o
   4  15   3        921.24        948.61        21.96 o
   5  15   3       1748.93       2020.16        41.37 o
   6  15   3          2.51         -0.78         2.73 o
   7  15   3         41.08         49.24         4.42 o
   8  15   3        163.37        207.54         9.76 o
   9  15   3         35.50         32.50         4.16 o
  -4  16   3          2.75          2.78         1.57 o
  -3  16   3          0.05          3.44         1.81 o
  -2  16   3          5.67          4.34         2.90 o
  -1  16   3          8.07          4.26         2.36 o
   0  16   3         27.41         15.64         2.26 o
   1  16   3        224.44        224.69         6.46 o
   2  16   3         75.32         72.14        13.96 o
   3  16   3        110.36        127.14         5.10 o
   4  16   3          3.89          8.23         2.71 o
   5  16   3          7.74          3.96         2.53 o
   6  16   3          4.92         -0.36         4.81 o
   7  16   3        113.63         89.86         4.60 o
   8  16   3        434.22        456.63        17.01 o
  -3  17   3         17.76         10.75         1.39 o
  -2  17   3         84.42         85.58         4.58 o
  -1  17   3         34.85         24.61         3.12 o
   0  17   3         11.57         23.12         4.41 o
   1  17   3          0.21         -0.02         1.47 o
   2  17   3         25.34         17.27         3.93 o
   3  17   3         23.58         28.34         3.70 o
   4  17   3        100.48        166.09         7.76 o
   5  17   3          1.33          0.67         1.94 o
   6  17   3         15.37         12.53         2.84 o
   7  17   3          0.44          0.48         3.21 o
   8  17   3          4.96          6.72         1.63 o
  -2  18   3          3.95          2.87         4.20 o
  -1  18   3         18.32         18.46         2.26 o
   0  18   3         26.42         31.88         5.67 o
   1  18   3          0.44         -0.03         0.99 o
   2  18   3          3.42          1.54         4.20 o
   3  18   3         86.14         94.76         6.32 o
   4  18   3          1.10          2.05         2.71 o
   5  18   3          0.86         -1.17         1.73 o
   6  18   3        164.98        178.64         9.59 o
   7  18   3         50.34         21.17         2.77 o
   0  19   3         10.57          9.12         3.97 o
   1  19   3          0.82         -0.27         2.84 o
   2  19   3          5.80          8.64         3.37 o
   3  19   3         77.45         71.78         5.36 o
   4  19   3          2.39          4.12         3.26 o
   5  19   3         13.56         16.96         3.21 o
  -4 -17   4         75.92         59.56         4.69 o
  -3 -17   4          1.92          2.88         5.71 o
  -2 -17   4          4.85          5.41         3.77 o
  -1 -17   4         20.09         30.64         3.55 o
   0 -17   4          4.64          1.75         1.62 o
   1 -17   4         85.82         33.77         9.19 o
  -6 -16   4          5.11          9.04         5.36 o
  -5 -16   4         24.55         23.56         4.16 o
  -4 -16   4         57.23         81.27         9.96 o
  -3 -16   4         93.84         68.68         8.38 o
  -2 -16   4         23.78         13.55         8.95 o
  -1 -16   4         49.45         57.26         6.76 o
   0 -16   4         55.41         78.72        15.94 o
   1 -16   4         37.00         34.57         2.34 o
   2 -16   4          1.34          2.66         2.66 o
   3 -16   4         24.82         17.93         8.04 o
  -7 -15   4          1.04         -0.65         4.82 o
  -6 -15   4         37.56         60.21         4.36 o
  -5 -15   4          4.06          8.39         3.95 o
  -4 -15   4        228.09        217.45        18.38 o
  -3 -15   4        179.97        176.26         8.40 o
  -2 -15   4         96.78         82.56         4.18 o
  -1 -15   4         30.79         32.13         4.98 o
   0 -15   4          3.64          7.70         2.57 o
   1 -15   4         36.40         36.35         4.01 o
   2 -15   4         11.39         30.25         3.19 o
   3 -15   4          0.33         -0.50         5.24 o
   4 -15   4         64.24         66.81         3.30 o
  -7 -14   4          1.08          3.60         6.28 o
  -6 -14   4        151.26        163.47        13.39 o
  -5 -14   4         44.27         58.90         3.79 o
  -4 -14   4         95.82         91.25         6.94 o
  -3 -14   4          6.93          7.51         2.54 o
  -2 -14   4          0.57         -0.14         2.16 o
  -1 -14   4         58.47         77.33         5.21 o
   0 -14   4         83.88         72.89         6.16 o
   1 -14   4        191.37        179.51         7.40 o
   2 -14   4          1.23          2.85         2.19 o
   3 -14   4         85.10         75.41         7.80 o
   4 -14   4         23.30          8.38         4.47 o
   5 -14   4         24.17         26.55         9.04 o
  -8 -13   4          3.05          7.40         6.90 o
  -7 -13   4         66.54         72.14         6.96 o
  -6 -13   4         73.78         69.77         3.42 o
  -5 -13   4         24.29         24.71         2.85 o
  -4 -13   4        462.94        472.72        19.67 o
  -3 -13   4        432.90        443.19        14.18 o
  -2 -13   4         26.36         26.75         2.37 o
  -1 -13   4        117.59        130.87         4.95 o
   0 -13   4         67.41         80.98         3.81 o
   1 -13   4        179.17        189.46         7.08 o
   2 -13   4         35.67         46.73         3.81 o
   3 -13   4         68.18         57.32         4.25 o
   4 -13   4         12.21         15.65         4.11 o
   5 -13   4         47.94         45.78         6.52 o
   6 -13   4         19.16         14.80         6.85 o
  -9 -12   4         20.80          5.51         3.87 o
  -8 -12   4          7.22          9.07         2.27 o
  -7 -12   4          3.35          6.48         3.67 o
  -6 -12   4          1.29         -0.07         2.62 o
  -5 -12   4        450.29        408.08        14.99 o
  -4 -12   4         13.48         24.37         2.47 o
  -3 -12   4         98.43        166.40         5.25 o
  -2 -12   4          3.09          1.88         1.78 o
  -1 -12   4         72.54         75.51         3.69 o
   0 -12   4         19.87         15.35         2.62 o
   1 -12   4         43.86         46.25         4.78 o
   2 -12   4         59.22         51.24         2.99 o
   3 -12   4         69.10         58.42         4.96 o
   4 -12   4        293.10        292.28        10.59 o
   5 -12   4        218.73        205.04        13.61 o
   6 -12   4         46.82         38.85         3.03 o
  -9 -11   4         68.13         63.44         4.50 o
  -8 -11   4         53.84         56.16         5.03 o
  -7 -11   4         76.22         50.37         3.45 o
  -6 -11   4        287.59        291.32         9.31 o
  -5 -11   4         13.34         21.94         2.73 o
  -4 -11   4          0.43          2.75         2.08 o
  -3 -11   4        292.62        343.82         7.23 o
  -2 -11   4        802.06        926.25        19.38 o
  -1 -11   4         47.54         36.54         2.51 o
   0 -11   4         47.60         46.43         2.82 o
   1 -11   4        127.97        173.59         7.98 o
   2 -11   4       1083.69       1076.33        23.12 o
   3 -11   4        246.40        239.56         6.18 o
   4 -11   4        106.23        129.37         6.71 o
   5 -11   4        386.52        356.94        10.06 o
   6 -11   4        114.66        105.68         6.96 o
   7 -11   4          6.85          5.84         2.43 o
  -9 -10   4        337.82        326.58        17.68 o
  -8 -10   4          4.43          0.79         2.69 o
  -7 -10   4          2.28          8.92         3.16 o
  -6 -10   4        162.20        190.90         6.13 o
  -5 -10   4         10.37         11.05         2.18 o
  -4 -10   4         58.77         52.14         3.58 o
  -3 -10   4         37.84         40.49         2.45 o
  -2 -10   4        557.51        505.91        10.16 o
  -1 -10   4        807.26        822.20        23.69 o
   0 -10   4       1151.83       1204.68        23.94 o
   1 -10   4        145.53         96.63         4.26 o
   2 -10   4       1093.07       1224.07        23.97 o
   3 -10   4        440.06        417.33        15.43 o
   4 -10   4         50.05         45.66         2.95 o
   5 -10   4        505.95        486.77        18.06 o
   6 -10   4         14.65         12.94         2.97 o
   7 -10   4         99.74         59.28        14.25 o
 -10  -9   4        337.86        279.88        53.45 o
  -9  -9   4         27.89         32.81         4.29 o
  -8  -9   4        168.45        178.07         9.80 o
  -7  -9   4          3.85          3.58         2.87 o
  -6  -9   4        290.62        238.29         5.36 o
  -5  -9   4         19.85         49.94         3.15 o
  -4  -9   4         15.08          8.76         1.93 o
  -3  -9   4          4.48          8.48         1.73 o
  -2  -9   4        119.07        125.60         6.19 o
  -1  -9   4       1517.49       1703.04        39.79 o
   0  -9   4         97.03        122.86         5.98 o
   1  -9   4        504.57        453.97         9.31 o
   2  -9   4        369.72        407.86        10.06 o
   3  -9   4        347.49        320.87         7.34 o
   4  -9   4        471.45        493.33        14.27 o
   5  -9   4         91.16         87.98         4.05 o
   6  -9   4        642.58        687.77        18.91 o
   7  -9   4          9.28          2.43         3.63 o
   8  -9   4         64.10         63.18         7.22 o
 -10  -8   4         19.75         24.68         2.49 o
  -9  -8   4          0.19         -0.71         3.15 o
  -8  -8   4        450.01        472.57        12.09 o
  -7  -8   4         17.37         10.63         2.55 o
  -6  -8   4         23.60         11.84         2.09 o
  -5  -8   4        585.25        620.50        14.49 o
  -4  -8   4         27.39         39.92         2.55 o
  -3  -8   4       1467.52       1390.67        31.51 o
  -2  -8   4       1568.79       1588.39        29.39 o
  -1  -8   4          3.35          0.28         2.50 o
   0  -8   4       1474.39       1577.64        29.05 o
   1  -8   4          0.09          4.31         2.22 o
   2  -8   4         54.63         57.56         4.62 o
   3  -8   4        330.70        390.62         9.70 o
   4  -8   4        559.88        517.99        13.58 o
   5  -8   4       1050.54       1105.22        44.05 o
   6  -8   4         27.13         40.87         3.23 o
   7  -8   4          0.12          1.95         2.97 o
   8  -8   4         14.57         17.21         7.43 o
   9  -8   4          0.06          7.25         5.06 o
 -10  -7   4          2.85          7.27         2.26 o
  -9  -7   4         10.66          8.56         2.34 o
  -8  -7   4        221.59        210.32         6.82 o
  -7  -7   4          3.82          1.49         2.90 o
  -6  -7   4         66.11         42.45         3.04 o
  -5  -7   4         14.58          9.25         1.75 o
  -4  -7   4          2.69          6.55         1.65 o
  -3  -7   4        155.04        136.12         5.86 o
  -2  -7   4         22.60         27.75         2.20 o
  -1  -7   4         58.44         88.78         4.20 o
   0  -7   4        526.87        436.33        10.37 o
   1  -7   4          4.62         33.11         3.98 o
   2  -7   4          0.29          2.56         2.02 o
   3  -7   4         49.11         53.98         3.78 o
   4  -7   4        361.06        326.67         7.55 o
   5  -7   4       1269.17       1229.81        30.80 o
   6  -7   4       1022.03       1058.93        21.94 o
   7  -7   4         80.05         86.69         4.88 o
   8  -7   4          3.20          2.68         4.48 o
 -10  -6   4         31.16         35.11         3.79 o
  -9  -6   4         39.55         48.69         3.98 o
  -8  -6   4          0.42         -1.62         2.43 o
  -7  -6   4        161.10        160.73         5.18 o
  -6  -6   4          7.36          2.71         2.52 o
  -5  -6   4        137.84        155.95         3.94 o
  -4  -6   4         10.21         18.87         2.60 o
  -3  -6   4        120.12        137.32         5.51 o
  -2  -6   4         11.81         10.12         1.47 o
  -1  -6   4         11.66         53.28         3.56 o
   0  -6   4        133.04        202.86         5.78 o
   1  -6   4       2126.23       2118.14        43.28 o
   2  -6   4        587.15        609.34        14.74 o
   3  -6   4       1099.35       1082.95        30.95 o
   4  -6   4        601.11        550.92        13.44 o
   5  -6   4         78.10         43.95         2.88 o
   6  -6   4        191.10        157.05         4.77 o
   7  -6   4        346.67        382.26        10.81 o
   8  -6   4         80.51         77.94         5.59 o
   9  -6   4        210.50        112.27        84.83 o
 -10  -5   4         26.84         41.91         5.31 o
  -9  -5   4        307.91        261.65        11.40 o
  -8  -5   4         18.49         32.45         2.63 o
  -7  -5   4         67.21         55.77         3.66 o
  -6  -5   4        168.46        186.61         5.64 o
  -5  -5   4        115.60        112.64         3.58 o
  -4  -5   4        907.23       1028.09        20.84 o
  -3  -5   4        483.86        374.94         7.37 o
  -2  -5   4       1262.38       1174.02        16.25 o
  -1  -5   4         63.70         75.69         3.14 o
   0  -5   4         42.40         40.99         2.92 o
   1  -5   4          2.77         12.41         1.85 o
   2  -5   4       7403.87       8393.53       208.84 o
   3  -5   4       1096.89        912.18        47.10 o
   4  -5   4       1152.56       1185.31        23.23 o
   5  -5   4          6.00          4.03         1.85 o
   6  -5   4         47.25         47.70         2.79 o
   7  -5   4        172.63        180.49         7.04 o
   8  -5   4         30.91         32.47         4.31 o
   9  -5   4          0.05          6.08         6.61 o
  10  -5   4         45.77         55.86         8.24 o
 -10  -4   4         33.88         36.99         3.97 o
  -9  -4   4         70.50         65.60         3.38 o
  -8  -4   4         76.64         61.16         3.39 o
  -7  -4   4        364.09        347.11        10.03 o
  -6  -4   4        131.35        116.98         3.79 o
  -5  -4   4        210.18        215.14         5.79 o
  -4  -4   4        898.61       1004.41        16.93 o
  -3  -4   4       9155.56       8865.70       132.96 o
  -2  -4   4       1654.41       1667.85        25.94 o
  -1  -4   4         16.09         20.52         2.27 o
   0  -4   4        604.64        439.49         9.45 o
   1  -4   4       6496.68       7148.45       137.21 o
   2  -4   4        808.56       1037.83        26.42 o
   3  -4   4        242.74        173.26        11.10 o
   4  -4   4        584.94        643.65        19.90 o
   5  -4   4        825.25        841.50        14.59 o
   6  -4   4         44.65         63.45         3.38 o
   7  -4   4         71.46         62.26         4.68 o
   8  -4   4         42.66         55.29         6.03 o
   9  -4   4        147.37        152.88        19.76 o
  10  -4   4          1.58         -3.92         8.19 o
 -10  -3   4         29.84         15.17         2.41 o
  -9  -3   4        113.92        104.65         4.81 o
  -8  -3   4          6.92          2.55         2.71 o
  -7  -3   4         55.82         55.62         3.45 o
  -6  -3   4          3.06          3.14         2.71 o
  -5  -3   4          3.53          4.64         1.90 o
  -4  -3   4          9.54         11.14         1.80 o
  -3  -3   4       1111.78       1075.00        16.18 o
  -2  -3   4        197.87        226.32         4.32 o
  -1  -3   4       2347.14       2454.24        40.80 o
   0  -3   4          6.24         19.64         3.50 o
   1  -3   4        655.75        996.55        24.68 o
   2  -3   4        226.27        124.57         4.34 o
   3  -3   4       3489.97       3699.88       114.90 o
   4  -3   4       1584.19       1801.01        44.01 o
   5  -3   4       1574.70       1807.38        42.43 o
   6  -3   4         50.85         46.72         2.67 o
   7  -3   4         36.85         33.22         2.43 o
   8  -3   4         17.38          9.55         3.05 o
   9  -3   4         28.80         38.80         6.40 o
  10  -3   4          5.92          5.66        11.17 o
 -10  -2   4         30.39         20.68         2.60 o
  -9  -2   4         63.22         58.90         4.13 o
  -8  -2   4         20.50         38.53         3.24 o
  -7  -2   4        523.32        526.22        11.87 o
  -6  -2   4         92.07         87.10         3.20 o
  -5  -2   4        345.14        395.49         8.35 o
  -4  -2   4       1344.31       1358.92        24.24 o
  -3  -2   4        364.07        297.42         7.38 o
  -2  -2   4        253.57        231.44         4.56 o
  -1  -2   4          0.78          1.88         1.43 o
   0  -2   4       1303.12        763.66        19.07 o
   1  -2   4        494.16        402.05        13.12 o
   2  -2   4       1028.48       1149.50        38.41 o
   3  -2   4        197.45        210.08         9.22 o
   4  -2   4        318.18        370.22        14.13 o
   5  -2   4        114.69         85.61         8.01 o
   6  -2   4        141.87        126.24         3.75 o
   7  -2   4         16.43         25.45         2.73 o
   8  -2   4        115.46        153.25         7.99 o
   9  -2   4          6.50          2.45         2.78 o
  10  -2   4          5.85          5.96         6.27 o
  11  -2   4         79.82         62.62         4.60 o
 -10  -1   4          0.07          2.50         2.45 o
  -9  -1   4         82.59         87.41         3.78 o
  -8  -1   4         49.44         59.79         3.94 o
  -7  -1   4         50.45         46.84         3.21 o
  -6  -1   4        642.70        631.15        12.49 o
  -5  -1   4       2704.53       2725.36        47.41 o
  -4  -1   4         48.87         84.30         3.83 o
  -3  -1   4       4788.21       4344.88        81.08 o
  -2  -1   4       3005.94       3274.06        60.94 o
  -1  -1   4       2155.74       2109.58        35.09 o
   0  -1   4         63.85         51.29         2.74 o
   1  -1   4       1428.48       1792.96        35.20 o
   2  -1   4       1687.09       1856.85        68.99 o
   3  -1   4       1502.21       1404.38        38.92 o
   4  -1   4        709.11        536.54        21.43 o
   5  -1   4        569.26        378.58        15.58 o
   6  -1   4         45.29         57.73         3.10 o
   7  -1   4         10.72          4.86         1.95 o
   8  -1   4        180.91        154.43         6.56 o
   9  -1   4         21.74         16.70         3.93 o
  10  -1   4         96.85         90.46         8.82 o
  11  -1   4          1.07         -1.04         4.03 o
 -10   0   4          1.87          1.61         3.30 o
  -9   0   4          0.94          3.56         2.83 o
  -8   0   4         22.14         28.84         3.03 o
  -7   0   4        135.54        115.40         5.49 o
  -6   0   4         15.03         14.81         2.93 o
  -5   0   4        275.35        315.94         8.38 o
  -4   0   4         50.21         47.39         2.50 o
  -3   0   4          0.38          4.59         2.52 o
  -2   0   4         74.49         54.68         2.28 o
  -1   0   4      18597.26      18608.59       335.79 o
   0   0   4       1439.67       1346.02        35.79 o
   1   0   4       4144.80       2961.56        87.39 o
   2   0   4        188.71        162.23        15.63 o
   3   0   4        105.98         99.10         4.15 o
   4   0   4        575.06        655.01        28.40 o
   5   0   4         34.47         18.88         2.82 o
   6   0   4        693.76        668.17        14.55 o
   7   0   4          5.14          2.97         2.22 o
   8   0   4        368.65        374.51         8.34 o
   9   0   4          0.05         -0.43         3.70 o
  10   0   4        120.97        139.77         8.27 o
  11   0   4          8.98         14.51         5.07 o
 -10   1   4          0.14          3.18         5.11 o
  -9   1   4         10.57          9.28         3.21 o
  -8   1   4         18.96         25.33         4.49 o
  -7   1   4         75.56         73.47         4.12 o
  -6   1   4         14.78         18.65         2.74 o
  -5   1   4         59.58         48.06         3.95 o
  -4   1   4        688.81        516.55        16.13 o
  -3   1   4        796.42        792.57        19.88 o
  -2   1   4         16.21         21.70         1.99 o
  -1   1   4        998.41       1105.31        22.26 o
   0   1   4        243.84        239.81         5.49 o
   1   1   4      46187.89      46737.20       948.96 o
   2   1   4       5802.31       6024.41       200.19 o
   3   1   4        815.29       1021.58        28.67 o
   4   1   4        244.98        357.07        22.30 o
   5   1   4          2.00         11.03         4.55 o
   6   1   4         25.67         16.35         2.28 o
   7   1   4         29.80         40.04         2.98 o
   8   1   4        346.51        334.78        10.07 o
   9   1   4         99.93        118.58        10.34 o
  10   1   4        465.35        533.29        22.37 o
  11   1   4         15.40         17.22         5.66 o
 -10   2   4          4.97          3.92         4.82 o
  -9   2   4         27.78         37.42         2.98 o
  -8   2   4        376.65        300.97        10.82 o
  -7   2   4         36.75         40.14         3.22 o
  -6   2   4         24.80         32.35         3.67 o
  -5   2   4        648.07        694.18        17.28 o
  -4   2   4        919.30        924.55        21.74 o
  -3   2   4        242.81        260.77         8.44 o
  -2   2   4       8344.78       8915.55       184.68 o
  -1   2   4       1360.51       1543.24        33.08 o
   0   2   4         87.44        102.87         2.97 o
   1   2   4      16756.77      15777.09       362.24 o
   2   2   4       1383.71       1186.27        27.34 o
   3   2   4        317.02        326.73        11.44 o
   4   2   4         18.03          7.57         4.97 o
   5   2   4        254.86        237.47        48.44 o
   6   2   4        985.54        921.36        19.94 o
   7   2   4         45.16         47.22         2.58 o
   8   2   4        369.52        362.93         8.43 o
   9   2   4        279.44        288.35         8.45 o
  10   2   4          6.84          6.68         4.22 o
  11   2   4         15.04         15.88         3.73 o
  -9   3   4          0.04          0.11         3.80 o
  -8   3   4        175.16        163.66         7.54 o
  -7   3   4        167.05        138.25         6.42 o
  -6   3   4         19.22         10.44         4.40 o
  -5   3   4        441.73        452.99        12.26 o
  -4   3   4       2325.28       2578.53        56.28 o
  -3   3   4        240.64        193.83         6.76 o
  -2   3   4         33.19        114.61         4.70 o
  -1   3   4        406.90        652.62        15.92 o
   0   3   4        803.57        651.75        12.48 o
   1   3   4        980.01       1381.53        31.15 o
   2   3   4       5655.80       6203.12       174.35 o
   3   3   4          0.56          5.18         4.03 o
   4   3   4        221.28        189.45         8.31 o
   5   3   4          0.21          5.25         4.02 o
   6   3   4         22.07         10.21         3.23 o
   7   3   4          7.36          4.78         1.82 o
   8   3   4         73.52         70.09         4.60 o
   9   3   4         75.05         83.16         5.04 o
  10   3   4         90.11         89.12         6.22 o
  11   3   4          0.50         -0.98         4.37 o
 -10   4   4          4.68          2.43         3.38 o
  -9   4   4          2.94          4.87         4.26 o
  -8   4   4        166.72        203.11         7.84 o
  -7   4   4        843.08        778.94        19.21 o
  -6   4   4        109.51        111.01         7.84 o
  -5   4   4       1034.08       1068.89        21.59 o
  -4   4   4         69.86         59.28         3.32 o
  -3   4   4       2500.20       2746.73        74.67 o
  -2   4   4        117.14        239.79        13.82 o
  -1   4   4        143.01        142.87         4.40 o
   0   4   4       3698.69       3573.63        81.10 o
   1   4   4        624.57        624.32        13.67 o
   2   4   4       4278.66       4460.79        82.88 o
   3   4   4        132.19        126.40        13.72 o
   4   4   4        673.25        607.43        27.81 o
   5   4   4        891.32        956.46        33.97 o
   6   4   4        112.30         73.85         3.88 o
   7   4   4          2.16          0.69         1.49 o
   8   4   4       1806.12       1867.03        29.00 o
   9   4   4        277.41        262.52         8.45 o
  10   4   4        296.19        323.12        10.20 o
  11   4   4        115.57        133.58         8.49 o
  -9   5   4          7.72          4.35         2.00 o
  -8   5   4          0.03          0.10         2.80 o
  -7   5   4         32.30         32.06         3.57 o
  -6   5   4        183.58        187.65         8.50 o
  -5   5   4       1248.30       1327.60        42.34 o
  -4   5   4        193.51        175.70         5.90 o
  -3   5   4         84.33         72.19         4.45 o
  -2   5   4         49.09         92.90         4.92 o
  -1   5   4        662.51        662.44        15.04 o
   0   5   4        785.77        790.80        16.60 o
   1   5   4        391.99        561.41        15.46 o
   2   5   4          5.93          9.20         2.03 o
   3   5   4       1968.62       1800.45        45.49 o
   4   5   4        761.45        983.28        23.75 o
   5   5   4       2382.64       2110.52        53.38 o
   6   5   4         82.34         83.87         3.71 o
   7   5   4        793.45        710.02        12.31 o
   8   5   4        100.92        123.52         3.74 o
   9   5   4         93.77        123.43         5.43 o
  10   5   4         28.82         26.25         3.50 o
  11   5   4          3.85          0.11         1.32 o
  -9   6   4        104.70         78.79         7.61 o
  -8   6   4         52.98         60.61         4.02 o
  -7   6   4          5.76          2.16         2.50 o
  -6   6   4        645.94        645.82        20.70 o
  -5   6   4         67.62         67.14         3.91 o
  -4   6   4        442.35        433.37        12.57 o
  -3   6   4        160.00        214.82         8.32 o
  -2   6   4        129.44        105.50         6.12 o
  -1   6   4       1253.11       1386.49        26.56 o
   0   6   4         50.47         37.95         3.18 o
   1   6   4       1150.67        947.58        21.82 o
   2   6   4          3.02         -1.47         2.09 o
   3   6   4         30.78          3.22         1.56 o
   4   6   4        116.08        183.87         6.44 o
   5   6   4         37.57         47.22         4.75 o
   6   6   4       1148.12       1137.08        18.32 o
   7   6   4        133.60        150.15         4.61 o
   8   6   4        277.96        337.87         7.10 o
   9   6   4       1113.11       1174.26        24.27 o
  10   6   4         19.11         28.98         4.15 o
  11   6   4          3.00         -0.80         2.61 o
  -9   7   4         21.05         26.27         6.55 o
  -8   7   4        176.93        186.72         9.00 o
  -7   7   4          0.52          3.05         2.51 o
  -6   7   4         11.28          9.82         2.37 o
  -5   7   4         23.95         12.89         2.70 o
  -4   7   4         88.81        100.76         5.96 o
  -3   7   4        150.08        216.85         6.89 o
  -2   7   4       1565.84       1593.29        43.57 o
  -1   7   4       1504.42       1623.23        33.49 o
   0   7   4          6.01         14.12         2.26 o
   1   7   4        131.22        280.84         6.78 o
   2   7   4        889.88        949.33        17.51 o
   3   7   4        780.75        782.61        16.08 o
   4   7   4        169.94        143.56         4.38 o
   5   7   4        245.31        228.13         6.86 o
   6   7   4         15.39         14.56         2.05 o
   7   7   4         50.56         56.93         3.15 o
   8   7   4         65.48         73.73         4.11 o
   9   7   4          6.62          9.45         2.44 o
  10   7   4        431.14        485.26        14.07 o
  11   7   4         26.07          3.33         9.43 o
  -9   8   4          4.44          1.94         3.08 o
  -8   8   4          2.24         14.70         9.14 o
  -7   8   4         14.54         10.67         2.04 o
  -6   8   4         83.53         79.32         4.24 o
  -5   8   4         67.99         83.18         4.32 o
  -4   8   4        215.36        191.07         7.16 o
  -3   8   4         23.44          6.35         2.80 o
  -2   8   4        458.41        544.91        17.11 o
  -1   8   4       5184.75       5331.21       113.85 o
   0   8   4       1027.44       1010.53        19.87 o
   1   8   4        143.81         66.27         3.67 o
   2   8   4        327.11        372.61         8.71 o
   3   8   4         17.95         17.29         2.58 o
   4   8   4        582.69        573.64        12.38 o
   5   8   4         49.65         50.08         2.97 o
   6   8   4          8.01          7.52         2.10 o
   7   8   4        794.93        814.77        18.19 o
   8   8   4        110.80         83.09         3.51 o
   9   8   4        132.25        120.95         4.76 o
  10   8   4          9.51          8.64         2.66 o
  11   8   4          0.00          0.74         2.09 o
  -8   9   4          1.24          7.94         7.05 o
  -7   9   4         57.24         62.88         2.95 o
  -6   9   4         28.54         41.93         3.75 o
  -5   9   4        308.26        295.29         8.81 o
  -4   9   4        382.63        350.63         9.89 o
  -3   9   4        167.68        182.67         6.62 o
  -2   9   4        159.50        163.18         4.84 o
  -1   9   4          9.44          8.33         2.42 o
   0   9   4        147.37        126.40         4.15 o
   1   9   4       1322.14       1363.97        25.28 o
   2   9   4        260.23        225.33         7.77 o
   3   9   4       1653.91       1508.76        27.23 o
   4   9   4        663.19        636.69        13.64 o
   5   9   4        696.18        725.55        13.29 o
   6   9   4        592.58        653.81        13.56 o
   7   9   4         63.99         67.26         4.30 o
   8   9   4       1091.84       1128.29        37.20 o
   9   9   4         23.28         23.11         3.36 o
  10   9   4        110.17         93.18         4.33 o
  11   9   4         26.41         18.67         5.31 o
  -8  10   4         14.83         24.57         3.13 o
  -7  10   4        134.72        150.14         5.53 o
  -6  10   4        104.02        115.23         4.60 o
  -5  10   4        120.32        115.16         6.19 o
  -4  10   4         84.31         70.59         4.90 o
  -3  10   4       2980.29       2926.44        65.73 o
  -2  10   4         18.47         40.46         5.30 o
  -1  10   4         23.22         28.26         2.92 o
   0  10   4       1348.67       1593.55        24.13 o
   1  10   4       2030.38       1804.18        33.56 o
   2  10   4       1086.10       1091.28        22.97 o
   3  10   4        637.39        601.85        11.03 o
   4  10   4        142.67        109.28         3.01 o
   5  10   4          6.28          1.85         1.63 o
   6  10   4        132.62        137.36         5.43 o
   7  10   4         86.52         82.93         4.28 o
   8  10   4         33.75         41.86         3.10 o
   9  10   4          0.13          0.52         2.24 o
  10  10   4          8.99         12.67         3.07 o
  11  10   4         22.98         20.46         4.62 o
  -7  11   4         80.06         63.98         3.91 o
  -6  11   4          8.90         10.01         1.94 o
  -5  11   4         12.29         17.92         3.04 o
  -4  11   4        608.13        565.31        13.37 o
  -3  11   4          0.01         -0.44         3.14 o
  -2  11   4         28.19         31.86         3.60 o
  -1  11   4         97.28        111.67         4.15 o
   0  11   4         67.70         67.06         2.79 o
   1  11   4         63.45         60.96         2.61 o
   2  11   4        124.58        133.66         3.36 o
   3  11   4        158.25        149.85         4.45 o
   4  11   4         86.05         59.53         2.99 o
   5  11   4          2.22         11.74         2.12 o
   6  11   4         13.30         11.55         2.14 o
   7  11   4        119.55        120.49         5.57 o
   8  11   4        142.46        131.43         4.72 o
   9  11   4        120.21        142.60         4.61 o
  10  11   4          5.09          5.01         2.31 o
  -7  12   4          0.08          2.72         2.51 o
  -6  12   4         16.11         30.09         2.35 o
  -5  12   4         63.66         77.80         4.34 o
  -4  12   4        160.69        163.64         5.04 o
  -3  12   4         24.29         34.52         2.71 o
  -2  12   4        352.98        340.99         9.09 o
  -1  12   4        234.50        244.76         6.52 o
   0  12   4         32.80         27.79         2.36 o
   1  12   4         47.41         56.97         3.37 o
   2  12   4         28.72         35.39         2.11 o
   3  12   4        530.79        592.16         9.87 o
   4  12   4        300.37        302.19        10.94 o
   5  12   4       1045.83       1096.69        19.04 o
   6  12   4        199.48        211.58         5.84 o
   7  12   4         63.19         75.56         3.73 o
   8  12   4          6.98          7.71         2.02 o
   9  12   4         13.25         19.61         2.31 o
  10  12   4         14.16          8.95         2.52 o
  -6  13   4          3.48          4.11         1.65 o
  -5  13   4          9.74          7.23         2.85 o
  -4  13   4         50.77         54.75         3.46 o
  -3  13   4        181.78        185.09         5.62 o
  -2  13   4          0.64          4.18         2.29 o
  -1  13   4         12.41         11.75         2.65 o
   0  13   4         19.90         14.76         2.37 o
   1  13   4         19.43         12.87         2.45 o
   2  13   4        579.38        601.87        12.28 o
   3  13   4          6.20          7.10         1.65 o
   4  13   4       1344.79       1403.67        27.69 o
   5  13   4        325.55        313.90         9.34 o
   6  13   4        194.13        204.19         5.97 o
   7  13   4          1.90          6.72         2.40 o
   8  13   4        254.97        225.20         4.62 o
   9  13   4         33.63         37.48         3.62 o
  10  13   4         44.28         40.96         9.33 o
  -5  14   4        113.41         68.19         7.37 o
  -4  14   4         32.08         45.55         6.30 o
  -3  14   4          3.52          0.71         2.30 o
  -2  14   4          9.50          2.92         3.69 o
  -1  14   4         66.44         72.41         4.49 o
   0  14   4         79.94         71.50         3.58 o
   1  14   4        217.72        233.96         6.31 o
   2  14   4        532.72        556.46        14.16 o
   3  14   4         75.86         79.15         3.15 o
   4  14   4        218.05        196.04         7.11 o
   5  14   4         97.61        103.73         5.60 o
   6  14   4         84.34         64.91         5.21 o
   7  14   4        295.11        317.10         9.92 o
   8  14   4         31.97         39.59         4.76 o
   9  14   4         10.74          6.36         2.43 o
  10  14   4         65.92         22.99         5.16 o
  -5  15   4          3.10          0.95         1.37 o
  -4  15   4         60.16         79.62        12.13 o
  -3  15   4         13.59          7.74         2.50 o
  -2  15   4         20.80         10.35         3.53 o
  -1  15   4         68.94         87.77         4.55 o
   0  15   4         76.89         79.63         3.85 o
   1  15   4         43.21         46.95         3.34 o
   2  15   4        108.02        105.08         4.05 o
   3  15   4        114.32        132.37         4.23 o
   4  15   4        589.17        692.97        15.20 o
   5  15   4        100.12        125.95         6.20 o
   6  15   4         98.70        113.64         5.04 o
   7  15   4        148.10        151.41         6.94 o
   8  15   4         17.74         12.00         2.99 o
   9  15   4         15.81         19.50         3.13 o
  -4  16   4         93.90         92.90         3.58 o
  -3  16   4          0.57          0.67         1.72 o
  -2  16   4          0.01          9.16         3.08 o
  -1  16   4         77.13         79.27         4.51 o
   0  16   4        120.34        110.49         6.00 o
   1  16   4          0.01         -2.12         2.12 o
   2  16   4         13.81         18.02         2.15 o
   3  16   4        101.09         98.32         4.77 o
   4  16   4         27.43         22.39         2.80 o
   5  16   4         21.09         11.83         3.13 o
   6  16   4        259.92        288.19         9.26 o
   7  16   4         90.13         70.65         4.24 o
   8  16   4          6.61          7.27         2.57 o
   9  16   4         64.37         46.77         6.06 o
  -3  17   4         10.84         17.32         1.53 o
  -2  17   4          2.10          2.34         1.83 o
  -1  17   4         21.24         29.30         2.69 o
   0  17   4         52.44         52.20         3.52 o
   1  17   4          0.03          0.73         1.88 o
   2  17   4         52.64         38.00         8.37 o
   3  17   4         36.93         26.56         5.22 o
   4  17   4          3.92         -0.93         3.03 o
   5  17   4          0.38          1.15         1.82 o
   6  17   4         12.65          5.90         2.11 o
   7  17   4         13.49         13.67         4.59 o
   8  17   4         10.63         15.04         5.71 o
  -2  18   4         45.88         65.52        18.32 o
  -1  18   4         13.81         11.70         3.15 o
   0  18   4        122.54         92.07         6.78 o
   1  18   4         19.98          5.81         3.28 o
   2  18   4          0.31         -1.28         2.89 o
   3  18   4         45.38         39.40         7.21 o
   4  18   4         33.06         25.33         4.47 o
   5  18   4          5.56          1.41         2.18 o
   6  18   4        221.39        248.77        12.31 o
   7  18   4         26.63         28.52         3.56 o
   0  19   4          4.50          8.49         2.83 o
   1  19   4         10.06          5.15         3.09 o
   2  19   4          4.83          1.21         6.18 o
   3  19   4          6.30          5.12         2.28 o
   4  19   4          1.61          1.30         2.55 o
   5  19   4          2.38          3.13         3.72 o
   6  19   4        102.99         68.85        11.17 o
  -3 -17   5          6.78          6.48         2.43 o
  -2 -17   5          7.94          3.79         2.59 o
  -1 -17   5         37.70         38.80        11.27 o
   0 -17   5         69.51         25.32         6.85 o
  -5 -16   5         90.86         73.98         8.69 o
  -4 -16   5        196.84        185.77        19.22 o
  -3 -16   5         17.17         19.28         4.35 o
  -2 -16   5        132.29        120.85        15.84 o
  -1 -16   5        148.07        149.94         8.14 o
   0 -16   5         54.71         71.75        12.66 o
   1 -16   5          4.46          1.65         2.79 o
   2 -16   5         10.77         14.46         2.40 o
  -6 -15   5         37.23         45.53         8.09 o
  -5 -15   5          0.45         -1.31         4.76 o
  -4 -15   5         16.52         21.93         3.14 o
  -3 -15   5        124.53        115.88         5.11 o
  -2 -15   5        106.21        128.92         7.29 o
  -1 -15   5         53.61         55.11         3.56 o
   0 -15   5        220.18        265.65        10.34 o
   1 -15   5         16.91         11.58         3.16 o
   2 -15   5        104.37        102.61         9.42 o
   3 -15   5          6.93          5.98         2.73 o
   4 -15   5          8.66          1.04         5.16 o
  -7 -14   5         12.69         20.89         2.96 o
  -6 -14   5         16.93         11.20         6.43 o
  -5 -14   5          5.14          6.87         3.82 o
  -4 -14   5        371.94        426.24        15.73 o
  -3 -14   5        164.80        179.62         6.15 o
  -2 -14   5          0.12          2.16         3.30 o
  -1 -14   5          0.04         -0.85         3.02 o
   0 -14   5        249.51        283.48        12.81 o
   1 -14   5         16.56         18.31         3.45 o
   2 -14   5         68.67         54.91         3.40 o
   3 -14   5         13.61         11.20         3.80 o
   4 -14   5         55.33         51.50        10.18 o
   5 -14   5         60.77         14.90         6.26 o
  -8 -13   5         53.18         48.61         3.67 o
  -7 -13   5         24.00         24.80         3.31 o
  -6 -13   5         21.32         14.47         4.73 o
  -5 -13   5        406.95        433.77        15.49 o
  -4 -13   5        584.16        641.54        32.66 o
  -3 -13   5         25.55         11.84         3.17 o
  -2 -13   5         31.55         23.61         3.19 o
  -1 -13   5         18.71          9.77         2.05 o
   0 -13   5         39.91         46.81         3.69 o
   1 -13   5          6.42          6.43         2.24 o
   2 -13   5        111.62        122.53         4.83 o
   3 -13   5          0.05          6.77         5.51 o
   4 -13   5         25.51         15.27         6.03 o
   5 -13   5          6.62          2.63        10.28 o
   6 -13   5          2.77          1.44         4.87 o
  -8 -12   5         14.35         13.13         1.98 o
  -7 -12   5         30.01         31.05         3.19 o
  -6 -12   5        200.45        123.64        31.11 o
  -5 -12   5        119.50        111.76         5.00 o
  -4 -12   5        829.86        866.36        34.47 o
  -3 -12   5         19.41         23.77         2.59 o
  -2 -12   5         11.69         14.45         1.99 o
  -1 -12   5         16.37         24.60         2.24 o
   0 -12   5          6.78          6.24         2.39 o
   1 -12   5        111.20        125.35         8.81 o
   2 -12   5          0.54          0.78         2.15 o
   3 -12   5          2.58          4.43         3.01 o
   4 -12   5        161.03        158.43         7.21 o
   5 -12   5          4.85         -1.14         4.72 o
   6 -12   5         14.32         10.83         3.43 o
  -8 -11   5          7.38          5.03         2.37 o
  -7 -11   5         64.96         87.08         8.42 o
  -6 -11   5         45.06         41.48         3.40 o
  -5 -11   5          0.83          4.16         2.25 o
  -4 -11   5        504.27        396.87         7.84 o
  -3 -11   5         36.77         42.54         2.31 o
  -2 -11   5       1375.22       1351.12        29.29 o
  -1 -11   5         29.19         22.64         2.10 o
   0 -11   5          1.36          2.44         2.22 o
   1 -11   5        155.67        157.86         6.84 o
   2 -11   5          2.95          8.11         2.47 o
   3 -11   5        441.56        468.67        11.84 o
   4 -11   5        221.46        212.48         7.32 o
   5 -11   5         85.68         94.55         5.70 o
   6 -11   5         53.29         53.25         6.51 o
   7 -11   5        668.70        624.78        36.69 o
  -9 -10   5          0.33         -2.52         2.52 o
  -8 -10   5         36.13         46.36         4.38 o
  -7 -10   5         26.69         28.39         3.23 o
  -6 -10   5         15.80         19.66         3.07 o
  -5 -10   5        266.86        308.32         7.58 o
  -4 -10   5        115.26        113.32         4.40 o
  -3 -10   5        747.42        781.06        18.61 o
  -2 -10   5       1461.15       1377.74        30.30 o
  -1 -10   5         40.09         25.99         2.46 o
   0 -10   5          2.00          6.11         1.85 o
   1 -10   5        152.33        125.18         7.14 o
   2 -10   5        179.28        162.84         8.07 o
   3 -10   5        196.71        193.27         6.41 o
   4 -10   5         19.51         12.69         2.41 o
   5 -10   5         35.95         42.55         3.28 o
   6 -10   5         55.06         48.16         4.42 o
   7 -10   5         54.70         40.68         6.59 o
   8 -10   5        242.87        151.14        11.02 o
  -9  -9   5         52.95         54.38         3.34 o
  -8  -9   5         30.18         26.28         3.68 o
  -7  -9   5         38.09         53.10         3.96 o
  -6  -9   5        509.10        510.20        10.51 o
  -5  -9   5        316.39        295.64         6.64 o
  -4  -9   5        181.69        190.17         5.39 o
  -3  -9   5        333.53        388.51         9.80 o
  -2  -9   5         32.84         45.52         3.11 o
  -1  -9   5       2122.42       2238.74        41.17 o
   0  -9   5        466.14        558.07        11.56 o
   1  -9   5       1774.07       1861.59        32.32 o
   2  -9   5        241.26        209.72         6.28 o
   3  -9   5        491.81        502.20        13.39 o
   4  -9   5         86.36         80.21         4.64 o
   5  -9   5          5.44          6.39         2.47 o
   6  -9   5        126.86        139.28         7.36 o
   7  -9   5         75.02         70.87         9.29 o
   8  -9   5         26.49         47.91        10.43 o
  -9  -8   5         64.60         67.01         8.49 o
  -8  -8   5         75.18         85.38         4.16 o
  -7  -8   5         78.88         81.08         4.13 o
  -6  -8   5        132.10        154.52         4.79 o
  -5  -8   5         33.75         34.86         2.40 o
  -4  -8   5        531.97        517.03        11.04 o
  -3  -8   5         75.08         63.31         2.63 o
  -2  -8   5        535.55        545.19        10.68 o
  -1  -8   5        340.74        280.36         6.68 o
   0  -8   5        269.17        301.38         7.13 o
   1  -8   5       2880.83       3317.14        56.08 o
   2  -8   5          3.33          0.47         2.23 o
   3  -8   5         21.04         33.57         2.68 o
   4  -8   5        331.95        309.26         8.13 o
   5  -8   5         67.12         65.23         3.16 o
   6  -8   5         56.92         49.02         3.49 o
   7  -8   5        234.24        223.77        10.77 o
   8  -8   5          0.05          7.35        11.52 o
 -10  -7   5         10.62          8.96         2.16 o
  -9  -7   5          8.79          5.52         3.63 o
  -8  -7   5         60.17         61.29         4.17 o
  -7  -7   5         47.96         71.75         5.12 o
  -6  -7   5         36.34         43.58         3.47 o
  -5  -7   5         29.22         20.67         2.11 o
  -4  -7   5          9.95          8.45         1.72 o
  -3  -7   5         25.51         26.95         1.88 o
  -2  -7   5          1.76          0.68         1.27 o
  -1  -7   5       2612.81       2517.51        48.18 o
   0  -7   5       1629.01       1742.27        36.74 o
   1  -7   5        756.56        693.15        14.10 o
   2  -7   5          6.57         21.39         2.49 o
   3  -7   5       1367.50       1360.08        26.81 o
   4  -7   5         89.19         78.60         3.30 o
   5  -7   5        268.47        237.59         6.65 o
   6  -7   5          1.44          3.43         2.17 o
   7  -7   5          2.66          0.96         2.71 o
   8  -7   5          9.93          0.53         3.49 o
   9  -7   5        113.19         86.59        11.42 o
 -10  -6   5         12.35         15.34         2.46 o
  -9  -6   5         14.47         14.24         2.58 o
  -8  -6   5         35.22         42.57         3.48 o
  -7  -6   5        386.24        348.02         9.01 o
  -6  -6   5        411.25        435.79        10.07 o
  -5  -6   5        491.55        493.10         8.86 o
  -4  -6   5         19.58          6.60         1.69 o
  -3  -6   5        257.95        365.69         7.32 o
  -2  -6   5          0.14          2.91         1.35 o
  -1  -6   5         29.49         40.86         2.66 o
   0  -6   5          0.03          0.12         2.24 o
   1  -6   5         96.18         44.70         2.49 o
   2  -6   5        472.96        494.78        18.35 o
   3  -6   5        572.45        607.43        13.04 o
   4  -6   5        483.47        464.92         9.19 o
   5  -6   5          0.71          6.51         1.94 o
   6  -6   5        836.82        861.31        24.40 o
   7  -6   5        148.10        135.76         6.16 o
   8  -6   5         73.32         65.65         4.75 o
   9  -6   5        206.24         30.61        96.35 o
 -10  -5   5         10.91         12.40         3.75 o
  -9  -5   5         28.33         42.68         4.86 o
  -8  -5   5          3.96         14.81         2.21 o
  -7  -5   5         99.95        139.79         5.20 o
  -6  -5   5         27.11         30.59         3.19 o
  -5  -5   5          4.78          9.22         1.94 o
  -4  -5   5          8.35         13.01         2.15 o
  -3  -5   5       1125.37       1172.86        19.50 o
  -2  -5   5         83.81         27.72         1.60 o
  -1  -5   5       4697.93       4207.64       149.62 o
   0  -5   5       1280.04       1391.27        28.97 o
   1  -5   5       2678.46       2927.00        51.79 o
   2  -5   5        587.23        501.54        11.89 o
   3  -5   5        287.46        236.71         9.73 o
   4  -5   5        142.50        118.62         4.41 o
   5  -5   5        739.57        796.31        12.54 o
   6  -5   5        112.31         94.92         3.78 o
   7  -5   5        252.52        273.34         8.49 o
   8  -5   5          4.30          3.36         3.52 o
   9  -5   5         61.62         48.99         6.94 o
  10  -5   5          1.25          3.92         5.06 o
 -10  -4   5         11.69          8.73         1.93 o
  -9  -4   5          3.81          6.44         2.35 o
  -8  -4   5          0.09          0.56         2.78 o
  -7  -4   5        290.07        273.91         7.35 o
  -6  -4   5          2.25          8.42         2.86 o
  -5  -4   5         91.11         90.30         3.82 o
  -4  -4   5        978.67        875.78        16.38 o
  -3  -4   5        640.07        595.82        11.05 o
  -2  -4   5         77.13         85.30         2.38 o
  -1  -4   5         29.10         69.35         2.67 o
   0  -4   5         37.49         35.81         2.84 o
   1  -4   5       1109.11       1328.52        25.66 o
   2  -4   5        546.75        523.66        13.04 o
   3  -4   5       1797.21       1809.50        43.35 o
   4  -4   5       1035.71       1047.38        27.46 o
   5  -4   5         85.17         71.65         3.08 o
   6  -4   5         84.46        101.21         4.17 o
   7  -4   5        342.00        324.46         8.71 o
   8  -4   5          7.88         11.49         4.37 o
   9  -4   5          0.04         -2.85        12.96 o
  10  -4   5          3.16          2.70         2.57 o
 -10  -3   5         42.80         40.02         7.00 o
  -9  -3   5          4.14          2.18         2.41 o
  -8  -3   5         16.97         16.34         3.70 o
  -7  -3   5        341.50        412.83         8.95 o
  -6  -3   5          0.17          3.40         2.36 o
  -5  -3   5        752.63        737.03        11.92 o
  -4  -3   5          4.46          0.33         1.84 o
  -3  -3   5        398.93        266.38         6.20 o
  -2  -3   5       3472.97       3973.33        53.30 o
  -1  -3   5         14.23         40.39         2.06 o
   0  -3   5         24.56          1.62         1.66 o
   1  -3   5        151.54        188.30         5.87 o
   2  -3   5       2090.54       2530.82        51.43 o
   3  -3   5       2459.46       2671.86        67.73 o
   4  -3   5        473.21        529.35        19.10 o
   5  -3   5        190.12        227.95         6.28 o
   6  -3   5        115.03         96.77         5.03 o
   7  -3   5         70.40         60.77         2.89 o
   8  -3   5        118.15        122.50         8.04 o
   9  -3   5         99.66         86.89        13.43 o
  10  -3   5         50.84         67.02        19.81 o
 -10  -2   5          2.32          1.29         4.97 o
  -9  -2   5          0.53          3.47         2.63 o
  -8  -2   5        210.42        196.37        14.92 o
  -7  -2   5        374.70        329.61         9.00 o
  -6  -2   5       1064.22       1097.92        20.36 o
  -5  -2   5        445.95        460.48         8.99 o
  -4  -2   5       1408.90       1366.09        27.77 o
  -3  -2   5        766.48        666.18        12.94 o
  -2  -2   5        752.19        680.44        10.90 o
  -1  -2   5       2006.02       1959.58        31.42 o
   0  -2   5        649.88        549.67        13.16 o
   1  -2   5       3215.28       2829.87        61.34 o
   2  -2   5        202.76        286.50        11.58 o
   3  -2   5       1558.39       1732.03        52.18 o
   4  -2   5        182.04        193.43         7.40 o
   5  -2   5        201.65        209.84         9.12 o
   6  -2   5        161.54        142.56         4.43 o
   7  -2   5        193.53        233.06         7.02 o
   8  -2   5         32.29         51.05         4.06 o
   9  -2   5        101.80         96.05         5.76 o
  10  -2   5         27.71         48.75         7.51 o
  11  -2   5        123.66        110.68         8.89 o
 -10  -1   5         18.56         24.03         3.03 o
  -9  -1   5        461.92        459.28        12.75 o
  -8  -1   5         58.74         67.19         4.21 o
  -7  -1   5          4.83          8.88         2.68 o
  -6  -1   5       1946.28       2016.93        32.59 o
  -5  -1   5          4.87          2.33         1.66 o
  -4  -1   5         62.41         88.03         5.33 o
  -3  -1   5        660.35        753.99        15.74 o
  -2  -1   5        190.76        231.31         4.85 o
  -1  -1   5       3330.63       3365.17        55.71 o
   0  -1   5       2855.94       2462.39        53.29 o
   1  -1   5       1764.47       1571.45        37.66 o
   2  -1   5       9809.25       9702.29       249.75 o
   3  -1   5       1961.05       2228.24        71.29 o
   4  -1   5       2758.65       2492.56        74.30 o
   5  -1   5        283.12        325.62        16.44 o
   6  -1   5        305.81        296.17         9.79 o
   7  -1   5        250.61        212.04         6.05 o
   8  -1   5         70.40        108.77         5.24 o
   9  -1   5         81.40         89.63         8.62 o
  10  -1   5         69.92         77.85        10.04 o
  11  -1   5          8.18          4.39         3.57 o
 -10   0   5         27.81         20.37        14.85 o
  -9   0   5         39.26         39.73         4.41 o
  -8   0   5         52.89         49.90         3.85 o
  -7   0   5         75.44         79.53         3.86 o
  -6   0   5        150.68        149.42         5.78 o
  -5   0   5         79.20        108.63         4.28 o
  -4   0   5        468.71        467.97        10.18 o
  -3   0   5       1092.63       1047.23        22.95 o
  -2   0   5       3880.69       3890.37        67.80 o
  -1   0   5        146.08        227.13         5.90 o
   0   0   5          0.42         -0.95         1.68 o
   1   0   5       8237.73       8859.03       158.97 o
   2   0   5        765.39        968.43        39.12 o
   3   0   5       4336.79       4472.87       214.91 o
   4   0   5        796.16       1347.56        55.73 o
   5   0   5       1116.43       1028.60        66.09 o
   6   0   5        468.79        376.03        11.20 o
   7   0   5        279.81        316.80         8.60 o
   8   0   5         12.80         17.99         2.39 o
   9   0   5         57.73         60.45         6.47 o
  10   0   5        125.33        114.77         7.08 o
  11   0   5         13.60         16.72         4.72 o
 -10   1   5         49.63         72.24         5.11 o
  -9   1   5          0.15          1.50         2.80 o
  -8   1   5        148.81        160.60         6.24 o
  -7   1   5        678.63        669.91        13.56 o
  -6   1   5         36.02         43.77         3.39 o
  -5   1   5        245.55        257.41         7.79 o
  -4   1   5         82.26         53.19         3.94 o
  -3   1   5       1236.25       1197.56        29.60 o
  -2   1   5       1741.43       1699.93        31.61 o
  -1   1   5        119.11        120.08         3.34 o
   0   1   5       7757.05       7567.73       122.84 o
   1   1   5      31581.40      29905.36       669.28 o
   2   1   5       3853.82       4634.78       104.90 o
   3   1   5       1647.11       1440.40        40.65 o
   4   1   5       1948.64       2000.50        67.70 o
   5   1   5        589.48        570.48        44.74 o
   6   1   5       1825.28       1818.33        32.80 o
   7   1   5        738.99        757.46        20.54 o
   8   1   5       1433.87       1379.36        36.71 o
   9   1   5         92.05         85.21         6.39 o
  10   1   5         15.36         10.89         4.08 o
  11   1   5          0.48          1.10         4.74 o
  -9   2   5        101.57        117.46         4.48 o
  -8   2   5        137.47        125.36         6.14 o
  -7   2   5         67.61         66.48         4.62 o
  -6   2   5         31.69         50.50         3.73 o
  -5   2   5       1115.24       1044.15        22.22 o
  -4   2   5       1787.71       1910.52        39.61 o
  -3   2   5          8.59          3.70         2.05 o
  -2   2   5        131.41        150.44         6.62 o
  -1   2   5       8518.32       8841.66       170.23 o
   0   2   5        319.89        351.67         6.21 o
   1   2   5      13644.48      12862.43       290.26 o
   2   2   5        291.85        265.33         7.26 o
   3   2   5       2305.25       2369.36       115.98 o
   4   2   5       1056.18       1002.56        29.75 o
   5   2   5         12.23         20.84         3.45 o
   6   2   5          2.14          1.53         3.23 o
   7   2   5        104.61         86.51         3.69 o
   8   2   5         70.66         80.24         3.76 o
   9   2   5          5.66          7.61         2.19 o
  10   2   5        262.19        268.88        12.23 o
  11   2   5          0.03         -1.01         3.32 o
  -9   3   5         79.72         67.74         8.49 o
  -8   3   5        147.18        170.18         6.40 o
  -7   3   5        476.28        465.26        12.32 o
  -6   3   5        161.37        156.20         5.57 o
  -5   3   5        133.14        144.30         5.43 o
  -4   3   5        688.70        799.13        24.76 o
  -3   3   5       1206.46       1154.18        29.55 o
  -2   3   5       2412.96       2141.75        46.07 o
  -1   3   5       4234.75       4301.83        89.69 o
   0   3   5       1551.61       1427.85        37.74 o
   1   3   5        180.72        206.82         6.51 o
   2   3   5       1711.87       2172.84        63.77 o
   3   3   5         67.21         85.54         5.19 o
   4   3   5         35.01         41.00         5.68 o
   5   3   5        289.85        290.19        23.96 o
   6   3   5        905.17        957.88        20.13 o
   7   3   5        330.76        354.32         9.11 o
   8   3   5         19.56         27.09         2.64 o
   9   3   5        581.31        615.73        15.89 o
  10   3   5          3.19          6.00         7.55 o
  11   3   5        106.25        120.66        12.02 o
  -9   4   5          2.26         -0.16         2.96 o
  -8   4   5         43.46         20.27         4.63 o
  -7   4   5          0.07         -0.60         3.01 o
  -6   4   5          0.09          5.32         4.41 o
  -5   4   5          5.80          3.51         3.75 o
  -4   4   5        178.36        103.79         7.33 o
  -3   4   5         59.08         56.68         3.43 o
  -2   4   5        547.37        710.67        24.28 o
  -1   4   5       2964.19       2616.15        54.09 o
   0   4   5          0.13          0.65         1.27 o
   1   4   5       2368.88       1965.32        46.42 o
   2   4   5        653.28        547.36        13.23 o
   3   4   5       9526.07      10311.10       384.76 o
   4   4   5         21.42         36.23         4.35 o
   5   4   5        704.23        685.99        29.58 o
   6   4   5        112.61        102.42         4.54 o
   7   4   5       1008.10        961.72        15.93 o
   8   4   5         28.95         28.69         2.98 o
   9   4   5         63.94         58.78         3.22 o
  10   4   5         40.93         35.00         3.95 o
  11   4   5          0.23         -2.95         4.60 o
  -9   5   5        253.26        222.38        10.72 o
  -8   5   5         14.33         20.28         2.71 o
  -7   5   5        294.05        265.67         8.77 o
  -6   5   5        238.14        286.35         9.40 o
  -5   5   5        129.18        109.81         4.77 o
  -4   5   5        162.72        188.52         5.53 o
  -3   5   5         39.52         20.05         2.75 o
  -2   5   5       6266.63       6393.14       164.46 o
  -1   5   5        433.09        492.18        10.53 o
   0   5   5         59.87         49.10         2.13 o
   1   5   5        453.53        420.66         9.23 o
   2   5   5       1998.53       1702.13        34.82 o
   3   5   5       1427.85       1416.43        29.59 o
   4   5   5       1876.08       1831.18        40.34 o
   5   5   5        694.55        624.70        19.44 o
   6   5   5         33.00         18.19         2.43 o
   7   5   5         74.18         60.35         2.49 o
   8   5   5         85.48         96.65         3.79 o
   9   5   5        429.45        436.73         9.91 o
  10   5   5        109.06        108.56         8.11 o
  11   5   5        142.94        130.52         7.01 o
  -9   6   5          1.99         -2.04         5.56 o
  -8   6   5        261.92        245.92        12.85 o
  -7   6   5         47.91         30.18         2.90 o
  -6   6   5        253.99        227.27         9.31 o
  -5   6   5        233.16        241.90         7.06 o
  -4   6   5        183.15        210.65         5.83 o
  -3   6   5         12.39          3.99         2.80 o
  -2   6   5         75.23         74.75         5.36 o
  -1   6   5          1.78         15.63         1.58 o
   0   6   5         68.51         56.18         2.96 o
   1   6   5          2.52          2.73         1.58 o
   2   6   5        702.52        605.61        14.86 o
   3   6   5       1708.82       1729.54        30.50 o
   4   6   5       2064.47       2097.85        53.54 o
   5   6   5       2877.50       2824.68        75.13 o
   6   6   5       1100.35        934.68        22.01 o
   7   6   5        891.80        920.24        16.23 o
   8   6   5          0.29          1.16         1.80 o
   9   6   5        326.94        292.53         6.97 o
  10   6   5         17.31         23.78         4.12 o
  11   6   5         29.70         32.80        14.08 o
  -9   7   5         56.96         44.04         5.61 o
  -8   7   5         22.36         31.03         7.97 o
  -7   7   5          3.70          2.99         2.07 o
  -6   7   5         10.31          0.96         2.61 o
  -5   7   5         62.65         50.71         3.47 o
  -4   7   5        733.17        741.74        16.56 o
  -3   7   5        593.03        591.23        12.35 o
  -2   7   5       1497.78       1619.30        44.77 o
  -1   7   5        610.62        807.32        17.72 o
   0   7   5        628.80        502.64        12.72 o
   1   7   5        104.91        146.01         4.92 o
   2   7   5        413.14        391.00         9.77 o
   3   7   5       1975.77       1883.72        36.30 o
   4   7   5        909.46       1008.26        23.31 o
   5   7   5       1345.18       1271.86        33.56 o
   6   7   5       1316.20       1261.34        24.54 o
   7   7   5        497.89        523.32        10.94 o
   8   7   5        370.68        294.66         6.82 o
   9   7   5        300.26        275.86         7.39 o
  10   7   5          2.78          0.07         5.46 o
  11   7   5         26.98         17.54         3.66 o
  -8   8   5         10.27         18.52         8.19 o
  -7   8   5          1.36          2.80         2.45 o
  -6   8   5          0.14          5.39         2.86 o
  -5   8   5        107.34         84.33         3.88 o
  -4   8   5        356.17        431.16        10.62 o
  -3   8   5       2886.54       2752.95        47.54 o
  -2   8   5        376.18        359.70         9.49 o
  -1   8   5       1085.80       1237.61        23.12 o
   0   8   5        981.27        939.31        19.81 o
   1   8   5         11.83          5.55         2.64 o
   2   8   5         57.52         42.79         3.21 o
   3   8   5         31.86         29.25         2.24 o
   4   8   5        126.93        101.40         5.76 o
   5   8   5        445.21        411.81         8.79 o
   6   8   5        132.23        128.46         4.20 o
   7   8   5          2.68          4.34         2.09 o
   8   8   5       1768.87       1743.09        31.07 o
   9   8   5         29.70         26.04         4.84 o
  10   8   5          2.80         -1.38         1.51 o
  11   8   5          3.64          3.29         2.77 o
  -8   9   5          0.66          0.33         2.50 o
  -7   9   5          0.17         -2.00         2.59 o
  -6   9   5        245.39        255.43         7.54 o
  -5   9   5          2.37          2.77         2.29 o
  -4   9   5         23.42         54.27         3.50 o
  -3   9   5        848.49        855.73        17.23 o
  -2   9   5        720.80        738.41        15.74 o
  -1   9   5       3480.23       3570.50        63.10 o
   0   9   5        582.72        666.98        13.41 o
   1   9   5      15037.09      14430.69       327.43 o
   2   9   5        567.34        603.82        16.32 o
   3   9   5        885.88        824.15        18.25 o
   4   9   5       1418.13       1486.70        23.81 o
   5   9   5        619.38        677.95        11.99 o
   6   9   5         15.80         14.60         2.53 o
   7   9   5          0.84          3.73         2.13 o
   8   9   5        440.55        447.96         9.21 o
   9   9   5          1.46          1.23         2.27 o
  10   9   5        195.27        193.86         7.42 o
  11   9   5          0.25         -1.10         2.23 o
  -8  10   5         22.97          6.55         3.87 o
  -7  10   5        159.33        163.63        13.69 o
  -6  10   5        113.01        102.50         4.43 o
  -5  10   5        161.27        206.55         7.37 o
  -4  10   5         57.70         47.03         4.47 o
  -3  10   5         74.30         88.14         4.77 o
  -2  10   5        564.83        450.57        16.32 o
  -1  10   5         14.64         10.48         2.20 o
   0  10   5        466.68        439.36         8.89 o
   1  10   5        701.51        756.56        14.52 o
   2  10   5         84.26         77.60         2.94 o
   3  10   5         33.00         37.16         2.39 o
   4  10   5         64.72         61.35         2.96 o
   5  10   5        475.90        503.22         9.07 o
   6  10   5        433.91        411.75         8.49 o
   7  10   5         27.45         32.73         2.85 o
   8  10   5         11.45         13.03         2.25 o
   9  10   5          0.58          0.46         3.25 o
  10  10   5          7.82          8.29         2.72 o
  11  10   5         10.95          2.53         4.27 o
  -7  11   5         17.77         17.62         1.79 o
  -6  11   5         90.52         83.82         3.75 o
  -5  11   5          1.17          2.97         2.71 o
  -4  11   5          1.67          5.45         3.04 o
  -3  11   5       1158.97       1279.75        26.43 o
  -2  11   5          0.88          3.63         2.59 o
  -1  11   5        379.87        352.05         8.20 o
   0  11   5         60.88         62.99         2.46 o
   1  11   5          2.47          3.01         1.52 o
   2  11   5         18.14         10.26         1.47 o
   3  11   5        156.11        114.68         3.09 o
   4  11   5          2.12          9.76         1.80 o
   5  11   5        230.57        252.22         5.38 o
   6  11   5       1286.94       1314.15        22.16 o
   7  11   5        331.13        318.94         7.40 o
   8  11   5          0.19         -0.12         2.29 o
   9  11   5          9.54         12.55         2.23 o
  10  11   5        348.03        310.69         9.36 o
  -7  12   5        238.11        212.70        77.33 o
  -6  12   5          4.94          3.16         1.39 o
  -5  12   5          0.85          2.53         2.34 o
  -4  12   5        421.42        452.33        10.93 o
  -3  12   5        328.41        320.87         8.54 o
  -2  12   5        480.22        509.61        12.83 o
  -1  12   5        533.06        564.50        16.32 o
   0  12   5         38.55         24.55         2.38 o
   1  12   5        119.23        129.38         4.27 o
   2  12   5         46.00         39.76         1.98 o
   3  12   5        137.95        166.09         4.03 o
   4  12   5        427.99        392.68        10.66 o
   5  12   5        108.72        123.62         4.88 o
   6  12   5        630.83        609.62        11.77 o
   7  12   5         27.40         29.43         2.42 o
   8  12   5          8.25         12.35         2.25 o
   9  12   5          7.97         17.77         2.06 o
  10  12   5         10.50         15.19         3.60 o
  -6  13   5         11.60         15.53         1.54 o
  -5  13   5         15.27         11.44         2.49 o
  -4  13   5         83.14        108.57         5.18 o
  -3  13   5         19.76         28.93         2.69 o
  -2  13   5          4.53          3.42         3.23 o
  -1  13   5         98.98        112.88         6.27 o
   0  13   5        175.38        215.30         5.67 o
   1  13   5          1.68          3.05         2.32 o
   2  13   5         30.19         32.92         2.25 o
   3  13   5        650.55        648.45        10.61 o
   4  13   5        390.30        334.91        11.16 o
   5  13   5        504.16        547.70        11.87 o
   6  13   5        224.63        171.48         6.24 o
   7  13   5        584.18        657.54         9.98 o
   8  13   5         94.09        111.83         3.65 o
   9  13   5        243.33        273.23         8.36 o
  10  13   5         80.60         82.52         6.21 o
  -5  14   5        152.11        213.96         7.02 o
  -4  14   5         10.55         11.28         2.91 o
  -3  14   5         61.16         55.00         3.94 o
  -2  14   5         57.94         57.72         4.21 o
  -1  14   5        225.49        232.54         7.25 o
   0  14   5        359.10        352.06        13.03 o
   1  14   5        157.40        143.53         5.57 o
   2  14   5         32.07         33.73         2.28 o
   3  14   5          0.01          2.39         1.72 o
   4  14   5        609.78        656.04        12.90 o
   5  14   5         55.18         54.19         4.33 o
   6  14   5        691.53        665.08        16.37 o
   7  14   5         46.99         41.17         3.09 o
   8  14   5        243.79        255.45         6.29 o
   9  14   5          3.38          1.32         2.42 o
  10  14   5         37.04         21.60         5.46 o
  -5  15   5         16.19         12.14         1.51 o
  -4  15   5          2.61          6.16         2.23 o
  -3  15   5          1.52          5.50         2.04 o
  -2  15   5         71.65         67.67         5.94 o
  -1  15   5         54.99         53.66         5.74 o
   0  15   5         19.50         24.58         2.91 o
   1  15   5        108.93        125.75         4.74 o
   2  15   5        917.39        891.46        15.28 o
   3  15   5         33.07         24.85         2.72 o
   4  15   5         78.21         73.73         3.90 o
   5  15   5        597.10        556.84        15.16 o
   6  15   5         11.32         11.90         3.03 o
   7  15   5         10.82         20.87         3.75 o
   8  15   5          7.82         12.20         2.87 o
   9  15   5          0.44         -0.63         2.34 o
  -4  16   5          0.08          2.91         1.16 o
  -3  16   5          6.36          2.04         3.64 o
  -2  16   5         37.86         37.50         8.93 o
  -1  16   5         50.54         47.76         7.55 o
   0  16   5          3.19          6.59         3.98 o
   1  16   5        207.71        207.46         7.41 o
   2  16   5         42.98         25.88         2.57 o
   3  16   5        133.90        112.45         6.12 o
   4  16   5          4.46          0.60         2.58 o
   5  16   5         17.20         17.08         2.81 o
   6  16   5          4.90          4.52         2.36 o
   7  16   5          3.79          3.27         1.79 o
   8  16   5         22.54         26.96         3.16 o
   9  16   5          0.45         -2.54         2.54 o
  -3  17   5          0.60          4.04         1.60 o
  -2  17   5         14.05          6.91         1.82 o
  -1  17   5         13.00         14.49         2.19 o
   0  17   5         30.39         17.41         6.93 o
   1  17   5        129.72        127.05         8.28 o
   2  17   5         32.10         43.37         3.05 o
   3  17   5          3.11         10.11         3.49 o
   4  17   5         12.89         11.09         3.33 o
   5  17   5         40.61         40.57         2.86 o
   6  17   5        125.29        121.75         4.35 o
   7  17   5          3.72          0.68         2.01 o
   8  17   5          0.00          1.30         2.79 o
  -2  18   5          4.33          6.73         1.82 o
  -1  18   5         49.96         47.89         8.07 o
   0  18   5         43.31         55.34         5.60 o
   1  18   5         25.42         27.28         3.29 o
   2  18   5         45.41         44.55         4.84 o
   3  18   5          8.50          3.76         2.71 o
   4  18   5         15.49          2.76         3.69 o
   5  18   5          1.72         -0.05         0.89 o
   6  18   5         32.32         29.40         4.94 o
   7  18   5          8.48          7.33         3.40 o
   0  19   5         27.02         33.87         3.45 o
   1  19   5         11.45          9.03         3.62 o
   2  19   5         32.64         28.92         7.89 o
   3  19   5         66.09         73.23         6.19 o
   4  19   5         17.96         15.79         9.04 o
   5  19   5         47.58         42.15         4.46 o
   6  19   5         14.34          9.13         4.94 o
  -3 -16   6          1.58          0.36         3.04 o
  -2 -16   6          1.61         -3.57         3.57 o
  -1 -16   6         41.53         14.68         7.97 o
   0 -16   6        106.03         93.45        15.05 o
   1 -16   6         11.35         15.04         2.43 o
  -5 -15   6         80.85         68.58         4.84 o
  -4 -15   6         82.52         66.94         4.85 o
  -3 -15   6          7.64          2.86         1.93 o
  -2 -15   6        129.01        191.19         9.19 o
  -1 -15   6        361.05        447.43        14.50 o
   0 -15   6         40.08         43.87         4.78 o
   1 -15   6         85.24        122.18        18.55 o
   2 -15   6        117.38         73.13        25.20 o
   3 -15   6         12.21          7.03         2.25 o
  -6 -14   6         56.23         49.11         6.23 o
  -5 -14   6          0.50         -2.27         2.51 o
  -4 -14   6          7.15          4.12         3.05 o
  -3 -14   6         53.80         78.47         7.47 o
  -2 -14   6          3.42          6.45         2.57 o
  -1 -14   6        204.66        224.76         8.69 o
   0 -14   6          4.01          2.84         3.30 o
   1 -14   6          0.31          1.12         1.91 o
   2 -14   6         53.57         65.28         4.18 o
   3 -14   6        122.66         76.99         6.93 o
   4 -14   6         36.26         27.87        18.02 o
  -7 -13   6         35.37         27.87         3.31 o
  -6 -13   6         24.25         31.80         4.53 o
  -5 -13   6          5.85          2.79         3.50 o
  -4 -13   6        382.87        451.11        13.46 o
  -3 -13   6        181.25        188.78         7.11 o
  -2 -13   6        196.22        223.37         7.94 o
  -1 -13   6        111.35        126.75         3.97 o
   0 -13   6         27.48         22.27         2.83 o
   1 -13   6         46.12         46.78         3.09 o
   2 -13   6         85.94         85.09         3.95 o
   3 -13   6         86.98         76.95         6.42 o
   4 -13   6         24.92         29.90         3.67 o
   5 -13   6         44.68         43.55        10.03 o
  -7 -12   6         38.07         49.76         3.24 o
  -6 -12   6         34.73         30.30         3.19 o
  -5 -12   6         98.35        107.97         5.57 o
  -4 -12   6         18.60         11.69         2.92 o
  -3 -12   6          6.94          0.15         3.32 o
  -2 -12   6          3.23          3.32         1.97 o
  -1 -12   6         88.67        113.60         6.10 o
   0 -12   6         80.35         96.15         4.04 o
   1 -12   6        151.83        157.43        11.17 o
   2 -12   6         96.70         73.24         4.34 o
   3 -12   6         14.05         13.78         2.18 o
   4 -12   6         20.40         17.40         4.77 o
   5 -12   6         15.57         15.24        12.36 o
   6 -12   6        165.42         93.59        11.62 o
  -8 -11   6          2.65          2.75         2.37 o
  -7 -11   6         32.58         20.15         4.74 o
  -6 -11   6        204.70        211.16         7.49 o
  -5 -11   6         19.58         15.68         2.45 o
  -4 -11   6         10.48          2.58         2.29 o
  -3 -11   6          2.41          9.51         2.17 o
  -2 -11   6       1205.59       1223.78        22.50 o
  -1 -11   6          3.81          5.32         1.85 o
   0 -11   6         11.07          7.26         2.08 o
   1 -11   6         28.01         36.00         3.43 o
   2 -11   6        388.39        314.54        12.47 o
   3 -11   6        197.20        234.83         6.41 o
   4 -11   6         33.20         31.68         3.19 o
   5 -11   6          3.63         -0.27         1.93 o
   6 -11   6          0.03         -0.29         2.42 o
   7 -11   6        151.92         70.51         9.14 o
  -8 -10   6          1.61          2.78         2.46 o
  -7 -10   6         38.51         37.43         4.09 o
  -6 -10   6        252.09        234.66        32.69 o
  -5 -10   6         79.03         64.47         3.41 o
  -4 -10   6        179.13        166.17         4.90 o
  -3 -10   6        297.89        369.89         9.26 o
  -2 -10   6       1087.62       1189.39        22.59 o
  -1 -10   6        508.05        465.04         9.49 o
   0 -10   6        149.52        183.37         4.66 o
   1 -10   6         56.63         60.98         3.40 o
   2 -10   6        552.84        619.14        17.15 o
   3 -10   6          1.43          0.04         2.12 o
   4 -10   6        149.88        151.42         6.61 o
   5 -10   6         11.92         12.21         2.29 o
   6 -10   6          0.05         -1.64         4.91 o
   7 -10   6        152.50        164.20        16.39 o
  -9  -9   6         59.49         39.67         4.09 o
  -8  -9   6        295.47        308.77        13.92 o
  -7  -9   6         83.58         95.56         5.79 o
  -6  -9   6        242.62        228.50        10.44 o
  -5  -9   6         32.65         14.74         2.33 o
  -4  -9   6        308.86        347.60        10.04 o
  -3  -9   6         45.21         53.18         3.35 o
  -2  -9   6          4.02         -1.05         2.14 o
  -1  -9   6       1654.38       1671.61        30.44 o
   0  -9   6        129.32        150.93         5.05 o
   1  -9   6        832.04        845.34        18.98 o
   2  -9   6       1421.53       1527.75        32.11 o
   3  -9   6        164.09        210.49         6.81 o
   4  -9   6          6.38         -2.09         2.32 o
   5  -9   6       1012.58       1072.90        21.68 o
   6  -9   6        140.79        154.82         5.78 o
   7  -9   6         30.17         31.59        12.16 o
   8  -9   6        118.83        126.71        12.56 o
  -9  -8   6         55.01         54.60         3.85 o
  -8  -8   6         33.23         50.56         4.57 o
  -7  -8   6        195.74        205.79         6.93 o
  -6  -8   6        233.03        222.98         9.70 o
  -5  -8   6        324.50        314.51         6.99 o
  -4  -8   6         40.06         58.67         3.10 o
  -3  -8   6        187.65        162.56         6.24 o
  -2  -8   6         88.81         83.39         3.29 o
  -1  -8   6        371.67        363.75         7.29 o
   0  -8   6        487.21        547.57        12.26 o
   1  -8   6        375.00        420.98        11.58 o
   2  -8   6        141.37        159.85         5.42 o
   3  -8   6          6.94          9.57         2.32 o
   4  -8   6        236.04        217.81         5.67 o
   5  -8   6          6.71          3.11         2.02 o
   6  -8   6        142.54        130.86         4.45 o
   7  -8   6         20.85         16.29         4.41 o
   8  -8   6         46.84         69.76        12.91 o
  -9  -7   6          6.21          6.08         2.96 o
  -8  -7   6         27.32         17.12         3.19 o
  -7  -7   6          0.95         -3.04         3.79 o
  -6  -7   6        165.19        135.95         5.76 o
  -5  -7   6         68.88         55.12         2.70 o
  -4  -7   6        410.75        528.33        15.92 o
  -3  -7   6       1473.13       1488.17        24.77 o
  -2  -7   6         70.97        109.43         3.71 o
  -1  -7   6          3.63          5.75         1.63 o
   0  -7   6        128.12        166.68         5.77 o
   1  -7   6         47.51         67.12         4.04 o
   2  -7   6        216.57        181.54         5.49 o
   3  -7   6          0.03          1.02         1.99 o
   4  -7   6         98.84         98.70         4.03 o
   5  -7   6        437.68        417.23         9.06 o
   6  -7   6         41.88         40.51         4.04 o
   7  -7   6        113.42        102.88         5.36 o
   8  -7   6          4.66         -6.34         6.85 o
   9  -7   6          6.23         11.82         7.75 o
  -9  -6   6         28.98         38.04         4.33 o
  -8  -6   6         14.48         10.96         2.56 o
  -7  -6   6         37.03         37.24         4.54 o
  -6  -6   6        122.75        130.14         4.59 o
  -5  -6   6          2.89          3.13         1.89 o
  -4  -6   6         82.18         64.66         2.46 o
  -3  -6   6        152.92        149.26         3.89 o
  -2  -6   6       2601.03       2488.60        36.86 o
  -1  -6   6        512.87        482.25         9.35 o
   0  -6   6       2808.42       2772.37        61.85 o
   1  -6   6        647.52        599.82        13.97 o
   2  -6   6       2004.94       2008.88        36.37 o
   3  -6   6        493.01        503.96        11.22 o
   4  -6   6         25.09         16.90         2.34 o
   5  -6   6        624.26        726.54        17.40 o
   6  -6   6          1.97          0.26         2.00 o
   7  -6   6         28.05         28.21         4.05 o
   8  -6   6         52.97         62.35         5.41 o
   9  -6   6         56.62         57.20         7.35 o
 -10  -5   6          1.05         -2.55         2.88 o
  -9  -5   6         72.27         79.06         6.76 o
  -8  -5   6          1.26         -0.09         2.04 o
  -7  -5   6          6.03         10.53         2.48 o
  -6  -5   6          5.06          8.85         4.07 o
  -5  -5   6          7.11          4.81         2.01 o
  -4  -5   6          2.42          8.15         1.75 o
  -3  -5   6       1871.67       1960.24        28.28 o
  -2  -5   6         48.09         35.20         2.16 o
  -1  -5   6        142.20        123.81         4.05 o
   0  -5   6         37.77         34.38         2.76 o
   1  -5   6        253.54        213.17         5.92 o
   2  -5   6         49.36         40.61         2.83 o
   3  -5   6        354.42        402.82        12.21 o
   4  -5   6         69.47         74.34         3.91 o
   5  -5   6         28.23         43.34         2.63 o
   6  -5   6         45.75         45.66         3.49 o
   7  -5   6        193.40        186.54         7.21 o
   8  -5   6         51.50         62.98         6.50 o
   9  -5   6          1.26         -1.34         9.51 o
 -10  -4   6         38.76         47.01        11.05 o
  -9  -4   6         17.40         20.96         6.01 o
  -8  -4   6          1.57          4.55         3.23 o
  -7  -4   6        268.99        292.80         7.95 o
  -6  -4   6          1.20          8.52         3.30 o
  -5  -4   6        291.34        317.51         8.21 o
  -4  -4   6        578.91        579.98        11.18 o
  -3  -4   6         44.55         90.81         3.23 o
  -2  -4   6        272.88        420.59         7.02 o
  -1  -4   6        982.81        962.18        16.55 o
   0  -4   6       1364.42       1440.79        26.52 o
   1  -4   6       1841.61       1733.43        35.67 o
   2  -4   6         44.81         88.17         5.05 o
   3  -4   6        886.15        791.20        27.02 o
   4  -4   6        400.87        428.45        13.96 o
   5  -4   6         55.75         58.58         2.74 o
   6  -4   6          8.88          5.69         1.88 o
   7  -4   6        349.72        337.06         9.77 o
   8  -4   6        119.20         89.91         6.71 o
   9  -4   6         44.67         47.88         7.12 o
  10  -4   6         14.06          4.77         8.69 o
 -10  -3   6          1.72          4.30         2.97 o
  -9  -3   6         43.22         38.62         2.93 o
  -8  -3   6         28.73         28.15         3.84 o
  -7  -3   6         29.19         23.67         2.81 o
  -6  -3   6         98.50        101.68         4.58 o
  -5  -3   6         24.88         29.11         2.60 o
  -4  -3   6       1059.18       1054.26        17.36 o
  -3  -3   6         99.01         99.88         3.55 o
  -2  -3   6       1302.21       1105.92        15.79 o
  -1  -3   6        299.32        498.53        10.98 o
   0  -3   6        450.43        367.69         8.99 o
   1  -3   6        264.35        231.96         7.09 o
   2  -3   6        114.95         81.13         3.51 o
   3  -3   6       1619.39       1488.80        31.68 o
   4  -3   6         47.38         56.72         5.65 o
   5  -3   6        107.04        134.27         5.14 o
   6  -3   6         70.04         65.73         2.74 o
   7  -3   6        616.01        663.72        15.24 o
   8  -3   6         52.45         53.22         4.20 o
   9  -3   6         85.83         81.36         9.31 o
  10  -3   6          5.61          0.65         3.42 o
 -10  -2   6         52.35         32.63         9.86 o
  -9  -2   6          6.28          5.77         2.74 o
  -8  -2   6         61.92         76.65         7.51 o
  -7  -2   6        473.07        453.17        17.12 o
  -6  -2   6        244.58        238.48         6.49 o
  -5  -2   6       1430.03       1397.16        23.40 o
  -4  -2   6        614.48        558.40        12.28 o
  -3  -2   6        263.47        319.10         8.82 o
  -2  -2   6       1471.86       1287.90        18.87 o
  -1  -2   6       1989.74       1895.55        30.35 o
   0  -2   6        720.24        620.53        15.02 o
   1  -2   6        240.07        284.99         8.20 o
   2  -2   6       4094.15       4212.35       109.75 o
   3  -2   6       3610.80       4010.50        75.42 o
   4  -2   6         94.32         98.51         4.06 o
   5  -2   6        417.67        397.55        11.12 o
   6  -2   6        159.06        157.24         4.23 o
   7  -2   6         15.41         15.65         3.29 o
   8  -2   6        156.17        173.80         5.97 o
   9  -2   6          0.63          0.15         4.64 o
  10  -2   6         26.35         16.60         5.11 o
 -10  -1   6         57.02         50.69        20.13 o
  -9  -1   6          0.24          7.62         3.37 o
  -8  -1   6        170.62        188.36         6.81 o
  -7  -1   6         67.21         69.97         3.99 o
  -6  -1   6         29.01         23.78         3.05 o
  -5  -1   6        189.78        203.15         4.58 o
  -4  -1   6        419.85        413.93        11.04 o
  -3  -1   6       3967.63       4154.03        77.65 o
  -2  -1   6         32.83          7.37         1.38 o
  -1  -1   6       3633.93       3644.76        60.78 o
   0  -1   6        305.94        247.44         8.87 o
   1  -1   6        799.92        724.85        15.67 o
   2  -1   6       1391.63       1533.48        37.17 o
   3  -1   6        969.68        886.31        23.50 o
   4  -1   6        113.28         97.63         6.33 o
   5  -1   6        419.13        427.11        17.66 o
   6  -1   6        500.44        482.79         9.49 o
   7  -1   6        277.31        256.87         7.34 o
   8  -1   6          2.71          3.61         2.97 o
   9  -1   6          7.20          4.32         4.78 o
  10  -1   6         62.20         46.43         6.25 o
  11  -1   6          3.03         14.45         2.95 o
  -9   0   6         24.89         21.06         3.48 o
  -8   0   6          3.63          3.23         2.94 o
  -7   0   6         33.99         38.48         3.24 o
  -6   0   6        481.21        495.72         9.48 o
  -5   0   6          0.30          4.82         2.36 o
  -4   0   6        485.21        457.11        11.52 o
  -3   0   6        181.12        180.56         5.52 o
  -2   0   6        877.03        906.31        15.40 o
  -1   0   6        984.17        919.78        19.15 o
   0   0   6       4332.99       5235.72       110.75 o
   1   0   6       1048.21       1177.40        26.01 o
   2   0   6       1403.14       1148.39        23.21 o
   3   0   6        338.44        345.49        13.03 o
   4   0   6         25.59         30.98         2.07 o
   5   0   6        131.13        124.95         8.47 o
   6   0   6         11.09          4.78         2.49 o
   7   0   6        238.92        259.00         7.61 o
   8   0   6          0.69          5.03         2.50 o
   9   0   6       1090.56       1183.83        25.10 o
  10   0   6        181.76        239.20        12.11 o
  11   0   6         42.50         32.04         5.31 o
  -9   1   6         22.11         31.04         2.87 o
  -8   1   6        125.10        120.95         5.82 o
  -7   1   6        738.02        736.09        14.24 o
  -6   1   6         23.71         37.06         3.10 o
  -5   1   6       1112.15        978.07        19.24 o
  -4   1   6       2419.39       2356.41        39.73 o
  -3   1   6       4465.49       4742.38        87.77 o
  -2   1   6        123.39        134.30         3.25 o
  -1   1   6       3103.50       3116.25        53.92 o
   0   1   6          3.36          7.89         1.48 o
   1   1   6      13324.13      13303.07       213.03 o
   2   1   6      12369.60      12360.05       289.81 o
   3   1   6       1566.86       1718.13        65.56 o
   4   1   6        233.75        159.35        16.01 o
   5   1   6        356.21        352.67        32.65 o
   6   1   6          9.29          5.04         3.03 o
   7   1   6        646.17        693.96        21.97 o
   8   1   6        229.31        235.90         7.35 o
   9   1   6        712.24        745.09        19.65 o
  10   1   6         18.58         33.53         5.87 o
  11   1   6         45.48         46.59         5.59 o
  -9   2   6         13.75          7.77         2.39 o
  -8   2   6          3.96          3.19         2.32 o
  -7   2   6       1299.68       1437.37        24.30 o
  -6   2   6        287.02        245.55         6.57 o
  -5   2   6          7.89          6.62         2.35 o
  -4   2   6        252.38        218.87         6.41 o
  -3   2   6       2805.00       3154.30        62.48 o
  -2   2   6        331.85        409.02         9.28 o
  -1   2   6        949.47        889.43        16.91 o
   0   2   6       3109.50       3135.91        51.73 o
   1   2   6       3255.41       3177.84        68.35 o
   2   2   6       6477.25       6933.90       203.72 o
   3   2   6        101.47         83.35         8.25 o
   4   2   6        224.70        211.69         7.68 o
   5   2   6        205.58        204.14         9.30 o
   6   2   6        822.55        811.77        17.24 o
   7   2   6         27.50         35.32         3.28 o
   8   2   6        236.78        233.15         8.43 o
   9   2   6        124.63        151.56         5.29 o
  10   2   6         35.19         36.62         7.86 o
  11   2   6          2.09         21.25         6.85 o
  -9   3   6         69.61         69.86         4.28 o
  -8   3   6          5.72         15.12         2.47 o
  -7   3   6         82.09         75.74         4.14 o
  -6   3   6        101.41        102.85         4.25 o
  -5   3   6          9.92          1.75         2.33 o
  -4   3   6         52.65         43.42         3.13 o
  -3   3   6       1489.68       1541.02        31.62 o
  -2   3   6       3289.15       3148.43        73.46 o
  -1   3   6        136.74         84.45         2.70 o
   0   3   6        218.77        180.15         4.49 o
   1   3   6      14636.65      14688.56       377.72 o
   2   3   6         12.98         21.58         3.01 o
   3   3   6       6960.70       7327.37       260.17 o
   4   3   6        531.15        495.78        13.50 o
   5   3   6       2365.25       2478.98        97.01 o
   6   3   6       2112.89       2043.02        37.19 o
   7   3   6        440.00        433.70         9.08 o
   8   3   6         49.29         52.58         3.76 o
   9   3   6       1026.20       1147.15        27.90 o
  10   3   6          8.32          6.39         4.26 o
  11   3   6          0.00         -5.01         6.90 o
  -9   4   6        132.55        139.76         6.00 o
  -8   4   6         42.44         40.29         3.73 o
  -7   4   6         85.10         60.96         4.29 o
  -6   4   6         38.24         68.54         3.99 o
  -5   4   6        752.94        749.97        17.98 o
  -4   4   6          6.90          3.74         2.25 o
  -3   4   6         45.16         23.22         3.40 o
  -2   4   6        467.01        356.25        11.40 o
  -1   4   6        926.09        980.29        23.99 o
   0   4   6       5252.96       5149.23        98.68 o
   1   4   6       3812.17       3987.62        92.29 o
   2   4   6       6624.75       6904.68       146.90 o
   3   4   6        485.92        373.98        15.43 o
   4   4   6        891.52        911.00        46.40 o
   5   4   6       3376.61       3541.08       175.94 o
   6   4   6         50.98         43.15         3.01 o
   7   4   6        109.96        132.21         3.90 o
   8   4   6        955.48        893.55        15.35 o
   9   4   6        493.93        494.11        11.14 o
  10   4   6         14.74         15.72         3.05 o
  11   4   6         29.10         29.79         3.83 o
  -9   5   6        272.95        278.95        16.43 o
  -8   5   6        130.93        149.12         7.07 o
  -7   5   6        538.41        538.17        14.18 o
  -6   5   6        189.67        156.86         6.85 o
  -5   5   6        228.75        230.04         7.13 o
  -4   5   6        792.59        766.31        14.48 o
  -3   5   6        820.62        862.80        22.58 o
  -2   5   6         41.37         80.83         6.71 o
  -1   5   6        267.69        305.37         8.15 o
   0   5   6        774.17        813.22        19.92 o
   1   5   6        488.87        606.69        14.84 o
   2   5   6         17.18        101.18         3.63 o
   3   5   6       3624.04       3737.85        81.44 o
   4   5   6       2539.75       2669.92        74.31 o
   5   5   6         54.24         66.36         3.76 o
   6   5   6        395.13        371.57         7.72 o
   7   5   6          0.91          1.62         1.49 o
   8   5   6         42.03         36.50         2.09 o
   9   5   6         65.63         79.18         3.92 o
  10   5   6        253.60        317.27        10.07 o
  11   5   6          0.25         -3.07         3.41 o
  -8   6   6         10.71          1.48         1.81 o
  -7   6   6         20.56         23.97         2.73 o
  -6   6   6        576.08        615.54        27.15 o
  -5   6   6        146.05        120.24         4.38 o
  -4   6   6        332.83        320.92         7.87 o
  -3   6   6         28.39         26.75         2.63 o
  -2   6   6       1258.34       1338.23        37.04 o
  -1   6   6          1.59          0.25         1.45 o
   0   6   6         51.85         77.11         3.22 o
   1   6   6        117.03        131.43         3.86 o
   2   6   6       1739.30       1976.20        41.26 o
   3   6   6       5006.29       5339.67       118.64 o
   4   6   6       1146.50       1035.48        22.31 o
   5   6   6         84.83         94.92         5.25 o
   6   6   6         14.36         14.12         2.42 o
   7   6   6         14.26         19.15         1.65 o
   8   6   6         28.70         22.55         1.91 o
   9   6   6          2.30          6.20         2.10 o
  10   6   6         56.09         44.98         3.99 o
  11   6   6         74.18         72.89         5.91 o
  -8   7   6         52.56         46.84         5.03 o
  -7   7   6          0.06          1.57         2.07 o
  -6   7   6          1.60          2.74         2.29 o
  -5   7   6          0.80         -0.56         2.23 o
  -4   7   6         12.78         11.18         2.36 o
  -3   7   6         22.74         28.73         2.60 o
  -2   7   6        230.70        207.31         6.44 o
  -1   7   6       1280.29       1238.53        29.46 o
   0   7   6          7.50          4.93         1.77 o
   1   7   6        359.09        371.52         7.91 o
   2   7   6         90.54         92.12         5.34 o
   3   7   6          5.98         24.69         2.96 o
   4   7   6       1565.34       1549.21        33.33 o
   5   7   6          3.01         15.13         1.90 o
   6   7   6        106.28         79.50         2.95 o
   7   7   6        620.39        588.10        10.39 o
   8   7   6        128.34        159.95         8.31 o
   9   7   6        255.97        270.33         7.57 o
  10   7   6        210.62        226.65        10.70 o
  11   7   6         26.21         34.68         4.64 o
  -8   8   6          8.66          8.64         3.03 o
  -7   8   6        321.91        296.48         9.32 o
  -6   8   6         37.94         23.84         2.79 o
  -5   8   6         88.41         86.11         3.72 o
  -4   8   6         52.64         53.85         3.69 o
  -3   8   6          1.43          0.73         2.59 o
  -2   8   6        359.39        363.80         9.49 o
  -1   8   6        725.51        676.55        13.26 o
   0   8   6         51.99         57.86         2.71 o
   1   8   6       1172.28       1268.40        35.18 o
   2   8   6       1103.80        917.84        18.75 o
   3   8   6       2287.00       2087.01        36.80 o
   4   8   6        250.66        245.22         7.15 o
   5   8   6         61.64         71.72         3.63 o
   6   8   6         32.60         55.96         2.92 o
   7   8   6        961.94        967.47        20.53 o
   8   8   6         71.52         65.11         3.35 o
   9   8   6         11.91         19.42         2.46 o
  10   8   6         16.85         20.75         3.63 o
  11   8   6         30.07         24.80         4.69 o
  -8   9   6         49.77         28.00         5.81 o
  -7   9   6          5.86          1.70         2.33 o
  -6   9   6         50.06         41.62         3.30 o
  -5   9   6         29.97         36.66         3.00 o
  -4   9   6        651.07        601.50        16.67 o
  -3   9   6        129.19        141.53         5.35 o
  -2   9   6       2222.46       2320.01        39.15 o
  -1   9   6         55.52         60.05         2.69 o
   0   9   6          1.76          3.03         1.90 o
   1   9   6        858.20        918.17        18.91 o
   2   9   6        627.25        806.24        19.94 o
   3   9   6         51.65         57.13         3.44 o
   4   9   6         10.85         11.50         2.39 o
   5   9   6          3.79          1.23         1.61 o
   6   9   6         48.20         51.91         2.97 o
   7   9   6        750.62        744.56        14.44 o
   8   9   6        120.72        124.29         3.91 o
   9   9   6          8.83         21.75         3.82 o
  10   9   6          0.28          3.76         2.81 o
  11   9   6          6.39          3.66         3.34 o
  -7  10   6          2.37          5.77         1.94 o
  -6  10   6         46.74         34.10         3.30 o
  -5  10   6         87.07         70.72         3.95 o
  -4  10   6          2.42         12.97         3.53 o
  -3  10   6          1.35          1.19         2.42 o
  -2  10   6        107.79        128.17         4.44 o
  -1  10   6        472.15        443.48         8.93 o
   0  10   6         18.71         30.70         2.50 o
   1  10   6        448.84        475.23         8.64 o
   2  10   6        157.17        200.96         5.42 o
   3  10   6         54.72         34.79         2.68 o
   4  10   6        481.96        500.23        10.49 o
   5  10   6         47.20         32.27         2.52 o
   6  10   6        429.48        416.54         8.91 o
   7  10   6        149.14        149.82         4.21 o
   8  10   6         26.39         32.83         3.77 o
   9  10   6        543.10        565.47        16.00 o
  10  10   6         63.08         65.59         4.07 o
  11  10   6          8.80          6.46         5.39 o
  -7  11   6          0.45          1.30         2.56 o
  -6  11   6          1.27          6.49         2.33 o
  -5  11   6         12.61          1.51         2.94 o
  -4  11   6          6.26          3.93         3.70 o
  -3  11   6       1863.24       2061.24        46.02 o
  -2  11   6        135.32        214.05         7.25 o
  -1  11   6         26.08         38.77         2.75 o
   0  11   6          1.02          1.93         2.15 o
   1  11   6        350.62        276.14         6.45 o
   2  11   6       1162.52       1130.32        19.03 o
   3  11   6       2746.53       2659.71        41.20 o
   4  11   6        609.53        656.77        16.38 o
   5  11   6          1.66          1.16         2.06 o
   6  11   6          5.67         12.27         1.97 o
   7  11   6         13.08          9.42         1.89 o
   8  11   6        572.48        572.23        13.06 o
   9  11   6        157.99        158.47         4.12 o
  10  11   6          0.64          0.82         2.69 o
  -6  12   6        191.88        207.35        10.16 o
  -5  12   6         79.68         77.79         5.91 o
  -4  12   6        120.98        119.86         4.76 o
  -3  12   6         13.34         10.51         2.61 o
  -2  12   6        151.91        137.16         5.37 o
  -1  12   6         30.13         35.15         3.45 o
   0  12   6        880.42        931.47        18.14 o
   1  12   6         32.67         29.78         2.23 o
   2  12   6          2.74          1.53         1.51 o
   3  12   6       1013.32        920.41        14.84 o
   4  12   6       1923.21       1828.56        30.72 o
   5  12   6          5.75          1.40         2.16 o
   6  12   6       1237.00       1330.64        22.64 o
   7  12   6          0.18          3.49         2.25 o
   8  12   6          0.01          0.82         2.18 o
   9  12   6         50.83         61.41         5.77 o
  10  12   6         36.39         59.78         8.69 o
  -6  13   6          2.24          0.63         1.48 o
  -5  13   6          0.09         -0.12         2.04 o
  -4  13   6         90.46        126.09         5.19 o
  -3  13   6         82.16         78.48         3.60 o
  -2  13   6        229.37        222.66         8.19 o
  -1  13   6       1227.87       1385.86        39.73 o
   0  13   6        190.74        192.76         5.87 o
   1  13   6         42.50         44.43         3.02 o
   2  13   6          1.55          4.02         1.52 o
   3  13   6        402.69        406.79         9.53 o
   4  13   6        617.02        577.06        11.34 o
   5  13   6          0.17         -2.14         2.45 o
   6  13   6        638.83        684.72        14.14 o
   7  13   6          5.33          9.24         2.52 o
   8  13   6         34.00         31.44         2.50 o
   9  13   6          7.98          0.99         3.07 o
  10  13   6          0.21          5.86         5.16 o
  -5  14   6          0.13          0.55         1.31 o
  -4  14   6        127.93        148.60         8.47 o
  -3  14   6         24.55         23.09         2.49 o
  -2  14   6        436.50        497.38        13.77 o
  -1  14   6         57.28         57.51         5.08 o
   0  14   6         51.55         48.60         4.47 o
   1  14   6          0.35          2.11         2.38 o
   2  14   6         83.61         92.94         3.42 o
   3  14   6        677.94        600.72        11.45 o
   4  14   6         69.74         48.51         2.74 o
   5  14   6         29.66         31.35         3.26 o
   6  14   6        530.13        623.41        15.46 o
   7  14   6         12.56         12.33         3.69 o
   8  14   6         29.13         44.03         3.04 o
   9  14   6          7.64         10.25         2.89 o
  10  14   6         56.86         38.32         3.80 o
  -5  15   6          0.64          0.35         1.34 o
  -4  15   6         81.82        104.31         2.72 o
  -3  15   6          9.05          7.12         1.82 o
  -2  15   6         10.56         12.65         3.05 o
  -1  15   6          6.31          5.35         2.37 o
   0  15   6         33.29         63.89         3.74 o
   1  15   6        153.47        118.34         6.08 o
   2  15   6         26.50         33.09         2.68 o
   3  15   6        585.10        582.67        12.04 o
   4  15   6         35.57         33.08         2.94 o
   5  15   6        228.41        266.12         9.41 o
   6  15   6         13.61         21.48         3.22 o
   7  15   6         46.75         49.73         4.43 o
   8  15   6          1.67          3.97         1.67 o
   9  15   6          8.79         16.05         2.77 o
  -4  16   6         37.88         51.39         3.97 o
  -3  16   6         31.02         48.29         2.92 o
  -2  16   6        111.66        115.41         5.24 o
  -1  16   6          4.56          2.28         2.64 o
   0  16   6          2.60          6.11         2.47 o
   1  16   6          6.79          9.77         3.03 o
   2  16   6         48.02         38.97         2.79 o
   3  16   6         69.65         76.79         3.41 o
   4  16   6          6.52          4.07         2.48 o
   5  16   6         16.46         32.16         3.84 o
   6  16   6         47.51         52.83         4.11 o
   7  16   6         15.20         15.58         4.72 o
   8  16   6          9.55          3.30         6.59 o
   9  16   6         32.81         15.00         3.16 o
  -3  17   6        109.40         92.39         3.91 o
  -2  17   6         87.94        134.04        11.44 o
  -1  17   6        111.96        141.50         3.65 o
   0  17   6         23.57          9.46         3.98 o
   1  17   6          0.09         -0.38         2.87 o
   2  17   6         51.58         52.74         3.03 o
   3  17   6          5.97          8.09         3.29 o
   4  17   6         36.62         25.65         3.87 o
   5  17   6          0.03          3.55         4.35 o
   6  17   6         64.60         61.74         3.56 o
   7  17   6         88.54         96.26         7.41 o
   8  17   6         14.65          7.88         3.29 o
  -2  18   6         95.22         39.56         4.36 o
  -1  18   6          2.84          1.60         2.11 o
   0  18   6         85.23         51.60         9.06 o
   1  18   6          0.28          0.68         1.68 o
   2  18   6          2.53          4.77         3.01 o
   3  18   6         27.94         38.91         5.48 o
   4  18   6        108.06        109.04         8.18 o
   5  18   6         27.38         16.62         3.76 o
   6  18   6        120.62        126.95         6.61 o
   7  18   6          0.12         -2.37         3.14 o
   0  19   6         15.91         13.56         2.53 o
   1  19   6         55.59         72.36         5.44 o
   2  19   6         31.45         41.24        18.72 o
   3  19   6          0.91          2.23         3.33 o
   4  19   6          6.86         12.61         2.53 o
   5  19   6         36.89         31.08         4.01 o
   6  19   6         13.62         13.76         2.81 o
  -2 -16   7         57.65         63.41         5.06 o
  -1 -16   7         29.64         34.61         3.77 o
  -3 -15   7         87.74         63.04         7.80 o
  -2 -15   7          0.23          1.49         4.32 o
  -1 -15   7          6.82          0.75         2.47 o
   0 -15   7          2.07          3.54         3.45 o
   1 -15   7          7.46          2.92         2.40 o
   2 -15   7          0.01         -0.25         2.23 o
  -5 -14   7         31.94         56.55        10.68 o
  -4 -14   7         15.27          9.93         3.20 o
  -3 -14   7         17.22         16.24         2.39 o
  -2 -14   7          1.94          5.74         4.38 o
  -1 -14   7         40.62         41.84         3.82 o
   0 -14   7         60.09         67.25         4.75 o
   1 -14   7        346.95        402.20        10.65 o
   2 -14   7        119.81        106.60         7.13 o
   3 -14   7         81.99         68.12        26.74 o
   4 -14   7          8.31          4.48         1.69 o
  -6 -13   7          2.03          7.01         3.04 o
  -5 -13   7        144.94        137.03        13.43 o
  -4 -13   7          1.12         -1.45         2.65 o
  -3 -13   7         99.55         80.97         4.53 o
  -2 -13   7        115.91        119.48         4.58 o
  -1 -13   7         25.02         16.02         2.15 o
   0 -13   7        263.20        292.52        15.32 o
   1 -13   7        142.22        168.40         6.07 o
   2 -13   7        232.51        230.62         9.08 o
   3 -13   7         76.87         94.67         4.81 o
   4 -13   7        115.73         88.23         8.42 o
   5 -13   7          0.73          0.08         1.91 o
  -7 -12   7         39.91         25.42         3.17 o
  -6 -12   7         69.42         69.25         5.38 o
  -5 -12   7        137.40        170.95         6.68 o
  -4 -12   7         10.45          9.27         2.66 o
  -3 -12   7         17.05         14.63         3.52 o
  -2 -12   7          1.03          1.35         1.63 o
  -1 -12   7        425.86        397.49        11.01 o
   0 -12   7         87.41         97.99         7.01 o
   1 -12   7        139.55        156.96         7.46 o
   2 -12   7         32.93         25.77         3.41 o
   3 -12   7          5.50          9.28         2.84 o
   4 -12   7        121.92        112.48         5.98 o
   5 -12   7         17.41         19.91        11.22 o
   6 -12   7        222.19        125.92        10.87 o
  -7 -11   7          0.00         -2.10         2.10 o
  -6 -11   7         63.65         65.96         5.38 o
  -5 -11   7         16.13         18.86         2.21 o
  -4 -11   7         15.79         19.29         2.37 o
  -3 -11   7         87.53         91.24         4.74 o
  -2 -11   7         76.97         75.70         2.94 o
  -1 -11   7        129.66        141.79         4.68 o
   0 -11   7        596.77        624.38        20.65 o
   1 -11   7         43.60         40.47         3.12 o
   2 -11   7         43.52         55.13         3.68 o
   3 -11   7        212.67        197.80         6.25 o
   4 -11   7          1.18          0.66         2.72 o
   5 -11   7          4.87          2.96         2.42 o
   6 -11   7         67.67         63.15         4.51 o
  -8 -10   7         80.97         51.55         3.30 o
  -7 -10   7         29.14         35.70         5.13 o
  -6 -10   7         14.97          8.24         2.49 o
  -5 -10   7         59.71         72.97         3.75 o
  -4 -10   7        154.79        147.29         6.43 o
  -3 -10   7        127.35        183.13         5.50 o
  -2 -10   7         42.68         44.11         3.48 o
  -1 -10   7         89.98         93.89         4.29 o
   0 -10   7         72.28         50.75         3.85 o
   1 -10   7        509.71        547.61        17.10 o
   2 -10   7         14.78         43.07         2.98 o
   3 -10   7        108.62        103.04         7.14 o
   4 -10   7        373.33        405.05        11.41 o
   5 -10   7         27.82         27.53         4.00 o
   6 -10   7          4.23         -2.58         8.20 o
   7 -10   7         19.70         14.80         9.29 o
  -8  -9   7         10.36          8.43         2.04 o
  -7  -9   7          1.29         13.23         3.81 o
  -6  -9   7        355.34        394.85        13.05 o
  -5  -9   7        531.15        512.19        12.30 o
  -4  -9   7        583.84        621.37        14.81 o
  -3  -9   7        150.98        106.06         4.33 o
  -2  -9   7        320.82        286.10         7.18 o
  -1  -9   7        857.76        983.91        18.11 o
   0  -9   7       3611.31       3818.05        74.51 o
   1  -9   7         20.35         16.96         3.03 o
   2  -9   7        507.26        486.28        10.41 o
   3  -9   7          3.66          1.44         2.11 o
   4  -9   7          1.98          2.62         2.28 o
   5  -9   7          2.70          4.69         2.67 o
   6  -9   7        150.50        156.55         6.31 o
   7  -9   7         10.90          4.32        11.67 o
   8  -9   7         51.82         45.18         7.70 o
  -9  -8   7          3.36          1.18         1.89 o
  -8  -8   7          7.51          5.73         2.58 o
  -7  -8   7         37.88         43.50         3.47 o
  -6  -8   7        432.94        442.04        16.33 o
  -5  -8   7        818.61        882.60        25.76 o
  -4  -8   7        104.89        104.74         4.52 o
  -3  -8   7        975.72        922.59        21.27 o
  -2  -8   7        130.59        183.56         8.05 o
  -1  -8   7        110.45         97.38         4.67 o
   0  -8   7         45.70         42.25         3.54 o
   1  -8   7        891.49        890.93        17.61 o
   2  -8   7        205.07        226.66         7.74 o
   3  -8   7          0.79         -0.79         2.05 o
   4  -8   7        227.38        259.51         7.53 o
   5  -8   7        222.37        212.40         7.21 o
   6  -8   7        338.99        381.96         9.99 o
   7  -8   7          2.14         -5.24         5.24 o
   8  -8   7          0.92         24.68        10.18 o
  -9  -7   7          0.01          1.91         1.93 o
  -8  -7   7        213.74        187.36         6.62 o
  -7  -7   7         11.04          8.56         6.67 o
  -6  -7   7         51.90         61.71         4.82 o
  -5  -7   7         29.10         33.71         2.87 o
  -4  -7   7         22.73         13.94         2.34 o
  -3  -7   7        159.15        161.98         5.75 o
  -2  -7   7        474.59        484.29         8.72 o
  -1  -7   7        326.56        298.67         7.23 o
   0  -7   7        293.97        316.15         8.04 o
   1  -7   7         38.18         34.01         2.53 o
   2  -7   7        128.54        108.09         4.85 o
   3  -7   7        100.80        102.41         3.64 o
   4  -7   7         88.85         92.10         4.10 o
   5  -7   7         17.39         33.00         2.69 o
   6  -7   7          0.14          0.88         2.38 o
   7  -7   7         34.03         32.71         3.80 o
   8  -7   7        228.43        224.23        20.80 o
   9  -7   7         12.28         10.23         6.45 o
  -9  -6   7          0.31         -0.66         2.35 o
  -8  -6   7          0.01          3.36         3.27 o
  -7  -6   7         55.90         75.41         4.71 o
  -6  -6   7         25.64         13.38         2.81 o
  -5  -6   7         10.65         21.07         2.39 o
  -4  -6   7         24.28         22.32         2.17 o
  -3  -6   7        110.26        123.56         3.84 o
  -2  -6   7       1164.54       1189.53        18.58 o
  -1  -6   7        956.97        967.01        16.50 o
   0  -6   7         17.68         32.20         3.63 o
   1  -6   7         26.97         16.44         2.18 o
   2  -6   7         35.05         58.79         3.43 o
   3  -6   7        140.59        126.71         4.19 o
   4  -6   7         45.60         72.56         3.25 o
   5  -6   7         14.36         35.26         2.88 o
   6  -6   7        125.59        135.79         5.16 o
   7  -6   7        381.26        431.41        12.07 o
   8  -6   7         22.06         38.78        15.54 o
   9  -6   7         88.58         37.50        54.12 o
  -9  -5   7          6.99          1.39         2.37 o
  -8  -5   7          8.37          2.85         4.09 o
  -7  -5   7         73.07         91.21         4.88 o
  -6  -5   7          5.79          2.38         1.92 o
  -5  -5   7         96.65         93.07         3.47 o
  -4  -5   7        161.84        200.22         6.94 o
  -3  -5   7        239.59        240.94         5.61 o
  -2  -5   7        528.95        443.49         8.06 o
  -1  -5   7       1437.37       1503.74        27.95 o
   0  -5   7         57.62         78.15         5.70 o
   1  -5   7        346.79        357.18        10.10 o
   2  -5   7         34.32         20.63         2.31 o
   3  -5   7         90.23         83.93         3.00 o
   4  -5   7        313.84        349.01         8.16 o
   5  -5   7        358.97        391.13         9.63 o
   6  -5   7        120.83        150.90         6.02 o
   7  -5   7         83.42         52.58         5.06 o
   8  -5   7          9.72         17.67         4.10 o
   9  -5   7         10.26          3.11         6.01 o
  -9  -4   7         25.40         31.24         4.17 o
  -8  -4   7          3.54          7.21         6.72 o
  -7  -4   7        100.92        100.21         4.56 o
  -6  -4   7         58.98         50.20         3.20 o
  -5  -4   7        633.24        666.84        14.26 o
  -4  -4   7       1405.15       1498.46        28.47 o
  -3  -4   7        542.97        571.92        10.19 o
  -2  -4   7        134.69        149.97         3.80 o
  -1  -4   7        443.61        403.42        13.97 o
   0  -4   7        527.09        502.23        14.00 o
   1  -4   7        547.55        430.00         9.22 o
   2  -4   7        179.49        180.72         5.56 o
   3  -4   7        293.59        226.85         5.68 o
   4  -4   7          3.30          0.03         1.80 o
   5  -4   7         89.28         86.28         3.82 o
   6  -4   7        364.69        394.39         8.39 o
   7  -4   7        270.25        285.40         8.20 o
   8  -4   7        284.15        294.87        14.52 o
   9  -4   7        401.58        461.79        14.59 o
  10  -4   7          0.53          8.69         7.85 o
  -9  -3   7         47.04         55.81         6.30 o
  -8  -3   7         29.63         50.75         3.79 o
  -7  -3   7        162.53        166.77         7.05 o
  -6  -3   7        744.62        778.14        15.36 o
  -5  -3   7        316.15        339.12         9.94 o
  -4  -3   7        105.03        134.03         4.29 o
  -3  -3   7         16.49         27.66         2.15 o
  -2  -3   7       2314.21       2197.30        31.30 o
  -1  -3   7       2998.09       3645.26        78.67 o
   0  -3   7         67.33         72.89         3.43 o
   1  -3   7        411.53        492.59        10.10 o
   2  -3   7        526.38        529.40        15.14 o
   3  -3   7       2744.61       2725.00        55.99 o
   4  -3   7       1265.83       1297.63        29.30 o
   5  -3   7         74.80         95.17         3.35 o
   6  -3   7        166.98        148.11         4.28 o
   7  -3   7          2.56          5.40         2.38 o
   8  -3   7        202.30        221.24         9.46 o
   9  -3   7         48.58         60.49         7.63 o
  10  -3   7         26.00         32.61         5.92 o
  -9  -2   7         11.12         13.39         3.50 o
  -8  -2   7        210.51        214.89         8.95 o
  -7  -2   7        547.52        610.46        15.24 o
  -6  -2   7         29.61         39.85         2.92 o
  -5  -2   7         27.06         26.50         2.12 o
  -4  -2   7        421.07        446.18        10.47 o
  -3  -2   7          0.60          2.74         1.95 o
  -2  -2   7         89.60         71.16         2.22 o
  -1  -2   7       8552.70       9121.51       141.89 o
   0  -2   7        153.70        138.24         4.66 o
   1  -2   7       1430.24       1633.24        33.31 o
   2  -2   7          8.50         24.86         3.66 o
   3  -2   7        993.66        956.54        18.42 o
   4  -2   7        159.75        158.03         5.45 o
   5  -2   7          0.15          4.32         1.97 o
   6  -2   7        286.97        301.50         7.46 o
   7  -2   7          6.48          9.61         2.65 o
   8  -2   7         18.93         17.53         3.32 o
   9  -2   7         29.71         42.44         8.06 o
  10  -2   7         20.77         -2.30        11.37 o
  -9  -1   7         42.23         27.37         3.09 o
  -8  -1   7         15.77         15.48         2.99 o
  -7  -1   7         80.25        106.61         4.74 o
  -6  -1   7          0.64          5.43         2.47 o
  -5  -1   7       1050.66       1020.40        19.41 o
  -4  -1   7        937.85        938.69        14.53 o
  -3  -1   7        888.74        875.79        15.14 o
  -2  -1   7        129.66        119.37         2.96 o
  -1  -1   7        920.28        893.58        14.29 o
   0  -1   7       5828.13       5974.18       110.24 o
   1  -1   7       2704.01       2569.35        41.06 o
   2  -1   7       3387.79       3588.95        77.06 o
   3  -1   7        493.53        557.16        14.28 o
   4  -1   7        486.39        589.91        24.43 o
   5  -1   7        724.32        730.61        21.30 o
   6  -1   7         32.78         17.00         2.34 o
   7  -1   7        268.27        293.69         7.08 o
   8  -1   7          2.72          4.80         3.36 o
   9  -1   7        122.29        132.20         9.58 o
  10  -1   7        186.08        224.68        10.45 o
  -9   0   7        136.43        147.56         6.50 o
  -8   0   7          0.01          2.37         2.55 o
  -7   0   7          1.51          0.96         2.55 o
  -6   0   7        989.89        937.72        16.25 o
  -5   0   7         92.09         96.85         3.26 o
  -4   0   7        202.90        227.23         5.46 o
  -3   0   7        294.30        284.58         6.72 o
  -2   0   7       1902.60       1949.40        30.00 o
  -1   0   7         45.91         26.42         1.89 o
   0   0   7        285.09        364.86         8.91 o
   1   0   7        502.68        663.10        12.27 o
   2   0   7        562.89        383.19         8.66 o
   3   0   7        275.00        251.97         8.20 o
   4   0   7        904.25        771.56        20.29 o
   5   0   7         31.81         46.37         2.56 o
   6   0   7         66.58         52.23         3.36 o
   7   0   7        645.33        656.21        13.90 o
   8   0   7          0.17          2.94         3.31 o
   9   0   7          3.24          0.53         2.74 o
  10   0   7          7.54         12.55         7.82 o
  -9   1   7          8.35         14.27         2.55 o
  -8   1   7         17.32         12.34         2.31 o
  -7   1   7        224.02        213.59         6.40 o
  -6   1   7         27.89         30.74         3.31 o
  -5   1   7        379.56        310.01         6.51 o
  -4   1   7        424.75        475.26         9.30 o
  -3   1   7        319.95        288.53         6.69 o
  -2   1   7         73.91         64.81         2.26 o
  -1   1   7         53.02         55.46         2.15 o
   0   1   7        202.65        259.37         6.68 o
   1   1   7        488.42        520.96         9.40 o
   2   1   7        326.92        314.36         7.87 o
   3   1   7        229.75        161.76         6.01 o
   4   1   7        828.08        962.75        42.54 o
   5   1   7       2245.30       2187.30        82.12 o
   6   1   7         11.12         -0.12         2.23 o
   7   1   7        726.07        845.84        22.70 o
   8   1   7         55.28         78.91         5.93 o
   9   1   7        459.53        531.26        12.78 o
  10   1   7        459.24        526.26        25.35 o
  11   1   7         79.14         69.27         7.55 o
  -9   2   7         21.00         20.08         3.02 o
  -8   2   7         16.24          6.70         2.80 o
  -7   2   7        138.82        135.46         4.63 o
  -6   2   7        952.47        924.79        16.08 o
  -5   2   7        898.94        916.39        16.66 o
  -4   2   7        183.83        207.22         4.66 o
  -3   2   7       3698.21       3653.74        68.95 o
  -2   2   7       3544.01       3061.01        56.19 o
  -1   2   7       1665.78       2111.50        30.50 o
   0   2   7         59.08         48.46         2.91 o
   1   2   7       2158.94       1956.52        37.78 o
   2   2   7         71.92        168.16         6.68 o
   3   2   7        331.92        257.89         9.03 o
   4   2   7        468.89        609.62        17.74 o
   5   2   7         88.65         88.12         7.18 o
   6   2   7       1210.40       1300.46        27.75 o
   7   2   7        265.79        282.02         9.25 o
   8   2   7        700.46        714.49        18.16 o
   9   2   7        240.99        270.85         7.44 o
  10   2   7         48.45         46.33         5.76 o
  11   2   7         28.14         26.12         6.60 o
  -9   3   7        113.04        124.73         8.94 o
  -8   3   7         82.56         89.19         4.98 o
  -7   3   7         42.78         40.19         3.20 o
  -6   3   7          1.28          0.53         2.26 o
  -5   3   7         76.55         74.05         3.87 o
  -4   3   7        484.36        520.70        10.74 o
  -3   3   7       2224.01       2455.59        49.48 o
  -2   3   7        112.12         91.41         4.69 o
  -1   3   7       2823.52       2986.29        54.23 o
   0   3   7       3759.35       3880.55        63.90 o
   1   3   7         22.14          7.35         2.42 o
   2   3   7         77.00         47.63         2.70 o
   3   3   7        232.38        261.30         9.79 o
   4   3   7        489.22        444.78        18.41 o
   5   3   7       1711.14       1839.22        52.84 o
   6   3   7          5.14         10.63         2.33 o
   7   3   7         99.77         99.32         4.58 o
   8   3   7         24.72         28.89         3.20 o
   9   3   7        140.16        152.44         5.42 o
  10   3   7        241.98        302.83         7.85 o
  11   3   7          7.86         26.46         6.85 o
  -8   4   7         13.10         12.14         2.79 o
  -7   4   7         62.17         57.59         3.43 o
  -6   4   7          3.18          6.02         2.66 o
  -5   4   7          1.97          0.49         2.58 o
  -4   4   7         13.56         13.04         2.27 o
  -3   4   7       2707.08       2864.77        58.55 o
  -2   4   7          0.09          8.45         1.79 o
  -1   4   7         26.91         38.39         2.11 o
   0   4   7        145.11         92.28         4.02 o
   1   4   7         27.03         33.99         2.04 o
   2   4   7        102.79        169.63         9.11 o
   3   4   7        197.91        176.71         8.28 o
   4   4   7        358.48        395.56        23.03 o
   5   4   7        740.44        665.90        21.68 o
   6   4   7        198.23        209.49         4.75 o
   7   4   7        337.59        375.19         9.50 o
   8   4   7        723.33        810.99        16.85 o
   9   4   7         28.66         36.56         3.27 o
  10   4   7        578.02        612.84        10.62 o
  11   4   7         71.43         74.68         8.14 o
  -8   5   7         58.02         64.22         4.11 o
  -7   5   7        240.15        234.37         8.06 o
  -6   5   7        209.31        251.41        17.91 o
  -5   5   7         60.64         69.91         4.24 o
  -4   5   7        448.23        401.32        12.11 o
  -3   5   7       1311.01       1325.74        28.38 o
  -2   5   7       1721.25       1709.53        47.47 o
  -1   5   7         85.49        109.27         3.42 o
   0   5   7        199.39        149.61         4.33 o
   1   5   7        567.27        522.54        12.55 o
   2   5   7        193.47        234.09         7.66 o
   3   5   7         62.43         69.36         3.28 o
   4   5   7        494.82        488.28        13.18 o
   5   5   7          0.47          1.59         3.40 o
   6   5   7        464.00        416.52         8.85 o
   7   5   7        195.66        163.47         4.84 o
   8   5   7        887.36        854.84        16.31 o
   9   5   7          0.57          2.49         2.36 o
  10   5   7          2.45          2.87         4.22 o
  11   5   7          1.91         -0.40         5.61 o
  -8   6   7          1.18          2.22         1.93 o
  -7   6   7          1.62          8.50         2.18 o
  -6   6   7        174.29        186.56         9.01 o
  -5   6   7        579.63        444.32        13.40 o
  -4   6   7          0.00          3.01         2.16 o
  -3   6   7        236.17        303.01         7.25 o
  -2   6   7        414.38        386.71        12.76 o
  -1   6   7        145.77        157.88         5.67 o
   0   6   7          3.28         13.30         1.85 o
   1   6   7         86.67         98.05         5.32 o
   2   6   7        959.26       1176.62        27.22 o
   3   6   7         97.20         59.96         4.10 o
   4   6   7       7153.83       7391.37       138.20 o
   5   6   7        297.71        253.30         9.13 o
   6   6   7          8.83         15.58         2.58 o
   7   6   7        113.60         97.17         3.01 o
   8   6   7         14.84         14.50         2.00 o
   9   6   7        800.61        855.23        22.21 o
  10   6   7        131.23        113.10         6.26 o
  11   6   7         46.40         58.24        11.42 o
  -8   7   7         26.38         25.42         2.81 o
  -7   7   7         26.50         23.37         3.68 o
  -6   7   7         67.31         81.68         3.77 o
  -5   7   7         54.14         37.79         2.84 o
  -4   7   7        203.95        233.76         6.44 o
  -3   7   7         51.03         78.89         3.25 o
  -2   7   7        170.61        205.54         6.88 o
  -1   7   7        545.56        518.02         9.85 o
   0   7   7         48.84         47.38         2.32 o
   1   7   7       1387.23       1378.25        27.28 o
   2   7   7       6635.17       6433.55       137.90 o
   3   7   7         62.92         79.12         4.18 o
   4   7   7        339.55        331.70         8.73 o
   5   7   7        265.55        299.86         7.18 o
   6   7   7        168.95        220.96         5.80 o
   7   7   7          1.37         -0.21         2.15 o
   8   7   7        215.02        204.07         5.47 o
   9   7   7        527.45        549.70        12.09 o
  10   7   7          2.27          2.27         3.12 o
  11   7   7         38.44         48.20         5.04 o
  -8   8   7          0.20          1.37         1.94 o
  -7   8   7         50.81         62.32         3.24 o
  -6   8   7         94.53         78.20         3.32 o
  -5   8   7        260.14        198.97         8.15 o
  -4   8   7         13.19          8.25         2.35 o
  -3   8   7         68.97         71.42         4.27 o
  -2   8   7        420.58        380.27         7.84 o
  -1   8   7       1065.58       1020.94        17.37 o
   0   8   7        756.04        739.98        14.45 o
   1   8   7        698.04        682.45        16.77 o
   2   8   7         53.97         36.39         3.12 o
   3   8   7         36.71         40.15         2.65 o
   4   8   7        113.32         90.18         3.36 o
   5   8   7         58.99         62.06         3.01 o
   6   8   7       1111.18       1124.77        20.36 o
   7   8   7         71.70         88.13         2.75 o
   8   8   7          1.60         -0.48         2.18 o
   9   8   7        157.56        153.38         5.43 o
  10   8   7        557.57        542.75        20.58 o
  11   8   7        127.10        119.83         7.67 o
  -7   9   7          0.02          0.42         2.21 o
  -6   9   7          3.95          8.87         2.52 o
  -5   9   7         48.15         48.61         2.88 o
  -4   9   7         14.97         12.97         2.48 o
  -3   9   7        111.76        145.02         4.79 o
  -2   9   7       2288.80       2392.63        38.90 o
  -1   9   7         37.10         44.32         2.13 o
   0   9   7        908.12        946.97        15.48 o
   1   9   7        456.84        427.78        13.43 o
   2   9   7        385.82        381.53         9.56 o
   3   9   7        196.10        115.75         5.28 o
   4   9   7          0.91          0.78         1.88 o
   5   9   7          7.50         14.96         2.32 o
   6   9   7        102.90         94.26         4.28 o
   7   9   7        117.43        150.15         4.70 o
   8   9   7        131.51        140.71         5.02 o
   9   9   7          1.39         -2.73         2.73 o
  10   9   7         63.37         66.87         5.72 o
  11   9   7         56.86         49.46         7.13 o
  -7  10   7          5.68         -0.15         3.29 o
  -6  10   7         18.88         19.39         5.37 o
  -5  10   7         85.06        104.08         3.77 o
  -4  10   7        316.26        325.08         9.83 o
  -3  10   7          0.05         -1.96         2.37 o
  -2  10   7         51.65         28.67         2.26 o
  -1  10   7        602.80        645.21        11.87 o
   0  10   7         94.43         90.65         3.18 o
   1  10   7        378.50        303.84         6.93 o
   2  10   7         14.17         26.74         2.13 o
   3  10   7       2243.35       2312.72        39.65 o
   4  10   7          0.01         -0.25         2.04 o
   5  10   7        382.35        383.81         8.97 o
   6  10   7          1.65          2.32         2.58 o
   7  10   7          9.66         10.62         2.59 o
   8  10   7         26.60         24.25         2.55 o
   9  10   7         46.18         60.14         3.83 o
  10  10   7         12.30          2.80         4.15 o
  11  10   7         13.77         18.32         4.77 o
  -7  11   7         15.54         17.32         7.72 o
  -6  11   7          0.12          4.69         2.45 o
  -5  11   7          9.89         12.40         1.94 o
  -4  11   7        305.70        331.76        10.12 o
  -3  11   7         17.10         11.21         2.58 o
  -2  11   7         51.31         46.19         2.84 o
  -1  11   7          0.02          2.03         1.91 o
   0  11   7        592.00        613.10        12.68 o
   1  11   7          2.53          2.72         1.78 o
   2  11   7       1137.63       1062.02        24.98 o
   3  11   7          3.01          2.77         1.80 o
   4  11   7        184.66        187.31         6.62 o
   5  11   7         40.44         34.88         2.80 o
   6  11   7        127.01        124.57         4.78 o
   7  11   7         17.30         24.42         2.62 o
   8  11   7         74.35         92.40         4.03 o
   9  11   7          8.43         22.49         3.47 o
  10  11   7          0.36         -3.74         4.67 o
  -6  12   7          0.53         -1.35         3.05 o
  -5  12   7         34.81         43.28         3.40 o
  -4  12   7        113.62        145.80         5.94 o
  -3  12   7        223.12        266.26         8.29 o
  -2  12   7        557.84        490.78        11.99 o
  -1  12   7        935.05       1043.90        21.06 o
   0  12   7          2.13          2.66         2.00 o
   1  12   7         44.20         42.84         2.96 o
   2  12   7        297.27        300.24         6.61 o
   3  12   7        510.08        546.43         9.84 o
   4  12   7        462.98        433.46        12.00 o
   5  12   7        548.38        586.86        12.85 o
   6  12   7        105.30        120.80         5.14 o
   7  12   7          0.92          1.64         2.28 o
   8  12   7          1.53          1.74         2.38 o
   9  12   7        244.50        232.72        11.90 o
  10  12   7         11.82         15.54         6.65 o
  -6  13   7        131.85        117.67        42.60 o
  -5  13   7          9.17          6.78         1.62 o
  -4  13   7          0.01          1.90         2.75 o
  -3  13   7        288.81        302.53         9.83 o
  -2  13   7        290.88        283.11         8.52 o
  -1  13   7        214.99        234.85         8.92 o
   0  13   7          0.18          2.27         2.56 o
   1  13   7          1.64          1.89         2.16 o
   2  13   7         12.70          5.69         2.02 o
   3  13   7        323.55        307.70         7.04 o
   4  13   7        527.73        531.61        12.67 o
   5  13   7        131.63        147.74         6.31 o
   6  13   7          5.51         10.08         2.56 o
   7  13   7         19.95          9.26         2.83 o
   8  13   7          0.03          1.03         2.38 o
   9  13   7         12.23         11.31         8.50 o
  10  13   7          0.81          2.88         5.16 o
  -5  14   7         81.27         83.90         4.10 o
  -4  14   7          8.67         21.14         2.51 o
  -3  14   7        203.76        218.54         9.64 o
  -2  14   7        792.79        852.95        20.41 o
  -1  14   7        141.43        134.72         7.87 o
   0  14   7        184.03        163.52         5.54 o
   1  14   7        484.28        498.92        11.17 o
   2  14   7        399.36        391.34         9.92 o
   3  14   7        310.79        336.11         7.37 o
   4  14   7         77.12         58.03         3.67 o
   5  14   7         82.50         93.49         4.76 o
   6  14   7         17.20         12.66         3.05 o
   7  14   7         43.75         44.61         3.50 o
   8  14   7        214.72        217.29         7.13 o
   9  14   7        120.90        153.43        14.97 o
  10  14   7         17.18          4.52         3.57 o
  -4  15   7        112.33        118.49         3.66 o
  -3  15   7        137.87        151.07         6.57 o
  -2  15   7         69.92         97.22         4.11 o
  -1  15   7        165.38        148.32         5.13 o
   0  15   7        203.19        224.24         7.24 o
   1  15   7        106.07        115.85         4.67 o
   2  15   7          4.03          7.22         2.33 o
   3  15   7         62.36         56.61         3.32 o
   4  15   7        106.33         88.46         4.07 o
   5  15   7         14.22         31.82         3.80 o
   6  15   7        140.90        118.25         4.80 o
   7  15   7         54.01         80.03         4.10 o
   8  15   7         14.48          5.99         2.68 o
   9  15   7          0.70         -0.53         4.22 o
  -4  16   7          0.16          1.44         1.39 o
  -3  16   7         44.60         47.66         2.46 o
  -2  16   7         33.20         27.86         2.70 o
  -1  16   7         79.62         79.97         5.81 o
   0  16   7         11.22         20.06         2.31 o
   1  16   7          9.58          6.32         2.05 o
   2  16   7          0.27          0.67         2.60 o
   3  16   7         73.96         73.25         3.22 o
   4  16   7         34.76         38.78         4.26 o
   5  16   7         14.13         10.89         2.77 o
   6  16   7        424.27        446.20        17.90 o
   7  16   7         71.35         72.14         4.46 o
   8  16   7         66.93         95.28         6.11 o
   9  16   7         17.73          1.59         2.70 o
  -2  17   7          0.01         -1.16         2.17 o
  -1  17   7         13.02         23.41         2.13 o
   0  17   7        199.04        250.71         9.50 o
   1  17   7        171.03        203.03        17.25 o
   2  17   7         54.93         44.83         3.34 o
   3  17   7         61.42         58.05         6.59 o
   4  17   7         44.55         39.85         6.04 o
   5  17   7          1.37          0.52         2.55 o
   6  17   7          1.49          1.04         2.62 o
   7  17   7          5.44         14.02         4.76 o
   8  17   7          1.49         -2.47         2.47 o
  -1  18   7         24.02         14.85         3.18 o
   0  18   7        123.07        116.93         6.10 o
   1  18   7         79.13         89.21        23.81 o
   2  18   7         59.94         59.18         4.96 o
   3  18   7         16.91         15.25         3.11 o
   4  18   7         22.00         32.35         3.60 o
   5  18   7         14.95         26.59         3.96 o
   6  18   7         43.90         34.27         5.66 o
   7  18   7          0.39          2.86         3.10 o
   0  19   7        157.29         83.91        10.13 o
   1  19   7        165.99        187.99        35.00 o
   2  19   7          7.95         11.70         4.72 o
   3  19   7          2.13          5.85         3.22 o
   4  19   7         40.05         33.31         2.88 o
   5  19   7         15.28         15.96         2.66 o
   6  19   7          0.71         -2.27         2.27 o
  -3 -15   8          2.51          3.97         2.33 o
  -2 -15   8         26.21         33.86         4.32 o
  -1 -15   8        116.78        111.07         8.14 o
   0 -15   8         45.73         55.21         5.26 o
  -4 -14   8         86.04         75.05         3.41 o
  -3 -14   8          0.32          0.20         1.54 o
  -2 -14   8          1.85          0.07         2.49 o
  -1 -14   8        131.99        151.41         6.87 o
   0 -14   8        193.84        199.40         5.46 o
   1 -14   8         23.91          7.09         2.99 o
   2 -14   8         40.43         33.89         5.21 o
   3 -14   8         15.65         16.73         2.58 o
  -6 -13   8          0.08          1.64         1.94 o
  -5 -13   8         96.51        100.93         7.77 o
  -4 -13   8        110.85         96.27         9.01 o
  -3 -13   8         16.00         19.30         2.59 o
  -2 -13   8          3.15          1.11         2.41 o
  -1 -13   8         63.68         58.75         2.75 o
   0 -13   8         64.47         70.45         3.21 o
   1 -13   8          6.20          0.43         3.08 o
   2 -13   8         58.43         51.56         3.20 o
   3 -13   8         67.23         75.27         3.95 o
   4 -13   8         41.14         44.57         3.70 o
  -6 -12   8          0.51          3.13         2.64 o
  -5 -12   8        129.95        141.19         5.76 o
  -4 -12   8         20.87         30.45         3.47 o
  -3 -12   8         22.33         30.26         3.75 o
  -2 -12   8        158.65        208.99         7.66 o
  -1 -12   8          1.33          3.69         1.96 o
   0 -12   8        287.81        337.73        12.51 o
   1 -12   8          1.43          2.26         3.01 o
   2 -12   8         56.62         75.02         3.42 o
   3 -12   8          1.69          0.33         2.53 o
   4 -12   8         50.62         34.26         3.69 o
   5 -12   8          0.00          1.40         2.15 o
  -7 -11   8          3.67          2.89         2.58 o
  -6 -11   8        326.54        345.37        11.60 o
  -5 -11   8         50.01         58.61         6.03 o
  -4 -11   8          4.28         10.93         3.16 o
  -3 -11   8         54.48         90.68         4.80 o
  -2 -11   8         55.47         38.97         2.74 o
  -1 -11   8          0.27          3.86         2.71 o
   0 -11   8          0.09          1.39         2.05 o
   1 -11   8          1.42          0.60         2.63 o
   2 -11   8        134.01        135.82         8.46 o
   3 -11   8        119.70        123.65         5.93 o
   4 -11   8        357.52        308.99        16.02 o
   5 -11   8          5.57         14.67         7.46 o
   6 -11   8          0.43         -8.04         8.04 o
  -7 -10   8         84.54         90.11         4.95 o
  -6 -10   8        185.92        217.55         8.17 o
  -5 -10   8        138.03        149.15         4.04 o
  -4 -10   8         16.83         15.73         3.28 o
  -3 -10   8        510.40        545.28        19.74 o
  -2 -10   8        245.53        241.26         7.11 o
  -1 -10   8         43.45         61.01         6.88 o
   0 -10   8        126.44        157.88         5.75 o
   1 -10   8          0.72         -0.52         2.82 o
   2 -10   8        180.58        203.11         9.51 o
   3 -10   8          0.01          0.00         2.32 o
   4 -10   8        648.17        654.75        24.08 o
   5 -10   8        171.11        165.95         6.15 o
   6 -10   8         33.92         47.47        12.12 o
   7 -10   8          8.59          8.24         6.70 o
  -8  -9   8        122.76        104.63         5.56 o
  -7  -9   8         34.14         19.81         2.44 o
  -6  -9   8          3.71          7.39         3.71 o
  -5  -9   8         16.92         16.44         3.42 o
  -4  -9   8        305.39        381.64         9.89 o
  -3  -9   8         10.21          9.52         2.05 o
  -2  -9   8          2.58          4.77         2.26 o
  -1  -9   8        272.84        282.54        12.32 o
   0  -9   8         40.04         52.89         2.66 o
   1  -9   8        379.31        363.19         9.90 o
   2  -9   8        342.60        323.56         8.72 o
   3  -9   8          9.25         10.29         2.24 o
   4  -9   8        246.02        210.21         8.88 o
   5  -9   8         12.01          8.11         2.71 o
   6  -9   8        201.66        215.15         9.84 o
   7  -9   8         16.75         10.72        10.63 o
  -8  -8   8          0.00          0.20         0.96 o
  -7  -8   8         11.89          6.40         2.99 o
  -6  -8   8        137.45        146.66         5.03 o
  -5  -8   8         90.89         83.82         4.26 o
  -4  -8   8         52.21         60.32         5.19 o
  -3  -8   8        159.50        179.86         8.55 o
  -2  -8   8          0.01          1.72         2.28 o
  -1  -8   8        867.07        916.73        18.82 o
   0  -8   8       3659.74       3996.35        68.49 o
   1  -8   8        249.40        270.73         7.22 o
   2  -8   8       1125.89       1130.14        22.98 o
   3  -8   8        479.40        502.16        18.01 o
   4  -8   8         29.70         34.89         2.99 o
   5  -8   8        143.59        147.82         7.09 o
   6  -8   8         62.66         29.33         7.01 o
   7  -8   8         37.72         47.91        14.15 o
   8  -8   8          9.96          0.79         7.94 o
  -8  -7   8        119.26        127.42         9.95 o
  -7  -7   8        114.98        131.07         5.57 o
  -6  -7   8          2.48         -0.32         2.32 o
  -5  -7   8          2.83          6.88         2.54 o
  -4  -7   8        478.22        504.49        14.66 o
  -3  -7   8         13.67         13.28         1.98 o
  -2  -7   8        237.04        274.27        12.35 o
  -1  -7   8         67.21         75.68         3.27 o
   0  -7   8        106.43         96.11         3.41 o
   1  -7   8         96.31         80.46         3.74 o
   2  -7   8         54.68         69.21         3.32 o
   3  -7   8        462.47        434.29         9.21 o
   4  -7   8         44.21         49.45         4.40 o
   5  -7   8         32.60         43.47         3.60 o
   6  -7   8         23.96         19.46         3.45 o
   7  -7   8         33.19         24.91         7.90 o
   8  -7   8         15.02         10.63        11.32 o
   9  -7   8         13.84          9.58         4.57 o
  -9  -6   8          1.50          1.43         1.68 o
  -8  -6   8          5.06         16.63         4.58 o
  -7  -6   8        103.62        131.50         6.07 o
  -6  -6   8          0.08         -0.97         2.85 o
  -5  -6   8          7.59          7.55         2.39 o
  -4  -6   8         35.58         58.99         4.09 o
  -3  -6   8        852.66        894.56        19.09 o
  -2  -6   8          0.48          2.61         2.06 o
  -1  -6   8       1193.21       1211.56        18.99 o
   0  -6   8          0.90          9.21         2.12 o
   1  -6   8         11.40         12.83         2.05 o
   2  -6   8        275.92        255.32         7.77 o
   3  -6   8          7.74          9.15         1.76 o
   4  -6   8        195.65        165.00         5.47 o
   5  -6   8         78.79         78.54         4.20 o
   6  -6   8        111.11         98.63         4.47 o
   7  -6   8         65.55         51.50         4.11 o
   8  -6   8        332.08        149.73       177.31 o
   9  -6   8         47.36         36.35         9.09 o
  -9  -5   8        102.73        110.20         6.65 o
  -8  -5   8         99.51        113.54         7.70 o
  -7  -5   8        108.66        154.45         7.61 o
  -6  -5   8         68.54         88.59         4.79 o
  -5  -5   8         11.30         13.80         2.77 o
  -4  -5   8        506.53        538.33        12.88 o
  -3  -5   8         62.33         65.22         3.11 o
  -2  -5   8          0.88          4.73         2.08 o
  -1  -5   8        249.39        254.38         5.63 o
   0  -5   8        124.04        119.44         5.27 o
   1  -5   8       1105.10       1079.50        23.81 o
   2  -5   8        642.96        586.88        12.94 o
   3  -5   8        849.48        834.39        14.36 o
   4  -5   8        160.19        143.67         5.26 o
   5  -5   8          4.75          3.69         2.73 o
   6  -5   8         46.37         32.43         3.12 o
   7  -5   8        894.00        908.08        24.52 o
   8  -5   8          9.83         29.44        14.75 o
   9  -5   8          0.89          0.18         2.26 o
  -9  -4   8         61.07         66.68         5.26 o
  -8  -4   8          5.94          0.69         3.26 o
  -7  -4   8         45.06         32.92         3.57 o
  -6  -4   8         10.25         11.31         2.41 o
  -5  -4   8        589.24        615.29        13.12 o
  -4  -4   8        177.16        182.58         5.68 o
  -3  -4   8         16.22          5.23         1.88 o
  -2  -4   8          0.88          2.57         2.42 o
  -1  -4   8        443.69        434.66         8.95 o
   0  -4   8       5450.11       5769.24       109.16 o
   1  -4   8       1919.05       1899.13        47.43 o
   2  -4   8       1891.12       1740.10        39.55 o
   3  -4   8        151.46        116.83         3.77 o
   4  -4   8         90.83         89.98         4.31 o
   5  -4   8       1112.26       1154.87        29.89 o
   6  -4   8        166.13        203.44         5.75 o
   7  -4   8        171.92        157.22         6.92 o
   8  -4   8         15.89         12.70         3.17 o
   9  -4   8          5.72          6.15        19.09 o
  10  -4   8          3.01         -0.89         5.96 o
  -9  -3   8         23.44         33.61         3.11 o
  -8  -3   8         67.89         68.48         6.11 o
  -7  -3   8         40.27         33.00         4.28 o
  -6  -3   8        578.65        549.21        12.79 o
  -5  -3   8          0.22          1.78         1.97 o
  -4  -3   8       1564.58       1668.43        29.92 o
  -3  -3   8        786.34        723.03        16.23 o
  -2  -3   8        119.20        129.85         3.51 o
  -1  -3   8       1766.83       1893.81        38.66 o
   0  -3   8        237.21        229.80         5.92 o
   1  -3   8        117.35        100.19         4.44 o
   2  -3   8         59.61         65.72         4.67 o
   3  -3   8       3056.12       3034.95        54.07 o
   4  -3   8          4.94          6.18         1.65 o
   5  -3   8         27.73         14.85         2.33 o
   6  -3   8        105.47         62.32         3.98 o
   7  -3   8         19.00         13.70         3.00 o
   8  -3   8         53.23         44.94         3.41 o
   9  -3   8        265.37        265.57        11.92 o
  10  -3   8          0.01         -2.09         8.49 o
  -9  -2   8         46.19         67.86         4.03 o
  -8  -2   8        229.07        251.16         8.39 o
  -7  -2   8         19.64         11.42         3.20 o
  -6  -2   8         11.85          5.10         2.53 o
  -5  -2   8        785.26        805.25        13.34 o
  -4  -2   8         14.54         10.50         2.16 o
  -3  -2   8        456.07        456.96         8.04 o
  -2  -2   8        637.74        599.67        11.06 o
  -1  -2   8       1454.91       1489.47        23.49 o
   0  -2   8       2003.67       2255.82        40.91 o
   1  -2   8       5206.09       5727.60       102.66 o
   2  -2   8       3875.01       4229.11        91.35 o
   3  -2   8        158.48        202.38         6.14 o
   4  -2   8        350.85        396.02         7.63 o
   5  -2   8        610.41        566.28        11.46 o
   6  -2   8          2.36          9.64         2.27 o
   7  -2   8         14.07          5.10         2.87 o
   8  -2   8        295.75        304.03         9.66 o
   9  -2   8         48.69         55.71         9.19 o
  10  -2   8          0.20          3.89         4.57 o
  -9  -1   8         18.02         19.87         2.77 o
  -8  -1   8         42.91         37.79         5.96 o
  -7  -1   8        150.03        149.51         6.32 o
  -6  -1   8        613.99        589.20        11.87 o
  -5  -1   8       1954.23       1946.08        33.40 o
  -4  -1   8        391.72        381.48         6.91 o
  -3  -1   8       1144.88       1093.28        18.21 o
  -2  -1   8        250.50        265.23         4.89 o
  -1  -1   8        519.52        513.49         9.31 o
   0  -1   8          5.53          9.37         2.00 o
   1  -1   8       6288.98       7186.55       131.10 o
   2  -1   8         73.71         88.93         3.73 o
   3  -1   8          9.63         29.48         2.37 o
   4  -1   8        429.59        401.28         8.98 o
   5  -1   8         12.26         20.63         2.21 o
   6  -1   8       1344.22       1439.52        23.42 o
   7  -1   8          0.04         -0.36         2.69 o
   8  -1   8         34.06         45.10         3.49 o
   9  -1   8          8.00          7.08         3.95 o
  10  -1   8         10.52          3.29         3.22 o
  -9   0   8         32.38         34.72         3.18 o
  -8   0   8         30.27         38.87         3.76 o
  -7   0   8         96.70        136.10         5.68 o
  -6   0   8       2659.63       2722.96        47.54 o
  -5   0   8       2061.58       2198.56        35.95 o
  -4   0   8        107.85        145.59         3.56 o
  -3   0   8         57.47         59.62         2.71 o
  -2   0   8       1241.94       1147.25        16.86 o
  -1   0   8        784.83        707.88        11.18 o
   0   0   8       1265.02       1577.84        30.53 o
   1   0   8       1901.83       1866.00        32.15 o
   2   0   8        322.95        317.99         7.14 o
   3   0   8       3107.79       2923.58        60.20 o
   4   0   8         62.65         34.62         2.54 o
   5   0   8        563.84        542.27        14.82 o
   6   0   8         48.29         55.30         3.38 o
   7   0   8        604.60        651.43        16.66 o
   8   0   8        273.84        271.68         9.28 o
   9   0   8          8.59          7.49         3.52 o
  10   0   8          5.16          3.63         5.66 o
  -9   1   8        194.05        188.03         5.34 o
  -8   1   8        109.55        104.13         4.76 o
  -7   1   8         12.82         13.30         3.03 o
  -6   1   8         13.02         10.07         2.70 o
  -5   1   8        301.28        301.97         8.23 o
  -4   1   8        639.60        695.44        11.13 o
  -3   1   8          0.07          1.91         2.05 o
  -2   1   8        305.89        237.54         4.59 o
  -1   1   8        301.69        458.12         8.47 o
   0   1   8         43.38         21.65         2.36 o
   1   1   8        941.31       1270.79        23.38 o
   2   1   8       2971.77       2750.53        58.20 o
   3   1   8       1277.19       1239.61        36.43 o
   4   1   8         17.14         30.86         2.74 o
   5   1   8        142.98        129.58         3.94 o
   6   1   8         32.72         21.74         2.73 o
   7   1   8         33.18         16.98         3.17 o
   8   1   8         36.25         29.26         3.63 o
   9   1   8        277.50        314.87        10.03 o
  10   1   8          0.23        -11.12        13.36 o
  -8   2   8         18.33         22.48         4.14 o
  -7   2   8          7.60          7.96         2.33 o
  -6   2   8        583.28        550.82        10.37 o
  -5   2   8        314.90        305.20         7.31 o
  -4   2   8         87.42         65.29         2.47 o
  -3   2   8         50.59         34.70         2.29 o
  -2   2   8          1.22          5.32         1.16 o
  -1   2   8       1385.93       1502.21        22.96 o
   0   2   8       9274.96      10247.30       186.02 o
   1   2   8        287.03        359.80         8.25 o
   2   2   8         46.77         57.87         4.00 o
   3   2   8        620.14        567.61        16.82 o
   4   2   8       2198.97       2174.66        81.10 o
   5   2   8         67.15         55.20         2.74 o
   6   2   8        994.46        853.97        18.73 o
   7   2   8        843.38        827.40        17.95 o
   8   2   8        280.31        249.82         8.26 o
   9   2   8          0.97          4.89         2.88 o
  10   2   8         96.50         89.00         7.81 o
  -8   3   8        103.86        109.75         5.23 o
  -7   3   8         85.64        104.83         7.13 o
  -6   3   8         35.84         31.87         2.39 o
  -5   3   8         20.12         15.89         2.29 o
  -4   3   8         85.02         82.54         3.37 o
  -3   3   8        567.24        535.13         9.09 o
  -2   3   8        125.32        105.51         3.13 o
  -1   3   8        775.92        645.16        11.81 o
   0   3   8       2033.52       1888.97        36.71 o
   1   3   8       1656.09       2030.98        37.00 o
   2   3   8        252.13        212.28         8.50 o
   3   3   8       4326.31       4720.10       111.10 o
   4   3   8          0.75          0.02         2.21 o
   5   3   8        544.37        617.73        20.14 o
   6   3   8        757.33        737.42        20.06 o
   7   3   8         39.59         39.62         3.88 o
   8   3   8       1175.49       1235.70        30.20 o
   9   3   8          7.10          8.91         2.84 o
  10   3   8          2.97          4.46         2.12 o
  -8   4   8         34.34         28.72         2.45 o
  -7   4   8        172.01        150.98         5.77 o
  -6   4   8          0.18         -0.13         2.00 o
  -5   4   8        463.24        470.41        10.10 o
  -4   4   8        102.68        109.19         3.70 o
  -3   4   8        374.66        407.67         8.00 o
  -2   4   8       3635.89       3139.18        58.19 o
  -1   4   8         37.89         27.92         1.55 o
   0   4   8       2975.72       2780.42        45.85 o
   1   4   8       3417.39       3347.08        63.17 o
   2   4   8         72.21        173.74         5.34 o
   3   4   8       1201.79       1440.88        40.25 o
   4   4   8        478.35        473.29        16.54 o
   5   4   8         70.28         90.33         5.61 o
   6   4   8       1298.89       1307.87        19.49 o
   7   4   8          3.22          0.72         3.30 o
   8   4   8        304.68        305.63         9.88 o
   9   4   8         66.92         82.58         4.19 o
  10   4   8          2.67          0.65         2.36 o
  11   4   8          5.31         15.29         5.26 o
  -8   5   8          1.15         -1.79         1.79 o
  -7   5   8         61.96         56.98         3.05 o
  -6   5   8          0.83          4.83         2.58 o
  -5   5   8        208.04        213.11         6.55 o
  -4   5   8          4.63         17.34         2.02 o
  -3   5   8        633.28        575.10         9.60 o
  -2   5   8          0.02          1.11         1.63 o
  -1   5   8        340.21        368.53         7.16 o
   0   5   8        276.42        311.12         6.48 o
   1   5   8        245.88        190.83         5.24 o
   2   5   8       3450.47       3533.10        96.30 o
   3   5   8         85.70         69.05         3.45 o
   4   5   8       3952.32       3919.54        87.27 o
   5   5   8       2842.51       2782.47        58.26 o
   6   5   8        118.29        168.52         4.02 o
   7   5   8         53.06         47.25         2.64 o
   8   5   8          4.38          3.60         2.05 o
   9   5   8        126.77        133.92         5.23 o
  10   5   8          0.24         -0.43         2.84 o
  11   5   8          0.93          4.62         5.01 o
  -8   6   8          6.44          1.13         1.70 o
  -7   6   8         38.78         46.11         3.21 o
  -6   6   8        579.93        654.99        15.49 o
  -5   6   8        128.17        145.73         6.64 o
  -4   6   8         34.82         29.50         2.87 o
  -3   6   8         13.91         11.35         2.42 o
  -2   6   8        676.36        596.49        11.86 o
  -1   6   8        774.30        820.74        14.40 o
   0   6   8       2129.70       2362.13        39.09 o
   1   6   8         21.78         10.86         2.01 o
   2   6   8       1517.24       1520.31        50.56 o
   3   6   8        538.24        552.05        22.93 o
   4   6   8       1973.51       2260.12        51.75 o
   5   6   8        882.10        885.67        14.98 o
   6   6   8         10.43          4.64         2.07 o
   7   6   8         36.41         38.93         2.30 o
   8   6   8         30.31         45.35         3.58 o
   9   6   8        185.38        201.84         6.65 o
  10   6   8         53.07         44.41         6.63 o
  11   6   8         26.89         36.10         6.26 o
  -8   7   8         27.88         14.90         5.01 o
  -7   7   8        163.39        152.16         5.21 o
  -6   7   8        311.25        325.40        12.58 o
  -5   7   8         39.95         39.69         4.47 o
  -4   7   8        418.09        414.94         8.55 o
  -3   7   8         72.56         69.44         5.44 o
  -2   7   8        154.52        209.14         6.90 o
  -1   7   8        988.98       1074.79        21.27 o
   0   7   8         10.54         22.84         1.54 o
   1   7   8        588.76        642.33        15.39 o
   2   7   8       1762.25       1549.48        32.22 o
   3   7   8        778.06        730.43        17.43 o
   4   7   8         44.78         62.52         3.53 o
   5   7   8        532.49        562.92        11.75 o
   6   7   8         99.26         72.96         2.80 o
   7   7   8          1.01          0.62         1.82 o
   8   7   8        296.56        313.98         7.48 o
   9   7   8         29.19         33.59         4.27 o
  10   7   8         99.17        105.97         9.31 o
  11   7   8          9.21          8.19         5.36 o
  -7   8   8          4.52          0.68         1.39 o
  -6   8   8         12.81          6.48         2.59 o
  -5   8   8        213.56        165.55         5.44 o
  -4   8   8         12.58         14.04         2.38 o
  -3   8   8         40.76         39.92         2.55 o
  -2   8   8         67.94         86.45         3.89 o
  -1   8   8        213.85        240.52         5.85 o
   0   8   8          5.42          7.58         1.42 o
   1   8   8        278.66        273.71         7.14 o
   2   8   8        113.98        161.29         4.74 o
   3   8   8       1027.56        957.15        25.59 o
   4   8   8        706.53        667.79        13.08 o
   5   8   8        795.39        700.64        13.15 o
   6   8   8         34.30         36.86         2.83 o
   7   8   8        199.32        187.93         5.88 o
   8   8   8        232.34        204.54         6.44 o
   9   8   8         25.14         22.35         4.05 o
  10   8   8        207.14        182.52         8.34 o
  11   8   8          5.06          4.12         4.87 o
  -7   9   8         25.23         39.06         4.52 o
  -6   9   8          3.88          3.79         2.10 o
  -5   9   8         23.02         23.14         2.15 o
  -4   9   8        216.62        204.84         5.81 o
  -3   9   8          1.20          2.05         2.49 o
  -2   9   8          3.37          1.34         1.98 o
  -1   9   8        337.23        344.97         6.77 o
   0   9   8         12.33         13.94         1.63 o
   1   9   8        486.14        435.46         9.83 o
   2   9   8          3.88          9.73         1.88 o
   3   9   8       1185.75       1335.33        26.15 o
   4   9   8        619.14        478.08        10.77 o
   5   9   8          2.16          2.29         2.34 o
   6   9   8        666.07        645.31        12.28 o
   7   9   8        367.02        377.14         8.62 o
   8   9   8         86.15         90.01         3.95 o
   9   9   8        172.87        125.65         5.03 o
  10   9   8          2.85          2.24         2.53 o
  11   9   8        136.82        154.42        11.57 o
  -7  10   8          0.17          1.95         2.33 o
  -6  10   8         39.25         46.25         4.60 o
  -5  10   8          5.06          8.51         1.80 o
  -4  10   8        587.99        615.06        12.72 o
  -3  10   8        233.82        271.19         7.25 o
  -2  10   8        126.64        129.04         3.85 o
  -1  10   8        295.76        285.58         6.09 o
   0  10   8       1134.38       1237.84        19.73 o
   1  10   8          4.65          7.04         1.65 o
   2  10   8         66.75         67.37         2.47 o
   3  10   8         19.83         20.93         2.23 o
   4  10   8        153.12        174.34         6.77 o
   5  10   8         39.91         35.37         2.96 o
   6  10   8          0.20          0.16         2.46 o
   7  10   8        362.61        367.73         7.75 o
   8  10   8          3.16          1.31         2.21 o
   9  10   8         11.39          2.60         2.46 o
  10  10   8          0.02          0.29         1.20 o
  11  10   8         21.80         12.86         4.37 o
  -6  11   8          5.80          4.43         3.90 o
  -5  11   8         40.39         36.13         2.63 o
  -4  11   8          3.18          5.79         2.20 o
  -3  11   8         17.10          9.10         2.51 o
  -2  11   8        929.04        947.66        17.60 o
  -1  11   8        154.16        164.78         4.77 o
   0  11   8        167.96        168.79         4.73 o
   1  11   8         89.60         48.28         2.42 o
   2  11   8         37.54         34.18         1.99 o
   3  11   8       1139.08       1129.99        22.05 o
   4  11   8        398.17        371.42         9.37 o
   5  11   8          5.05         -0.19         1.93 o
   6  11   8        601.50        613.95        13.79 o
   7  11   8        563.45        564.66        11.25 o
   8  11   8         14.46         22.44         2.37 o
   9  11   8         21.37         14.62         2.40 o
  10  11   8         72.14         61.67         9.29 o
  11  11   8          2.67          0.65         3.13 o
  -6  12   8          8.99          2.09         2.84 o
  -5  12   8        176.54        175.02        12.65 o
  -4  12   8          2.92          9.86         2.22 o
  -3  12   8         12.57         21.83         4.99 o
  -2  12   8        240.24        246.93         6.89 o
  -1  12   8        206.97        264.56         9.66 o
   0  12   8         38.36         33.10         2.70 o
   1  12   8         76.61         67.04         2.92 o
   2  12   8          0.01          1.68         1.46 o
   3  12   8        420.59        466.16         9.43 o
   4  12   8        392.25        430.54         9.78 o
   5  12   8         55.95         81.64         4.10 o
   6  12   8         91.62         90.13         5.48 o
   7  12   8          9.78         13.56         2.06 o
   8  12   8         11.66         12.96         2.28 o
   9  12   8          9.14          5.80         2.22 o
  10  12   8         45.48         49.45         7.80 o
  -5  13   8         45.12         36.57         3.13 o
  -4  13   8        106.71         94.03         4.89 o
  -3  13   8         37.50         39.93         3.50 o
  -2  13   8         74.07         93.15         4.32 o
  -1  13   8        258.42        223.73         6.69 o
   0  13   8         27.22         22.61         2.73 o
   1  13   8         38.74         48.47         2.60 o
   2  13   8       1152.94       1117.87        21.32 o
   3  13   8        475.80        476.00         9.32 o
   4  13   8         92.48        109.17         4.08 o
   5  13   8       1283.04       1359.53        28.02 o
   6  13   8        100.53        118.33         4.86 o
   7  13   8          2.42          2.58         2.64 o
   8  13   8          0.96          0.48         1.60 o
   9  13   8          0.48          1.65         2.30 o
  10  13   8          4.85          2.17         3.34 o
  -5  14   8         25.71         17.38         2.18 o
  -4  14   8         96.82        107.66         9.75 o
  -3  14   8         78.11         93.43         4.15 o
  -2  14   8         68.91         76.87         3.42 o
  -1  14   8         34.47         29.49         3.01 o
   0  14   8        243.57        221.06         7.28 o
   1  14   8          5.24          4.69         1.87 o
   2  14   8         52.46         79.33         3.70 o
   3  14   8       1241.76       1246.32        23.71 o
   4  14   8          7.70          7.78         2.05 o
   5  14   8        153.59        157.13         5.25 o
   6  14   8        401.17        407.31        14.76 o
   7  14   8          7.26          5.30         2.63 o
   8  14   8          0.94         -0.25         2.47 o
   9  14   8         44.70          7.56        21.92 o
  10  14   8         52.17         34.61         4.87 o
  -4  15   8          1.28          3.09         1.52 o
  -3  15   8        123.73        135.17         4.75 o
  -2  15   8         24.62         22.74         2.40 o
  -1  15   8        165.36        197.66         5.11 o
   0  15   8         26.26         16.37         2.89 o
   1  15   8         13.39         25.33         2.55 o
   2  15   8        132.88        141.67         5.58 o
   3  15   8        445.18        403.83        10.54 o
   4  15   8        528.80        596.79        19.99 o
   5  15   8          0.43          3.04         2.64 o
   6  15   8         54.31         55.21         3.77 o
   7  15   8        285.50        284.21         8.87 o
   8  15   8         36.71         40.79         3.24 o
   9  15   8         53.34         48.61         7.10 o
  -3  16   8        296.21        312.20        44.47 o
  -2  16   8          3.67          8.13         2.12 o
  -1  16   8          8.36         14.70         2.64 o
   0  16   8         41.91         57.23         3.57 o
   1  16   8        199.37        160.90         7.08 o
   2  16   8         16.20         18.01         3.09 o
   3  16   8        322.52        331.30         8.90 o
   4  16   8          1.73          7.75         3.98 o
   5  16   8        144.87        193.56         7.55 o
   6  16   8         52.11         82.52         6.27 o
   7  16   8          8.46          6.28         2.73 o
   8  16   8          7.31         14.56         2.66 o
   9  16   8          3.35          5.01         3.43 o
  -2  17   8        105.45         91.17         7.00 o
  -1  17   8         49.79         62.31         3.66 o
   0  17   8          0.05          1.14         3.02 o
   1  17   8         59.34         49.53         4.27 o
   2  17   8         66.66         56.58         3.15 o
   3  17   8         63.96         54.49         5.45 o
   4  17   8          0.05         -1.38         3.27 o
   5  17   8          2.80          4.52         2.86 o
   6  17   8         56.02         65.86         3.64 o
   7  17   8        133.04        127.64        11.95 o
   8  17   8         36.65         17.42         3.42 o
  -1  18   8          2.13          1.06         3.85 o
   0  18   8         42.24         16.12        29.94 o
   1  18   8          4.74         -1.78         2.31 o
   2  18   8          0.95          0.57         1.18 o
   3  18   8         37.28         32.24         3.33 o
   4  18   8         59.84         55.57         4.50 o
   5  18   8         48.65         44.64         4.00 o
   6  18   8          3.89          5.91         2.36 o
   7  18   8          3.23         -1.01         1.53 o
   1  19   8         90.66         77.69        11.94 o
   2  19   8         30.82         30.11         4.01 o
   3  19   8         14.33          9.59         3.49 o
   4  19   8         11.41          9.03         3.29 o
   5  19   8         22.90         11.42         2.70 o
  -3 -14   9          9.26          3.92         6.11 o
  -2 -14   9         65.09         51.07         3.32 o
  -1 -14   9        101.08        105.99         7.53 o
   0 -14   9          7.99          4.73         4.62 o
   1 -14   9        154.22        130.77        14.20 o
  -4 -13   9          4.11          0.50         7.55 o
  -3 -13   9          8.69          9.13         1.88 o
  -2 -13   9         51.36         66.95         3.16 o
  -1 -13   9          0.37          0.52         2.61 o
   0 -13   9         47.47         37.71         8.38 o
   1 -13   9         24.34         17.38         5.21 o
   2 -13   9         29.85         26.89         7.99 o
   3 -13   9         23.05         15.25         1.80 o
   4 -13   9         17.62         12.12         1.84 o
  -6 -12   9         16.46         19.07         2.63 o
  -5 -12   9         32.85         27.49         3.88 o
  -4 -12   9          5.00          2.25         1.73 o
  -3 -12   9        132.79        159.26        17.51 o
  -2 -12   9         32.60         30.72         2.85 o
  -1 -12   9         12.03          6.01         2.21 o
   0 -12   9          0.56         -0.44         2.11 o
   1 -12   9          5.36          1.95         2.48 o
   2 -12   9         35.86         28.58         3.41 o
   3 -12   9         52.64         59.24         7.73 o
   5 -12   9        128.61         90.22         5.66 o
  -6 -11   9         12.21          9.07         3.19 o
  -5 -11   9        120.78        108.02        12.21 o
  -4 -11   9         55.36         57.76         3.23 o
  -3 -11   9          9.98          9.82         3.07 o
  -2 -11   9          0.08          2.31         2.69 o
  -1 -11   9          4.67          6.90         2.27 o
   0 -11   9       1097.09       1125.62        53.25 o
   1 -11   9        116.29        113.36         5.01 o
   2 -11   9         83.01        105.56         5.54 o
   3 -11   9          1.90          2.26         2.18 o
   4 -11   9          6.41          7.38         2.41 o
   5 -11   9          0.46          4.28         5.97 o
  -7 -10   9          0.09          1.73         2.17 o
  -6 -10   9         22.28         25.66         3.84 o
  -5 -10   9         26.25         16.72         4.19 o
  -4 -10   9          0.48         -1.51         2.40 o
  -3 -10   9         47.94         26.54         3.24 o
  -2 -10   9        188.19        211.73         9.19 o
  -1 -10   9        351.66        353.10        10.80 o
   0 -10   9          4.08          2.10         2.34 o
   1 -10   9         40.01         40.17         3.20 o
   2 -10   9          6.24          4.38         2.07 o
   3 -10   9         53.83         42.79         3.77 o
   4 -10   9        435.26        554.89        11.93 o
   5 -10   9        190.18        201.03         7.36 o
   6 -10   9          0.17         -1.69         9.24 o
  -7  -9   9          3.50          4.61         3.18 o
  -6  -9   9         60.51         71.54         4.97 o
  -5  -9   9         43.55         46.52         5.17 o
  -4  -9   9        537.23        609.75        28.87 o
  -3  -9   9          3.78          6.81         2.94 o
  -2  -9   9        189.02        177.61         5.62 o
  -1  -9   9        245.35        203.83         6.47 o
   0  -9   9        869.71        895.65        17.36 o
   1  -9   9        154.34        167.09         5.33 o
   2  -9   9        122.44        111.72         3.98 o
   3  -9   9          0.43          1.26         2.29 o
   4  -9   9         29.55         40.38         4.30 o
   5  -9   9         94.67         95.82         7.38 o
   6  -9   9         30.09         47.73         9.01 o
   7  -9   9          5.59          0.74         7.80 o
  -8  -8   9         55.80         34.59         4.84 o
  -7  -8   9         37.22         34.88         6.39 o
  -6  -8   9         98.70         81.75         5.60 o
  -5  -8   9         56.50         43.22         4.96 o
  -4  -8   9        135.06        150.74         7.07 o
  -3  -8   9          5.80          5.04         2.44 o
  -2  -8   9          0.56          1.28         2.24 o
  -1  -8   9         16.02         22.08         2.59 o
   0  -8   9         16.49         21.56         2.46 o
   1  -8   9        314.76        317.18         8.84 o
   2  -8   9         99.56         99.50         6.01 o
   3  -8   9          5.92          1.73         2.67 o
   4  -8   9        481.01        546.41        35.59 o
   5  -8   9          6.63          9.74         2.72 o
   6  -8   9         67.49         57.88         4.89 o
   7  -8   9          0.19         -3.28        10.92 o
   8  -8   9         29.35         22.29         6.16 o
  -8  -7   9         33.89         40.42         3.77 o
  -7  -7   9        373.29        371.65         8.46 o
  -6  -7   9        202.80        200.41         6.45 o
  -5  -7   9          8.34         12.86         3.82 o
  -4  -7   9        463.12        476.55        11.20 o
  -3  -7   9         19.17         20.78         2.76 o
  -2  -7   9        241.91        266.12        11.11 o
  -1  -7   9        441.21        501.54        10.19 o
   0  -7   9       1950.85       1858.28        31.27 o
   1  -7   9        422.27        410.94        10.64 o
   2  -7   9        290.12        290.61         8.93 o
   3  -7   9        176.84        193.80         5.15 o
   4  -7   9        156.74        183.31        10.48 o
   5  -7   9          0.50         -0.64         2.77 o
   6  -7   9         36.19         22.00         3.86 o
   7  -7   9          8.04         24.81         9.26 o
   8  -7   9        100.40         72.10        11.42 o
  -8  -6   9         22.33         34.44         4.24 o
  -7  -6   9        299.74        324.78        11.24 o
  -6  -6   9          1.31          1.10         3.29 o
  -5  -6   9         72.00         75.14         6.29 o
  -4  -6   9        183.24        164.11         8.52 o
  -3  -6   9       1541.62       1634.63        34.34 o
  -2  -6   9       1253.38       1324.44        31.33 o
  -1  -6   9          9.88          7.12         1.80 o
   0  -6   9        271.91        251.26         5.67 o
   1  -6   9         63.26         75.29         3.55 o
   2  -6   9        120.15        114.07         4.06 o
   3  -6   9        959.75        942.54        18.94 o
   4  -6   9          0.02         -1.76         3.35 o
   5  -6   9        538.11        488.70        11.73 o
   6  -6   9          8.80         11.96         2.86 o
   7  -6   9        246.78        254.10         9.87 o
   8  -6   9         12.72         29.44        12.46 o
   9  -6   9         10.23         -0.84         5.66 o
  -8  -5   9          3.85          1.43         2.44 o
  -7  -5   9         67.04         57.53         3.81 o
  -6  -5   9       1137.06       1244.72        64.44 o
  -5  -5   9          0.15          2.40         2.42 o
  -4  -5   9         29.47         41.34         3.12 o
  -3  -5   9        445.51        438.45         9.40 o
  -2  -5   9        552.46        563.74        10.25 o
  -1  -5   9        104.13        118.09         3.31 o
   0  -5   9       1383.88       1469.39        25.17 o
   1  -5   9        132.31        135.58         4.96 o
   2  -5   9        295.42        211.05         8.26 o
   3  -5   9        395.93        417.86        10.72 o
   4  -5   9        276.34        355.82        11.14 o
   5  -5   9        205.60        179.42         5.73 o
   6  -5   9        106.40        126.13         5.75 o
   7  -5   9         39.65         42.16         2.86 o
   8  -5   9          0.95          4.27        12.86 o
   9  -5   9        163.26        156.65        14.35 o
  -9  -4   9         30.34         20.28         2.63 o
  -8  -4   9         12.34          5.11         3.69 o
  -7  -4   9        300.77        292.27        13.19 o
  -6  -4   9        321.85        436.38        11.31 o
  -5  -4   9         10.71         13.89         2.49 o
  -4  -4   9        920.25        983.27        24.70 o
  -3  -4   9       2153.43       2223.63        35.11 o
  -2  -4   9        414.61        388.47         8.53 o
  -1  -4   9         76.10         68.26         2.73 o
   0  -4   9         27.72         21.06         2.07 o
   1  -4   9        189.30        258.47         8.35 o
   2  -4   9        905.00        908.51        16.70 o
   3  -4   9        923.51        909.24        19.70 o
   4  -4   9       1280.40       1408.94        30.71 o
   5  -4   9        116.52         82.99         4.13 o
   6  -4   9        302.23        257.75         6.11 o
   7  -4   9         35.48         23.87         3.46 o
   8  -4   9          0.71         -4.14         4.14 o
   9  -4   9          0.27          4.42        10.92 o
  -9  -3   9          0.92         -0.19         2.45 o
  -8  -3   9          1.52          2.69         3.26 o
  -7  -3   9         11.17          3.23         1.68 o
  -6  -3   9        737.96        782.64        19.34 o
  -5  -3   9        405.46        456.39        14.07 o
  -4  -3   9       1090.85       1126.28        25.88 o
  -3  -3   9          2.35          2.06         1.78 o
  -2  -3   9        492.27        593.33         9.39 o
  -1  -3   9        240.04        188.92         4.64 o
   0  -3   9        487.63        453.83         8.13 o
   1  -3   9        633.21        672.70        13.20 o
   2  -3   9        663.89        610.99        12.52 o
   3  -3   9        315.01        330.07         6.91 o
   4  -3   9        121.61         92.20         3.27 o
   5  -3   9         12.71         24.18         2.30 o
   6  -3   9         31.87         25.03         2.77 o
   7  -3   9        985.49        980.47        29.43 o
   8  -3   9        181.12        196.46        13.28 o
   9  -3   9         25.71          7.93        30.24 o
  10  -3   9          0.10         -5.01         7.25 o
  -9  -2   9          0.75          4.40         2.58 o
  -8  -2   9         24.21         27.68         3.36 o
  -7  -2   9        175.29        145.66         5.99 o
  -6  -2   9        189.80        194.79         7.45 o
  -5  -2   9        243.16        237.67         7.57 o
  -4  -2   9        179.04        200.33         6.39 o
  -3  -2   9        185.85        237.50         4.98 o
  -2  -2   9          6.73          3.26         1.38 o
  -1  -2   9       2239.52       2252.39        35.01 o
   0  -2   9        116.13        124.55         3.69 o
   1  -2   9        560.78        689.30        14.25 o
   2  -2   9        362.94        355.50         9.98 o
   3  -2   9        545.44        672.45        13.67 o
   4  -2   9         62.61         43.77         2.41 o
   5  -2   9        723.99        717.10        16.61 o
   6  -2   9        726.09        755.72        15.26 o
   7  -2   9          0.13         -0.29         2.30 o
   8  -2   9        103.44        146.08         7.76 o
   9  -2   9          3.59          0.93         4.15 o
  10  -2   9          1.29          3.48         9.19 o
  -9  -1   9          1.59         -0.76         1.58 o
  -8  -1   9         75.58         68.19         3.79 o
  -7  -1   9        470.29        513.27        20.72 o
  -6  -1   9         31.32         45.02         2.99 o
  -5  -1   9        153.61        123.42         4.21 o
  -4  -1   9         78.20         76.20         3.93 o
  -3  -1   9         66.20         78.19         2.94 o
  -2  -1   9        392.69        397.99         7.89 o
  -1  -1   9        817.15        921.40        14.49 o
   0  -1   9       1339.43       1391.53        24.63 o
   1  -1   9        827.05        891.53        17.33 o
   2  -1   9        216.83        250.14        10.74 o
   3  -1   9        119.88         94.88         3.42 o
   4  -1   9        150.29        134.64         4.93 o
   5  -1   9         98.78         94.79         4.74 o
   6  -1   9        223.02        234.69         6.06 o
   7  -1   9         98.70         93.36         4.66 o
   8  -1   9        142.39        160.31         6.20 o
   9  -1   9          4.62          0.88         2.99 o
  10  -1   9          1.08         -5.16        10.43 o
  -9   0   9          1.61          0.55         1.83 o
  -8   0   9         64.86         61.23         4.45 o
  -7   0   9         17.51          9.27         3.10 o
  -6   0   9        378.35        398.14         8.77 o
  -5   0   9        751.75        809.00        15.32 o
  -4   0   9        183.77        197.07         4.36 o
  -3   0   9          6.51          7.61         1.68 o
  -2   0   9       3616.75       3682.74        51.27 o
  -1   0   9        149.18         89.44         2.68 o
   0   0   9         31.27         34.40         2.01 o
   1   0   9       1016.10       1035.35        19.53 o
   2   0   9        923.08        796.80        17.66 o
   3   0   9        162.05        147.99         5.33 o
   4   0   9       3426.34       3389.45        60.18 o
   5   0   9         44.13         40.32         2.53 o
   6   0   9         84.29         87.63         4.13 o
   7   0   9        132.42        146.93         5.08 o
   8   0   9         98.33         78.98         4.53 o
   9   0   9         43.57         51.91         6.28 o
  10   0   9          0.82         -2.26        16.04 o
  -9   1   9          2.57          2.68         2.09 o
  -8   1   9         23.74         24.66         3.64 o
  -7   1   9         40.01         45.47         3.67 o
  -6   1   9          7.75          1.86         2.11 o
  -5   1   9          0.89          3.74         1.81 o
  -4   1   9       1263.96       1196.36        18.08 o
  -3   1   9        415.66        459.87         7.89 o
  -2   1   9          3.87          2.51         1.48 o
  -1   1   9       2084.43       2063.76        34.86 o
   0   1   9         95.60        122.24         3.65 o
   1   1   9         76.80         76.24         3.37 o
   2   1   9          4.15          2.20         2.07 o
   3   1   9        195.67        221.80         6.04 o
   4   1   9       3617.50       3451.06        60.87 o
   5   1   9          8.81         16.12         1.67 o
   6   1   9         66.12         88.30         3.60 o
   7   1   9        385.77        340.16         8.70 o
   8   1   9         36.59         50.06         3.76 o
   9   1   9         35.36         52.77         5.75 o
  10   1   9          3.68          6.36         4.86 o
  -9   2   9         29.40         37.19         3.23 o
  -8   2   9         37.35         34.15         3.77 o
  -7   2   9         63.78         59.33         3.40 o
  -6   2   9        167.01        179.54         5.26 o
  -5   2   9          8.40         10.84         2.12 o
  -4   2   9        798.17        787.55        12.16 o
  -3   2   9         72.59         77.09         2.67 o
  -2   2   9         45.24         27.73         1.84 o
  -1   2   9        226.21        270.69         6.09 o
   0   2   9         45.74         24.98         1.96 o
   1   2   9        275.59        269.05         7.19 o
   2   2   9       4094.08       3865.40        64.55 o
   3   2   9         45.39         31.10         4.75 o
   4   2   9        238.01        239.36         8.20 o
   5   2   9        695.65        653.44        16.36 o
   6   2   9        275.31        243.61         6.50 o
   7   2   9        309.80        290.82         8.09 o
   8   2   9          3.43          6.66         2.77 o
   9   2   9        161.85        201.73        17.44 o
  10   2   9        273.54        286.60        13.24 o
  -8   3   9         49.32         52.47         3.82 o
  -7   3   9         66.74         67.40         4.91 o
  -6   3   9          4.13          8.21         2.11 o
  -5   3   9         11.17          9.33         2.16 o
  -4   3   9        916.04        910.74        17.01 o
  -3   3   9        886.15        774.14        16.91 o
  -2   3   9       1911.70       1862.90        27.80 o
  -1   3   9       1867.87       1792.17        33.45 o
   0   3   9       2108.59       2097.89        37.39 o
   1   3   9       1877.43       1824.49        30.28 o
   2   3   9        470.06        465.96        11.63 o
   3   3   9        132.88        155.31         6.21 o
   4   3   9        298.05        328.80        21.97 o
   5   3   9        280.98        224.18         6.16 o
   6   3   9       1030.86       1086.07        21.02 o
   7   3   9        593.93        625.22        14.44 o
   8   3   9        503.46        562.96        23.51 o
   9   3   9        193.66        196.81         7.10 o
  10   3   9        133.72        139.59         6.18 o
  -8   4   9          6.11          4.45         2.60 o
  -7   4   9         26.46         17.45         2.65 o
  -6   4   9          4.72          4.11         2.13 o
  -5   4   9        148.03        154.78         5.00 o
  -4   4   9        104.35         97.15         3.16 o
  -3   4   9        254.74        205.86         5.49 o
  -2   4   9          5.19          4.16         1.43 o
  -1   4   9        239.58        169.83         3.78 o
   0   4   9         13.16          8.66         1.46 o
   1   4   9       1016.00        845.83        15.98 o
   2   4   9        480.08        483.85        10.38 o
   3   4   9       2073.16       2205.14        49.38 o
   4   4   9       2087.91       2284.23        75.83 o
   5   4   9        417.32        435.35        10.24 o
   6   4   9        104.50        107.55         4.18 o
   7   4   9        621.73        570.84        13.33 o
   8   4   9        396.87        466.87        18.04 o
   9   4   9         50.93         63.34         4.59 o
  10   4   9         60.69         77.68         4.50 o
  -8   5   9          0.98         -3.38         3.38 o
  -7   5   9        127.38        148.35         7.71 o
  -6   5   9         44.74         36.98         3.89 o
  -5   5   9        214.82        270.20         7.26 o
  -4   5   9        100.41         92.09         3.78 o
  -3   5   9          7.74         11.18         1.78 o
  -2   5   9         56.23         47.69         1.95 o
  -1   5   9        289.98        247.56         4.74 o
   0   5   9        646.80        766.20        13.24 o
   1   5   9         59.46         27.36         2.09 o
   2   5   9       1893.47       1643.69        35.44 o
   3   5   9       1196.15       1237.53        32.47 o
   4   5   9        472.04        497.36        17.77 o
   5   5   9          0.45          0.93         1.68 o
   6   5   9         37.66         40.34         2.52 o
   7   5   9         36.42         22.49         2.51 o
   8   5   9          3.28         11.45         2.36 o
   9   5   9         65.78         76.86         5.02 o
  10   5   9          6.63          0.47         2.05 o
  11   5   9          8.61          8.44         5.01 o
  -7   6   9         80.16         88.94         4.95 o
  -6   6   9         12.18         13.40         2.39 o
  -5   6   9         45.30         46.68         2.70 o
  -4   6   9         80.05         80.56         4.73 o
  -3   6   9        467.70        453.50        12.74 o
  -2   6   9          1.93          5.30         1.69 o
  -1   6   9        529.60        602.19        10.39 o
   0   6   9        750.08        775.79        13.04 o
   1   6   9        430.56        432.33         9.02 o
   2   6   9        163.32        113.12         4.91 o
   3   6   9       2225.12       2406.77        69.24 o
   4   6   9        470.81        507.97        10.90 o
   5   6   9          4.96          2.03         2.01 o
   6   6   9          5.06         10.39         2.11 o
   7   6   9         79.89        108.80         3.72 o
   8   6   9         35.55         24.63         3.62 o
   9   6   9          6.28          9.89         3.49 o
  10   6   9        194.05        227.59         9.41 o
  11   6   9         29.73         32.37         6.26 o
  -7   7   9          2.19          2.72         3.29 o
  -6   7   9         59.00         70.76         3.60 o
  -5   7   9          1.28          9.28         2.48 o
  -4   7   9         39.68         32.08         2.35 o
  -3   7   9        129.77        150.23         4.08 o
  -2   7   9          4.54          8.75         1.79 o
  -1   7   9        554.17        606.89        10.61 o
   0   7   9        570.65        592.79         9.47 o
   1   7   9        250.33        243.88         6.26 o
   2   7   9        306.59        257.92         8.90 o
   3   7   9        539.31        539.88        15.06 o
   4   7   9        434.56        373.91         9.01 o
   5   7   9         59.66         60.71         2.45 o
   6   7   9        784.22        723.47        14.72 o
   7   7   9         82.04         88.07         3.66 o
   8   7   9          2.15          2.40         1.79 o
   9   7   9        195.47        226.38         7.70 o
  10   7   9         76.57        109.11         5.97 o
  11   7   9         69.92         81.88         8.19 o
  -7   8   9         60.51         76.33         6.70 o
  -6   8   9          4.30          5.82         2.59 o
  -5   8   9        520.93        542.87        18.43 o
  -4   8   9        115.24        139.70         4.24 o
  -3   8   9        345.04        359.71         7.67 o
  -2   8   9        673.46        732.05        12.92 o
  -1   8   9        653.12        592.22        10.40 o
   0   8   9         65.36         81.17         2.32 o
   1   8   9         12.25         11.91         1.65 o
   2   8   9       2964.48       2820.15        73.96 o
   3   8   9        174.16        229.85         5.99 o
   4   8   9        427.37        435.34        10.55 o
   5   8   9        135.62        135.31         4.56 o
   6   8   9          0.34          0.66         1.71 o
   7   8   9          0.11          0.55         1.87 o
   8   8   9        221.29        209.79         5.98 o
   9   8   9         30.16         16.07         4.14 o
  10   8   9          0.00          2.73         2.90 o
  11   8   9          5.90         11.77         4.87 o
  -7   9   9          1.10          4.66         5.04 o
  -6   9   9          0.03         -1.08         1.98 o
  -5   9   9         39.57         36.04         3.71 o
  -4   9   9         29.19         39.57         2.50 o
  -3   9   9         25.52         23.89         2.67 o
  -2   9   9        367.15        303.72         7.66 o
  -1   9   9         47.42         63.40         2.52 o
   0   9   9        473.63        516.56         8.33 o
   1   9   9        327.21        307.61         5.92 o
   2   9   9         44.56         52.68         2.45 o
   3   9   9        657.18        638.47        15.41 o
   4   9   9         28.61         20.35         2.07 o
   5   9   9        115.39         90.72         4.38 o
   6   9   9        121.55        122.78         3.89 o
   7   9   9        338.73        297.19         6.16 o
   8   9   9        272.91        247.28         6.08 o
   9   9   9          0.33         -0.08         1.95 o
  10   9   9          0.28          2.55         2.24 o
  11   9   9          1.75          1.19         4.12 o
  -6  10   9         68.48         59.56         5.35 o
  -5  10   9          0.18          3.37         2.08 o
  -4  10   9         65.46         70.50         4.08 o
  -3  10   9          5.15          9.59         2.58 o
  -2  10   9          1.15          8.01         2.05 o
  -1  10   9        155.32        133.68         4.07 o
   0  10   9         96.32        103.77         2.99 o
   1  10   9        303.59        292.91         6.86 o
   2  10   9        320.02        289.92         5.49 o
   3  10   9        143.64        154.79         4.01 o
   4  10   9         57.69         49.97         2.77 o
   5  10   9         84.25         51.93         2.96 o
   6  10   9        535.58        521.51        11.82 o
   7  10   9          8.45         21.04         2.99 o
   8  10   9          0.03          3.00         1.88 o
   9  10   9        162.80        157.08         5.92 o
  10  10   9          5.65          0.61         2.46 o
  11  10   9        168.09        131.08         9.58 o
  -6  11   9         17.18         27.90         2.34 o
  -5  11   9          7.86          3.97         4.04 o
  -4  11   9        130.77        161.46         6.96 o
  -3  11   9         48.56         50.42         3.08 o
  -2  11   9        148.77        132.21         3.76 o
  -1  11   9       1227.34       1195.95        26.17 o
   0  11   9        140.42        140.71         4.09 o
   1  11   9         81.56         69.42         2.39 o
   2  11   9       2122.11       2115.40        33.29 o
   3  11   9        473.37        451.02         9.45 o
   4  11   9       1004.37       1098.35        21.98 o
   5  11   9        222.49        210.03         5.79 o
   6  11   9          0.93          2.81         2.75 o
   7  11   9         30.25         25.13         2.96 o
   8  11   9         54.15         60.10         4.38 o
   9  11   9          5.79          4.33         2.97 o
  10  11   9          1.23          0.22         0.64 o
  11  11   9         17.48         14.20         3.33 o
  -6  12   9        119.77         71.56        17.58 o
  -5  12   9          5.38          3.55         1.85 o
  -4  12   9         11.35         10.51         3.24 o
  -3  12   9        163.15        173.38         5.08 o
  -2  12   9         31.65         30.03         2.32 o
  -1  12   9         12.93         10.21         1.92 o
   0  12   9         15.23         33.70         2.64 o
   1  12   9          9.78          6.32         1.69 o
   2  12   9        146.32        164.54         4.39 o
   3  12   9        357.57        320.68         7.63 o
   4  12   9        266.65        236.18         7.73 o
   5  12   9         52.47         57.89         3.14 o
   6  12   9        203.89        227.97         7.11 o
   7  12   9          2.70          4.77         1.96 o
   8  12   9         75.57         84.92         4.51 o
   9  12   9         85.51         64.66         5.74 o
  10  12   9         15.95         21.12         3.74 o
  -5  13   9         14.53         18.98         2.16 o
  -4  13   9         22.91         24.46         2.86 o
  -3  13   9        120.17        147.69         5.20 o
  -2  13   9       1051.75       1253.24        16.12 o
  -1  13   9        176.25        182.26         6.51 o
   0  13   9         98.93        101.28         3.69 o
   1  13   9         50.30         41.67         2.27 o
   2  13   9        272.83        247.32         5.94 o
   3  13   9        378.70        359.32         7.52 o
   4  13   9        122.33        139.87         5.30 o
   5  13   9        132.03        117.24         3.81 o
   6  13   9          1.57          3.72         2.03 o
   7  13   9         11.15          6.29         2.61 o
   8  13   9         47.56         43.69         3.26 o
   9  13   9          7.79          7.92         3.26 o
  10  13   9         82.23         74.08         7.80 o
  -5  14   9          0.94         -1.44         3.43 o
  -4  14   9        150.33        159.82         7.25 o
  -3  14   9          1.25          2.45         2.47 o
  -2  14   9         78.08        107.02         3.95 o
  -1  14   9          0.35         -1.37         2.13 o
   0  14   9        109.71        107.63         5.98 o
   1  14   9        136.84        123.72         4.51 o
   2  14   9       1204.57       1231.71        34.87 o
   3  14   9          0.79          4.28         2.22 o
   4  14   9         52.78         46.51         2.95 o
   5  14   9          6.26         14.01         3.01 o
   6  14   9        141.60        150.93         6.07 o
   7  14   9          5.96          7.62         2.40 o
   8  14   9         96.43         79.09         5.51 o
   9  14   9          6.92          7.05         2.50 o
  10  14   9          1.28          5.01         3.28 o
  -4  15   9          0.07          0.32         1.78 o
  -3  15   9        130.06        115.23         5.05 o
  -2  15   9         25.32         10.31         2.39 o
  -1  15   9         21.59         19.18         2.56 o
   0  15   9        136.93        145.32         6.17 o
   1  15   9        109.90        139.63         5.57 o
   2  15   9         30.41         21.86         3.74 o
   3  15   9         13.58         17.63         3.62 o
   4  15   9          0.57          2.40         2.90 o
   5  15   9         84.62         84.71         4.37 o
   6  15   9         13.69         15.07         2.96 o
   7  15   9        445.85        407.51        13.13 o
   8  15   9         84.57         94.10         7.70 o
   9  15   9          0.02          0.62         3.12 o
  -3  16   9         31.05         19.87         1.91 o
  -2  16   9         96.06        131.28         5.85 o
  -1  16   9          0.59          1.25         2.57 o
   0  16   9         23.00         35.41         3.37 o
   1  16   9          9.56          5.21         3.81 o
   2  16   9        279.39        315.89        12.13 o
   3  16   9        143.85        120.01         5.49 o
   4  16   9        243.68        224.15         7.32 o
   5  16   9         76.99         77.47         5.92 o
   6  16   9         35.77         48.77        13.98 o
   7  16   9        114.73        101.90        21.03 o
   8  16   9         24.57         26.20         4.60 o
   9  16   9          2.11          1.64         2.83 o
  -2  17   9         12.48         14.10         2.93 o
  -1  17   9         99.54         83.92         6.42 o
   0  17   9         76.76         95.36         3.97 o
   1  17   9         36.10         30.87         3.53 o
   2  17   9         10.24         11.14         3.79 o
   3  17   9        211.38        223.21        11.67 o
   4  17   9         95.67         82.83         4.65 o
   5  17   9          0.05          8.83         2.99 o
   6  17   9          1.35          0.73         3.62 o
   7  17   9         16.26         23.11         3.03 o
   8  17   9        106.40         65.34         5.09 o
  -1  18   9          1.11         -0.35         1.99 o
   0  18   9          0.00          0.44         1.74 o
   1  18   9          2.19          2.73         2.32 o
   2  18   9         58.94         71.59        14.37 o
   3  18   9          0.55          0.53         3.90 o
   4  18   9          0.49          1.17         2.80 o
   5  18   9          0.41         -1.85         3.61 o
   6  18   9         55.28         67.73         4.31 o
   7  18   9          2.86          1.08         1.86 o
   2  19   9          9.25          8.69         3.23 o
   3  19   9         37.29         38.92         8.54 o
   4  19   9         41.07         43.35         6.53 o
   5  19   9          0.02         -2.48         2.48 o
  -1 -14  10        273.17        245.18        14.05 o
   0 -14  10        209.79        190.37        11.22 o
  -3 -13  10         33.14         18.27         7.80 o
  -2 -13  10          8.61          9.70         2.21 o
  -1 -13  10         29.49         22.50         2.74 o
   0 -13  10          0.13          2.75         2.10 o
   1 -13  10          9.68          0.69         1.56 o
   2 -13  10         25.74         24.13         3.62 o
  -5 -12  10         11.51          9.31         1.99 o
  -4 -12  10         10.95          6.71         2.93 o
  -3 -12  10          7.02         11.35         2.08 o
  -2 -12  10         64.07         59.79         4.42 o
  -1 -12  10         63.08         76.96         4.25 o
   0 -12  10         70.11         49.93        11.23 o
   1 -12  10         25.06         31.33         3.39 o
   2 -12  10          0.07          0.77         0.99 o
   3 -12  10          7.76         10.43         7.75 o
   4 -12  10         15.79         10.08         2.33 o
  -6 -11  10         55.50         58.04         4.27 o
  -5 -11  10         68.35         88.87         5.99 o
  -4 -11  10         36.18         29.20        10.20 o
  -3 -11  10         71.26         86.17         3.95 o
  -2 -11  10        238.20        262.30         6.90 o
  -1 -11  10        173.58        198.95         7.24 o
   0 -11  10        137.19        163.00        10.20 o
   1 -11  10          1.59          0.95         1.74 o
   2 -11  10         60.43         75.50         9.98 o
   3 -11  10         98.68         83.66         3.81 o
   4 -11  10          6.49          3.96         2.85 o
   5 -11  10         65.71         63.21         8.34 o
  -6 -10  10         38.27         28.78         3.67 o
  -5 -10  10        116.26        146.52         7.32 o
  -4 -10  10          7.51          5.21         2.01 o
  -3 -10  10          4.96          5.34         2.10 o
  -2 -10  10          2.19          1.46         2.29 o
  -1 -10  10        400.60        393.05        12.64 o
   0 -10  10         90.45        106.79         5.74 o
   1 -10  10         27.39         51.92         3.32 o
   2 -10  10        110.28        102.63        10.42 o
   3 -10  10         19.84         11.10         2.08 o
   4 -10  10          4.81          5.99         2.98 o
   5 -10  10         27.30         17.41         2.81 o
   6 -10  10          0.23         -5.46         5.46 o
  -7  -9  10          2.70          3.67         4.52 o
  -6  -9  10          1.19          1.12         1.96 o
  -5  -9  10         91.39         73.45         3.34 o
  -4  -9  10         40.65         37.36        10.60 o
  -3  -9  10         50.22         71.28         4.32 o
  -2  -9  10        706.67        869.75        23.67 o
  -1  -9  10       2197.19       2506.09        63.37 o
   0  -9  10         43.82         38.02         3.81 o
   1  -9  10        856.08        840.33        19.37 o
   2  -9  10        647.65        654.80        22.63 o
   3  -9  10         17.44         17.49         2.47 o
   4  -9  10         28.49         17.03         2.22 o
   5  -9  10         28.59         27.34         5.56 o
   6  -9  10          0.54         -6.31         9.09 o
  -7  -8  10        119.40        107.49        12.69 o
  -6  -8  10        141.97        155.45         5.44 o
  -5  -8  10         11.13          8.57         5.93 o
  -4  -8  10         12.92         16.22         3.96 o
  -3  -8  10         85.34         76.37         4.51 o
  -2  -8  10        237.08        225.16         6.43 o
  -1  -8  10        410.97        409.14        12.37 o
   0  -8  10        252.71        242.11         6.28 o
   1  -8  10         83.31        107.31         7.70 o
   2  -8  10         21.77         23.07         2.51 o
   3  -8  10        870.86        867.03        31.30 o
   4  -8  10         18.12         29.80         3.27 o
   5  -8  10        111.58        100.11         6.46 o
   6  -8  10          3.13          2.94         2.47 o
   7  -8  10          7.31          0.40         8.54 o
  -7  -7  10         73.00         72.93         5.50 o
  -6  -7  10        103.05        125.08         6.69 o
  -5  -7  10        227.78        228.01         8.71 o
  -4  -7  10          0.58         -1.07         2.82 o
  -3  -7  10         44.37         47.69         3.28 o
  -2  -7  10         97.66        141.14         4.94 o
  -1  -7  10        450.22        416.01         8.74 o
   0  -7  10         70.49         77.27         3.52 o
   1  -7  10        357.63        325.04         8.37 o
   2  -7  10          0.98          3.78         2.61 o
   3  -7  10          3.81          1.54         2.02 o
   4  -7  10         51.98         78.93         5.16 o
   5  -7  10          0.13         -0.80         2.55 o
   6  -7  10        523.31        564.94        21.31 o
   7  -7  10         13.91          3.87        11.52 o
   8  -7  10         33.66         22.59         6.95 o
  -8  -6  10         41.49         38.19         3.06 o
  -7  -6  10         46.49         53.93         3.10 o
  -6  -6  10         70.06         75.27         4.38 o
  -5  -6  10          8.09          2.69         2.38 o
  -4  -6  10         58.77         63.66         4.61 o
  -3  -6  10        718.43        753.86        15.16 o
  -2  -6  10        314.32        331.14         8.18 o
  -1  -6  10       1187.88       1286.82        22.21 o
   0  -6  10        833.94        927.73        17.73 o
   1  -6  10       1366.93       1517.94        28.93 o
   2  -6  10          0.25          0.38         1.90 o
   3  -6  10        139.70        158.12         5.31 o
   4  -6  10        312.66        356.12        12.77 o
   5  -6  10        202.63        190.93         9.04 o
   6  -6  10        110.29         97.69         6.42 o
   7  -6  10        167.08        202.49         9.31 o
   8  -6  10         13.38         15.54         9.43 o
  -8  -5  10        151.87        102.62        15.84 o
  -7  -5  10          6.38          1.39         3.64 o
  -6  -5  10        237.72        310.83         8.66 o
  -5  -5  10         10.19         12.96         2.67 o
  -4  -5  10        654.76        717.37        22.09 o
  -3  -5  10         76.26         68.99         2.87 o
  -2  -5  10        618.36        637.28        13.33 o
  -1  -5  10        199.81        180.94         3.94 o
   0  -5  10         30.60         29.72         2.35 o
   1  -5  10        165.34        186.25         5.65 o
   2  -5  10        559.60        579.86        11.24 o
   3  -5  10         69.96         65.72         2.90 o
   4  -5  10         46.76         37.70         3.04 o
   5  -5  10         20.44         30.25         3.58 o
   6  -5  10         88.71         69.72         4.30 o
   7  -5  10         98.26        123.02         7.81 o
   8  -5  10         33.95         53.92        12.76 o
   9  -5  10          2.39         -4.87         6.41 o
  -8  -4  10          1.39          1.78         2.61 o
  -7  -4  10          0.74         -1.49         2.18 o
  -6  -4  10        195.89        265.20         9.92 o
  -5  -4  10        324.22        335.38         8.89 o
  -4  -4  10          0.00          2.90         2.13 o
  -3  -4  10        485.90        482.67        10.31 o
  -2  -4  10        559.26        586.76        11.92 o
  -1  -4  10        175.30        177.71         3.86 o
   0  -4  10       1910.52       1952.81        34.07 o
   1  -4  10        191.28        174.32         4.98 o
   2  -4  10        219.66        191.75         5.27 o
   3  -4  10        394.00        448.22         8.73 o
   4  -4  10          5.24          7.57         3.22 o
   5  -4  10         34.19         24.70         3.02 o
   6  -4  10        835.24        869.38        21.09 o
   7  -4  10         69.65         80.40         4.22 o
   8  -4  10         91.15        117.53        16.58 o
   9  -4  10        306.63        318.02        22.10 o
  -8  -3  10          8.00         10.37         2.90 o
  -7  -3  10         12.12         13.18         3.99 o
  -6  -3  10         48.45         36.55         3.63 o
  -5  -3  10         10.19          7.99         2.53 o
  -4  -3  10        792.90        790.13        15.21 o
  -3  -3  10        728.85        745.41        11.80 o
  -2  -3  10          8.72          1.35         1.89 o
  -1  -3  10        625.46        569.95        11.10 o
   0  -3  10          2.08          1.39         1.75 o
   1  -3  10          5.93         19.82         2.26 o
   2  -3  10        836.31        971.48        17.07 o
   3  -3  10         17.05         23.20         1.99 o
   4  -3  10        274.03        260.11         9.30 o
   5  -3  10          7.53         12.08         2.08 o
   6  -3  10        133.32        141.40         6.91 o
   7  -3  10        232.60        185.93         7.09 o
   8  -3  10        237.20        268.62        11.50 o
   9  -3  10          1.32          2.18        10.77 o
  -8  -2  10         52.36         48.28         3.98 o
  -7  -2  10          0.94          2.95         2.97 o
  -6  -2  10         49.02         55.18         3.54 o
  -5  -2  10        921.86        931.15        20.86 o
  -4  -2  10          0.35          0.55         2.14 o
  -3  -2  10        664.04        700.28        11.61 o
  -2  -2  10          6.04          8.22         1.45 o
  -1  -2  10       2440.53       2400.22        34.75 o
   0  -2  10        167.18        223.03         5.58 o
   1  -2  10         18.45         29.36         1.91 o
   2  -2  10        100.43        138.03         3.76 o
   3  -2  10        112.33         98.40         3.21 o
   4  -2  10          0.13          0.69         1.55 o
   5  -2  10         71.58         71.14         3.18 o
   6  -2  10         79.71        108.13         4.39 o
   7  -2  10        110.27        110.68         5.20 o
   8  -2  10        208.10        234.23        16.71 o
   9  -2  10         55.97         71.35        14.50 o
  -8  -1  10         10.95         14.31         2.85 o
  -7  -1  10         18.82          5.63         2.78 o
  -6  -1  10         11.57         15.01         3.03 o
  -5  -1  10        497.22        519.52        10.89 o
  -4  -1  10       1962.77       2014.98        35.06 o
  -3  -1  10         31.92         15.56         1.89 o
  -2  -1  10        811.65        851.57        11.79 o
  -1  -1  10        910.54       1020.12        16.13 o
   0  -1  10         15.51         18.50         2.14 o
   1  -1  10        983.50        983.97        16.23 o
   2  -1  10         39.12         79.44         3.10 o
   3  -1  10        386.66        386.80         7.98 o
   4  -1  10        568.08        534.00         9.87 o
   5  -1  10         84.75         78.93         3.70 o
   6  -1  10        448.02        433.47        11.67 o
   7  -1  10        513.02        589.42        13.11 o
   8  -1  10        159.84        144.58        14.78 o
   9  -1  10        297.84        314.56         9.88 o
  -8   0  10          3.93          5.42         2.45 o
  -7   0  10         16.73          8.93         3.40 o
  -6   0  10         20.04         23.83         2.90 o
  -5   0  10       2142.03       2242.80        32.83 o
  -4   0  10       1952.31       1987.78        30.89 o
  -3   0  10         55.73         38.46         2.43 o
  -2   0  10         91.44        102.99         2.80 o
  -1   0  10        201.47        190.02         4.59 o
   0   0  10       1503.33       1557.94        25.02 o
   1   0  10       2393.45       2394.92        46.11 o
   2   0  10       1541.30       1554.75        27.58 o
   3   0  10        293.48        312.61         9.62 o
   4   0  10          0.53          1.49         1.36 o
   5   0  10        357.67        393.41        16.35 o
   6   0  10         16.10         15.14         2.65 o
   7   0  10        318.59        341.26         8.87 o
   8   0  10          6.73          4.32         2.92 o
   9   0  10         14.86         41.99         4.90 o
  -8   1  10        185.90        183.11         6.49 o
  -7   1  10         64.49         63.30         4.62 o
  -6   1  10        213.65        236.87         8.22 o
  -5   1  10        470.13        521.60         9.84 o
  -4   1  10        774.22        742.11        11.57 o
  -3   1  10        563.40        552.55         8.93 o
  -2   1  10         11.81         15.53         1.84 o
  -1   1  10        811.81        953.63        14.32 o
   0   1  10        352.29        296.36         6.35 o
   1   1  10          1.05          2.22         1.84 o
   2   1  10       1346.68       1310.21        23.57 o
   3   1  10        810.27        628.14        13.27 o
   4   1  10        190.57        190.22         5.29 o
   5   1  10        272.99        217.29         6.06 o
   6   1  10        167.28        163.12         5.44 o
   7   1  10         71.68         68.14         3.91 o
   8   1  10         91.25         88.03         4.27 o
   9   1  10        239.39        285.68         8.30 o
  -8   2  10          5.77          2.54         1.56 o
  -7   2  10         17.30         16.29         4.00 o
  -6   2  10        179.30        192.94         5.63 o
  -5   2  10        107.89         96.92         3.56 o
  -4   2  10        181.60        185.45         4.31 o
  -3   2  10          0.00          3.05         1.72 o
  -2   2  10        428.77        357.59         8.67 o
  -1   2  10        160.14        142.50         3.46 o
   0   2  10       1069.03       1214.26        22.42 o
   1   2  10       3005.42       3139.00        53.37 o
   2   2  10       3419.54       3432.57        57.83 o
   3   2  10       1657.30       1661.63        31.19 o
   4   2  10         99.89         97.78         3.97 o
   5   2  10        623.15        630.62        10.29 o
   6   2  10         41.25         37.64         3.18 o
   7   2  10        421.97        485.77        17.71 o
   8   2  10         44.99         39.34         3.42 o
   9   2  10         73.57         63.32         3.92 o
  10   2  10         67.08         62.20         4.30 o
  -8   3  10         77.50         97.89         5.58 o
  -7   3  10         16.52         13.56         2.49 o
  -6   3  10         23.01         28.77         3.12 o
  -5   3  10        396.40        347.79         8.91 o
  -4   3  10       1481.62       1639.02        27.61 o
  -3   3  10        594.79        588.24        10.83 o
  -2   3  10        366.22        442.91         7.75 o
  -1   3  10        190.99        201.89         4.63 o
   0   3  10          0.13          7.20         1.73 o
   1   3  10       1079.59       1122.34        20.43 o
   2   3  10       3559.99       3475.97        59.48 o
   3   3  10        959.70        919.70        20.10 o
   4   3  10         96.37        125.15         4.43 o
   5   3  10         76.80         73.07         2.95 o
   6   3  10         69.11         65.04         3.46 o
   7   3  10        225.66        269.77         7.89 o
   8   3  10          1.65         -0.09         2.80 o
   9   3  10        237.68        234.05         8.49 o
  10   3  10         12.27          0.50         2.41 o
  -8   4  10         10.72         13.95         6.36 o
  -7   4  10        148.17        127.56         5.09 o
  -6   4  10          2.51          4.99         2.86 o
  -5   4  10         51.76         57.57         3.16 o
  -4   4  10          0.29          1.82         1.96 o
  -3   4  10         54.64         75.63         2.59 o
  -2   4  10         65.63         53.27         2.25 o
  -1   4  10         68.02         82.02         2.15 o
   0   4  10        834.84        953.58        16.94 o
   1   4  10       1222.15       1246.08        23.01 o
   2   4  10        727.31        816.68        15.11 o
   3   4  10          0.79          0.23         2.66 o
   4   4  10        856.76        921.15        19.79 o
   5   4  10         10.03          3.77         1.97 o
   6   4  10       1794.37       1825.88        32.04 o
   7   4  10          9.90         19.94         2.37 o
   8   4  10         39.62         44.72         3.80 o
   9   4  10         14.17         14.35         3.55 o
  10   4  10         24.93         20.66         3.85 o
  -7   5  10          7.58          5.82         2.17 o
  -6   5  10         80.06         85.14         5.66 o
  -5   5  10        637.87        587.17        14.29 o
  -4   5  10          7.23          8.30         2.59 o
  -3   5  10        175.34        146.58         4.26 o
  -2   5  10        206.60        217.58         6.03 o
  -1   5  10        595.95        602.76        12.74 o
   0   5  10        188.89        161.21         3.77 o
   1   5  10          4.95         10.72         1.88 o
   2   5  10         49.37         64.71         6.12 o
   3   5  10        741.30        819.42        17.81 o
   4   5  10         16.11         17.19         2.80 o
   5   5  10          0.51          5.96         2.08 o
   6   5  10        161.17        159.81         4.77 o
   7   5  10        162.31        164.87         5.76 o
   8   5  10         37.75         30.88         3.06 o
   9   5  10         20.95         15.39         2.27 o
  10   5  10         79.11        110.87         5.65 o
  -7   6  10          4.66          3.23         1.99 o
  -6   6  10        118.25         91.99         4.07 o
  -5   6  10        273.85        287.23         7.78 o
  -4   6  10         36.19         21.58         2.76 o
  -3   6  10         10.60         13.89         2.35 o
  -2   6  10         66.90         73.83         3.00 o
  -1   6  10         98.27        108.07         2.97 o
   0   6  10         19.22         13.54         1.81 o
   1   6  10        207.56        114.38         3.98 o
   2   6  10        294.28        270.82         7.97 o
   3   6  10        495.49        549.24        14.01 o
   4   6  10         58.35         66.07         3.10 o
   5   6  10        442.49        434.73        12.18 o
   6   6  10         19.58         25.12         2.68 o
   7   6  10          3.85          0.38         2.34 o
   8   6  10         39.78         27.50         2.65 o
   9   6  10         29.74         34.65         2.92 o
  10   6  10          9.10          3.39         6.05 o
  11   6  10         54.71         61.72         6.95 o
  -7   7  10          4.19          4.85         1.94 o
  -6   7  10         89.89         77.97         3.73 o
  -5   7  10          2.07          5.62         3.29 o
  -4   7  10        203.71        188.68         5.90 o
  -3   7  10         10.24         13.29         2.22 o
  -2   7  10         19.49         25.25         1.99 o
  -1   7  10        111.14        111.88         2.96 o
   0   7  10         11.65          5.68         1.46 o
   1   7  10       2409.72       2393.16        37.32 o
   2   7  10        143.98        116.00         6.38 o
   3   7  10          2.79          0.66         1.97 o
   4   7  10        124.42        113.64         5.29 o
   5   7  10        436.05        410.60        11.04 o
   6   7  10         19.77         14.97         2.43 o
   7   7  10         74.44         66.69         4.14 o
   8   7  10         11.34         13.92         2.37 o
   9   7  10         11.99         16.17         2.68 o
  10   7  10         33.11         25.66         7.03 o
  11   7  10         15.98         14.70         4.87 o
  -7   8  10         28.04         23.88         9.19 o
  -6   8  10          1.76         -2.04         2.04 o
  -5   8  10         43.12         40.52         3.90 o
  -4   8  10         15.98         24.61         2.84 o
  -3   8  10        151.46        152.95         4.04 o
  -2   8  10         14.83         17.64         2.75 o
  -1   8  10        504.74        551.53         9.03 o
   0   8  10          1.75          2.35         1.37 o
   1   8  10        347.32        341.71         7.53 o
   2   8  10        434.62        420.02         8.61 o
   3   8  10       1957.56       2045.32        38.18 o
   4   8  10        234.54        211.80         8.50 o
   5   8  10          0.65          2.81         2.10 o
   6   8  10         50.84         59.40         3.48 o
   7   8  10         34.32         32.19         2.48 o
   8   8  10        147.16        141.54         4.73 o
   9   8  10         10.55          7.26         2.83 o
  10   8  10         15.99         29.32         4.16 o
  11   8  10         56.41         62.66         6.90 o
  -6   9  10         42.84         36.71         2.87 o
  -5   9  10         66.23         59.21         3.87 o
  -4   9  10          0.77          3.21         2.55 o
  -3   9  10        451.95        469.84         9.07 o
  -2   9  10         51.14         51.25         2.44 o
  -1   9  10        247.02        260.94         5.70 o
   0   9  10        147.60        166.19         4.79 o
   1   9  10         10.10          9.02         1.84 o
   2   9  10        167.47        110.41         3.65 o
   3   9  10        190.38        191.27         5.40 o
   4   9  10       1112.90       1163.83        27.40 o
   5   9  10          3.70          2.23         1.85 o
   6   9  10         35.25         43.65         3.02 o
   7   9  10        218.44        248.92         7.30 o
   8   9  10          1.89          8.27         2.55 o
   9   9  10         23.54         10.61         2.60 o
  10   9  10         89.26         93.62         6.13 o
  11   9  10         19.52         19.56         4.32 o
  -6  10  10          7.36          6.18         2.00 o
  -5  10  10         12.93         19.45         3.41 o
  -4  10  10          0.38          0.26         2.35 o
  -3  10  10         44.53         59.91         3.05 o
  -2  10  10          0.15          4.96         1.79 o
  -1  10  10         11.16         21.59         2.23 o
   0  10  10        145.18        139.72         4.25 o
   1  10  10        325.61        294.92         6.26 o
   2  10  10         64.01         81.15         3.09 o
   3  10  10         41.67         27.86         2.02 o
   4  10  10        376.73        394.11         9.42 o
   5  10  10         66.22         54.51         3.27 o
   6  10  10          0.15          2.86         1.96 o
   7  10  10        583.26        559.12        12.14 o
   8  10  10        209.86        215.06         7.52 o
   9  10  10          2.45          5.31         2.83 o
  10  10  10          0.95         -2.73         2.73 o
  11  10  10          5.90          9.33         3.43 o
  -6  11  10         39.98         32.42         5.85 o
  -5  11  10         29.23         33.78         5.63 o
  -4  11  10          0.42          2.39         1.59 o
  -3  11  10          1.68          2.29         2.51 o
  -2  11  10          0.58          0.27         1.95 o
  -1  11  10          8.41         13.80         2.49 o
   0  11  10         21.23         11.18         2.07 o
   1  11  10        964.76       1066.94        18.52 o
   2  11  10        603.43        631.09        11.89 o
   3  11  10         35.53         26.89         2.51 o
   4  11  10         31.74         33.20         3.07 o
   5  11  10         33.59         18.32         2.72 o
   6  11  10         89.02        116.62         6.48 o
   7  11  10        246.20        189.45         8.79 o
   8  11  10        158.32        170.00         5.02 o
   9  11  10         13.56         18.38         3.84 o
  10  11  10         12.13          0.88         1.84 o
  -5  12  10          6.21          4.24         2.31 o
  -4  12  10         28.99         32.39         3.84 o
  -3  12  10          2.90         14.29         2.32 o
  -2  12  10          0.05          1.26         2.52 o
  -1  12  10        159.38        225.00         5.60 o
   0  12  10         67.32         75.21         3.16 o
   1  12  10        643.38        647.26        13.36 o
   2  12  10          0.25          3.58         1.89 o
   3  12  10         58.20         59.73         3.69 o
   4  12  10         80.03         78.73         4.00 o
   5  12  10        173.53        143.91         4.74 o
   6  12  10         18.03         10.63         3.80 o
   7  12  10        125.00        115.23         6.45 o
   8  12  10         49.46         41.63         2.89 o
   9  12  10          3.41          1.81         4.59 o
  10  12  10         41.75         42.60         6.85 o
  -5  13  10         52.95         73.02        15.92 o
  -4  13  10          3.54          3.82         2.30 o
  -3  13  10         65.43         69.37         6.51 o
  -2  13  10        825.69        929.30        17.23 o
  -1  13  10        103.57        128.96         4.35 o
   0  13  10         13.41          6.93         2.23 o
   1  13  10         43.67         44.02         2.49 o
   2  13  10         28.59         48.80         3.02 o
   3  13  10         20.34         25.11         3.15 o
   4  13  10       1261.14       1114.80        20.35 o
   5  13  10        202.61        203.84         5.69 o
   6  13  10         99.39        131.12         5.56 o
   7  13  10         63.03         94.26         3.59 o
   8  13  10         86.81        104.34         5.27 o
   9  13  10          6.11          3.06         4.14 o
  10  13  10         48.01         33.86         5.46 o
  -4  14  10         52.78         60.20         6.04 o
  -3  14  10         32.84         25.53         3.80 o
  -2  14  10         28.49         31.61         3.02 o
  -1  14  10          2.46          2.54         1.91 o
   0  14  10        511.05        565.59        13.19 o
   1  14  10         51.20         58.97         3.33 o
   2  14  10       1429.46       1540.36        31.51 o
   3  14  10        168.58        178.05         8.56 o
   4  14  10        130.35         98.66         4.07 o
   5  14  10        419.19        444.56        11.14 o
   6  14  10        163.93        134.80         5.51 o
   7  14  10         23.64         26.88         3.67 o
   8  14  10          8.88         10.27         3.61 o
   9  14  10         14.21         15.22         3.36 o
  10  14  10         14.95          6.21         2.63 o
  -3  15  10         32.09         32.63         2.55 o
  -2  15  10         19.20          9.42         4.45 o
  -1  15  10          2.88          3.65         1.92 o
   0  15  10          1.31          0.87         2.52 o
   1  15  10          3.30          3.90         2.33 o
   2  15  10         16.95         11.68         2.46 o
   3  15  10        150.24        143.36         5.77 o
   4  15  10         52.08         36.07         3.27 o
   5  15  10        222.41        211.50         6.57 o
   6  15  10          8.61          3.62         2.40 o
   7  15  10         83.93         77.37         5.41 o
   8  15  10         29.23         25.60         3.38 o
   9  15  10          0.88         -0.21         2.63 o
  -3  16  10          8.11          2.89         2.14 o
  -2  16  10         54.11         62.86         7.17 o
  -1  16  10        102.23        117.40         5.47 o
   0  16  10         75.96         64.63         4.13 o
   1  16  10        174.86        219.04        14.67 o
   2  16  10        150.15        148.42        10.01 o
   3  16  10         42.69         26.83         8.75 o
   4  16  10         92.26        113.38         5.56 o
   5  16  10          4.03          2.78         3.14 o
   6  16  10          0.21         -1.20         3.24 o
   7  16  10        214.90        266.09        10.64 o
   8  16  10         13.62         16.22         2.30 o
   9  16  10          0.10         -2.73         3.13 o
  -2  17  10         73.64         65.89         4.77 o
  -1  17  10        212.26        173.05        10.20 o
   0  17  10          2.86          2.37         1.50 o
   1  17  10         58.49         62.09         4.23 o
   2  17  10         41.12         50.03         4.04 o
   3  17  10         24.26         14.97         4.91 o
   4  17  10          6.64          7.11         2.92 o
   5  17  10        104.69        125.60         8.61 o
   6  17  10        107.85        123.29         4.95 o
   7  17  10        148.13        114.13         7.61 o
   8  17  10         61.63         31.53         5.21 o
   0  18  10          4.31          1.40         2.57 o
   1  18  10         25.40         11.12         2.93 o
   2  18  10         71.94         94.99         7.17 o
   3  18  10        102.75        115.47         8.01 o
   4  18  10        145.75        149.18        10.40 o
   5  18  10         81.14         96.71         5.52 o
   6  18  10          5.50          6.53         8.32 o
   7  18  10          2.52          3.18         1.73 o
   2  19  10         13.11         14.65         2.88 o
   3  19  10        142.64        137.00        29.05 o
   4  19  10         20.08         27.61         3.82 o
   5  19  10          3.90          4.57         2.23 o
  -2 -13  11        120.13         54.82         7.10 o
  -1 -13  11          0.01          2.90         2.27 o
   0 -13  11         77.76         64.80         5.31 o
   1 -13  11        111.20         96.23         6.45 o
  -4 -12  11          1.39         -0.55         4.37 o
  -3 -12  11         89.03         54.27         9.09 o
  -2 -12  11        217.93        209.12        17.06 o
  -1 -12  11          5.51          9.34         2.53 o
   0 -12  11          5.59          6.29         2.25 o
   1 -12  11         82.71         37.71        43.94 o
   2 -12  11         52.20         57.35         3.22 o
   3 -12  11         21.61         19.85         2.23 o
  -5 -11  11          0.76          0.73         1.66 o
  -4 -11  11         24.34         20.61         3.33 o
  -3 -11  11          2.30         -0.93         1.85 o
  -2 -11  11        349.02        297.07        10.96 o
  -1 -11  11          1.89         -1.83         1.83 o
   0 -11  11         22.53          7.93         5.65 o
   1 -11  11         30.88         33.37         2.53 o
   2 -11  11         93.44         95.20         3.85 o
   3 -11  11         46.26         47.09         2.96 o
   4 -11  11         57.37         47.62         8.64 o
  -5 -10  11         14.05         25.69         9.61 o
  -4 -10  11         11.91         14.22         3.47 o
  -3 -10  11        119.26        129.39         6.90 o
  -2 -10  11        121.01         93.80         5.05 o
  -1 -10  11        308.88        287.51         8.46 o
   0 -10  11         69.67         80.93         4.37 o
   1 -10  11        248.15        276.09        11.34 o
   2 -10  11        137.11        140.04         6.05 o
   3 -10  11          8.26          5.73         2.40 o
   4 -10  11         35.76         35.73         4.25 o
   5 -10  11          2.67         -3.92         7.45 o
  -6  -9  11         50.85         44.89        10.18 o
  -5  -9  11         17.75         28.92         3.68 o
  -4  -9  11         17.28          7.83         2.50 o
  -3  -9  11          2.35          2.18         2.28 o
  -2  -9  11        111.22        116.97         8.88 o
  -1  -9  11        151.68        165.37         8.04 o
   0  -9  11       1385.78       1406.18        36.81 o
   1  -9  11        134.51        110.82         5.61 o
   2  -9  11          1.36          2.93         1.93 o
   3  -9  11         10.85         12.27         3.21 o
   4  -9  11        116.44        122.57         7.08 o
   5  -9  11        337.70        291.83        28.70 o
  -6  -8  11          0.23          2.11         1.90 o
  -5  -8  11        147.99        162.08         9.51 o
  -4  -8  11          2.10         -0.09         2.53 o
  -3  -8  11         32.40         35.74         3.14 o
  -2  -8  11         49.25         36.14         4.05 o
  -1  -8  11        469.99        463.45        24.57 o
   0  -8  11         31.79         39.29         3.52 o
   1  -8  11       2682.11       2827.63        51.93 o
   2  -8  11         95.21        116.55         5.91 o
   3  -8  11        216.62        244.66         8.30 o
   4  -8  11          0.74          4.41         2.13 o
   5  -8  11         65.32         66.39         3.80 o
   6  -8  11        153.50        133.39        10.24 o
  -7  -7  11         98.44         73.58         7.85 o
  -6  -7  11        258.88        248.13        10.51 o
  -5  -7  11          3.48          2.24         4.98 o
  -4  -7  11          1.16         -2.33         2.99 o
  -3  -7  11         16.01         14.33         2.86 o
  -2  -7  11        476.46        568.94        17.59 o
  -1  -7  11         86.21         91.34         4.83 o
   0  -7  11         90.61         74.90         3.57 o
   1  -7  11        110.97        115.14         4.47 o
   2  -7  11          1.32          4.84         1.93 o
   3  -7  11         19.69         18.95         4.31 o
   4  -7  11        101.72         92.39         6.27 o
   5  -7  11          1.97          3.97         2.68 o
   6  -7  11          4.97          7.90         2.43 o
  -7  -6  11          9.94         12.42         4.39 o
  -6  -6  11         49.22         67.04         5.57 o
  -5  -6  11         25.35         27.35         3.78 o
  -4  -6  11         74.34         85.64         4.05 o
  -3  -6  11         10.88         12.60         2.37 o
  -2  -6  11       2752.85       2883.41        85.11 o
  -1  -6  11        741.71        765.91        19.49 o
   0  -6  11          0.75          2.59         2.12 o
   1  -6  11        502.63        498.83        11.15 o
   2  -6  11        172.17        156.10         5.79 o
   3  -6  11         71.62         73.32         3.77 o
   4  -6  11        280.19        302.55         9.75 o
   5  -6  11          2.96         10.05         4.33 o
   6  -6  11         54.06         69.74         7.32 o
   7  -6  11          0.09         -0.74        10.53 o
  -7  -5  11          0.23          0.00         2.96 o
  -6  -5  11          1.37          1.13         3.66 o
  -5  -5  11          5.82          7.53         2.47 o
  -4  -5  11         11.02         11.83         2.61 o
  -3  -5  11        365.31        338.45         7.92 o
  -2  -5  11        413.96        454.20        11.61 o
  -1  -5  11        871.79        944.70        21.32 o
   0  -5  11        200.20        229.49         6.06 o
   1  -5  11         83.13         77.39         3.47 o
   2  -5  11         91.23         99.35         3.57 o
   3  -5  11        280.14        273.79         7.09 o
   4  -5  11        193.23        204.68         7.20 o
   5  -5  11         73.12         62.63         4.61 o
   6  -5  11        502.29        533.86        21.30 o
   7  -5  11          1.66         -0.65         2.38 o
   8  -5  11          7.59         18.27         9.38 o
  -8  -4  11        161.52        112.31         6.95 o
  -7  -4  11          0.15          1.24         2.84 o
  -6  -4  11        233.56        270.93        13.87 o
  -5  -4  11          0.00          3.83         2.37 o
  -4  -4  11        151.95        149.08         6.68 o
  -3  -4  11         59.78         65.88         2.69 o
  -2  -4  11        304.54        324.94         7.27 o
  -1  -4  11        213.02        181.51         4.62 o
   0  -4  11         76.95         74.85         3.76 o
   1  -4  11         68.00         80.41         3.40 o
   2  -4  11         91.84        102.40         3.85 o
   3  -4  11        575.90        619.14        13.59 o
   4  -4  11        600.60        581.40        15.99 o
   5  -4  11        122.89         94.81         4.86 o
   6  -4  11        864.50       1009.16        24.33 o
   7  -4  11          0.61          2.59         4.06 o
   8  -4  11         45.00         44.74        12.56 o
   9  -4  11         38.04         39.47         7.65 o
  -8  -3  11          0.53          2.42         1.68 o
  -7  -3  11          2.96          3.40         3.23 o
  -6  -3  11        298.30        342.09        13.64 o
  -5  -3  11        122.86        145.55         7.59 o
  -4  -3  11          0.00          1.82         2.07 o
  -3  -3  11         68.12         68.31         3.03 o
  -2  -3  11        309.78        277.79         6.62 o
  -1  -3  11        348.10        342.10         8.31 o
   0  -3  11        294.35        293.49         6.40 o
   1  -3  11         15.44         29.55         2.30 o
   2  -3  11         95.32         82.99         3.17 o
   3  -3  11          0.01          2.03         1.96 o
   4  -3  11        142.81        167.28         5.37 o
   5  -3  11         68.05         61.86         2.96 o
   6  -3  11        151.49        131.56         6.06 o
   7  -3  11        119.37        102.64         6.84 o
   8  -3  11         44.94         34.31        10.03 o
   9  -3  11        354.11        342.15        22.94 o
  -8  -2  11          2.37          0.30         2.43 o
  -7  -2  11          8.86          8.23         3.77 o
  -6  -2  11        114.02        153.98         5.59 o
  -5  -2  11        251.72        275.46         8.18 o
  -4  -2  11        399.91        409.30         8.38 o
  -3  -2  11          8.94          5.23         2.01 o
  -2  -2  11        570.05        524.24        10.21 o
  -1  -2  11         13.41         21.04         1.83 o
   0  -2  11        125.07        125.30         3.24 o
   1  -2  11          0.50          1.47         1.65 o
   2  -2  11         18.07         13.73         1.73 o
   3  -2  11         64.98         77.21         3.68 o
   4  -2  11       1191.22       1258.88        25.24 o
   5  -2  11          0.56          2.30         1.99 o
   6  -2  11         10.79         16.61         2.48 o
   7  -2  11         57.12         44.02         5.03 o
   8  -2  11        137.35        153.21        16.13 o
   9  -2  11        182.68        198.91        17.43 o
  -8  -1  11          4.09          1.94         2.73 o
  -7  -1  11         57.73         70.11         5.12 o
  -6  -1  11          3.14          3.27         1.71 o
  -5  -1  11         22.54         18.76         2.82 o
  -4  -1  11        249.35        235.50         5.42 o
  -3  -1  11         84.64         69.80         2.61 o
  -2  -1  11         32.53         30.88         1.85 o
  -1  -1  11         57.92         53.97         2.05 o
   0  -1  11        435.09        480.06         7.86 o
   1  -1  11        715.92        780.31        13.36 o
   2  -1  11       1143.54       1160.07        18.19 o
   3  -1  11        224.18        177.27         4.87 o
   4  -1  11        279.56        279.40         6.81 o
   5  -1  11        327.92        322.49         9.34 o
   6  -1  11         64.37         64.08         3.80 o
   7  -1  11          6.23          9.78         3.76 o
   8  -1  11         35.74         45.07         4.96 o
   9  -1  11          0.66          3.41         5.36 o
  -8   0  11          0.10          0.73         3.40 o
  -7   0  11        130.76        119.17         4.93 o
  -6   0  11         72.92         65.49         4.91 o
  -5   0  11         20.48         15.88         2.34 o
  -4   0  11        172.05        178.28         4.57 o
  -3   0  11         30.20         27.23         2.47 o
  -2   0  11        905.80        897.11        13.60 o
  -1   0  11        236.28        277.98         5.20 o
   0   0  11         53.29         51.37         2.25 o
   1   0  11        844.40        927.29        15.62 o
   2   0  11        369.51        346.81         6.56 o
   3   0  11       2212.17       2147.90        33.80 o
   4   0  11       2601.18       2690.22        49.00 o
   5   0  11        774.19        748.51        16.93 o
   6   0  11         17.58         23.80         2.76 o
   7   0  11        140.88        165.85         6.07 o
   8   0  11          0.25         -3.14         3.92 o
   9   0  11         17.31         20.69         3.67 o
  -8   1  11        102.32         93.64        16.21 o
  -7   1  11        142.98        141.78         4.93 o
  -6   1  11         67.22         69.87         5.33 o
  -5   1  11       1371.93       1537.20        29.19 o
  -4   1  11         41.41         42.79         2.67 o
  -3   1  11       1173.95       1203.71        24.79 o
  -2   1  11        379.61        404.61         9.37 o
  -1   1  11        405.64        408.86         6.66 o
   0   1  11       1276.53       1292.26        20.64 o
   1   1  11          1.64          3.47         1.71 o
   2   1  11         55.03         48.76         2.35 o
   3   1  11        103.72        112.97         3.27 o
   4   1  11         56.30         58.35         2.78 o
   5   1  11        116.56        126.77         4.00 o
   6   1  11          9.63          6.72         2.79 o
   7   1  11         44.83         51.15         4.09 o
   8   1  11         65.33         81.56         4.81 o
   9   1  11         16.55         16.26         3.53 o
  -8   2  11         30.56         24.87         3.00 o
  -7   2  11        176.84        172.80         5.01 o
  -6   2  11        104.30         92.73         4.41 o
  -5   2  11         51.41         61.45         5.63 o
  -4   2  11         41.49         37.23         2.33 o
  -3   2  11        937.72        951.55        15.66 o
  -2   2  11         64.69         58.54         2.88 o
  -1   2  11        100.75        103.30         3.08 o
   0   2  11         54.05         47.34         2.31 o
   1   2  11        704.16        739.65        14.06 o
   2   2  11          7.19          2.45         1.60 o
   3   2  11        847.31        872.22        16.62 o
   4   2  11          0.27          0.82         1.81 o
   5   2  11        163.97        150.93         4.29 o
   6   2  11         40.18         50.97         4.06 o
   7   2  11        533.34        539.35        21.06 o
   8   2  11         30.17         33.69         3.13 o
   9   2  11        143.51        165.43        10.13 o
  10   2  11         21.37         27.76         4.27 o
  -8   3  11          9.78          5.59         1.95 o
  -7   3  11         30.35         41.89         3.75 o
  -6   3  11        188.85        199.44         5.98 o
  -5   3  11        398.67        361.99         9.12 o
  -4   3  11        199.18        209.36         5.57 o
  -3   3  11         29.70         24.57         2.36 o
  -2   3  11         18.61         17.47         1.95 o
  -1   3  11         50.54         57.23         2.14 o
   0   3  11        646.68        638.06        10.67 o
   1   3  11         83.03         63.10         2.32 o
   2   3  11        338.06        382.40         7.18 o
   3   3  11       1093.40       1038.71        18.06 o
   4   3  11          0.55          1.51         2.07 o
   5   3  11       2744.45       2767.84        43.30 o
   6   3  11        177.00        218.21         8.25 o
   7   3  11        627.79        696.86        21.75 o
   8   3  11         21.06         17.92         3.91 o
   9   3  11         26.99         23.38         4.43 o
  10   3  11         12.89         21.01         3.50 o
  -7   4  11          9.15         18.72         2.97 o
  -6   4  11         67.47         63.89         3.45 o
  -5   4  11         14.71         12.26         2.69 o
  -4   4  11         14.22         13.29         2.62 o
  -3   4  11       1417.09       1431.35        25.04 o
  -2   4  11        609.22        613.49        11.89 o
  -1   4  11        438.48        440.19         7.33 o
   0   4  11        185.05        166.71         3.89 o
   1   4  11        137.17        118.84         5.09 o
   2   4  11       1665.06       1791.83        29.88 o
   3   4  11        304.04        259.08         5.48 o
   4   4  11        251.78        281.86         6.29 o
   5   4  11        360.69        341.92         7.50 o
   6   4  11        251.19        241.70         7.91 o
   7   4  11         95.55        107.17         4.69 o
   8   4  11        188.20        175.64         8.64 o
   9   4  11         17.23         19.08         4.91 o
  10   4  11         56.11        100.28         6.16 o
  -7   5  11          1.57          2.08         1.79 o
  -6   5  11          9.21          8.98         2.45 o
  -5   5  11          0.43          2.04         2.17 o
  -4   5  11        322.70        316.26         8.85 o
  -3   5  11        804.04        831.50        16.76 o
  -2   5  11        797.35        828.74        16.07 o
  -1   5  11        162.14        125.17         3.54 o
   0   5  11        182.26        172.07         3.83 o
   1   5  11        189.00        202.41         4.48 o
   2   5  11        574.62        562.57        11.84 o
   3   5  11         29.89         17.59         2.21 o
   4   5  11         56.09         56.79         2.86 o
   5   5  11        221.41        208.43         6.47 o
   6   5  11          0.70          1.85         1.92 o
   7   5  11          3.65          7.78         2.41 o
   8   5  11         77.84         81.77         4.86 o
   9   5  11        124.43        111.52         4.87 o
  10   5  11        232.72        135.26       135.45 o
  -7   6  11         71.12         52.85         3.97 o
  -6   6  11          9.72         11.15         3.21 o
  -5   6  11         62.03         54.31         3.93 o
  -4   6  11        435.53        414.29        11.02 o
  -3   6  11         26.27         33.13         2.52 o
  -2   6  11       1393.63       1377.26        22.27 o
  -1   6  11        671.61        743.41        12.52 o
   0   6  11         88.13         77.39         2.48 o
   1   6  11         41.28         56.24         2.34 o
   2   6  11       1136.57       1095.22        21.81 o
   3   6  11          1.65          3.15         2.10 o
   4   6  11        467.99        460.03        11.95 o
   5   6  11        117.40        107.77         4.00 o
   6   6  11        583.28        538.59        12.74 o
   7   6  11         11.88         10.27         2.25 o
   8   6  11          6.04          5.85         3.19 o
   9   6  11        218.03        242.96         8.27 o
  10   6  11         35.46          7.69        27.06 o
  -6   7  11         47.43         49.45         4.48 o
  -5   7  11         25.29         25.66         3.64 o
  -4   7  11        193.99        195.58         7.61 o
  -3   7  11         23.18         32.60         2.33 o
  -2   7  11        404.38        430.54         8.82 o
  -1   7  11        429.65        385.76         7.58 o
   0   7  11         30.40         16.62         1.81 o
   1   7  11        277.42        268.91         5.61 o
   2   7  11          8.22          4.65         1.78 o
   3   7  11         43.76         40.34         2.44 o
   4   7  11         56.14         59.64         2.83 o
   5   7  11        406.23        422.07        13.75 o
   6   7  11        418.55        369.06         8.75 o
   7   7  11       1232.13       1277.95        28.58 o
   8   7  11          1.85          2.06         2.38 o
   9   7  11         27.55         32.76         2.84 o
  10   7  11         34.76         45.33         8.09 o
  11   7  11          0.32          3.57         3.57 o
  -6   8  11          0.04          1.75         1.50 o
  -5   8  11         29.61         30.82         3.97 o
  -4   8  11        257.81        235.36         6.11 o
  -3   8  11          9.01         13.13         2.33 o
  -2   8  11        506.55        523.39         9.92 o
  -1   8  11        399.61        385.71         9.52 o
   0   8  11          0.03          3.07         1.38 o
   1   8  11        127.49        169.97         4.62 o
   2   8  11        356.34        398.14         7.74 o
   3   8  11         36.51         36.90         2.70 o
   4   8  11          8.07          3.36         3.18 o
   5   8  11        608.96        610.64        14.63 o
   6   8  11         29.57         35.12         2.66 o
   7   8  11        330.97        304.11         8.81 o
   8   8  11        111.37        107.45         4.29 o
   9   8  11          3.46          1.29         2.01 o
  10   8  11         46.92         57.53         4.88 o
  11   8  11         18.11         15.54         3.97 o
  -6   9  11         20.89         10.91         4.16 o
  -5   9  11         95.44         83.15         4.53 o
  -4   9  11        169.60        167.04         5.04 o
  -3   9  11          0.07         -0.29         2.18 o
  -2   9  11        115.60        101.85         4.56 o
  -1   9  11         81.52         64.87         2.99 o
   0   9  11       2438.98       2595.90        55.69 o
   1   9  11        447.47        489.48        10.59 o
   2   9  11        265.87        265.56         5.46 o
   3   9  11        503.87        494.21        10.58 o
   4   9  11         91.51         76.40         4.63 o
   5   9  11         43.12         25.95         2.67 o
   6   9  11        242.96        211.80         7.26 o
   7   9  11          0.09          2.15         1.94 o
   8   9  11        147.07        126.16         5.35 o
   9   9  11          5.53          4.57         5.89 o
  10   9  11         11.37         23.14         5.16 o
  11   9  11         67.46         69.71         5.96 o
  -6  10  11         56.63         35.02         3.65 o
  -5  10  11        136.55        139.74        21.42 o
  -4  10  11         40.22         39.87         3.83 o
  -3  10  11        571.44        567.59        17.47 o
  -2  10  11        276.24        309.75         7.36 o
  -1  10  11        759.46        794.91        15.76 o
   0  10  11          7.82         17.30         2.99 o
   1  10  11        840.70        835.38        16.80 o
   2  10  11        106.28         89.36         3.14 o
   3  10  11        510.66        480.42         9.71 o
   4  10  11          9.13          7.10         2.67 o
   5  10  11        181.32        118.43         4.57 o
   6  10  11        220.30        189.08         9.01 o
   7  10  11          0.03          0.47         2.13 o
   8  10  11        111.80         86.26         5.64 o
   9  10  11         15.47          4.61         3.81 o
  10  10  11        109.33        104.94         6.36 o
  11  10  11          1.37          6.95         2.43 o
  -5  11  11          0.00         -0.52         2.14 o
  -4  11  11         39.76         41.25         3.59 o
  -3  11  11         44.03         50.28         7.83 o
  -2  11  11        330.96        353.61         9.55 o
  -1  11  11        590.28        596.71        13.54 o
   0  11  11        561.29        645.61        13.14 o
   1  11  11        733.11        802.08        15.46 o
   2  11  11        115.14         99.97         3.19 o
   3  11  11        336.06        296.08         7.07 o
   4  11  11        715.19        660.93        17.88 o
   5  11  11         40.70         28.66         2.90 o
   6  11  11        651.23        653.21        17.19 o
   7  11  11          0.00         -2.27         3.05 o
   8  11  11        173.66        157.61         6.44 o
   9  11  11         23.89         20.97         4.39 o
  10  11  11          0.00         -2.19         2.45 o
  -5  12  11          2.49          7.04         1.70 o
  -4  12  11         55.81         67.43         4.93 o
  -3  12  11          2.86         -1.08         3.25 o
  -2  12  11         77.66         82.88         3.94 o
  -1  12  11       1052.97       1194.17        26.56 o
   0  12  11         50.32         40.44         2.87 o
   1  12  11        110.74        111.87         4.34 o
   2  12  11        142.68        149.11         4.08 o
   3  12  11         18.42         10.69         2.40 o
   4  12  11        216.40        232.75         9.09 o
   5  12  11        223.05        231.32         6.59 o
   6  12  11         35.47         32.31         3.04 o
   7  12  11         65.10         65.82         4.51 o
   8  12  11        429.84        421.05         8.74 o
   9  12  11         62.67         61.70         5.32 o
  10  12  11          2.65          0.20         1.99 o
  -4  13  11          2.68          3.52         1.65 o
  -3  13  11         21.40         29.74         2.99 o
  -2  13  11        196.57        181.06        21.43 o
  -1  13  11         72.13         92.94         3.69 o
   0  13  11          6.45          9.24         2.20 o
   1  13  11         56.14         76.45         3.44 o
   2  13  11        164.49        155.17         5.03 o
   3  13  11        683.32        740.86        17.17 o
   4  13  11         88.92         80.28         3.49 o
   5  13  11        426.02        450.36        11.28 o
   6  13  11          0.40          2.76         2.86 o
   7  13  11          0.13          0.43         2.00 o
   8  13  11         84.21         76.84         4.88 o
   9  13  11         23.64         27.82         3.85 o
  10  13  11         17.29         17.43         3.62 o
  -4  14  11         27.01         29.00         5.98 o
  -3  14  11         72.52         87.09         4.74 o
  -2  14  11         69.63         79.00         4.67 o
  -1  14  11         11.31         11.16         2.39 o
   0  14  11          0.25          1.99         1.87 o
   1  14  11         42.92         45.37         3.92 o
   2  14  11        340.80        341.06         8.85 o
   3  14  11         77.49         78.85         6.00 o
   4  14  11        249.28        268.45         8.99 o
   5  14  11          0.98          7.26         2.56 o
   6  14  11          4.00          3.27         3.32 o
   7  14  11         11.00          8.40         7.27 o
   8  14  11          0.14         -0.15         2.93 o
   9  14  11         19.44         20.85         5.56 o
  -3  15  11          1.81          2.55         1.75 o
  -2  15  11         53.44         47.73         5.52 o
  -1  15  11         26.15         17.31         2.55 o
   0  15  11         72.38         50.25         3.70 o
   1  15  11        137.79        174.98         6.94 o
   2  15  11        743.20        813.81        16.88 o
   3  15  11        140.74        178.45         6.39 o
   4  15  11        107.73        116.54         5.72 o
   5  15  11          5.98          8.09         3.54 o
   6  15  11         27.19         24.22         3.64 o
   7  15  11          6.91          7.51         4.73 o
   8  15  11          0.03          2.64         3.10 o
   9  15  11          0.30          1.54         3.13 o
  -2  16  11          5.79          8.10         1.82 o
  -1  16  11        246.83        264.08        19.39 o
   0  16  11         59.79         58.71         5.29 o
   1  16  11         26.26          7.90         8.05 o
   2  16  11         53.60         47.46         3.98 o
   3  16  11         19.44          4.48         2.90 o
   4  16  11          2.13          0.40         1.88 o
   5  16  11          0.19          1.83         3.79 o
   6  16  11         38.69         50.94         3.78 o
   7  16  11         24.33         36.17         4.00 o
   8  16  11         21.58         11.66         2.74 o
  -1  17  11          0.74          4.41         2.45 o
   0  17  11         26.86         25.74         3.88 o
   1  17  11         33.31         33.63         4.08 o
   2  17  11          1.97          3.75         3.90 o
   3  17  11        105.52        112.44         6.84 o
   4  17  11         94.83        104.71         7.31 o
   5  17  11         31.22          4.08         3.52 o
   6  17  11         55.13         35.09         4.80 o
   7  17  11         23.05         16.75         1.64 o
   8  17  11          2.94          2.04         3.33 o
   0  18  11         23.03         27.51         2.88 o
   1  18  11         13.51          9.33         2.45 o
   2  18  11         16.00         11.93         5.27 o
   3  18  11          4.55         -0.05         3.14 o
   4  18  11          1.31          0.41         3.01 o
   5  18  11          0.18          4.73         3.15 o
   6  18  11         81.72         54.47         8.57 o
   3  19  11          1.35         -1.14         2.18 o
   4  19  11        147.18        106.21         7.10 o
  -2 -12  12          0.40         -3.97         5.11 o
  -1 -12  12         22.21         12.08         2.54 o
   0 -12  12         27.03         28.05         3.77 o
   1 -12  12         23.78         17.37         2.69 o
  -3 -11  12          0.02          0.27         5.01 o
  -2 -11  12         52.74         58.07         3.60 o
  -1 -11  12        291.02        335.31        14.51 o
   0 -11  12          5.90          3.73         2.00 o
   1 -11  12         53.67         60.91         3.19 o
   2 -11  12        200.73        186.79         7.38 o
   3 -11  12          4.27          6.39         2.56 o
  -4 -10  12          0.13         -0.01         2.81 o
  -3 -10  12         65.47         78.94         4.20 o
  -2 -10  12         32.43         19.18         2.21 o
  -1 -10  12          9.52         12.10         2.06 o
   0 -10  12        401.82        423.40        14.18 o
   1 -10  12         16.55         17.94         2.69 o
   2 -10  12          4.30         11.76         1.92 o
   3 -10  12         32.58         16.81         2.95 o
   4 -10  12          2.97         -7.85         7.85 o
  -5  -9  12         18.55         18.50         4.34 o
  -4  -9  12         17.47         27.66         4.24 o
  -3  -9  12         76.81         90.95         3.06 o
  -2  -9  12          1.40          5.45         3.40 o
  -1  -9  12         27.13         46.80         3.95 o
   0  -9  12         37.28         37.70         3.58 o
   1  -9  12        304.63        330.21        17.59 o
   2  -9  12        108.76        123.07         8.58 o
   3  -9  12        180.08        210.22        12.24 o
   4  -9  12          2.04          7.13         3.19 o
   5  -9  12         68.24         43.64         3.71 o
  -6  -8  12         75.17         48.31         5.91 o
  -5  -8  12          0.00          4.44         2.94 o
  -4  -8  12        124.97        132.13         6.78 o
  -3  -8  12          1.29          1.95         1.16 o
  -2  -8  12        181.26        194.97         7.47 o
  -1  -8  12         87.75         88.79         7.28 o
   0  -8  12          0.53          2.63         2.16 o
   1  -8  12        167.05        150.06         4.81 o
   2  -8  12        130.65        140.17         5.40 o
   3  -8  12         69.82         83.57         3.76 o
   4  -8  12         11.54         13.08         3.52 o
   5  -8  12         30.56         32.44         2.80 o
   6  -8  12          1.55         -6.01         7.85 o
  -6  -7  12         26.91         16.59         2.81 o
  -5  -7  12         31.38         36.34         4.04 o
  -4  -7  12          9.15          3.64         3.47 o
  -3  -7  12          6.44          3.70         1.55 o
  -2  -7  12         49.43         82.83         6.04 o
  -1  -7  12          6.34          9.81         2.23 o
   0  -7  12          5.64          3.04         1.91 o
   1  -7  12         13.83         21.70         2.60 o
   2  -7  12        380.99        383.41         9.32 o
   3  -7  12          8.84          3.35         5.10 o
   4  -7  12         26.08         32.16         2.84 o
   5  -7  12        127.95        160.07         7.07 o
   6  -7  12         59.10         40.82         7.77 o
  -6  -6  12          2.26          5.55         4.81 o
  -5  -6  12         62.45         49.55         4.29 o
  -4  -6  12          0.11         -1.23         2.27 o
  -3  -6  12         90.86         84.24         7.45 o
  -2  -6  12        767.60        821.10        31.67 o
  -1  -6  12         20.24         22.23         2.21 o
   0  -6  12        858.36        895.04        17.63 o
   1  -6  12        108.13        110.46         3.92 o
   2  -6  12        798.91        795.92        16.49 o
   3  -6  12         77.90         70.22         4.06 o
   4  -6  12         91.60        112.61         5.51 o
   5  -6  12        231.86        276.33        16.25 o
   6  -6  12        338.47        358.73        14.56 o
   7  -6  12         78.16         86.20         9.38 o
  -7  -5  12         40.87         17.59         4.72 o
  -6  -5  12         69.65         77.40         4.27 o
  -5  -5  12          1.12          0.41         2.93 o
  -4  -5  12         18.18         20.12         4.80 o
  -3  -5  12        123.82        166.33         6.26 o
  -2  -5  12        941.57        987.91        29.40 o
  -1  -5  12        138.25        136.24         5.24 o
   0  -5  12          0.80          0.09         1.63 o
   1  -5  12        498.59        517.68        11.49 o
   2  -5  12        469.08        479.46        11.50 o
   3  -5  12         12.01         17.68         2.71 o
   4  -5  12        247.66        253.59         8.06 o
   5  -5  12         39.87         49.09         4.13 o
   6  -5  12         30.74         14.05         3.09 o
   7  -5  12         23.67          9.95         6.09 o
   8  -5  12          1.30          6.95         4.77 o
  -7  -4  12         28.36         25.37         4.02 o
  -6  -4  12          0.02          3.17         2.43 o
  -5  -4  12         69.18         71.72         4.00 o
  -4  -4  12         68.04         69.50         3.90 o
  -3  -4  12         50.88         56.06         3.73 o
  -2  -4  12         39.21         34.75         2.89 o
  -1  -4  12         82.18         87.20         3.87 o
   0  -4  12        201.74        218.52         5.03 o
   1  -4  12        368.79        384.32         9.04 o
   2  -4  12        240.35        237.01         5.68 o
   3  -4  12        359.50        374.15         8.87 o
   4  -4  12       1053.82        967.93        21.38 o
   5  -4  12         91.88         77.33         7.86 o
   6  -4  12         25.86         30.93         3.66 o
   7  -4  12         26.76         14.68         4.37 o
   8  -4  12          5.73          7.99         8.54 o
  -7  -3  12          0.45          1.05         2.59 o
  -6  -3  12        101.71        113.09         6.65 o
  -5  -3  12         95.60        101.84         6.17 o
  -4  -3  12          5.52          4.68         2.22 o
  -3  -3  12        582.94        609.40        22.56 o
  -2  -3  12         31.31         26.43         2.69 o
  -1  -3  12         14.28         12.90         2.04 o
   0  -3  12         19.76         24.99         2.21 o
   1  -3  12         32.91         33.19         2.46 o
   2  -3  12       1440.45       1514.93        24.56 o
   3  -3  12        586.72        540.08        12.04 o
   4  -3  12        219.89        188.31         6.10 o
   5  -3  12        157.02        195.49         5.79 o
   6  -3  12         64.39         56.56         4.03 o
   7  -3  12         41.08         66.39         5.87 o
   8  -3  12        322.14        282.27        24.18 o
  -7  -2  12        101.06         83.27         6.76 o
  -6  -2  12        114.49         95.32         8.53 o
  -5  -2  12         68.07         81.69         7.59 o
  -4  -2  12          0.35         -1.96         2.19 o
  -3  -2  12         10.51          7.74         2.35 o
  -2  -2  12        196.46        207.77         6.01 o
  -1  -2  12        645.45        626.82        11.80 o
   0  -2  12        516.79        607.36        10.06 o
   1  -2  12        663.59        690.81        12.54 o
   2  -2  12       1074.51       1054.10        17.48 o
   3  -2  12        625.65        679.11        13.65 o
   4  -2  12          0.07          2.60         2.34 o
   5  -2  12          3.93          2.43         2.21 o
   6  -2  12          1.88          0.01         2.38 o
   7  -2  12          0.13          8.01         3.91 o
   8  -2  12         53.34         68.25        13.01 o
  -7  -1  12         33.45         44.81         4.24 o
  -6  -1  12         18.46         15.09         5.24 o
  -5  -1  12         57.67         73.27         4.39 o
  -4  -1  12         15.92         12.56         2.20 o
  -3  -1  12          4.91          5.21         1.93 o
  -2  -1  12        299.19        280.06         7.45 o
  -1  -1  12          0.12          2.24         1.46 o
   0  -1  12          0.07          1.07         1.46 o
   1  -1  12         13.37         10.18         1.85 o
   2  -1  12         23.79         22.11         1.86 o
   3  -1  12       2483.35       2405.19        38.17 o
   4  -1  12        674.65        680.97        22.08 o
   5  -1  12          3.02          6.67         2.74 o
   6  -1  12          7.14          4.58         2.94 o
   7  -1  12        259.39        299.78        12.60 o
   8  -1  12          9.09          8.19         3.26 o
   9  -1  12        178.07        171.75        11.72 o
  -7   0  12         13.52         10.69         2.56 o
  -6   0  12         17.70          8.39         3.09 o
  -5   0  12        217.49        249.27         6.69 o
  -4   0  12        259.70        268.99         6.29 o
  -3   0  12        174.92        186.80         4.72 o
  -2   0  12          0.17          1.49         2.52 o
  -1   0  12        212.51        188.42         3.90 o
   0   0  12        220.97        213.27         4.26 o
   1   0  12          8.77         10.57         1.75 o
   2   0  12        212.85        201.08         4.64 o
   3   0  12        375.50        338.68         7.08 o
   4   0  12       1355.77       1430.59        28.68 o
   5   0  12         27.85         45.37         2.98 o
   6   0  12        171.69        197.97         6.17 o
   7   0  12         90.20         81.59         5.02 o
   8   0  12         91.85         98.60         7.55 o
   9   0  12          3.15          1.84         4.27 o
  -7   1  12          0.37          1.22         1.86 o
  -6   1  12         52.57         47.62         4.25 o
  -5   1  12         67.97         80.83         3.84 o
  -4   1  12        132.51        123.91         3.58 o
  -3   1  12        154.94        145.75         3.93 o
  -2   1  12         21.72         22.08         2.66 o
  -1   1  12         23.33         25.56         1.79 o
   0   1  12          6.44          9.76         1.99 o
   1   1  12        610.67        707.25        11.72 o
   2   1  12        469.46        520.33         9.67 o
   3   1  12          1.89         -1.62         1.62 o
   4   1  12        174.53        141.03         3.89 o
   5   1  12        114.80        122.47         3.97 o
   6   1  12         15.35         12.81         3.13 o
   7   1  12        255.26        253.17         7.77 o
   8   1  12         16.49         14.73         2.61 o
   9   1  12         17.03         24.19         3.75 o
  -7   2  12        302.44        299.42        12.20 o
  -6   2  12          0.03          1.83         2.34 o
[truncated: 117,370 more chars]
