# Supplementary material for: London Dispersion versus Intramolecular Hydrogen Bond in Bis‐Pyridines: How Accurate Is DFT for Competing Noncovalent Interactions in the Condensed Phase?
Source: Chemistry. 2025 Oct 23;31(66):e02745. doi: 10.1002/chem.202502745 (PMC12648470; doi:10.1002/chem.202502745)
Supplement: Supplementary file 1 — Supporting Information [file CHEM-31-e02745-s002.zip › Crystal_structures/1b/c041219_2_1.res]

TITL c041219_2_1_a.res in P-1
    c041219_2_1.res
    created by SHELXL-2018/3 at 12:44:19 on 08-Jan-2020
REM Old TITL c041219_2_1 in P-1
REM SHELXT solution in P-1
REM R1 0.192, Rweak 0.012, Alpha 0.045, Orientation as input
REM Formula found by SHELXT: C46 B F24
CELL 1.54184 9.3477 15.6602 16.1982 73.883 76.199 75.659
ZERR 2 0.0001 0.0002 0.0002 0.001 0.001 0.001
LATT 1
SFAC C H B F N
UNIT 88 50 2 48 4
RIGU N1 C9 C11 C3 C12 C7 N2 C4 C1 C6 C10 C8 C5 C2
RIGU C27A F19A F20A F21A C31A C31B F21B F20B F19B
SADI C31A C27A C31B C27A
SADI F19A C31A F20B C31B F21B C31B F20A C31A F19B C31B F21A C31A
SADI F19A F20A F20A F21A F21A F19A F19B F20B F20B F21B F21B F19B
SIMU F19A F20A F21A C31A C31B F21B F20B F19B
ISOR 0.005 0.01 F19A F20A F21A C31A C31B F21B F20B F19B

L.S. 10
PLAN  50
TEMP -173.15(10)
CONF
BOND $H
list 4
MORE -1
fmap 2
acta
REM <olex2.extras>
REM <HklSrc "%.\\c041219_2_1.hkl">
REM </olex2.extras>

WGHT    0.086300    2.052700
FVAR       0.44878   0.48141
F1A   4    0.852004    0.484057    0.163940    11.00000    0.04963    0.04949 =
         0.03572    0.00604   -0.00886   -0.02869
F2A   4    0.850679    0.525881    0.280049    11.00000    0.06969    0.05983 =
         0.07165   -0.03651    0.01596   -0.04323
F3A   4    0.985142    0.400775    0.257152    11.00000    0.02702    0.06771 =
         0.05299    0.00245   -0.00496   -0.01062
F4A   4    0.555293    0.405236    0.557491    11.00000    0.07645    0.05560 =
         0.03205   -0.01699   -0.01092   -0.02118
F5A   4    0.341661    0.415144    0.526451    11.00000    0.05288    0.04838 =
         0.04018   -0.01921    0.00680   -0.00805
F6A   4    0.468403    0.284160    0.572689    11.00000    0.09781    0.03082 =
         0.02461   -0.00265   -0.00080   -0.01474
F7A   4   -0.015541    0.298598    0.457758    11.00000    0.03694    0.04548 =
         0.05333   -0.01922    0.00607   -0.00554
F8A   4   -0.103330    0.213365    0.407938    11.00000    0.02733    0.05237 =
         0.07526   -0.01598   -0.01236   -0.00550
F9A   4   -0.053615    0.168877    0.537908    11.00000    0.04635    0.06583 =
         0.04658    0.01028    0.02090   -0.00202
F10A  4    0.542082   -0.088946    0.424660    11.00000    0.03731    0.02796 =
         0.09036    0.00929   -0.01141   -0.00503
F11A  4    0.348814   -0.103760    0.384079    11.00000    0.07545    0.03024 =
         0.05829   -0.01024   -0.02378   -0.01057
F12A  4    0.338251   -0.100804    0.516242    11.00000    0.07093    0.03357 =
         0.04050    0.01269   -0.00466   -0.01534
F13A  4    0.422429    0.590868    0.075086    11.00000    0.04079    0.02765 =
         0.05811    0.00482   -0.02074   -0.01310
F14A  4    0.275085    0.608021   -0.014676    11.00000    0.04900    0.03271 =
         0.03438    0.01045   -0.01477   -0.01014
F15A  4    0.183722    0.612077    0.119508    11.00000    0.04432    0.02858 =
         0.04507   -0.00676   -0.00722   -0.00071
F16A  4    0.177696    0.220348    0.037304    11.00000    0.04961    0.04388 =
         0.05004   -0.01848   -0.01949   -0.00839
F17A  4    0.064251    0.354366   -0.018655    11.00000    0.06040    0.05236 =
         0.04636    0.00406   -0.03331   -0.01947
F18A  4   -0.012494    0.288822    0.114174    11.00000    0.03559    0.05279 =
         0.05476   -0.01154   -0.00783   -0.01963
PART 1
F19A  4    0.978416    0.037755    0.336914    21.00000    0.05543    0.06252 =
         0.04515   -0.02508   -0.02756    0.01877
F20A  4    1.138594    0.052205    0.220080    21.00000    0.02967    0.11788 =
         0.07994    0.02840   -0.01219   -0.00441
F21A  4    1.025662   -0.054828    0.256380    21.00000    0.09846    0.03003 =
         0.09146   -0.01329   -0.05668    0.01829
PART 0
F22A  4    0.953736    0.134575   -0.066473    11.00000    0.04757    0.12272 =
         0.03407   -0.02979    0.01052   -0.02564
F23A  4    0.776080    0.062460   -0.031843    11.00000    0.08312    0.04181 =
         0.03900   -0.01975   -0.01074   -0.01399
F24A  4    0.726760    0.206820   -0.067901    11.00000    0.08177    0.03945 =
         0.02730   -0.00937   -0.01616    0.00658
C1A   1    0.556651    0.308025    0.300481    11.00000    0.02164    0.01918 =
         0.02304   -0.00312   -0.00646   -0.00004
C2A   1    0.502091    0.311382    0.387857    11.00000    0.02934    0.02137 =
         0.02368   -0.00372   -0.00496   -0.00431
AFIX  43
H2A   2    0.426271    0.278266    0.420589    11.00000   -1.20000
AFIX   0
C3A   1    0.555339    0.361875    0.428804    11.00000    0.03415    0.02414 =
         0.02445   -0.00612   -0.00578   -0.00367
C4A   1    0.666708    0.410121    0.384503    11.00000    0.03181    0.02300 =
         0.03087   -0.00763   -0.01082   -0.00252
AFIX  43
H4A   2    0.703026    0.444231    0.412431    11.00000   -1.20000
AFIX   0
C5A   1    0.724216    0.407215    0.297471    11.00000    0.02566    0.02268 =
         0.02834   -0.00514   -0.00657   -0.00284
C6A   1    0.671018    0.357093    0.256715    11.00000    0.02553    0.02258 =
         0.02364   -0.00421   -0.00579   -0.00314
AFIX  43
H6A   2    0.713279    0.355980    0.197464    11.00000   -1.20000
AFIX   0
C7A   1    0.485060    0.364934    0.521262    11.00000    0.05862    0.03152 =
         0.02737   -0.00857   -0.00409   -0.01517
C8A   1    0.851645    0.454337    0.249519    11.00000    0.03119    0.03371 =
         0.03475   -0.01031   -0.00535   -0.01005
C9A   1    0.390013    0.183982    0.319736    11.00000    0.02500    0.02448 =
         0.02006   -0.00233   -0.00610   -0.00749
C10A  1    0.244599    0.220960    0.357430    11.00000    0.02747    0.02594 =
         0.02456   -0.00302   -0.00528   -0.00533
AFIX  43
H10A  2    0.208120    0.284209    0.339318    11.00000   -1.20000
AFIX   0
C11A  1    0.151847    0.168430    0.420351    11.00000    0.02517    0.03159 =
         0.02646   -0.00144   -0.00380   -0.00822
C12A  1    0.199911    0.075468    0.447605    11.00000    0.03009    0.03333 =
         0.02629    0.00132   -0.00428   -0.01459
AFIX  43
H12A  2    0.137079    0.039249    0.490618    11.00000   -1.20000
AFIX   0
C13A  1    0.342225    0.037183    0.410163    11.00000    0.03012    0.02524 =
         0.02688    0.00106   -0.00892   -0.00908
C14A  1    0.434893    0.090430    0.347719    11.00000    0.02688    0.02480 =
         0.02436   -0.00246   -0.00612   -0.00671
AFIX  43
H14A  2    0.531927    0.062071    0.323373    11.00000   -1.20000
AFIX   0
C15A  1   -0.004128    0.211496    0.455868    11.00000    0.03045    0.03736 =
         0.03680   -0.00064    0.00167   -0.00982
C16A  1    0.392839   -0.063473    0.433887    11.00000    0.03577    0.02886 =
         0.03710    0.00248   -0.00741   -0.01266
C17A  1    0.394277    0.319916    0.179179    11.00000    0.02092    0.02394 =
         0.01955   -0.00307   -0.00098   -0.00469
C18A  1    0.391102    0.413077    0.150385    11.00000    0.02357    0.02478 =
         0.02445   -0.00425   -0.00368   -0.00577
AFIX  43
H18A  2    0.451779    0.439107    0.172180    11.00000   -1.20000
AFIX   0
C19A  1    0.302424    0.469001    0.091041    11.00000    0.02532    0.02371 =
         0.02501   -0.00012   -0.00339   -0.00552
C20A  1    0.212743    0.434170    0.056854    11.00000    0.02604    0.03066 =
         0.02491    0.00095   -0.00779   -0.00430
AFIX  43
H20A  2    0.152613    0.472283    0.015978    11.00000   -1.20000
AFIX   0
C21A  1    0.213601    0.341905    0.084228    11.00000    0.02585    0.03126 =
         0.02542   -0.00279   -0.00586   -0.00754
C22A  1    0.302157    0.286306    0.144290    11.00000    0.02646    0.02598 =
         0.02524   -0.00307   -0.00455   -0.00655
AFIX  43
H22A  2    0.299859    0.223449    0.162131    11.00000   -1.20000
AFIX   0
C23A  1    0.296636    0.569378    0.067238    11.00000    0.03128    0.02795 =
         0.03246    0.00188   -0.01042   -0.00470
C24A  1    0.112355    0.301611    0.054036    11.00000    0.03748    0.03734 =
         0.03512   -0.00332   -0.01489   -0.00914
C25A  1    0.645399    0.191919    0.198673    11.00000    0.02504    0.01853 =
         0.02264   -0.00294   -0.00270   -0.00784
C26A  1    0.760529    0.140853    0.243663    11.00000    0.02830    0.02402 =
         0.02307   -0.00325   -0.00423   -0.00567
AFIX  43
H26A  2    0.751060    0.141235    0.303278    11.00000   -1.20000
AFIX   0
C27A  1    0.888717    0.089410    0.203946    11.00000    0.02833    0.02337 =
         0.02882   -0.00491   -0.00512   -0.00303
C28A  1    0.907675    0.088527    0.116533    11.00000    0.02918    0.02512 =
         0.02995   -0.00828   -0.00008   -0.00388
AFIX  43
H28A  2    0.995478    0.054082    0.089049    11.00000   -1.20000
AFIX   0
C29A  1    0.795855    0.138922    0.070394    11.00000    0.03255    0.02264 =
         0.02448   -0.00556   -0.00178   -0.00785
C30A  1    0.666642    0.189511    0.110727    11.00000    0.02794    0.02161 =
         0.02412   -0.00371   -0.00576   -0.00638
AFIX  43
H30A  2    0.591156    0.223181    0.077633    11.00000   -1.20000
AFIX   0
PART 1
C31A  1    1.005161    0.031559    0.254841    21.00000    0.03745    0.03772 =
         0.03831   -0.00938   -0.00853    0.00163
PART 0
C32A  1    0.813099    0.136791   -0.023090    11.00000    0.03796    0.03389 =
         0.02881   -0.01083   -0.00217   -0.00403
B1A   3    0.496423    0.250741    0.249299    11.00000    0.02290    0.02149 =
         0.02151   -0.00256   -0.00415   -0.00524

N1    5    0.634793    0.407342    0.718608    11.00000    0.08166    0.05847 =
         0.04646   -0.02204   -0.02943    0.01326
AFIX  43
H1    2    0.539781    0.431211    0.734445    11.00000   -1.20000
AFIX   0
N2    5    0.417848    0.319446    0.788651    11.00000    0.05540    0.08590 =
         0.05291   -0.02365   -0.00191    0.00674
C1    1    1.088632    0.294577    0.644667    11.00000    0.07140    0.08444 =
         0.08698   -0.01195   -0.01604   -0.03276
AFIX 137
H1A   2    1.118575    0.313037    0.581067    11.00000   -1.50000
H1B   2    1.104332    0.228322    0.662876    11.00000   -1.50000
H1C   2    1.149372    0.316577    0.672986    11.00000   -1.50000
AFIX   0
C2    1    0.469186    0.030159    0.843825    11.00000    0.09806    0.09931 =
         0.08599   -0.03286    0.02674   -0.05919
AFIX 137
H2B   2    0.548025    0.006347    0.799373    11.00000   -1.50000
H2C   2    0.374424    0.013925    0.843874    11.00000   -1.50000
H2D   2    0.497495    0.004097    0.901440    11.00000   -1.50000
AFIX   0
C3    1    0.726937    0.462280    0.683500    11.00000    0.12811    0.03814 =
         0.04957   -0.00862   -0.04396   -0.00166
AFIX  43
H3    2    0.691913    0.525864    0.675455    11.00000   -1.20000
AFIX   0
C4    1    0.875947    0.427732    0.657974    11.00000    0.10944    0.05090 =
         0.06061   -0.00458   -0.03567   -0.02593
AFIX  43
H4    2    0.944760    0.467455    0.631696    11.00000   -1.20000
AFIX   0
C5    1    0.926684    0.333845    0.670655    11.00000    0.07897    0.05402 =
         0.05281   -0.00544   -0.02565   -0.02021
C6    1    0.823168    0.276956    0.707927    11.00000    0.06315    0.04801 =
         0.04549   -0.00892   -0.01891   -0.01076
AFIX  43
H6    2    0.854641    0.213142    0.715989    11.00000   -1.20000
AFIX   0
C7    1    0.673240    0.314920    0.733130    11.00000    0.05788    0.04413 =
         0.04709   -0.01502   -0.02287    0.00434
C8    1    0.551760    0.264523    0.771044    11.00000    0.05507    0.06630 =
         0.03728   -0.02109   -0.01641    0.00527
C9    1    0.572008    0.172441    0.787162    11.00000    0.04551    0.07137 =
         0.05029   -0.02829   -0.00390   -0.01405
AFIX  43
H9    2    0.669230    0.137318    0.773291    11.00000   -1.20000
AFIX   0
C10   1    0.450347    0.130713    0.823732    11.00000    0.06304    0.08825 =
         0.04967   -0.02630    0.00661   -0.02911
C11   1    0.309265    0.188021    0.841285    11.00000    0.05385    0.12348 =
         0.05649   -0.02340    0.01104   -0.03026
AFIX  43
H11   2    0.221105    0.163260    0.865327    11.00000   -1.20000
AFIX   0
C12   1    0.301510    0.279430    0.823201    11.00000    0.06854    0.10315 =
         0.06407   -0.02036    0.00289   -0.00411
AFIX  43
H12   2    0.206025    0.316657    0.836373    11.00000   -1.20000
AFIX   0

PART 2
C31B  1    1.014007    0.040729    0.253351   -21.00000    0.03199    0.03605 =
         0.03519   -0.00747   -0.00728    0.00394
F21B  4    1.080751   -0.036950    0.231763   -21.00000    0.08236    0.07818 =
         0.08046   -0.04801   -0.04483    0.05196
F20B  4    1.121947    0.086253    0.238976   -21.00000    0.04740    0.09020 =
         0.07156    0.02001   -0.03526   -0.02948
F19B  4    0.967814    0.020378    0.339419   -21.00000    0.04404    0.06321 =
         0.03155    0.01609   -0.00743    0.00551
HKLF 4


REM  c041219_2_1_a.res in P-1
REM wR2 = 0.1742, GooF = S = 1.085, Restrained GooF = 1.085 for all data
REM R1 = 0.0585 for 7622 Fo > 4sig(Fo) and 0.0690 for all 9225 data
REM 679 parameters refined using 358 restraints

END  
     
WGHT      0.0863      2.0524 

REM Highest difference peak  1.186,  deepest hole -0.443,  1-sigma level  0.068
Q1    1   0.6682  0.3196  0.7936  11.00000  0.05    1.19
Q2    1   0.6473  0.3045  0.5703  11.00000  0.05    0.84
Q3    1   0.4406  0.4190  0.5494  11.00000  0.05    0.67
Q4    1   0.1592  0.3325 -0.0577  11.00000  0.05    0.60
Q5    1   0.8007  0.5042  0.6559  11.00000  0.05    0.60
Q6    1   0.7938  0.5485  0.2381  11.00000  0.05    0.56
Q7    1   0.3228  0.1141  0.8616  11.00000  0.05    0.54
Q8    1   0.8749  0.4803  0.5756  11.00000  0.05    0.45
Q9    1   0.5302 -0.0272  0.8863  11.00000  0.05    0.44
Q10   1   0.4826  0.0745  0.8587  11.00000  0.05    0.43
Q11   1   0.9289  0.1916 -0.0605  11.00000  0.05    0.43
Q12   1   0.5285 -0.0970  0.3792  11.00000  0.05    0.42
Q13   1   0.3977  0.2571  0.7960  11.00000  0.05    0.41
Q14   1   0.9039  0.2286  0.7145  11.00000  0.05    0.41
Q15   1   0.5430  0.3685  0.7494  11.00000  0.05    0.39
Q16   1   1.1421  0.0021  0.2014  11.00000  0.05    0.37
Q17   1   1.1556  0.1662  0.6917  11.00000  0.05    0.37
Q18   1   0.7780  0.4248  0.6788  11.00000  0.05    0.35
Q19   1   1.0503  0.0853  0.2921  11.00000  0.05    0.34
Q20   1   0.9546 -0.0339  0.3118  11.00000  0.05    0.33
Q21   1   0.8585  0.0855 -0.0549  11.00000  0.05    0.33
Q22   1   1.1304  0.2298  0.6287  11.00000  0.05    0.32
Q23   1   0.4258  0.3539  0.8524  11.00000  0.05    0.32
Q24   1   0.8216  0.2158 -0.0687  11.00000  0.05    0.31
Q25   1   0.8446  0.1267  0.2227  11.00000  0.05    0.30
Q26   1   0.9587  0.4515  0.2805  11.00000  0.05    0.28
Q27   1   0.2630  0.3186  0.0971  11.00000  0.05    0.28
Q28   1   0.0173  0.2866  0.0610  11.00000  0.05    0.28
Q29   1   0.3035  0.5119  0.0838  11.00000  0.05    0.28
Q30   1   0.7469  0.2184  0.7137  11.00000  0.05    0.28
Q31   1  -0.0513  0.1319  0.5132  11.00000  0.05    0.27
Q32   1   0.2782  0.4508  0.0680  11.00000  0.05    0.27
Q33   1   0.4420  0.2170  0.2829  11.00000  0.05    0.27
Q34   1   0.5793  0.2196  0.2196  11.00000  0.05    0.26
Q35   1   0.2202  0.3786  0.0661  11.00000  0.05    0.26
Q36   1   0.3193  0.2012  0.3490  11.00000  0.05    0.26
Q37   1   0.5799  0.1164  0.8248  11.00000  0.05    0.26
Q38   1   0.2701  0.0523  0.4114  11.00000  0.05    0.26
Q39   1   0.0862  0.1916  0.4339  11.00000  0.05    0.26
Q40   1   0.7271  0.3773  0.2833  11.00000  0.05    0.25
Q41   1   1.0437  0.2475  0.7034  11.00000  0.05    0.25
Q42   1   0.3591  0.1672  0.7669  11.00000  0.05    0.24
Q43   1   0.6876  0.1714 -0.0458  11.00000  0.05    0.24
Q44   1   0.1606  0.3246  0.0793  11.00000  0.05    0.23
Q45   1   0.6401  0.4604  0.6966  11.00000  0.05    0.23
Q46   1   0.3429  0.3041  0.1730  11.00000  0.05    0.23
Q47   1   0.9382  0.0751  0.2274  11.00000  0.05    0.23
Q48   1   0.1962  0.1906  0.3927  11.00000  0.05    0.23
Q49   1   0.1740  0.1433  0.4317  11.00000  0.05    0.23
Q50   1   0.4263  0.3769  0.1441  11.00000  0.05    0.22

  REM The information below was added by Olex2.
  REM
  REM R1 = 0.0585 for 7622 Fo > 4sig(Fo) and 0.0690 for all 60128 data
  REM n/a parameters refined using n/a restraints
  REM Highest difference peak 1.19, deepest hole -0.44
  REM Mean Shift 0, Max Shift 0.000.

  REM +++ Tabular Listing of Refinement Information +++
  REM R1_all = 0.0690
  REM R1_gt = 0.0585
  REM wR_ref = 0.1742
  REM GOOF = 1.085
  REM Shift_max = 0.000
  REM Shift_mean = 0
  REM Reflections_all = 60128
  REM Reflections_gt = 7622
  REM Parameters = n/a
  REM Hole = -0.44
  REM Peak = 1.19
  REM Flack = n/a

  
