# Supplementary material for: London Dispersion versus Intramolecular Hydrogen Bond in Bis‐Pyridines: How Accurate Is DFT for Competing Noncovalent Interactions in the Condensed Phase?
Source: Chemistry. 2025 Oct 23;31(66):e02745. doi: 10.1002/chem.202502745 (PMC12648470; doi:10.1002/chem.202502745)
Supplement: Supplementary file 1 — Supporting Information [file CHEM-31-e02745-s002.zip › Crystal_structures/2b/2b_crystal_structure.xyz]

130
c030620_1_1
Cl      7.016480    7.689076   10.363894
Cl      9.098272    6.136642   11.573447
Cl      7.875854    8.284369   13.062982
C       7.620649    7.016086   11.855509
H       6.938433    6.377043   12.210703
F       4.448733   13.657421    4.826836
F       3.937463   14.765052    6.541688
F       5.852363   15.007886    5.649577
F       4.274732    9.092216    6.444291
F       6.043460    8.498535    7.504420
F       4.255108    8.965735    8.591741
F      10.342082   17.951331   11.147925
F      10.910550   16.300640   12.332782
F      12.279989   17.092591   10.878765
F      11.588974   16.142710    6.086614
F       9.925512   14.901885    5.501123
F      11.778239   14.009115    6.203158
F       3.584192   16.095927   11.079941
F       4.202648   16.732327   13.020943
F       5.395155   17.146830   11.239495
F       5.737055   10.813645   14.347872
F       6.536695   12.455511   15.454479
F       4.436799   12.336621   15.129683
F      11.527577    9.173710    7.819642
F       9.636072    8.226441    7.946452
F      11.243203    7.548909    9.173487
F      11.045244   11.693265   13.924431
F      12.693365   10.788082   12.899266
F      11.234335    9.559491   13.856448
C       6.882882   12.400560    8.753376
C       6.393588   13.340724    7.845864
H       6.709806   14.235528    7.898461
C       5.462153   13.016789    6.868981
C       4.991915   11.719231    6.745639
H       4.372940   11.485305    6.063569
C       5.446313   10.780581    7.638861
C       6.351658   11.114707    8.636139
H       6.618041   10.447981    9.258189
C       4.949046   14.080125    5.968267
C       5.004144    9.349460    7.540909
C       8.935081   14.018029    9.483575
C       9.461125   14.947512   10.396637
H       9.146205   14.939905   11.292938
C      10.423544   15.873478   10.031051
C      10.883435   15.945748    8.728818
H      11.524550   16.597936    8.472478
C      10.383985   15.042663    7.810762
C       9.439782   14.095097    8.186614
H       9.126962   13.477469    7.536094
C      10.993641   16.778510   11.088266
C      10.871806   15.047885    6.402114
C       6.970556   13.278133   11.182888
C       6.683057   12.503108   12.306005
H       7.117590   11.664710   12.410894
C       5.775047   12.921882   13.281639
C       5.097646   14.119044   13.155661
H       4.470592   14.395019   13.813854
C       5.354672   14.904911   12.048638
C       6.284932   14.498245   11.099781
H       6.463300   15.070508   10.363297
C       5.623364   12.124662   14.534064
C       4.653599   16.205742   11.872852
C       8.954277   11.598352   10.342250
C       9.316565   10.591128    9.437651
H       8.894319   10.566299    8.586941
C      10.271160    9.627242    9.739832
C      10.914596    9.629058   10.952160
H      11.554068    8.959398   11.164463
C      10.607127   10.636440   11.863695
C       9.647640   11.591786   11.561238
H       9.453599   12.265294   12.202489
C      10.660203    8.630748    8.685531
C      11.366821   10.673510   13.130272
B       7.932362   12.807987    9.946002
N       5.096511    8.174237    3.631296
H       5.653589    8.850243    3.406118
N       4.597128   10.464346    2.539812
C       7.031900    7.052890    4.570025
H       7.508929    7.639600    3.946435
H       7.349835    6.132945    4.461917
H       7.196978    7.350474    5.489205
C       5.568946    7.110328    4.285049
C       4.659383    6.139466    4.649940
H       4.950651    5.366681    5.120567
C       3.330108    6.291513    4.330140
H       2.706315    5.621155    4.584912
C       2.888534    7.405884    3.643644
H       1.972033    7.501202    3.414581
C       3.800070    8.376988    3.297066
C       3.541649    9.638629    2.591979
C       2.315130    9.938874    2.026189
H       1.580386    9.339949    2.091342
C       2.203688   11.138969    1.366054
H       1.380932   11.376354    0.954157
C       3.265740   11.991311    1.298903
H       3.187810   12.821065    0.842816
C       4.463831   11.634038    1.903402
C       5.669422   12.515866    1.864693
H       6.031071   12.613906    2.770804
H       5.419014   13.396560    1.516257
H       6.348854   12.114979    1.283822
H       7.503475    6.700693    3.787006
H       7.191844    6.467869    5.339336
H       7.360417    7.954451    4.771229
F       3.306877   16.154676   11.923493
F       4.943964   17.181465   12.783694
F       4.865788   16.866976   10.684526
F       3.791909   16.398114   12.909949
F       3.923927   16.262630   10.814944
F       5.514407   17.158458   11.958179
F       3.609415   14.099769    6.132399
F       5.333168   15.307719    6.257267
F       5.153820   13.865914    4.696419
F       4.013703   13.660064    5.170917
F       4.523006   15.133654    6.622159
F       5.942565   14.537278    5.176466
F      10.148008   14.342052    5.521934
F      12.064601   14.366731    6.434857
F      11.125974   16.239931    5.896538
F      11.230864   13.899395    5.917349
F      11.852361   15.944286    6.214257
F       9.851787   15.503758    5.589918
C      10.752695   16.958036   11.011958
F       9.728024   17.737463   11.349101
F      11.707883   17.731015   10.508324
F      11.235942   16.427022   12.139931
F      10.605790   16.670193   12.219014
C      10.970522   16.917111   10.960623
F      10.561961   18.154407   10.667877
F      12.306645   16.950909   10.946749
