# Supplementary material for: London Dispersion versus Intramolecular Hydrogen Bond in Bis‐Pyridines: How Accurate Is DFT for Competing Noncovalent Interactions in the Condensed Phase?
Source: Chemistry. 2025 Oct 23;31(66):e02745. doi: 10.1002/chem.202502745 (PMC12648470; doi:10.1002/chem.202502745)
Supplement: Supplementary file 1 — Supporting Information [file CHEM-31-e02745-s002.zip › Crystal_structures/2b/c030620_1_1.cif]

data_c030620_1_1
_audit_creation_date               2020-06-11
_audit_creation_method
;
Olex2 1.3
(compiled 2020.02.04 svn.rd84adfe8 for OlexSys, GUI svn.r6032)
;
_shelx_SHELXL_version_number       '2018/3'
loop_
  _audit_author_name
  _audit_author_email
  _audit_author_address
 'Savoy, A.' asavoy@org.chem.ethz.ch LOC-Chen

_audit_contact_author_address      ?
_audit_contact_author_email        ?
_audit_contact_author_name         ''
_audit_contact_author_phone        ?
_publ_contact_author_id_orcid      ?
_publ_section_acknowledgements
;
X-Ray services provided by SMoCC - The Small Molecule Crystallography
Center of ETH Zurich. 
;
_publ_section_references
;
Dolomanov, O.V., Bourhis, L.J., Gildea, R.J, Howard, J.A.K. & Puschmann, H.
 (2009), J. Appl. Cryst. 42, 339-341.

Sheldrick, G.M. (2015). Acta Cryst. A71, 3-8.

Sheldrick, G.M. (2015). Acta Cryst. C71, 3-8.
;
_chemical_name_common              ?
_chemical_name_systematic          ?
_chemical_formula_moiety           'C H Cl3, C32 H12 B F24, C12 H13 N2'
_chemical_formula_sum              'C45 H26 B Cl3 F24 N2'
_chemical_formula_weight           1167.84
_chemical_melting_point            ?
loop_
  _atom_type_symbol
  _atom_type_description
  _atom_type_scat_dispersion_real
  _atom_type_scat_dispersion_imag
  _atom_type_scat_source
 'C' 'C' 0.0033 0.0016 'International Tables Vol C Tables 4.2.6.8 and 6.1.1.4'
 'H' 'H' 0.0000 0.0000 'International Tables Vol C Tables 4.2.6.8 and 6.1.1.4'
 'B' 'B' 0.0013 0.0007 'International Tables Vol C Tables 4.2.6.8 and 6.1.1.4'
 'Cl' 'Cl' 0.1484 0.1585 'International Tables Vol C Tables 4.2.6.8 and 6.1.1.4'
 'F' 'F' 0.0171 0.0103 'International Tables Vol C Tables 4.2.6.8 and 6.1.1.4'
 'N' 'N' 0.0061 0.0033 'International Tables Vol C Tables 4.2.6.8 and 6.1.1.4'

_shelx_space_group_comment
;
The symmetry employed for this shelxl refinement is uniquely defined
by the following loop, which should always be used as a source of
symmetry information in preference to the above space-group names.
They are only intended as comments.
;
_space_group_crystal_system        'triclinic'
_space_group_IT_number             2
_space_group_name_H-M_alt          'P -1'
_space_group_name_Hall             '-P 1'
loop_
  _space_group_symop_operation_xyz
 'x, y, z'
 '-x, -y, -z'

_cell_length_a                     13.3366(15)
_cell_length_b                     14.1573(15)
_cell_length_c                     15.5099(15)
_cell_angle_alpha                  66.246(3)
_cell_angle_beta                   89.877(4)
_cell_angle_gamma                  64.036(3)
_cell_volume                       2355.2(4)
_cell_formula_units_Z              2
_cell_measurement_reflns_used      8596
_cell_measurement_temperature      100.0(1)
_cell_measurement_theta_max        26.69
_cell_measurement_theta_min        2.67
_shelx_estimated_absorpt_T_max     0.987
_shelx_estimated_absorpt_T_min     0.947
_exptl_absorpt_coefficient_mu      0.327
_exptl_absorpt_correction_T_max    0.7456
_exptl_absorpt_correction_T_min    0.5974
_exptl_absorpt_correction_type     multi-scan
_exptl_absorpt_process_details
;
SADABS-2014/5 (Bruker,2014/5) was used for absorption correction.
wR2(int) was 0.0836 before and 0.0577 after correction.
The Ratio of minimum to maximum transmission is 0.8012.
The \l/2 correction factor is 0.00150.
;
_exptl_absorpt_special_details     ?
_exptl_crystal_colour              'clear colourless'
_exptl_crystal_colour_lustre       clear
_exptl_crystal_colour_primary      colourless
_exptl_crystal_density_diffrn      1.647
_exptl_crystal_density_meas        ?
_exptl_crystal_density_method      ?
_exptl_crystal_description         plate
_exptl_crystal_F_000               1164
_exptl_crystal_size_max            0.17
_exptl_crystal_size_mid            0.15
_exptl_crystal_size_min            0.04
_exptl_transmission_factor_max     ?
_exptl_transmission_factor_min     ?
_diffrn_reflns_av_R_equivalents    0.0569
_diffrn_reflns_av_unetI/netI       0.0717
_diffrn_reflns_Laue_measured_fraction_full  1.000
_diffrn_reflns_Laue_measured_fraction_max  0.993
_diffrn_reflns_limit_h_max         17
_diffrn_reflns_limit_h_min         -17
_diffrn_reflns_limit_k_max         18
_diffrn_reflns_limit_k_min         -18
_diffrn_reflns_limit_l_max         20
_diffrn_reflns_limit_l_min         -20
_diffrn_reflns_number              35730
_diffrn_reflns_point_group_measured_fraction_full  1.000
_diffrn_reflns_point_group_measured_fraction_max  0.993
_diffrn_reflns_theta_full          25.242
_diffrn_reflns_theta_max           27.627
_diffrn_reflns_theta_min           1.468
_diffrn_ambient_temperature        100.0(1)
_diffrn_detector                   'Bruker APEX2 area detector'
_diffrn_detector_area_resol_mean   8.33
_diffrn_detector_type              'CCD area detector'
_diffrn_measured_fraction_theta_full  1.000
_diffrn_measured_fraction_theta_max  0.993
_diffrn_measurement_device         'kappa-stage diffractometer'
_diffrn_measurement_device_type    'Bruker APEX-II Duo (Mo)'
_diffrn_measurement_method         '\w and \f scans'
_diffrn_radiation_monochromator    'focusing graphite'
_diffrn_radiation_probe            x-ray
_diffrn_radiation_type             MoK\a
_diffrn_radiation_wavelength       0.71073
_diffrn_radiation_xray_symbol      K-L~3~
_diffrn_source                     'sealed tube'
_diffrn_source_current             30.0
_diffrn_source_power               1.5
_diffrn_source_voltage             50.0
_diffrn_standards_number           0
_reflns_Friedel_coverage           0.000
_reflns_Friedel_fraction_full      .
_reflns_Friedel_fraction_max       .
_reflns_number_gt                  6822
_reflns_number_total               10885
_reflns_special_details
;
 Reflections were merged by SHELXL according to the crystal
 class for the calculation of statistics and refinement.
 
 _reflns_Friedel_fraction is defined as the number of unique
 Friedel pairs measured divided by the number that would be
 possible theoretically, ignoring centric projections and
 systematic absences.
;
_reflns_threshold_expression       'I > 2\s(I)'
_computing_cell_refinement         'SAINT v8.34A (Bruker, 2013)'
_computing_data_collection         'Bruker APEX2'
_computing_data_reduction          'SAINT v8.34A (Bruker, 2013)'
_computing_molecular_graphics      'Olex2 (Dolomanov et al., 2009)'
_computing_publication_material    'Olex2 (Dolomanov et al., 2009)'
_computing_structure_refinement    'XL (Sheldrick, 2008)'
_computing_structure_solution      'XS (Sheldrick, 2008)'
_refine_diff_density_max           0.392
_refine_diff_density_min           -0.498
_refine_diff_density_rms           0.064
_refine_ls_extinction_coef         .
_refine_ls_extinction_method       none
_refine_ls_goodness_of_fit_ref     0.973
_refine_ls_hydrogen_treatment      mixed
_refine_ls_matrix_type             full
_refine_ls_number_parameters       808
_refine_ls_number_reflns           10885
_refine_ls_number_restraints       545
_refine_ls_R_factor_all            0.0929
_refine_ls_R_factor_gt             0.0469
_refine_ls_restrained_S_all        0.992
_refine_ls_shift/su_max            0.002
_refine_ls_shift/su_mean           0.000
_refine_ls_structure_factor_coef   Fsqd
_refine_ls_weighting_details      
 'w=1/[\s^2^(Fo^2^)+(0.0606P)^2^] where P=(Fo^2^+2Fc^2^)/3'
_refine_ls_weighting_scheme        calc
_refine_ls_wR_factor_gt            0.1032
_refine_ls_wR_factor_ref           0.1198
_refine_special_details            'Multiple disordered CF3 and one CH3 site.'
_olex2_refinement_description
;
1. Fixed Uiso
 At 1.2 times of:
  All C(H) groups, All N(H) groups
 At 1.5 times of:
  All C(H,H,H) groups
2. Restrained distances
 N1B-H1B
 0.93 with sigma of 0.02
 C15B-C11 \\sim C15-C11 \\sim C15A-C11
 with sigma of 0.02
 F7-F8 \\sim F8-F9 \\sim F9-F7 \\sim F7A-F8A \\sim F8A-F9A \\sim F9A-F7A \\sim
F7B-F8B \\sim F8B-F9B \\sim F9B-
 F7B
 with sigma of 0.02
 F1-F2 \\sim F2-F3 \\sim F3-F1 \\sim F1A-F2A \\sim F2A-F3A \\sim F3A-F1A \\sim
F1B-F2B \\sim F2B-F3B \\sim F3B-
 F1B
 with sigma of 0.02
 F13-F14 \\sim F14-F15 \\sim F15-F13 \\sim F13A-F14A \\sim F14A-F15A \\sim
F15A-F13A \\sim F13B-F14B ~
 F14B-F15B \\sim F15B-F13B
 with sigma of 0.02
 F7-C15 \\sim F8B-C15B \\sim F7B-C15B \\sim F8-C15 \\sim F8A-C15A \\sim F9-C15
\\sim F9B-C15B \\sim F7A-
 C15A \\sim F9A-C15A
 with sigma of 0.02
 F1-C7 \\sim F3-C7 \\sim F3B-C7 \\sim F1A-C7 \\sim F2B-C7 \\sim F1B-C7 \\sim
F3A-C7 \\sim F2-C7 \\sim F2A-C7
 with sigma of 0.02
 F13-C24 \\sim F14B-C24 \\sim F13B-C24 \\sim F14-C24 \\sim F15A-C24 \\sim
F15-C24 \\sim F15B-C24 ~
 F13A-C24 \\sim F14A-C24
 with sigma of 0.02
 F10-F11 \\sim F11-F12 \\sim F12-F10 \\sim F10A-F11A \\sim F11A-F12A \\sim
F12A-F10A \\sim F10B-F11B ~
 F11B-F12B \\sim F12B-F10B
 with sigma of 0.02
 F11-C16 \\sim F10-C16 \\sim F12B-C16 \\sim F12-C16 \\sim F11B-C16 \\sim
F11A-C16 \\sim F10B-C16 ~
 F12A-C16 \\sim F10A-C16
 with sigma of 0.02
3. Uiso/Uaniso restraints and constraints
Uanis(F10B) = Uanis(F11)
Uanis(F10A) = Uanis(F10)
Uanis(F12) = Uanis(F11B)
Uanis(F11) = Uanis(F11A)
Uanis(F10) = Uanis(F12B)
Uanis(F12) = Uanis(F12A)
Uanis(F15) = Uanis(F15A)
Uanis(F13) = Uanis(F13A)
Uanis(F14) = Uanis(F13B)
Uanis(F14) = Uanis(F14A)
Uanis(C15) = Uanis(C15B)
Uanis(C15) = Uanis(C15A)
Uanis(F7B) = Uanis(F7A)
Uanis(F9) = Uanis(F8A)
Uanis(F8A) = Uanis(F8B)
Uanis(F7) = Uanis(F9B)
Uanis(F9B) = Uanis(F9A)
Uanis(F2) = Uanis(F2A)
Uanis(F3B) = Uanis(F3A)
4. Rigid body (RIGU) restrains
 F1, F2, F3, C7, F2A, F3A, F1A, F2B, F3B, F1B, C3
 with sigma for 1-2 distances of 0.004 and sigma for 1-3 distances of 0.004
 F13, F14, F15, C24, F13A, F14A, F15A, F13B, F15B, F14B, C21
 with sigma for 1-2 distances of 0.004 and sigma for 1-3 distances of 0.004
 C13, F10, F11, F12, C16, F11A, F12A, F10A, F11B, F12B, F10B
 with sigma for 1-2 distances of 0.004 and sigma for 1-3 distances of 0.004
5. Others
 1*[Sof(F1)+Sof(F2)+Sof(F3)+Sof(F7)+Sof(F8)+Sof(F9)+Sof(F10)+Sof(F11)+Sof(F12)+
 Sof(F13)+Sof(F14)+Sof(F15)+Sof(C15)]+1*[Sof(F13A)+Sof(F14A)+Sof(F15A)+Sof(F2A)+
 Sof(F3A)+Sof(F1A)+Sof(F11A)+Sof(F12A)+Sof(F10A)+Sof(C15A)+Sof(F7A)+Sof(F9A)+
 Sof(F8A)]+1*[Sof(F13B)+Sof(F15B)+Sof(F14B)+Sof(F2B)+Sof(F3B)+Sof(F1B)+
 Sof(F11B)+Sof(F12B)+Sof(F10B)+Sof(F7B)+Sof(C15B)+Sof(F9B)+Sof(F8B)]=1 with esd
 of 0.0001
 Sof(F1)=Sof(F2)=Sof(F3)=Sof(F7)=Sof(F8)=Sof(F9)=Sof(F10)=Sof(F11)=Sof(F12)=
 Sof(F13)=Sof(F14)=Sof(F15)=Sof(C15)=FVAR(1)
 Sof(F13A)=Sof(F14A)=Sof(F15A)=Sof(F2A)=Sof(F3A)=Sof(F1A)=Sof(F11A)=Sof(F12A)=
 Sof(F10A)=Sof(C15A)=Sof(F7A)=Sof(F9A)=Sof(F8A)=FVAR(2)
 Sof(F13B)=Sof(F15B)=Sof(F14B)=Sof(F2B)=Sof(F3B)=Sof(F1B)=Sof(F11B)=Sof(F12B)=
 Sof(F10B)=Sof(F7B)=Sof(C15B)=Sof(F9B)=Sof(F8B)=FVAR(3)
 Sof(H1BD)=Sof(H1BE)=Sof(H1BF)=1-FVAR(4)
 Sof(H1BA)=Sof(H1BB)=Sof(H1BC)=FVAR(4)
6.a Ternary CH refined with riding coordinates:
 C1C(H1C)
6.b Aromatic/amide H refined with riding coordinates:
 C2(H2), C4(H4), C6(H6), C10(H10), C12(H12), C14(H14), C18(H18), C20(H20),
 C22(H22), C26(H26), C28(H28), C30(H30), C3B(H3B), C4B(H4B), C5B(H5B), C8B(H8B),
  C9B(H9B), C10B(H10B)
6.c Idealised Me refined as rotating group:
 C1B(H1BA,H1BB,H1BC), C1B(H1BD,H1BE,H1BF), C12B(H12A,H12B,H12C)
;
_atom_sites_solution_hydrogens     mixed
_atom_sites_solution_primary       dual
_atom_sites_solution_secondary     ?
loop_
  _atom_site_label
  _atom_site_type_symbol
  _atom_site_fract_x
  _atom_site_fract_y
  _atom_site_fract_z
  _atom_site_U_iso_or_equiv
  _atom_site_adp_type
  _atom_site_occupancy
  _atom_site_site_symmetry_order
  _atom_site_calc_flag
  _atom_site_refinement_flags_posn
  _atom_site_refinement_flags_adp
  _atom_site_refinement_flags_occupancy
  _atom_site_disorder_assembly
  _atom_site_disorder_group
 Cl1C Cl 0.43258(6) 0.19723(6) 0.74699(5) 0.03678(16) Uani 1 1 d . . . . .
 Cl2C Cl 0.66721(6) 0.02778(7) 0.83417(5) 0.0552(2) Uani 1 1 d . . . . .
 Cl3C Cl 0.52404(5) 0.13804(6) 0.94153(4) 0.03214(16) Uani 1 1 d . . . . .
 C1C C 0.5294(2) 0.0858(2) 0.85450(16) 0.0273(5) Uani 1 1 d . . . . .
 H1C H 0.507996 0.021650 0.880101 0.033 Uiso 1 1 calc R U . . .
 F1 F -0.0779(10) 0.8835(10) 0.3479(5) 0.059(2) Uani 0.588(3) 1 d D . P A 1
 F2 F -0.1257(5) 0.9032(6) 0.4715(4) 0.083(2) Uani 0.588(3) 1 d D . P A 1
 F3 F -0.0071(6) 0.9573(5) 0.4072(5) 0.0609(17) Uani 0.588(3) 1 d D . P A 1
 F4 F 0.10496(11) 0.46134(12) 0.46448(9) 0.0273(3) Uani 1 1 d . . . . .
 F5 F 0.27841(11) 0.37308(12) 0.54089(10) 0.0315(3) Uani 1 1 d . . . . .
 F6 F 0.14690(12) 0.36710(12) 0.61926(9) 0.0293(3) Uani 1 1 d . . . . .
 F7 F 0.3214(6) 0.9727(4) 0.8035(3) 0.0484(14) Uani 0.588(3) 1 d D . P A 1
 F8 F 0.4457(5) 0.7965(5) 0.8889(5) 0.0304(11) Uani 0.588(3) 1 d D . P A 1
 F9 F 0.4932(9) 0.9158(14) 0.7841(17) 0.0412(12) Uani 0.588(3) 1 d D . P A 1
 F10 F 0.3895(4) 1.0293(4) 0.4387(7) 0.0276(13) Uani 0.588(3) 1 d D . P A 1
 F11 F 0.2995(4) 0.9548(4) 0.3965(3) 0.0467(14) Uani 0.588(3) 1 d D . P A 1
 F12 F 0.4837(3) 0.8571(3) 0.4471(3) 0.0372(12) Uani 0.588(3) 1 d D . P A 1
 F13 F -0.1188(7) 0.8296(8) 0.7986(4) 0.0350(14) Uani 0.588(3) 1 d D . P A 1
 F14 F -0.0606(6) 0.8034(7) 0.9385(4) 0.0601(17) Uani 0.588(3) 1 d D . P A 1
 F15 F -0.0185(4) 0.9059(4) 0.8101(4) 0.0618(16) Uani 0.588(3) 1 d D . P A 1
 F16 F 0.29453(14) 0.28631(13) 1.03414(10) 0.0409(4) Uani 1 1 d . . . . .
 F17 F 0.31453(14) 0.37186(14) 1.11390(10) 0.0457(4) Uani 1 1 d . . . . .
 F18 F 0.15555(14) 0.37527(16) 1.09049(12) 0.0615(5) Uani 1 1 d . . . . .
 F19 F 0.67066(14) 0.41375(14) 0.56361(10) 0.0446(4) Uani 1 1 d . . . . .
 F20 F 0.56571(13) 0.33435(15) 0.57275(11) 0.0438(4) Uani 1 1 d . . . . .
 F21 F 0.73312(13) 0.23295(14) 0.66119(10) 0.0493(4) Uani 1 1 d . . . . .
 F22 F 0.65278(11) 0.37204(13) 1.00362(9) 0.0320(3) Uani 1 1 d . . . . .
 F23 F 0.79089(12) 0.34117(15) 0.92973(10) 0.0427(4) Uani 1 1 d . . . . .
 F24 F 0.74364(13) 0.20707(13) 0.99872(10) 0.0434(4) Uani 1 1 d . . . . .
 C1 C 0.22144(17) 0.63061(19) 0.63091(14) 0.0159(4) Uani 1 1 d . . . . .
 C2 C 0.13403(17) 0.7401(2) 0.56550(15) 0.0200(5) Uani 1 1 d . . . . .
 H2 H 0.126019 0.808335 0.569291 0.024 Uiso 1 1 calc R U . . .
 C3 C 0.05837(18) 0.7530(2) 0.49509(16) 0.0220(5) Uani 1 1 d . . . . .
 C4 C 0.06826(18) 0.6559(2) 0.48620(16) 0.0215(5) Uani 1 1 d . . . . .
 H4 H 0.018068 0.664298 0.437039 0.026 Uiso 1 1 calc R U . . .
 C5 C 0.15274(18) 0.54709(19) 0.55058(15) 0.0174(5) Uani 1 1 d . . . . .
 C6 C 0.22644(17) 0.53419(19) 0.62246(15) 0.0166(4) Uani 1 1 d . . . . .
 H6 H 0.281995 0.457389 0.667295 0.020 Uiso 1 1 calc R U . . .
 C7 C -0.0352(2) 0.8719(2) 0.43017(18) 0.0333(6) Uani 1 1 d D . . . .
 C8 C 0.17007(19) 0.4385(2) 0.54352(16) 0.0217(5) Uani 1 1 d . . . . .
 C9 C 0.32945(17) 0.72902(18) 0.68354(15) 0.0157(4) Uani 1 1 d . . . . .
 C10 C 0.35145(18) 0.7662(2) 0.74935(16) 0.0203(5) Uani 1 1 d . . . . .
 H10 H 0.344306 0.730416 0.813952 0.024 Uiso 1 1 calc R U . . .
 C11 C 0.3832(2) 0.8533(2) 0.72300(16) 0.0238(5) Uani 1 1 d D . . . .
 C12 C 0.39152(19) 0.9101(2) 0.62914(16) 0.0225(5) Uani 1 1 d . . . . .
 H12 H 0.411148 0.971402 0.610664 0.027 Uiso 1 1 calc R U . . .
 C13 C 0.37046(18) 0.87519(19) 0.56297(15) 0.0196(5) Uani 1 1 d . . . . .
 C14 C 0.34105(17) 0.78599(19) 0.59006(15) 0.0175(5) Uani 1 1 d . . . . .
 H14 H 0.328394 0.763004 0.543173 0.021 Uiso 1 1 calc R U . . .
 C15 C 0.4120(10) 0.8829(8) 0.7992(6) 0.0331(10) Uani 0.588(3) 1 d D . P A 1
 C16 C 0.3814(2) 0.9309(2) 0.46144(18) 0.0301(6) Uani 1 1 d D . . . .
 C17 C 0.23986(17) 0.60418(19) 0.80602(15) 0.0161(4) Uani 1 1 d . . . . .
 C18 C 0.26689(18) 0.4992(2) 0.88697(15) 0.0187(5) Uani 1 1 d . . . . .
 H18 H 0.331979 0.429214 0.894530 0.022 Uiso 1 1 calc R U . . .
 C19 C 0.20114(19) 0.4938(2) 0.95729(15) 0.0221(5) Uani 1 1 d . . . . .
 C20 C 0.10436(19) 0.5928(2) 0.94821(16) 0.0242(5) Uani 1 1 d . . . . .
 H20 H 0.059156 0.588643 0.995650 0.029 Uiso 1 1 calc R U . . .
 C21 C 0.07494(18) 0.6980(2) 0.86842(16) 0.0225(5) Uani 1 1 d . . . . .
 C22 C 0.14240(18) 0.7033(2) 0.80003(15) 0.0183(5) Uani 1 1 d . . . . .
 H22 H 0.121575 0.777172 0.746947 0.022 Uiso 1 1 calc R U . . .
 C23 C 0.2415(2) 0.3820(2) 1.04756(17) 0.0308(6) Uani 1 1 d . . . . .
 C24 C -0.0283(2) 0.8071(2) 0.85575(19) 0.0318(6) Uani 1 1 d D . . . .
 C25 C 0.43475(17) 0.50521(18) 0.74543(14) 0.0150(4) Uani 1 1 d . . . . .
 C26 C 0.48235(17) 0.46159(19) 0.68023(15) 0.0156(4) Uani 1 1 d . . . . .
 H26 H 0.436228 0.493036 0.618914 0.019 Uiso 1 1 calc R U . . .
 C27 C 0.59458(18) 0.37400(19) 0.70201(15) 0.0184(5) Uani 1 1 d . . . . .
 C28 C 0.66466(18) 0.32655(19) 0.78939(15) 0.0196(5) Uani 1 1 d . . . . .
 H28 H 0.740895 0.265604 0.804692 0.024 Uiso 1 1 calc R U . . .
 C29 C 0.62129(18) 0.36991(19) 0.85509(15) 0.0175(5) Uani 1 1 d . . . . .
 C30 C 0.50900(17) 0.45684(19) 0.83329(15) 0.0168(4) Uani 1 1 d . . . . .
 H30 H 0.481443 0.484580 0.879509 0.020 Uiso 1 1 calc R U . . .
 C31 C 0.64109(19) 0.3371(2) 0.62602(16) 0.0251(5) Uani 1 1 d . . . . .
 C32 C 0.69978(19) 0.3231(2) 0.94638(16) 0.0239(5) Uani 1 1 d . . . . .
 B1 B 0.3068(2) 0.6158(2) 0.71687(17) 0.0159(5) Uani 1 1 d . . . . .
 N1B N 0.14928(15) 0.49965(17) 0.26173(13) 0.0197(4) Uani 1 1 d D . . . .
 H1B H 0.1623(19) 0.5616(17) 0.2455(16) 0.024 Uiso 1 1 d D U . . .
 N2B N 0.00850(16) 0.72242(17) 0.18306(14) 0.0250(4) Uani 1 1 d . . . . .
 C1B C 0.3523(2) 0.3747(2) 0.32939(18) 0.0302(6) Uani 1 1 d . . . . .
 H1BA H 0.355381 0.445275 0.284444 0.045 Uiso 0.59(3) 1 calc R U P B 1
 H1BB H 0.407776 0.306669 0.321598 0.045 Uiso 0.59(3) 1 calc R U P B 1
 H1BC H 0.370417 0.361995 0.395641 0.045 Uiso 0.59(3) 1 calc R U P B 1
 H1BD H 0.386374 0.377769 0.272953 0.030(18) Uiso 0.41(3) 1 calc R . P B 2
 H1BE H 0.399551 0.298537 0.384839 0.009(15) Uiso 0.41(3) 1 calc R . P B 2
 H1BF H 0.347649 0.437632 0.343892 0.008(15) Uiso 0.41(3) 1 calc R . P B 2
 C2B C 0.23536(19) 0.3904(2) 0.30885(16) 0.0231(5) Uani 1 1 d . . . . .
 C3B C 0.2092(2) 0.2998(2) 0.33515(17) 0.0308(6) Uani 1 1 d . . . . .
 H3B H 0.267758 0.220611 0.369071 0.037 Uiso 1 1 calc R U . . .
 C4B C 0.0982(2) 0.3243(2) 0.31210(17) 0.0312(6) Uani 1 1 d . . . . .
 H4B H 0.080506 0.261632 0.330463 0.037 Uiso 1 1 calc R U . . .
 C5B C 0.0120(2) 0.4388(2) 0.26262(17) 0.0272(6) Uani 1 1 d . . . . .
 H5B H -0.064339 0.455281 0.246110 0.033 Uiso 1 1 calc R U . . .
 C6B C 0.03863(19) 0.5287(2) 0.23764(16) 0.0212(5) Uani 1 1 d . . . . .
 C7B C -0.03955(19) 0.6555(2) 0.18682(16) 0.0222(5) Uani 1 1 d . . . . .
 C8B C -0.1527(2) 0.7013(2) 0.14604(17) 0.0307(6) Uani 1 1 d . . . . .
 H8B H -0.184747 0.651688 0.150736 0.037 Uiso 1 1 calc R U . . .
 C9B C -0.2168(2) 0.8215(2) 0.09846(18) 0.0366(7) Uani 1 1 d . . . . .
 H9B H -0.294600 0.856320 0.068772 0.044 Uiso 1 1 calc R U . . .
 C10B C -0.1695(2) 0.8911(2) 0.09362(18) 0.0326(6) Uani 1 1 d . . . . .
 H10B H -0.213879 0.974194 0.060747 0.039 Uiso 1 1 calc R U . . .
 C11B C -0.0557(2) 0.8393(2) 0.13719(17) 0.0297(6) Uani 1 1 d . . . . .
 C12B C 0.0018(2) 0.9101(2) 0.1344(2) 0.0459(7) Uani 1 1 d . . . . .
 H12A H 0.041706 0.882231 0.199709 0.069 Uiso 1 1 calc R U . . .
 H12B H -0.055427 0.992970 0.109286 0.069 Uiso 1 1 calc R U . . .
 H12C H 0.056889 0.901408 0.092533 0.069 Uiso 1 1 calc R U . . .
 F13A F -0.1265(11) 0.8011(15) 0.8594(15) 0.0350(14) Uani 0.0888(19) 1 d D . P A
 2
 F14A F -0.0257(19) 0.848(2) 0.9214(15) 0.0601(17) Uani 0.0888(19) 1 d D . P A
 2
 F15A F -0.058(2) 0.9057(16) 0.7701(12) 0.0618(16) Uani 0.0888(19) 1 d D . P A
 2
 F13B F -0.0812(14) 0.7815(14) 0.9305(8) 0.0601(17) Uani 0.323(3) 1 d D . P A
 3
 F15B F -0.1042(13) 0.8531(16) 0.7795(7) 0.045(4) Uani 0.323(3) 1 d D . P A 3
 F14B F 0.0030(9) 0.8786(9) 0.8619(7) 0.058(3) Uani 0.323(3) 1 d D . P A 3
 F2A F -0.1334(19) 0.867(3) 0.442(3) 0.083(2) Uani 0.0888(19) 1 d D . P A 2
 F3A F -0.046(2) 0.957(2) 0.451(2) 0.050(2) Uani 0.0888(19) 1 d D . P A 2
 F1A F -0.035(3) 0.905(3) 0.3385(11) 0.046(7) Uani 0.0888(19) 1 d D . P A 2
 F2B F -0.1044(15) 0.8702(18) 0.3727(10) 0.064(5) Uani 0.323(3) 1 d D . P A 3
 F3B F -0.0938(8) 0.9290(9) 0.4773(7) 0.050(2) Uani 0.323(3) 1 d D . P A 3
 F1B F 0.0083(10) 0.9389(10) 0.3731(8) 0.049(3) Uani 0.323(3) 1 d D . P A 3
 F11A F 0.337(2) 0.910(2) 0.398(2) 0.0467(14) Uani 0.0888(19) 1 d D . P A 2
 F12A F 0.4963(11) 0.8761(18) 0.4638(18) 0.0372(12) Uani 0.0888(19) 1 d D . P A
 2
 F10A F 0.3478(16) 1.0444(11) 0.425(2) 0.0276(13) Uani 0.0888(19) 1 d D . P A
 2
 F11B F 0.4415(6) 0.8597(8) 0.4265(7) 0.0372(12) Uani 0.323(3) 1 d D . P A 3
 F12B F 0.4188(11) 1.0087(9) 0.4479(17) 0.0276(13) Uani 0.323(3) 1 d D . P A
 3
 F10B F 0.2736(7) 0.9986(9) 0.4029(8) 0.0467(14) Uani 0.323(3) 1 d D . P A 3
 C15A C 0.386(2) 0.900(2) 0.7937(15) 0.0331(10) Uani 0.0888(19) 1 d D . P A 2
 F7A F 0.2868(19) 0.948(2) 0.8180(19) 0.079(5) Uani 0.0888(19) 1 d D . P A 2
 F9A F 0.4203(18) 0.9805(17) 0.7574(13) 0.0484(14) Uani 0.0888(19) 1 d D . P A
 2
 F8A F 0.462(2) 0.814(2) 0.875(2) 0.0412(12) Uani 0.0888(19) 1 d D . P A 2
 F7B F 0.4073(12) 0.8300(12) 0.8807(11) 0.079(5) Uani 0.323(3) 1 d D . P A 3
 C15B C 0.4029(18) 0.8988(14) 0.7900(11) 0.0331(10) Uani 0.323(3) 1 d D . P A
 3
 F9B F 0.3218(12) 1.0075(9) 0.7689(7) 0.0484(14) Uani 0.323(3) 1 d D . P A 3
 F8B F 0.5016(17) 0.902(3) 0.789(3) 0.0412(12) Uani 0.323(3) 1 d D . P A 3

loop_
  _atom_site_aniso_label
  _atom_site_aniso_U_11
  _atom_site_aniso_U_22
  _atom_site_aniso_U_33
  _atom_site_aniso_U_23
  _atom_site_aniso_U_13
  _atom_site_aniso_U_12
 Cl1C 0.0378(4) 0.0331(4) 0.0292(3) -0.0098(3) 0.0021(3) -0.0123(3)
 Cl2C 0.0348(4) 0.0619(5) 0.0448(4) -0.0275(4) 0.0120(3) -0.0005(4)
 Cl3C 0.0390(4) 0.0392(4) 0.0327(3) -0.0230(3) 0.0149(3) -0.0241(3)
 C1C 0.0331(14) 0.0248(13) 0.0248(13) -0.0112(11) 0.0096(10) -0.0143(11)
 F1 0.074(7) 0.040(4) 0.035(3) -0.005(3) -0.027(3) -0.015(4)
 F2 0.035(3) 0.061(5) 0.071(5) 0.000(2) 0.019(3) 0.019(2)
 F3 0.059(4) 0.025(2) 0.072(5) -0.003(3) -0.028(3) -0.015(2)
 F4 0.0306(8) 0.0405(8) 0.0234(7) -0.0199(7) 0.0062(6) -0.0222(7)
 F5 0.0231(7) 0.0369(8) 0.0444(9) -0.0273(7) 0.0108(6) -0.0142(6)
 F6 0.0405(8) 0.0345(8) 0.0258(7) -0.0137(6) 0.0111(6) -0.0281(7)
 F7 0.0516(13) 0.048(3) 0.055(4) -0.043(3) 0.014(3) -0.013(2)
 F8 0.043(2) 0.049(2) 0.025(2) -0.0236(17) 0.0138(16) -0.0367(18)
 F9 0.0524(19) 0.056(4) 0.047(2) -0.032(3) 0.017(2) -0.044(2)
 F10 0.020(4) 0.017(2) 0.029(3) 0.003(3) 0.002(4) -0.007(3)
 F11 0.066(3) 0.069(5) 0.0174(11) -0.010(3) 0.008(2) -0.049(3)
 F12 0.058(2) 0.0339(11) 0.026(3) -0.0178(13) 0.027(2) -0.0234(19)
 F13 0.023(2) 0.029(3) 0.039(3) -0.013(3) 0.000(2) -0.0032(15)
 F14 0.045(4) 0.079(4) 0.0391(13) -0.0416(15) 0.0186(17) -0.0012(16)
 F15 0.044(4) 0.034(2) 0.133(4) -0.052(3) 0.049(3) -0.026(2)
 F16 0.0621(11) 0.0344(9) 0.0261(8) -0.0073(7) 0.0101(7) -0.0287(8)
 F17 0.0548(10) 0.0512(10) 0.0227(8) -0.0103(7) -0.0014(7) -0.0242(9)
 F18 0.0439(10) 0.0716(13) 0.0444(10) 0.0012(9) 0.0267(8) -0.0324(10)
 F19 0.0582(10) 0.0586(11) 0.0353(9) -0.0263(8) 0.0362(8) -0.0380(9)
 F20 0.0372(9) 0.0771(12) 0.0465(9) -0.0505(9) 0.0216(7) -0.0302(9)
 F21 0.0436(9) 0.0435(10) 0.0334(9) -0.0227(8) 0.0093(7) 0.0063(8)
 F22 0.0274(8) 0.0473(9) 0.0180(7) -0.0173(7) 0.0041(6) -0.0127(7)
 F23 0.0280(8) 0.0820(12) 0.0325(8) -0.0279(9) 0.0107(6) -0.0360(9)
 F24 0.0460(10) 0.0296(9) 0.0295(8) -0.0028(7) -0.0111(7) -0.0071(7)
 C1 0.0154(10) 0.0230(12) 0.0145(11) -0.0094(9) 0.0094(8) -0.0124(9)
 C2 0.0176(11) 0.0235(12) 0.0216(12) -0.0112(10) 0.0084(9) -0.0111(10)
 C3 0.0181(11) 0.0256(12) 0.0215(12) -0.0096(10) 0.0048(9) -0.0107(10)
 C4 0.0152(11) 0.0352(14) 0.0188(12) -0.0128(11) 0.0057(9) -0.0151(10)
 C5 0.0170(11) 0.0270(12) 0.0183(11) -0.0134(10) 0.0103(9) -0.0156(10)
 C6 0.0123(10) 0.0230(12) 0.0171(11) -0.0096(9) 0.0075(8) -0.0098(9)
 C7 0.0284(14) 0.0331(15) 0.0307(14) -0.0120(12) -0.0027(11) -0.0105(12)
 C8 0.0220(12) 0.0315(13) 0.0187(12) -0.0124(10) 0.0069(9) -0.0175(11)
 C9 0.0122(10) 0.0189(11) 0.0174(11) -0.0106(9) 0.0060(8) -0.0063(9)
 C10 0.0223(12) 0.0283(13) 0.0198(12) -0.0136(10) 0.0111(9) -0.0171(10)
 C11 0.0273(13) 0.0299(13) 0.0268(13) -0.0189(11) 0.0130(10) -0.0181(11)
 C12 0.0241(12) 0.0224(12) 0.0296(13) -0.0146(11) 0.0135(10) -0.0156(10)
 C13 0.0179(11) 0.0195(12) 0.0208(11) -0.0087(10) 0.0085(9) -0.0088(10)
 C14 0.0172(11) 0.0205(12) 0.0168(11) -0.0097(10) 0.0059(9) -0.0094(9)
 C15 0.046(3) 0.039(3) 0.035(2) -0.024(2) 0.0231(19) -0.029(2)
 C16 0.0380(14) 0.0259(13) 0.0268(13) -0.0083(11) 0.0120(11) -0.0188(12)
 C17 0.0145(10) 0.0250(12) 0.0171(11) -0.0125(10) 0.0063(8) -0.0134(9)
 C18 0.0167(11) 0.0269(13) 0.0177(11) -0.0120(10) 0.0063(9) -0.0129(10)
 C19 0.0247(12) 0.0353(14) 0.0159(11) -0.0119(11) 0.0081(9) -0.0216(11)
 C20 0.0212(12) 0.0428(15) 0.0234(12) -0.0210(12) 0.0135(10) -0.0216(11)
 C21 0.0173(11) 0.0354(14) 0.0259(13) -0.0209(11) 0.0099(9) -0.0149(10)
 C22 0.0174(11) 0.0238(12) 0.0198(11) -0.0118(10) 0.0065(9) -0.0130(10)
 C23 0.0295(13) 0.0454(17) 0.0225(13) -0.0121(12) 0.0126(11) -0.0248(13)
 C24 0.0285(13) 0.0416(16) 0.0407(15) -0.0291(13) 0.0196(11) -0.0197(12)
 C25 0.0158(10) 0.0195(11) 0.0166(11) -0.0087(9) 0.0076(8) -0.0134(9)
 C26 0.0153(10) 0.0216(11) 0.0143(10) -0.0076(9) 0.0062(8) -0.0126(9)
 C27 0.0205(11) 0.0238(12) 0.0183(11) -0.0123(10) 0.0103(9) -0.0140(10)
 C28 0.0161(11) 0.0228(12) 0.0196(12) -0.0084(10) 0.0078(9) -0.0101(10)
 C29 0.0186(11) 0.0221(12) 0.0153(11) -0.0067(9) 0.0052(9) -0.0139(10)
 C30 0.0198(11) 0.0227(12) 0.0168(11) -0.0113(9) 0.0098(9) -0.0153(10)
 C31 0.0211(12) 0.0312(14) 0.0224(13) -0.0134(11) 0.0100(10) -0.0108(11)
 C32 0.0187(12) 0.0302(14) 0.0218(12) -0.0114(11) 0.0053(9) -0.0111(11)
 B1 0.0159(12) 0.0198(13) 0.0136(12) -0.0077(10) 0.0059(9) -0.0094(10)
 N1B 0.0217(10) 0.0219(10) 0.0205(10) -0.0098(9) 0.0098(8) -0.0141(9)
 N2B 0.0214(10) 0.0278(11) 0.0262(11) -0.0142(9) 0.0072(8) -0.0102(9)
 C1B 0.0244(13) 0.0267(14) 0.0324(14) -0.0091(12) 0.0066(11) -0.0101(11)
 C2B 0.0261(12) 0.0248(13) 0.0200(12) -0.0098(10) 0.0106(10) -0.0136(11)
 C3B 0.0390(15) 0.0245(14) 0.0272(14) -0.0103(11) 0.0129(11) -0.0150(12)
 C4B 0.0463(16) 0.0369(16) 0.0297(14) -0.0176(12) 0.0222(12) -0.0328(14)
 C5B 0.0314(13) 0.0411(16) 0.0252(13) -0.0194(12) 0.0167(11) -0.0263(13)
 C6B 0.0201(11) 0.0312(13) 0.0196(12) -0.0146(10) 0.0099(9) -0.0152(10)
 C7B 0.0220(12) 0.0324(14) 0.0183(12) -0.0148(11) 0.0117(9) -0.0148(11)
 C8B 0.0217(12) 0.0448(16) 0.0271(13) -0.0160(12) 0.0093(10) -0.0171(12)
 C9B 0.0180(12) 0.0508(18) 0.0291(14) -0.0147(13) 0.0079(10) -0.0097(13)
 C10B 0.0248(13) 0.0312(14) 0.0272(14) -0.0117(12) 0.0077(10) -0.0028(11)
 C11B 0.0301(14) 0.0269(14) 0.0278(14) -0.0134(11) 0.0072(11) -0.0092(11)
 C12B 0.0414(17) 0.0243(15) 0.058(2) -0.0128(14) -0.0061(14) -0.0095(13)
 F13A 0.023(2) 0.029(3) 0.039(3) -0.013(3) 0.000(2) -0.0032(15)
 F14A 0.045(4) 0.079(4) 0.0391(13) -0.0416(15) 0.0186(17) -0.0012(16)
 F15A 0.044(4) 0.034(2) 0.133(4) -0.052(3) 0.049(3) -0.026(2)
 F13B 0.045(4) 0.079(4) 0.0391(13) -0.0416(15) 0.0186(17) -0.0012(16)
 F15B 0.035(5) 0.046(8) 0.032(4) -0.018(4) 0.012(3) -0.002(4)
 F14B 0.037(4) 0.042(5) 0.106(7) -0.051(5) 0.003(5) -0.011(4)
 F2A 0.035(3) 0.061(5) 0.071(5) 0.000(2) 0.019(3) 0.019(2)
 F3A 0.032(6) 0.043(5) 0.047(5) -0.025(4) -0.005(3) 0.008(3)
 F1A 0.045(17) 0.045(16) 0.029(6) -0.011(7) -0.001(8) -0.012(11)
 F2B 0.052(7) 0.040(6) 0.069(10) -0.008(8) -0.044(7) -0.012(4)
 F3B 0.032(6) 0.043(5) 0.047(5) -0.025(4) -0.005(3) 0.008(3)
 F1B 0.055(4) 0.033(5) 0.040(6) 0.001(3) 0.001(4) -0.021(4)
 F11A 0.066(3) 0.069(5) 0.0174(11) -0.010(3) 0.008(2) -0.049(3)
 F12A 0.058(2) 0.0339(11) 0.026(3) -0.0178(13) 0.027(2) -0.0234(19)
 F10A 0.020(4) 0.017(2) 0.029(3) 0.003(3) 0.002(4) -0.007(3)
 F11B 0.058(2) 0.0339(11) 0.026(3) -0.0178(13) 0.027(2) -0.0234(19)
 F12B 0.020(4) 0.017(2) 0.029(3) 0.003(3) 0.002(4) -0.007(3)
 F10B 0.066(3) 0.069(5) 0.0174(11) -0.010(3) 0.008(2) -0.049(3)
 C15A 0.046(3) 0.039(3) 0.035(2) -0.024(2) 0.0231(19) -0.029(2)
 F7A 0.143(14) 0.118(11) 0.044(6) -0.051(7) 0.045(7) -0.104(10)
 F9A 0.0516(13) 0.048(3) 0.055(4) -0.043(3) 0.014(3) -0.013(2)
 F8A 0.0524(19) 0.056(4) 0.047(2) -0.032(3) 0.017(2) -0.044(2)
 F7B 0.143(14) 0.118(11) 0.044(6) -0.051(7) 0.045(7) -0.104(10)
 C15B 0.046(3) 0.039(3) 0.035(2) -0.024(2) 0.0231(19) -0.029(2)
 F9B 0.0516(13) 0.048(3) 0.055(4) -0.043(3) 0.014(3) -0.013(2)
 F8B 0.0524(19) 0.056(4) 0.047(2) -0.032(3) 0.017(2) -0.044(2)

_geom_special_details
;
 All esds (except the esd in the dihedral angle between two l.s. planes)
 are estimated using the full covariance matrix.  The cell esds are taken
 into account individually in the estimation of esds in distances, angles
 and torsion angles; correlations between esds in cell parameters are only
 used when they are defined by crystal symmetry.  An approximate (isotropic)
 treatment of cell esds is used for estimating esds involving l.s. planes.
;
loop_
  _geom_bond_atom_site_label_1
  _geom_bond_atom_site_label_2
  _geom_bond_distance
  _geom_bond_site_symmetry_2
  _geom_bond_publ_flag
 Cl1C C1C 1.745(2) . ?
 Cl2C C1C 1.742(2) . ?
 Cl3C C1C 1.770(2) . ?
 C1C H1C 1.0000 . ?
 F1 C7 1.316(6) . ?
 F2 C7 1.351(5) . ?
 F3 C7 1.333(5) . ?
 F4 C8 1.342(2) . ?
 F5 C8 1.344(2) . ?
 F6 C8 1.347(2) . ?
 F7 C15 1.342(8) . ?
 F8 C15 1.336(8) . ?
 F9 C15 1.341(8) . ?
 F10 C16 1.346(5) . ?
 F11 C16 1.315(4) . ?
 F12 C16 1.393(4) . ?
 F13 C24 1.335(6) . ?
 F14 C24 1.342(5) . ?
 F15 C24 1.355(5) . ?
 F16 C23 1.329(3) . ?
 F17 C23 1.338(3) . ?
 F18 C23 1.345(3) . ?
 F19 C31 1.340(3) . ?
 F20 C31 1.326(3) . ?
 F21 C31 1.322(3) . ?
 F22 C32 1.332(2) . ?
 F23 C32 1.351(3) . ?
 F24 C32 1.337(3) . ?
 C1 C2 1.396(3) . ?
 C1 C6 1.396(3) . ?
 C1 B1 1.641(3) . ?
 C2 H2 0.9500 . ?
 C2 C3 1.388(3) . ?
 C3 C4 1.387(3) . ?
 C3 C7 1.485(3) . ?
 C4 H4 0.9500 . ?
 C4 C5 1.373(3) . ?
 C5 C6 1.388(3) . ?
 C5 C8 1.501(3) . ?
 C6 H6 0.9500 . ?
 C7 F2A 1.352(13) . ?
 C7 F3A 1.314(12) . ?
 C7 F1A 1.306(12) . ?
 C7 F2B 1.299(10) . ?
 C7 F3B 1.311(8) . ?
 C7 F1B 1.350(8) . ?
 C9 C10 1.405(3) . ?
 C9 C14 1.394(3) . ?
 C9 B1 1.637(3) . ?
 C10 H10 0.9500 . ?
 C10 C11 1.386(3) . ?
 C11 C12 1.383(3) . ?
 C11 C15 1.504(8) . ?
 C11 C15A 1.500(15) . ?
 C11 C15B 1.500(13) . ?
 C12 H12 0.9500 . ?
 C12 C13 1.381(3) . ?
 C13 C14 1.389(3) . ?
 C13 C16 1.491(3) . ?
 C14 H14 0.9500 . ?
 C16 F11A 1.335(12) . ?
 C16 F12A 1.375(12) . ?
 C16 F10A 1.320(12) . ?
 C16 F11B 1.297(8) . ?
 C16 F12B 1.342(10) . ?
 C16 F10B 1.381(8) . ?
 C17 C18 1.395(3) . ?
 C17 C22 1.402(3) . ?
 C17 B1 1.636(3) . ?
 C18 H18 0.9500 . ?
 C18 C19 1.397(3) . ?
 C19 C20 1.381(3) . ?
 C19 C23 1.493(3) . ?
 C20 H20 0.9500 . ?
 C20 C21 1.382(3) . ?
 C21 C22 1.390(3) . ?
 C21 C24 1.488(3) . ?
 C22 H22 0.9500 . ?
 C24 F13A 1.347(11) . ?
 C24 F14A 1.364(11) . ?
 C24 F15A 1.377(12) . ?
 C24 F13B 1.362(9) . ?
 C24 F15B 1.285(10) . ?
 C24 F14B 1.288(8) . ?
 C25 C26 1.402(3) . ?
 C25 C30 1.402(3) . ?
 C25 B1 1.632(3) . ?
 C26 H26 0.9500 . ?
 C26 C27 1.390(3) . ?
 C27 C28 1.372(3) . ?
 C27 C31 1.502(3) . ?
 C28 H28 0.9500 . ?
 C28 C29 1.393(3) . ?
 C29 C30 1.387(3) . ?
 C29 C32 1.478(3) . ?
 C30 H30 0.9500 . ?
 N1B H1B 0.904(16) . ?
 N1B C2B 1.335(3) . ?
 N1B C6B 1.354(3) . ?
 N2B C7B 1.342(3) . ?
 N2B C11B 1.338(3) . ?
 C1B H1BA 0.9800 . ?
 C1B H1BB 0.9800 . ?
 C1B H1BC 0.9800 . ?
 C1B H1BD 0.9800 . ?
 C1B H1BE 0.9800 . ?
 C1B H1BF 0.9800 . ?
 C1B C2B 1.491(3) . ?
 C2B C3B 1.380(3) . ?
 C3B H3B 0.9500 . ?
 C3B C4B 1.376(3) . ?
 C4B H4B 0.9500 . ?
 C4B C5B 1.382(3) . ?
 C5B H5B 0.9500 . ?
 C5B C6B 1.375(3) . ?
 C6B C7B 1.468(3) . ?
 C7B C8B 1.384(3) . ?
 C8B H8B 0.9500 . ?
 C8B C9B 1.374(4) . ?
 C9B H9B 0.9500 . ?
 C9B C10B 1.364(4) . ?
 C10B H10B 0.9500 . ?
 C10B C11B 1.388(3) . ?
 C11B C12B 1.494(4) . ?
 C12B H12A 0.9800 . ?
 C12B H12B 0.9800 . ?
 C12B H12C 0.9800 . ?
 C15A F7A 1.330(14) . ?
 C15A F9A 1.326(14) . ?
 C15A F8A 1.332(14) . ?
 F7B C15B 1.334(13) . ?
 C15B F9B 1.335(12) . ?
 C15B F8B 1.336(13) . ?

loop_
  _geom_angle_atom_site_label_1
  _geom_angle_atom_site_label_2
  _geom_angle_atom_site_label_3
  _geom_angle
  _geom_angle_site_symmetry_1
  _geom_angle_site_symmetry_3
  _geom_angle_publ_flag
 Cl1C C1C Cl3C 110.90(13) . . ?
 Cl1C C1C H1C 108.3 . . ?
 Cl2C C1C Cl1C 110.50(13) . . ?
 Cl2C C1C Cl3C 110.48(13) . . ?
 Cl2C C1C H1C 108.3 . . ?
 Cl3C C1C H1C 108.3 . . ?
 C2 C1 C6 115.64(19) . . ?
 C2 C1 B1 121.97(19) . . ?
 C6 C1 B1 122.25(19) . . ?
 C1 C2 H2 118.8 . . ?
 C3 C2 C1 122.4(2) . . ?
 C3 C2 H2 118.8 . . ?
 C2 C3 C7 119.4(2) . . ?
 C4 C3 C2 120.6(2) . . ?
 C4 C3 C7 120.0(2) . . ?
 C3 C4 H4 121.0 . . ?
 C5 C4 C3 118.0(2) . . ?
 C5 C4 H4 121.0 . . ?
 C4 C5 C6 121.3(2) . . ?
 C4 C5 C8 120.76(19) . . ?
 C6 C5 C8 117.9(2) . . ?
 C1 C6 H6 119.0 . . ?
 C5 C6 C1 122.0(2) . . ?
 C5 C6 H6 119.0 . . ?
 F1 C7 F2 104.2(5) . . ?
 F1 C7 F3 106.0(5) . . ?
 F1 C7 C3 115.3(5) . . ?
 F2 C7 C3 111.4(3) . . ?
 F3 C7 F2 104.9(4) . . ?
 F3 C7 C3 114.2(4) . . ?
 F2A C7 C3 106.1(15) . . ?
 F3A C7 C3 115.8(12) . . ?
 F3A C7 F2A 104.8(11) . . ?
 F1A C7 C3 114.6(14) . . ?
 F1A C7 F2A 105.8(12) . . ?
 F1A C7 F3A 108.7(12) . . ?
 F2B C7 C3 112.9(9) . . ?
 F2B C7 F3B 109.4(9) . . ?
 F2B C7 F1B 106.3(7) . . ?
 F3B C7 C3 112.6(5) . . ?
 F3B C7 F1B 105.0(6) . . ?
 F1B C7 C3 110.1(6) . . ?
 F4 C8 F5 106.05(16) . . ?
 F4 C8 F6 106.28(17) . . ?
 F4 C8 C5 113.36(19) . . ?
 F5 C8 F6 105.70(18) . . ?
 F5 C8 C5 112.21(17) . . ?
 F6 C8 C5 112.65(17) . . ?
 C10 C9 B1 122.29(18) . . ?
 C14 C9 C10 115.63(19) . . ?
 C14 C9 B1 121.69(18) . . ?
 C9 C10 H10 119.0 . . ?
 C11 C10 C9 122.1(2) . . ?
 C11 C10 H10 119.0 . . ?
 C10 C11 C15 118.7(5) . . ?
 C10 C11 C15A 117.6(8) . . ?
 C10 C11 C15B 123.7(8) . . ?
 C12 C11 C10 120.9(2) . . ?
 C12 C11 C15 120.4(5) . . ?
 C12 C11 C15A 120.4(9) . . ?
 C12 C11 C15B 115.3(8) . . ?
 C11 C12 H12 120.9 . . ?
 C13 C12 C11 118.2(2) . . ?
 C13 C12 H12 120.9 . . ?
 C12 C13 C14 120.8(2) . . ?
 C12 C13 C16 120.5(2) . . ?
 C14 C13 C16 118.7(2) . . ?
 C9 C14 H14 118.8 . . ?
 C13 C14 C9 122.4(2) . . ?
 C13 C14 H14 118.8 . . ?
 F7 C15 C11 111.9(8) . . ?
 F8 C15 F7 104.0(7) . . ?
 F8 C15 F9 106.8(7) . . ?
 F8 C15 C11 114.6(7) . . ?
 F9 C15 F7 105.5(8) . . ?
 F9 C15 C11 113.2(17) . . ?
 F10 C16 F12 103.1(4) . . ?
 F10 C16 C13 113.5(5) . . ?
 F11 C16 F10 108.3(4) . . ?
 F11 C16 F12 106.7(3) . . ?
 F11 C16 C13 114.3(3) . . ?
 F12 C16 C13 110.2(2) . . ?
 F11A C16 C13 116.1(14) . . ?
 F11A C16 F12A 103.2(11) . . ?
 F12A C16 C13 105.0(11) . . ?
 F10A C16 C13 115.2(13) . . ?
 F10A C16 F11A 109.2(12) . . ?
 F10A C16 F12A 106.8(11) . . ?
 F11B C16 C13 116.1(5) . . ?
 F11B C16 F12B 109.7(9) . . ?
 F11B C16 F10B 106.1(5) . . ?
 F12B C16 C13 111.9(11) . . ?
 F12B C16 F10B 103.7(7) . . ?
 F10B C16 C13 108.4(6) . . ?
 C18 C17 C22 115.49(19) . . ?
 C18 C17 B1 124.79(19) . . ?
 C22 C17 B1 119.53(19) . . ?
 C17 C18 H18 119.0 . . ?
 C17 C18 C19 122.0(2) . . ?
 C19 C18 H18 119.0 . . ?
 C18 C19 C23 119.4(2) . . ?
 C20 C19 C18 121.0(2) . . ?
 C20 C19 C23 119.3(2) . . ?
 C19 C20 H20 120.8 . . ?
 C19 C20 C21 118.3(2) . . ?
 C21 C20 H20 120.8 . . ?
 C20 C21 C22 120.3(2) . . ?
 C20 C21 C24 120.3(2) . . ?
 C22 C21 C24 119.4(2) . . ?
 C17 C22 H22 118.6 . . ?
 C21 C22 C17 122.8(2) . . ?
 C21 C22 H22 118.6 . . ?
 F16 C23 F17 106.4(2) . . ?
 F16 C23 F18 107.0(2) . . ?
 F16 C23 C19 113.64(19) . . ?
 F17 C23 F18 104.98(19) . . ?
 F17 C23 C19 112.1(2) . . ?
 F18 C23 C19 112.1(2) . . ?
 F13 C24 F14 105.8(4) . . ?
 F13 C24 F15 102.6(4) . . ?
 F13 C24 C21 112.1(5) . . ?
 F14 C24 F15 108.1(4) . . ?
 F14 C24 C21 113.6(4) . . ?
 F15 C24 C21 113.8(3) . . ?
 F13A C24 C21 115.7(7) . . ?
 F13A C24 F14A 102.3(9) . . ?
 F13A C24 F15A 101.9(10) . . ?
 F14A C24 C21 116.4(10) . . ?
 F14A C24 F15A 101.5(10) . . ?
 F15A C24 C21 116.7(10) . . ?
 F13B C24 C21 109.4(8) . . ?
 F15B C24 C21 113.8(9) . . ?
 F15B C24 F13B 105.2(8) . . ?
 F15B C24 F14B 113.6(8) . . ?
 F14B C24 C21 108.9(5) . . ?
 F14B C24 F13B 105.5(6) . . ?
 C26 C25 C30 115.46(19) . . ?
 C26 C25 B1 122.54(18) . . ?
 C30 C25 B1 121.59(17) . . ?
 C25 C26 H26 118.8 . . ?
 C27 C26 C25 122.38(19) . . ?
 C27 C26 H26 118.8 . . ?
 C26 C27 C31 119.04(19) . . ?
 C28 C27 C26 120.88(19) . . ?
 C28 C27 C31 119.96(19) . . ?
 C27 C28 H28 120.8 . . ?
 C27 C28 C29 118.4(2) . . ?
 C29 C28 H28 120.8 . . ?
 C28 C29 C32 117.76(19) . . ?
 C30 C29 C28 120.53(19) . . ?
 C30 C29 C32 121.67(19) . . ?
 C25 C30 H30 118.8 . . ?
 C29 C30 C25 122.32(19) . . ?
 C29 C30 H30 118.8 . . ?
 F19 C31 C27 110.63(19) . . ?
 F20 C31 F19 105.26(18) . . ?
 F20 C31 C27 113.17(18) . . ?
 F21 C31 F19 106.53(18) . . ?
 F21 C31 F20 107.25(19) . . ?
 F21 C31 C27 113.46(19) . . ?
 F22 C32 F23 105.92(18) . . ?
 F22 C32 F24 106.88(18) . . ?
 F22 C32 C29 113.98(18) . . ?
 F23 C32 C29 111.12(18) . . ?
 F24 C32 F23 105.12(18) . . ?
 F24 C32 C29 113.17(18) . . ?
 C9 B1 C1 111.72(17) . . ?
 C17 B1 C1 104.14(16) . . ?
 C17 B1 C9 111.19(17) . . ?
 C25 B1 C1 113.12(17) . . ?
 C25 B1 C9 103.50(16) . . ?
 C25 B1 C17 113.41(17) . . ?
 C2B N1B H1B 120.0(15) . . ?
 C2B N1B C6B 125.4(2) . . ?
 C6B N1B H1B 114.6(15) . . ?
 C11B N2B C7B 118.6(2) . . ?
 H1BA C1B H1BB 109.5 . . ?
 H1BA C1B H1BC 109.5 . . ?
 H1BB C1B H1BC 109.5 . . ?
 H1BD C1B H1BE 109.5 . . ?
 H1BD C1B H1BF 109.5 . . ?
 H1BE C1B H1BF 109.5 . . ?
 C2B C1B H1BA 109.5 . . ?
 C2B C1B H1BB 109.5 . . ?
 C2B C1B H1BC 109.5 . . ?
 C2B C1B H1BD 109.5 . . ?
 C2B C1B H1BE 109.5 . . ?
 C2B C1B H1BF 109.5 . . ?
 N1B C2B C1B 118.1(2) . . ?
 N1B C2B C3B 117.2(2) . . ?
 C3B C2B C1B 124.7(2) . . ?
 C2B C3B H3B 120.1 . . ?
 C4B C3B C2B 119.8(2) . . ?
 C4B C3B H3B 120.1 . . ?
 C3B C4B H4B 119.6 . . ?
 C3B C4B C5B 120.9(2) . . ?
 C5B C4B H4B 119.6 . . ?
 C4B C5B H5B 120.5 . . ?
 C6B C5B C4B 118.9(2) . . ?
 C6B C5B H5B 120.5 . . ?
 N1B C6B C5B 117.8(2) . . ?
 N1B C6B C7B 114.54(19) . . ?
 C5B C6B C7B 127.6(2) . . ?
 N2B C7B C6B 114.2(2) . . ?
 N2B C7B C8B 123.2(2) . . ?
 C8B C7B C6B 122.6(2) . . ?
 C7B C8B H8B 121.4 . . ?
 C9B C8B C7B 117.3(2) . . ?
 C9B C8B H8B 121.4 . . ?
 C8B C9B H9B 119.8 . . ?
 C10B C9B C8B 120.4(2) . . ?
 C10B C9B H9B 119.8 . . ?
 C9B C10B H10B 120.3 . . ?
 C9B C10B C11B 119.3(2) . . ?
 C11B C10B H10B 120.3 . . ?
 N2B C11B C10B 121.2(2) . . ?
 N2B C11B C12B 116.6(2) . . ?
 C10B C11B C12B 122.2(2) . . ?
 C11B C12B H12A 109.5 . . ?
 C11B C12B H12B 109.5 . . ?
 C11B C12B H12C 109.5 . . ?
 H12A C12B H12B 109.5 . . ?
 H12A C12B H12C 109.5 . . ?
 H12B C12B H12C 109.5 . . ?
 F7A C15A C11 114.7(19) . . ?
 F7A C15A F8A 107.3(13) . . ?
 F9A C15A C11 109.3(15) . . ?
 F9A C15A F7A 108.2(13) . . ?
 F9A C15A F8A 106.9(14) . . ?
 F8A C15A C11 110(2) . . ?
 F7B C15B C11 110.9(15) . . ?
 F7B C15B F9B 107.1(12) . . ?
 F7B C15B F8B 106.8(13) . . ?
 F9B C15B C11 113.4(13) . . ?
 F9B C15B F8B 106.4(13) . . ?
 F8B C15B C11 112(3) . . ?

loop_
  _geom_torsion_atom_site_label_1
  _geom_torsion_atom_site_label_2
  _geom_torsion_atom_site_label_3
  _geom_torsion_atom_site_label_4
  _geom_torsion
  _geom_torsion_site_symmetry_1
  _geom_torsion_site_symmetry_2
  _geom_torsion_site_symmetry_3
  _geom_torsion_site_symmetry_4
  _geom_torsion_publ_flag
 C1 C2 C3 C4 -1.0(3) . . . . ?
 C1 C2 C3 C7 177.8(2) . . . . ?
 C2 C1 C6 C5 3.1(3) . . . . ?
 C2 C1 B1 C9 -32.7(3) . . . . ?
 C2 C1 B1 C17 87.4(2) . . . . ?
 C2 C1 B1 C25 -149.03(19) . . . . ?
 C2 C3 C4 C5 1.8(3) . . . . ?
 C2 C3 C7 F1 158.2(5) . . . . ?
 C2 C3 C7 F2 -83.4(5) . . . . ?
 C2 C3 C7 F3 35.1(5) . . . . ?
 C2 C3 C7 F2A -121.9(17) . . . . ?
 C2 C3 C7 F3A -6.2(17) . . . . ?
 C2 C3 C7 F1A 121.7(16) . . . . ?
 C2 C3 C7 F2B -175.2(7) . . . . ?
 C2 C3 C7 F3B -50.7(6) . . . . ?
 C2 C3 C7 F1B 66.2(5) . . . . ?
 C3 C4 C5 C6 -0.1(3) . . . . ?
 C3 C4 C5 C8 -178.45(19) . . . . ?
 C4 C3 C7 F1 -23.0(6) . . . . ?
 C4 C3 C7 F2 95.4(4) . . . . ?
 C4 C3 C7 F3 -146.1(4) . . . . ?
 C4 C3 C7 F2A 56.9(17) . . . . ?
 C4 C3 C7 F3A 172.6(17) . . . . ?
 C4 C3 C7 F1A -59.5(17) . . . . ?
 C4 C3 C7 F2B 3.7(8) . . . . ?
 C4 C3 C7 F3B 128.2(6) . . . . ?
 C4 C3 C7 F1B -114.9(5) . . . . ?
 C4 C5 C6 C1 -2.4(3) . . . . ?
 C4 C5 C8 F4 6.8(3) . . . . ?
 C4 C5 C8 F5 126.9(2) . . . . ?
 C4 C5 C8 F6 -113.9(2) . . . . ?
 C6 C1 C2 C3 -1.4(3) . . . . ?
 C6 C1 B1 C9 151.74(18) . . . . ?
 C6 C1 B1 C17 -88.2(2) . . . . ?
 C6 C1 B1 C25 35.4(3) . . . . ?
 C6 C5 C8 F4 -171.58(17) . . . . ?
 C6 C5 C8 F5 -51.5(3) . . . . ?
 C6 C5 C8 F6 67.7(2) . . . . ?
 C7 C3 C4 C5 -177.0(2) . . . . ?
 C8 C5 C6 C1 175.97(18) . . . . ?
 C9 C10 C11 C12 1.9(4) . . . . ?
 C9 C10 C11 C15 -176.4(5) . . . . ?
 C9 C10 C11 C15A 170.2(12) . . . . ?
 C9 C10 C11 C15B 177.4(9) . . . . ?
 C10 C9 C14 C13 -1.1(3) . . . . ?
 C10 C9 B1 C1 149.81(19) . . . . ?
 C10 C9 B1 C17 33.9(3) . . . . ?
 C10 C9 B1 C25 -88.2(2) . . . . ?
 C10 C11 C12 C13 -1.8(3) . . . . ?
 C10 C11 C15 F7 -93.9(7) . . . . ?
 C10 C11 C15 F8 24.1(10) . . . . ?
 C10 C11 C15 F9 146.9(6) . . . . ?
 C10 C11 C15A F7A -59.5(18) . . . . ?
 C10 C11 C15A F9A 178.7(11) . . . . ?
 C10 C11 C15A F8A 61.6(16) . . . . ?
 C10 C11 C15B F7B 11.9(18) . . . . ?
 C10 C11 C15B F9B -108.6(13) . . . . ?
 C10 C11 C15B F8B 131.1(12) . . . . ?
 C11 C12 C13 C14 0.4(3) . . . . ?
 C11 C12 C13 C16 -178.2(2) . . . . ?
 C12 C11 C15 F7 87.8(9) . . . . ?
 C12 C11 C15 F8 -154.2(6) . . . . ?
 C12 C11 C15 F9 -31.4(9) . . . . ?
 C12 C11 C15A F7A 108.8(15) . . . . ?
 C12 C11 C15A F9A -13(2) . . . . ?
 C12 C11 C15A F8A -130.0(13) . . . . ?
 C12 C11 C15B F7B -172.2(10) . . . . ?
 C12 C11 C15B F9B 67.2(17) . . . . ?
 C12 C11 C15B F8B -53.1(13) . . . . ?
 C12 C13 C14 C9 1.1(3) . . . . ?
 C12 C13 C16 F10 -12.7(4) . . . . ?
 C12 C13 C16 F11 -137.6(3) . . . . ?
 C12 C13 C16 F12 102.3(3) . . . . ?
 C12 C13 C16 F11A -166.3(12) . . . . ?
 C12 C13 C16 F12A 80.5(9) . . . . ?
 C12 C13 C16 F10A -36.8(9) . . . . ?
 C12 C13 C16 F11B 130.6(4) . . . . ?
 C12 C13 C16 F12B 3.6(6) . . . . ?
 C12 C13 C16 F10B -110.2(4) . . . . ?
 C14 C9 C10 C11 -0.4(3) . . . . ?
 C14 C9 B1 C1 -37.7(3) . . . . ?
 C14 C9 B1 C17 -153.61(19) . . . . ?
 C14 C9 B1 C25 84.3(2) . . . . ?
 C14 C13 C16 F10 168.6(3) . . . . ?
 C14 C13 C16 F11 43.7(3) . . . . ?
 C14 C13 C16 F12 -76.4(3) . . . . ?
 C14 C13 C16 F11A 15.0(12) . . . . ?
 C14 C13 C16 F12A -98.2(9) . . . . ?
 C14 C13 C16 F10A 144.5(9) . . . . ?
 C14 C13 C16 F11B -48.1(5) . . . . ?
 C14 C13 C16 F12B -175.1(6) . . . . ?
 C14 C13 C16 F10B 71.1(4) . . . . ?
 C15 C11 C12 C13 176.4(5) . . . . ?
 C16 C13 C14 C9 179.8(2) . . . . ?
 C17 C18 C19 C20 1.5(3) . . . . ?
 C17 C18 C19 C23 -173.1(2) . . . . ?
 C18 C17 C22 C21 -1.5(3) . . . . ?
 C18 C17 B1 C1 102.8(2) . . . . ?
 C18 C17 B1 C9 -136.8(2) . . . . ?
 C18 C17 B1 C25 -20.6(3) . . . . ?
 C18 C19 C20 C21 -1.0(3) . . . . ?
 C18 C19 C23 F16 -35.9(3) . . . . ?
 C18 C19 C23 F17 84.8(3) . . . . ?
 C18 C19 C23 F18 -157.5(2) . . . . ?
 C19 C20 C21 C22 -0.7(3) . . . . ?
 C19 C20 C21 C24 -179.7(2) . . . . ?
 C20 C19 C23 F16 149.4(2) . . . . ?
 C20 C19 C23 F17 -89.9(2) . . . . ?
 C20 C19 C23 F18 27.9(3) . . . . ?
 C20 C21 C22 C17 2.0(3) . . . . ?
 C20 C21 C24 F13 -96.5(4) . . . . ?
 C20 C21 C24 F14 23.3(4) . . . . ?
 C20 C21 C24 F15 147.6(4) . . . . ?
 C20 C21 C24 F13A -54.1(10) . . . . ?
 C20 C21 C24 F14A 66.0(13) . . . . ?
 C20 C21 C24 F15A -174.0(12) . . . . ?
 C20 C21 C24 F13B -1.1(6) . . . . ?
 C20 C21 C24 F15B -118.4(6) . . . . ?
 C20 C21 C24 F14B 113.7(5) . . . . ?
 C22 C17 C18 C19 -0.2(3) . . . . ?
 C22 C17 B1 C1 -72.0(2) . . . . ?
 C22 C17 B1 C9 48.4(3) . . . . ?
 C22 C17 B1 C25 164.59(18) . . . . ?
 C22 C21 C24 F13 84.4(4) . . . . ?
 C22 C21 C24 F14 -155.8(3) . . . . ?
 C22 C21 C24 F15 -31.4(4) . . . . ?
 C22 C21 C24 F13A 126.8(10) . . . . ?
 C22 C21 C24 F14A -113.0(13) . . . . ?
 C22 C21 C24 F15A 6.9(13) . . . . ?
 C22 C21 C24 F13B 179.9(6) . . . . ?
 C22 C21 C24 F15B 62.6(6) . . . . ?
 C22 C21 C24 F14B -65.3(5) . . . . ?
 C23 C19 C20 C21 173.6(2) . . . . ?
 C24 C21 C22 C17 -178.9(2) . . . . ?
 C25 C26 C27 C28 -0.5(3) . . . . ?
 C25 C26 C27 C31 -176.5(2) . . . . ?
 C26 C25 C30 C29 -1.3(3) . . . . ?
 C26 C25 B1 C1 26.5(3) . . . . ?
 C26 C25 B1 C9 -94.5(2) . . . . ?
 C26 C25 B1 C17 144.86(19) . . . . ?
 C26 C27 C28 C29 -1.3(3) . . . . ?
 C26 C27 C31 F19 79.6(3) . . . . ?
 C26 C27 C31 F20 -38.3(3) . . . . ?
 C26 C27 C31 F21 -160.8(2) . . . . ?
 C27 C28 C29 C30 1.6(3) . . . . ?
 C27 C28 C29 C32 -176.3(2) . . . . ?
 C28 C27 C31 F19 -96.4(2) . . . . ?
 C28 C27 C31 F20 145.7(2) . . . . ?
 C28 C27 C31 F21 23.2(3) . . . . ?
 C28 C29 C30 C25 -0.3(3) . . . . ?
 C28 C29 C32 F22 177.76(19) . . . . ?
 C28 C29 C32 F23 58.2(3) . . . . ?
 C28 C29 C32 F24 -59.8(3) . . . . ?
 C30 C25 C26 C27 1.7(3) . . . . ?
 C30 C25 B1 C1 -161.17(18) . . . . ?
 C30 C25 B1 C9 77.7(2) . . . . ?
 C30 C25 B1 C17 -42.9(3) . . . . ?
 C30 C29 C32 F22 -0.2(3) . . . . ?
 C30 C29 C32 F23 -119.8(2) . . . . ?
 C30 C29 C32 F24 122.2(2) . . . . ?
 C31 C27 C28 C29 174.7(2) . . . . ?
 C32 C29 C30 C25 177.6(2) . . . . ?
 B1 C1 C2 C3 -177.23(19) . . . . ?
 B1 C1 C6 C5 178.90(18) . . . . ?
 B1 C9 C10 C11 172.5(2) . . . . ?
 B1 C9 C14 C13 -174.03(19) . . . . ?
 B1 C17 C18 C19 -175.2(2) . . . . ?
 B1 C17 C22 C21 173.76(19) . . . . ?
 B1 C25 C26 C27 174.45(19) . . . . ?
 B1 C25 C30 C29 -174.11(19) . . . . ?
 N1B C2B C3B C4B 0.3(3) . . . . ?
 N1B C6B C7B N2B -8.0(3) . . . . ?
 N1B C6B C7B C8B 171.7(2) . . . . ?
 N2B C7B C8B C9B 1.0(3) . . . . ?
 C1B C2B C3B C4B -179.7(2) . . . . ?
 C2B N1B C6B C5B -0.7(3) . . . . ?
 C2B N1B C6B C7B 179.35(19) . . . . ?
 C2B C3B C4B C5B 0.1(4) . . . . ?
 C3B C4B C5B C6B -0.9(3) . . . . ?
 C4B C5B C6B N1B 1.1(3) . . . . ?
 C4B C5B C6B C7B -178.9(2) . . . . ?
 C5B C6B C7B N2B 172.0(2) . . . . ?
 C5B C6B C7B C8B -8.3(3) . . . . ?
 C6B N1B C2B C1B 180.0(2) . . . . ?
 C6B N1B C2B C3B -0.1(3) . . . . ?
 C6B C7B C8B C9B -178.6(2) . . . . ?
 C7B N2B C11B C10B -0.4(3) . . . . ?
 C7B N2B C11B C12B -179.6(2) . . . . ?
 C7B C8B C9B C10B -0.8(3) . . . . ?
 C8B C9B C10B C11B 0.0(4) . . . . ?
 C9B C10B C11B N2B 0.6(4) . . . . ?
 C9B C10B C11B C12B 179.8(3) . . . . ?
 C11B N2B C7B C6B 179.24(19) . . . . ?
 C11B N2B C7B C8B -0.4(3) . . . . ?
 C15A C11 C12 C13 -169.9(12) . . . . ?
 C15B C11 C12 C13 -177.8(9) . . . . ?

_shelx_res_file
;
TITL c030620_1_1_a.res in P-1
    c030620_1_1.res
    created by SHELXL-2018/3 at 09:38:07 on 11-Jun-2020
REM Old TITL c030620_1_1 in P-1
REM SHELXT solution in P-1: R1 0.249, Rweak 0.020, Alpha 0.055
REM <I/s> 0.000 for 0 systematic absences, Orientation as input
REM Formula found by SHELXT: C41 B5 N2 F27
CELL 0.71073 13.3366 14.1573 15.5099 66.246 89.877 64.036
ZERR 2 0.0015 0.0015 0.0015 0.003 0.004 0.003
LATT 1
SFAC C H B Cl F N
UNIT 90 52 2 6 48 4
DFIX 0.93 N1B H1B
SADI C15B C11 C15 C11 C15A C11
SADI F7 F8 F8 F9 F9 F7 F7A F8A F8A F9A F9A F7A F7B F8B F8B F9B F9B F7B
SADI F1 F2 F2 F3 F3 F1 F1A F2A F2A F3A F3A F1A F1B F2B F2B F3B F3B F1B
SADI F13 F14 F14 F15 F15 F13 F13A F14A F14A F15A F15A F13A F13B F14B F14B =
 F15B F15B F13B
SADI F7 C15 F8B C15B F7B C15B F8 C15 F8A C15A F9 C15 F9B C15B F7A C15A F9A =
 C15A
RIGU F1 F2 F3 C7 F2A F3A F1A F2B F3B F1B C3
SADI F1 C7 F3 C7 F3B C7 F1A C7 F2B C7 F1B C7 F3A C7 F2 C7 F2A C7
RIGU F13 F14 F15 C24 F13A F14A F15A F13B F15B F14B C21
SADI F13 C24 F14B C24 F13B C24 F14 C24 F15A C24 F15 C24 F15B C24 F13A C24 =
 F14A C24
RIGU C13 F10 F11 F12 C16 F11A F12A F10A F11B F12B F10B
SADI F10 F11 F11 F12 F12 F10 F10A F11A F11A F12A F12A F10A F10B F11B F11B =
 F12B F12B F10B
SADI F11 C16 F10 C16 F12B C16 F12 C16 F11B C16 F11A C16 F10B C16 F12A C16 =
 F10A C16
EADP F10B F11
EADP F10A F10
EADP F12 F11B
EADP F11 F11A
EADP F10 F12B
EADP F12 F12A
EADP F15 F15A
EADP F13 F13A
EADP F14 F13B
EADP F14 F14A
EADP C15 C15B
EADP C15 C15A
EADP F7B F7A
EADP F9 F8A
EADP F8A F8B
EADP F7 F9B
EADP F9B F9A
EADP F2 F2A
EADP F3B F3A
SUMP 1 0.0001 1 2 1 3 1 4

L.S. 9
PLAN  20
SIZE 0.04 0.15 0.17
TEMP -173.15(10)
CONF
BOND
list 4
MORE -1
BOND $H
fmap 2
acta
REM <olex2.extras>
REM <HklSrc "%.\\c030620_1_1.hkl">
REM </olex2.extras>

WGHT    0.060600
FVAR       0.32203   0.58848   0.08881   0.32271   0.58654
CL1C  4    0.432578    0.197233    0.746991    11.00000    0.03778    0.03313 =
         0.02916   -0.00981    0.00214   -0.01232
CL2C  4    0.667211    0.027784    0.834172    11.00000    0.03484    0.06194 =
         0.04479   -0.02750    0.01197   -0.00053
CL3C  4    0.524041    0.138038    0.941525    11.00000    0.03898    0.03917 =
         0.03274   -0.02302    0.01492   -0.02407
C1C   1    0.529422    0.085785    0.854497    11.00000    0.03308    0.02476 =
         0.02478   -0.01116    0.00961   -0.01427
AFIX  13
H1C   2    0.507996    0.021650    0.880101    11.00000   -1.20000
AFIX   0

PART 1
F1    5   -0.077923    0.883451    0.347939    21.00000    0.07433    0.03991 =
         0.03487   -0.00521   -0.02719   -0.01519
F2    5   -0.125746    0.903216    0.471513    21.00000    0.03502    0.06065 =
         0.07051   -0.00017    0.01896    0.01874
F3    5   -0.007077    0.957308    0.407217    21.00000    0.05904    0.02464 =
         0.07190   -0.00275   -0.02834   -0.01500
PART 0
F4    5    0.104960    0.461343    0.464478    11.00000    0.03059    0.04050 =
         0.02344   -0.01990    0.00615   -0.02216
F5    5    0.278414    0.373083    0.540890    11.00000    0.02315    0.03690 =
         0.04441   -0.02734    0.01084   -0.01417
F6    5    0.146899    0.367101    0.619257    11.00000    0.04049    0.03452 =
         0.02578   -0.01370    0.01108   -0.02814
PART 1
F7    5    0.321410    0.972695    0.803485    21.00000    0.05160    0.04833 =
         0.05460   -0.04315    0.01376   -0.01307
F8    5    0.445669    0.796522    0.888900    21.00000    0.04261    0.04939 =
         0.02513   -0.02362    0.01380   -0.03673
F9    5    0.493163    0.915837    0.784116    21.00000    0.05243    0.05649 =
         0.04734   -0.03249    0.01667   -0.04403
F10   5    0.389512    1.029321    0.438670    21.00000    0.02010    0.01698 =
         0.02904    0.00295    0.00159   -0.00722
F11   5    0.299482    0.954754    0.396527    21.00000    0.06559    0.06860 =
         0.01735   -0.01029    0.00809   -0.04940
F12   5    0.483680    0.857102    0.447122    21.00000    0.05799    0.03389 =
         0.02629   -0.01779    0.02656   -0.02341
F13   5   -0.118781    0.829560    0.798585    21.00000    0.02337    0.02890 =
         0.03937   -0.01341    0.00040   -0.00324
F14   5   -0.060638    0.803366    0.938540    21.00000    0.04484    0.07859 =
         0.03913   -0.04164    0.01856   -0.00124
F15   5   -0.018519    0.905872    0.810102    21.00000    0.04441    0.03421 =
         0.13268   -0.05247    0.04863   -0.02616
PART 0
F16   5    0.294526    0.286313    1.034143    11.00000    0.06212    0.03439 =
         0.02610   -0.00732    0.01013   -0.02866
F17   5    0.314530    0.371863    1.113902    11.00000    0.05483    0.05122 =
         0.02270   -0.01031   -0.00137   -0.02415
F18   5    0.155552    0.375275    1.090493    11.00000    0.04394    0.07159 =
         0.04435    0.00122    0.02668   -0.03237
F19   5    0.670656    0.413754    0.563609    11.00000    0.05819    0.05857 =
         0.03533   -0.02635    0.03624   -0.03798
F20   5    0.565713    0.334351    0.572754    11.00000    0.03718    0.07708 =
         0.04650   -0.05053    0.02156   -0.03025
F21   5    0.733116    0.232951    0.661185    11.00000    0.04361    0.04348 =
         0.03338   -0.02270    0.00930    0.00635
F22   5    0.652785    0.372039    1.003623    11.00000    0.02742    0.04728 =
         0.01796   -0.01728    0.00409   -0.01273
F23   5    0.790886    0.341172    0.929735    11.00000    0.02802    0.08199 =
         0.03253   -0.02786    0.01072   -0.03595
F24   5    0.743643    0.207072    0.998717    11.00000    0.04597    0.02964 =
         0.02955   -0.00283   -0.01111   -0.00712
C1    1    0.221442    0.630606    0.630913    11.00000    0.01537    0.02302 =
         0.01447   -0.00944    0.00939   -0.01237
C2    1    0.134030    0.740137    0.565497    11.00000    0.01762    0.02351 =
         0.02164   -0.01118    0.00839   -0.01113
AFIX  43
H2    2    0.126019    0.808335    0.569291    11.00000   -1.20000
AFIX   0
C3    1    0.058370    0.753030    0.495089    11.00000    0.01814    0.02562 =
         0.02148   -0.00961    0.00484   -0.01072
C4    1    0.068258    0.655857    0.486203    11.00000    0.01516    0.03519 =
         0.01879   -0.01276    0.00568   -0.01511
AFIX  43
H4    2    0.018068    0.664298    0.437039    11.00000   -1.20000
AFIX   0
C5    1    0.152745    0.547090    0.550577    11.00000    0.01700    0.02698 =
         0.01829   -0.01342    0.01027   -0.01556
C6    1    0.226435    0.534191    0.622457    11.00000    0.01228    0.02296 =
         0.01707   -0.00963    0.00750   -0.00977
AFIX  43
H6    2    0.281995    0.457389    0.667295    11.00000   -1.20000
AFIX   0
C7    1   -0.035152    0.871928    0.430167    11.00000    0.02841    0.03307 =
         0.03072   -0.01199   -0.00269   -0.01051
C8    1    0.170065    0.438540    0.543519    11.00000    0.02204    0.03150 =
         0.01866   -0.01241    0.00686   -0.01749
C9    1    0.329447    0.729015    0.683543    11.00000    0.01216    0.01889 =
         0.01738   -0.01057    0.00599   -0.00626
C10   1    0.351448    0.766168    0.749348    11.00000    0.02230    0.02828 =
         0.01976   -0.01362    0.01113   -0.01706
AFIX  43
H10   2    0.344306    0.730416    0.813952    11.00000   -1.20000
AFIX   0
C11   1    0.383246    0.853338    0.722997    11.00000    0.02728    0.02990 =
         0.02679   -0.01891    0.01303   -0.01812
C12   1    0.391517    0.910086    0.629136    11.00000    0.02409    0.02243 =
         0.02961   -0.01456    0.01351   -0.01557
AFIX  43
H12   2    0.411148    0.971402    0.610664    11.00000   -1.20000
AFIX   0
C13   1    0.370458    0.875187    0.562966    11.00000    0.01792    0.01955 =
         0.02081   -0.00867    0.00853   -0.00882
C14   1    0.341051    0.785992    0.590058    11.00000    0.01716    0.02054 =
         0.01680   -0.00969    0.00595   -0.00939
AFIX  43
H14   2    0.328394    0.763004    0.543173    11.00000   -1.20000
AFIX   0
PART 1
C15   1    0.411970    0.882938    0.799222    21.00000    0.04592    0.03855 =
         0.03502   -0.02441    0.02306   -0.02923
PART 0
C16   1    0.381393    0.930916    0.461436    11.00000    0.03799    0.02590 =
         0.02684   -0.00835    0.01195   -0.01883
C17   1    0.239861    0.604177    0.806017    11.00000    0.01454    0.02502 =
         0.01714   -0.01250    0.00634   -0.01341
C18   1    0.266892    0.499185    0.886974    11.00000    0.01670    0.02695 =
         0.01772   -0.01196    0.00627   -0.01289
AFIX  43
H18   2    0.331979    0.429214    0.894530    11.00000   -1.20000
AFIX   0
C19   1    0.201139    0.493810    0.957291    11.00000    0.02475    0.03532 =
         0.01592   -0.01194    0.00806   -0.02164
C20   1    0.104362    0.592785    0.948215    11.00000    0.02116    0.04279 =
         0.02343   -0.02096    0.01353   -0.02159
AFIX  43
H20   2    0.059156    0.588643    0.995650    11.00000   -1.20000
AFIX   0
C21   1    0.074936    0.697977    0.868423    11.00000    0.01729    0.03541 =
         0.02587   -0.02091    0.00988   -0.01490
C22   1    0.142402    0.703252    0.800029    11.00000    0.01741    0.02378 =
         0.01982   -0.01176    0.00652   -0.01305
AFIX  43
H22   2    0.121575    0.777172    0.746947    11.00000   -1.20000
AFIX   0
C23   1    0.241546    0.381975    1.047563    11.00000    0.02955    0.04544 =
         0.02248   -0.01206    0.01258   -0.02481
C24   1   -0.028331    0.807059    0.855747    11.00000    0.02853    0.04163 =
         0.04072   -0.02909    0.01957   -0.01974
C25   1    0.434748    0.505213    0.745431    11.00000    0.01578    0.01947 =
         0.01657   -0.00865    0.00764   -0.01344
C26   1    0.482348    0.461594    0.680226    11.00000    0.01526    0.02158 =
         0.01431   -0.00763    0.00621   -0.01261
AFIX  43
H26   2    0.436228    0.493036    0.618914    11.00000   -1.20000
AFIX   0
C27   1    0.594578    0.374004    0.702012    11.00000    0.02051    0.02379 =
         0.01827   -0.01235    0.01028   -0.01400
C28   1    0.664656    0.326550    0.789389    11.00000    0.01609    0.02275 =
         0.01964   -0.00838    0.00778   -0.01006
AFIX  43
H28   2    0.740895    0.265604    0.804692    11.00000   -1.20000
AFIX   0
C29   1    0.621291    0.369911    0.855088    11.00000    0.01859    0.02210 =
         0.01532   -0.00671    0.00517   -0.01395
C30   1    0.509004    0.456841    0.833289    11.00000    0.01985    0.02274 =
         0.01681   -0.01131    0.00976   -0.01533
AFIX  43
H30   2    0.481443    0.484580    0.879509    11.00000   -1.20000
AFIX   0
C31   1    0.641092    0.337107    0.626025    11.00000    0.02110    0.03120 =
         0.02236   -0.01338    0.01000   -0.01083
C32   1    0.699781    0.323126    0.946385    11.00000    0.01870    0.03023 =
         0.02179   -0.01144    0.00534   -0.01105
B1    3    0.306844    0.615839    0.716871    11.00000    0.01587    0.01978 =
         0.01358   -0.00769    0.00593   -0.00944

N1B   6    0.149278    0.499655    0.261733    11.00000    0.02168    0.02192 =
         0.02046   -0.00980    0.00983   -0.01409
H1B   2    0.162255    0.561566    0.245523    11.00000   -1.20000
N2B   6    0.008496    0.722419    0.183063    11.00000    0.02137    0.02778 =
         0.02622   -0.01422    0.00718   -0.01020
C1B   1    0.352250    0.374744    0.329393    11.00000    0.02437    0.02671 =
         0.03238   -0.00907    0.00664   -0.01009
PART 1
AFIX 137
H1BA  2    0.355381    0.445275    0.284444    51.00000   -1.50000
H1BB  2    0.407776    0.306669    0.321598    51.00000   -1.50000
H1BC  2    0.370417    0.361995    0.395641    51.00000   -1.50000
AFIX 137
PART 2
H1BD  2    0.386374    0.377769    0.272953   -51.00000    0.02979
H1BE  2    0.399551    0.298537    0.384839   -51.00000    0.00924
H1BF  2    0.347649    0.437632    0.343892   -51.00000    0.00833
AFIX   0
PART 0
C2B   1    0.235360    0.390405    0.308847    11.00000    0.02608    0.02484 =
         0.01997   -0.00984    0.01057   -0.01358
C3B   1    0.209233    0.299752    0.335146    11.00000    0.03904    0.02453 =
         0.02719   -0.01028    0.01286   -0.01496
AFIX  43
H3B   2    0.267758    0.220611    0.369071    11.00000   -1.20000
AFIX   0
C4B   1    0.098166    0.324286    0.312101    11.00000    0.04625    0.03688 =
         0.02969   -0.01763    0.02216   -0.03283
AFIX  43
H4B   2    0.080506    0.261632    0.330463    11.00000   -1.20000
AFIX   0
C5B   1    0.012027    0.438837    0.262615    11.00000    0.03139    0.04111 =
         0.02522   -0.01940    0.01671   -0.02626
AFIX  43
H5B   2   -0.064339    0.455281    0.246110    11.00000   -1.20000
AFIX   0
C6B   1    0.038628    0.528660    0.237643    11.00000    0.02010    0.03118 =
         0.01962   -0.01462    0.00987   -0.01522
C7B   1   -0.039555    0.655457    0.186822    11.00000    0.02197    0.03237 =
         0.01827   -0.01476    0.01169   -0.01480
C8B   1   -0.152697    0.701284    0.146042    11.00000    0.02169    0.04477 =
         0.02712   -0.01605    0.00928   -0.01715
AFIX  43
H8B   2   -0.184747    0.651688    0.150736    11.00000   -1.20000
AFIX   0
C9B   1   -0.216820    0.821491    0.098464    11.00000    0.01797    0.05078 =
         0.02913   -0.01467    0.00789   -0.00967
AFIX  43
H9B   2   -0.294600    0.856320    0.068772    11.00000   -1.20000
AFIX   0
C10B  1   -0.169456    0.891108    0.093616    11.00000    0.02483    0.03116 =
         0.02722   -0.01170    0.00772   -0.00277
AFIX  43
H10B  2   -0.213879    0.974194    0.060747    11.00000   -1.20000
AFIX   0
C11B  1   -0.055688    0.839322    0.137195    11.00000    0.03007    0.02695 =
         0.02784   -0.01336    0.00723   -0.00918
C12B  1    0.001813    0.910065    0.134444    11.00000    0.04139    0.02433 =
         0.05819   -0.01281   -0.00614   -0.00952
AFIX 137
H12A  2    0.041706    0.882231    0.199709    11.00000   -1.50000
H12B  2   -0.055427    0.992970    0.109286    11.00000   -1.50000
H12C  2    0.056889    0.901408    0.092533    11.00000   -1.50000
AFIX   0

PART 2
F13A  5   -0.126455    0.801105    0.859437    31.00000    0.02337    0.02890 =
         0.03937   -0.01341    0.00040   -0.00324
F14A  5   -0.025703    0.847708    0.921432    31.00000    0.04484    0.07859 =
         0.03913   -0.04164    0.01856   -0.00124
F15A  5   -0.057872    0.905749    0.770119    31.00000    0.04441    0.03421 =
         0.13268   -0.05247    0.04863   -0.02616
PART 3
F13B  5   -0.081182    0.781507    0.930536    41.00000    0.04484    0.07859 =
         0.03913   -0.04164    0.01856   -0.00124
F15B  5   -0.104172    0.853135    0.779544    41.00000    0.03461    0.04628 =
         0.03242   -0.01818    0.01155   -0.00178
F14B  5    0.003040    0.878561    0.861920    41.00000    0.03694    0.04216 =
         0.10592   -0.05092    0.00312   -0.01081
PART 2
F2A   5   -0.133395    0.866693    0.441915    31.00000    0.03502    0.06065 =
         0.07051   -0.00017    0.01896    0.01874
F3A   5   -0.045867    0.956981    0.450520    31.00000    0.03242    0.04303 =
         0.04716   -0.02478   -0.00451    0.00780
F1A   5   -0.034968    0.904641    0.338487    31.00000    0.04525    0.04505 =
         0.02859   -0.01088   -0.00086   -0.01199
PART 3
F2B   5   -0.104366    0.870194    0.372716    41.00000    0.05245    0.04025 =
         0.06887   -0.00766   -0.04352   -0.01236
F3B   5   -0.093753    0.929020    0.477303    41.00000    0.03242    0.04303 =
         0.04716   -0.02478   -0.00451    0.00780
F1B   5    0.008340    0.938945    0.373117    41.00000    0.05477    0.03301 =
         0.04039    0.00127    0.00095   -0.02119
PART 2
F11A  5    0.336766    0.910368    0.398277    31.00000    0.06559    0.06860 =
         0.01735   -0.01029    0.00809   -0.04940
F12A  5    0.496350    0.876124    0.463835    31.00000    0.05799    0.03389 =
         0.02629   -0.01779    0.02656   -0.02341
F10A  5    0.347806    1.044442    0.425225    31.00000    0.02010    0.01698 =
         0.02904    0.00295    0.00159   -0.00722
PART 3
F11B  5    0.441525    0.859718    0.426536    41.00000    0.05799    0.03389 =
         0.02629   -0.01779    0.02656   -0.02341
F12B  5    0.418808    1.008706    0.447921    41.00000    0.02010    0.01698 =
         0.02904    0.00295    0.00159   -0.00722
F10B  5    0.273613    0.998560    0.402852    41.00000    0.06559    0.06860 =
         0.01735   -0.01029    0.00809   -0.04940
PART 2
C15A  1    0.385999    0.900119    0.793745    31.00000    0.04592    0.03855 =
         0.03502   -0.02441    0.02306   -0.02923
F7A   5    0.286779    0.947791    0.818036    31.00000    0.14331    0.11842 =
         0.04430   -0.05142    0.04506   -0.10362
F9A   5    0.420265    0.980509    0.757423    31.00000    0.05160    0.04833 =
         0.05460   -0.04315    0.01376   -0.01307
F8A   5    0.461765    0.814470    0.874676    31.00000    0.05243    0.05649 =
         0.04734   -0.03249    0.01667   -0.04403
PART 3
F7B   5    0.407348    0.829959    0.880708    41.00000    0.14331    0.11842 =
         0.04430   -0.05142    0.04506   -0.10362
C15B  1    0.402885    0.898786    0.789974    41.00000    0.04592    0.03855 =
         0.03502   -0.02441    0.02306   -0.02923
F9B   5    0.321762    1.007456    0.768919    41.00000    0.05160    0.04833 =
         0.05460   -0.04315    0.01376   -0.01307
F8B   5    0.501602    0.901880    0.788739    41.00000    0.05243    0.05649 =
         0.04734   -0.03249    0.01667   -0.04403
HKLF 4


REM  c030620_1_1_a.res in P-1
REM wR2 = 0.1198, GooF = S = 0.973, Restrained GooF = 0.992 for all data
REM R1 = 0.0469 for 6822 Fo > 4sig(Fo) and 0.0929 for all 10885 data
REM 808 parameters refined using 545 restraints

END

WGHT      0.0606      0.0000

REM Highest difference peak  0.392,  deepest hole -0.498,  1-sigma level  0.064
Q1    1   0.3335  1.0426  0.7236  11.00000  0.05    0.39
Q2    1  -0.0599  0.8627  0.9114  11.00000  0.05    0.37
Q3    1   0.4925  0.1355  0.7956  11.00000  0.05    0.31
Q4    1   0.6541  0.3450  0.8901  11.00000  0.05    0.30
Q5    1   0.3616  0.5445  0.7364  11.00000  0.05    0.29
Q6    1  -0.1037  0.7792  0.9041  11.00000  0.05    0.29
Q7    1   0.3853  0.8653  0.7646  11.00000  0.05    0.29
Q8    1   0.2589  0.6227  0.6694  11.00000  0.05    0.29
Q9    1   0.1770  0.5294  0.6017  11.00000  0.05    0.29
Q10   1   0.2835  1.0586  0.4096  11.00000  0.05    0.28
Q11   1   0.1555  0.3460  1.0483  11.00000  0.05    0.27
Q12   1   0.1707  0.5019  0.5513  11.00000  0.05    0.27
Q13   1   0.3884  0.8867  0.4079  11.00000  0.05    0.27
Q14   1   0.0634  0.7470  0.5307  11.00000  0.05    0.27
Q15   1   0.0947  0.4956  0.2560  11.00000  0.05    0.26
Q16   1   0.4729  0.2052  0.8112  11.00000  0.05    0.26
Q17   1  -0.0036  0.5914  0.2002  11.00000  0.05    0.26
Q18   1   0.2226  0.4468  0.9981  11.00000  0.05    0.26
Q19   1  -0.0188  0.6936  0.1724  11.00000  0.05    0.26
Q20   1   0.6385  0.3288  0.8355  11.00000  0.05    0.26
;
_shelx_res_checksum                61982
_shelx_hkl_file
;
  -1   0   0   49.80    2.30
  -1   0   0   52.29    3.00
  -1   0   0   50.09    2.30
   1   0   0   48.50    2.90
   1   0   0   48.90    2.30
  -2   0   0   26.30    2.60
  -2   0   0   35.60    4.20
  -2   0   0   31.90    2.60
   2   0   0   42.20    4.70
   2   0   0   31.30    2.50
  -3   0   0  608.34   23.70
  -3   0   0  582.74   24.70
  -3   0   0  589.84   23.60
   3   0   0  576.74   23.60
   3   0   0  600.54   24.90
  -4   0   0    8.50    2.70
  -4   0   0    7.70    2.10
  -4   0   0    9.10    2.30
   4   0   0   11.20    3.10
   4   0   0    8.10    2.00
   4   0   0   14.60    2.80
  -5   0   0  152.98    7.40
  -5   0   0  153.68    7.50
  -5   0   0  151.38    9.60
   5   0   0  152.38    7.40
   5   0   0  146.09    8.00
   5   0   0  168.88   10.90
  -6   0   0  228.28   12.80
  -6   0   0  231.08   10.60
  -6   0   0  245.38   10.70
   6   0   0  232.98   11.40
   6   0   0  248.38   14.10
   6   0   0  225.08   10.60
  -7   0   0    1.10    2.50
  -7   0   0    3.90    2.70
  -7   0   0    0.30    3.10
   7   0   0    0.70    3.80
   7   0   0    6.00    2.50
   7   0   0    5.90    3.30
  -8   0   0   24.10    3.60
  -8   0   0   19.30    3.00
   8   0   0   17.40    3.80
   8   0   0   14.40    4.70
   8   0   0   21.50    3.20
  -9   0   0   57.49    5.60
   9   0   0   57.69    6.40
   9   0   0   57.59    5.80
   9   0   0   39.20    6.40
 -10   0   0   24.70    3.90
  10   0   0   34.30    4.20
  10   0   0   18.00    5.80
  10   0   0   39.20    5.70
 -11   0   0   36.60    4.70
  11   0   0   39.90    4.80
  11   0   0   26.70    6.40
  11   0   0   38.50    5.80
 -12   0   0   22.10    4.70
  12   0   0   16.90    4.40
  12   0   0   14.60    6.20
  12   0   0   18.70    5.40
 -13   0   0   -4.50    4.30
  13   0   0   10.10    6.20
  13   0   0   -2.30    4.20
  13   0   0    3.00    5.00
 -14   0   0   16.40    5.10
  14   0   0   16.10    6.10
  14   0   0   15.30    4.90
 -15   0   0   -3.90    4.80
  15   0   0    5.50    5.90
  14  -1   0    1.60    4.40
  14  -1   0    6.50    5.90
 -14   1   0   -4.40    4.50
  13  -1   0    5.40    4.30
  13  -1   0    7.40    5.30
 -13   1   0    3.40    4.60
  12  -1   0   23.20    5.70
  12  -1   0   22.10    4.70
  12  -1   0   15.40    6.60
 -12   1   0   12.00    4.50
  11  -1   0    2.50    3.70
  11  -1   0    9.00    4.80
  11  -1   0    5.30    5.80
 -11   1   0    3.20    4.10
  10  -1   0   79.99    8.10
  10  -1   0   91.79    7.50
  10  -1   0   92.89   13.60
 -10   1   0   90.79    7.60
   9  -1   0   44.30    5.50
   9  -1   0   38.60    4.30
   9  -1   0   23.70    6.20
  -9   1   0   34.50    4.00
   8  -1   0  197.18   11.00
   8  -1   0  214.18   10.50
   8  -1   0  228.38   15.60
  -8   1   0  204.28   10.30
   7  -1   0   -0.60    2.90
   7  -1   0    5.00    2.60
   7  -1   0    2.00    4.10
  -7   1   0    2.80    2.50
  -7   1   0    2.30    2.80
   6  -1   0   -0.50    2.80
   6  -1   0    1.90    2.20
   6  -1   0    3.90    4.00
  -6   1   0    1.30    3.00
  -6   1   0    1.20    2.40
  -6   1   0    0.40    2.40
   5  -1   0   14.60    4.20
   5  -1   0   12.20    2.50
   5  -1   0   14.90    3.20
  -5   1   0   12.50    3.60
  -5   1   0   11.10    2.40
  -5   1   0   15.80    2.60
   4  -1   0    9.30    2.00
   4  -1   0    7.90    3.50
   4  -1   0   11.90    2.80
  -4   1   0   11.80    2.30
  -4   1   0    8.70    2.00
  -4   1   0    6.30    3.00
   3  -1   0  368.26   15.40
   3  -1   0  373.66   15.70
   3  -1   0  382.96   17.40
  -3   1   0  359.66   17.00
  -3   1   0  392.36   15.50
  -3   1   0  386.76   15.50
   2  -1   0 8334.17  330.67
   2  -1   0 8511.45  327.37
   2  -1   0 8341.57  327.97
  -2   1   0 8563.14  327.17
  -2   1   0 8025.20  329.97
  -2   1   0 8424.96  327.17
   1  -1   0 1473.25   57.29
   1  -1   0 1448.76   57.29
   1  -1   0 1471.75   57.39
   1  -1   0 1469.35   57.99
  -1   1   0 1447.96   57.29
  -1   1   0 1507.05   57.29
  -1   1   0 1428.36   57.29
   0  -1   0  209.88    8.40
   0  -1   0  203.88    8.80
   0  -1   0  201.88    8.30
   0  -1   0  223.08    8.40
   0   1   0  195.38    8.60
   0   1   0  222.08    9.00
   0   1   0  208.38    8.30
   0   1   0  213.18    8.40
  -1  -1   0    5.80    0.70
  -1  -1   0    5.50    0.70
  -1  -1   0    5.50    0.90
   1   1   0    4.80    0.90
   1   1   0    5.70    0.80
  -2  -1   0   73.39    3.80
  -2  -1   0   79.99    3.80
   2   1   0   85.69    3.90
  -3  -1   0  768.72   31.00
  -3  -1   0  743.93   30.50
  -3  -1   0  771.82   30.50
   3   1   0  782.32   30.50
   3   1   0  791.02   31.10
  -4  -1   0   12.90    2.40
  -4  -1   0   13.90    2.10
  -4  -1   0   11.20    2.20
   4   1   0   11.80    2.70
   4   1   0   14.60    2.30
  -5  -1   0    6.70    2.00
  -5  -1   0    6.00    2.60
  -5  -1   0    4.80    2.20
   5   1   0   10.80    3.10
   5   1   0    4.60    2.10
  -6  -1   0   59.89    4.80
  -6  -1   0   60.39    4.80
  -6  -1   0   65.49    7.10
   6   1   0   67.39    5.60
   6   1   0   55.39    4.60
   6   1   0   77.79    8.70
  -7  -1   0    0.90    2.50
  -7  -1   0   -1.80    2.30
  -7  -1   0    1.00    2.80
   7   1   0    3.30    3.70
   7   1   0    1.90    2.30
   7   1   0    5.40    3.50
  -8  -1   0  183.38    9.10
  -8  -1   0  172.78   11.20
  -8  -1   0  169.98    9.00
   8   1   0  191.18   12.80
   8   1   0  189.28    9.10
   8   1   0  183.98   10.10
  -9  -1   0   43.80    4.00
   9   1   0   44.10    5.20
   9   1   0   30.70    5.50
   9   1   0   35.40    3.90
 -10  -1   0   -0.50    3.10
  10   1   0    4.00    4.00
  10   1   0    3.00    3.30
  10   1   0    1.30    4.80
 -11  -1   0    2.90    3.60
  11   1   0   -0.20    4.90
  11   1   0   -1.40    3.30
  11   1   0   -2.00    4.10
 -12  -1   0   36.50    5.00
  12   1   0   24.00    4.50
  12   1   0   18.60    6.10
  12   1   0   25.10    5.70
 -13  -1   0   -6.50    4.20
  13   1   0    4.90    4.20
  13   1   0    6.30    5.70
  13   1   0    1.00    5.00
 -14  -1   0   91.09    9.00
  14   1   0   77.29    7.20
  14   1   0   95.39    9.90
 -15  -1   0   37.50    6.10
  15   1   0   34.50    7.00
  14  -2   0   11.80    6.20
 -14   2   0    8.40    5.10
  13  -2   0   12.50    4.90
  13  -2   0   15.10    5.90
 -13   2   0   11.50    4.80
  12  -2   0   26.30    6.10
  12  -2   0   30.50    7.60
  12  -2   0   32.90    5.10
 -12   2   0   30.90    5.30
  11  -2   0   15.90    6.60
  11  -2   0   30.60    5.90
  11  -2   0   26.60    4.60
 -11   2   0   23.10    4.60
  10  -2   0  280.67   13.80
  10  -2   0  285.47   19.90
  10  -2   0  264.87   14.40
 -10   2   0  273.17   13.70
   9  -2   0   72.69    7.40
   9  -2   0   48.40    7.70
   9  -2   0   88.49    7.10
  -9   2   0   70.09    6.70
   8  -2   0    3.20    3.10
   8  -2   0    2.70    5.30
   8  -2   0    5.50    3.90
  -8   2   0    2.80    3.10
   7  -2   0   15.80    5.00
   7  -2   0   25.60    3.30
   7  -2   0   25.90    4.10
  -7   2   0   24.20    3.30
   6  -2   0  686.23   31.10
   6  -2   0  672.33   27.60
   6  -2   0  657.53   28.00
  -6   2   0  683.33   27.60
  -6   2   0  685.63   27.70
   5  -2   0   39.20    4.00
   5  -2   0   27.40    5.00
   5  -2   0   36.60    3.20
  -5   2   0   31.10    3.10
  -5   2   0   30.70    3.20
  -5   2   0   21.80    4.30
   4  -2   0   98.99    5.50
   4  -2   0  103.89   10.50
   4  -2   0   95.59    5.30
   4  -2   0   84.89    5.80
  -4   2   0   85.69    8.70
  -4   2   0   99.69    5.50
  -4   2   0   96.69    5.60
   3  -2   0  204.38    8.90
   3  -2   0  206.88   12.00
   3  -2   0  201.08    8.90
   3  -2   0  201.58    9.10
  -3   2   0  196.38    8.90
  -3   2   0  191.78   11.20
  -3   2   0  204.98    9.00
   2  -2   0  528.35   21.30
   2  -2   0  526.75   21.30
   2  -2   0  530.65   23.20
   2  -2   0  528.45   21.20
  -2   2   0  516.15   21.30
  -2   2   0  547.55   21.30
   1  -2   0   65.59    6.90
   1  -2   0   60.79    3.60
   1  -2   0   60.49    3.50
   1  -2   0   60.79    3.50
  -1   2   0   60.49    3.60
  -1   2   0   58.39    3.70
  -1   2   0   61.29    3.60
   0  -2   0    2.00    1.20
   0  -2   0    3.40    1.00
   0  -2   0    3.40    2.30
   0  -2   0    2.90    1.20
   0   2   0    5.10    2.10
   0   2   0    2.20    1.20
   0   2   0    2.80    1.00
   0   2   0    4.60    1.30
  -1  -2   0   64.29    3.30
  -1  -2   0   59.09    4.50
  -1  -2   0   66.89    3.40
  -1  -2   0   70.19    3.70
   1   2   0   65.49    3.40
   1   2   0   64.39    3.80
   1   2   0   70.09    4.60
  -2  -2   0  500.25   19.60
  -2  -2   0  510.95   19.60
  -2  -2   0  470.95   19.50
   2   2   0  499.95   19.60
   2   2   0  476.45   19.60
  -3  -2   0  376.56   14.90
  -3  -2   0  371.26   14.90
  -3  -2   0  356.46   15.00
   3   2   0  361.36   14.90
  -4  -2   0  152.78    7.30
  -4  -2   0  160.38    7.30
   4   2   0  167.98    7.40
  -5  -2   0   18.50    2.50
  -5  -2   0   17.90    2.40
  -5  -2   0   21.70    2.60
   5   2   0   20.70    2.90
   5   2   0   19.60    2.60
  -6  -2   0    3.20    2.40
  -6  -2   0    3.40    2.50
  -6  -2   0    4.50    2.40
   6   2   0    2.70    2.40
   6   2   0    9.40    3.20
  -7  -2   0   -1.10    2.50
  -7  -2   0    1.60    2.50
  -7  -2   0    2.10    2.40
   7   2   0    1.40    2.40
   7   2   0    2.30    3.30
   7   2   0    1.20    3.10
  -8  -2   0  166.48    8.30
  -8  -2   0  162.88    8.40
  -8  -2   0  158.68   10.00
   8   2   0  177.58   11.40
   8   2   0  160.98    8.40
   8   2   0  166.08    9.40
  -9  -2   0   97.59    8.60
  -9  -2   0  108.69    6.50
  -9  -2   0  119.39    6.90
   9   2   0  108.59    6.90
   9   2   0  105.49    7.90
   9   2   0  114.69   10.80
 -10  -2   0   47.30    4.50
  10   2   0   56.39    6.30
  10   2   0   33.50    5.70
  10   2   0   44.50    4.30
 -11  -2   0    6.30    3.70
  11   2   0    9.50    4.50
  11   2   0    7.70    3.70
  11   2   0    3.40    4.70
 -12  -2   0   -3.20    3.80
  12   2   0    4.90    3.80
  12   2   0    2.00    4.60
  12   2   0    2.00    4.90
 -13  -2   0   54.89    5.80
  13   2   0   50.69    5.60
  13   2   0   38.40    6.40
  13   2   0   41.40    6.90
 -14  -2   0   64.29    6.40
  14   2   0   44.90    7.30
  14   2   0   52.59    5.90
 -15  -2   0    5.50    5.00
  15   2   0   16.30    6.20
 -16  -2   0   10.20    5.50
  16   2   0    8.50    5.60
  13  -3   0   11.50    5.00
  13  -3   0   10.80    5.80
 -13   3   0    9.90    5.10
  12  -3   0   40.00    6.80
  12  -3   0   39.60    5.50
  12  -3   0   43.30    8.70
 -12   3   0   38.10    5.60
  11  -3   0   29.80    5.90
  11  -3   0   27.70    7.70
  11  -3   0   34.00    5.30
 -11   3   0   37.80    5.30
  10  -3   0   -0.40    4.50
  10  -3   0    0.50    3.80
  10  -3   0   -0.50    5.90
 -10   3   0    0.90    3.90
   9  -3   0   70.89    7.60
   9  -3   0   44.50    7.80
   9  -3   0   61.99    5.40
  -9   3   0   68.39    6.80
   8  -3   0    2.20    5.50
   8  -3   0   -2.30    3.90
   8  -3   0    1.80    3.20
  -8   3   0    4.30    3.40
   7  -3   0   12.40    5.60
   7  -3   0   22.10    3.40
   7  -3   0   19.10    4.10
  -7   3   0   14.50    3.20
   6  -3   0   31.20    5.70
   6  -3   0   39.10    4.40
   6  -3   0   29.80    3.50
  -6   3   0   34.60    3.50
   5  -3   0    3.90    2.40
   5  -3   0    0.20    4.20
   5  -3   0    2.50    2.90
  -5   3   0    4.70    2.40
  -5   3   0    2.20    2.20
   4  -3   0   21.60    3.30
   4  -3   0   16.70    4.80
   4  -3   0   20.60    3.60
   4  -3   0   20.70    2.60
  -4   3   0   14.70    2.40
  -4   3   0   17.90    2.60
   3  -3   0  654.03   25.90
   3  -3   0  633.14   25.70
   3  -3   0  652.53   25.80
   3  -3   0  671.83   28.80
  -3   3   0  576.54   28.30
  -3   3   0  614.24   25.80
  -3   3   0  668.93   25.90
   2  -3   0   63.89    8.30
   2  -3   0   59.39    3.90
   2  -3   0   53.79    4.00
   2  -3   0   56.29    4.00
  -2   3   0   59.39    4.20
  -2   3   0   62.79    4.30
   1  -3   0   25.10    2.30
   1  -3   0   14.80    3.50
   1  -3   0   26.10    2.20
   1  -3   0   23.90    2.10
  -1   3   0   23.10    2.20
  -1   3   0   22.20    2.30
  -1   3   0   23.20    2.20
   0  -3   0   20.90    3.40
   0  -3   0   27.10    2.20
   0  -3   0   31.70    2.30
   0  -3   0   31.60    2.90
   0   3   0   34.80    2.50
   0   3   0   31.50    3.00
   0   3   0   25.70    2.20
   0   3   0   33.80    5.90
  -1  -3   0   26.50    2.20
  -1  -3   0   21.00    3.10
  -1  -3   0   27.80    2.10
   1   3   0   34.20    3.70
   1   3   0   28.00    2.20
   1   3   0   36.80    5.50
  -2  -3   0 8455.55  318.07
  -2  -3   0 7811.62  317.57
  -2  -3   0 8167.48  317.17
   2   3   0 8008.50  317.67
   2   3   0 8165.28  317.37
  -3  -3   0 2787.72  105.09
  -3  -3   0 2576.84  104.99
  -3  -3   0 2687.63  105.09
   3   3   0 2747.63  105.09
   3   3   0 2629.14  105.09
  -4  -3   0 1182.38   44.00
  -4  -3   0 1063.19   43.90
  -4  -3   0 1055.99   44.00
   4   3   0 1142.59   44.00
  -5  -3   0   12.30    2.90
  -5  -3   0   11.80    2.10
  -5  -3   0   11.90    2.30
   5   3   0   15.20    2.50
  -6  -3   0  390.56   16.40
  -6  -3   0  382.86   16.40
   6   3   0  404.66   16.50
  -7  -3   0    4.70    2.70
  -7  -3   0    7.10    2.70
   7   3   0    9.50    2.80
   7   3   0    8.70    3.10
  -8  -3   0  354.86   15.90
  -8  -3   0  384.26   16.00
  -8  -3   0  356.46   16.80
   8   3   0  384.86   17.60
   8   3   0  370.26   15.90
  -9  -3   0   11.70    3.10
  -9  -3   0   14.10    3.10
  -9  -3   0    5.20    2.70
   9   3   0   12.50    3.10
   9   3   0   10.10    3.80
   9   3   0    9.80    3.80
 -10  -3   0    4.40    3.10
 -10  -3   0    0.60    2.70
  10   3   0    3.10    3.00
  10   3   0    0.70    4.00
  10   3   0    0.60    4.40
 -11  -3   0    8.20    3.60
  11   3   0    5.20    3.40
  11   3   0    3.60    4.50
  11   3   0    5.00    4.30
 -12  -3   0   19.80    4.30
  12   3   0    8.40    5.00
  12   3   0    4.90    4.60
  12   3   0   11.60    3.90
 -13  -3   0   30.10    4.90
  13   3   0   29.50    4.70
  13   3   0   19.40    5.60
 -14  -3   0   22.70    4.90
  14   3   0   17.50    5.70
  14   3   0   15.30    4.70
 -15  -3   0    3.50    4.90
  15   3   0    2.10    4.50
  15   3   0   14.60    6.20
 -16  -3   0    6.80    5.30
  16   3   0   14.90    5.90
  12  -4   0    2.90    4.70
  12  -4   0   14.60    5.90
 -12   4   0    4.50    4.80
  11  -4   0   -4.80    4.10
  11  -4   0    4.10    6.80
  11  -4   0   -0.30    5.00
 -11   4   0    1.20    4.50
  10  -4   0   46.70    5.60
  10  -4   0   28.40    7.80
  10  -4   0   47.40    6.60
 -10   4   0   53.19    5.60
   9  -4   0   69.39    7.80
   9  -4   0   66.09    5.80
   9  -4   0   44.60    8.30
  -9   4   0   56.99    5.60
   8  -4   0    4.80    3.50
   8  -4   0    6.70    5.90
   8  -4   0    9.10    4.40
  -8   4   0    6.00    3.80
   7  -4   0    2.80    5.50
   7  -4   0    6.20    3.20
   7  -4   0    5.30    3.90
  -7   4   0    3.60    3.30
   6  -4   0    6.90    3.00
   6  -4   0    6.90    3.50
   6  -4   0    3.20    5.20
  -6   4   0    7.90    3.00
   5  -4   0    3.00    4.60
   5  -4   0   11.40    2.70
   5  -4   0   11.10    3.20
  -5   4   0    5.10    2.80
   4  -4   0    1.20    2.20
   4  -4   0    0.10    4.10
   4  -4   0   -0.30    2.60
  -4   4   0    1.00    2.40
   3  -4   0   57.59    4.70
   3  -4   0   53.89    4.50
   3  -4   0   59.09   10.40
  -3   4   0   58.89    5.00
  -3   4   0   50.09    4.30
   2  -4   0   13.30    2.50
   2  -4   0    9.70    4.50
   2  -4   0   11.10    2.20
   2  -4   0    9.90    2.10
  -2   4   0    6.50    4.70
  -2   4   0    8.00    2.50
  -2   4   0   12.20    2.40
   1  -4   0    3.90    1.80
   1  -4   0    3.80    3.50
   1  -4   0    8.10    1.80
   1  -4   0    6.90    1.80
  -1   4   0    6.00    2.10
  -1   4   0    8.00    1.90
  -1   4   0    6.70    2.20
   0  -4   0  880.31   35.10
   0  -4   0  893.61   35.40
   0  -4   0  901.91   35.50
   0  -4   0  923.81   37.30
   0   4   0  906.61   35.50
   0   4   0  895.41   37.00
   0   4   0  863.01   35.10
   0   4   0  884.41   35.50
  -1  -4   0  191.08   10.70
  -1  -4   0  184.28    8.30
  -1  -4   0  194.78    8.40
   1   4   0  183.68   10.30
   1   4   0  188.78    8.30
   1   4   0  189.18    7.80
   1   4   0  193.08    8.50
  -2  -4   0  464.65   20.60
  -2  -4   0  474.95   19.70
  -2  -4   0  506.55   19.80
   2   4   0  515.15   19.90
   2   4   0  483.75   20.70
   2   4   0  494.15   20.10
  -3  -4   0  657.23   26.60
  -3  -4   0  679.23   26.70
  -3  -4   0  661.63   26.80
   3   4   0  689.63   26.80
   3   4   0  648.94   26.80
  -4  -4   0   43.00    3.70
  -4  -4   0   33.40    3.90
  -4  -4   0   35.80    3.30
   4   4   0   40.20    4.00
   4   4   0   38.30    4.30
  -5  -4   0   12.00    2.20
  -5  -4   0   11.30    3.00
  -5  -4   0   11.10    2.40
   5   4   0   13.50    3.10
   5   4   0   13.80    2.70
  -6  -4   0   -0.70    2.20
  -6  -4   0    2.40    2.30
  -6  -4   0    1.10    2.30
   6   4   0    1.40    2.60
  -7  -4   0  317.47   13.80
  -7  -4   0  322.57   13.70
  -7  -4   0  291.27   13.90
   7   4   0  339.77   13.90
  -8  -4   0  210.08   10.30
  -8  -4   0  218.98   10.50
   8   4   0  240.18   10.60
  -9  -4   0   12.60    3.00
  -9  -4   0   12.80    3.20
   9   4   0    6.90    3.10
   9   4   0   11.00    4.00
 -10  -4   0    1.20    2.50
 -10  -4   0    5.80    3.20
 -10  -4   0    3.80    3.40
  10   4   0    1.60    3.40
  10   4   0    6.70    4.30
  10   4   0    8.90    3.30
 -11  -4   0    0.00    3.40
 -11  -4   0   -0.30    2.60
  11   4   0   -1.30    3.70
  11   4   0   -2.50    3.40
  11   4   0    0.90    4.90
 -12  -4   0   34.70    4.70
  12   4   0   39.30    4.90
  12   4   0   43.20    6.50
 -13  -4   0   88.89    7.90
  13   4   0   78.59    7.70
  13   4   0   82.39    9.40
 -14  -4   0    6.90    4.70
  14   4   0    9.60    5.70
  14   4   0   10.50    4.40
 -15  -4   0   23.90    5.60
  15   4   0   24.80    5.10
  15   4   0   24.00    6.40
 -16  -4   0   15.90    5.50
  16   4   0   17.00    6.00
  12  -5   0    7.90    5.80
  12  -5   0   -2.20    4.20
 -12   5   0   -0.50    4.60
  11  -5   0   13.40    5.70
  11  -5   0    5.40    4.40
 -11   5   0   12.30    4.90
  10  -5   0  122.49   17.40
  10  -5   0  111.29    9.50
  10  -5   0  108.59    9.70
 -10   5   0  114.99    9.60
   9  -5   0    5.00    6.50
   9  -5   0    5.50    3.80
   9  -5   0    6.30    4.80
  -9   5   0    7.00    4.30
   8  -5   0   47.40    8.50
   8  -5   0   71.09    7.50
   8  -5   0   71.39    6.10
  -8   5   0   76.49    7.70
   7  -5   0   12.00    4.40
   7  -5   0    4.80    6.10
   7  -5   0    7.80    3.40
  -7   5   0   12.00    3.90
   6  -5   0   15.20    6.10
   6  -5   0   22.60    4.20
   6  -5   0   13.60    3.30
  -6   5   0   19.50    3.70
   5  -5   0   11.00    3.40
   5  -5   0    4.80    5.20
   5  -5   0    5.40    2.80
  -5   5   0    8.10    3.20
   4  -5   0  256.17   16.90
   4  -5   0  260.17   11.80
   4  -5   0  250.37   11.70
  -4   5   0  250.47   11.80
   3  -5   0  384.96   20.80
   3  -5   0  401.96   16.70
   3  -5   0  373.86   16.40
  -3   5   0  399.76   16.70
   2  -5   0 1040.90   43.60
   2  -5   0  996.40   40.10
   2  -5   0  997.80   40.40
   2  -5   0 1054.79   41.40
  -2   5   0  939.31   40.20
  -2   5   0 1030.20   40.40
   1  -5   0  797.72   31.00
   1  -5   0  804.92   34.20
   1  -5   0  762.02   30.60
   1  -5   0  761.52   30.90
  -1   5   0  801.82   31.10
  -1   5   0  725.03   30.90
  -1   5   0  757.22   30.60
  -1   5   0  759.02   33.30
   0  -5   0    1.50    4.00
   0  -5   0   -1.20    1.70
   0   5   0    3.80    1.80
   0   5   0    2.50    3.20
   0   5   0   -2.60    1.70
   0   5   0    0.20    2.10
  -1  -5   0    0.70    2.00
  -1  -5   0    0.20    1.70
  -1  -5   0    0.20    3.40
   1   5   0   -1.10    1.80
   1   5   0   -0.50    2.10
   1   5   0   -0.70    2.60
   1   5   0   -0.90    1.30
  -2  -5   0  128.09    6.40
  -2  -5   0  132.99    6.30
  -2  -5   0  124.59    8.80
   2   5   0  131.99    8.60
   2   5   0  138.99    6.60
   2   5   0  131.39    7.20
   2   5   0  120.29    6.30
  -3  -5   0  100.99    5.30
  -3  -5   0   98.29    5.70
  -3  -5   0   91.39    5.10
   3   5   0   91.59    6.20
   3   5   0  107.29    7.20
   3   5   0   95.39    5.50
  -4  -5   0  372.36   16.40
  -4  -5   0  409.06   16.70
  -4  -5   0  396.26   16.70
   4   5   0  400.76   16.90
   4   5   0  422.06   16.70
  -5  -5   0   99.69    5.80
  -5  -5   0  118.79    6.30
   5   5   0  125.39    6.50
   5   5   0  106.39    6.80
  -6  -5   0  351.36   15.50
  -6  -5   0  363.56   15.50
  -6  -5   0  347.87   15.30
   6   5   0  368.66   15.80
   6   5   0  405.46   15.80
   6   5   0  357.76   15.80
  -7  -5   0   67.09    5.00
  -7  -5   0   63.09    4.70
  -7  -5   0   61.79    5.00
   7   5   0   65.59    5.20
  -8  -5   0   24.20    3.10
  -8  -5   0   27.30    3.50
   8   5   0   31.60    3.60
  -9  -5   0  325.67   14.20
  -9  -5   0  292.97   13.90
   9   5   0  323.67   14.20
 -10  -5   0    7.20    3.30
 -10  -5   0    9.10    2.90
  10   5   0    2.50    3.30
  10   5   0    4.60    4.30
 -11  -5   0  207.88   10.50
  11   5   0  184.48   10.40
  11   5   0  194.28   11.80
 -12  -5   0   18.50    4.30
  12   5   0   19.40    4.20
  12   5   0   19.90    6.10
 -13  -5   0   31.90    4.90
  13   5   0   20.40    6.00
  13   5   0   29.40    4.60
 -14  -5   0   19.00    4.90
  14   5   0   27.00    6.60
  14   5   0   20.60    4.60
 -15  -5   0   23.10    5.50
  15   5   0   11.80    4.70
  15   5   0   19.50    6.40
 -16  -5   0    7.90    5.30
  16   5   0    3.50    5.80
 -17  -5   0   -0.30    5.20
  17   5   0    6.30    6.20
  11  -6   0    9.90    5.50
  11  -6   0    3.90    4.20
 -11   6   0    8.60    5.10
  10  -6   0    9.00    5.20
  10  -6   0    4.20    4.30
 -10   6   0    9.70    4.80
   9  -6   0   16.90    5.30
   9  -6   0   13.30    4.30
   9  -6   0    7.80    7.10
  -9   6   0   16.40    4.80
   8  -6   0    1.50    6.30
   8  -6   0    4.40    3.80
   8  -6   0    8.00    4.50
  -8   6   0    9.10    4.50
   7  -6   0   -3.20    3.50
   7  -6   0    1.00    4.00
   7  -6   0   -3.40    5.80
  -7   6   0   -4.00    3.80
   6  -6   0   15.40    6.60
   6  -6   0   26.40    4.50
   6  -6   0   22.20    4.10
  -6   6   0   19.30    4.10
   5  -6   0   43.10    4.60
   5  -6   0   37.10    4.20
   5  -6   0   26.40    6.70
  -5   6   0   32.10    4.30
   4  -6   0  163.78   14.70
   4  -6   0  177.58    9.10
   4  -6   0  161.48    8.60
  -4   6   0  166.78    9.20
   3  -6   0    8.20    4.90
   3  -6   0    8.20    2.50
   3  -6   0    8.20    2.60
  -3   6   0    7.50    2.90
   2  -6   0   -1.00    2.30
   2  -6   0    1.20    2.10
   2  -6   0    0.20    4.50
  -2   6   0   -0.20    2.40
   1  -6   0  154.18    7.30
   1  -6   0  165.68   13.10
   1  -6   0  159.08    8.10
  -1   6   0  168.08    8.20
   0  -6   0  187.58   13.20
   0  -6   0  170.18    8.30
   0   6   0  171.68    7.70
   0   6   0  191.58    8.70
   0   6   0  174.18    8.50
  -1  -6   0    0.60    4.20
  -1  -6   0    5.50    2.20
  -1  -6   0    4.50    2.00
   1   6   0    3.30    2.40
   1   6   0    4.90    2.00
   1   6   0    3.60    1.50
   1   6   0    5.20    3.40
  -2  -6   0   -0.60    3.70
  -2  -6   0    4.60    2.10
  -2  -6   0    5.50    2.00
   2   6   0    5.80    2.00
   2   6   0    8.50    2.40
   2   6   0    2.40    3.40
  -3  -6   0  526.55   22.30
  -3  -6   0  562.44   22.50
   3   6   0  488.25   22.70
   3   6   0  594.14   22.60
   3   6   0  557.54   22.80
   3   6   0  567.04   23.90
  -4  -6   0  147.89    7.30
  -4  -6   0  167.58    7.80
   4   6   0  142.49    8.30
   4   6   0  161.58    8.00
  -5  -6   0   24.10    3.20
  -5  -6   0   19.90    2.90
  -5  -6   0   18.30    2.50
   5   6   0   24.10    3.70
   5   6   0   21.80    3.10
  -6  -6   0   79.99    5.20
  -6  -6   0   85.69    5.80
  -6  -6   0   99.79    5.80
   6   6   0   97.09    6.20
   6   6   0   89.69    6.40
  -7  -6   0   15.60    2.90
  -7  -6   0   18.00    3.00
  -7  -6   0   18.20    2.70
   7   6   0   18.80    3.30
  -8  -6   0  688.63   26.90
  -8  -6   0  616.14   26.60
   8   6   0  648.94   26.90
  -9  -6   0   42.10    4.30
  -9  -6   0   42.60    3.90
   9   6   0   44.20    4.30
 -10  -6   0    3.40    2.90
 -10  -6   0    4.60    3.20
  10   6   0   -1.40    3.20
 -11  -6   0   -1.40    3.50
  11   6   0    2.90    3.60
  11   6   0   -0.20    4.80
 -12  -6   0    0.30    3.90
  12   6   0   -9.00    5.10
  12   6   0   -3.40    3.70
 -13  -6   0    3.60    4.20
  13   6   0    0.10    5.50
  13   6   0    7.50    4.20
 -14  -6   0   17.10    5.00
  14   6   0   17.70    4.60
  14   6   0   21.30    6.40
 -15  -6   0   20.40    5.30
  15   6   0    8.80    6.00
  15   6   0   26.40    5.10
 -16  -6   0    2.10    5.10
  16   6   0   12.40    6.50
 -17  -6   0   80.09    7.90
  17   6   0   66.29    9.00
  10  -7   0    6.10    5.40
  10  -7   0    5.80    4.40
 -10   7   0    9.90    5.10
   9  -7   0    0.60    4.10
   9  -7   0   -0.30    4.70
  -9   7   0   -4.60    4.50
   8  -7   0   -1.50    6.50
   8  -7   0    7.30    4.20
   8  -7   0    1.50    4.40
  -8   7   0    3.80    4.30
   7  -7   0   47.70    5.40
   7  -7   0   64.49    6.90
  -7   7   0   53.69    5.80
   6  -7   0   70.69    6.50
   6  -7   0   41.90    8.30
   6  -7   0   73.99    6.10
  -6   7   0   63.49    5.80
   5  -7   0    1.00    3.20
   5  -7   0    4.00    6.20
   5  -7   0   -3.60    3.30
  -5   7   0    1.30    3.70
   4  -7   0   17.10    6.10
   4  -7   0   26.20    3.80
   4  -7   0   19.70    3.40
  -4   7   0   16.80    3.70
   3  -7   0   34.20    3.50
   3  -7   0   24.40    6.30
   3  -7   0   25.90    3.60
  -3   7   0   34.70    4.10
   2  -7   0   21.50    2.80
   2  -7   0   23.30    3.20
   2  -7   0   15.50    5.30
  -2   7   0   20.90    3.40
   1  -7   0    0.70    2.20
   1  -7   0    0.30    4.60
   1  -7   0    3.70    2.10
  -1   7   0   -1.40    2.60
   0  -7   0  184.28    9.10
   0  -7   0  181.58   13.50
   0   7   0  178.18    7.90
   0   7   0  191.98    9.20
  -1  -7   0   14.40    2.30
  -1  -7   0   19.10    2.80
  -1  -7   0   14.70    4.50
   1   7   0   11.30    4.00
   1   7   0   22.40    3.10
   1   7   0   19.80    2.30
  -2  -7   0  116.79    6.50
  -2  -7   0  112.09    6.20
  -2  -7   0  113.89   10.60
   2   7   0  125.09    7.70
   2   7   0  115.09    5.30
   2   7   0  117.09    9.80
   2   7   0  120.19    6.70
  -3  -7   0  338.77   15.00
  -3  -7   0  364.96   15.20
   3   7   0  348.87   15.80
   3   7   0  375.06   15.40
  -4  -7   0   17.20    2.40
  -4  -7   0   16.70    2.70
   4   7   0   19.10    3.10
   4   7   0   23.00    3.80
   4   7   0   13.70    3.40
  -5  -7   0  272.37   11.80
  -5  -7   0  240.38   11.30
  -5  -7   0  253.07   11.80
   5   7   0  278.57   12.00
   5   7   0  256.57   12.10
  -6  -7   0   36.10    3.60
  -6  -7   0   39.60    4.70
  -6  -7   0   35.20    3.20
   6   7   0   39.50    3.80
   6   7   0   37.80    4.20
  -7  -7   0   47.50    4.30
  -7  -7   0   49.40    5.00
  -7  -7   0   48.70    4.90
   7   7   0   54.49    5.30
   7   7   0   52.59    4.70
  -8  -7   0   49.99    4.40
  -8  -7   0   42.60    4.30
   8   7   0   51.59    4.50
  -9  -7   0    2.00    2.50
  -9  -7   0    4.30    3.00
   9   7   0    3.90    3.40
 -10  -7   0  100.69    7.40
  10   7   0   96.29    7.20
 -11  -7   0  120.49    8.40
  11   7   0  121.29    9.60
  11   7   0  119.89    8.20
 -12  -7   0    6.80    4.20
  12   7   0    0.10    5.30
  12   7   0    1.90    3.90
 -13  -7   0   10.50    4.60
  13   7   0    1.90    4.10
  13   7   0   -2.20    5.50
 -14  -7   0    5.70    4.70
  14   7   0    9.20    4.40
  14   7   0   -3.90    5.90
 -15  -7   0   21.10    5.50
  15   7   0   17.20    5.20
  15   7   0   18.30    6.60
 -16  -7   0   -3.40    5.00
  16   7   0    7.40    6.00
 -17  -7   0   15.10    5.70
  17   7   0   12.10    6.80
   9  -8   0    0.80    4.00
  -9   8   0    5.10    5.00
   8  -8   0   22.10    7.40
   8  -8   0   16.90    4.50
  -8   8   0   15.70    5.20
   7  -8   0   33.10    5.20
   7  -8   0   21.30    7.50
   7  -8   0   30.30    4.80
  -7   8   0   32.50    5.30
   6  -8   0   56.39    6.20
   6  -8   0   33.50    8.10
   6  -8   0   50.49    5.60
  -6   8   0   54.29    5.90
   5  -8   0    3.70    3.70
   5  -8   0    4.80    3.40
   5  -8   0    2.80    6.40
  -5   8   0   -2.40    4.00
   4  -8   0    3.90    5.90
   4  -8   0   17.40    4.00
   4  -8   0    7.80    3.20
  -4   8   0    9.50    3.90
   3  -8   0    8.30    5.90
   3  -8   0    8.80    2.90
   3  -8   0    5.20    3.40
  -3   8   0    6.10    3.70
   2  -8   0  101.89    5.90
   2  -8   0  106.09   13.60
   2  -8   0  105.29    7.30
  -2   8   0   95.99    7.60
   1  -8   0    5.00    5.20
  -1   8   0    2.40    2.90
   0  -8   0  165.18    8.90
   0  -8   0  170.18   13.80
   0   8   0  166.18    8.90
  -1  -8   0   98.19    6.40
  -1  -8   0  101.89   11.30
   1   8   0   99.99    6.70
  -2  -8   0   15.90    2.80
   2   8   0   21.10    3.10
   2   8   0   22.60    4.20
  -3  -8   0   86.69    6.10
  -3  -8   0   98.99    6.00
   3   8   0   95.79    7.20
   3   8   0   82.69    9.40
   3   8   0   93.99    6.40
  -4  -8   0   15.00    2.40
  -4  -8   0   16.90    2.90
   4   8   0   16.90    3.20
   4   8   0   19.00    3.90
  -5  -8   0   77.79    5.30
  -5  -8   0   93.79    5.90
   5   8   0   78.39    6.80
   5   8   0   84.59    6.20
  -6  -8   0   88.19    5.60
  -6  -8   0  106.59    6.40
   6   8   0   98.39    6.50
   6   8   0   87.29    7.00
  -7  -8   0   12.70    3.00
  -7  -8   0   12.50    2.50
   7   8   0   15.50    3.90
   7   8   0   16.70    3.60
  -8  -8   0    9.60    3.00
  -8  -8   0   10.00    2.60
   8   8   0   10.90    3.50
   8   8   0   11.90    4.00
  -9  -8   0   68.29    6.20
  -9  -8   0   64.49    5.90
   9   8   0   66.69    6.40
 -10  -8   0   24.00    4.00
  10   8   0   21.30    4.30
 -11  -8   0   -0.80    3.90
  11   8   0   -2.80    4.90
  11   8   0   -1.80    3.70
 -12  -8   0    3.40    4.00
  12   8   0    0.30    3.90
  12   8   0   -6.20    5.40
 -13  -8   0   95.49    9.00
  13   8   0  106.39    8.70
  13   8   0   91.09   10.30
 -14  -8   0   -2.80    4.60
  14   8   0   -0.80    4.30
  14   8   0   -7.20    5.80
 -15  -8   0   13.10    5.20
  15   8   0    5.30    4.80
  15   8   0    3.00    6.10
 -16  -8   0    4.80    5.30
  16   8   0    6.10    6.70
 -17  -8   0   23.70    6.10
  17   8   0   23.30    7.30
   8  -9   0   -3.90    4.20
  -8   9   0   -1.00    4.80
   7  -9   0   33.10    5.50
  -7   9   0   30.70    5.50
   6  -9   0   -4.40    4.00
  -6   9   0    2.60    4.50
   5  -9   0   14.10    3.80
   5  -9   0    2.20    6.60
   5  -9   0    8.20    4.30
  -5   9   0    3.30    4.30
   4  -9   0    6.90    3.70
   4  -9   0    6.30    6.50
   4  -9   0    3.60    3.30
  -4   9   0    5.30    4.20
   3  -9   0   10.70    3.30
   3  -9   0   11.30    3.90
   3  -9   0   10.10    6.30
  -3   9   0   10.70    4.20
   2  -9   0  128.99   15.20
  -2   9   0  119.19    8.40
   1  -9   0   11.60    6.00
   1  -9   0   23.20    3.90
  -1   9   0   25.20    4.10
   0  -9   0    1.90    3.10
   0  -9   0   -1.00    5.00
   0   9   0    5.70    3.40
  -1  -9   0    9.20    3.10
  -1  -9   0    8.20    5.10
   1   9   0    1.70    3.20
  -2  -9   0    8.30    3.00
   2   9   0   12.10    4.30
   2   9   0   11.50    3.30
  -3  -9   0    0.60    2.60
   3   9   0   -0.60    3.00
   3   9   0    0.90    4.00
  -4  -9   0   30.50    3.30
   4   9   0   22.30    4.70
   4   9   0   42.50    4.00
   4   9   0   40.90    4.90
  -5  -9   0   42.80    4.20
   5   9   0   44.00    4.40
   5   9   0   44.90    4.90
  -6  -9   0   26.00    3.60
   6   9   0   26.90    4.00
   6   9   0   29.00    4.50
  -7  -9   0    4.50    3.00
   7   9   0   -0.40    3.80
   7   9   0   -2.10    3.10
  -8  -9   0   69.59    6.30
   8   9   0   71.19    6.60
   8   9   0   69.29    6.10
  -9  -9   0   -1.10    3.00
   9   9   0    0.10    4.20
   9   9   0    1.30    3.50
 -10  -9   0    6.70    3.80
  10   9   0   14.00    4.20
 -11  -9   0   34.20    4.90
  11   9   0   38.20    5.10
 -12  -9   0   13.30    4.60
  12   9   0   10.20    4.40
  12   9   0   15.00    6.00
 -13  -9   0   94.89    8.70
  13   9   0   93.09    9.20
  13   9   0   81.69    7.00
 -14  -9   0   -5.70    4.60
  14   9   0    2.60    4.60
  14   9   0    2.90    6.20
 -15  -9   0    8.70    5.30
  15   9   0    6.00    6.20
 -16  -9   0   21.00    6.00
  16   9   0   19.00    7.10
 -17  -9   0   -3.80    5.30
  17   9   0   11.50    7.20
   7 -10   0    0.60    4.40
  -7  10   0   19.60    5.40
   6 -10   0   -0.30    4.00
  -6  10   0    1.40    4.80
   5 -10   0   20.20    4.90
  -5  10   0   18.40    5.00
  -4  10   0   10.80    4.50
  -3  10   0   10.60    4.50
   2 -10   0    3.10    4.00
   2 -10   0    3.30    6.30
  -2  10   0    3.00    3.90
   1 -10   0   76.89    7.60
  -1  10   0   76.69    7.50
   0 -10   0    9.80    3.80
   0  10   0   11.60    4.00
  -1 -10   0   75.49    6.70
   1  10   0   65.39    5.60
   1  10   0   63.39    6.50
  -2 -10   0   98.29    7.30
   2  10   0   96.49    8.80
   2  10   0  106.79    7.50
  -3 -10   0   30.10    3.80
   3  10   0   24.70    4.00
   3  10   0   33.70    5.30
  -4 -10   0   39.20    4.00
   4  10   0   42.50    4.60
   4  10   0   48.40    5.50
   4  10   0   41.30    3.30
  -5 -10   0    9.50    3.40
   5  10   0    7.90    3.50
   5  10   0    0.80    4.20
   5  10   0    6.70    4.50
  -6 -10   0  474.15   21.30
   6  10   0  483.85   21.80
   6  10   0  530.95   21.60
  -7 -10   0  322.47   14.80
   7  10   0  316.97   14.90
   7  10   0  317.77   15.40
  -8 -10   0  114.09    7.70
   8  10   0  105.59    7.90
   8  10   0  107.09    8.40
  -9 -10   0   58.69    5.50
   9  10   0   55.59    5.90
   9  10   0   62.99    5.70
 -10 -10   0    9.50    4.00
  10  10   0   10.80    4.30
  10  10   0   10.20    4.80
 -11 -10   0   10.30    4.40
  11  10   0   15.50    4.60
 -12 -10   0   46.10    5.80
  12  10   0   47.10    7.10
  12  10   0   52.69    5.90
 -13 -10   0   18.90    5.20
  13  10   0   15.80    6.60
  13  10   0   17.00    5.00
 -14 -10   0   11.10    5.00
  14  10   0   16.50    5.00
  14  10   0   10.30    6.60
 -15 -10   0    3.10    5.30
  15  10   0   -0.40    6.30
 -16 -10   0    5.60    5.50
  16  10   0    2.30    6.40
 -17 -10   0    7.60    5.80
  17  10   0   15.20    7.20
  -6  11   0   -6.80    4.80
  -5  11   0   14.80    5.10
   4 -11   0   10.80    4.60
  -4  11   0   12.40    4.90
   3 -11   0    1.00    4.30
  -3  11   0    8.60    4.60
   2 -11   0    3.20    4.30
  -2  11   0   -3.30    4.10
   1 -11   0   20.30    4.60
  -1  11   0   19.50    4.60
   0 -11   0    8.40    4.10
   0  11   0    4.70    4.10
  -1 -11   0   -3.20    3.60
   1  11   0   -0.70    3.90
   1  11   0   -1.90    5.20
  -2 -11   0    2.00    3.70
   2  11   0    5.10    5.10
   2  11   0    6.80    4.00
  -3 -11   0   17.10    4.00
   3  11   0   18.80    5.30
   3  11   0   22.50    4.50
  -4 -11   0    9.90    3.60
   4  11   0   14.30    4.30
   4  11   0   11.80    5.00
  -5 -11   0   10.40    3.60
   5  11   0    6.10    4.90
   5  11   0    6.80    4.00
  -6 -11   0   16.20    4.00
   6  11   0   17.70    5.20
   6  11   0   19.80    4.30
  -7 -11   0   19.60    4.10
   7  11   0   15.00    5.00
   7  11   0   19.60    4.30
  -8 -11   0    2.80    3.70
   8  11   0    2.40    4.70
   8  11   0    6.20    4.00
  -9 -11   0    4.60    3.90
   9  11   0    0.70    4.70
   9  11   0    6.80    4.30
 -10 -11   0   29.00    4.80
  10  11   0   29.50    5.40
  10  11   0   24.20    4.70
 -11 -11   0   55.49    6.10
  11  11   0   55.19    6.90
  11  11   0   68.69    6.30
 -12 -11   0    7.20    4.70
  12  11   0    1.00    5.80
  12  11   0   -4.90    4.40
 -13 -11   0   24.80    5.50
  13  11   0   25.40    5.40
  13  11   0   12.90    6.60
 -14 -11   0   20.00    5.60
  14  11   0   24.60    7.20
  14  11   0   15.80    5.30
 -15 -11   0   19.70    5.60
  15  11   0   15.80    7.00
 -16 -11   0    2.60    5.60
  16  11   0    6.40    6.70
  17  11   0   10.20    7.10
   4 -12   0   11.40    5.20
  -4  12   0   12.90    5.40
   3 -12   0    1.00    4.80
  -3  12   0    7.80    4.90
   2 -12   0   -1.40    4.60
  -2  12   0    4.90    4.60
   1 -12   0   50.49    6.10
  -1  12   0   43.20    5.90
   0 -12   0  114.09    9.00
   0  12   0  106.19    9.00
   0  12   0   86.99   10.20
  -1 -12   0    2.70    4.00
   1  12   0    3.80    4.30
   1  12   0   -3.70    5.30
  -2 -12   0   15.80    4.20
   2  12   0   24.70    5.70
   2  12   0   11.40    4.50
  -3 -12   0   13.40    4.20
   3  12   0   11.00    5.50
   3  12   0   14.00    4.60
  -4 -12   0   -1.80    3.70
   4  12   0    4.10    5.20
   4  12   0    4.40    4.20
  -5 -12   0    5.10    3.70
   5  12   0    7.50    4.30
   5  12   0    6.00    5.10
  -6 -12   0   -2.00    3.80
   6  12   0   -3.70    4.00
   6  12   0    4.20    5.00
  -7 -12   0   58.19    5.70
   7  12   0   71.09    6.80
   7  12   0   59.69    5.90
  -8 -12   0   48.30    5.50
   8  12   0   49.30    6.30
   8  12   0   46.10    5.50
  -9 -12   0    5.80    4.20
   9  12   0    7.40    5.00
   9  12   0    7.80    4.50
 -10 -12   0   12.00    4.60
  10  12   0    7.70    4.80
  10  12   0    0.30    4.90
  10  12   0    4.60    4.90
 -11 -12   0    0.90    4.40
  11  12   0    3.60    5.00
  11  12   0   -2.00    4.50
  11  12   0   -8.10    5.20
 -12 -12   0    1.60    4.80
  12  12   0    8.60    5.00
  12  12   0   -4.20    5.50
 -13 -12   0   52.29    6.50
  13  12   0   43.40    7.40
  13  12   0   46.00    6.20
 -14 -12   0   10.20    5.60
  14  12   0   14.00    6.70
 -15 -12   0    7.50    5.50
  15  12   0    6.80    6.50
 -16 -12   0   56.99    7.40
  16  12   0   66.19    8.70
   3 -13   0   -1.10    4.90
  -3  13   0    7.90    5.30
   2 -13   0    8.90    5.10
  -2  13   0    5.00    5.00
   1 -13   0    5.90    4.70
  -1  13   0    8.80    4.80
   0 -13   0    5.40    4.70
   0  13   0    2.30    4.50
   0  13   0   -5.30    5.90
  -1 -13   0   -3.30    4.40
   1  13   0   -1.40    4.50
   1  13   0    1.10    5.90
  -2 -13   0   -0.60    4.20
   2  13   0    5.80    5.60
   2  13   0    4.60    4.50
  -3 -13   0   25.60    5.10
   3  13   0   27.60    5.10
   3  13   0   25.10    6.00
  -4 -13   0   38.10    5.30
   4  13   0   39.80    6.60
   4  13   0   38.40    5.60
  -5 -13   0   55.69    6.00
   5  13   0   56.99    6.10
   5  13   0   60.19    7.00
  -6 -13   0    8.80    4.50
   6  13   0    7.50    5.50
   6  13   0    8.00    4.70
  -7 -13   0   15.40    4.70
   7  13   0   20.50    5.50
   7  13   0   15.70    4.90
  -8 -13   0  162.58   10.90
   8  13   0  155.88   11.20
   8  13   0  175.98   10.80
  -9 -13   0   88.39    8.40
   9  13   0   75.89    7.00
   9  13   0   75.39    7.10
   9  13   0   80.19    8.80
 -10 -13   0   49.50    6.20
  10  13   0   57.09    6.30
  10  13   0   51.49    6.80
  10  13   0   61.09    6.40
 -11 -13   0   70.89    7.10
  11  13   0   76.19    7.40
  11  13   0   75.79    7.30
  11  13   0   73.59    6.90
 -12 -13   0    7.90    5.00
  12  13   0    1.00    4.90
  12  13   0    0.00    5.40
 -13 -13   0    2.10    5.10
  13  13   0    6.40    6.00
  13  13   0   -2.30    5.00
 -14 -13   0    5.40    5.50
  14  13   0   -1.80    6.00
 -15 -13   0    5.80    5.60
  15  13   0   15.70    6.70
 -16 -13   0   10.80    5.90
  16  13   0   35.10    7.40
   1 -14   0   -1.30    4.90
  -1  14   0    7.30    5.20
  -1  14   0  -15.50    6.30
   0 -14   0   -2.60    4.80
   0  14   0    5.10    4.90
   0  14   0   -4.60    6.40
  -1 -14   0   19.10    5.20
   1  14   0   23.50    6.60
   1  14   0   21.30    5.40
  -2 -14   0    4.90    4.70
   2  14   0    0.00    4.80
   2  14   0   -0.10    5.80
  -3 -14   0    6.80    4.80
   3  14   0    4.50    5.70
   3  14   0    1.10    4.70
  -4 -14   0   -3.60    4.40
   4  14   0   -0.20    4.70
   4  14   0    4.70    5.60
  -5 -14   0    6.70    4.60
   5  14   0    5.90    5.00
   5  14   0   14.30    5.90
  -6 -14   0   17.80    5.00
   6  14   0   18.20    5.20
   6  14   0   19.60    6.00
  -7 -14   0    2.70    4.70
   7  14   0    7.70    5.50
   7  14   0    7.00    4.90
  -8 -14   0    1.10    4.80
   8  14   0    5.80    5.50
   8  14   0    2.20    4.80
  -9 -14   0   31.10    5.60
   9  14   0   30.00    5.90
   9  14   0   16.60    5.20
 -10 -14   0    2.90    4.80
  10  14   0    7.00    5.10
  10  14   0    2.90    5.40
 -11 -14   0   21.10    5.60
  11  14   0   19.00    5.70
  11  14   0   21.00    5.50
 -12 -14   0    6.40    5.30
  12  14   0    4.20    5.50
  12  14   0   11.20    5.30
 -13 -14   0   -4.40    5.10
 -14 -14   0    0.50    5.70
  14  14   0   15.60    8.90
 -15 -14   0   27.00    6.50
  15  14   0   31.70    7.50
  -1 -15   0   -0.40    5.10
   1  15   0   11.30    6.50
   1  15   0    8.10    5.20
  -2 -15   0    9.00    5.30
   2  15   0   16.60    6.60
   2  15   0   19.50    5.70
  -3 -15   0    2.90    5.00
   3  15   0   -1.10    5.10
   3  15   0   -3.10    5.70
  -4 -15   0    0.00    4.80
   4  15   0    6.10    5.10
   4  15   0    8.30    6.10
  -5 -15   0    4.00    5.00
   5  15   0    6.60    5.20
   5  15   0    4.30    5.80
  -6 -15   0   -0.20    5.00
   6  15   0   10.30    5.20
   6  15   0   11.40    6.10
  -7 -15   0    6.50    5.10
   7  15   0    5.30    5.30
   7  15   0    8.90    6.00
  -8 -15   0   22.00    5.60
   8  15   0   17.50    6.10
   8  15   0   18.70    5.50
  -9 -15   0   70.09    7.20
   9  15   0   66.59    7.50
   9  15   0   65.69    7.10
 -10 -15   0   -2.00    4.90
  10  15   0    2.60    5.10
  10  15   0   -3.20    5.50
 -11 -15   0    0.90    5.20
  11  15   0    2.20    5.60
  11  15   0    2.90    5.30
 -12 -15   0    9.00    5.40
  12  15   0  -11.10    5.50
 -13 -15   0   -2.30    5.40
 -14 -15   0   28.70    6.70
  -3 -16   0   10.20    5.50
   3  16   0   10.00    6.70
  -4 -16   0    8.30    5.50
   4  16   0    3.20    5.30
   4  16   0   13.50    6.30
  -5 -16   0    3.20    5.40
   5  16   0    6.10    6.10
   5  16   0   -1.70    5.30
  -6 -16   0   12.30    5.70
   6  16   0    7.50    5.70
   6  16   0   19.40    6.50
  -7 -16   0   58.79    7.30
   7  16   0   65.19    8.00
   7  16   0   67.39    7.50
  -8 -16   0    7.30    5.40
   8  16   0    8.00    5.50
   8  16   0    6.80    5.90
  -9 -16   0    2.60    5.30
   9  16   0    9.30    5.30
   9  16   0    8.90    6.10
 -10 -16   0   33.00    6.30
  10  16   0   34.90   10.20
  10  16   0   37.80    6.80
 -11 -16   0   24.30    6.20
  11  16   0   13.20    6.30
 -12 -16   0   22.90    6.60
  12  16   0   18.50    6.40
 -11 -16   1    3.20    5.80
  10  16  -1    0.00    5.30
  10  16  -1    4.20    7.70
 -10 -16   1    4.30    5.40
   9  16  -1    0.70    5.70
   9  16  -1   -2.40    5.30
  -9 -16   1   -0.60    5.40
   8  16  -1   -4.10    5.50
   8  16  -1    4.80    5.80
  -8 -16   1    7.00    5.60
   7  16  -1   -2.50    5.40
   7  16  -1    4.40    6.10
  -7 -16   1    9.70    5.70
   6  16  -1    7.70    6.20
   6  16  -1    1.30    5.70
  -6 -16   1    4.90    5.40
   5  16  -1   -5.10    5.50
   5  16  -1    7.30    6.30
  -5 -16   1    4.80    5.40
 -13 -15   1   12.10    5.70
  12  15  -1   -3.60    6.40
 -12 -15   1    5.30    5.60
  11  15  -1   -6.30    5.30
  11  15  -1    3.50    5.40
 -11 -15   1    1.40    5.30
  10  15  -1   -3.80    5.10
  10  15  -1   -4.80    5.30
 -10 -15   1   -5.00    4.90
   9  15  -1   -3.40    5.30
   9  15  -1    5.90    5.20
  -9 -15   1    5.10    5.00
   8  15  -1   -1.00    5.50
   8  15  -1   -4.60    5.00
  -8 -15   1    2.70    5.20
   7  15  -1    1.30    5.90
   7  15  -1    2.00    5.30
  -7 -15   1    5.60    5.20
   6  15  -1    8.20    5.90
   6  15  -1   -3.50    5.20
  -6 -15   1   -8.80    4.80
   5  15  -1    9.50    6.00
   5  15  -1   -0.50    5.20
  -5 -15   1    5.00    5.10
   4  15  -1    6.30    6.30
   4  15  -1    3.60    5.20
  -4 -15   1   -1.80    4.90
   3  15  -1    5.20    5.40
   3  15  -1   14.60    6.20
  -3 -15   1   14.40    5.50
   2  15  -1   13.50    6.80
   2  15  -1   20.60    5.70
  -2 -15   1   10.70    5.40
 -15 -14   1    6.60    6.10
 -14 -14   1   -0.20    5.70
 -13 -14   1   18.00    5.80
  12  14  -1   13.10    5.70
  12  14  -1   19.40    5.60
 -12 -14   1   28.30    6.00
  11  14  -1    4.90    5.30
  11  14  -1    2.10    5.10
 -11 -14   1   -2.10    5.00
  10  14  -1    1.10    5.30
  10  14  -1    4.90    5.20
 -10 -14   1    0.60    4.80
   9  14  -1   11.10    5.00
   9  14  -1    6.50    5.20
  -9 -14   1    5.80    4.90
   8  14  -1    2.70    4.90
   8  14  -1   -2.20    5.20
  -8 -14   1   -7.70    4.50
   7  14  -1    2.70    5.50
   7  14  -1    2.20    4.80
  -7 -14   1    2.00    4.80
   6  14  -1   -0.50    5.00
   6  14  -1    0.70    5.50
  -6 -14   1    6.80    4.90
   5  14  -1   16.10    5.80
   5  14  -1   13.10    5.40
  -5 -14   1   10.60    4.90
   4  14  -1    5.80    5.90
   4  14  -1   -5.10    4.60
  -4 -14   1    4.40    4.80
   3  14  -1    6.60    5.20
   3  14  -1    9.80    5.90
  -3 -14   1    1.70    4.70
   2  14  -1    3.10    6.00
   2  14  -1    5.10    4.90
  -2 -14   1   -0.70    4.70
   1  14  -1    0.70    6.10
   1  14  -1   12.70    5.30
  -1 -14   1    6.70    4.90
   0  14  -1   30.70    6.10
   0  14  -1   17.90    7.20
   0 -14   1   31.50    6.00
  15  13  -1   24.80    7.50
 -15 -13   1   42.90    6.90
  14  13  -1   -5.80    6.20
 -14 -13   1    2.50    5.40
  13  13  -1    8.90    5.30
  13  13  -1    9.00    6.50
 -13 -13   1   17.80    5.60
  12  13  -1  102.79    9.40
  12  13  -1   64.39    7.80
 -12 -13   1   73.99    7.30
  11  13  -1    4.30    4.90
  11  13  -1    5.10    5.20
 -11 -13   1    6.50    4.90
  10  13  -1   30.00    5.80
  10  13  -1   31.40    5.80
 -10 -13   1   23.80    5.50
   9  13  -1  112.19    9.60
   9  13  -1  120.39    9.80
  -9 -13   1  126.99    9.70
   8  13  -1   14.00    5.40
   8  13  -1   15.60    5.00
  -8 -13   1   12.10    4.80
   7  13  -1    4.30    5.00
   7  13  -1    0.40    4.70
  -7 -13   1    5.90    4.60
   6  13  -1   12.50    5.50
   6  13  -1   12.50    4.90
  -6 -13   1    8.60    4.60
   5  13  -1    5.80    5.40
   5  13  -1    1.50    4.60
  -5 -13   1    2.80    4.40
   4  13  -1   10.30    5.70
   4  13  -1   10.30    4.90
  -4 -13   1   10.20    4.70
   3  13  -1    0.10    4.60
   3  13  -1   -2.30    5.50
  -3 -13   1    0.20    4.40
   2  13  -1    5.40    4.70
   2  13  -1    6.00    5.60
  -2 -13   1    6.80    4.60
   1  13  -1    1.20    6.00
   1  13  -1    0.20    4.60
  -1 -13   1    4.20    4.50
   0  13  -1   -7.10    4.50
   0  13  -1   -2.20    6.30
   0 -13   1    0.70    4.60
  -1  13  -1    4.70    5.00
   1 -13   1    6.00    4.90
  -2  13  -1   64.49    7.00
   2 -13   1   56.99    6.60
  16  12  -1    7.30    7.10
 -16 -12   1    6.10    5.80
  15  12  -1    9.00    7.20
 -15 -12   1   17.70    5.80
  14  12  -1  -11.70    6.30
  14  12  -1   11.10    5.20
 -14 -12   1    0.20    5.40
  13  12  -1   45.60    6.30
  13  12  -1   31.20    7.20
 -13 -12   1   35.70    6.20
  12  12  -1   -1.20    4.80
 -12 -12   1   15.90    5.20
  11  12  -1   52.09    6.20
  11  12  -1   45.80    6.10
 -11 -12   1   52.49    6.20
  10  12  -1   69.39    8.20
  10  12  -1   93.19    9.00
 -10 -12   1   97.49    8.80
   9  12  -1    5.80    4.60
   9  12  -1    1.50    4.70
  -9 -12   1    0.10    4.20
   8  12  -1   25.50    4.90
   8  12  -1   15.50    5.10
  -8 -12   1   20.20    4.70
   7  12  -1   -2.30    4.20
   7  12  -1    2.50    4.80
  -7 -12   1   -3.00    3.90
   6  12  -1    4.10    4.30
   6  12  -1    2.80    5.00
  -6 -12   1    1.50    3.90
   5  12  -1    5.40    4.50
   5  12  -1   12.00    5.30
  -5 -12   1    8.80    4.10
   4  12  -1    4.30    5.20
   4  12  -1    2.60    4.20
  -4 -12   1   -1.90    3.70
   3  12  -1   -0.70    4.30
   3  12  -1    8.40    5.30
  -3 -12   1    7.20    4.30
   2  12  -1   -0.50    5.30
   2  12  -1    4.30    4.30
  -2 -12   1    6.60    4.20
   1  12  -1   30.20    6.60
   1  12  -1   28.90    5.20
  -1 -12   1   33.70    5.10
   0  12  -1    3.10    4.40
   0 -12   1    5.50    4.40
  -1  12  -1   -4.80    4.40
   1 -12   1   -1.40    4.40
  -2  12  -1   -9.60    4.60
   2 -12   1   -1.50    4.50
  -3  12  -1   -0.50    4.80
   3 -12   1   -1.90    4.70
  -4  12  -1   13.40    5.40
   4 -12   1   10.20    5.40
  16  11  -1   26.70    7.80
 -16 -11   1   32.20    6.70
  15  11  -1   36.50    8.10
 -15 -11   1   45.10    6.50
  14  11  -1   -3.80    6.40
  14  11  -1   -4.50    4.90
 -14 -11   1   -3.20    5.10
  13  11  -1   -4.70    4.70
  13  11  -1   -7.80    6.00
 -13 -11   1   -4.20    4.80
 -12 -11   1   38.40    5.80
  11  11  -1    8.90    4.80
 -11 -11   1    5.10    4.50
  10  11  -1   14.00    4.60
  10  11  -1   14.70    4.90
 -10 -11   1   10.20    4.30
   9  11  -1   62.69    6.10
   9  11  -1   65.49    6.40
  -9 -11   1   59.49    5.90
   8  11  -1    2.10    4.40
   8  11  -1    4.90    4.10
  -8 -11   1   -0.20    3.70
   7  11  -1   98.29    8.70
   7  11  -1   93.19    8.10
  -7 -11   1   99.09    8.10
   6  11  -1  109.59    8.80
   6  11  -1  108.29    9.10
  -6 -11   1  118.99    8.40
   5  11  -1   82.29    7.90
   5  11  -1   77.59    8.30
  -5 -11   1   85.19    7.60
   4  11  -1  110.39    8.70
   4  11  -1  107.29    9.10
  -4 -11   1  109.19    8.30
   3  11  -1  315.57   15.20
   3  11  -1  308.57   15.70
  -3 -11   1  306.17   15.00
   2  11  -1   21.60    5.60
   2  11  -1   17.00    4.30
  -2 -11   1   19.90    4.30
   1  11  -1    2.20    4.10
   1  11  -1   -2.50    5.10
  -1 -11   1   -3.10    3.70
   0  11  -1   -1.60    4.20
   0 -11   1    0.10    4.00
  -1  11  -1   -4.30    4.20
   1 -11   1   -1.50    4.00
  -2  11  -1   -3.20    4.30
   2 -11   1   -0.60    4.10
  -3  11  -1    2.40    4.70
   3 -11   1    1.30    4.50
  -4  11  -1    0.70    4.90
   4 -11   1    0.60    4.70
  -5  11  -1    1.50    5.00
   5 -11   1    0.70    5.00
  17  10  -1    9.50    7.40
 -17 -10   1   20.10    6.10
  16  10  -1    6.60    7.00
 -16 -10   1    5.00    5.50
  15  10  -1   -3.30    4.70
  15  10  -1  -11.80    6.40
 -15 -10   1    0.30    5.20
  14  10  -1   25.80    5.40
  14  10  -1   17.70    7.00
 -14 -10   1   18.80    5.40
  13  10  -1   51.09    6.10
 -13 -10   1   37.10    5.90
  12  10  -1  103.09    9.00
 -12 -10   1  120.89    9.50
  11  10  -1  283.87   14.90
 -11 -10   1  306.47   14.90
  10  10  -1    5.40    4.30
 -10 -10   1    8.90    4.10
   9  10  -1   13.50    4.40
   9  10  -1   16.40    4.60
  -9 -10   1    9.50    3.90
   8  10  -1   86.59    7.50
   8  10  -1   65.29    7.30
  -8 -10   1   80.29    7.10
   7  10  -1  140.29    9.40
   7  10  -1  158.58    9.30
  -7 -10   1  147.19    8.80
   6  10  -1    6.30    4.40
   6  10  -1    2.90    3.70
  -6 -10   1    6.40    3.50
   5  10  -1   31.30    5.10
   5  10  -1   30.20    4.50
  -5 -10   1   19.70    4.00
   4  10  -1    3.50    3.60
   4  10  -1    5.80    2.30
   4  10  -1   12.80    4.60
  -4 -10   1    8.00    3.40
   3  10  -1   62.89    4.20
   3  10  -1   75.19    7.30
   3  10  -1   70.59    7.90
  -3 -10   1   73.29    6.30
   2  10  -1  173.18   10.80
   2  10  -1  180.28    9.90
   2  10  -1  156.48    7.50
  -2 -10   1  176.58    9.70
   1  10  -1   59.89    4.30
   1  10  -1   74.69    7.10
  -1 -10   1   79.29    7.10
   0  10  -1   33.90    4.70
   0 -10   1   36.60    4.70
  -1  10  -1   35.90    5.00
   1 -10   1   37.10    5.00
  -2  10  -1    2.90    4.10
   2 -10   1   -4.50    4.00
  -3  10  -1   10.60    4.60
   3 -10   1    9.20    4.60
  -4  10  -1    5.10    4.60
   4 -10   1    1.00    4.10
  -5  10  -1   16.80    4.90
  -6  10  -1   36.20    5.80
  17   9  -1    3.40    6.60
 -17  -9   1    5.10    5.60
  16   9  -1   25.70    7.90
 -16  -9   1   23.30    5.90
  15   9  -1    7.20    5.00
  15   9  -1    2.30    6.60
 -15  -9   1    1.60    5.10
  14   9  -1   -1.20    6.60
  14   9  -1    5.50    4.70
 -14  -9   1    7.10    5.10
  13   9  -1   61.39    6.50
 -13  -9   1   55.69    6.50
  12   9  -1    7.30    4.50
 -12  -9   1    8.10    4.50
  11   9  -1   44.30    5.40
 -11  -9   1   41.50    5.20
  10   9  -1   -4.90    3.80
 -10  -9   1   -0.70    3.60
   9   9  -1  165.58    9.30
   9   9  -1  131.59    9.30
  -9  -9   1  158.88    9.10
   8   9  -1   66.99    5.90
   8   9  -1   68.29    6.70
  -8  -9   1   70.49    6.60
   7   9  -1   79.09    6.90
   7   9  -1   80.19    6.60
  -7  -9   1   77.89    6.40
   6   9  -1    5.20    3.40
   6   9  -1    9.10    3.90
  -6  -9   1    2.20    3.10
   5   9  -1   41.90    4.90
   5   9  -1   38.30    4.40
  -5  -9   1   32.70    4.10
   4   9  -1   21.70    4.30
   4   9  -1   13.90    3.40
  -4  -9   1   14.40    3.20
   3   9  -1   10.50    3.50
   3   9  -1   17.60    4.40
   3   9  -1   10.90    2.20
  -3  -9   1    5.40    3.00
   2   9  -1  136.89    8.90
   2   9  -1  136.49    8.00
   2   9  -1  120.39    5.90
  -2  -9   1  117.89    7.70
   1   9  -1   27.60    3.20
   1   9  -1   22.50    3.80
  -1  -9   1   15.80    3.60
   0   9  -1   79.49    5.20
   0   9  -1  105.49    7.40
   0  -9   1  100.49    7.20
  -1   9  -1   35.00    4.70
   1  -9   1   34.00    4.60
  -2   9  -1   20.10    4.40
   2  -9   1   28.00    4.60
  -3   9  -1    5.90    4.10
   3  -9   1    5.60    3.50
  -4   9  -1   10.80    4.30
   4  -9   1    4.80    3.70
  -5   9  -1   22.10    4.90
   5  -9   1   18.10    4.80
  -6   9  -1    2.70    4.60
   6  -9   1   -2.50    4.10
  -7   9  -1    0.40    4.80
   7  -9   1   -1.30    4.30
  -8   9  -1   -1.00    5.00
   8  -9   1   -7.10    4.40
  17   8  -1    0.50    6.50
 -17  -8   1   11.60    5.60
  16   8  -1   -1.70    6.30
 -16  -8   1   -1.20    5.20
  15   8  -1   -6.00    4.50
  15   8  -1   -0.50    6.30
 -15  -8   1    0.40    4.90
  14   8  -1   29.70    7.50
  14   8  -1   33.00    5.60
 -14  -8   1   39.10    5.90
  13   8  -1   -1.30    6.00
  13   8  -1    8.30    4.50
 -13  -8   1    3.70    4.50
  12   8  -1   21.90    4.80
 -12  -8   1   19.70    4.70
  11   8  -1   41.80    5.20
 -11  -8   1   47.80    5.00
  10   8  -1   35.20    4.80
 -10  -8   1   33.80    4.50
   9   8  -1   36.70    4.70
  -9  -8   1   34.10    4.30
   8   8  -1   13.50    3.90
   8   8  -1    6.90    3.60
  -8  -8   1   12.70    3.20
   7   8  -1    1.20    3.30
   7   8  -1    4.10    3.40
  -7  -8   1    5.30    3.00
   6   8  -1  138.79    7.70
   6   8  -1  122.59    7.70
  -6  -8   1  104.39    7.00
  -6  -8   1  123.59    7.20
   5   8  -1   55.99    5.90
   5   8  -1   53.49    5.50
  -5  -8   1   61.79    5.20
   4   8  -1  220.08   13.70
   4   8  -1  251.87   12.00
   4   8  -1  254.47   11.60
  -4  -8   1  258.97   11.50
   3   8  -1    7.40    4.00
   3   8  -1   17.60    4.00
   3   8  -1   20.40    2.50
   3   8  -1   19.30    3.30
  -3  -8   1   15.00    2.90
   2   8  -1   64.09    4.00
   2   8  -1   77.39    5.70
   2   8  -1   62.79    6.60
  -2  -8   1   68.39    5.40
   1   8  -1   43.10    3.40
   1   8  -1   51.19    4.40
  -1  -8   1   48.80    4.20
   0   8  -1   17.60    3.50
   0   8  -1   20.10    2.60
   0  -8   1   15.60    3.30
  -1   8  -1   10.00    3.40
   1  -8   1    8.00    3.20
  -2   8  -1   11.70    3.70
   2  -8   1   18.80    3.40
  -3   8  -1   86.89    7.60
   3  -8   1   94.59    6.40
   3  -8   1   90.89    7.50
  -4   8  -1   27.20    4.60
   4  -8   1   20.40    4.30
   4  -8   1   25.40    4.00
  -5   8  -1    5.50    4.20
   5  -8   1    4.70    3.70
   5  -8   1    2.50    3.90
  -6   8  -1   -3.30    4.20
   6  -8   1    1.20    3.90
   6  -8   1    3.80    4.00
  -7   8  -1    1.60    4.60
   7  -8   1    4.00    4.40
   7  -8   1    5.60    4.10
  -8   8  -1    2.10    4.70
   8  -8   1   -0.80    4.10
  -9   8  -1    8.80    5.20
   9  -8   1   -2.40    4.00
  17   7  -1   13.00    6.60
 -17  -7   1   30.30    6.10
  16   7  -1    4.60    6.70
 -16  -7   1   13.80    5.50
  15   7  -1    5.20    6.40
  15   7  -1    3.50    4.50
 -15  -7   1   10.40    5.30
  14   7  -1    0.40    6.30
  14   7  -1    5.00    4.40
 -14  -7   1    0.50    4.60
  13   7  -1   85.69   10.10
  13   7  -1   96.89    8.60
 -13  -7   1   91.89    8.60
  12   7  -1   -0.20    4.00
 -12  -7   1    2.10    4.20
  11   7  -1   78.79    7.40
 -11  -7   1   84.79    7.40
  10   7  -1  115.39    8.10
 -10  -7   1  113.69    7.70
   9   7  -1  166.98    9.20
  -9  -7   1  152.28    8.80
   8   7  -1   -0.10    3.30
  -8  -7   1    4.30    2.70
  -8  -7   1    4.20    2.60
  -8  -7   1    0.80    2.70
   7   7  -1  171.68    8.90
   7   7  -1  142.89    8.50
  -7  -7   1  155.38    8.00
  -7  -7   1  177.58    8.60
  -7  -7   1  150.38    8.10
   6   7  -1  329.07   13.90
   6   7  -1  290.57   13.80
  -6  -7   1  306.67   13.60
  -6  -7   1  314.77   13.70
  -6  -7   1  304.37   13.40
   5   7  -1   12.90    3.40
   5   7  -1   15.90    3.20
  -5  -7   1    9.60    2.90
  -5  -7   1   15.20    2.30
  -5  -7   1   11.20    2.80
   4   7  -1  206.18   10.30
   4   7  -1  225.88   10.10
  -4  -7   1  212.68   10.10
  -4  -7   1  191.88    9.50
   3   7  -1   32.80    3.60
   3   7  -1   28.80    4.40
   3   7  -1   36.60    4.20
  -3  -7   1   44.40    4.40
  -3  -7   1   30.20    2.90
   2   7  -1    3.60    3.70
   2   7  -1    9.10    2.90
   2   7  -1    7.20    3.50
   2   7  -1   11.00    2.10
  -2  -7   1    8.50    2.40
   1   7  -1  182.38    9.00
   1   7  -1  168.28    7.70
  -1  -7   1  183.48    8.90
   0   7  -1  125.39    6.40
   0   7  -1  138.69    7.70
   0  -7   1  136.89    7.50
  -1   7  -1   58.79    5.30
   1  -7   1   55.99    5.40
   1  -7   1   36.00    5.80
  -2   7  -1  140.39    8.20
   2  -7   1  150.48    8.00
   2  -7   1  121.79   13.20
   2  -7   1  129.79    7.10
  -3   7  -1   11.00    3.70
   3  -7   1   17.40    3.50
   3  -7   1   15.00    3.10
   3  -7   1   11.30    5.70
  -4   7  -1    2.80    3.50
   4  -7   1   -0.70    3.10
   4  -7   1   -0.50    5.30
   4  -7   1    5.90    3.30
  -5   7  -1   41.00    4.80
   5  -7   1   24.40    6.60
   5  -7   1   38.70    4.70
   5  -7   1   31.60    4.50
  -6   7  -1   -1.10    3.90
   6  -7   1    4.80    3.90
   6  -7   1    0.80    3.70
  -7   7  -1    4.50    4.30
   7  -7   1    4.10    3.60
   7  -7   1    4.40    4.20
  -8   7  -1   13.90    4.80
   8  -7   1   17.40    5.00
   8  -7   1   14.30    4.50
  -9   7  -1    4.70    4.80
   9  -7   1    4.40    4.80
   9  -7   1    4.50    4.20
 -10   7  -1    4.60    5.00
  10  -7   1    2.70    4.60
  17   6  -1    9.20    6.40
 -17  -6   1   12.10    5.60
  16   6  -1   -0.70    6.20
 -16  -6   1    3.20    5.20
  15   6  -1    1.20    4.30
  15   6  -1   -8.40    5.60
 -15  -6   1    5.40    4.90
  14   6  -1   25.60    5.00
  14   6  -1   27.30    7.00
 -14  -6   1   34.00    5.60
  13   6  -1    9.10    5.90
  13   6  -1   11.60    4.40
 -13  -6   1   13.20    4.50
  12   6  -1    1.90    4.00
 -12  -6   1    3.00    4.10
  11   6  -1  109.29    8.10
 -11  -6   1  116.99    8.30
  10   6  -1   24.50    4.10
 -10  -6   1   17.70    3.80
   9   6  -1    4.10    3.30
  -9  -6   1    3.40    2.70
   8   6  -1   10.00    3.20
  -8  -6   1    6.60    2.50
  -8  -6   1    9.00    2.80
  -8  -6   1    9.20    2.80
   7   6  -1  643.34   25.10
  -7  -6   1  631.64   24.90
  -7  -6   1  573.64   24.70
  -7  -6   1  563.04   24.60
   6   6  -1  221.38   10.10
   6   6  -1  199.78   10.00
  -6  -6   1  213.08    9.90
  -6  -6   1  197.88    9.60
  -6  -6   1  202.68    9.50
   5   6  -1 1390.76   57.59
   5   6  -1 1480.65   57.79
  -5  -6   1 1381.16   57.49
  -5  -6   1 1564.64   57.79
   4   6  -1   89.19    8.30
   4   6  -1   82.29    5.80
   4   6  -1   82.89    6.00
   4   6  -1   80.19    5.00
  -4  -6   1   95.09    5.70
  -4  -6   1   75.59    4.90
   3   6  -1   29.00    4.20
   3   6  -1   32.50    3.90
   3   6  -1   40.10    3.80
   3   6  -1   37.30    3.40
  -3  -6   1   38.50    3.30
  -3  -6   1   34.50    3.10
   2   6  -1  469.75   19.10
   2   6  -1  477.15   19.50
   2   6  -1  463.15   21.30
   2   6  -1  438.26   18.90
  -2  -6   1  463.65   19.10
  -2  -6   1  443.16   18.90
   1   6  -1  235.58   10.50
   1   6  -1  249.68   11.10
   1   6  -1  260.27   14.60
   1   6  -1  258.77   11.40
  -1  -6   1  238.38   11.10
  -1  -6   1  269.57   11.40
   0   6  -1   81.29    4.50
   0   6  -1   87.59    5.70
   0  -6   1   75.19    5.60
  -1   6  -1   17.00    2.80
  -1   6  -1   23.10    2.80
   1  -6   1   22.50    2.70
   1  -6   1   14.40    4.60
  -2   6  -1   12.30    3.00
   2  -6   1   12.60    2.60
   2  -6   1   11.40    2.60
   2  -6   1    9.10    4.70
  -3   6  -1    4.60    3.00
   3  -6   1    4.20    4.60
   3  -6   1    9.00    2.80
   3  -6   1    7.90    2.80
  -4   6  -1    8.00    3.40
   4  -6   1   10.50    5.70
   4  -6   1   11.40    3.20
   4  -6   1    8.90    3.10
  -5   6  -1   45.40    4.70
   5  -6   1   45.90    4.80
   5  -6   1   31.70    7.10
   5  -6   1   47.50    4.70
  -6   6  -1   33.30    4.70
   6  -6   1   38.60    4.90
   6  -6   1   23.50    6.60
   6  -6   1   35.30    4.50
  -7   6  -1   22.90    4.50
   7  -6   1   14.60    4.70
   7  -6   1    7.20    6.10
   7  -6   1   20.80    4.30
  -8   6  -1    6.80    4.50
   8  -6   1    3.60    4.60
   8  -6   1    3.40    3.60
  -9   6  -1   20.20    5.00
   9  -6   1   16.70    4.40
   9  -6   1   14.40    5.40
 -10   6  -1    1.30    4.70
  10  -6   1    6.00    5.20
  10  -6   1    3.30    4.20
  11  -6   1   12.00    5.70
  11  -6   1    0.90    4.30
  17   5  -1    9.10    6.40
 -17  -5   1    0.50    5.20
  16   5  -1   -0.80    5.60
 -16  -5   1   -0.50    5.00
  15   5  -1   46.70    8.00
  15   5  -1   38.20    5.70
 -15  -5   1   64.49    6.50
  14   5  -1    4.70    4.20
  14   5  -1   -4.50    5.80
 -14  -5   1   -6.50    4.30
  13   5  -1   19.80    4.60
  13   5  -1   33.10    7.00
 -13  -5   1   24.10    4.80
  12   5  -1    5.50    5.40
  12   5  -1   16.80    4.10
 -12  -5   1   10.20    4.20
  11   5  -1   57.19    5.20
 -11  -5   1   52.49    5.20
  10   5  -1  175.08    9.70
 -10  -5   1  180.48    9.70
   9   5  -1   24.50    3.80
  -9  -5   1   29.00    3.70
  -9  -5   1   26.10    3.40
   8   5  -1   11.80    3.20
  -8  -5   1   13.30    2.80
  -8  -5   1    7.60    2.60
  -8  -5   1    5.60    2.70
   7   5  -1  603.84   23.20
  -7  -5   1  516.55   22.70
  -7  -5   1  590.54   23.00
  -7  -5   1  511.35   22.70
   6   5  -1   66.29    5.40
   6   5  -1   61.59    5.60
  -6  -5   1   70.19    5.10
  -6  -5   1   66.89    4.70
   5   5  -1   -0.40    2.60
   5   5  -1    2.50    2.10
   5   5  -1    4.20    2.90
  -5  -5   1    2.60    2.10
  -5  -5   1   -0.80    2.30
  -5  -5   1   -1.60    2.60
   4   5  -1  272.87   12.40
   4   5  -1  301.57   12.50
   4   5  -1  267.47   12.00
  -4  -5   1  294.47   12.30
  -4  -5   1  270.67   12.10
  -4  -5   1  286.77   12.20
   3   5  -1   17.40    3.10
   3   5  -1   11.60    3.40
   3   5  -1   19.20    2.70
   3   5  -1   11.80    2.20
  -3  -5   1   13.80    2.10
  -3  -5   1   14.30    2.40
   2   5  -1  198.88    9.50
   2   5  -1  222.38   12.30
   2   5  -1  222.08    9.90
   2   5  -1  213.18   10.20
  -2  -5   1  204.78    9.50
  -2  -5   1  228.18    9.70
   1   5  -1    3.60    2.20
   1   5  -1    2.70    2.70
   1   5  -1    4.70    1.90
   1   5  -1    3.20    1.80
  -1  -5   1    1.90    2.20
  -1  -5   1    4.20    1.90
   0   5  -1   19.50    4.40
   0   5  -1   23.30    2.40
   0   5  -1   24.70    2.90
   0   5  -1   20.70    2.40
   0  -5   1   23.40    2.80
   0  -5   1   22.10    2.50
   0  -5   1   14.10    4.30
  -1   5  -1   16.70    2.40
  -1   5  -1   19.20    2.80
  -1   5  -1    9.00    3.90
  -1   5  -1   19.10    2.70
   1  -5   1   18.30    2.50
   1  -5   1   17.50    2.50
   1  -5   1   14.50    2.30
   1  -5   1   10.70    4.50
  -2   5  -1    9.50    2.80
  -2   5  -1    3.90    2.30
   2  -5   1    8.20    2.40
   2  -5   1    8.50    2.30
   2  -5   1    3.40    4.30
  -3   5  -1  103.79    6.30
   3  -5   1   96.49   11.20
   3  -5   1   93.89    5.80
   3  -5   1  102.29    6.30
  -4   5  -1  226.48   10.90
   4  -5   1  227.28   15.80
   4  -5   1  232.78   10.90
   4  -5   1  219.08   10.90
  -5   5  -1   35.10    4.10
   5  -5   1   24.90    6.40
   5  -5   1   40.00    4.40
   5  -5   1   33.10    3.70
  -6   5  -1  139.29    8.90
   6  -5   1  129.39   14.80
   6  -5   1  158.48    9.00
   6  -5   1  145.29    8.80
  -7   5  -1    0.40    3.70
   7  -5   1    0.60    5.60
   7  -5   1    3.90    4.00
   7  -5   1   -2.90    3.30
  -8   5  -1    3.30    4.00
   8  -5   1   -1.40    6.20
   8  -5   1    0.80    3.70
   8  -5   1   -0.60    4.30
  -9   5  -1    9.10    4.50
   9  -5   1   14.10    5.20
   9  -5   1   11.00    4.30
 -10   5  -1   16.00    4.80
  10  -5   1    2.50    5.00
  10  -5   1   14.50    4.40
 -11   5  -1   -2.90    4.50
  11  -5   1    3.70    5.10
  11  -5   1    2.30    4.10
  16   4  -1   46.80    8.00
 -16  -4   1   47.80    6.50
  15   4  -1   -1.30    5.60
  15   4  -1    1.60    4.50
 -15  -4   1   -3.20    4.80
  14   4  -1   27.10    6.40
  14   4  -1   43.50    5.30
  14   4  -1   23.10    5.20
 -14  -4   1   37.70    5.50
  13   4  -1   43.20    5.20
  13   4  -1   42.70    7.00
  13   4  -1   30.40    5.50
 -13  -4   1   48.10    5.50
  12   4  -1   27.00    5.20
  12   4  -1   33.60    6.10
  12   4  -1   43.10    4.90
 -12  -4   1   43.40    4.80
  11   4  -1   -0.60    3.90
  11   4  -1    1.30    3.50
 -11  -4   1    0.30    3.50
 -11  -4   1    2.20    2.60
  10   4  -1   41.40    4.40
 -10  -4   1   44.50    4.40
   9   4  -1  193.68   10.00
  -9  -4   1  197.08    9.90
  -9  -4   1  199.08    9.60
   8   4  -1    5.10    2.90
  -8  -4   1    4.40    2.80
  -8  -4   1    6.40    2.70
  -8  -4   1    5.20    2.50
   7   4  -1    3.90    2.80
  -7  -4   1    1.80    2.50
  -7  -4   1   -1.60    2.70
  -7  -4   1   -1.10    2.40
   6   4  -1   -0.70    2.50
  -6  -4   1   -1.70    2.30
  -6  -4   1   -1.00    2.20
   5   4  -1  132.69    7.20
   5   4  -1  149.49    7.20
  -5  -4   1  126.89    6.80
  -5  -4   1  128.89    6.70
  -5  -4   1  156.68    7.00
   4   4  -1  414.96   17.80
   4   4  -1  397.36   17.50
   4   4  -1  451.35   17.70
  -4  -4   1  437.66   17.50
  -4  -4   1  429.36   17.60
  -4  -4   1  422.86   17.50
   3   4  -1  384.46   16.60
   3   4  -1  392.56   16.50
   3   4  -1  436.86   16.80
  -3  -4   1  393.86   16.50
  -3  -4   1  395.06   16.60
  -3  -4   1  417.16   16.60
   2   4  -1  450.55   19.00
   2   4  -1  476.05   20.40
   2   4  -1  487.55   19.10
   2   4  -1  434.96   18.90
  -2  -4   1  452.45   18.90
  -2  -4   1  491.35   19.00
   1   4  -1  208.78    9.10
   1   4  -1  222.28   11.80
   1   4  -1  214.78    9.50
  -1  -4   1  220.88    9.50
  -1  -4   1  210.08    9.30
   0   4  -1  131.29    6.00
   0   4  -1  130.49    6.60
   0   4  -1  127.59    6.40
   0  -4   1  134.09    6.30
   0  -4   1  130.09    6.60
   0  -4   1  130.59    9.70
  -1   4  -1  265.37   11.70
  -1   4  -1  282.77   12.00
  -1   4  -1  289.77   15.00
  -1   4  -1  271.77   11.90
   1  -4   1  273.17   11.90
   1  -4   1  280.67   11.90
   1  -4   1  282.37   15.50
   1  -4   1  272.77   11.70
  -2   4  -1  260.07   11.30
  -2   4  -1  253.67   11.10
  -2   4  -1  246.48   11.10
  -2   4  -1  233.68   14.10
   2  -4   1  254.17   11.00
   2  -4   1  264.57   15.50
   2  -4   1  258.07   11.20
   2  -4   1  253.47   11.00
  -3   4  -1    6.60    2.50
  -3   4  -1    9.10    2.40
   3  -4   1   11.00    2.50
   3  -4   1   10.40    2.80
   3  -4   1    7.70    4.60
  -4   4  -1   71.89    5.70
   4  -4   1   82.59    5.60
   4  -4   1   78.89    5.60
   4  -4   1   79.69   10.80
  -5   4  -1    3.00    2.70
   5  -4   1    3.80    3.20
   5  -4   1    0.10    4.60
   5  -4   1    1.90    2.50
  -6   4  -1  326.57   14.60
   6  -4   1  312.17   19.70
   6  -4   1  326.47   15.00
   6  -4   1  318.07   14.70
  -7   4  -1   -1.20    3.40
   7  -4   1   -1.70    5.20
   7  -4   1   -1.10    3.00
   7  -4   1    5.00    4.10
  -8   4  -1   54.29    5.30
   8  -4   1   38.20    7.60
   8  -4   1   63.69    6.50
   8  -4   1   55.69    5.20
  -9   4  -1    9.50    4.10
   9  -4   1    8.50    3.90
   9  -4   1    9.20    6.80
   9  -4   1   11.50    5.10
 -10   4  -1    5.20    4.40
  10  -4   1   10.10    5.30
  10  -4   1    4.50    4.00
 -11   4  -1    5.40    4.60
  11  -4   1    1.60    4.20
  11  -4   1    2.50    5.20
 -12   4  -1    2.00    4.70
  12  -4   1    4.90    4.40
  12  -4   1   15.30    5.90
  16   3  -1    5.50    5.70
 -16  -3   1   -2.50    5.10
  15   3  -1   39.00    5.70
  15   3  -1   32.70    6.60
 -15  -3   1   36.30    5.80
  14   3  -1   37.70    5.40
  14   3  -1   29.10    6.10
  14   3  -1   37.20    6.90
 -14  -3   1   47.60    5.70
  13   3  -1    4.40    5.00
  13   3  -1   12.80    4.20
  13   3  -1   16.30    6.10
 -13  -3   1   19.80    4.70
  12   3  -1  131.79   13.40
  12   3  -1  138.99   10.90
  12   3  -1  146.89    9.00
 -12  -3   1  143.59    9.20
  11   3  -1   32.20    4.10
  11   3  -1   16.70    4.80
  11   3  -1   28.30    5.80
 -11  -3   1   16.70    5.20
 -11  -3   1   35.60    4.40
  10   3  -1   12.10    3.40
  10   3  -1    7.20    4.00
 -10  -3   1   13.60    3.30
 -10  -3   1    5.00    2.90
   9   3  -1    0.00    2.80
   9   3  -1   -4.00    3.20
  -9  -3   1    1.80    2.90
  -9  -3   1    1.90    2.80
  -9  -3   1   -1.00    2.30
   8   3  -1   60.99    7.30
   8   3  -1   62.69    5.20
  -8  -3   1   59.79    4.90
  -8  -3   1   59.29    5.20
  -8  -3   1   53.19    5.80
   7   3  -1    5.30    2.80
  -7  -3   1    1.80    2.60
  -7  -3   1    4.10    2.70
   6   3  -1    1.20    2.60
  -6  -3   1    8.40    2.50
  -6  -3   1   -0.20    1.80
  -6  -3   1    1.90    2.60
   5   3  -1  126.49    6.40
  -5  -3   1  119.49    6.20
  -5  -3   1  112.19    6.10
  -5  -3   1  125.19    6.30
   4   3  -1    4.90    2.30
  -4  -3   1    5.90    1.90
  -4  -3   1    4.10    2.00
  -4  -3   1    6.10    2.00
   3   3  -1 1003.80   38.80
   3   3  -1  900.01   38.60
   3   3  -1  962.70   38.70
  -3  -3   1 1052.39   38.80
  -3  -3   1  963.70   38.60
  -3  -3   1  988.20   38.70
   2   3  -1 2578.24  102.49
   2   3  -1 2667.93  102.49
   2   3  -1 2518.45  102.39
  -2  -3   1 2706.83  102.49
  -2  -3   1 2618.54  102.49
   1   3  -1 1060.69   42.10
   1   3  -1 1041.70   40.90
   1   3  -1 1011.10   40.90
  -1  -3   1 1059.39   40.90
  -1  -3   1 1009.80   40.90
   0   3  -1  107.99    5.50
   0   3  -1  107.29    5.20
   0   3  -1  114.39    5.60
   0   3  -1  115.19    8.50
   0  -3   1  107.49    5.70
   0  -3   1  116.49    5.40
  -1   3  -1  655.63   26.30
  -1   3  -1  635.54   26.20
  -1   3  -1  670.93   26.40
   1  -3   1  645.54   26.20
   1  -3   1  653.43   26.30
   1  -3   1  667.53   26.30
   1  -3   1  677.33   28.40
  -2   3  -1    3.50    2.10
  -2   3  -1    6.70    2.00
  -2   3  -1    5.50    2.40
   2  -3   1    5.30    2.20
   2  -3   1    6.10    2.00
   2  -3   1   -1.60    3.70
   2  -3   1    3.90    1.70
  -3   3  -1  160.18    7.60
  -3   3  -1  141.89   12.70
  -3   3  -1  161.08    7.80
   3  -3   1  147.29    7.30
   3  -3   1  162.58    7.90
   3  -3   1  154.88   12.50
   3  -3   1  162.98    7.60
  -4   3  -1   41.30    3.40
  -4   3  -1   35.90    3.30
   4  -3   1   28.80    5.20
   4  -3   1   40.70    3.40
   4  -3   1   47.70    4.70
  -5   3  -1   -2.20    2.30
  -5   3  -1    1.60    2.40
   5  -3   1   -2.60    2.90
   5  -3   1   -0.40    2.20
   5  -3   1   -1.40    4.10
  -6   3  -1   -0.40    2.60
   6  -3   1    3.80    3.50
   6  -3   1    2.10    4.80
   6  -3   1    2.20    2.50
  -7   3  -1    5.60    3.10
   7  -3   1    7.10    3.10
   7  -3   1    2.10    3.70
   7  -3   1    3.50    5.30
  -8   3  -1   96.79    7.30
   8  -3   1   97.09    7.60
   8  -3   1  105.89   14.20
   8  -3   1   88.39    8.00
  -9   3  -1   52.59    5.10
   9  -3   1   36.80    7.40
   9  -3   1   50.59    6.30
   9  -3   1   52.59    5.20
 -10   3  -1   -1.50    4.00
  10  -3   1    0.40    4.80
  10  -3   1    1.40    3.80
 -11   3  -1   -3.00    4.30
  11  -3   1    2.80    5.10
  11  -3   1    3.00    4.00
 -12   3  -1    9.40    4.80
  12  -3   1   15.80    6.10
  12  -3   1    6.30    4.30
 -13   3  -1    8.00    5.00
  13  -3   1    6.90    6.20
  16   2  -1   16.30    6.20
 -16  -2   1   10.40    5.60
  15   2  -1   38.50    7.00
  15   2  -1   40.60    5.90
 -15  -2   1   49.50    6.30
  14   2  -1    4.30    5.80
  14   2  -1    7.00    5.70
  14   2  -1    9.20    4.40
 -14  -2   1   12.00    4.90
  13   2  -1   50.29    5.40
  13   2  -1   31.10    6.70
  13   2  -1   46.50    6.80
 -13  -2   1   47.20    5.60
  12   2  -1   46.30    7.20
  12   2  -1   64.69    5.80
  12   2  -1   66.29    7.20
 -12  -2   1   71.49    6.00
  11   2  -1  129.39    8.40
  11   2  -1  122.69   12.90
  11   2  -1  129.29    9.70
 -11  -2   1  123.79    8.50
  10   2  -1   73.09    6.30
  10   2  -1   61.89   10.20
  10   2  -1   80.09    7.60
 -10  -2   1   71.09    6.40
   9   2  -1   -0.60    3.60
   9   2  -1   -3.10    2.70
  -9  -2   1   -2.00    2.80
  -9  -2   1    1.00    2.70
   8   2  -1   25.50    4.20
   8   2  -1   34.30    3.50
  -8  -2   1   35.50    3.60
  -8  -2   1   36.80    6.00
  -8  -2   1   31.00    3.50
   7   2  -1  166.78    8.20
   7   2  -1  170.48   10.60
  -7  -2   1  150.88    9.30
  -7  -2   1  150.18    8.00
  -7  -2   1  156.58    8.10
   6   2  -1    0.90    2.50
   6   2  -1    8.90    3.00
  -6  -2   1    5.90    2.60
  -6  -2   1    4.10    2.40
  -6  -2   1    3.00    2.50
   5   2  -1   12.70    2.60
   5   2  -1   15.10    2.60
  -5  -2   1    8.50    2.10
  -5  -2   1   13.70    2.40
  -5  -2   1   16.90    2.60
   4   2  -1  352.56   14.40
  -4  -2   1  342.27   14.20
  -4  -2   1  336.77   14.20
   3   2  -1  769.72   30.20
   3   2  -1  795.02   30.40
  -3  -2   1  689.23   30.00
  -3  -2   1  791.82   30.20
  -3  -2   1  758.02   30.20
   2   2  -1   37.90    3.20
   2   2  -1   31.10    2.70
   2   2  -1   29.30    2.90
  -2  -2   1   35.40    2.90
  -2  -2   1   29.70    2.90
  -2  -2   1   32.30    2.80
   1   2  -1  565.24   22.50
   1   2  -1  572.84   22.60
  -1  -2   1  559.54   22.50
  -1  -2   1  573.04   22.60
   0   2  -1  851.71   33.90
   0   2  -1  887.01   35.20
   0   2  -1  865.11   34.00
   0   2  -1  845.82   34.00
   0  -2   1  855.91   33.90
   0  -2   1  869.01   34.00
   0  -2   1  855.51   34.00
  -1   2  -1  214.68    9.10
  -1   2  -1  223.58    9.20
  -1   2  -1  213.28    9.10
   1  -2   1  215.48    9.20
   1  -2   1  212.68    9.10
   1  -2   1  213.68   11.60
  -2   2  -1  305.97   13.10
  -2   2  -1  319.27   13.00
  -2   2  -1  312.67   13.00
   2  -2   1  319.17   15.60
   2  -2   1  313.57   13.00
   2  -2   1  304.57   13.10
  -3   2  -1  162.88   10.60
  -3   2  -1  168.58    7.90
  -3   2  -1  168.28    7.70
   3  -2   1  165.68    8.10
   3  -2   1  161.88   11.60
   3  -2   1  171.28    7.70
  -4   2  -1   48.20    4.20
  -4   2  -1   50.59    8.20
  -4   2  -1   44.70    4.30
   4  -2   1   41.60    4.70
   4  -2   1   32.10    5.20
   4  -2   1   54.39    4.20
  -5   2  -1   29.30    2.90
  -5   2  -1   34.10    3.30
   5  -2   1   40.50    4.00
   5  -2   1   25.90    5.20
   5  -2   1   37.80    3.20
  -6   2  -1  230.48   11.10
  -6   2  -1  244.58   11.00
   6  -2   1  253.17   11.30
   6  -2   1  235.78   11.60
   6  -2   1  242.08   15.70
  -7   2  -1  244.58   11.50
   7  -2   1  240.88   12.10
   7  -2   1  250.57   11.60
   7  -2   1  245.58   16.60
  -8   2  -1   11.40    3.30
   8  -2   1   19.90    3.70
   8  -2   1   14.50    4.20
   8  -2   1   13.60    5.50
  -9   2  -1   68.89    6.70
   9  -2   1   45.30    7.60
   9  -2   1   73.89    7.00
   9  -2   1   66.79    7.40
 -10   2  -1   71.69    7.10
  10  -2   1   45.20    8.00
  10  -2   1   62.09    6.90
  10  -2   1   75.99    7.30
 -11   2  -1   36.80    5.20
  11  -2   1   39.30    5.30
  11  -2   1   42.90    6.40
 -12   2  -1   11.90    4.70
  12  -2   1   16.80    4.60
  12  -2   1   13.50    5.80
 -13   2  -1   61.59    6.60
  13  -2   1   68.09    6.90
  13  -2   1   63.69    7.80
  15   1  -1   16.60    5.90
  15   1  -1    8.20    5.00
 -15  -1   1    2.30    5.00
  14   1  -1   11.50    4.70
  14   1  -1   11.10    6.20
  14   1  -1    8.00    5.40
 -14  -1   1   13.50    5.00
  13   1  -1   46.80    7.70
  13   1  -1   69.09    6.20
  13   1  -1   76.29    8.30
 -13  -1   1   73.39    6.50
  12   1  -1   17.40    6.30
  12   1  -1   28.40    4.50
  12   1  -1   27.90    5.60
 -12  -1   1   23.40    4.70
  11   1  -1    7.60    3.60
  11   1  -1    8.70    4.80
  11   1  -1    0.90    5.10
 -11  -1   1   10.00    3.90
  10   1  -1   30.70    5.40
  10   1  -1   32.00    4.10
  10   1  -1   22.30    5.30
 -10  -1   1   33.10    4.10
   9   1  -1  160.98    9.80
   9   1  -1  177.58   12.80
   9   1  -1  167.58    9.10
  -9  -1   1  170.18    9.00
   8   1  -1   97.99    9.90
   8   1  -1   98.09    6.20
  -8  -1   1  102.99    6.20
  -8  -1   1   94.19    6.00
  -8  -1   1   91.89    8.30
   7   1  -1  131.19   10.00
   7   1  -1  120.49    6.80
  -7  -1   1  122.19    6.80
  -7  -1   1  116.79    8.80
  -7  -1   1  120.89    6.80
   6   1  -1   80.09    5.40
   6   1  -1   96.79    8.60
   6   1  -1   75.09    5.10
  -6  -1   1   73.69    5.30
  -6  -1   1   78.19    7.20
  -6  -1   1   75.19    5.20
   5   1  -1   16.60    2.60
   5   1  -1   14.40    3.20
  -5  -1   1   12.20    2.70
  -5  -1   1   18.20    2.60
  -5  -1   1   18.10    2.60
   4   1  -1  283.17   11.90
   4   1  -1  274.77   12.90
   4   1  -1  275.37   13.00
  -4  -1   1  291.77   11.90
  -4  -1   1  286.37   11.90
  -4  -1   1  268.57   12.70
   3   1  -1  996.80   41.10
   3   1  -1 1033.10   40.70
   3   1  -1 1052.69   40.80
  -3  -1   1 1050.39   40.70
  -3  -1   1  983.30   41.10
  -3  -1   1 1061.49   40.70
   2   1  -1   -1.10    1.30
   2   1  -1   -0.80    1.50
   2   1  -1   -0.70    1.60
  -2  -1   1    0.50    1.40
  -2  -1   1   -2.10    1.30
  -2  -1   1   -0.80    1.40
   1   1  -1   12.40    1.20
   1   1  -1   11.50    1.30
  -1  -1   1   13.40    1.30
  -1  -1   1   11.50    1.20
   0   1  -1   12.40    1.40
   0   1  -1   14.30    1.20
   0   1  -1   14.90    1.30
   0  -1   1   12.70    1.20
  -1   1  -1  400.56   16.20
  -1   1  -1  398.56   16.30
  -1   1  -1  398.46   16.20
   1  -1   1  413.96   16.30
   1  -1   1  417.96   16.20
  -2   1  -1  220.98    9.80
  -2   1  -1  227.08    9.50
  -2   1  -1  230.08    9.50
  -2   1  -1  228.48   11.70
   2  -1   1  224.38   11.90
   2  -1   1  227.18    9.50
   2  -1   1  227.58    9.80
  -3   1  -1   91.19    7.70
  -3   1  -1   86.79    4.70
  -3   1  -1   85.29    4.90
  -3   1  -1   87.29    5.10
   3  -1   1   89.29    8.40
   3  -1   1   84.39    5.20
   3  -1   1   90.79    4.80
  -4   1  -1   -1.10    2.00
  -4   1  -1   -0.10    2.00
  -4   1  -1    1.80    2.80
   4  -1   1   -0.70    3.90
   4  -1   1   -1.30    2.60
   4  -1   1   -0.90    1.80
  -5   1  -1  472.55   19.20
  -5   1  -1  440.26   21.40
  -5   1  -1  471.65   19.10
   5  -1   1  457.55   19.60
   5  -1   1  481.05   22.50
   5  -1   1  454.05   19.10
  -6   1  -1  373.76   16.10
  -6   1  -1  378.46   16.10
   6  -1   1  370.46   16.60
   6  -1   1  375.86   16.10
   6  -1   1  401.26   20.00
  -7   1  -1   20.90    3.30
  -7   1  -1   24.90    3.20
   7  -1   1   18.20    5.00
   7  -1   1   24.00    4.00
   7  -1   1   26.10    3.20
  -8   1  -1  109.49    6.90
   8  -1   1  103.59    7.00
   8  -1   1   93.99    7.60
   8  -1   1  101.09   12.30
  -9   1  -1    2.80    3.30
   9  -1   1    0.00    3.10
   9  -1   1    0.10    4.00
   9  -1   1    3.40    5.20
 -10   1  -1    3.90    3.70
  10  -1   1    6.30    4.60
  10  -1   1   -3.10    3.40
  10  -1   1    0.70    5.50
 -11   1  -1   46.90    5.40
  11  -1   1   41.90    6.30
  11  -1   1   49.20    5.20
 -12   1  -1   -1.40    4.10
  12  -1   1    6.20    5.10
  12  -1   1   -1.10    4.00
 -13   1  -1    2.90    4.60
  13  -1   1    9.20    5.80
  13  -1   1   -0.20    4.30
 -14   1  -1    2.50    4.70
  14  -1   1    8.30    5.90
  15   0  -1    8.00    5.50
  15   0  -1    3.90    5.10
 -15   0   1   -2.10    4.90
  14   0  -1   27.30    6.20
  14   0  -1   16.30    6.80
  14   0  -1   21.80    5.20
 -14   0   1   25.10    5.50
  13   0  -1   51.29    5.80
  13   0  -1   55.89    7.40
  13   0  -1   37.40    7.70
 -13   0   1   52.99    6.00
  12   0  -1    7.30    6.10
  12   0  -1   10.20    4.10
  12   0  -1   14.50    5.10
 -12   0   1   14.60    4.60
  11   0  -1   46.10    6.40
  11   0  -1   22.90    6.60
  11   0  -1   37.70    4.80
 -11   0   1   42.90    4.90
  10   0  -1   -6.00    3.10
  10   0  -1   -1.40    4.70
  10   0  -1   -0.20    4.20
 -10   0   1    2.60    3.30
   9   0  -1   67.09   10.70
   9   0  -1   65.79    6.10
   9   0  -1   65.19    6.90
  -9   0   1   67.09    6.10
   8   0  -1   95.09   10.40
   8   0  -1   88.89    7.10
   8   0  -1  100.79    6.40
  -8   0   1   97.79    6.40
   7   0  -1   16.10    4.20
   7   0  -1   17.40    2.80
  -7   0   1   13.30    3.40
  -7   0   1   16.00    2.90
  -7   0   1   18.30    2.90
   6   0  -1  256.97   14.00
   6   0  -1  242.88   10.80
   6   0  -1  237.18   11.00
  -6   0   1  249.58   11.10
  -6   0   1  231.88   13.00
  -6   0   1  263.27   11.20
   5   0  -1   77.99    4.60
   5   0  -1   83.89    5.00
   5   0  -1   96.39    8.50
  -5   0   1   77.69    5.00
  -5   0   1   75.29    5.00
  -5   0   1   72.89    7.10
   4   0  -1 2619.34  104.29
   4   0  -1 2614.04  103.19
   4   0  -1 2708.03  103.29
  -4   0   1 2630.34  103.29
  -4   0   1 2615.64  103.19
  -4   0   1 2628.44  104.19
   3   0  -1  225.68    9.60
   3   0  -1  229.38   11.30
   3   0  -1  225.98    9.70
  -3   0   1  235.28    9.70
  -3   0   1  224.98    9.70
  -3   0   1  222.98   11.00
   2   0  -1   72.19    3.80
   2   0  -1   71.89    3.50
   2   0  -1   70.69    5.20
   2   0  -1   70.29    3.60
  -2   0   1   70.69    3.80
  -2   0   1   60.89    3.70
  -2   0   1   70.69    3.70
  -2   0   1   65.19    5.00
   1   0  -1   13.50    1.30
   1   0  -1   10.80    1.00
   1   0  -1   10.70    1.40
   1   0  -1   11.70    1.10
  -1   0   1   14.90    1.40
  -1   0   1    8.40    1.30
  -1   0   1   10.80    1.00
   0   0  -1    0.10    0.30
   0   0   1    0.00    0.80
   0   0   1    0.10    0.40
  -1   0  -1   -0.30    0.70
  -1   0  -1    0.30    0.70
  -1   0  -1    1.00    1.10
   1   0   1    0.30    0.70
   1   0   1    0.00    0.70
   1   0   1   -1.10    1.10
   1   0   1    0.70    1.10
  -2   0  -1   12.50    2.70
  -2   0  -1   17.90    2.30
  -2   0  -1   12.20    1.50
  -2   0  -1   12.20    1.50
   2   0   1   17.40    2.20
   2   0   1   10.40    1.40
   2   0   1   10.90    1.50
   2   0   1    8.10    2.60
  -3   0  -1   23.90    3.20
  -3   0  -1   29.90    3.00
  -3   0  -1   25.50    2.20
  -3   0  -1   22.50    2.10
   3   0   1   27.10    2.80
   3   0   1   23.10    2.10
   3   0   1   18.50    3.40
  -4   0  -1   98.69    7.50
  -4   0  -1  102.49    5.20
  -4   0  -1   93.09    5.20
   4   0   1  110.59    8.70
   4   0   1   96.39    5.20
   4   0   1  100.99    5.80
  -5   0  -1    2.10    2.00
  -5   0  -1    5.40    2.30
  -5   0  -1    2.60    3.00
   5   0   1    1.00    2.00
   5   0   1    4.80    2.90
   5   0   1    2.20    4.10
  -6   0  -1   87.09    5.50
  -6   0  -1   81.79    5.30
  -6   0  -1   85.89    8.40
   6   0   1   83.19   10.20
   6   0   1   83.39    5.30
   6   0   1   74.79    6.00
  -7   0  -1  100.49    5.90
  -7   0  -1   94.59    5.80
  -7   0  -1   78.09   13.70
   7   0   1   89.99    5.90
   7   0   1   91.89   10.60
   7   0   1   91.29    6.50
  -8   0  -1    9.10    2.90
  -8   0  -1    1.80    2.70
   8   0   1   -2.20    4.20
   8   0   1   -5.50    2.60
   8   0   1    1.60    3.30
  -9   0  -1    3.90    3.10
   9   0   1    1.30    3.00
   9   0   1    4.80    3.80
   9   0   1    7.00    4.90
 -10   0  -1    3.10    3.50
  10   0   1    1.70    3.40
  10   0   1    0.60    4.20
  10   0   1   -1.30    5.10
 -11   0  -1   32.10    4.70
  11   0   1   38.10    4.70
  11   0   1   37.40    5.80
 -12   0  -1   -0.60    4.10
  12   0   1    1.30    3.80
  12   0   1    2.90    5.10
 -13   0  -1   26.90    5.10
  13   0   1   23.30    4.90
  13   0   1   35.20    6.70
 -14   0  -1   -0.10    4.50
  14   0   1   -3.20    5.30
 -15   0  -1   -3.10    4.90
  15   0   1    9.50    6.40
  14  -1  -1   11.60    6.80
  14  -1  -1    6.20    5.30
  14  -1  -1   -6.00    4.30
 -14   1   1    4.70    4.80
  13  -1  -1   11.10    6.70
  13  -1  -1   16.60    5.80
  13  -1  -1    2.50    4.40
 -13   1   1   13.70    4.90
  12  -1  -1    0.30    3.90
  12  -1  -1   -1.70    5.80
  12  -1  -1   -2.00    4.80
 -12   1   1    0.60    4.20
  11  -1  -1    4.90    6.10
  11  -1  -1   12.70    4.10
  11  -1  -1   16.60    5.20
 -11   1   1    9.90    4.10
  10  -1  -1   10.70    4.60
  10  -1  -1   11.30    3.70
  10  -1  -1    6.10    5.50
 -10   1   1   20.00    4.10
   9  -1  -1   -1.20    3.00
   9  -1  -1    1.50    3.70
   9  -1  -1   -1.20    4.60
  -9   1   1   -3.00    3.00
   8  -1  -1   69.49    5.90
   8  -1  -1   62.59    6.80
   8  -1  -1   67.29   10.50
  -8   1   1   73.09    5.90
   7  -1  -1  265.07   15.50
   7  -1  -1  263.67   12.70
   7  -1  -1  262.17   12.00
  -7   1   1  262.87   11.90
   6  -1  -1    5.20    3.10
   6  -1  -1    4.50    3.90
   6  -1  -1    4.00    2.40
  -6   1   1    5.70    2.40
  -6   1   1    5.20    3.20
  -6   1   1    0.70    2.60
   5  -1  -1   12.60    3.70
   5  -1  -1    3.80    1.90
   5  -1  -1    5.30    2.30
  -5   1   1    3.80    2.20
  -5   1   1    5.70    3.10
  -5   1   1    2.60    2.40
   4  -1  -1  818.82   33.00
   4  -1  -1  846.72   34.90
   4  -1  -1  835.02   33.00
  -4   1   1  815.32   33.00
  -4   1   1  853.91   33.10
  -4   1   1  802.92   34.50
   3  -1  -1  608.74   23.90
   3  -1  -1  611.74   24.00
   3  -1  -1  613.84   25.50
  -3   1   1  519.85   25.10
  -3   1   1  619.54   24.00
  -3   1   1  617.74   24.00
   2  -1  -1  512.75   20.30
   2  -1  -1  513.55   21.60
   2  -1  -1  502.65   20.20
   2  -1  -1  509.75   20.30
  -2   1   1  504.35   20.30
  -2   1   1  507.45   20.30
  -2   1   1  497.65   21.40
   1  -1  -1   25.50    2.30
   1  -1  -1   22.90    2.00
   1  -1  -1   24.00    1.90
   1  -1  -1   25.10    3.80
  -1   1   1   18.50    1.70
  -1   1   1   27.20    2.00
   0  -1  -1    0.30    0.50
   0  -1  -1    0.30    0.40
   0  -1  -1   -0.50    0.90
   0   1   1    0.70    0.80
   0   1   1   -0.50    1.20
   0   1   1    0.30    0.40
  -1  -1  -1   96.19    4.30
  -1  -1  -1  118.69    4.50
  -1  -1  -1  116.99    4.70
  -1  -1  -1   98.59    4.30
   1   1   1   92.99    4.30
   1   1   1  119.49    4.50
   1   1   1   96.89    4.30
   1   1   1  112.29    4.60
  -2  -1  -1  212.88    9.40
  -2  -1  -1  214.68    9.10
  -2  -1  -1  208.78    9.10
  -2  -1  -1  242.08   10.00
  -2  -1  -1  241.28    9.20
   2   1   1  219.08    9.10
   2   1   1  241.38    9.50
   2   1   1  217.08    9.10
  -3  -1  -1   48.70    3.20
  -3  -1  -1   55.69    5.50
  -3  -1  -1   59.39    3.50
   3   1   1   54.49    3.90
   3   1   1   48.50    5.90
   3   1   1   51.99    3.30
   3   1   1   52.79    3.30
  -4  -1  -1  121.49    7.50
  -4  -1  -1  114.09    5.80
  -4  -1  -1  120.69    5.90
   4   1   1  127.09    8.30
   4   1   1  120.59    6.30
   4   1   1  121.39    5.80
  -5  -1  -1   12.40    2.30
  -5  -1  -1   11.40    2.20
  -5  -1  -1   10.90    2.90
   5   1   1    9.40    3.50
   5   1   1   11.30    2.20
   5   1   1   11.80    2.80
  -6  -1  -1   64.39    4.80
  -6  -1  -1   63.89    4.70
  -6  -1  -1   71.39    7.50
   6   1   1   63.79    4.20
   6   1   1   66.09    4.70
   6   1   1   61.89    5.20
   6   1   1   61.99    9.30
  -7  -1  -1    5.80    2.60
  -7  -1  -1    5.30    2.40
  -7  -1  -1    1.90    3.00
   7   1   1    9.70    2.50
   7   1   1   10.90    3.10
   7   1   1    4.80    3.90
  -8  -1  -1  186.48    9.00
  -8  -1  -1  159.38   11.30
  -8  -1  -1  185.48    9.00
   8   1   1  194.78    9.10
   8   1   1  191.78   12.90
   8   1   1  168.38    9.70
  -9  -1  -1   -2.50    2.90
  -9  -1  -1    2.00    2.80
   9   1   1    2.60    3.80
   9   1   1    0.20    2.80
   9   1   1   -2.60    4.20
 -10  -1  -1   87.79    7.00
  10   1   1   92.09    7.20
  10   1   1   85.19    8.00
  10   1   1   99.49   12.30
 -11  -1  -1   55.79    5.30
  11   1   1   49.40    6.50
  11   1   1   55.89    5.20
 -12  -1  -1   79.39    7.60
  12   1   1   51.39    6.90
  12   1   1   73.59    6.10
 -13  -1  -1    3.60    4.40
  13   1   1   -0.90    4.00
  13   1   1    6.70    5.30
 -14  -1  -1   -1.30    4.60
  14   1   1    4.70    5.50
  14   1   1    4.40    4.60
 -15  -1  -1    8.10    5.00
  15   1   1    6.50    6.10
  14  -2  -1    2.90    4.40
  14  -2  -1    3.50    5.30
 -14   2   1   -6.00    4.70
  13  -2  -1   13.40    6.90
  13  -2  -1   18.60    6.20
  13  -2  -1   13.10    4.70
 -13   2   1   12.50    5.00
  12  -2  -1   41.40    5.40
  12  -2  -1   41.90    6.70
  12  -2  -1   27.00    7.30
 -12   2   1   46.20    5.70
  11  -2  -1   15.30    4.30
  11  -2  -1   19.50    5.40
  11  -2  -1   14.20    6.60
 -11   2   1   17.80    4.50
  10  -2  -1   28.40    4.30
  10  -2  -1   19.70    5.00
  10  -2  -1   16.60    6.50
 -10   2   1   27.60    4.50
   9  -2  -1   99.99    8.20
   9  -2  -1  106.69    7.60
   9  -2  -1  103.39   13.70
  -9   2   1  103.49    7.80
   8  -2  -1   53.49    6.20
   8  -2  -1   47.60    4.40
  -8   2   1   44.30    4.30
   7  -2  -1   20.70    3.90
   7  -2  -1   23.00    3.20
   7  -2  -1   18.30    4.80
  -7   2   1   19.60    3.00
   6  -2  -1  131.19    7.00
   6  -2  -1  137.29   11.50
   6  -2  -1  117.79    7.70
  -6   2   1  129.49    7.10
  -6   2   1  130.49    7.10
   5  -2  -1  721.53   30.00
   5  -2  -1  755.12   29.70
   5  -2  -1  770.22   32.80
   5  -2  -1  744.23   29.70
  -5   2   1  722.63   29.70
  -5   2   1  693.93   31.90
  -5   2   1  739.73   29.80
   4  -2  -1  272.17   11.80
   4  -2  -1  271.87   12.10
   4  -2  -1  274.07   11.80
   4  -2  -1  283.77   14.90
  -4   2   1  275.37   11.80
  -4   2   1  269.17   14.40
  -4   2   1  266.77   11.80
   3  -2  -1   34.00    2.60
   3  -2  -1   27.50    2.40
   3  -2  -1   26.90    3.90
  -3   2   1   19.50    3.20
  -3   2   1   27.50    2.50
  -3   2   1   34.40    3.30
   2  -2  -1  273.07   13.50
   2  -2  -1  272.17   11.40
   2  -2  -1  269.27   11.40
  -2   2   1  276.57   11.40
  -2   2   1  272.87   11.40
   1  -2  -1  208.28    9.00
   1  -2  -1  214.88    9.00
   1  -2  -1  226.58   11.10
  -1   2   1  214.18    9.10
  -1   2   1  213.38    9.00
   0  -2  -1  244.78   10.10
   0  -2  -1  249.88   11.20
   0  -2  -1  248.88   10.10
   0   2   1  257.47   11.20
   0   2   1  247.88   10.10
  -1  -2  -1   38.30    2.10
  -1  -2  -1   39.20    2.10
  -1  -2  -1   36.30    3.10
  -1  -2  -1   39.90    2.20
  -1  -2  -1   34.90    2.70
   1   2   1   42.10    2.20
   1   2   1   35.90    2.10
   1   2   1   41.10    3.20
   1   2   1   37.50    2.20
   1   2   1   39.90    3.30
  -2  -2  -1  104.89    4.90
  -2  -2  -1  116.79    5.50
  -2  -2  -1  108.79    5.00
   2   2   1  125.89    5.20
   2   2   1  120.69    5.60
   2   2   1  109.69    5.00
   2   2   1  112.09    4.90
  -3  -2  -1  493.85   18.90
  -3  -2  -1  454.05   18.50
  -3  -2  -1  463.05   18.50
   3   2   1  502.65   18.90
   3   2   1  427.66   18.50
   3   2   1  443.46   18.50
  -4  -2  -1   82.09    4.60
  -4  -2  -1   75.19    5.50
  -4  -2  -1   78.79    4.50
   4   2   1   81.39    4.30
   4   2   1   90.39    5.40
   4   2   1   87.49    4.50
  -5  -2  -1  211.78   10.40
  -5  -2  -1  214.18    9.40
  -5  -2  -1  208.18    9.30
   5   2   1  223.08   11.00
   5   2   1  213.08   10.10
   5   2   1  203.78    9.30
  -6  -2  -1  146.49    7.10
  -6  -2  -1  153.38    9.00
  -6  -2  -1  133.19    6.90
   6   2   1  132.69    6.70
   6   2   1  141.09    7.90
   6   2   1  137.59    7.00
   6   2   1  138.19   10.00
  -7  -2  -1   78.29    5.10
  -7  -2  -1   78.29    7.30
  -7  -2  -1   67.89    5.10
   7   2   1   73.39    5.20
   7   2   1   68.89    8.70
   7   2   1   68.69    5.60
  -8  -2  -1  139.09    7.60
  -8  -2  -1  137.99    9.60
  -8  -2  -1  152.98    7.60
   8   2   1  150.08    7.70
   8   2   1  155.18   11.00
   8   2   1  137.99    8.20
  -9  -2  -1  129.09    7.40
  -9  -2  -1  108.39    9.50
  -9  -2  -1  128.19    7.40
   9   2   1  129.19    7.30
   9   2   1  131.89   11.10
   9   2   1  108.99    7.90
 -10  -2  -1   86.59    6.70
  10   2   1   80.69    7.70
  10   2   1   91.39   11.20
  10   2   1   84.89    6.60
 -11  -2  -1   10.50    3.70
  11   2   1    3.20    4.60
  11   2   1    4.50    3.60
 -12  -2  -1    2.50    3.90
  12   2   1    1.30    3.60
  12   2   1    1.00    4.70
 -13  -2  -1    9.00    4.40
  13   2   1   10.90    5.50
  13   2   1   11.90    4.30
 -14  -2  -1    1.10    4.50
  14   2   1   -2.90    4.10
  14   2   1    6.00    5.30
 -15  -2  -1    7.10    5.00
  15   2   1    8.00    6.00
 -16  -2  -1    4.90    5.20
  16   2   1    4.50    5.80
  13  -3  -1    7.40    5.60
  13  -3  -1    6.70    4.70
  13  -3  -1   11.80    7.00
 -13   3   1   13.30    5.20
  12  -3  -1    4.70    4.50
  12  -3  -1   12.60    7.20
  12  -3  -1   14.90    5.50
 -12   3   1    7.10    4.70
  11  -3  -1   68.59    6.30
  11  -3  -1   72.29    8.30
  11  -3  -1   47.70    8.30
 -11   3   1   63.79    6.20
  10  -3  -1   -4.70    3.40
  10  -3  -1    2.30    4.60
  10  -3  -1   -4.70    5.70
 -10   3   1    2.90    3.90
   9  -3  -1   14.40    6.60
   9  -3  -1   25.60    5.20
   9  -3  -1   30.00    4.10
  -9   3   1   27.60    4.30
   8  -3  -1   43.70    5.50
   8  -3  -1   37.40    4.30
   8  -3  -1   25.10    6.10
  -8   3   1   43.30    4.40
   7  -3  -1   77.19    6.20
   7  -3  -1   73.79    6.60
   7  -3  -1   72.19   11.70
  -7   3   1   76.59    6.10
   6  -3  -1 1035.60   40.80
   6  -3  -1  995.60   44.00
   6  -3  -1  998.40   41.00
  -6   3   1 1024.10   40.80
   5  -3  -1  210.38   13.70
   5  -3  -1  188.58    9.60
   5  -3  -1  205.88    9.50
  -5   3   1  191.08    9.40
  -5   3   1  193.98    9.40
   4  -3  -1 1758.42   68.49
   4  -3  -1 1686.63   65.99
   4  -3  -1 1676.73   65.89
   4  -3  -1 1663.83   65.79
  -4   3   1 1677.23   65.89
  -4   3   1 1544.95   67.79
   3  -3  -1    3.80    2.50
   3  -3  -1    0.30    1.90
   3  -3  -1    0.80    2.00
  -3   3   1    4.40    2.20
  -3   3   1    1.40    2.80
  -3   3   1    1.40    2.10
   2  -3  -1 2671.23  102.49
   2  -3  -1 2579.84  104.09
   2  -3  -1 2641.14  102.49
   2  -3  -1 2606.84  102.59
  -2   3   1 2541.65  102.49
  -2   3   1 2666.53  102.59
   1  -3  -1  367.26   14.80
   1  -3  -1  376.56   15.10
   1  -3  -1  365.86   15.00
   1  -3  -1  378.96   17.10
  -1   3   1  361.76   15.10
  -1   3   1  366.56   15.10
  -1   3   1  362.56   16.80
   0  -3  -1   25.00    2.00
   0  -3  -1   15.80    2.90
   0  -3  -1   22.90    1.90
   0   3   1   21.60    2.00
   0   3   1   15.40    2.80
  -1  -3  -1   43.30    3.70
  -1  -3  -1   34.40    2.90
  -1  -3  -1   33.00    2.70
  -1  -3  -1   48.20    5.00
   1   3   1   27.40    2.70
   1   3   1   35.10    2.90
   1   3   1   42.20    5.00
   1   3   1   30.60    3.00
  -2  -3  -1 2387.96   89.89
  -2  -3  -1 2189.08   89.89
  -2  -3  -1 2377.26   90.09
   2   3   1 2352.16   90.19
   2   3   1 2346.57   89.89
   2   3   1 2282.87   89.89
   2   3   1 2167.18   89.89
  -3  -3  -1  206.48    8.80
  -3  -3  -1  190.58    8.30
  -3  -3  -1  188.48    8.30
   3   3   1  204.58    8.90
   3   3   1  185.88    8.20
   3   3   1  200.98    8.60
   3   3   1  192.68    8.40
  -4  -3  -1   13.80    2.00
  -4  -3  -1   18.10    2.20
  -4  -3  -1   19.50    2.70
   4   3   1   16.10    1.80
   4   3   1   16.60    2.30
   4   3   1   23.10    2.90
  -5  -3  -1  517.65   21.50
  -5  -3  -1  512.35   21.50
   5   3   1  549.54   21.60
   5   3   1  553.04   22.00
  -6  -3  -1   98.09    5.70
  -6  -3  -1  104.19    5.70
   6   3   1   95.79    5.70
   6   3   1  108.99    6.70
   6   3   1   91.49    5.30
  -7  -3  -1   81.89    6.70
  -7  -3  -1   70.39    5.30
  -7  -3  -1   80.49    5.10
   7   3   1   71.49    5.30
   7   3   1   65.69    7.80
   7   3   1   74.99    6.30
  -8  -3  -1   14.70    3.10
  -8  -3  -1   22.80    3.00
  -8  -3  -1   20.20    3.10
   8   3   1   23.90    3.10
   8   3   1   16.90    3.70
   8   3   1   24.90    4.20
  -9  -3  -1  310.27   14.10
  -9  -3  -1  302.67   14.00
  -9  -3  -1  301.37   15.50
   9   3   1  351.86   16.60
   9   3   1  309.97   14.90
   9   3   1  331.27   14.20
 -10  -3  -1   58.89    5.70
 -10  -3  -1   63.39    5.50
 -10  -3  -1   48.80    7.30
  10   3   1   55.19    5.70
  10   3   1   63.19    6.80
 -11  -3  -1   31.70    4.40
  11   3   1   23.70    4.80
  11   3   1   27.20    4.20
 -12  -3  -1    6.90    3.90
  12   3   1   10.70    5.20
  12   3   1    9.50    3.70
 -13  -3  -1    5.40    4.20
  13   3   1   -0.90    3.90
  13   3   1    3.50    5.10
 -14  -3  -1   66.49    6.40
  14   3   1   51.69    7.10
  14   3   1   62.59    6.10
 -15  -3  -1    9.60    4.90
  15   3   1    3.80    5.10
 -16  -3  -1   25.20    5.70
  16   3   1   27.90    6.80
  13  -4  -1   15.60    7.50
  13  -4  -1    7.90    5.00
  13  -4  -1    5.30    5.80
 -13   4   1   11.00    5.20
  12  -4  -1    0.40    5.20
  12  -4  -1   -2.00    4.40
  12  -4  -1    3.30    6.90
 -12   4   1    3.90    4.70
  11  -4  -1    4.90    4.40
  11  -4  -1   17.20    5.40
  11  -4  -1    8.00    6.70
 -11   4   1   11.50    4.80
  10  -4  -1   38.20    6.00
  10  -4  -1   37.10    5.10
  10  -4  -1   19.30    7.30
 -10   4   1   34.50    5.10
   9  -4  -1   16.10    6.80
   9  -4  -1   26.70    5.20
   9  -4  -1   27.40    4.40
  -9   4   1   30.90    4.70
   8  -4  -1  158.38    9.30
   8  -4  -1  138.29    9.30
   8  -4  -1  143.79   15.90
  -8   4   1  143.99    9.00
   7  -4  -1   15.00    3.50
   7  -4  -1   14.20    4.10
   7  -4  -1    9.00    5.40
  -7   4   1   15.00    3.50
   6  -4  -1    3.20    4.50
   6  -4  -1    1.40    3.30
   6  -4  -1    0.70    2.60
  -6   4   1   -2.40    2.70
   5  -4  -1   22.40    5.00
   5  -4  -1   27.70    3.30
   5  -4  -1   35.90    3.90
  -5   4   1   30.00    3.40
   4  -4  -1   15.50    4.70
   4  -4  -1   20.90    3.20
   4  -4  -1   15.50    2.60
  -4   4   1   24.00    3.00
   3  -4  -1  212.08    9.70
   3  -4  -1  226.48   13.90
   3  -4  -1  210.78    9.60
   3  -4  -1  205.78    9.50
  -3   4   1  202.28    9.70
  -3   4   1  215.68    9.90
   2  -4  -1    3.00    1.90
   2  -4  -1    1.70    1.80
   2  -4  -1    0.50    2.10
  -2   4   1    0.00    1.70
  -2   4   1   -0.60    2.10
   1  -4  -1   69.29    3.80
   1  -4  -1   68.79    4.20
   1  -4  -1   76.49    4.60
   1  -4  -1   79.59    8.50
  -1   4   1   75.19    4.80
  -1   4   1   64.69    4.30
   0  -4  -1   -0.30    1.60
   0  -4  -1   -1.40    1.50
   0  -4  -1    1.50    2.90
   0   4   1    0.50    2.60
   0   4   1    2.50    1.90
  -1  -4  -1  514.25   22.50
  -1  -4  -1  527.65   21.20
  -1  -4  -1  525.55   21.20
   1   4   1  534.05   21.30
   1   4   1  539.75   21.70
   1   4   1  531.75   22.50
  -2  -4  -1  512.55   20.70
  -2  -4  -1  540.55   21.20
  -2  -4  -1  507.65   21.50
  -2  -4  -1  519.15   20.80
   2   4   1  504.15   20.80
   2   4   1  524.35   21.60
   2   4   1  517.15   21.20
  -3  -4  -1  942.81   36.60
  -3  -4  -1  913.51   36.60
  -3  -4  -1  934.61   36.90
   3   4   1  932.41   36.60
   3   4   1  896.01   36.70
   3   4   1  933.61   36.90
  -4  -4  -1    6.30    1.80
  -4  -4  -1    8.60    2.40
  -4  -4  -1    6.30    1.90
   4   4   1   12.10    2.90
   4   4   1   10.30    2.20
  -5  -4  -1   20.70    2.50
  -5  -4  -1   23.30    2.50
   5   4   1   19.70    2.60
  -6  -4  -1   29.40    3.00
  -6  -4  -1   34.10    3.60
  -6  -4  -1   36.00    3.20
   6   4   1   40.30    4.10
   6   4   1   30.30    3.20
   6   4   1   27.80    2.70
  -7  -4  -1  329.17   14.70
  -7  -4  -1  343.97   15.20
  -7  -4  -1  336.97   14.70
   7   4   1  369.46   15.50
   7   4   1  347.87   14.80
  -8  -4  -1  287.57   12.60
  -8  -4  -1  271.97   12.40
   8   4   1  280.97   13.50
   8   4   1  284.67   12.60
  -9  -4  -1   17.90    3.20
  -9  -4  -1   27.20    3.40
  -9  -4  -1   12.10    2.80
   9   4   1   21.80    3.30
   9   4   1   21.60    4.30
 -10  -4  -1   29.10    3.80
 -10  -4  -1   23.80    3.70
  10   4   1   27.80    3.80
  10   4   1   31.50    4.90
 -11  -4  -1    7.20    3.50
 -11  -4  -1    4.00    3.00
  11   4   1   13.40    3.60
  11   4   1    8.30    4.50
 -12  -4  -1   17.20    4.20
  12   4   1   15.10    3.90
  12   4   1   14.20    5.10
 -13  -4  -1   10.00    4.40
  13   4   1    2.40    5.20
  13   4   1    3.20    3.90
 -14  -4  -1    5.60    4.60
  14   4   1   11.50    5.60
  14   4   1    5.90    4.10
 -15  -4  -1   27.60    5.40
  15   4   1   16.40    5.90
 -16  -4  -1    8.60    5.30
  16   4   1   13.60    5.80
  12  -5  -1    4.90    7.10
  12  -5  -1   10.40    5.60
  12  -5  -1   -5.00    4.30
 -12   5   1    0.50    5.00
  11  -5  -1   -1.00    4.40
  11  -5  -1    4.00    5.20
  11  -5  -1    5.10    7.20
 -11   5   1    0.40    4.60
  10  -5  -1   16.90    5.30
  10  -5  -1   16.40    4.60
  10  -5  -1    6.70    6.80
 -10   5   1   15.50    4.80
   9  -5  -1   88.19    8.20
   9  -5  -1   80.49    8.10
  -9   5   1   72.89    6.60
   8  -5  -1   47.80    5.20
   8  -5  -1   31.80    7.60
   8  -5  -1   49.99    5.90
  -8   5   1   50.49    5.30
   7  -5  -1   47.50    4.80
   7  -5  -1   58.29    5.60
   7  -5  -1   34.00    7.50
  -7   5   1   50.89    5.20
   6  -5  -1   10.90    5.50
   6  -5  -1   16.10    3.30
   6  -5  -1   19.80    4.00
  -6   5   1   13.00    3.60
   5  -5  -1  103.09   12.50
   5  -5  -1   96.59    6.70
   5  -5  -1   97.09    6.60
  -5   5   1  106.49    6.90
   4  -5  -1    4.80    2.50
   4  -5  -1    8.10    2.80
   4  -5  -1    4.00    4.60
  -4   5   1    4.50    2.60
   3  -5  -1   24.00    3.00
   3  -5  -1   22.80    2.70
   3  -5  -1   17.80    4.70
  -3   5   1   17.50    2.90
   2  -5  -1   -0.40    2.10
   2  -5  -1   -1.60    2.00
   2  -5  -1    4.50    4.10
   2  -5  -1   -1.40    1.90
  -2   5   1   -3.00    1.90
  -2   5   1    0.90    2.40
  -2   5   1    1.50    3.90
   1  -5  -1  249.68   14.40
   1  -5  -1  241.58   10.40
   1  -5  -1  229.28    9.80
   1  -5  -1  227.28   10.20
  -1   5   1  235.58   10.50
  -1   5   1  230.58   13.40
  -1   5   1  224.88   10.30
   0  -5  -1    3.10    1.90
   0  -5  -1    5.80    1.80
   0  -5  -1    5.20    3.30
   0  -5  -1    3.60    1.20
   0   5   1    2.80    2.20
   0   5   1    2.50    1.80
  -1  -5  -1   10.50    1.90
  -1  -5  -1   12.60    2.00
  -1  -5  -1   12.50    3.20
   1   5   1   10.10    2.20
   1   5   1   12.60    3.00
   1   5   1    8.50    2.90
  -2  -5  -1   37.60    3.40
  -2  -5  -1   34.60    6.10
  -2  -5  -1   29.70    3.10
   2   5   1   27.50    2.60
   2   5   1   27.90    3.50
   2   5   1   34.90    5.80
  -3  -5  -1  175.18    7.90
  -3  -5  -1  171.68    7.90
   3   5   1  183.98    8.20
   3   5   1  183.58    8.80
  -4  -5  -1  311.47   14.10
  -4  -5  -1  354.76   14.30
   4   5   1  352.96   14.40
   4   5   1  351.16   14.90
  -5  -5  -1   98.69    5.30
  -5  -5  -1   99.19    5.50
   5   5   1  112.99    5.90
   5   5   1  101.89    6.60
   5   5   1   89.39    5.10
  -6  -5  -1  127.39    6.50
  -6  -5  -1  147.69    6.90
  -6  -5  -1  120.99    7.10
   6   5   1  129.69    6.90
   6   5   1  118.99    6.30
  -7  -5  -1    3.30    2.40
  -7  -5  -1    5.80    2.90
  -7  -5  -1    0.80    2.20
   7   5   1    6.60    3.30
   7   5   1    6.20    2.80
  -8  -5  -1    5.60    2.60
  -8  -5  -1    1.50    2.50
   8   5   1   11.30    3.70
   8   5   1    9.20    2.80
  -9  -5  -1    3.50    2.90
  -9  -5  -1    5.10    2.60
   9   5   1    4.40    4.10
   9   5   1    3.50    3.00
 -10  -5  -1   42.10    4.30
 -10  -5  -1   39.80    4.10
  10   5   1   38.00    4.20
  10   5   1   43.60    5.70
 -11  -5  -1   12.00    3.70
 -11  -5  -1   14.10    5.30
  11   5   1   13.10    4.70
  11   5   1   13.30    3.70
 -12  -5  -1   77.89    7.10
  12   5   1   77.49    7.00
  12   5   1   68.19    7.40
 -13  -5  -1    2.70    4.00
  13   5   1    3.30    5.30
  13   5   1   -6.20    3.60
 -14  -5  -1    1.40    4.40
  14   5   1    0.40    4.10
  14   5   1   -2.80    5.00
 -15  -5  -1   62.99    6.60
  15   5   1   48.20    7.10
 -16  -5  -1   -0.70    5.00
  16   5   1    3.50    5.70
  11  -6  -1   -0.60    5.00
  11  -6  -1    2.40    4.50
  11  -6  -1    2.90    7.00
 -11   6   1    0.90    4.90
  10  -6  -1    0.70    4.90
  10  -6  -1    0.40    4.20
  10  -6  -1    3.80    6.80
 -10   6   1    3.30    4.60
   9  -6  -1    4.20    6.60
   9  -6  -1    2.40    4.60
   9  -6  -1    6.90    4.20
  -9   6   1    2.60    4.40
   8  -6  -1   85.99    7.80
   8  -6  -1   82.09    7.70
   8  -6  -1   57.39    9.20
  -8   6   1   80.29    7.90
   7  -6  -1   26.00    4.80
   7  -6  -1   12.70    6.50
   7  -6  -1   17.00    3.90
  -7   6   1   17.00    4.20
   6  -6  -1   10.10    3.40
   6  -6  -1   16.50    4.20
   6  -6  -1   12.80    6.30
  -6   6   1   10.80    3.80
   5  -6  -1    0.10    5.30
   5  -6  -1   -0.30    2.70
   5  -6  -1    2.20    3.30
  -5   6   1    6.70    3.30
   4  -6  -1   12.40    2.90
   4  -6  -1   17.80    3.20
   4  -6  -1    8.80    5.00
  -4   6   1   16.70    3.50
   3  -6  -1  285.47   17.30
   3  -6  -1  267.17   12.20
   3  -6  -1  276.47   12.70
  -3   6   1  290.27   12.80
   2  -6  -1   17.60    2.40
   2  -6  -1   10.50    4.60
   2  -6  -1   14.20    2.70
  -2   6   1   10.50    2.80
   1  -6  -1    3.10    2.10
   1  -6  -1    8.00    4.60
   1  -6  -1    4.80    1.90
   1  -6  -1    4.70    1.70
  -1   6   1    3.40    2.50
   0  -6  -1  287.47   16.00
   0  -6  -1  267.77   11.80
   0  -6  -1  278.97   12.00
   0   6   1  264.77   11.90
   0   6   1  277.07   15.00
   0   6   1  272.37   12.10
  -1  -6  -1    6.50    2.00
  -1  -6  -1   11.30    2.40
  -1  -6  -1   11.00    4.10
   1   6   1    7.20    1.90
   1   6   1    5.90    3.20
   1   6   1    8.80    2.60
  -2  -6  -1 1004.60   39.80
  -2  -6  -1  974.10   39.70
  -2  -6  -1 1001.40   41.40
   2   6   1 1019.20   41.20
   2   6   1 1000.70   40.20
   2   6   1  993.40   39.70
  -3  -6  -1   21.50    2.50
  -3  -6  -1   30.70    2.60
  -3  -6  -1   21.70    3.60
  -3  -6  -1   26.30    3.30
   3   6   1   24.30    2.90
   3   6   1   25.30    3.90
   3   6   1   40.40    6.40
  -4  -6  -1  464.75   18.70
  -4  -6  -1  454.55   18.90
  -4  -6  -1  450.95   18.40
   4   6   1  452.95   19.10
   4   6   1  412.16   18.50
   4   6   1  468.15   18.70
  -5  -6  -1  275.47   12.80
  -5  -6  -1  300.07   12.40
  -5  -6  -1  295.27   12.60
   5   6   1  302.47   12.60
   5   6   1  270.27   12.20
   5   6   1  291.37   13.20
  -6  -6  -1    2.70    2.10
  -6  -6  -1    3.60    2.80
  -6  -6  -1    2.20    2.30
   6   6   1    1.20    2.60
   6   6   1    3.70    3.40
   6   6   1    2.00    2.10
  -7  -6  -1    0.40    2.70
  -7  -6  -1    1.20    2.10
  -7  -6  -1    2.50    2.40
   7   6   1    0.80    2.80
  -8  -6  -1   70.69    5.00
  -8  -6  -1   81.59    5.60
   8   6   1   77.19    5.70
   8   6   1   79.49    6.50
  -9  -6  -1   18.40    3.00
  -9  -6  -1   22.90    3.40
   9   6   1   18.10    3.40
   9   6   1   18.40    4.60
 -10  -6  -1    4.50    2.90
 -10  -6  -1    3.40    3.30
  10   6   1    7.20    3.30
  10   6   1   -0.50    4.40
 -11  -6  -1   98.29    7.50
 -11  -6  -1  103.99    7.00
  11   6   1  117.69    9.30
  11   6   1  107.39    7.40
 -12  -6  -1    2.80    3.90
  12   6   1    4.20    4.80
  12   6   1   -0.80    3.50
 -13  -6  -1   77.79    7.70
  13   6   1   78.19    7.40
  13   6   1   84.59    9.20
 -14  -6  -1   45.00    5.60
  14   6   1   35.60    5.10
  14   6   1   39.50    7.30
 -15  -6  -1   44.10    5.90
  15   6   1   42.50    7.50
 -16  -6  -1   18.70    5.60
  16   6   1   15.80    6.10
 -17  -6  -1   23.70    6.10
  17   6   1   31.10    7.00
  10  -7  -1    9.50    5.20
  10  -7  -1   -1.20    4.20
  10  -7  -1    3.50    7.10
 -10   7   1    0.10    4.80
   9  -7  -1   22.10    5.20
   9  -7  -1   10.30    4.50
   9  -7  -1    4.80    7.10
  -9   7   1   10.00    5.00
   8  -7  -1    9.90    7.00
   8  -7  -1   17.90    4.50
   8  -7  -1   28.60    5.10
  -8   7   1   22.60    5.00
   7  -7  -1    7.10    4.10
   7  -7  -1   12.70    4.30
   7  -7  -1    4.30    6.80
  -7   7   1    4.70    4.20
   6  -7  -1    6.40    3.80
   6  -7  -1    4.40    3.70
   6  -7  -1    4.80    6.50
  -6   7   1    1.60    3.90
   5  -7  -1   24.40    4.10
   5  -7  -1   14.30    6.70
   5  -7  -1   21.60    3.90
  -5   7   1   20.20    4.00
   4  -7  -1   23.20    3.40
   4  -7  -1   12.10    5.90
   4  -7  -1   19.90    3.50
  -4   7   1   19.60    3.70
   3  -7  -1   55.99    5.50
   3  -7  -1   53.79    4.50
   3  -7  -1   33.70    6.40
  -3   7   1   59.09    5.80
   2  -7  -1    5.40    5.00
   2  -7  -1   13.40    2.20
   2  -7  -1   10.90    2.60
  -2   7   1    9.70    2.80
   1  -7  -1  369.66   15.50
   1  -7  -1  344.37   14.60
   1  -7  -1  360.06   19.70
  -1   7   1  359.26   15.50
   0  -7  -1  145.69    7.30
   0  -7  -1  158.88   12.60
   0   7   1  136.99    7.70
  -1  -7  -1   17.00    2.40
  -1  -7  -1   14.90    4.60
  -1  -7  -1   17.00    2.80
   1   7   1   19.40    2.80
   1   7   1   12.00    4.00
  -2  -7  -1   23.50    2.90
  -2  -7  -1   23.20    4.60
  -2  -7  -1   21.60    2.60
   2   7   1   25.00    4.00
   2   7   1   18.10    3.90
   2   7   1   23.50    2.90
  -3  -7  -1  107.59    9.70
  -3  -7  -1  115.69    6.10
  -3  -7  -1  105.39    5.80
   3   7   1  105.09    7.40
   3   7   1  114.59    8.70
   3   7   1  107.39    6.30
  -4  -7  -1  300.47   13.70
  -4  -7  -1  300.07   13.10
  -4  -7  -1  311.47   13.20
   4   7   1  300.37   14.00
   4   7   1  322.47   13.40
  -5  -7  -1  726.73   29.90
  -5  -7  -1  714.33   29.40
  -5  -7  -1  738.63   29.60
   5   7   1  723.83   29.60
   5   7   1  748.43   30.10
  -6  -7  -1  267.77   11.60
  -6  -7  -1  237.48   11.70
  -6  -7  -1  255.57   11.30
   6   7   1  248.88   12.20
   6   7   1  271.47   11.70
  -7  -7  -1   27.00    3.20
  -7  -7  -1   24.40    2.90
   7   7   1   28.20    3.50
   7   7   1   30.80    4.30
  -8  -7  -1    0.40    2.70
  -8  -7  -1    4.90    2.30
   8   7   1    3.10    3.60
   8   7   1    5.80    3.00
  -9  -7  -1    6.80    3.00
  -9  -7  -1    7.80    2.60
   9   7   1    7.40    4.10
   9   7   1    9.90    3.40
 -10  -7  -1   17.30    3.20
 -10  -7  -1   16.30    3.70
  10   7   1   13.60    3.60
  10   7   1   13.80    5.00
 -11  -7  -1   51.69    5.00
 -11  -7  -1   34.80    4.80
  11   7   1   36.70    6.30
  11   7   1   44.60    4.70
 -12  -7  -1   39.80    5.00
  12   7   1   39.10    6.20
  12   7   1   35.60    4.80
 -13  -7  -1   31.20    5.00
  13   7   1   24.90    6.10
  13   7   1   27.30    4.60
 -14  -7  -1   33.50    5.50
  14   7   1   31.70    7.10
  14   7   1   32.40    5.10
 -15  -7  -1   47.70    6.10
  15   7   1   37.40    7.20
 -16  -7  -1   12.40    5.20
  16   7   1   15.30    6.20
 -17  -7  -1   22.50    5.90
  17   7   1   29.00    6.90
   9  -8  -1    2.50    3.90
   9  -8  -1    4.80    7.50
  -9   8   1   10.80    5.10
   8  -8  -1    3.60    6.90
   8  -8  -1   10.10    4.60
   8  -8  -1    0.00    3.90
  -8   8   1    2.20    4.50
   7  -8  -1    7.70    6.90
   7  -8  -1   24.60    4.70
   7  -8  -1   19.80    4.40
  -7   8   1   21.40    4.80
   6  -8  -1    6.10    3.70
   6  -8  -1    4.60    6.40
   6  -8  -1    4.60    3.80
  -6   8   1   -3.40    4.00
   5  -8  -1   22.10    3.80
   5  -8  -1   14.20    3.80
   5  -8  -1   11.80    6.90
  -5   8   1   22.90    4.40
   4  -8  -1   36.40    3.80
   4  -8  -1   40.50    4.50
   4  -8  -1   26.30    7.10
  -4   8   1   30.30    4.30
   3  -8  -1   -2.60    3.00
   3  -8  -1    0.10    2.40
   3  -8  -1   -4.80    5.90
  -3   8   1   -0.20    3.40
   2  -8  -1    9.70    3.00
   2  -8  -1    9.70    2.30
   2  -8  -1    5.30    5.50
  -2   8   1   11.80    3.30
   1  -8  -1    5.90    5.40
   1  -8  -1    4.60    2.60
  -1   8   1    8.80    3.10
   0  -8  -1   35.90    6.10
   0   8   1   47.30    4.00
  -1  -8  -1    7.10    4.60
  -1  -8  -1    3.50    2.50
   1   8   1    7.50    2.80
  -2  -8  -1    8.30    2.10
  -2  -8  -1    9.80    4.40
  -2  -8  -1   10.30    2.60
   2   8   1    2.00    3.70
   2   8   1   10.10    3.80
   2   8   1   10.70    2.80
  -3  -8  -1   57.69    8.90
  -3  -8  -1   57.49    4.60
  -3  -8  -1   53.99    4.30
   3   8   1   59.29    5.20
   3   8   1   45.40    7.90
   3   8   1   55.69    6.10
  -4  -8  -1   32.80    3.30
  -4  -8  -1   31.90    3.00
   4   8   1   37.10    3.50
   4   8   1   36.00    4.40
  -5  -8  -1    2.60    2.10
  -5  -8  -1   -1.30    2.40
   5   8   1    2.20    3.50
   5   8   1    3.30    2.70
  -6  -8  -1 1160.48   46.00
  -6  -8  -1 1034.80   45.60
   6   8   1 1234.48   46.00
   6   8   1 1161.38   46.30
  -7  -8  -1   39.40    3.90
  -7  -8  -1   36.40    3.30
   7   8   1   36.10    3.90
   7   8   1   39.60    4.80
  -8  -8  -1    0.60    2.60
  -8  -8  -1    1.10    2.20
   8   8   1    0.50    3.90
   8   8   1   -3.20    2.90
  -9  -8  -1   73.69    6.10
  -9  -8  -1   68.19    5.30
   9   8   1   73.79    7.10
   9   8   1   76.89    6.30
 -10  -8  -1   43.00    4.10
 -10  -8  -1   49.40    4.80
  10   8   1   61.89    6.60
  10   8   1   43.40    4.90
 -11  -8  -1   75.99    7.20
  11   8   1   66.79    7.30
  11   8   1   65.99    6.70
 -12  -8  -1  147.49    9.30
  12   8   1  142.59    9.30
  12   8   1  137.09   10.80
 -13  -8  -1   23.30    5.00
  13   8   1   19.50    6.00
  13   8   1   31.30    4.90
 -14  -8  -1   13.30    4.80
  14   8   1   10.70    6.10
  14   8   1    7.30    4.40
 -15  -8  -1    3.20    4.90
  15   8   1    1.50    6.20
 -16  -8  -1   -0.80    5.00
  16   8   1    5.50    6.20
 -17  -8  -1   10.20    5.50
  17   8   1   12.40    6.30
   8  -9  -1    0.30    3.80
   8  -9  -1    6.10    7.50
  -8   9   1    7.70    5.00
   7  -9  -1   13.80    4.50
   7  -9  -1    8.80    7.70
  -7   9   1   15.90    5.00
   6  -9  -1   -0.60    6.80
   6  -9  -1   -1.30    4.00
  -6   9   1   -0.20    4.30
   5  -9  -1    5.40    4.00
   5  -9  -1    3.70    6.90
   5  -9  -1    6.30    3.40
  -5   9   1   10.70    4.40
   4  -9  -1   20.40    7.20
   4  -9  -1   39.50    4.80
   4  -9  -1   33.20    3.80
  -4   9   1   37.50    4.90
   3  -9  -1   32.60    3.50
   3  -9  -1   24.00    7.30
   3  -9  -1   32.80    4.40
  -3   9   1   43.10    4.90
   2  -9  -1   87.39    5.40
   2  -9  -1   90.09   14.30
   2  -9  -1   89.99    7.20
  -2   9   1   95.39    7.60
   1  -9  -1   -0.40    5.40
  -1   9   1    5.80    3.50
   0  -9  -1    4.20    5.20
   0  -9  -1   -3.80    2.80
   0   9   1    0.40    3.20
  -1  -9  -1   16.10    5.40
  -1  -9  -1   16.90    3.20
   1   9   1   18.50    3.50
   1   9   1   21.20    4.40
  -2  -9  -1    1.50    2.60
  -2  -9  -1   -2.10    4.30
   2   9   1    1.50    2.90
   2   9   1    0.50    3.80
  -3  -9  -1   27.80    5.00
  -3  -9  -1   34.90    3.40
   3   9   1   40.80    4.90
   3   9   1   41.70    3.90
   3   9   1   23.60    4.70
  -4  -9  -1  244.78   11.20
  -4  -9  -1  225.58   10.80
   4   9   1  236.08   13.70
   4   9   1  241.88   12.10
   4   9   1  255.97   11.50
  -5  -9  -1  293.77   13.10
  -5  -9  -1  269.77   12.50
   5   9   1  274.97   13.70
   5   9   1  303.67   13.20
  -6  -9  -1  101.49    6.00
  -6  -9  -1  115.19    6.80
   6   9   1   96.19    7.80
   6   9   1  109.69    7.10
  -7  -9  -1    2.00    2.20
  -7  -9  -1    1.70    2.80
   7   9   1    2.00    4.00
   7   9   1    1.20    3.10
  -8  -9  -1   70.69    5.20
  -8  -9  -1   82.39    6.30
   8   9   1   75.69    6.80
   8   9   1   66.69    7.20
   8   9   1   87.29    6.70
  -9  -9  -1    1.60    3.20
  -9  -9  -1    1.90    2.60
   9   9   1    1.10    4.40
   9   9   1    3.30    4.20
   9   9   1    1.40    3.50
 -10  -9  -1   20.80    4.10
  10   9   1   21.60    4.30
  10   9   1   22.30    5.50
 -11  -9  -1    4.30    3.90
  11   9   1    1.30    3.90
  11   9   1   -2.80    5.20
 -12  -9  -1   21.20    4.80
  12   9   1   30.50    6.30
  12   9   1   28.50    4.80
 -13  -9  -1   34.00    5.40
  13   9   1   25.70    6.60
  13   9   1   32.10    5.10
 -14  -9  -1   27.70    5.50
  14   9   1   31.60    5.20
  14   9   1   34.20    6.90
 -15  -9  -1   52.59    6.50
  15   9   1   76.79    9.10
 -16  -9  -1    8.50    5.30
  16   9   1    8.90    6.50
 -17  -9  -1   26.10    6.00
  17   9   1   30.60    7.40
   7 -10  -1    0.60    4.30
   7 -10  -1    1.60    7.10
  -7  10   1    1.90    4.80
   6 -10  -1    6.50    7.40
   6 -10  -1   19.40    4.90
  -6  10   1    8.40    4.80
   5 -10  -1   33.00    8.30
   5 -10  -1   40.70    5.30
  -5  10   1   54.59    5.90
   4 -10  -1   20.40    4.60
   4 -10  -1   12.00    7.10
  -4  10   1   13.00    4.70
   3 -10  -1    0.10    3.70
   3 -10  -1    3.20    6.80
  -3  10   1   -4.30    3.90
   2 -10  -1    7.90    6.80
  -2  10   1   14.80    4.10
   1 -10  -1    1.50    6.00
   1 -10  -1   -1.00    3.40
  -1  10   1   -2.90    3.60
   0 -10  -1  221.28   17.90
   0 -10  -1  240.18   12.00
   0  10   1  233.88   11.90
  -1 -10  -1  184.18    9.80
  -1 -10  -1  184.98   15.80
   1  10   1  191.08   10.20
   1  10   1  169.28   10.90
  -2 -10  -1  170.78    9.40
  -2 -10  -1  184.38   14.80
   2  10   1  169.38   10.60
   2  10   1  174.88    9.60
  -3 -10  -1    5.50    2.90
  -3 -10  -1   11.30    4.90
   3  10   1   11.70    4.50
   3  10   1    9.20    3.40
  -4 -10  -1   20.30    3.40
   4  10   1   28.40    3.90
   4  10   1   12.60    4.70
   4  10   1   24.00    4.80
  -5 -10  -1    2.80    2.90
   5  10   1   -0.10    2.30
   5  10   1   -4.70    3.20
   5  10   1   -3.60    3.50
   5  10   1    0.60    4.20
  -6 -10  -1   35.00    4.00
   6  10   1   31.80    5.00
   6  10   1   37.10    4.30
   6  10   1   29.70    3.60
  -7 -10  -1    7.10    3.20
   7  10   1   10.80    3.60
   7  10   1   13.60    3.60
   7  10   1    8.50    4.50
  -8 -10  -1    9.20    3.40
   8  10   1   14.30    4.60
   8  10   1   13.80    3.90
   8  10   1   15.20    4.10
  -9 -10  -1   22.90    4.20
   9  10   1   28.60    4.30
   9  10   1   27.60    5.00
   9  10   1   20.40    5.00
 -10 -10  -1    1.20    3.70
  10  10   1   -3.50    4.80
  10  10   1    3.50    4.80
  10  10   1    5.20    4.00
 -11 -10  -1    2.20    4.00
  11  10   1    0.10    5.20
  11  10   1    1.50    4.10
 -12 -10  -1    5.90    4.30
  12  10   1   -1.10    4.20
  12  10   1    1.90    5.60
 -13 -10  -1   18.20    5.10
  13  10   1   31.40    5.10
  13  10   1   24.20    6.50
 -14 -10  -1   -0.90    4.80
  14  10   1    6.20    4.80
  14  10   1    7.00    6.20
 -15 -10  -1   17.50    5.60
  15  10   1   30.20    7.30
 -16 -10  -1    1.10    5.20
  16  10   1    2.20    6.50
 -17 -10  -1   -7.40    5.30
  17  10   1   14.30    6.80
   6 -11  -1   16.80    5.10
  -6  11   1   15.20    5.30
   5 -11  -1    4.70    4.40
   5 -11  -1    5.30    7.20
  -5  11   1   12.60    4.90
   4 -11  -1    2.70    6.90
  -4  11   1    8.60    4.50
   3 -11  -1    5.20    7.30
  -3  11   1    3.50    4.40
   2 -11  -1   31.50    8.20
   2 -11  -1   39.80    5.30
  -2  11   1   51.39    5.70
   1 -11  -1   40.20    5.20
   1 -11  -1   34.20    7.90
  -1  11   1   43.90    5.40
   0 -11  -1   13.60    4.30
   0 -11  -1   10.20    6.70
   0  11   1    9.60    4.20
  -1 -11  -1   19.50    4.10
  -1 -11  -1   16.90    6.60
   1  11   1   18.60    4.30
   1  11   1   25.30    5.50
  -2 -11  -1   47.10    4.80
  -2 -11  -1   32.50    6.70
   2  11   1   49.80    6.10
   2  11   1   46.10    5.00
  -3 -11  -1  151.38    9.20
   3  11   1  170.88    9.50
   3  11   1  162.58   10.70
  -4 -11  -1    0.80    3.10
   4  11   1    4.40    4.80
   4  11   1    6.80    3.80
  -5 -11  -1   31.70    4.10
   5  11   1   32.00    4.50
   5  11   1   40.20    5.70
   5  11   1   27.40    6.90
  -6 -11  -1   -2.60    3.30
   6  11   1   -1.10    4.70
   6  11   1    2.90    3.60
   6  11   1    0.60    2.80
   6  11   1   -5.40    3.60
  -7 -11  -1    4.60    3.50
   7  11   1    8.30    4.80
   7  11   1    5.90    3.80
   7  11   1    1.50    3.30
  -8 -11  -1   14.20    3.90
   8  11   1   13.00    4.10
   8  11   1   15.40    4.90
   8  11   1   10.80    4.10
  -9 -11  -1    1.90    3.60
   9  11   1    4.20    4.40
   9  11   1    4.30    4.10
   9  11   1    3.20    4.90
 -10 -11  -1    3.80    3.90
  10  11   1   -2.80    4.70
  10  11   1    2.80    4.00
  10  11   1    6.50    5.00
 -11 -11  -1   18.60    4.70
  11  11   1    8.90    4.40
  11  11   1    6.60    5.30
 -12 -11  -1   15.60    4.80
  12  11   1   12.70    5.80
  12  11   1   17.20    4.70
 -13 -11  -1   48.00    6.20
  13  11   1   45.20    5.80
  13  11   1   40.90    7.10
 -14 -11  -1   14.10    5.20
  14  11   1   12.80    6.30
 -15 -11  -1    3.20    5.20
  15  11   1    8.60    6.40
 -16 -11  -1   45.60    6.80
  16  11   1   44.20    8.10
 -17 -11  -1   16.90    6.00
  17  11   1   32.00    7.50
  -5  12   1   14.00    5.30
   4 -12  -1    9.70    5.00
  -4  12   1    4.80    4.70
   3 -12  -1    1.30    4.50
  -3  12   1   -5.70    4.30
   2 -12  -1   -3.10    4.50
  -2  12   1    8.00    4.60
   1 -12  -1    5.10    4.60
  -1  12   1   13.00    4.60
   0 -12  -1   18.70    4.70
   0  12   1    8.90    4.40
   0  12   1    6.70    5.70
  -1 -12  -1    6.40    4.20
   1  12   1   -0.10    5.40
   1  12   1    6.90    4.30
  -2 -12  -1   87.49    8.10
   2  12   1   98.49    9.30
   2  12   1  104.09    8.30
  -3 -12  -1   21.00    4.30
   3  12   1   28.50    4.80
   3  12   1   15.60    5.50
  -4 -12  -1    2.30    3.60
   4  12   1    3.10    5.10
   4  12   1   10.60    4.20
  -5 -12  -1   11.90    3.90
   5  12   1   18.70    4.50
   5  12   1   18.90    5.50
  -6 -12  -1   17.10    4.20
   6  12   1   14.50    4.30
   6  12   1   10.80    5.30
  -7 -12  -1   15.00    4.30
   7  12   1   21.10    5.40
   7  12   1   21.80    3.50
   7  12   1   14.10    4.30
  -8 -12  -1   21.60    4.40
   8  12   1   15.70    4.40
   8  12   1   20.80    4.20
   8  12   1   16.80    5.40
  -9 -12  -1    3.20    4.00
   9  12   1   10.90    5.20
   9  12   1    5.40    4.30
   9  12   1    7.80    4.40
 -10 -12  -1   -1.30    4.10
  10  12   1   -6.60    4.50
  10  12   1    1.00    4.20
  10  12   1   -5.00    4.80
 -11 -12  -1    9.30    4.60
  11  12   1    7.80    5.20
  11  12   1   12.60    5.50
  11  12   1   17.50    4.80
 -12 -12  -1   -1.50    4.60
  12  12   1   -4.80    4.40
  12  12   1   -1.30    5.20
 -13 -12  -1    3.00    4.90
  13  12   1   -2.50    5.50
  13  12   1   -3.00    4.70
 -14 -12  -1    5.50    5.10
  14  12   1   12.20    6.10
 -15 -12  -1  112.69   10.00
  15  12   1  105.49   11.30
 -16 -12  -1   -1.00    5.60
  16  12   1   19.40    6.90
   3 -13  -1   36.90    6.30
  -3  13   1   28.50    5.70
   2 -13  -1    0.80    4.90
  -2  13   1   -0.70    4.70
   1 -13  -1    5.80    4.60
  -1  13   1   -7.30    6.00
  -1  13   1    4.40    4.70
   0 -13  -1   -0.20    4.60
   0  13   1    9.40    4.60
   0  13   1    0.20    6.00
  -1 -13  -1    3.80    4.30
   1  13   1   -1.70    5.60
   1  13   1    0.60    4.30
  -2 -13  -1    3.30    4.30
   2  13   1   -1.60    5.50
   2  13   1   -1.60    4.20
  -3 -13  -1    5.50    4.30
   3  13   1    2.80    4.40
   3  13   1    5.00    5.40
  -4 -13  -1   14.90    4.50
   4  13   1   22.30    5.90
   4  13   1   15.80    4.90
  -5 -13  -1  125.09    9.10
   5  13   1  114.29   10.10
   5  13   1  114.79    9.00
  -6 -13  -1   69.39    6.40
   6  13   1   72.49    6.60
   6  13   1   75.69    7.50
  -7 -13  -1   44.90    5.50
   7  13   1   47.30    6.60
   7  13   1   50.99    5.80
  -8 -13  -1   18.80    4.90
   8  13   1   22.80    5.80
   8  13   1   24.70    4.20
   8  13   1   25.40    4.90
  -9 -13  -1   -0.60    4.10
   9  13   1   -0.70    5.20
   9  13   1   -3.80    3.80
   9  13   1    2.30    4.50
 -10 -13  -1   29.80    5.40
  10  13   1   26.70    5.30
  10  13   1   30.70    6.10
  10  13   1   36.30    5.20
 -11 -13  -1    8.50    4.80
  11  13   1    9.50    4.90
  11  13   1    5.90    4.60
  11  13   1    0.00    5.40
 -12 -13  -1   18.20    5.40
  12  13   1   25.50    5.80
  12  13   1   23.80    5.40
 -13 -13  -1   10.60    5.30
  13  13   1   13.90    5.70
 -14 -13  -1   55.29    7.10
  14  13   1   70.49    8.00
 -15 -13  -1   17.70    5.80
  15  13   1   27.40    6.90
 -16 -13  -1   -5.10    5.40
  16  13   1   23.30    7.00
   2 -14  -1   10.40    5.40
  -2  14   1  -16.70    6.90
  -2  14   1    1.50    5.10
   1 -14  -1    5.60    5.10
  -1  14   1    6.30    5.10
  -1  14   1  -12.20    6.50
   0 -14  -1   -4.90    4.60
   0  14   1   -2.60    6.40
   0  14   1    4.90    4.90
  -1 -14  -1    4.40    4.90
   1  14   1    9.80    5.00
   1  14   1    9.60    6.00
  -2 -14  -1    5.20    4.70
   2  14   1   10.80    6.10
   2  14   1    9.90    5.00
  -3 -14  -1   -2.00    4.40
   3  14   1    2.80    5.70
   3  14   1   -0.20    4.60
  -4 -14  -1   25.50    5.20
   4  14   1   27.30    6.40
   4  14   1   24.40    5.50
  -5 -14  -1   65.09    6.70
   5  14   1   94.09    8.80
   5  14   1   99.29    9.80
  -6 -14  -1    0.50    4.40
   6  14   1    4.10    5.60
   6  14   1    6.40    4.90
  -7 -14  -1    3.20    4.40
   7  14   1   -8.40    5.30
   7  14   1    0.80    4.60
  -8 -14  -1    5.10    4.60
   8  14   1    7.60    5.60
   8  14   1    9.00    4.80
  -9 -14  -1    6.30    4.80
   9  14   1   12.70    5.60
   9  14   1   10.40    4.80
 -10 -14  -1   -5.70    4.40
  10  14   1   -0.90    4.70
  10  14   1   -7.90    5.30
 -11 -14  -1   -5.90    4.70
  11  14   1    1.70    5.30
  11  14   1    3.80    4.90
 -12 -14  -1    7.10    5.20
  12  14   1    0.70    5.70
 -13 -14  -1    2.50    5.20
  13  14   1   14.10    6.10
 -14 -14  -1   22.50    6.20
  14  14   1   44.10    6.90
 -15 -14  -1   12.80    5.90
  15  14   1   14.30    6.20
   0 -15  -1    4.10    5.30
   0  15   1   -5.20    6.20
   0  15   1    3.90    5.10
  -1 -15  -1    4.40    5.10
   1  15   1   -0.20    4.90
   1  15   1    4.10    6.20
  -2 -15  -1   -3.90    4.80
   2  15   1    5.50    5.20
   2  15   1    2.60    6.10
  -3 -15  -1   -2.00    4.70
   3  15   1   10.20    6.00
   3  15   1    4.70    4.90
  -4 -15  -1    0.60    4.80
   4  15   1   -3.70    6.00
   4  15   1    4.80    5.10
  -5 -15  -1   -1.70    4.70
   5  15   1    2.50    5.00
   5  15   1    5.80    6.00
  -6 -15  -1    2.90    5.00
   6  15   1    1.20    5.10
   6  15   1    5.00    5.80
  -7 -15  -1   -3.20    4.70
   7  15   1   -3.60    4.80
   7  15   1    9.70    5.90
  -8 -15  -1    5.50    5.10
   8  15   1    1.90    4.90
   8  15   1    2.90    5.70
  -9 -15  -1    7.90    5.00
   9  15   1    1.00    5.50
   9  15   1    6.40    4.90
 -10 -15  -1    7.40    5.00
  10  15   1    5.90    5.80
  10  15   1    7.00    5.10
 -11 -15  -1    2.80    5.10
  11  15   1   -5.40    5.60
 -12 -15  -1   13.20    5.60
  12  15   1   14.10    6.30
 -13 -15  -1    3.90    5.50
 -14 -15  -1    2.80    5.50
  -2 -16  -1    7.70    5.40
   2  16   1    7.00    5.50
   2  16   1    7.40    6.50
  -3 -16  -1    1.80    5.30
   3  16   1    0.60    5.40
   3  16   1    9.90    6.60
  -4 -16  -1   -0.90    5.00
   4  16   1   -5.30    5.10
   4  16   1   -3.40    6.00
  -5 -16  -1   31.40    6.00
   5  16   1   28.20    6.10
   5  16   1   24.70    6.70
  -6 -16  -1   12.30    5.70
   6  16   1   15.30    6.50
   6  16   1   10.90    5.50
  -7 -16  -1   -0.70    5.20
   7  16   1    3.80    6.20
   7  16   1    5.30    5.30
  -8 -16  -1   19.60    5.90
   8  16   1   14.60    5.60
   8  16   1   20.20    6.50
  -9 -16  -1    3.70    5.20
   9  16   1    5.60    6.60
   9  16   1    5.10    6.10
 -10 -16  -1   -1.90    5.10
  10  16   1   -2.10    5.90
 -11 -16  -1    1.30    5.40
  11  16   1    0.90    6.00
 -12 -16  -1   17.00    6.00
  12  16   1   14.30    6.30
 -13 -16  -1    8.60    5.90
  13  16   1   -6.10    6.00
  -6 -17  -1    6.40    6.00
   6  17   1    8.30    6.40
   6  17   1   14.70    6.70
  -7 -17  -1   33.20    6.60
   7  17   1   36.70    7.50
  -8 -17  -1   -1.00    5.60
   8  17   1    7.10    6.30
  -9 -17  -1   20.90    6.10
   9  17   1   19.50    6.70
 -10 -17  -1   12.40    5.90
  10  17   1   16.70    6.50
   9  16  -2   -9.80    5.20
  -9 -16   2    2.20    5.60
   8  16  -2    3.00    5.60
  -8 -16   2    9.20    5.60
   7  16  -2   11.20    5.80
  -7 -16   2   -1.90    5.60
 -13 -15   2   31.50    6.70
  12  15  -2   17.20    6.00
 -12 -15   2   12.50    6.00
  11  15  -2    3.90    5.50
 -11 -15   2    4.70    5.40
  10  15  -2   -2.20    5.30
 -10 -15   2   -2.30    5.20
   9  15  -2   -4.50    5.00
   9  15  -2    3.50    5.30
  -9 -15   2    1.00    5.20
   8  15  -2    4.20    5.50
   8  15  -2   10.50    5.50
  -8 -15   2   -3.90    5.00
   7  15  -2   -3.40    5.10
   7  15  -2   12.80    6.10
  -7 -15   2   10.00    5.50
   6  15  -2    6.10    5.90
   6  15  -2   -5.60    5.10
  -6 -15   2   -1.30    5.00
   5  15  -2   13.00    6.00
   5  15  -2    4.10    5.60
  -5 -15   2    4.00    5.20
   4  15  -2   11.50    6.50
   4  15  -2   12.70    5.70
  -4 -15   2   10.40    5.50
   3  15  -2   23.10    6.00
   3  15  -2   13.40    6.40
  -3 -15   2   11.90    5.50
 -14 -14   2   -6.10    5.60
  13  14  -2    0.40    5.40
 -13 -14   2   -4.50    5.40
  12  14  -2    1.90    5.20
 -12 -14   2    3.60    5.20
  11  14  -2   -1.70    5.20
  11  14  -2   -3.70    4.90
 -11 -14   2   -5.30    4.80
  10  14  -2    0.40    5.00
  10  14  -2    6.30    5.40
 -10 -14   2    4.90    4.90
   9  14  -2    2.30    5.10
   9  14  -2    4.00    5.10
  -9 -14   2   11.10    5.00
   8  14  -2    4.70    5.10
   8  14  -2    6.00    5.30
  -8 -14   2    1.70    4.80
   7  14  -2    2.50    5.00
   7  14  -2   10.20    5.50
  -7 -14   2   -3.20    4.80
   6  14  -2   24.40    6.10
   6  14  -2   16.30    5.60
  -6 -14   2   14.60    5.20
   5  14  -2   75.49    7.40
   5  14  -2  100.09    9.60
  -5 -14   2   71.19    7.30
   4  14  -2   26.80    6.50
   4  14  -2   15.40    5.40
  -4 -14   2   18.00    5.20
   3  14  -2   19.70    6.30
   3  14  -2   14.60    5.50
  -3 -14   2    6.00    4.70
   2  14  -2    5.00    5.30
   2  14  -2    7.70    6.10
  -2 -14   2   -2.00    4.90
   1  14  -2   27.10    7.20
   1  14  -2   21.30    5.70
  -1 -14   2   30.30    6.00
   0  14  -2   -0.90    5.20
   0  14  -2  -16.10    6.50
   0 -14   2   -0.20    4.90
  15  13  -2   -5.00    6.90
 -15 -13   2   21.40    6.50
  14  13  -2  -12.00    6.30
  14  13  -2   13.70    5.60
 -14 -13   2   16.20    6.10
  13  13  -2   14.60    5.50
 -13 -13   2   20.80    5.60
  12  13  -2    2.70    5.10
 -12 -13   2   -1.40    5.00
  11  13  -2   29.50    5.70
  11  13  -2   30.40    5.80
 -11 -13   2   40.50    6.10
  10  13  -2   28.00    5.40
  10  13  -2   20.60    5.70
 -10 -13   2   21.50    5.40
   9  13  -2    1.50    4.90
   9  13  -2    2.00    4.70
  -9 -13   2    3.30    4.30
   8  13  -2   19.10    5.20
   8  13  -2   25.30    5.50
  -8 -13   2   18.40    5.00
   7  13  -2   -6.20    4.70
   7  13  -2    0.80    4.90
  -7 -13   2    1.30    4.50
   6  13  -2   22.70    5.90
   6  13  -2   15.70    5.10
  -6 -13   2   10.60    4.70
   5  13  -2   -6.20    4.70
   5  13  -2    1.10    5.10
  -5 -13   2   -1.70    4.20
   4  13  -2    0.80    5.50
   4  13  -2   -3.40    4.70
  -4 -13   2   -3.10    4.40
   3  13  -2    6.50    5.10
   3  13  -2   14.60    5.80
  -3 -13   2   15.20    4.90
   2  13  -2   25.00    5.50
   2  13  -2   27.30    6.40
  -2 -13   2   21.00    5.10
   1  13  -2    5.90    6.20
   1  13  -2    9.00    5.00
  -1 -13   2    7.30    4.80
   0  13  -2    8.80    5.10
   0  13  -2   -1.70    6.40
   0 -13   2   10.70    5.00
  -1  13  -2    9.40    5.40
   1 -13   2    7.80    5.10
   2 -13   2    2.70    5.00
  16  12  -2    8.70    7.60
 -16 -12   2   24.60    6.40
  15  12  -2  -17.00    6.50
 -15 -12   2    8.20    5.60
  14  12  -2    5.30    5.40
 -14 -12   2   12.10    5.80
  13  12  -2   39.00    6.30
 -13 -12   2   44.20    6.50
  12  12  -2    3.60    5.10
 -12 -12   2    8.10    5.10
  11  12  -2   38.00    5.80
 -11 -12   2   43.90    6.00
  10  12  -2   55.69    6.40
  10  12  -2   50.69    5.90
 -10 -12   2   48.40    6.00
   9  12  -2    5.10    4.80
   9  12  -2    6.20    4.70
  -9 -12   2    9.30    4.40
   8  12  -2   18.40    4.90
   8  12  -2   13.70    4.70
  -8 -12   2   15.20    4.60
   7  12  -2   10.30    4.90
   7  12  -2    7.60    4.70
  -7 -12   2   13.60    4.50
   6  12  -2    4.40    4.40
   6  12  -2   -1.00    4.90
  -6 -12   2    3.90    4.20
   5  12  -2   17.80    5.20
   5  12  -2    6.30    4.70
  -5 -12   2    1.40    4.20
   4  12  -2    1.10    5.10
   4  12  -2    9.50    4.60
  -4 -12   2    1.70    4.20
   3  12  -2   -6.20    4.50
   3  12  -2    3.60    5.30
  -3 -12   2   -3.40    4.10
   2  12  -2    4.30    4.60
   2  12  -2    1.70    5.50
  -2 -12   2    9.10    4.50
   1  12  -2   19.50    6.30
   1  12  -2   18.10    4.90
  -1 -12   2   21.70    5.00
   0  12  -2    7.30    4.70
   0 -12   2    6.30    4.50
  -1  12  -2   12.00    5.00
   1 -12   2    9.80    5.00
  -2  12  -2    3.90    5.00
   2 -12   2   -3.60    4.60
  -3  12  -2    9.30    5.50
   3 -12   2   13.60    5.40
  16  11  -2  -17.40    6.70
 -16 -11   2   -5.90    5.60
  15  11  -2    3.50    5.30
  15  11  -2  -14.30    6.70
 -15 -11   2    9.00    5.50
  14  11  -2   24.50    5.80
 -14 -11   2   33.90    6.20
  13  11  -2   14.70    5.10
 -13 -11   2    7.40    5.20
  12  11  -2    2.20    4.80
 -12 -11   2    3.00    4.60
  11  11  -2   13.80    5.10
 -11 -11   2   20.90    4.90
  10  11  -2   28.20    5.10
  10  11  -2   29.50    5.50
 -10 -11   2   28.20    5.10
   9  11  -2    6.40    4.60
   9  11  -2    1.00    4.40
  -9 -11   2   10.40    4.20
   8  11  -2   18.60    4.80
   8  11  -2   15.50    4.60
  -8 -11   2   21.20    4.50
   7  11  -2   46.00    5.70
   7  11  -2   48.10    5.50
  -7 -11   2   37.00    5.10
   6  11  -2   69.29    6.20
   6  11  -2   68.89    7.90
  -6 -11   2   61.89    6.00
   5  11  -2   35.10    5.40
   5  11  -2   33.50    5.50
  -5 -11   2   37.10    5.00
   4  11  -2  103.49    8.90
   4  11  -2  116.99    9.10
  -4 -11   2  111.99    8.50
   3  11  -2   35.40    5.80
   3  11  -2   34.90    5.20
  -3 -11   2   28.80    4.80
   2  11  -2   31.90    6.20
   2  11  -2   37.30    5.30
  -2 -11   2   25.70    4.60
   1  11  -2  115.09   10.20
   1  11  -2  121.29    9.10
  -1 -11   2  112.19    8.90
   0  11  -2    7.70    4.30
   0 -11   2    6.10    4.10
  -1  11  -2    5.60    4.70
   1 -11   2    8.00    4.50
  -2  11  -2    3.20    4.70
   2 -11   2    5.70    4.50
  -3  11  -2   -4.10    4.70
   3 -11   2   -0.10    4.50
  -4  11  -2    8.50    5.20
   4 -11   2   -0.70    4.60
  -5  11  -2   -2.00    5.10
   5 -11   2   15.90    5.50
  16  10  -2   -3.70    7.00
 -16 -10   2   11.50    5.90
  15  10  -2   13.60    5.30
  15  10  -2  -10.50    6.70
 -15 -10   2   13.70    5.60
  14  10  -2    2.00    5.00
 -14 -10   2    2.50    5.00
  13  10  -2    8.00    4.80
 -13 -10   2    3.60    4.80
  12  10  -2    2.50    4.70
 -12 -10   2   -3.00    4.40
  11  10  -2  180.08   11.20
 -11 -10   2  168.58   10.90
  10  10  -2    9.00    4.50
 -10 -10   2   17.60    4.40
   9  10  -2   -2.90    4.00
   9  10  -2    1.50    4.30
  -9 -10   2   -3.80    3.60
   8  10  -2   43.10    5.30
   8  10  -2   49.50    5.30
  -8 -10   2   44.30    4.90
   7  10  -2   42.70    5.00
   7  10  -2   31.20    4.80
  -7 -10   2   27.00    4.40
   6  10  -2   47.10    5.50
   6  10  -2   48.80    5.30
  -6 -10   2   42.50    4.90
   5  10  -2  132.29    9.40
   5  10  -2  147.69    9.50
  -5 -10   2  141.89    9.10
   4  10  -2  185.88   10.90
   4  10  -2  195.88   10.90
  -4 -10   2  188.28   10.30
   3  10  -2   92.89    8.60
   3  10  -2   97.69    7.90
  -3 -10   2   85.49    7.30
   2  10  -2   37.00    4.80
   2  10  -2   39.30    5.90
  -2 -10   2   43.10    5.00
   1  10  -2    2.30    3.80
  -1 -10   2    2.80    3.70
   0  10  -2   42.40    5.30
   0 -10   2   42.50    5.20
  -1  10  -2   48.30    5.60
   1 -10   2   41.50    5.00
  -2  10  -2    1.60    4.30
   2 -10   2    2.50    4.30
  -3  10  -2   11.40    4.70
   3 -10   2   11.80    4.70
  -4  10  -2    0.70    4.70
   4 -10   2   -0.60    4.30
  -5  10  -2   12.30    5.20
   5 -10   2    8.20    5.00
  -6  10  -2   -3.10    4.90
   6 -10   2    3.10    4.90
  17   9  -2    3.70    7.10
 -17  -9   2   -0.90    5.60
  16   9  -2   -2.00    7.00
 -16  -9   2   -5.10    5.30
  15   9  -2    4.90    7.10
  15   9  -2   17.30    5.30
 -15  -9   2   26.90    6.10
  14   9  -2   28.10    5.50
 -14  -9   2   19.60    5.30
  13   9  -2   27.10    5.30
 -13  -9   2   21.80    5.20
  12   9  -2   70.19    6.90
 -12  -9   2   89.39    8.40
  11   9  -2    0.00    4.30
 -11  -9   2    3.30    4.10
  10   9  -2  209.98   11.60
 -10  -9   2  195.28   11.50
   9   9  -2   18.30    4.40
   9   9  -2   10.40    4.10
  -9  -9   2   18.30    4.00
   8   9  -2  184.08   10.80
   8   9  -2  226.68   11.50
  -8  -9   2  216.58   11.10
   7   9  -2  322.17   15.90
   7   9  -2  360.86   16.40
  -7  -9   2  387.56   16.40
   6   9  -2   -4.30    3.80
   6   9  -2   -0.60    3.70
   6   9  -2    4.40    3.60
  -6  -9   2    5.90    3.20
   5   9  -2    6.40    3.60
   5   9  -2    1.20    3.90
   5   9  -2   -0.70    4.30
  -5  -9   2   13.00    3.40
   4   9  -2   10.20    4.20
   4   9  -2    8.40    3.60
  -4  -9   2    6.50    2.90
   3   9  -2   81.89    7.20
   3   9  -2   78.29    7.50
  -3  -9   2   80.09    6.70
   2   9  -2    9.30    3.60
   2   9  -2   14.40    4.60
  -2  -9   2    8.00    3.30
   1   9  -2   -1.30    3.30
  -1  -9   2    0.10    3.10
   0   9  -2    2.10    3.60
   0  -9   2    1.80    3.30
  -1   9  -2   75.99    7.50
   1  -9   2   81.79    7.50
  -2   9  -2   71.89    6.30
   2  -9   2   67.89    6.10
  -3   9  -2    8.20    4.30
   3  -9   2    6.80    4.10
  -4   9  -2   -0.70    4.20
   4  -9   2    4.80    4.20
   4  -9   2    2.20    4.10
  -5   9  -2   -1.60    4.40
  -6   9  -2    6.50    4.70
  -7   9  -2    6.60    5.00
  17   8  -2  -10.10    6.30
 -17  -8   2    6.90    5.70
  16   8  -2    2.10    6.90
  16   8  -2   10.40    5.20
 -16  -8   2    7.60    5.60
  15   8  -2    2.60    4.70
  15   8  -2   -5.20    6.40
 -15  -8   2    5.90    5.10
  14   8  -2    8.60    4.70
 -14  -8   2    0.90    4.80
  13   8  -2   23.00    5.00
 -13  -8   2   14.90    4.80
  12   8  -2   56.69    5.90
 -12  -8   2   54.59    5.90
  11   8  -2   32.00    5.00
 -11  -8   2   30.40    4.80
  10   8  -2    2.10    3.80
 -10  -8   2    0.20    3.50
   9   8  -2   66.89    6.90
  -9  -8   2   63.49    6.50
   8   8  -2   84.49    7.10
   8   8  -2  110.79    7.70
  -8  -8   2  102.99    7.10
   7   8  -2    0.20    3.20
   7   8  -2    2.70    3.40
  -7  -8   2    0.40    2.90
  -7  -8   2    1.90    2.70
   6   8  -2   35.50    4.30
   6   8  -2   37.50    4.20
  -6  -8   2   29.70    3.70
   5   8  -2  111.49   10.10
   5   8  -2  132.99    7.80
   5   8  -2  122.19    7.70
  -5  -8   2  128.99    7.50
   4   8  -2   32.60    4.00
   4   8  -2   36.00    4.30
  -4  -8   2   30.10    3.60
   3   8  -2   13.80    3.90
   3   8  -2    7.80    3.20
  -3  -8   2    9.30    2.80
   2   8  -2  192.18    9.60
   2   8  -2  212.98   10.50
   2   8  -2  213.68   10.80
  -2  -8   2  198.48   10.20
   1   8  -2    4.00    3.10
  -1  -8   2    5.50    2.90
   0   8  -2   11.90    3.40
   0  -8   2    5.20    3.10
  -1   8  -2    2.70    2.70
  -1   8  -2    1.30    3.30
   1  -8   2    1.50    3.30
  -2   8  -2   12.20    3.90
  -2   8  -2    4.00    3.40
   2  -8   2   15.40    4.00
  -3   8  -2  106.19    8.40
   3  -8   2  109.89    7.40
   3  -8   2  103.69    8.30
  -4   8  -2    6.00    4.10
   4  -8   2    9.10    3.90
  -5   8  -2    9.20    4.50
   5  -8   2    5.60    3.90
   5  -8   2   17.40    4.30
  -6   8  -2    2.60    4.30
   6  -8   2    0.50    3.80
   6  -8   2    1.90    4.20
  -7   8  -2    2.00    4.50
   7  -8   2   -4.60    4.10
   7  -8   2    7.10    6.40
  -8   8  -2   25.40    5.50
   8  -8   2   19.30    5.40
  17   7  -2   43.00    8.40
 -17  -7   2   62.19    7.40
  16   7  -2   -5.10    4.60
  16   7  -2   -7.20    6.30
 -16  -7   2    2.80    5.10
  15   7  -2   23.60    7.30
  15   7  -2   28.30    5.40
 -15  -7   2   38.90    6.00
  14   7  -2   -3.40    4.30
 -14  -7   2    0.60    4.70
  13   7  -2   -2.70    4.20
 -13  -7   2    2.80    4.40
  12   7  -2    0.50    4.00
 -12  -7   2   -1.00    3.90
  11   7  -2   29.30    4.80
 -11  -7   2   31.70    4.70
  10   7  -2   48.30    5.20
 -10  -7   2   54.79    5.20
   9   7  -2   11.70    3.80
  -9  -7   2    9.10    3.30
   8   7  -2   14.00    3.60
  -8  -7   2   15.10    3.30
  -8  -7   2    9.90    2.70
   7   7  -2   52.39    5.50
   7   7  -2   65.29    5.90
  -7  -7   2   63.99    5.40
  -7  -7   2   58.49    4.90
   6   7  -2   35.10    3.90
   6   7  -2   34.70    4.00
  -6  -7   2   42.20    3.90
  -6  -7   2   39.60    4.30
   5   7  -2  212.68   10.20
   5   7  -2  187.08    9.70
  -5  -7   2  198.08    9.80
   4   7  -2   23.80    4.40
   4   7  -2   34.20    3.90
   4   7  -2   28.40    3.70
  -4  -7   2   38.10    3.80
   3   7  -2  102.79    7.10
   3   7  -2  112.49    6.90
   3   7  -2  102.19   10.30
   2   7  -2  170.88    7.90
   2   7  -2  172.68    9.00
  -2  -7   2  171.88    8.80
   1   7  -2  218.98   10.10
   1   7  -2  241.58   11.10
  -1  -7   2  238.88   11.00
   0   7  -2   20.70    3.30
   0  -7   2   13.70    3.00
  -1   7  -2  109.99    7.90
  -1   7  -2  128.69    7.80
   1  -7   2  119.79    7.60
  -2   7  -2  342.87   15.60
  -2   7  -2  321.17   14.90
   2  -7   2  358.46   15.20
   2  -7   2  361.56   15.70
  -3   7  -2    5.40    3.50
   3  -7   2    8.30    3.30
  -4   7  -2   25.60    4.30
   4  -7   2   18.90    4.00
   4  -7   2   26.80    4.20
  -5   7  -2    9.90    4.10
   5  -7   2    3.30    3.80
   5  -7   2   11.80    3.90
  -6   7  -2   62.69    6.00
   6  -7   2   49.20    5.70
   6  -7   2   59.09    5.90
  -7   7  -2   29.10    5.20
   7  -7   2   26.90    5.30
   7  -7   2   23.00    4.60
  -8   7  -2   15.30    4.90
   8  -7   2   17.30    5.30
   8  -7   2   15.00    4.30
  -9   7  -2   -3.20    4.60
   9  -7   2    7.60    5.40
   9  -7   2    4.00    4.70
  17   6  -2    0.30    6.20
 -17  -6   2   -1.40    5.20
  16   6  -2   -6.50    6.20
  16   6  -2   11.10    4.90
 -16  -6   2    2.00    5.20
  15   6  -2    1.60    6.50
  15   6  -2    5.20    4.50
 -15  -6   2    6.70    5.00
  14   6  -2   12.10    6.70
  14   6  -2    7.70    4.50
 -14  -6   2   13.20    4.80
  13   6  -2   18.10    4.60
 -13  -6   2   22.20    4.80
  12   6  -2   50.79    5.60
 -12  -6   2   57.69    5.90
  11   6  -2    9.10    3.90
 -11  -6   2    6.20    3.80
  10   6  -2  299.97   14.10
 -10  -6   2  284.67   14.00
   9   6  -2   81.09    6.70
  -9  -6   2   75.39    6.30
   8   6  -2    7.30    3.30
  -8  -6   2   11.40    2.70
  -8  -6   2   10.00    3.10
   7   6  -2   81.19    6.00
  -7  -6   2   56.59    4.70
  -7  -6   2   65.59    5.30
  -7  -6   2   61.59    4.80
   6   6  -2   88.19    6.20
   6   6  -2   80.59    5.80
  -6  -6   2   88.99    6.00
  -6  -6   2   73.19    5.20
   5   6  -2    9.00    2.90
   5   6  -2    8.00    3.00
  -5  -6   2    7.40    2.60
  -5  -6   2    5.70    2.10
   4   6  -2 1050.29   39.70
   4   6  -2  973.00   39.40
   4   6  -2  929.11   40.70
  -4  -6   2  937.21   39.40
  -4  -6   2 1041.80   39.70
   3   6  -2  175.88    8.90
   3   6  -2  176.68    8.90
   3   6  -2  147.89   11.40
   3   6  -2  184.28    8.70
  -3  -6   2  167.18    8.10
  -3  -6   2  175.58    8.50
   2   6  -2    0.20    2.50
   2   6  -2    0.10    2.30
   2   6  -2   -2.30    3.90
  -2  -6   2    2.00    2.10
  -2  -6   2    1.00    2.20
   1   6  -2   -0.90    2.40
   1   6  -2   -0.40    3.90
   1   6  -2    1.30    2.00
  -1  -6   2    3.80    2.30
   0   6  -2   97.09    5.80
   0   6  -2  105.19    6.50
   0  -6   2  103.89    6.30
  -1   6  -2   10.50    2.90
   1  -6   2   16.40    3.10
  -2   6  -2   -0.60    2.80
  -2   6  -2    2.90    2.70
   2  -6   2    3.90    2.80
  -3   6  -2    4.10    3.10
  -3   6  -2    7.10    3.10
   3  -6   2    6.40    3.00
   3  -6   2    8.10    2.90
  -4   6  -2  207.48   10.80
   4  -6   2  193.28   10.20
   4  -6   2  207.68   10.70
  -5   6  -2   12.80    3.90
   5  -6   2   13.80    3.80
   5  -6   2    9.50    3.90
  -6   6  -2    6.80    4.00
   6  -6   2    7.00    4.10
   6  -6   2   11.70    3.70
  -7   6  -2    2.50    4.10
   7  -6   2   12.40    4.00
   7  -6   2    4.50    4.30
  -8   6  -2    5.20    4.40
   8  -6   2   11.00    4.90
   8  -6   2    9.10    4.20
  -9   6  -2   13.20    4.80
   9  -6   2    6.80    4.20
   9  -6   2    9.60    5.20
 -10   6  -2   -2.50    4.60
  10  -6   2    5.00    4.50
  10  -6   2    4.50    5.40
  17   5  -2    7.20    6.70
 -17  -5   2   -5.00    5.30
  16   5  -2    6.70    6.90
  16   5  -2    7.20    4.80
 -16  -5   2    3.30    5.20
  15   5  -2   -2.00    6.40
  15   5  -2    5.00    4.60
 -15  -5   2   -2.40    4.80
  14   5  -2    4.10    4.30
  14   5  -2    0.00    5.60
 -14  -5   2    0.80    4.40
  13   5  -2    5.60    4.10
 -13  -5   2    7.30    4.40
  12   5  -2   24.30    4.40
 -12  -5   2   18.60    4.30
  11   5  -2   32.40    4.60
 -11  -5   2   31.20    4.60
  10   5  -2    3.70    3.50
 -10  -5   2    2.30    3.30
   9   5  -2  109.09    7.40
  -9  -5   2   99.09    7.00
   8   5  -2  695.93   27.20
  -8  -5   2  671.53   27.00
  -8  -5   2  554.24   26.50
  -8  -5   2  702.03   27.60
   7   5  -2  341.47   14.10
  -7  -5   2  281.07   13.40
  -7  -5   2  315.87   13.90
   6   5  -2   30.90    3.70
   6   5  -2   34.20    3.60
  -6  -5   2   28.70    3.20
  -6  -5   2   28.50    2.90
   5   5  -2  322.37   13.10
   5   5  -2  271.17   12.60
   5   5  -2  284.57   12.70
  -5  -5   2  268.87   12.60
  -5  -5   2  294.57   12.50
  -5  -5   2  315.67   12.90
   4   5  -2  159.88    8.20
   4   5  -2  175.08    8.50
   4   5  -2  162.08    8.00
  -4  -5   2  162.48    7.90
  -4  -5   2  184.28    8.50
   3   5  -2   56.69    8.00
   3   5  -2   46.80    5.00
   3   5  -2   63.69    5.10
   3   5  -2   57.69    4.30
  -3  -5   2   62.09    4.80
  -3  -5   2   56.19    4.10
   2   5  -2  163.28    7.90
   2   5  -2  165.98    8.30
  -2  -5   2  160.38    7.80
  -2  -5   2  173.28    8.10
   1   5  -2   11.00    2.40
   1   5  -2   10.20    4.40
   1   5  -2    6.90    2.50
   1   5  -2    8.30    2.20
  -1  -5   2   11.90    2.40
  -1  -5   2    9.60    2.00
   0   5  -2   14.50    2.50
   0   5  -2   10.20    2.10
   0   5  -2   10.00    4.20
   0   5  -2   12.20    2.60
   0  -5   2   12.70    2.20
   0  -5   2   19.00    2.70
  -1   5  -2  126.89    6.80
  -1   5  -2  116.19    6.50
   1  -5   2  117.49    6.50
   1  -5   2  128.29    6.90
  -2   5  -2   66.79    5.90
  -2   5  -2   73.49    5.60
   2  -5   2   72.99    5.30
   2  -5   2   69.69    5.10
  -3   5  -2   85.69    6.20
  -3   5  -2   74.59    5.60
   3  -5   2   83.29    6.00
   3  -5   2   82.49    5.60
  -4   5  -2  159.28    8.70
   4  -5   2  151.78    8.50
   4  -5   2  167.18    8.80
  -5   5  -2   91.99    7.00
   5  -5   2   86.49    6.80
   5  -5   2   91.59    7.10
  -6   5  -2    2.60    3.50
   6  -5   2   -0.90    3.70
   6  -5   2   -0.20    3.20
  -7   5  -2   12.50    4.20
   7  -5   2   16.90    4.60
   7  -5   2   15.00    3.80
  -8   5  -2   26.40    4.80
   8  -5   2   25.60    4.40
   8  -5   2   29.70    5.50
  -9   5  -2   28.10    5.20
   9  -5   2   25.70    5.70
   9  -5   2   16.10    4.60
 -10   5  -2    3.70    4.60
  10  -5   2   -0.20    5.20
  10  -5   2    8.20    4.20
 -11   5  -2   30.40    5.50
  11  -5   2   34.80    6.60
  11  -5   2   17.70    5.30
  16   4  -2    0.00    4.70
  16   4  -2   -2.00    5.80
 -16  -4   2    2.90    5.20
  15   4  -2   14.60    6.80
  15   4  -2   13.50    4.80
 -15  -4   2   28.00    5.40
  14   4  -2    9.90    4.90
  14   4  -2   13.70    4.60
  14   4  -2    5.20    5.70
 -14  -4   2   14.90    4.70
  13   4  -2   -0.20    4.60
  13   4  -2    3.30    3.90
  13   4  -2    5.10    5.50
 -13  -4   2    6.60    4.20
  12   4  -2   -3.90    4.00
  12   4  -2    4.10    3.60
 -12  -4   2   -4.70    3.80
  11   4  -2   31.90    5.10
  11   4  -2   51.49    5.00
 -11  -4   2   45.80    6.40
 -11  -4   2   58.59    5.10
  10   4  -2  177.78   10.00
 -10  -4   2  194.28   10.10
   9   4  -2  271.07   12.70
  -9  -4   2  273.87   12.70
   8   4  -2    0.80    3.00
  -8  -4   2    1.60    2.40
  -8  -4   2    0.10    2.70
  -8  -4   2    4.20    2.60
   7   4  -2   -0.20    2.90
  -7  -4   2    6.10    2.50
  -7  -4   2    2.70    2.60
  -7  -4   2    2.80    2.30
   6   4  -2   31.90    3.50
   6   4  -2   19.40    2.60
  -6  -4   2   27.70    3.10
  -6  -4   2   26.00    2.90
  -6  -4   2   30.30    2.90
   5   4  -2   12.50    2.90
   5   4  -2   11.10    2.80
   5   4  -2   12.30    2.30
  -5  -4   2    8.40    2.50
  -5  -4   2   11.40    2.40
  -5  -4   2   11.40    2.40
   4   4  -2   61.79    4.40
   4   4  -2   63.69    5.00
   4   4  -2   53.09    4.40
  -4  -4   2   57.99    4.10
  -4  -4   2   72.09    4.80
  -4  -4   2   61.09    4.30
   3   4  -2   17.50    2.30
   3   4  -2   11.40    2.60
   3   4  -2   18.20    2.70
  -3  -4   2   19.80    2.70
  -3  -4   2   16.50    2.20
   2   4  -2   20.10    2.40
   2   4  -2   26.30    2.80
   2   4  -2   19.50    2.80
  -2  -4   2   22.00    2.40
  -2  -4   2   21.90    2.40
   1   4  -2  128.69    6.30
   1   4  -2  132.79    6.50
  -1  -4   2  117.69    6.30
  -1  -4   2  122.59    6.10
   0   4  -2  416.36   17.90
   0   4  -2  475.55   21.20
   0   4  -2  421.46   17.80
   0   4  -2  447.86   18.00
   0  -4   2  441.16   18.10
   0  -4   2  418.76   17.90
  -1   4  -2  918.41   37.50
  -1   4  -2  956.20   40.20
  -1   4  -2  988.90   37.60
  -1   4  -2  911.01   37.40
   1  -4   2  935.61   37.50
   1  -4   2  932.21   37.50
  -2   4  -2    6.20    2.20
  -2   4  -2    6.10    2.50
   2  -4   2    6.20    2.60
   2  -4   2    7.00    2.20
  -3   4  -2    3.40    2.70
  -3   4  -2    2.80    2.30
  -3   4  -2    3.10    2.40
   3  -4   2    1.90    2.30
   3  -4   2    3.90    2.60
  -4   4  -2    2.90    3.30
  -4   4  -2    4.70    2.70
   4  -4   2    6.20    2.50
   4  -4   2    8.70    3.00
  -5   4  -2   38.50    3.90
   5  -4   2   49.20    5.60
   5  -4   2   35.50    3.80
  -6   4  -2  544.75   23.20
   6  -4   2  552.04   23.30
   6  -4   2  544.25   23.60
  -7   4  -2   22.70    4.20
   7  -4   2   17.30    4.60
   7  -4   2   20.00    3.90
  -8   4  -2   35.20    4.80
   8  -4   2   34.00    5.50
   8  -4   2   29.10    4.60
  -9   4  -2   -2.40    4.10
   9  -4   2   -5.80    3.50
   9  -4   2   -3.50    4.50
 -10   4  -2   10.00    4.50
  10  -4   2    6.70    4.20
  10  -4   2    2.40    5.10
 -11   4  -2    1.00    4.50
  11  -4   2    2.50    5.30
  11  -4   2   -0.70    4.20
 -12   4  -2    0.80    4.80
  12  -4   2    8.20    5.90
  16   3  -2   67.99    7.10
  16   3  -2   56.69    8.10
 -16  -3   2   82.69    7.70
  15   3  -2    4.50    5.70
  15   3  -2    7.00    4.70
 -15  -3   2    8.50    5.00
  14   3  -2   25.90    6.00
  14   3  -2   44.60    5.50
  14   3  -2   41.50    7.20
 -14  -3   2   46.20    5.90
  13   3  -2   19.80    6.30
  13   3  -2   24.70    4.50
  13   3  -2    7.40    5.40
 -13  -3   2   21.60    4.80
  12   3  -2    0.10    4.50
  12   3  -2    8.80    3.90
 -12  -3   2    3.20    4.10
  11   3  -2    1.30    3.50
  11   3  -2   -1.70    4.10
 -11  -3   2    0.30    3.20
 -11  -3   2    0.70    3.50
  10   3  -2    2.10    3.70
  10   3  -2    3.30    3.30
 -10  -3   2    5.90    3.50
 -10  -3   2    2.40    2.60
   9   3  -2   -1.50    2.90
   9   3  -2   -1.10    3.10
  -9  -3   2   -0.20    2.40
  -9  -3   2   -0.70    2.80
   8   3  -2  155.28    9.90
   8   3  -2  160.28    8.30
  -8  -3   2  144.69    7.80
  -8  -3   2  151.08    8.90
  -8  -3   2  160.38    8.30
   7   3  -2 1558.14   58.19
   7   3  -2 1431.26   58.69
  -7  -3   2 1439.46   57.99
  -7  -3   2 1500.35   58.09
  -7  -3   2 1385.36   58.49
   6   3  -2    1.40    2.10
   6   3  -2    1.70    2.80
  -6  -3   2    0.80    2.60
  -6  -3   2    1.90    2.40
  -6  -3   2    1.20    1.90
  -6  -3   2    1.60    2.40
   5   3  -2  181.18    9.40
   5   3  -2  178.98    8.20
   5   3  -2  192.18    8.70
  -5  -3   2  181.38    8.30
  -5  -3   2  156.68    8.00
  -5  -3   2  183.38    8.50
   4   3  -2    3.10    2.30
   4   3  -2    3.90    1.90
  -4  -3   2    5.70    1.90
  -4  -3   2    6.50    2.20
  -4  -3   2    4.10    1.90
   3   3  -2  476.65   19.10
   3   3  -2  478.95   19.00
   3   3  -2  436.26   18.80
  -3  -3   2  485.45   19.10
  -3  -3   2  459.15   18.80
  -3  -3   2  468.25   19.00
   2   3  -2   84.99    4.80
   2   3  -2   72.59    4.40
   2   3  -2   67.89    4.30
  -2  -3   2   67.49    4.10
  -2  -3   2   75.99    4.80
   1   3  -2   73.19    4.50
   1   3  -2   79.79    4.70
  -1  -3   2   79.19    4.60
  -1  -3   2   74.49    4.20
   0   3  -2  155.08    7.20
   0   3  -2  151.28    7.00
   0   3  -2  154.78    7.10
   0  -3   2  146.89    6.90
   0  -3   2  156.88    7.20
  -1   3  -2   64.79    4.50
  -1   3  -2   62.29    4.10
  -1   3  -2   63.69    4.20
   1  -3   2   65.09    4.30
  -2   3  -2  215.58    9.80
  -2   3  -2  222.48    9.80
   2  -3   2  218.78    9.80
   2  -3   2  220.78    9.90
  -3   3  -2  533.65   22.50
  -3   3  -2  524.35   22.30
  -3   3  -2  570.34   22.40
   3  -3   2  536.95   22.50
   3  -3   2  571.44   22.50
  -4   3  -2  127.69    7.50
  -4   3  -2  143.59    7.50
  -4   3  -2  139.89    7.20
   4  -3   2  143.49    7.60
   4  -3   2  144.59    7.40
  -5   3  -2  136.89    7.80
  -5   3  -2  152.38    8.00
   5  -3   2  158.88    8.00
   5  -3   2  148.69    8.30
  -6   3  -2   12.80    3.10
   6  -3   2   13.20    3.90
   6  -3   2   10.30    2.90
  -7   3  -2   47.50    4.70
   7  -3   2   50.89    5.60
   7  -3   2   47.50    4.60
  -8   3  -2   -1.80    3.50
   8  -3   2   -2.50    4.20
   8  -3   2    0.70    3.20
  -9   3  -2    5.20    3.90
   9  -3   2    7.70    4.90
   9  -3   2    5.50    3.60
 -10   3  -2    1.90    4.00
  10  -3   2    5.30    3.90
  10  -3   2    1.20    5.00
 -11   3  -2   -3.30    4.20
  11  -3   2    3.00    4.00
  11  -3   2    4.50    5.30
 -12   3  -2    5.30    4.70
  12  -3   2    4.30    5.60
  12  -3   2    5.40    5.60
  16   2  -2   18.10    6.20
  16   2  -2   12.30    6.00
 -16  -2   2   17.00    5.80
  15   2  -2    5.90    6.30
  15   2  -2    7.60    4.70
  15   2  -2    4.90    5.50
 -15  -2   2    2.40    5.10
  14   2  -2    6.00    4.30
  14   2  -2   -0.70    5.80
  14   2  -2   -3.00    5.50
 -14  -2   2   -1.40    4.60
  13   2  -2   15.30    6.20
  13   2  -2   14.30    4.40
  13   2  -2   -0.20    5.40
 -13  -2   2   14.00    4.70
  12   2  -2   53.09    6.60
  12   2  -2   34.20    6.30
  12   2  -2   52.29    5.30
 -12  -2   2   71.99    5.80
  11   2  -2    0.30    3.40
  11   2  -2   -1.90    4.20
 -11  -2   2    0.80    3.60
  10   2  -2   11.30    4.50
  10   2  -2   19.60    3.70
 -10  -2   2   18.40    3.70
   9   2  -2  364.46   18.40
   9   2  -2  356.06   16.00
  -9  -2   2  383.06   16.10
  -9  -2   2  352.56   17.50
   8   2  -2  102.69    6.50
   8   2  -2  102.39    8.90
  -8  -2   2  102.49    7.70
  -8  -2   2  103.19    6.60
  -8  -2   2   99.49    6.40
   7   2  -2    4.90    3.00
   7   2  -2    5.10    2.80
  -7  -2   2    1.60    2.60
  -7  -2   2    1.30    2.30
  -7  -2   2    4.30    3.20
  -7  -2   2   -0.10    2.70
   6   2  -2  814.12   33.80
   6   2  -2  829.72   32.80
   6   2  -2  827.02   32.70
  -6  -2   2  760.32   33.50
  -6  -2   2  843.22   32.80
  -6  -2   2  809.92   32.80
   5   2  -2 1565.64   59.99
   5   2  -2 1529.35   60.69
   5   2  -2 1512.55   59.89
  -5  -2   2 1533.85   59.99
  -5  -2   2 1404.16   60.39
  -5  -2   2 1564.34   59.99
   4   2  -2 1178.88   46.40
   4   2  -2 1188.58   47.10
   4   2  -2 1226.98   46.50
  -4  -2   2 1181.28   46.50
  -4  -2   2 1240.78   46.50
  -4  -2   2 1028.50   46.10
   3   2  -2   -1.80    2.00
   3   2  -2   -2.40    1.70
  -3  -2   2   -0.20    1.90
  -3  -2   2   -0.40    1.50
  -3  -2   2   -0.90    1.70
   2   2  -2   23.30    2.50
   2   2  -2   22.60    2.20
  -2  -2   2   19.70    2.10
  -2  -2   2   22.00    2.20
   1   2  -2  574.94   22.40
   1   2  -2  529.35   22.30
  -1  -2   2  571.14   22.30
   0   2  -2   23.60    2.20
   0   2  -2   22.70    2.40
   0  -2   2   23.20    2.10
  -1   2  -2  333.47   13.50
  -1   2  -2  326.97   13.60
  -1   2  -2  320.87   13.40
   1  -2   2  318.37   13.60
   1  -2   2  335.37   13.50
  -2   2  -2   88.49    5.00
  -2   2  -2   91.99    5.20
  -2   2  -2   88.89    5.00
   2  -2   2   91.99    5.20
   2  -2   2   94.39    5.00
  -3   2  -2   -0.50    2.00
  -3   2  -2    1.90    2.00
  -3   2  -2    3.10    3.60
   3  -2   2   -0.80    2.50
   3  -2   2   -2.40    1.80
  -4   2  -2   73.59    9.30
  -4   2  -2   78.59    5.10
  -4   2  -2   74.19    5.00
  -4   2  -2   67.19    5.30
   4  -2   2   73.99    5.50
   4  -2   2   71.69    4.90
  -5   2  -2    1.20    2.30
  -5   2  -2    1.40    2.30
   5  -2   2    0.60    3.10
   5  -2   2    0.10    2.20
   5  -2   2    0.60    4.00
  -6   2  -2   -0.30    2.50
  -6   2  -2    0.70    2.50
   6  -2   2   -1.30    4.10
   6  -2   2    3.00    2.50
   6  -2   2    1.70    3.30
  -7   2  -2    2.50    2.80
   7  -2   2   -1.50    2.70
   7  -2   2   -1.20    3.60
  -8   2  -2   15.20    3.60
   8  -2   2   18.60    4.70
   8  -2   2   20.90    3.60
  -9   2  -2   14.70    4.00
   9  -2   2   23.80    5.10
   9  -2   2   18.20    4.00
 -10   2  -2   81.59    7.70
  10  -2   2   91.89    8.80
  10  -2   2   76.99    6.40
 -11   2  -2   19.50    4.60
  11  -2   2   15.40    5.70
  11  -2   2   15.20    4.40
 -12   2  -2   -2.50    4.20
  12  -2   2   -0.20    4.20
  12  -2   2    1.40    5.50
 -13   2  -2   14.70    5.00
  13  -2   2   17.10    6.30
  15   1  -2   13.00    5.00
  15   1  -2   19.90    6.40
  15   1  -2   11.80    6.80
 -15  -1   2    8.80    5.20
  14   1  -2   14.10    6.60
  14   1  -2   34.40    7.00
  14   1  -2   22.60    4.90
 -14  -1   2   20.30    5.30
  13   1  -2    4.30    4.20
  13   1  -2   -0.80    5.30
  13   1  -2   -8.70    5.60
 -13  -1   2    4.30    4.30
  12   1  -2   43.60    7.00
  12   1  -2   67.39    7.50
  12   1  -2   65.29    5.80
 -12  -1   2   71.59    6.10
  11   1  -2    7.10    5.00
  11   1  -2    2.10    4.80
  11   1  -2    3.80    3.60
 -11  -1   2    7.20    3.80
  10   1  -2    2.30    3.10
  10   1  -2   -1.50    4.20
 -10  -1   2   -2.90    3.20
   9   1  -2   17.60    4.50
   9   1  -2   28.80    3.60
  -9  -1   2   25.90    3.60
   8   1  -2  231.88   10.60
   8   1  -2  218.08   13.40
  -8  -1   2  206.38   12.20
  -8  -1   2  231.88   10.60
   7   1  -2  429.36   18.60
   7   1  -2  430.06   20.70
  -7  -1   2  421.46   20.10
  -7  -1   2  465.85   18.70
  -7  -1   2  462.45   18.70
   6   1  -2  113.99    8.90
   6   1  -2  106.79    6.40
   6   1  -2  108.09    6.00
  -6  -1   2  105.29    6.10
  -6  -1   2  106.39    6.20
  -6  -1   2   98.09    8.00
   5   1  -2  216.98    9.40
   5   1  -2  209.28    9.60
   5   1  -2  207.98   11.20
  -5  -1   2  221.58    9.70
  -5  -1   2  187.68   10.70
  -5  -1   2  211.88    9.50
  -5  -1   2  212.28    9.50
   4   1  -2  184.08    8.50
   4   1  -2  186.58   10.20
   4   1  -2  199.98    8.70
  -4  -1   2  187.98    8.60
  -4  -1   2  189.98    8.60
  -4  -1   2  204.48    9.00
  -4  -1   2  174.58    9.60
   3   1  -2 1698.73   68.09
   3   1  -2 1767.62   67.49
   3   1  -2 1723.73   67.39
  -3  -1   2 1618.24   67.99
  -3  -1   2 1761.12   67.49
  -3  -1   2 1735.03   67.39
   2   1  -2 1148.19   45.70
   2   1  -2 1180.28   45.70
  -2  -1   2 1181.28   45.70
  -2  -1   2 1134.89   45.70
   1   1  -2    0.20    1.40
   1   1  -2    3.00    1.60
  -1  -1   2   -0.40    0.20
  -1  -1   2   -0.20    1.50
   0   1  -2   18.60    1.80
   0   1  -2   19.90    1.80
   0   1  -2   18.50    2.30
   0  -1   2   20.00    1.80
   0  -1   2   18.30    1.60
  -1   1  -2   54.89    3.80
  -1   1  -2   55.19    3.40
  -1   1  -2   53.39    3.50
   1  -1   2   56.49    3.30
   1  -1   2   58.19    3.30
   1  -1   2   51.79    3.80
  -2   1  -2  635.64   25.20
  -2   1  -2  614.24   25.40
  -2   1  -2  630.14   25.20
  -2   1  -2  657.03   27.20
   2  -1   2  629.54   25.50
   2  -1   2  635.14   25.20
  -3   1  -2 1196.18   47.60
  -3   1  -2 1205.18   47.60
  -3   1  -2 1204.08   49.50
   3  -1   2 1225.88   47.60
   3  -1   2 1197.38   47.90
  -4   1  -2    8.50    3.00
  -4   1  -2   16.70    2.50
  -4   1  -2   11.90    4.00
  -4   1  -2   11.10    2.20
   4  -1   2    7.90    2.10
   4  -1   2   12.20    3.10
   4  -1   2   13.00    2.10
  -5   1  -2  203.38   13.00
  -5   1  -2  203.18    9.50
  -5   1  -2  209.18    9.40
   5  -1   2  212.18    9.60
   5  -1   2  211.78   10.20
  -6   1  -2  135.89    7.20
  -6   1  -2  138.69    7.10
   6  -1   2  136.19    8.00
   6  -1   2  130.79    7.30
   6  -1   2  138.69   11.80
  -7   1  -2  119.59    6.90
  -7   1  -2  122.49    6.90
   7  -1   2  114.19    7.80
   7  -1   2  112.29    7.00
  -8   1  -2  325.77   14.80
   8  -1   2  335.67   15.80
   8  -1   2  341.17   15.10
  -9   1  -2  146.29    8.60
   9  -1   2  138.89    9.60
   9  -1   2  145.59    8.80
 -10   1  -2   29.10    4.50
  10  -1   2   36.70    5.90
  10  -1   2   41.60    4.80
 -11   1  -2    6.70    4.10
  11  -1   2    3.70    5.10
  11  -1   2    6.70    4.00
 -12   1  -2   43.10    5.60
  12  -1   2   46.70    5.50
  12  -1   2   49.40    7.40
 -13   1  -2   -5.50    4.30
  13  -1   2    5.90    5.60
 -14   1  -2    6.00    4.80
  14  -1   2    3.80    5.90
  15   0  -2   14.10    7.10
  15   0  -2    9.80    4.90
  15   0  -2   18.30    6.40
 -15   0   2   18.10    5.50
  14   0  -2   -0.90    6.40
  14   0  -2    4.20    4.40
  14   0  -2    7.10    5.90
 -14   0   2    0.40    4.70
  13   0  -2   27.50    5.10
  13   0  -2   30.80    6.50
 -13   0   2   39.10    5.60
  12   0  -2  169.88   10.10
  12   0  -2  158.18   11.50
  12   0  -2  146.69   15.90
 -12   0   2  179.88   10.60
  11   0  -2  157.68    9.40
  11   0  -2  136.99   14.40
  11   0  -2  142.39   10.50
 -11   0   2  144.69    9.40
  10   0  -2   14.20    5.20
  10   0  -2   30.00    5.50
  10   0  -2   27.60    4.10
 -10   0   2   24.50    4.00
   9   0  -2    1.10    4.20
   9   0  -2    1.70    3.00
  -9   0   2    3.50    3.00
   8   0  -2   16.70    3.10
   8   0  -2   11.20    3.90
  -8   0   2   22.10    3.30
   7   0  -2   59.29    8.70
   7   0  -2   53.99    5.00
  -7   0   2   54.49    4.70
  -7   0   2   56.39    5.10
  -7   0   2   55.29    7.20
   6   0  -2   94.79    5.80
   6   0  -2  114.69    9.70
   6   0  -2   91.69    5.70
  -6   0   2   98.29    6.00
  -6   0   2   96.79    8.30
  -6   0   2   97.39    6.00
   5   0  -2  824.92   32.90
   5   0  -2  820.52   34.60
   5   0  -2  856.41   32.90
  -5   0   2  820.62   33.00
  -5   0   2  815.52   32.90
  -5   0   2  793.42   34.30
   4   0  -2   83.29    7.20
   4   0  -2   81.19    5.00
   4   0  -2   78.29    4.50
  -4   0   2   70.49    6.70
  -4   0   2   76.59    4.80
  -4   0   2   82.59    4.90
  -4   0   2   75.89    4.90
   3   0  -2  134.79    6.40
   3   0  -2  137.29    6.40
   3   0  -2  132.59    6.30
   3   0  -2  140.49    8.50
  -3   0   2  130.29    6.70
  -3   0   2  135.89    6.60
  -3   0   2  135.59    8.00
  -3   0   2  140.79    6.50
   2   0  -2  306.57   13.20
   2   0  -2  325.77   13.00
   2   0  -2  322.67   13.10
   2   0  -2  318.27   14.20
  -2   0   2  315.67   13.30
  -2   0   2  306.97   14.00
  -2   0   2  321.97   12.90
  -2   0   2  324.07   13.00
   1   0  -2  456.75   18.00
   1   0  -2  458.05   18.00
   1   0  -2  442.86   18.30
  -1   0   2  445.46   18.40
  -1   0   2  452.55   18.00
   0   0  -2   36.60    2.00
   0   0  -2   33.20    2.10
   0   0   2   34.60    2.00
   0   0   2   33.60    2.10
  -1   0  -2   19.90    2.00
  -1   0  -2   18.70    1.40
  -1   0  -2   24.70    2.20
   1   0   2   18.10    1.80
   1   0   2   17.60    1.80
   1   0   2   20.00    2.10
   1   0   2   11.00    2.30
  -2   0  -2  740.83   29.00
  -2   0  -2  726.63   28.70
  -2   0  -2  724.03   28.70
   2   0   2  705.23   28.60
   2   0   2  726.23   29.00
   2   0   2  739.33   28.70
  -3   0  -2  196.68    8.30
  -3   0  -2  174.48    8.90
  -3   0  -2  206.98   11.00
  -3   0  -2  196.58    8.40
   3   0   2  195.98    8.90
   3   0   2  191.58    8.30
   3   0   2  191.88    8.20
  -4   0  -2   63.09    4.20
  -4   0  -2   58.69    4.10
  -4   0  -2   63.89    7.60
   4   0   2   56.99    4.80
   4   0   2   61.19    4.20
  -5   0  -2   -4.60    2.10
  -5   0  -2    5.10    3.40
  -5   0  -2    0.80    2.10
  -5   0  -2    0.60    2.70
   5   0   2    1.70    1.80
   5   0   2    0.60    2.00
   5   0   2   -0.50    2.90
  -6   0  -2    6.30    3.30
  -6   0  -2    9.50    2.30
  -6   0  -2    8.40    2.50
   6   0   2    8.10    2.30
   6   0   2   11.10    3.40
  -7   0  -2  299.27   13.30
  -7   0  -2  316.37   13.50
   7   0   2  306.07   13.30
   7   0   2  286.07   14.00
  -8   0  -2   15.30    3.20
  -8   0  -2   18.40    3.30
   8   0   2   20.10    4.10
   8   0   2   15.30    3.10
  -9   0  -2  211.58   10.40
   9   0   2  200.78   10.30
   9   0   2  183.78   11.10
 -10   0  -2    7.90    3.60
  10   0   2    1.50    4.30
  10   0   2    4.60    3.40
 -11   0  -2   -0.20    3.80
  11   0   2    1.90    4.90
  11   0   2    3.60    3.50
 -12   0  -2   -1.70    3.90
  12   0   2    3.10    5.20
  12   0   2    3.60    3.80
 -13   0  -2   -1.20    4.30
  13   0   2    4.30    5.50
  13   0   2    3.40    4.40
 -14   0  -2    2.10    4.70
  14   0   2    4.00    5.70
  15  -1  -2   11.00    6.00
  15  -1  -2   -0.50    4.60
  15  -1  -2    2.60    6.80
 -15   1   2   -1.00    4.90
  14  -1  -2   10.30    5.00
  14  -1  -2   15.40    6.00
  14  -1  -2    1.00    6.60
 -14   1   2   14.00    5.20
  13  -1  -2  110.59    9.60
  13  -1  -2  112.39   10.40
 -13   1   2  112.99    9.40
  12  -1  -2    0.00    4.00
  12  -1  -2    3.40    4.90
  12  -1  -2   -5.40    5.80
 -12   1   2    2.70    4.30
  11  -1  -2   20.20    5.20
  11  -1  -2   23.10    4.40
  11  -1  -2    7.60    5.80
 -11   1   2   24.50    4.60
  10  -1  -2   -1.90    4.90
  10  -1  -2    2.80    3.40
  10  -1  -2    6.80    4.70
 -10   1   2    2.50    3.50
   9  -1  -2    0.80    3.00
   9  -1  -2    1.50    4.50
   9  -1  -2    0.40    4.10
  -9   1   2    3.20    3.10
   8  -1  -2   65.39    5.60
   8  -1  -2   36.90    5.70
  -8   1   2   61.99    5.30
   7  -1  -2  344.17   15.00
   7  -1  -2  348.07   18.50
  -7   1   2  341.27   15.00
   6  -1  -2  123.89   10.70
   6  -1  -2  122.39    6.80
  -6   1   2  125.19    6.80
  -6   1   2  127.49    6.90
  -6   1   2  120.99    9.50
   5  -1  -2   85.49    5.40
   5  -1  -2  104.89    9.60
   5  -1  -2   84.19    5.10
  -5   1   2   80.39    8.00
  -5   1   2   87.99    5.50
  -5   1   2   85.49    5.50
   4  -1  -2 1387.46   55.69
   4  -1  -2 1377.76   54.09
   4  -1  -2 1372.06   54.09
  -4   1   2 1323.07   55.49
  -4   1   2 1399.66   54.19
  -4   1   2 1364.16   54.09
   3  -1  -2   36.50    3.10
   3  -1  -2   30.90    3.20
   3  -1  -2   39.40    6.30
   3  -1  -2   37.30    2.80
  -3   1   2   37.90    3.60
  -3   1   2   28.50    3.60
  -3   1   2   37.80    3.00
  -3   1   2   34.20    5.80
   2  -1  -2   17.50    1.90
   2  -1  -2   12.80    2.40
   2  -1  -2   10.80    2.90
   2  -1  -2   15.80    2.00
  -2   1   2   15.80    3.10
  -2   1   2   13.60    2.00
  -2   1   2   12.40    2.50
  -2   1   2   10.60    2.70
   1  -1  -2  168.08    6.80
   1  -1  -2  160.68    6.70
   1  -1  -2  174.78    8.40
   1  -1  -2  156.48    7.20
  -1   1   2  165.68    6.80
  -1   1   2  154.28    7.30
  -1   1   2  148.79    6.70
   0  -1  -2   59.19    3.00
   0  -1  -2   72.89    4.60
   0  -1  -2   66.39    3.40
   0  -1  -2   63.69    3.00
   0   1   2   65.59    3.00
   0   1   2   66.19    3.90
   0   1   2   64.59    3.00
   0   1   2   72.49    3.40
  -1  -1  -2    9.40    0.90
  -1  -1  -2    8.30    1.90
  -1  -1  -2   10.50    1.70
  -1  -1  -2   11.20    1.50
  -1  -1  -2    8.80    0.90
   1   1   2   11.80    1.80
   1   1   2   12.50    1.70
   1   1   2    9.60    2.00
  -2  -1  -2  129.49    5.50
  -2  -1  -2  140.69    6.20
  -2  -1  -2  120.79    5.50
   2   1   2  121.39    5.50
   2   1   2  135.59    6.20
   2   1   2  136.69    6.20
   2   1   2  135.29    5.50
  -3  -1  -2   77.39    6.60
  -3  -1  -2   74.99    3.90
  -3  -1  -2   73.59    4.00
   3   1   2   78.19    4.00
   3   1   2   79.79    4.80
   3   1   2   72.29    3.80
  -4  -1  -2  214.38    9.10
  -4  -1  -2  197.48   11.20
  -4  -1  -2  207.68    9.00
   4   1   2  219.28    9.00
   4   1   2  207.18    9.60
  -5  -1  -2 1145.79   45.80
  -5  -1  -2 1162.48   47.40
  -5  -1  -2 1175.38   45.90
   5   1   2 1166.98   45.80
   5   1   2 1160.78   45.80
   5   1   2 1138.09   46.30
  -6  -1  -2    9.50    2.50
  -6  -1  -2    8.00    2.20
  -6  -1  -2    5.90    3.20
   6   1   2    7.20    2.30
   6   1   2    7.10    2.10
   6   1   2    8.50    3.20
  -7  -1  -2   70.49    5.00
  -7  -1  -2   61.49    8.10
  -7  -1  -2   76.49    5.20
   7   1   2   71.69    6.00
   7   1   2   67.69    5.00
  -8  -1  -2  128.69    7.20
   8   1   2  132.39    7.30
   8   1   2  130.49    8.30
  -9  -1  -2   23.90    3.50
  -9  -1  -2   17.90    3.50
   9   1   2   21.90    3.50
   9   1   2   20.50    4.40
 -10  -1  -2    3.30    3.40
  10   1   2    0.70    3.20
  10   1   2    3.40    4.20
 -11  -1  -2   26.30    4.40
  11   1   2   31.90    4.30
  11   1   2   23.20    5.40
 -12  -1  -2   58.59    5.80
  12   1   2   60.39    5.60
  12   1   2   60.29    7.10
 -13  -1  -2    1.70    4.30
  13   1   2    9.00    5.50
  13   1   2   -0.80    3.80
 -14  -1  -2    0.10    4.50
  14   1   2    6.50    5.90
 -15  -1  -2    4.10    4.80
  15   1   2   -1.80    5.70
  14  -2  -2    0.00    4.60
  14  -2  -2   13.90    5.90
  14  -2  -2    2.50    6.90
 -14   2   2   -4.70    4.70
  13  -2  -2    7.80    5.50
  13  -2  -2   -0.60    4.20
  13  -2  -2   -2.90    6.40
 -13   2   2    4.10    4.70
  12  -2  -2   -0.40    5.10
  12  -2  -2    6.20    4.20
  12  -2  -2   -6.50    6.50
 -12   2   2    3.80    4.50
  11  -2  -2   -1.10    3.90
  11  -2  -2   -5.50    5.60
  11  -2  -2    2.50    4.60
 -11   2   2   -2.10    4.00
  10  -2  -2    2.70    4.40
  10  -2  -2    0.10    3.60
  10  -2  -2   -2.60    5.40
 -10   2   2   -0.90    3.60
   9  -2  -2    1.50    4.30
   9  -2  -2    1.10    4.90
   9  -2  -2    6.30    3.20
  -9   2   2    2.30    3.30
   8  -2  -2   31.70    3.70
   8  -2  -2   20.20    5.40
   8  -2  -2   43.60    5.40
  -8   2   2   28.00    3.70
   7  -2  -2  109.09   11.30
   7  -2  -2   99.59    7.20
   7  -2  -2  106.39    6.60
  -7   2   2  106.09    6.60
   6  -2  -2  182.18   13.00
   6  -2  -2  177.18    8.70
  -6   2   2  172.58    8.70
   5  -2  -2   -1.80    2.20
   5  -2  -2    0.00    1.90
   5  -2  -2    7.70    3.80
  -5   2   2   -1.80    3.00
  -5   2   2   -3.10    2.40
  -5   2   2   -1.30    2.30
   4  -2  -2  902.61   36.30
   4  -2  -2  916.31   36.40
   4  -2  -2  960.80   38.70
  -4   2   2  919.51   36.40
  -4   2   2  864.51   38.10
  -4   2   2  904.41   36.40
   3  -2  -2    2.40    1.80
   3  -2  -2    2.10    1.90
   3  -2  -2    2.10    2.10
   3  -2  -2    4.30    3.20
  -3   2   2    2.80    1.90
  -3   2   2    1.90    2.70
  -3   2   2    0.90    2.00
   2  -2  -2   13.50    3.10
   2  -2  -2   17.50    2.00
   2  -2  -2   24.00    2.80
   2  -2  -2   21.60    2.20
  -2   2   2   21.10    2.30
  -2   2   2   21.20    2.20
   1  -2  -2  376.76   15.90
   1  -2  -2  383.66   15.50
   1  -2  -2  392.86   15.60
   1  -2  -2  390.96   17.10
  -1   2   2  389.66   15.50
   0  -2  -2    1.70    2.00
   0  -2  -2    0.60    1.00
   0  -2  -2    0.30    1.00
   0  -2  -2    0.30    2.10
   0   2   2    2.20    2.00
   0   2   2   -1.30    1.10
   0   2   2    1.00    1.00
   0   2   2    0.30    2.00
  -1  -2  -2  134.39    6.10
  -1  -2  -2  130.89    5.70
  -1  -2  -2  133.09    6.40
  -1  -2  -2  131.69    5.40
   1   2   2  130.89    5.40
   1   2   2  135.29    6.30
   1   2   2  134.69    5.40
   1   2   2  133.49    5.80
   1   2   2  141.19    6.80
  -2  -2  -2  526.95   19.50
  -2  -2  -2  438.96   18.90
  -2  -2  -2  522.35   19.30
  -2  -2  -2  436.96   18.90
   2   2   2  441.46   18.90
   2   2   2  429.46   18.90
   2   2   2  536.85   19.40
   2   2   2  505.55   19.50
  -3  -2  -2  522.45   21.80
  -3  -2  -2  504.15   21.70
  -3  -2  -2  593.14   22.10
  -3  -2  -2  596.84   22.20
   3   2   2  526.85   21.80
   3   2   2  511.75   21.70
   3   2   2  597.24   22.20
  -4  -2  -2  672.33   29.00
  -4  -2  -2  774.82   29.60
  -4  -2  -2  697.03   29.00
  -4  -2  -2  789.52   30.10
   4   2   2  753.92   29.50
   4   2   2  730.43   29.00
   4   2   2  709.83   29.00
  -5  -2  -2   44.50    3.60
  -5  -2  -2   40.90    6.00
  -5  -2  -2   45.10    3.70
   5   2   2   42.70    4.40
   5   2   2   56.29    3.70
  -6  -2  -2  260.07   13.00
  -6  -2  -2  260.67   11.10
  -6  -2  -2  249.38   11.00
   6   2   2  250.97   11.00
   6   2   2  250.57   11.70
   6   2   2  250.47   10.90
  -7  -2  -2    9.90    2.60
  -7  -2  -2   17.50    2.80
  -7  -2  -2    6.10    3.00
   7   2   2   10.50    3.30
   7   2   2    9.70    2.40
  -8  -2  -2   78.99    5.50
  -8  -2  -2   78.09    5.40
  -8  -2  -2   67.39    8.10
   8   2   2   77.39    5.40
   8   2   2   76.99    6.20
  -9  -2  -2   -1.50    2.70
  -9  -2  -2    0.70    2.80
   9   2   2    1.80    2.70
   9   2   2    1.40    3.50
 -10  -2  -2   25.00    3.80
 -10  -2  -2   25.90    3.90
  10   2   2   17.90    3.50
  10   2   2   22.80    4.80
 -11  -2  -2  147.59    8.90
  11   2   2  136.99   10.10
  11   2   2  147.79    8.80
 -12  -2  -2   38.30    5.00
  12   2   2   39.70    4.90
  12   2   2   36.30    6.20
 -13  -2  -2    7.50    4.50
  13   2   2    8.90    5.40
  13   2   2    7.50    4.20
 -14  -2  -2    1.80    4.50
  14   2   2   11.40    5.90
 -15  -2  -2   -5.80    4.50
  15   2   2    3.10    6.10
  13  -3  -2   10.80    5.60
  13  -3  -2   -3.30    6.40
  13  -3  -2    0.70    4.20
 -13   3   2    1.90    4.80
  12  -3  -2    3.90    6.70
  12  -3  -2    6.70    4.20
  12  -3  -2   22.60    6.00
 -12   3   2   18.60    4.90
  11  -3  -2   -5.50    6.20
  11  -3  -2   -3.70    3.70
  11  -3  -2    3.30    5.00
 -11   3   2   -4.90    4.00
  10  -3  -2   28.80    5.60
  10  -3  -2   29.70    4.60
 -10   3   2   16.90    4.50
   9  -3  -2  157.38    9.50
   9  -3  -2  172.48   10.20
   9  -3  -2  146.29   15.40
  -9   3   2  157.68    9.50
   8  -3  -2   14.40    4.20
   8  -3  -2    7.20    5.10
   8  -3  -2   11.20    3.30
  -8   3   2   17.70    3.80
   7  -3  -2    0.80    2.80
   7  -3  -2    0.00    3.60
   7  -3  -2    3.20    4.60
  -7   3   2    1.70    2.90
   6  -3  -2  564.04   24.20
   6  -3  -2  582.34   27.40
   6  -3  -2  573.64   23.90
  -6   3   2  582.94   23.90
   5  -3  -2   83.99    5.70
   5  -3  -2  102.29   10.90
  -5   3   2   92.59    6.10
   4  -3  -2   90.99    5.50
   4  -3  -2   94.69    5.60
   4  -3  -2  122.99   10.80
   4  -3  -2   99.39    5.50
  -4   3   2   87.89    5.50
  -4   3   2   88.69    8.80
  -4   3   2   96.69    5.90
   3  -3  -2  483.35   21.50
   3  -3  -2  454.15   18.70
   3  -3  -2  465.85   18.80
  -3   3   2  435.76   18.70
  -3   3   2  460.85   18.80
  -3   3   2  447.16   20.80
   2  -3  -2  187.78    8.70
   2  -3  -2  204.28   11.70
   2  -3  -2  201.48    8.70
  -2   3   2  206.68    8.80
  -2   3   2  189.18    8.60
   1  -3  -2   36.50    2.90
   1  -3  -2   36.70    3.10
   1  -3  -2   26.00    3.60
  -1   3   2   36.20    5.90
  -1   3   2   38.80    3.10
   0  -3  -2    0.40    2.50
   0  -3  -2   -1.30    1.30
   0  -3  -2   -0.30    1.30
   0   3   2    1.30    2.50
   0   3   2    2.10    1.40
   0   3   2   -0.30    1.40
  -1  -3  -2 1277.27   49.90
  -1  -3  -2 1275.67   49.90
  -1  -3  -2 1293.87   50.69
  -1  -3  -2 1247.38   49.80
   1   3   2 1303.17   50.29
   1   3   2 1256.07   49.80
   1   3   2 1267.27   49.90
   1   3   2 1309.17   50.69
   1   3   2 1237.88   49.90
  -2  -3  -2   49.40    3.20
  -2  -3  -2   45.60    2.70
  -2  -3  -2   47.70    2.70
   2   3   2   52.29    4.50
   2   3   2   49.10    3.30
   2   3   2   46.10    2.90
   2   3   2   49.30    2.70
   2   3   2   52.79    4.40
  -3  -3  -2  449.46   19.30
  -3  -3  -2  465.75   19.30
  -3  -3  -2  525.35   19.70
   3   3   2  524.35   19.70
   3   3   2  459.85   19.20
   3   3   2  495.95   19.90
   3   3   2  477.15   19.30
  -4  -3  -2  198.28    9.00
  -4  -3  -2  230.38    9.50
  -4  -3  -2  209.38    9.10
   4   3   2  228.88    9.60
   4   3   2  199.48    8.90
   4   3   2  216.08    9.10
  -5  -3  -2  164.68    7.60
  -5  -3  -2  162.58    7.60
   5   3   2  175.58    7.70
   5   3   2  174.58    8.30
  -6  -3  -2  180.38    9.60
  -6  -3  -2  182.08    8.30
  -6  -3  -2  175.28    8.30
   6   3   2  175.28    8.10
   6   3   2  176.58    9.00
   6   3   2  178.98    8.20
  -7  -3  -2   50.49    6.30
  -7  -3  -2   45.30    4.30
  -7  -3  -2   44.60    4.30
   7   3   2   50.59    4.10
   7   3   2   48.30    5.00
  -8  -3  -2  211.18    9.50
  -8  -3  -2  203.68    9.40
  -8  -3  -2  188.28   11.20
   8   3   2  193.48   10.30
   8   3   2  199.48    9.40
  -9  -3  -2   10.50    3.40
  -9  -3  -2   23.80    3.20
  -9  -3  -2   20.20    3.30
   9   3   2   19.20    3.10
   9   3   2   16.90    3.90
 -10  -3  -2   51.19    5.30
 -10  -3  -2   61.19    5.80
  10   3   2   62.69    6.30
  10   3   2   55.59    4.70
 -11  -3  -2   70.69    6.40
  11   3   2   53.89    6.20
  11   3   2   61.29    5.20
 -12  -3  -2   20.40    4.40
  12   3   2   23.60    4.20
  12   3   2   17.80    5.30
 -13  -3  -2   -7.30    4.10
  13   3   2    7.50    4.90
  13   3   2    8.50    4.00
 -14  -3  -2   42.70    5.80
  14   3   2   43.60    7.10
 -15  -3  -2   -5.80    4.50
  15   3   2    0.50    5.80
 -16  -3  -2    5.30    5.00
  16   3   2    7.00    6.10
  13  -4  -2   26.10    8.10
  13  -4  -2   27.90    5.60
  13  -4  -2   30.40    6.50
 -13   4   2   26.50    5.70
  12  -4  -2   16.50    5.60
  12  -4  -2    2.70    4.50
  12  -4  -2    0.80    6.50
 -12   4   2   -0.60    4.60
  11  -4  -2  108.79    9.60
  11  -4  -2   95.19    9.10
 -11   4   2  105.79    9.00
  10  -4  -2  232.38   19.90
  10  -4  -2  229.78   13.10
  10  -4  -2  229.48   12.60
 -10   4   2  247.48   12.70
   9  -4  -2   -1.10    4.30
   9  -4  -2    4.20    3.50
   9  -4  -2   -0.20    5.70
  -9   4   2   -1.20    3.60
   8  -4  -2   49.20    4.70
   8  -4  -2   45.00    5.60
  -8   4   2   50.69    5.10
   7  -4  -2   48.90    5.10
   7  -4  -2   32.70    3.90
   7  -4  -2   27.00    5.90
  -7   4   2   39.20    4.00
   6  -4  -2  199.48   10.10
   6  -4  -2  197.28    9.90
   6  -4  -2  206.18   15.00
  -6   4   2  192.38    9.90
   5  -4  -2    4.30    4.10
   5  -4  -2    3.50    3.10
   5  -4  -2    5.60    2.30
   5  -4  -2    3.60    2.30
  -5   4   2    4.50    2.40
   4  -4  -2    4.90    2.10
   4  -4  -2   10.60    3.20
   4  -4  -2    8.50    4.20
   4  -4  -2    6.90    3.00
  -4   4   2    6.20    2.20
   3  -4  -2   54.59    4.40
   3  -4  -2   78.79   10.10
   3  -4  -2   59.29    4.60
   3  -4  -2   57.19    4.50
  -3   4   2   57.39    4.70
  -3   4   2   56.59    4.30
   2  -4  -2  538.25   22.60
   2  -4  -2  583.34   25.30
   2  -4  -2  540.45   22.60
  -2   4   2  550.74   22.60
  -2   4   2  581.44   22.70
   1  -4  -2   13.20    3.30
   1  -4  -2   17.80    2.10
   1  -4  -2   18.00    2.10
  -1   4   2   14.80    2.10
   0  -4  -2  116.59    5.70
   0  -4  -2  115.19    5.50
   0  -4  -2  122.19    8.60
   0   4   2  117.29    8.10
   0   4   2  117.59    5.80
  -1  -4  -2  365.46   15.20
  -1  -4  -2  373.86   15.20
  -1  -4  -2  386.16   16.70
   1   4   2  352.46   15.10
   1   4   2  381.76   15.90
   1   4   2  388.36   16.70
   1   4   2  378.96   15.20
  -2  -4  -2  612.44   24.60
  -2  -4  -2  638.74   25.70
  -2  -4  -2  582.14   23.70
  -2  -4  -2  587.84   23.80
  -2  -4  -2  599.54   23.80
   2   4   2  578.74   23.70
   2   4   2  577.14   23.80
   2   4   2  604.64   24.40
   2   4   2  620.24   24.70
  -3  -4  -2   59.59    3.60
  -3  -4  -2   59.49    5.00
  -3  -4  -2   63.39    3.50
   3   4   2   61.19    3.90
   3   4   2   61.69    3.40
   3   4   2   59.89    3.70
   3   4   2   60.29    5.10
  -4  -4  -2   38.80    3.00
  -4  -4  -2   39.00    3.20
   4   4   2   41.00    2.80
   4   4   2   35.60    3.40
   4   4   2   49.80    4.80
   4   4   2   47.40    3.70
  -5  -4  -2  384.06   16.50
  -5  -4  -2  405.16   16.50
   5   4   2  411.06   16.50
   5   4   2  412.36   16.90
  -6  -4  -2   69.19    5.50
  -6  -4  -2   57.79    4.20
  -6  -4  -2   63.79    4.50
   6   4   2   59.09    5.20
   6   4   2   57.89    4.00
   6   4   2   69.39    4.50
  -7  -4  -2   77.39    5.00
  -7  -4  -2   66.69    4.80
   7   4   2   78.09    5.70
   7   4   2   82.59    6.70
   7   4   2   79.59    5.10
  -8  -4  -2   75.49    5.30
  -8  -4  -2   70.59    5.10
   8   4   2   71.09    5.10
   8   4   2   67.39    6.00
  -9  -4  -2   18.60    3.10
  -9  -4  -2   20.90    3.20
  -9  -4  -2   11.10    3.00
   9   4   2   24.60    4.30
   9   4   2   19.90    3.10
 -10  -4  -2   23.50    3.50
 -10  -4  -2   19.50    3.50
  10   4   2   19.50    3.30
  10   4   2   19.00    4.70
 -11  -4  -2   92.29    6.90
 -11  -4  -2   62.09    8.20
 -11  -4  -2   81.69    6.30
  11   4   2   77.69    8.00
  11   4   2   92.89    6.90
 -12  -4  -2   35.10    4.70
  12   4   2   39.40    4.60
  12   4   2   29.10    5.40
 -13  -4  -2   26.30    4.70
  13   4   2   18.20    4.30
  13   4   2   22.60    5.40
 -14  -4  -2   14.80    4.80
  14   4   2   12.30    5.90
  14   4   2   15.40    5.90
 -15  -4  -2   -2.30    4.60
  15   4   2    4.80    5.60
 -16  -4  -2    7.80    5.10
  16   4   2    6.50    6.20
  12  -5  -2   93.69    9.70
  12  -5  -2   73.99    7.40
  12  -5  -2  108.29   17.90
 -12   5   2   94.59    9.40
  11  -5  -2   34.70    5.60
  11  -5  -2   35.80    6.20
  11  -5  -2   21.60    7.70
 -11   5   2   31.70    5.50
  10  -5  -2    9.80    7.20
  10  -5  -2    8.40    4.40
  10  -5  -2   16.80    5.10
 -10   5   2    8.20    4.20
   9  -5  -2    0.20    6.40
   9  -5  -2   -0.50    4.30
   9  -5  -2   11.00    4.00
  -9   5   2   -2.30    3.90
   8  -5  -2    0.00    3.30
   8  -5  -2   12.00    4.40
   8  -5  -2    5.80    5.90
  -8   5   2    3.50    3.60
   7  -5  -2   66.89    6.80
   7  -5  -2   70.09    6.70
   7  -5  -2   46.20    7.60
  -7   5   2   79.59    6.60
   6  -5  -2    4.60    4.80
   6  -5  -2   11.70    3.70
   6  -5  -2    8.90    3.10
  -6   5   2   11.90    3.20
   5  -5  -2   63.89   10.90
   5  -5  -2   58.79    5.50
   5  -5  -2   61.39    5.50
  -5   5   2   64.39    5.70
   4  -5  -2   20.50    2.90
   4  -5  -2   31.80    3.50
   4  -5  -2   20.20    5.00
  -4   5   2   29.60    3.30
   3  -5  -2   74.09    4.90
   3  -5  -2   73.59    4.70
   3  -5  -2   86.69   10.50
   3  -5  -2   73.39    5.20
  -3   5   2   80.09    5.50
   2  -5  -2  274.57   11.60
   2  -5  -2  260.47   11.70
   2  -5  -2  284.17   15.70
   2  -5  -2  279.07   11.90
  -2   5   2  284.57   12.00
  -2   5   2  261.87   11.80
  -2   5   2  265.67   14.80
   1  -5  -2  573.74   23.70
   1  -5  -2  582.74   23.80
   1  -5  -2  600.74   23.40
   1  -5  -2  605.44   26.70
  -1   5   2  561.64   23.70
  -1   5   2  582.54   26.00
  -1   5   2  603.04   23.90
   0  -5  -2  193.18    8.80
   0  -5  -2  209.48   12.00
   0  -5  -2  202.18    8.90
   0   5   2  201.28    9.00
  -1  -5  -2   10.30    2.90
  -1  -5  -2   12.50    1.80
  -1  -5  -2   16.10    1.90
   1   5   2    9.40    2.90
   1   5   2   13.40    3.30
   1   5   2   12.00    2.00
  -2  -5  -2   55.39    5.80
  -2  -5  -2   45.00    3.60
  -2  -5  -2   46.90    3.30
   2   5   2   44.20    2.60
   2   5   2   44.70    3.50
   2   5   2   48.00    6.00
   2   5   2   46.00    5.10
  -3  -5  -2  285.17   11.80
  -3  -5  -2  287.87   11.70
   3   5   2  266.57   11.60
   3   5   2  283.17   11.90
   3   5   2  291.67   12.70
  -4  -5  -2  218.48    9.60
  -4  -5  -2  204.98    9.40
   4   5   2  232.78    9.70
   4   5   2  238.38   10.60
   4   5   2  222.28    9.70
  -5  -5  -2   38.00    3.70
  -5  -5  -2   43.20    4.40
  -5  -5  -2   34.40    3.30
   5   5   2   41.10    3.90
   5   5   2   45.90    4.30
   5   5   2   39.90    3.50
   5   5   2   38.60    4.10
  -6  -5  -2  159.18    8.10
  -6  -5  -2  150.38    7.30
  -6  -5  -2  152.78    7.30
   6   5   2  141.69    7.00
   6   5   2  162.78    7.60
   6   5   2  155.68    7.90
  -7  -5  -2    2.90    2.40
  -7  -5  -2    3.20    2.30
   7   5   2    0.00    2.90
   7   5   2    0.40    2.30
  -8  -5  -2  362.26   15.50
  -8  -5  -2  359.66   15.40
   8   5   2  357.36   16.10
   8   5   2  371.46   15.50
  -9  -5  -2   -0.20    2.70
  -9  -5  -2   -2.40    2.50
   9   5   2   -0.40    3.30
   9   5   2   -4.60    2.50
 -10  -5  -2   64.89    5.40
 -10  -5  -2   65.59    5.80
  10   5   2   63.09    5.70
  10   5   2   62.29    6.90
 -11  -5  -2   -0.90    3.10
 -11  -5  -2   -0.80    3.30
  11   5   2   -2.30    4.00
  11   5   2    0.80    3.20
 -12  -5  -2   37.90    4.80
  12   5   2   50.19    4.80
  12   5   2   35.30    5.90
 -13  -5  -2    2.50    4.10
  13   5   2    6.90    5.00
  13   5   2    3.80    3.90
 -14  -5  -2   10.50    4.60
  14   5   2   12.30    4.60
  14   5   2   10.80    5.20
 -15  -5  -2   -2.20    4.50
  15   5   2    0.40    5.40
 -16  -5  -2    7.10    5.10
  16   5   2   14.40    6.50
  11  -6  -2   16.80    7.90
  11  -6  -2   21.60    5.70
  11  -6  -2    8.70    4.60
 -11   6   2    8.80    5.10
  10  -6  -2   -0.20    4.10
  10  -6  -2   -5.90    6.40
  10  -6  -2   11.50    5.00
 -10   6   2    0.10    4.50
   9  -6  -2    1.70    3.90
   9  -6  -2    6.90    4.70
   9  -6  -2    2.00    6.70
  -9   6   2   -2.20    4.20
   8  -6  -2   22.30    4.70
   8  -6  -2   11.30    6.90
   8  -6  -2   14.60    4.10
  -8   6   2   19.10    4.60
   7  -6  -2   73.49    6.80
   7  -6  -2   40.40    8.10
   7  -6  -2   59.59    5.40
  -7   6   2   65.69    5.80
   6  -6  -2   20.90    3.90
   6  -6  -2   11.60    6.10
   6  -6  -2   17.90    4.00
  -6   6   2   16.70    3.90
   5  -6  -2   -0.40    4.80
   5  -6  -2    1.60    2.80
   5  -6  -2   -0.20    3.00
  -5   6   2   -2.20    3.00
   4  -6  -2  193.18    9.40
   4  -6  -2  198.38    9.70
   4  -6  -2  175.98   14.50
  -4   6   2  201.68    9.80
   3  -6  -2   34.00    3.50
   3  -6  -2   35.60    3.40
   3  -6  -2   23.70    5.40
  -3   6   2   35.30    3.60
   2  -6  -2   -0.80    1.90
   2  -6  -2   -0.50    2.10
   2  -6  -2    1.60    1.90
   2  -6  -2    5.10    4.20
  -2   6   2    1.20    2.50
   1  -6  -2  204.58    9.20
   1  -6  -2  188.68    9.00
   1  -6  -2  190.78    8.30
   1  -6  -2  218.78   13.80
  -1   6   2  195.18    9.30
  -1   6   2  187.08   12.30
   0  -6  -2  384.16   16.10
   0  -6  -2  407.56   19.40
   0  -6  -2  374.26   16.00
   0   6   2  380.76   16.20
   0   6   2  386.16   18.80
  -1  -6  -2  109.99    9.20
  -1  -6  -2   81.89    5.10
   1   6   2   94.69    5.50
   1   6   2   93.79    6.90
  -2  -6  -2   28.80    2.60
  -2  -6  -2   27.40    2.60
  -2  -6  -2   46.20    6.90
   2   6   2   28.50    2.80
   2   6   2   41.50    6.40
   2   6   2   25.50    3.90
  -3  -6  -2  650.73   27.50
  -3  -6  -2  673.93   27.10
  -3  -6  -2  653.23   26.50
  -3  -6  -2  668.13   26.60
   3   6   2  648.64   27.20
   3   6   2  701.23   27.70
   3   6   2  691.63   26.70
   3   6   2  618.94   26.20
  -4  -6  -2  333.27   13.80
  -4  -6  -2  327.87   14.30
  -4  -6  -2  324.27   13.50
   4   6   2  334.47   14.60
   4   6   2  315.67   13.50
   4   6   2  339.97   13.90
   4   6   2  309.37   13.60
  -5  -6  -2  284.37   12.70
  -5  -6  -2  281.17   12.20
  -5  -6  -2  266.07   11.90
   5   6   2  300.27   12.30
   5   6   2  289.77   12.00
   5   6   2  270.07   12.20
   5   6   2  288.47   13.10
  -6  -6  -2    0.10    2.10
  -6  -6  -2    5.30    2.10
  -6  -6  -2    3.20    2.90
   6   6   2    2.10    3.40
   6   6   2    3.20    1.80
   6   6   2    3.30    2.80
   6   6   2    1.00    2.50
  -7  -6  -2  569.54   23.90
  -7  -6  -2  563.24   23.80
   7   6   2  621.84   24.00
   7   6   2  587.54   24.30
  -8  -6  -2   76.89    5.50
  -8  -6  -2   76.19    5.20
   8   6   2   79.59    6.10
   8   6   2   81.09    5.50
  -9  -6  -2   12.50    3.10
  -9  -6  -2   17.10    2.90
   9   6   2   15.40    3.10
   9   6   2    9.90    3.70
 -10  -6  -2  149.69    8.20
 -10  -6  -2  145.59    8.40
  10   6   2  165.38    9.50
  10   6   2  164.38    8.60
 -11  -6  -2   26.10    4.10
 -11  -6  -2   31.00    3.90
  11   6   2   35.00    4.20
  11   6   2   26.80    5.40
 -12  -6  -2  101.69    7.80
  12   6   2   95.89    9.20
  12   6   2  100.69    7.30
 -13  -6  -2   72.39    6.10
  13   6   2   63.09    7.60
  13   6   2   70.49    7.20
 -14  -6  -2    7.50    4.40
  14   6   2   14.20    6.00
  14   6   2   19.30    4.40
 -15  -6  -2   -0.80    4.60
  15   6   2    9.10    5.60
 -16  -6  -2   -4.20    4.70
  16   6   2    4.40    6.20
 -17  -6  -2    6.10    5.50
  17   6   2   10.80    6.50
  11  -7  -2   41.70   11.20
  10  -7  -2    3.00    7.40
  10  -7  -2   15.30    5.30
  10  -7  -2    1.90    4.40
 -10   7   2   -2.30    4.70
   9  -7  -2   14.10    7.70
   9  -7  -2   14.90    4.90
   9  -7  -2   12.60    4.60
  -9   7   2   11.40    4.90
   8  -7  -2   43.50    9.20
   8  -7  -2   57.99    5.80
   8  -7  -2   75.69    7.50
  -8   7   2   67.19    6.30
   7  -7  -2   15.60    7.20
   7  -7  -2   15.00    4.00
   7  -7  -2   25.40    4.70
  -7   7   2   27.60    5.00
   6  -7  -2    7.40    6.20
   6  -7  -2   14.30    3.90
   6  -7  -2   15.60    4.10
  -6   7   2   22.60    4.40
   5  -7  -2   31.60    7.30
   5  -7  -2   39.50    4.50
   5  -7  -2   49.20    4.70
  -5   7   2   42.20    4.70
   4  -7  -2   84.59    6.60
   4  -7  -2   80.39    5.90
   4  -7  -2   79.19   13.10
  -4   7   2   92.39    6.80
   3  -7  -2   17.20    5.60
   3  -7  -2   33.90    3.30
   3  -7  -2   23.50    3.40
  -3   7   2   25.20    3.50
   2  -7  -2   13.20    2.20
   2  -7  -2    8.70    4.70
   2  -7  -2    7.20    2.60
  -2   7   2   17.00    3.10
   1  -7  -2  272.27   12.10
   1  -7  -2  277.77   12.40
   1  -7  -2  263.67   16.20
   1  -7  -2  251.87   11.00
  -1   7   2  282.77   12.20
   0  -7  -2  141.19    7.40
   0  -7  -2  158.28   12.40
   0  -7  -2  152.68    7.70
   0   7   2  148.39    7.80
   0   7   2  179.28   16.50
  -1  -7  -2   -2.10    1.80
  -1  -7  -2    1.10    2.20
   1   7   2    1.60    3.50
   1   7   2    6.60    3.60
   1   7   2   -1.00    2.40
  -2  -7  -2   91.79    9.50
  -2  -7  -2   59.29    4.60
  -2  -7  -2   72.49    4.90
   2   7   2   68.49    5.10
   2   7   2   67.59    6.60
  -3  -7  -2  373.56   15.20
  -3  -7  -2  354.16   15.10
  -3  -7  -2  381.06   17.40
   3   7   2  337.37   14.50
   3   7   2  338.27   15.00
   3   7   2  379.56   16.90
   3   7   2  380.66   15.30
   3   7   2  355.46   16.10
  -4  -7  -2  100.19    5.40
  -4  -7  -2  101.19    5.60
  -4  -7  -2   98.89    6.60
   4   7   2  106.09    7.20
   4   7   2   97.99    5.30
   4   7   2   93.09    5.20
   4   7   2  100.29    5.80
  -5  -7  -2   50.49    4.30
  -5  -7  -2   49.10    3.90
  -5  -7  -2   52.89    5.30
   5   7   2   55.59    6.10
   5   7   2   53.59    4.50
   5   7   2   53.59    4.30
   5   7   2   44.30    4.20
  -6  -7  -2    3.90    2.40
  -6  -7  -2    3.00    3.30
  -6  -7  -2    5.60    2.10
   6   7   2    1.60    3.50
   6   7   2    3.80    2.60
   6   7   2    4.40    2.90
  -7  -7  -2   12.00    2.30
  -7  -7  -2    8.40    2.60
   7   7   2    8.40    2.80
   7   7   2   10.20    3.20
   7   7   2    8.40    3.80
  -8  -7  -2   35.60    3.60
  -8  -7  -2   38.90    3.90
   8   7   2   46.70    4.00
   8   7   2   37.30    4.40
  -9  -7  -2   77.19    6.00
  -9  -7  -2   83.09    5.40
   9   7   2   85.79    6.80
   9   7   2   83.19    5.80
 -10  -7  -2   36.50    3.80
 -10  -7  -2   36.70    4.20
  10   7   2   39.30    4.10
  10   7   2   34.10    5.10
 -11  -7  -2  190.28    9.70
 -11  -7  -2  144.49    8.70
  11   7   2  171.98   10.60
  11   7   2  172.78    9.40
 -12  -7  -2    6.20    3.90
  12   7   2    5.80    5.20
  12   7   2    9.80    3.80
 -13  -7  -2   68.89    6.20
  13   7   2   66.49    5.90
  13   7   2   74.39    8.00
 -14  -7  -2   10.60    4.60
  14   7   2   12.00    4.50
  14   7   2   15.30    6.00
 -15  -7  -2    9.10    4.90
  15   7   2   17.60    6.40
 -16  -7  -2   19.90    5.40
  16   7   2   15.40    6.10
 -17  -7  -2   -3.20    5.10
  17   7   2   10.90    6.80
  10  -8  -2    5.10    4.10
  10  -8  -2    3.60    7.40
 -10   8   2   -0.70    5.10
   9  -8  -2    6.30    7.10
   9  -8  -2   -0.20    4.10
  -9   8   2   -0.10    4.70
   8  -8  -2    5.00    4.30
   8  -8  -2    0.70    4.00
   8  -8  -2    3.10    6.90
  -8   8   2   -1.00    4.40
   7  -8  -2    4.60    7.10
   7  -8  -2    9.90    3.90
   7  -8  -2   12.00    4.30
  -7   8   2    6.50    4.50
   6  -8  -2   20.60    4.10
   6  -8  -2   15.80    3.90
   6  -8  -2   12.40    7.10
  -6   8   2   19.70    4.50
   5  -8  -2   10.70    3.40
   5  -8  -2    9.90    3.80
   5  -8  -2    5.30    6.30
  -5   8   2    3.20    3.80
   4  -8  -2   19.20    3.30
   4  -8  -2   15.30    3.60
   4  -8  -2   15.50    6.50
  -4   8   2   23.40    4.10
   3  -8  -2   -0.40    5.50
   3  -8  -2   -2.10    2.40
   3  -8  -2   -0.60    2.80
  -3   8   2    0.00    3.10
   2  -8  -2    8.10    2.90
   2  -8  -2   14.90    2.20
   2  -8  -2   13.50    5.70
  -2   8   2   10.80    3.20
   1  -8  -2   15.80    1.90
   1  -8  -2   17.50    3.00
   1  -8  -2   12.50    5.10
  -1   8   2   16.60    3.20
   0  -8  -2   27.90    5.40
   0  -8  -2   24.20    3.00
   0   8   2   37.70    3.60
  -1  -8  -2  505.15   23.80
  -1  -8  -2  470.45   20.30
  -1  -8  -2  486.15   20.50
   1   8   2  487.15   21.20
   1   8   2  504.45   20.50
  -2  -8  -2  438.66   20.80
  -2  -8  -2  385.26   17.40
  -2  -8  -2  417.96   17.70
   2   8   2  427.56   20.20
   2   8   2  421.26   18.50
   2   8   2  426.56   17.70
  -3  -8  -2   86.79    9.30
  -3  -8  -2   69.69    4.70
  -3  -8  -2   66.69    5.00
   3   8   2   68.69    6.70
   3   8   2   57.19    9.60
   3   8   2   74.79    5.20
  -4  -8  -2   18.00    3.80
  -4  -8  -2   21.90    2.50
  -4  -8  -2   19.80    2.60
   4   8   2   18.50    3.40
   4   8   2   22.50    2.30
   4   8   2   22.40    4.00
   4   8   2   21.50    2.90
  -5  -8  -2    5.80    2.50
  -5  -8  -2    0.40    2.00
   5   8   2    1.80    2.40
   5   8   2    1.00    3.60
   5   8   2    5.90    2.70
  -6  -8  -2    3.90    2.50
  -6  -8  -2    4.90    2.10
   6   8   2    6.40    3.70
   6   8   2    5.30    2.60
   6   8   2    3.90    2.80
  -7  -8  -2   31.50    3.50
  -7  -8  -2   33.10    3.20
   7   8   2   44.50    4.90
   7   8   2   42.00    4.20
   7   8   2   37.80    3.90
  -8  -8  -2   18.50    2.60
  -8  -8  -2   14.80    3.10
   8   8   2   16.70    4.40
   8   8   2   13.30    3.70
   8   8   2   14.80    3.40
  -9  -8  -2    3.30    3.00
  -9  -8  -2   -0.40    2.40
   9   8   2    1.90    3.10
   9   8   2    0.30    3.70
 -10  -8  -2  146.89    8.50
 -10  -8  -2  120.59    7.30
  10   8   2  135.09    8.00
  10   8   2  131.49    8.90
 -11  -8  -2   32.00    4.00
 -11  -8  -2   28.50    4.40
  11   8   2   33.60    4.40
  11   8   2   37.90    5.80
 -12  -8  -2   54.59    5.60
  12   8   2   58.39    5.40
  12   8   2   54.19    6.80
 -13  -8  -2    3.60    4.30
  13   8   2    5.80    5.50
  13   8   2    1.00    3.80
 -14  -8  -2   17.50    4.90
  14   8   2   16.20    6.30
  14   8   2    9.80    5.80
 -15  -8  -2   23.80    5.20
  15   8   2   17.40    6.30
 -16  -8  -2   10.40    5.10
  16   8   2   18.70    6.40
 -17  -8  -2    5.70    5.40
  17   8   2   17.90    6.70
   9  -9  -2    3.10    7.80
   9  -9  -2   -3.50    4.30
  -9   9   2   -5.20    4.90
   8  -9  -2   -4.60    4.00
   8  -9  -2   -1.50    6.90
  -8   9   2    1.20    4.70
   7  -9  -2    9.40    7.50
   7  -9  -2   18.50    4.60
  -7   9   2   12.90    5.00
   6  -9  -2   10.90    3.90
   6  -9  -2    3.80    4.00
   6  -9  -2    6.30    7.20
  -6   9   2    4.70    4.40
   5  -9  -2    5.20    7.20
   5  -9  -2    1.30    3.60
   5  -9  -2    6.00    3.20
  -5   9   2    5.80    4.20
   4  -9  -2   21.70    3.30
   4  -9  -2   27.00    4.30
   4  -9  -2   14.80    6.90
  -4   9   2   22.80    4.50
   3  -9  -2    5.50    2.60
   3  -9  -2    7.20    6.60
   3  -9  -2    1.30    3.10
  -3   9   2    1.00    3.70
   2  -9  -2   24.30    3.80
   2  -9  -2   20.90    2.50
   2  -9  -2   14.90    6.40
  -2   9   2   24.60    4.20
   1  -9  -2   36.00    7.00
   1  -9  -2   56.89    5.70
  -1   9   2   50.69    4.60
   0  -9  -2   43.10    6.70
   0   9   2   67.39    5.60
  -1  -9  -2  100.09   12.10
  -1  -9  -2   98.99    6.60
   1   9   2   94.79    6.60
   1   9   2   96.09    7.80
  -2  -9  -2   75.69   10.70
  -2  -9  -2   61.39    4.90
  -2  -9  -2   65.29    5.40
   2   9   2   69.29    5.60
   2   9   2   69.49    7.00
  -3  -9  -2   36.80    3.50
  -3  -9  -2   41.90    4.10
  -3  -9  -2   32.70    5.20
   3   9   2   42.00    3.70
   3   9   2   42.40    4.80
   3   9   2   27.70    4.70
  -4  -9  -2   70.29    4.80
  -4  -9  -2   73.79    9.10
  -4  -9  -2   72.19    5.30
   4   9   2   59.69    6.80
   4   9   2   69.89    5.50
  -5  -9  -2    3.40    2.60
  -5  -9  -2    2.00    2.10
   5   9   2    4.20    2.20
   5   9   2    0.70    2.80
   5   9   2    1.20    3.80
  -6  -9  -2  247.98   11.60
  -6  -9  -2  286.37   12.20
   6   9   2  268.67   13.10
   6   9   2  276.47   12.20
   6   9   2  241.18   11.50
  -7  -9  -2    6.90    2.90
  -7  -9  -2    8.20    2.30
   7   9   2    6.20    3.30
   7   9   2    5.50    3.10
   7   9   2    9.60    4.20
  -8  -9  -2   11.10    3.20
  -8  -9  -2   11.50    2.50
   8   9   2   12.20    3.40
   8   9   2    9.80    4.30
   8   9   2   11.80    3.80
  -9  -9  -2  103.39    7.20
  -9  -9  -2   94.79    6.20
   9   9   2  106.39    7.60
   9   9   2  107.59    8.50
   9   9   2  108.19    7.30
 -10  -9  -2  149.69    8.80
 -10  -9  -2  136.79    7.90
  10   9   2  144.49    8.50
  10   9   2  141.39    9.30
 -11  -9  -2   14.50    3.40
 -11  -9  -2   13.40    4.20
  11   9   2   10.10    4.00
  11   9   2   19.70    5.20
 -12  -9  -2   38.30    5.10
  12   9   2   35.90    4.80
  12   9   2   48.40    6.70
 -13  -9  -2   -6.40    4.20
  13   9   2    6.20    5.70
  13   9   2    2.30    4.00
 -14  -9  -2   -0.50    4.50
  14   9   2    7.80    6.00
 -15  -9  -2    8.50    4.90
  15   9   2   13.80    6.30
 -16  -9  -2    1.60    4.90
  16   9   2    1.90    6.10
 -17  -9  -2    2.30    5.20
  17   9   2   15.80    6.70
   8 -10  -2    4.30    4.90
   8 -10  -2    4.60    7.80
  -8  10   2    0.50    5.00
   7 -10  -2    1.50    4.20
   7 -10  -2    2.20    7.60
  -7  10   2    6.50    4.80
   6 -10  -2   57.59    6.30
   6 -10  -2   44.60    9.40
  -6  10   2   59.29    6.30
   5 -10  -2   53.69    5.70
   5 -10  -2   40.80    8.50
  -5  10   2   61.59    6.00
   4 -10  -2    1.40    3.70
   4 -10  -2   -1.00    6.70
  -4  10   2    1.40    4.20
   3 -10  -2   80.19    7.70
   3 -10  -2   92.89   15.50
   3 -10  -2   72.99    6.60
  -3  10   2   75.99    7.80
   2 -10  -2  167.18   10.10
   2 -10  -2  178.88   17.80
  -2  10   2  178.58   10.30
   1 -10  -2   95.29   15.00
  -1  10   2   88.09    7.60
   0 -10  -2   97.39   14.20
   0 -10  -2   98.09    7.40
   0  10   2   97.69    7.50
  -1 -10  -2   42.50    7.20
  -1 -10  -2   50.09    4.50
   1  10   2   47.60    5.90
   1  10   2   49.60    4.70
  -2 -10  -2   12.00    3.20
  -2 -10  -2    8.40    5.40
   2  10   2   14.60    4.60
   2  10   2   17.40    3.60
  -3 -10  -2    2.40    4.70
  -3 -10  -2    6.20    2.80
   3  10   2    2.40    3.10
   3  10   2   -0.50    4.20
  -4 -10  -2  126.19    7.50
  -4 -10  -2  129.19   11.60
  -4 -10  -2  129.79    7.80
   4  10   2  121.09    7.80
   4  10   2  138.79    8.90
   4  10   2  127.79   10.80
  -5 -10  -2   -0.10    2.20
  -5 -10  -2   -1.20    2.40
   5  10   2   -2.00    2.90
   5  10   2    2.20    1.90
   5  10   2   -5.00    4.00
   5  10   2   -4.50    5.20
  -6 -10  -2   31.70    3.30
  -6 -10  -2   32.70    3.90
   6  10   2   34.80    4.00
   6  10   2   34.50    3.50
   6  10   2   32.50    5.00
  -7 -10  -2    2.00    2.30
  -7 -10  -2   -1.10    2.90
   7  10   2    0.60    3.10
   7  10   2   -2.00    4.30
   7  10   2    0.30    3.10
  -8 -10  -2    5.10    2.50
  -8 -10  -2    7.30    3.30
   8  10   2    0.00    3.30
   8  10   2    0.80    3.60
   8  10   2    2.70    4.40
  -9 -10  -2   37.20    3.80
  -9 -10  -2   45.20    4.70
   9  10   2   47.80    4.80
   9  10   2   43.60    5.80
   9  10   2   50.89    5.40
 -10 -10  -2    3.30    2.70
 -10 -10  -2    2.70    3.70
  10  10   2    1.90    4.40
  10  10   2    0.50    3.60
  10  10   2    0.00    4.80
 -11 -10  -2   45.10    5.20
  11  10   2   49.40    6.30
  11  10   2   47.70    5.10
 -12 -10  -2   63.99    6.00
  12  10   2   64.99    7.30
  12  10   2   62.49    5.80
 -13 -10  -2    7.50    4.50
  13  10   2   11.00    4.30
  13  10   2    4.60    5.80
 -14 -10  -2   44.40    6.00
  14  10   2   44.90    7.40
 -15 -10  -2   65.49    6.90
  15  10   2   58.19    8.10
 -16 -10  -2   -6.50    4.80
  16  10   2   15.30    6.60
 -17 -10  -2   -1.00    5.10
  17  10   2   11.70    6.80
   7 -11  -2   -6.10    4.50
   6 -11  -2    1.20    4.50
   6 -11  -2    0.70    7.50
  -6  11   2    3.10    4.80
   5 -11  -2    3.10    7.20
   5 -11  -2   13.30    4.50
  -5  11   2    5.10    4.70
   4 -11  -2    9.10    7.30
   4 -11  -2    6.70    4.20
  -4  11   2   10.20    4.60
   3 -11  -2   -0.80    3.50
   3 -11  -2   -1.00    6.70
  -3  11   2   -5.40    4.10
   2 -11  -2   38.60    8.50
  -2  11   2   53.09    5.50
   1 -11  -2   84.99    7.80
   1 -11  -2   89.19   15.30
  -1  11   2   93.59    8.10
   0 -11  -2    8.40    4.00
   0 -11  -2   11.40    6.50
   0  11   2    8.30    5.40
   0  11   2   14.90    4.20
  -1 -11  -2  150.48   15.50
  -1 -11  -2  147.09    9.00
   1  11   2  126.99    9.10
   1  11   2  137.39   10.20
  -2 -11  -2  469.65   20.70
  -2 -11  -2  490.05   25.50
   2  11   2  481.45   20.70
   2  11   2  456.05   21.50
  -3 -11  -2    2.60    5.20
  -3 -11  -2    0.90    3.10
   3  11   2   -2.90    4.70
   3  11   2    0.40    3.40
  -4 -11  -2  358.26   19.60
  -4 -11  -2  354.26   16.00
   4  11   2  351.26   17.00
   4  11   2  353.66   16.00
  -5 -11  -2    8.20    3.20
   5  11   2    7.90    4.90
   5  11   2   -0.10    4.00
   5  11   2    9.80    3.60
  -6 -11  -2    0.50    3.10
   6  11   2    3.30    3.30
   6  11   2   -0.40    4.80
   6  11   2    4.50    2.50
  -7 -11  -2   -0.80    3.20
   7  11   2   -3.70    3.40
   7  11   2    3.20    3.10
   7  11   2   -1.60    4.60
  -8 -11  -2   50.69    4.90
   8  11   2   52.49    6.10
   8  11   2   50.59    5.60
   8  11   2   49.00    5.00
  -9 -11  -2    4.50    3.80
   9  11   2    6.10    5.00
   9  11   2    2.60    3.70
   9  11   2    3.30    4.00
 -10 -11  -2   88.19    7.60
  10  11   2   78.69    7.70
  10  11   2   82.79    7.20
  10  11   2   86.29    9.00
 -11 -11  -2    1.60    4.00
  11  11   2   -0.90    4.00
  11  11   2    1.50    4.90
 -12 -11  -2  113.29    9.30
  12  11   2  114.49    8.80
  12  11   2  115.59    9.80
 -13 -11  -2    1.10    4.60
  13  11   2   -1.40    4.40
  13  11   2    8.50    5.90
 -14 -11  -2   -8.20    4.60
  14  11   2    2.30    5.90
 -15 -11  -2   18.20    5.50
  15  11   2   15.50    6.50
 -16 -11  -2   42.90    6.50
  16  11   2   50.39    8.10
 -17 -11  -2   -3.80    5.30
  17  11   2   16.60    6.80
   5 -12  -2    4.70    7.60
  -5  12   2   -3.00    4.50
   4 -12  -2   13.90    7.90
  -4  12   2   18.30    5.30
   3 -12  -2    0.70    7.30
  -3  12   2    5.90    4.60
   2 -12  -2    8.00    7.10
   2 -12  -2   -0.60    4.30
  -2  12   2   -1.90    4.30
   1 -12  -2   19.90    4.80
   1 -12  -2   12.50    7.40
  -1  12   2   21.30    4.70
   0 -12  -2    1.70    4.10
   0 -12  -2   -2.60    6.50
   0  12   2   -6.30    5.10
   0  12   2    3.60    4.10
  -1 -12  -2   27.20    4.50
  -1 -12  -2   23.10    7.40
   1  12   2   28.70    4.80
   1  12   2   27.90    6.00
  -2 -12  -2    6.20    6.20
  -2 -12  -2    5.00    3.80
   2  12   2    0.40    5.10
   2  12   2    4.00    3.90
  -3 -12  -2    3.40    5.80
  -3 -12  -2   10.40    3.70
   3  12   2    5.90    5.10
   3  12   2    8.50    4.00
  -4 -12  -2    2.10    3.40
   4  12   2    4.40    5.30
   4  12   2    9.80    4.10
  -5 -12  -2  158.88    9.30
   5  12   2  155.48   11.00
   5  12   2  158.68    9.50
  -6 -12  -2    2.30    3.60
   6  12   2   -5.00    5.10
   6  12   2   -3.90    4.30
   6  12   2   -2.10    3.80
  -7 -12  -2   -1.80    3.50
   7  12   2   -0.40    3.70
   7  12   2    4.30    2.80
   7  12   2   -1.50    4.90
  -8 -12  -2    2.10    3.70
   8  12   2    3.30    5.00
   8  12   2    5.60    3.40
   8  12   2   11.40    3.90
  -9 -12  -2   71.49    7.30
   9  12   2   70.59    6.40
   9  12   2   66.39    7.10
   9  12   2   64.89    6.00
 -10 -12  -2   48.50    5.70
  10  12   2   52.29    6.60
  10  12   2   49.60    5.40
  10  12   2   58.19    5.90
 -11 -12  -2   81.09    8.10
  11  12   2   59.99    6.20
  11  12   2   64.59    7.20
  11  12   2   69.19    7.80
 -12 -12  -2   15.20    4.90
  12  12   2   13.00    4.80
  12  12   2   13.30    5.60
 -13 -12  -2    6.90    5.00
  13  12   2   20.00    6.00
 -14 -12  -2    8.60    5.20
  14  12   2   18.60    6.20
 -15 -12  -2   40.60    6.20
  15  12   2   43.30    7.30
 -16 -12  -2   15.30    5.80
  16  12   2   33.50    7.30
   4 -13  -2   26.80    8.90
   4 -13  -2   32.00    6.10
  -4  13   2   34.80    6.10
   3 -13  -2    3.00    7.50
   3 -13  -2    3.90    4.80
  -3  13   2    3.90    4.90
   2 -13  -2   14.50    8.10
   2 -13  -2   15.30    5.20
  -2  13   2   17.90    5.10
   1 -13  -2    4.80    7.10
   1 -13  -2    8.50    4.80
  -1  13   2   -7.40    5.80
  -1  13   2    2.60    4.40
   0 -13  -2    5.40    7.00
   0 -13  -2   11.50    4.70
   0  13   2    5.50    5.90
   0  13   2    8.90    4.60
  -1 -13  -2   -3.90    4.10
  -1 -13  -2    7.70    6.60
   1  13   2   -4.50    4.10
   1  13   2    2.40    5.60
  -2 -13  -2  126.49   15.60
  -2 -13  -2  114.19    8.80
   2  13   2   98.99   10.00
   2  13   2   99.79    8.50
  -3 -13  -2   -0.30    3.90
   3  13   2   -2.10    4.10
   3  13   2   -7.30    5.00
  -4 -13  -2   15.60    4.30
   4  13   2   20.60    4.70
   4  13   2   20.20    5.90
  -5 -13  -2    2.90    3.80
   5  13   2   -2.10    5.20
   5  13   2    2.40    4.20
  -6 -13  -2    1.70    3.90
   6  13   2    9.70    4.40
   6  13   2    9.90    5.40
  -7 -13  -2   84.79    7.70
   7  13   2   69.59    7.40
   7  13   2   72.39    7.40
  -8 -13  -2   -0.90    4.10
   8  13   2    3.30    3.00
   8  13   2    0.40    3.90
   8  13   2    2.90    5.40
  -9 -13  -2    8.20    4.30
   9  13   2   23.30    4.10
   9  13   2   14.90    4.60
   9  13   2   14.70    5.70
 -10 -13  -2   -2.20    4.30
  10  13   2   -2.30    5.50
  10  13   2    3.30    4.10
  10  13   2    5.20    4.50
 -11 -13  -2    0.10    4.50
  11  13   2    3.80    4.30
  11  13   2   -0.10    5.50
  11  13   2    5.30    4.60
 -12 -13  -2   30.30    5.60
  12  13   2   27.60    5.70
  12  13   2   21.40    7.70
 -13 -13  -2   -0.70    4.90
  13  13   2    7.10    5.40
 -14 -13  -2    5.90    5.30
  14  13   2   22.20    6.10
 -15 -13  -2    5.50    5.40
  15  13   2   19.30    6.40
 -16 -13  -2    0.20    5.50
  16  13   2   17.80    6.60
   2 -14  -2   10.70    5.30
  -2  14   2  -16.50    6.40
  -2  14   2   -3.60    4.60
   1 -14  -2   -2.00    4.80
  -1  14   2   -8.20    6.00
  -1  14   2    1.70    4.80
   0 -14  -2   26.20    5.50
   0  14   2   25.00    6.80
   0  14   2   30.20    5.60
  -1 -14  -2   64.69    6.80
   1  14   2   77.39    6.80
   1  14   2   63.09    8.00
  -2 -14  -2   23.50    5.20
   2  14   2   26.10    6.70
   2  14   2   28.10    5.40
  -3 -14  -2    0.40    4.30
   3  14   2    4.50    5.70
   3  14   2    0.90    4.60
  -4 -14  -2   59.59    6.40
   4  14   2   63.39    6.50
   4  14   2   86.39    9.80
  -5 -14  -2    2.70    4.30
   5  14   2    6.70    4.60
   5  14   2    0.60    5.60
  -6 -14  -2   18.20    4.80
   6  14   2   23.90    6.20
   6  14   2   20.90    5.20
  -7 -14  -2    7.50    4.50
   7  14   2   -3.00    4.40
   7  14   2    5.20    5.70
  -8 -14  -2    5.20    4.60
   8  14   2   -3.70    4.20
   8  14   2    0.30    5.50
  -9 -14  -2   16.00    4.80
   9  14   2   13.50    5.90
   9  14   2   12.90    4.80
 -10 -14  -2   26.90    5.40
  10  14   2   17.70    4.90
  10  14   2   30.60    6.50
 -11 -14  -2   -0.50    4.80
  11  14   2    3.50    5.60
  11  14   2   -5.90    5.40
 -12 -14  -2    2.20    4.90
  12  14   2    7.50    5.10
  12  14   2   -6.20    5.60
 -13 -14  -2   10.90    5.30
  13  14   2   21.10    5.50
 -14 -14  -2   15.90    5.90
  14  14   2   32.10    6.20
 -15 -14  -2    2.70    5.50
  15  14   2   11.10    5.90
   1 -15  -2   11.00    5.40
  -1  15   2    0.40    6.70
   0 -15  -2   16.50    5.50
   0  15   2   12.90    5.20
   0  15   2   11.60    6.50
  -1 -15  -2    3.30    5.20
   1  15   2    2.60    6.10
   1  15   2   -0.70    4.60
  -2 -15  -2   17.30    5.10
   2  15   2   11.70    5.10
   2  15   2   12.70    6.30
  -3 -15  -2    3.30    4.80
   3  15   2    6.40    5.00
   3  15   2    3.20    5.80
  -4 -15  -2  -10.00    4.40
   4  15   2   -2.30    4.80
   4  15   2    6.70    5.80
  -5 -15  -2   11.20    4.90
   5  15   2   -0.20    5.90
   5  15   2   -3.20    4.50
  -6 -15  -2    1.20    4.60
   6  15   2    5.50    4.80
   6  15   2   -0.20    5.70
  -7 -15  -2    0.30    4.70
   7  15   2   -3.40    4.70
   7  15   2    8.60    5.80
  -8 -15  -2   15.10    5.20
   8  15   2   25.30    6.30
   8  15   2    8.80    4.90
  -9 -15  -2    0.10    4.70
   9  15   2    2.00    4.50
   9  15   2    8.40    5.80
 -10 -15  -2    7.90    4.90
  10  15   2    8.90    6.10
 -11 -15  -2    3.80    5.00
  11  15   2    5.00    6.00
 -12 -15  -2   -4.00    4.80
  12  15   2    2.40    6.10
 -13 -15  -2   14.60    5.90
 -14 -15  -2   12.20    5.70
 -15 -15  -2    7.80    6.00
  -2 -16  -2    2.50    5.10
   2  16   2    1.30    6.20
   2  16   2    1.50    5.20
  -3 -16  -2    4.00    5.20
   3  16   2   12.70    6.50
   3  16   2    4.40    5.30
  -4 -16  -2    1.70    5.20
   4  16   2    5.70    5.40
   4  16   2   13.00    6.20
  -5 -16  -2    4.10    5.20
   5  16   2   13.20    6.40
   5  16   2    0.20    5.10
  -6 -16  -2   10.70    5.10
   6  16   2    5.50    5.40
   6  16   2    8.60    6.20
  -7 -16  -2   -2.30    5.10
   7  16   2    1.10    6.00
   7  16   2   -2.10    5.00
  -8 -16  -2   11.30    5.30
   8  16   2   15.80    6.40
   8  16   2   15.90    6.40
  -9 -16  -2    6.00    5.30
   9  16   2    9.80    6.10
 -10 -16  -2    0.20    4.80
  10  16   2   10.50    6.30
 -11 -16  -2    6.80    5.30
  11  16   2    0.30    6.20
 -12 -16  -2    2.00    5.30
  12  16   2    2.90    6.00
 -13 -16  -2   -2.00    5.40
  13  16   2   -7.00    6.10
  -5 -17  -2   -2.10    5.50
   5  17   2   -0.70    8.30
   5  17   2   -2.60    6.20
  -6 -17  -2   13.50    5.90
   6  17   2   12.90    6.80
  -7 -17  -2   17.20    5.80
   7  17   2   10.60    6.30
  -8 -17  -2    6.00    5.60
   8  17   2   17.00    6.60
  -9 -17  -2   15.10    6.00
   9  17   2   15.30    6.60
 -10 -17  -2    8.60    5.60
  10  17   2    5.60    6.30
 -11 -17  -2   17.60    5.90
  11  17   2    8.20    6.70
  11  15  -3   -1.90    5.60
 -11 -15   3    4.80    5.50
  10  15  -3   -2.00    5.50
 -10 -15   3    1.80    5.20
   9  15  -3    4.30    5.40
  -9 -15   3    3.80    5.10
   8  15  -3    1.40    5.40
  -8 -15   3    0.00    5.10
   7  15  -3   -3.60    5.20
  -7 -15   3    6.00    5.30
   6  15  -3    5.10    5.40
   6  15  -3   11.00    8.10
  -6 -15   3   -1.00    5.10
   5  15  -3    1.30    5.60
   5  15  -3   13.60    6.00
  -5 -15   3    9.20    5.40
   4  15  -3    2.40    5.50
   4  15  -3   13.20    6.40
  -4 -15   3    0.70    5.20
  13  14  -3   -6.00    5.30
 -13 -14   3   -2.60    5.50
  12  14  -3    1.60    5.20
 -12 -14   3    2.90    5.50
  11  14  -3    3.40    5.40
 -11 -14   3    0.10    5.30
  10  14  -3    2.50    5.20
 -10 -14   3   -5.00    4.70
   9  14  -3    8.20    5.30
  -9 -14   3    3.10    4.90
   8  14  -3   -8.10    4.80
   8  14  -3   -4.20    5.00
  -8 -14   3    1.10    4.80
   7  14  -3   22.50    5.60
   7  14  -3    9.90    5.40
  -7 -14   3   12.60    5.20
   6  14  -3    7.10    5.60
   6  14  -3    3.70    5.20
  -6 -14   3   -3.20    4.70
   5  14  -3    8.00    5.50
   5  14  -3   17.10    5.80
  -5 -14   3    1.00    4.90
   4  14  -3   16.60    6.10
   4  14  -3   -2.10    5.20
  -4 -14   3    5.80    5.00
   3  14  -3    3.20    5.90
   3  14  -3    4.90    5.10
  -3 -14   3    4.40    4.90
   2  14  -3    5.70    6.30
   2  14  -3   -2.60    5.50
  -2 -14   3    9.60    5.10
   1  14  -3   11.60    5.70
   1  14  -3   -7.80    6.10
  -1 -14   3    2.80    5.00
 -15 -13   3    2.30    6.20
  14  13  -3   -0.70    5.20
 -14 -13   3    9.40    5.90
  13  13  -3    1.40    5.30
 -13 -13   3    2.80    5.40
  12  13  -3    6.70    5.30
 -12 -13   3    9.10    5.40
  11  13  -3   21.70    5.90
 -11 -13   3   16.20    5.40
  10  13  -3   28.00    5.80
  10  13  -3   17.20    5.00
 -10 -13   3   22.70    5.50
   9  13  -3   -2.40    5.00
   9  13  -3    6.30    4.70
  -9 -13   3    1.20    4.60
   8  13  -3   48.70    6.10
   8  13  -3   57.39    6.40
  -8 -13   3   54.79    6.30
   7  13  -3    1.70    4.90
   7  13  -3    9.60    5.00
  -7 -13   3    3.90    4.70
   6  13  -3    4.90    5.20
   6  13  -3   -2.50    4.70
  -6 -13   3    2.20    4.50
   5  13  -3   13.80    5.40
   5  13  -3    9.90    5.00
  -5 -13   3   10.80    4.80
   4  13  -3   12.00    5.70
   4  13  -3    3.40    5.20
  -4 -13   3   -0.90    4.40
   3  13  -3   -5.40    4.80
   3  13  -3    4.80    5.70
  -3 -13   3    0.20    4.60
   2  13  -3   20.00    6.30
   2  13  -3   16.30    5.40
  -2 -13   3   14.20    4.90
   1  13  -3   -4.80    6.30
   1  13  -3    3.70    4.90
  -1 -13   3    0.10    4.60
   0  13  -3  -16.00    6.30
   0  13  -3   -8.60    4.70
   0 -13   3    1.70    4.90
  -1  13  -3    0.30    5.20
   1 -13   3   -2.20    4.80
  15  12  -3    9.50    5.70
 -15 -12   3    2.90    5.50
  14  12  -3    0.10    5.00
 -14 -12   3   -3.10    5.50
  13  12  -3   -1.10    4.90
 -13 -12   3    1.80    5.30
  12  12  -3    8.70    5.10
 -12 -12   3    4.60    5.00
  11  12  -3    2.30    4.80
 -11 -12   3    6.60    4.70
  10  12  -3   28.60    5.10
  10  12  -3   35.50    6.00
 -10 -12   3   31.90    5.50
   9  12  -3   -2.50    4.60
   9  12  -3    0.10    4.40
  -9 -12   3    1.80    4.40
   8  12  -3    7.80    4.60
   8  12  -3   -0.50    4.40
  -8 -12   3    0.40    4.20
   7  12  -3   17.60    5.10
   7  12  -3   20.30    5.10
  -7 -12   3   26.10    5.10
   6  12  -3   55.39    6.30
   6  12  -3   66.19    6.60
  -6 -12   3   61.19    6.30
   5  12  -3   -0.70    4.60
   5  12  -3    5.10    5.00
  -5 -12   3   -1.70    4.20
   4  12  -3   29.10    5.80
   4  12  -3   24.60    5.30
  -4 -12   3   17.40    4.90
   3  12  -3    5.90    5.40
   3  12  -3   14.60    5.00
  -3 -12   3    6.40    4.40
   2  12  -3    4.30    5.70
   2  12  -3    6.50    4.90
  -2 -12   3    2.90    4.40
   1  12  -3   20.70    6.50
   1  12  -3   28.90    5.30
  -1 -12   3   24.90    5.20
   0  12  -3   -5.30    4.60
   0 -12   3    1.70    4.40
  -1  12  -3   19.80    5.50
   1 -12   3   25.20    5.40
  -2  12  -3   16.50    5.50
   2 -12   3    6.30    5.00
  16  11  -3  -20.70    7.00
 -16 -11   3    2.90    5.40
  15  11  -3   -1.50    5.40
 -15 -11   3    3.70    5.40
  14  11  -3   -0.40    5.00
 -14 -11   3   -6.70    5.00
  13  11  -3    4.80    4.90
 -13 -11   3    6.00    5.10
  12  11  -3   46.20    6.40
 -12 -11   3   49.20    6.20
  11  11  -3   18.00    5.20
 -11 -11   3   16.80    4.90
  10  11  -3   27.00    4.90
  10  11  -3   33.10    5.60
 -10 -11   3   27.70    5.20
   9  11  -3    1.90    4.70
   9  11  -3   -1.80    4.10
  -9 -11   3    1.00    4.20
   8  11  -3    9.80    4.60
   8  11  -3    2.90    4.10
  -8 -11   3    0.00    4.00
   7  11  -3   57.29    5.90
   7  11  -3   60.99    6.10
  -7 -11   3   56.99    5.90
   6  11  -3    8.50    4.70
   6  11  -3   13.20    4.80
  -6 -11   3    7.20    4.20
   5  11  -3   19.30    4.80
   5  11  -3   15.70    5.10
  -5 -11   3   10.90    4.30
   4  11  -3    4.80    4.40
   4  11  -3   -2.80    4.70
  -4 -11   3   -1.30    4.00
   3  11  -3   29.90    5.20
   3  11  -3   25.50    5.70
  -3 -11   3   27.00    4.60
   2  11  -3    5.20    4.60
   2  11  -3   -2.10    5.20
  -2 -11   3   -1.10    4.10
   1  11  -3   97.79    9.00
  -1 -11   3  112.59    9.00
   0  11  -3   13.90    4.90
   0 -11   3   17.90    4.70
  -1  11  -3    6.00    4.60
   1 -11   3    6.30    4.60
  -2  11  -3   -0.60    4.70
   2 -11   3   -1.60    4.50
  -3  11  -3   -0.10    4.90
   3 -11   3    5.50    4.80
  -4  11  -3   13.60    5.40
   4 -11   3   21.90    5.60
  16  10  -3    2.10    5.50
  16  10  -3  -20.00    6.70
 -16 -10   3    0.50    5.60
  15  10  -3   -2.90    5.00
 -15 -10   3    4.40    5.30
  14  10  -3   10.40    5.30
 -14 -10   3   14.60    5.60
  13  10  -3   35.80    5.90
 -13 -10   3   34.30    5.80
  12  10  -3    7.20    4.90
 -12 -10   3   20.30    5.00
  11  10  -3    2.20    4.80
 -11 -10   3    1.00    4.30
  10  10  -3    5.90    4.40
 -10 -10   3    7.00    4.20
   9  10  -3   -1.80    3.80
   9  10  -3    0.10    4.40
  -9 -10   3    0.00    3.90
   8  10  -3   85.29    7.40
   8  10  -3  113.89    8.60
  -8 -10   3  100.39    8.30
   7  10  -3   41.90    5.00
   7  10  -3   36.00    5.00
  -7 -10   3   39.30    5.00
   6  10  -3  112.79    8.60
   6  10  -3   95.49    8.00
  -6 -10   3  102.99    8.00
   5  10  -3    9.90    4.60
   5  10  -3   10.60    4.30
  -5 -10   3   14.70    4.00
   4  10  -3  170.98   10.30
   4  10  -3  182.28   10.60
   4  10  -3  153.18    8.50
  -4 -10   3  173.98   10.20
   3  10  -3   -5.90    4.00
   3  10  -3   -5.00    4.50
  -3 -10   3   -1.00    3.50
   2  10  -3   20.10    5.40
   2  10  -3   22.10    4.60
  -2 -10   3   16.00    4.10
   1  10  -3    2.70    4.20
  -1 -10   3    4.90    3.80
   0  10  -3    9.90    4.50
   0 -10   3    5.90    4.10
  -1  10  -3    7.80    4.50
   1 -10   3    9.30    4.30
  -2  10  -3    7.80    4.60
   2 -10   3   12.10    4.40
  -3  10  -3    4.30    4.70
   3 -10   3    8.30    4.50
  -4  10  -3    2.50    4.80
   4 -10   3    2.90    4.70
  -5  10  -3   18.50    5.40
   5 -10   3   26.00    5.80
  17   9  -3   -8.50    7.40
  16   9  -3   -7.90    6.80
  16   9  -3  -11.50    4.80
 -16  -9   3    0.40    5.30
  15   9  -3   18.50    5.30
 -15  -9   3   16.20    5.70
  14   9  -3   51.39    6.50
 -14  -9   3   61.39    6.60
  13   9  -3    5.50    4.70
 -13  -9   3    7.70    4.90
  12   9  -3    3.70    4.60
 -12  -9   3    3.50    4.40
  11   9  -3    3.50    4.30
 -11  -9   3   13.70    4.40
  10   9  -3    2.90    4.30
 -10  -9   3    3.70    3.90
   9   9  -3   77.89    7.80
   9   9  -3   56.29    6.50
  -9  -9   3   74.39    7.00
   8   9  -3   26.00    4.70
   8   9  -3   25.90    4.30
  -8  -9   3   21.90    4.30
   7   9  -3   65.99    6.40
   7   9  -3   77.49    7.40
   7   9  -3   60.39    9.60
  -7  -9   3   84.99    7.10
   6   9  -3   13.90    4.00
   6   9  -3    3.10    4.50
   6   9  -3   14.10    4.10
  -6  -9   3    9.00    3.60
   5   9  -3   91.59    7.60
   5   9  -3   81.99    7.60
  -5  -9   3   92.29    7.20
   4   9  -3   33.50    4.60
   4   9  -3   42.10    5.00
   4   9  -3   36.80    4.00
  -4  -9   3   39.20    4.70
   3   9  -3    7.80    4.30
   3   9  -3   -0.70    3.60
   3   9  -3    5.10    2.70
  -3  -9   3    7.70    3.30
   2   9  -3   51.09    5.10
   2   9  -3   37.90    4.30
   2   9  -3   44.00    5.60
  -2  -9   3   45.70    4.80
   1   9  -3   76.09    7.20
  -1  -9   3   75.79    7.00
   0   9  -3   44.90    5.10
   0  -9   3   31.60    4.70
  -1   9  -3   39.10    5.10
   1  -9   3   42.30    5.10
  -2   9  -3   41.30    5.20
   2  -9   3   36.70    5.00
  -3   9  -3    8.60    4.50
   3  -9   3    5.50    4.30
  -4   9  -3   10.50    4.70
   4  -9   3    5.50    4.40
  -5   9  -3   15.50    5.00
   5  -9   3   17.60    5.10
  -6   9  -3    4.30    4.70
   6  -9   3   -1.00    4.80
  -7   9  -3   10.80    5.10
   7  -9   3    4.30    5.00
  17   8  -3  -14.20    6.90
 -17  -8   3    0.00    5.60
  16   8  -3    3.00    6.90
  16   8  -3    3.40    4.80
 -16  -8   3    8.80    5.60
  15   8  -3    5.40    5.00
 -15  -8   3    7.50    5.10
  14   8  -3    3.50    4.60
 -14  -8   3    6.20    5.20
  13   8  -3   41.50    5.70
 -13  -8   3   49.40    5.90
  12   8  -3   31.90    5.30
 -12  -8   3   32.80    5.20
  11   8  -3   -2.50    4.20
 -11  -8   3    5.90    4.00
  10   8  -3  133.59    9.00
 -10  -8   3  109.49    8.50
   9   8  -3    3.20    3.90
  -9  -8   3    4.50    3.40
   8   8  -3   19.80    4.30
   8   8  -3   15.50    3.70
  -8  -8   3   19.40    3.80
  -8  -8   3   20.50    3.20
   7   8  -3   29.60    4.30
   7   8  -3   29.00    3.90
  -7  -8   3   23.60    3.80
   6   8  -3    0.10    3.30
   6   8  -3    3.10    3.80
   6   8  -3    1.90    3.40
  -6  -8   3    0.00    3.00
   5   8  -3   15.30    3.70
   5   8  -3   13.20    3.80
   5   8  -3   13.20    4.60
  -5  -8   3   16.50    3.50
   4   8  -3  175.28    9.60
   4   8  -3  175.08    9.80
  -4  -8   3  180.88    9.50
   3   8  -3    6.10    3.00
   3   8  -3    5.20    3.80
   3   8  -3    6.90    3.40
  -3  -8   3    8.20    3.10
   2   8  -3    6.80    3.50
   2   8  -3    8.20    3.50
  -2  -8   3    5.10    2.90
   1   8  -3   53.89    4.60
   1   8  -3   64.39    6.20
  -1  -8   3   68.99    6.10
   0   8  -3   -3.60    3.20
   0   8  -3    1.70    2.50
   0  -8   3    1.50    3.30
  -1   8  -3   98.99    7.70
  -1   8  -3   95.59    6.30
   1  -8   3  103.29    7.60
  -2   8  -3    6.60    3.90
   2  -8   3    0.60    3.60
  -3   8  -3   67.29    6.00
   3  -8   3   64.89    5.90
  -4   8  -3   10.60    4.50
   4  -8   3    3.00    4.10
   4  -8   3    7.00    4.30
  -5   8  -3   -1.80    4.20
   5  -8   3    2.70    4.30
  -6   8  -3    2.10    4.60
   6  -8   3    4.60    4.60
  -7   8  -3   17.60    5.10
  -8   8  -3   16.80    5.20
  17   7  -3    5.70    7.20
 -17  -7   3    9.70    5.60
  16   7  -3   11.70    5.00
  16   7  -3    1.10    7.20
 -16  -7   3    0.00    5.20
  15   7  -3    5.20    4.80
 -15  -7   3   13.50    5.10
  14   7  -3   85.99    7.40
 -14  -7   3  102.59    9.30
 -14  -7   3   62.09    8.20
  13   7  -3    4.60    4.50
 -13  -7   3    4.70    4.50
  12   7  -3  104.29    8.80
 -12  -7   3   93.39    8.50
  11   7  -3   33.70    5.10
 -11  -7   3   27.20    4.60
  10   7  -3    2.40    4.00
 -10  -7   3    6.80    3.60
   9   7  -3   11.40    3.80
  -9  -7   3   10.10    2.80
  -9  -7   3   11.80    3.50
   8   7  -3   18.70    3.90
  -8  -7   3   17.00    3.40
  -8  -7   3   17.60    2.80
   7   7  -3  100.89    7.20
   7   7  -3   80.69    6.10
  -7  -7   3  104.59    6.80
  -7  -7   3   90.69    5.60
   6   7  -3   23.00    3.40
   6   7  -3   23.10    3.60
  -6  -7   3   20.80    3.50
   5   7  -3   16.50    3.60
   5   7  -3   16.10    3.30
   5   7  -3   12.90    3.70
  -5  -7   3   12.90    3.20
   4   7  -3    9.90    4.10
   4   7  -3    9.60    3.20
   4   7  -3    5.20    3.20
  -4  -7   3    5.20    2.90
   3   7  -3   16.20    3.60
   3   7  -3   10.30    3.00
  -3  -7   3   12.80    3.00
   2   7  -3  213.78   10.70
  -2  -7   3  217.18   10.50
   1   7  -3   46.50    4.10
  -1  -7   3   54.99    4.50
   0   7  -3    0.40    2.90
   0   7  -3    3.20    2.40
   0  -7   3   -0.90    2.70
  -1   7  -3   18.40    3.30
  -1   7  -3   24.80    3.70
   1  -7   3   23.90    3.60
  -2   7  -3   20.90    3.90
   2  -7   3   31.30    4.20
  -3   7  -3   10.20    3.70
   3  -7   3   12.00    3.90
   3  -7   3    3.70    3.60
  -4   7  -3   14.20    4.10
   4  -7   3   19.00    4.30
  -5   7  -3   25.50    4.70
   5  -7   3   33.20    5.10
  -6   7  -3    9.80    4.40
   6  -7   3   12.70    4.20
   6  -7   3   11.80    4.60
  -7   7  -3    4.40    4.40
   7  -7   3   15.00    4.50
   7  -7   3   16.10    5.10
  -8   7  -3   20.70    5.20
   8  -7   3    5.10    4.50
   8  -7   3   15.50    5.50
  -9   7  -3   18.40    5.20
   9  -7   3   27.70    5.80
  17   6  -3   31.60    7.80
 -17  -6   3   45.10    6.60
  16   6  -3    3.30    4.60
  16   6  -3  -10.00    6.60
 -16  -6   3    1.60    5.10
  15   6  -3    6.50    6.40
  15   6  -3   14.00    4.80
 -15  -6   3   19.80    5.60
  14   6  -3    3.70    4.30
 -14  -6   3    0.00    4.60
  13   6  -3   -4.80    4.10
 -13  -6   3   -3.20    3.90
 -13  -6   3   -0.10    4.30
  12   6  -3   70.89    6.40
 -12  -6   3   71.29    6.40
  11   6  -3  111.29    8.40
 -11  -6   3  111.99    8.30
  10   6  -3    2.50    3.70
 -10  -6   3   -0.80    3.50
   9   6  -3   17.30    3.80
  -9  -6   3   15.10    3.50
  -9  -6   3   14.70    2.80
   8   6  -3   86.19    6.80
  -8  -6   3   87.69    6.50
  -8  -6   3   80.89    5.30
   7   6  -3    3.20    3.20
  -7  -6   3    4.00    2.70
   6   6  -3    0.10    2.70
   6   6  -3    5.40    3.00
  -6  -6   3    6.00    2.80
   5   6  -3  609.74   24.30
   5   6  -3  540.35   23.70
  -5  -6   3  601.94   24.30
   4   6  -3   21.20    3.40
   4   6  -3   16.60    3.20
  -4  -6   3   16.00    3.00
   3   6  -3  209.08   10.30
   3   6  -3  213.28   13.20
   3   6  -3  222.88   10.40
  -3  -6   3  220.38   10.30
   2   6  -3  130.69    7.60
   2   6  -3  150.78   11.80
  -2  -6   3  136.39    7.50
   1   6  -3   36.20    3.40
  -1  -6   3   38.30    3.50
   0   6  -3   86.79    6.10
   0   6  -3   77.49    6.50
   0  -6   3   97.19    6.20
  -1   6  -3  201.88    9.60
  -1   6  -3  168.48    8.70
   1  -6   3  188.78    9.50
  -2   6  -3  224.48   11.10
  -2   6  -3  219.68   10.70
   2  -6   3  230.88   11.30
   2  -6   3  238.18   11.00
  -3   6  -3  240.18   12.00
   3  -6   3  246.78   11.70
  -4   6  -3    5.80    3.50
   4  -6   3   10.30    3.50
   4  -6   3    7.60    3.80
  -5   6  -3   16.30    4.10
   5  -6   3   13.90    3.90
   5  -6   3   14.30    4.20
  -6   6  -3   11.10    4.20
   6  -6   3   14.80    4.20
   6  -6   3   10.60    4.60
  -7   6  -3    1.90    4.20
   7  -6   3   -1.00    3.90
   7  -6   3    7.60    4.70
  -8   6  -3   38.10    5.40
   8  -6   3   30.70    5.30
   8  -6   3   47.90    6.50
  -9   6  -3    4.80    4.60
   9  -6   3    1.30    4.10
   9  -6   3    5.40    5.40
 -10   6  -3    3.40    4.90
  10  -6   3    5.90    5.80
  17   5  -3   -2.70    6.50
 -17  -5   3    4.40    5.70
  16   5  -3   -4.70    4.50
  16   5  -3   -0.10    6.10
 -16  -5   3    8.40    5.40
  15   5  -3    9.60    4.80
  15   5  -3    7.10    7.00
 -15  -5   3   11.30    5.10
  14   5  -3  122.89    9.50
 -14  -5   3  125.99   10.10
  13   5  -3   10.60    4.20
 -13  -5   3    6.40    4.40
  12   5  -3   -0.90    3.90
 -12  -5   3    2.30    3.70
 -12  -5   3    7.00    4.20
  11   5  -3  148.79    9.30
 -11  -5   3  132.99    8.90
  10   5  -3    4.10    3.60
 -10  -5   3    1.00    3.20
   9   5  -3   76.59    6.50
  -9  -5   3   60.39    4.90
  -9  -5   3   74.69    6.30
   8   5  -3  671.93   25.60
  -8  -5   3  540.35   24.70
  -8  -5   3  622.94   25.40
   7   5  -3  141.29    8.00
  -7  -5   3  142.19    7.90
   6   5  -3   30.30    3.80
  -6  -5   3   31.90    2.90
  -6  -5   3   32.10    3.40
  -6  -5   3   29.00    3.10
   5   5  -3   69.19    5.50
   5   5  -3   74.79    5.80
   5   5  -3   63.19    4.80
  -5  -5   3   69.89    4.60
  -5  -5   3   74.69    5.50
  -5  -5   3   68.59    4.70
   4   5  -3   13.30    3.10
   4   5  -3   12.10    2.40
   4   5  -3   11.20    2.70
  -4  -5   3   12.30    2.70
  -4  -5   3   12.10    2.20
   3   5  -3  340.97   14.10
   3   5  -3  314.37   13.70
   3   5  -3  311.77   13.70
  -3  -5   3  335.07   14.10
  -3  -5   3  298.57   13.50
   2   5  -3  465.25   18.80
   2   5  -3  423.76   18.50
   2   5  -3  456.45   21.50
  -2  -5   3  431.16   18.50
  -2  -5   3  456.15   18.70
   1   5  -3  110.69   10.80
   1   5  -3   91.39    5.80
   1   5  -3  101.69    6.00
  -1  -5   3  102.89    6.10
   0   5  -3  330.67   13.90
   0   5  -3  307.47   13.80
   0  -5   3  322.87   14.00
  -1   5  -3    2.60    2.10
  -1   5  -3    7.00    2.40
  -1   5  -3    2.80    2.60
   1  -5   3    3.30    2.40
  -2   5  -3    0.80    2.60
  -2   5  -3    4.10    2.60
   2  -5   3    1.80    2.50
   2  -5   3   -0.20    2.80
  -3   5  -3  262.37   12.30
   3  -5   3  268.77   12.30
   3  -5   3  256.37   12.20
  -4   5  -3    6.10    3.20
   4  -5   3    6.80    3.00
   4  -5   3    7.30    3.50
  -5   5  -3   14.50    3.60
   5  -5   3   10.60    4.10
   5  -5   3   10.60    3.50
  -6   5  -3   43.70    4.90
   6  -5   3   41.50    4.70
   6  -5   3   47.80    5.60
  -7   5  -3   77.69    7.60
   7  -5   3   65.99    7.70
   7  -5   3   65.79    5.70
  -8   5  -3    3.20    4.30
   8  -5   3    7.30    4.00
   8  -5   3    8.30    4.90
  -9   5  -3    0.70    4.40
   9  -5   3    0.30    4.90
   9  -5   3   -1.80    3.90
 -10   5  -3    3.90    4.60
  10  -5   3    6.00    5.40
  10  -5   3   -0.70    4.10
 -11   5  -3   25.70    5.60
  11  -5   3   19.70    6.30
  16   4  -3   -0.50    4.80
  16   4  -3   -0.50    6.10
 -16  -4   3    2.30    5.10
  15   4  -3   19.60    7.20
  15   4  -3   15.80    5.00
 -15  -4   3   19.00    5.30
  14   4  -3   -3.40    4.70
  14   4  -3    4.10    4.10
 -14  -4   3    6.40    4.70
  13   4  -3   -0.50    4.00
 -13  -4   3    3.70    4.30
  12   4  -3   15.60    4.20
  12   4  -3    4.10    4.20
 -12  -4   3   15.60    4.40
  11   4  -3   -0.50    3.70
  11   4  -3   -1.20    3.60
 -11  -4   3    2.90    3.50
 -11  -4   3   -2.00    2.40
 -11  -4   3   -0.60    3.50
  10   4  -3   54.69    8.00
  10   4  -3   60.39    5.20
 -10  -4   3   50.99    6.40
 -10  -4   3   49.50    6.20
 -10  -4   3   54.29    5.00
   9   4  -3  273.67   14.10
   9   4  -3  297.77   13.20
  -9  -4   3  293.57   12.90
  -9  -4   3  246.38   12.30
   8   4  -3  237.58   10.80
  -8  -4   3  232.78   10.50
  -8  -4   3  185.18    9.70
   7   4  -3  134.69    7.50
  -7  -4   3  130.59    7.10
  -7  -4   3  131.69    7.30
   6   4  -3   25.00    3.60
   6   4  -3   32.80    3.70
   6   4  -3   33.20    3.60
  -6  -4   3   37.60    3.50
  -6  -4   3   29.50    3.50
  -6  -4   3   29.00    3.10
   5   4  -3   38.10    3.80
   5   4  -3   38.30    3.30
  -5  -4   3   29.60    3.60
  -5  -4   3   38.60    3.50
  -5  -4   3   36.20    3.20
   4   4  -3  352.76   15.60
   4   4  -3  386.46   15.90
  -4  -4   3  374.26   15.70
  -4  -4   3  369.56   15.60
   3   4  -3  138.89    7.10
   3   4  -3  134.99    6.70
   3   4  -3  125.79    6.60
  -3  -4   3  138.59    6.90
  -3  -4   3  119.99    6.50
   2   4  -3  337.67   14.80
   2   4  -3  365.06   15.00
  -2  -4   3  370.76   14.90
  -2  -4   3  330.97   14.60
   1   4  -3  158.68    7.80
   1   4  -3  168.68    8.20
   1   4  -3  175.98    7.90
  -1  -4   3  167.68    8.10
  -1  -4   3  156.08    7.60
   0   4  -3  416.56   17.00
   0   4  -3  427.26   20.50
   0   4  -3  392.46   16.90
   0  -4   3  381.56   16.80
   0  -4   3  416.26   17.10
  -1   4  -3  125.49    6.80
  -1   4  -3  123.09    6.60
   1  -4   3  121.39    6.80
   1  -4   3  126.29    6.80
  -2   4  -3   50.49    4.30
  -2   4  -3   45.90    4.40
  -2   4  -3   55.59    4.80
   2  -4   3   55.29    4.70
  -3   4  -3    6.90    2.90
  -3   4  -3    3.00    2.50
  -3   4  -3    5.60    2.40
   3  -4   3    6.70    2.40
   3  -4   3    7.20    2.90
  -4   4  -3  106.39    6.80
   4  -4   3  111.89    7.10
   4  -4   3  111.99    7.00
  -5   4  -3    2.20    3.00
   5  -4   3   -0.90    3.30
   5  -4   3   -3.10    2.70
  -6   4  -3   12.90    3.60
   6  -4   3    5.70    3.30
   6  -4   3   10.80    4.10
  -7   4  -3   13.20    4.00
   7  -4   3   13.00    4.50
   7  -4   3    6.60    3.50
  -8   4  -3    5.10    4.00
   8  -4   3   -4.40    4.30
   8  -4   3   -2.10    3.50
  -9   4  -3    2.70    4.20
   9  -4   3   14.30    5.20
   9  -4   3    4.30    3.70
 -10   4  -3    6.00    4.50
  10  -4   3    4.50    4.10
  10  -4   3   10.70    5.60
 -11   4  -3    1.30    4.70
  11  -4   3   -0.20    5.30
  16   3  -3    7.80    4.90
  16   3  -3   -2.30    6.30
 -16  -3   3    8.40    5.30
  15   3  -3   52.99    6.00
  15   3  -3   40.60    7.50
 -15  -3   3   62.89    6.80
  14   3  -3    0.60    4.90
  14   3  -3   16.00    4.50
  14   3  -3    8.70    6.30
 -14  -3   3   14.60    4.80
  13   3  -3  125.09    8.80
  13   3  -3   97.39   12.50
 -13  -3   3  125.39    9.30
  12   3  -3    7.90    4.90
  12   3  -3   17.50    4.20
 -12  -3   3   12.00    4.10
  11   3  -3   24.50    5.00
  11   3  -3   41.80    4.80
 -11  -3   3   39.70    4.70
  10   3  -3   63.79    8.80
  10   3  -3   66.79    6.50
 -10  -3   3   69.39    7.30
 -10  -3   3   79.99    6.60
   9   3  -3   60.09    5.80
   9   3  -3   48.50    7.60
  -9  -3   3   58.79    5.80
  -9  -3   3   58.19    4.80
  -9  -3   3   44.50    6.10
   8   3  -3  448.06   20.50
   8   3  -3  471.25   19.40
  -8  -3   3  468.35   19.30
  -8  -3   3  421.36   19.90
   7   3  -3    0.20    2.70
   7   3  -3   -2.60    2.80
  -7  -3   3   -0.70    2.40
  -7  -3   3   -4.20    2.50
   6   3  -3    1.70    2.70
   6   3  -3    4.60    2.30
   6   3  -3    3.20    2.90
  -6  -3   3    6.80    2.60
  -6  -3   3    5.10    2.10
  -6  -3   3    3.90    2.40
   5   3  -3    0.90    2.60
   5   3  -3    1.30    2.00
   5   3  -3    2.20    2.80
  -5  -3   3    4.40    1.90
  -5  -3   3    2.00    2.10
  -5  -3   3    2.10    2.40
   4   3  -3   79.99    5.20
   4   3  -3   69.69    4.60
  -4  -3   3   76.69    5.00
  -4  -3   3   70.49    4.70
   3   3  -3  216.78   10.00
   3   3  -3  242.28   10.30
  -3  -3   3  226.58   10.00
  -3  -3   3  234.18   10.20
   2   3  -3    5.20    1.80
   2   3  -3    9.40    2.30
  -2  -3   3    6.40    1.80
  -2  -3   3    5.90    2.30
   1   3  -3  993.00   40.20
   1   3  -3 1017.30   40.20
  -1  -3   3 1027.40   40.20
   0   3  -3  952.20   38.50
   0   3  -3  970.20   38.40
   0   3  -3  969.90   38.40
   0  -3   3  974.50   38.40
  -1   3  -3  134.69   11.00
  -1   3  -3  123.39    6.40
  -1   3  -3  125.19    6.50
   1  -3   3  124.39    6.60
   1  -3   3  126.09    6.70
  -2   3  -3  418.56   19.70
  -2   3  -3  480.85   19.20
  -2   3  -3  474.85   19.20
   2  -3   3  479.35   19.20
   2  -3   3  466.75   19.40
  -3   3  -3   32.50    3.60
  -3   3  -3   32.10    3.20
  -3   3  -3   25.80    2.90
   3  -3   3   32.30    3.70
   3  -3   3   30.00    3.00
  -4   3  -3  280.67   12.40
  -4   3  -3  266.97   12.20
   4  -3   3  276.37   12.70
   4  -3   3  282.37   12.40
  -5   3  -3  162.38    8.50
  -5   3  -3  159.28    8.30
   5  -3   3  158.58    8.40
   5  -3   3  159.98    8.90
  -6   3  -3   74.19    6.30
   6  -3   3   70.49    6.20
   6  -3   3   67.99    6.80
  -7   3  -3   18.30    3.90
   7  -3   3   24.40    5.00
   7  -3   3   24.20    3.80
  -8   3  -3   -0.80    3.50
   8  -3   3   -0.40    3.30
   8  -3   3    3.60    4.60
  -9   3  -3   20.10    4.40
   9  -3   3   18.90    4.20
   9  -3   3   23.90    5.50
 -10   3  -3   -3.00    4.00
  10  -3   3    7.60    5.20
  10  -3   3    2.50    4.00
 -11   3  -3   27.20    5.30
  11  -3   3   28.70    5.10
  11  -3   3   37.30    6.50
 -12   3  -3    2.00    4.60
  12  -3   3   13.10    6.20
  16   2  -3   65.59    7.10
  16   2  -3   62.69    8.90
 -16  -2   3   63.89    7.30
  15   2  -3   10.00    6.10
  15   2  -3   12.20    4.90
  15   2  -3    7.40    6.50
 -15  -2   3   10.70    5.10
  14   2  -3   72.69    6.90
  14   2  -3   83.09    9.70
 -14  -2   3   71.79    6.90
  13   2  -3   34.80    6.90
  13   2  -3   28.80    4.80
 -13  -2   3   42.20    5.40
  12   2  -3  121.99    8.60
  12   2  -3   99.09   12.70
 -12  -2   3  120.89    8.80
  11   2  -3   17.40    3.90
  11   2  -3   12.80    4.90
 -11  -2   3   25.00    4.20
  10   2  -3   34.70    4.10
  10   2  -3   19.60    4.60
 -10  -2   3   33.70    4.00
   9   2  -3   82.89    6.40
   9   2  -3   74.59    9.00
  -9  -2   3   77.49    7.50
  -9  -2   3   83.89    6.20
   8   2  -3  299.17   13.20
   8   2  -3  281.67   15.00
  -8  -2   3  288.57   13.00
  -8  -2   3  272.47   14.30
  -8  -2   3  304.97   13.20
   7   2  -3    5.70    3.00
   7   2  -3    2.60    2.90
  -7  -2   3    5.20    2.50
  -7  -2   3    7.60    2.70
  -7  -2   3    4.70    3.60
  -7  -2   3    8.80    2.80
   6   2  -3  271.17   12.00
   6   2  -3  282.77   12.40
   6   2  -3  275.77   13.90
  -6  -2   3  281.17   12.10
  -6  -2   3  261.97   13.10
  -6  -2   3  266.47   12.10
   5   2  -3  826.42   34.60
   5   2  -3  839.42   33.50
   5   2  -3  825.12   33.40
  -5  -2   3  825.92   33.40
  -5  -2   3  847.82   33.50
   4   2  -3    7.40    2.10
   4   2  -3    4.70    2.40
   4   2  -3    5.70    2.90
  -4  -2   3    7.80    2.10
  -4  -2   3    9.20    2.20
   3   2  -3   41.80    3.30
   3   2  -3   35.50    3.50
  -3  -2   3   36.90    3.60
  -3  -2   3   31.90    3.40
   2   2  -3  144.59    6.90
   2   2  -3  154.98    7.20
  -2  -2   3  147.79    7.10
   1   2  -3   51.69    4.00
   1   2  -3   48.00    3.70
  -1  -2   3   51.79    3.80
   0   2  -3 1093.69   43.20
   0   2  -3 1094.09   43.20
   0   2  -3 1088.99   43.30
   0  -2   3 1098.09   43.20
  -1   2  -3  125.09    6.10
  -1   2  -3  122.09    6.20
  -1   2  -3  129.99    6.00
   1  -2   3  120.79    6.60
   1  -2   3  129.19    6.20
  -2   2  -3    0.40    2.00
  -2   2  -3    2.70    1.90
   2  -2   3    2.70    1.80
   2  -2   3    2.60    2.50
  -3   2  -3   -0.70    4.10
  -3   2  -3    4.00    2.10
  -3   2  -3    3.10    2.60
  -3   2  -3    1.30    2.10
   3  -2   3    1.50    2.60
   3  -2   3    1.50    1.70
   3  -2   3   -0.90    1.90
  -4   2  -3   51.59    4.80
  -4   2  -3   42.70    4.20
  -4   2  -3   43.70    3.60
   4  -2   3   55.99    4.40
   4  -2   3   45.90    4.90
  -5   2  -3  386.86   16.70
  -5   2  -3  376.66   16.70
   5  -2   3  394.96   17.30
   5  -2   3  418.76   16.80
  -6   2  -3   23.10    3.20
  -6   2  -3   29.50    3.50
   6  -2   3   25.10    3.30
   6  -2   3   30.30    4.40
  -7   2  -3  189.58    9.90
   7  -2   3  189.48    9.80
   7  -2   3  189.38   10.70
  -8   2  -3    4.70    3.40
   8  -2   3    7.70    4.50
   8  -2   3    3.00    3.20
  -9   2  -3   24.60    4.30
   9  -2   3   19.00    3.90
   9  -2   3   21.20    5.40
 -10   2  -3    6.30    4.00
  10  -2   3    4.30    3.70
  10  -2   3    7.90    5.10
 -11   2  -3   -1.30    4.10
  11  -2   3   -2.00    4.90
  11  -2   3    1.20    3.80
 -12   2  -3   -2.10    4.30
  12  -2   3    1.00    5.30
 -13   2  -3    3.00    4.60
  13  -2   3   -0.20    5.50
  16   1  -3   15.20    5.30
  16   1  -3   13.30    6.40
 -16  -1   3    8.50    5.50
  15   1  -3    2.70    4.60
  15   1  -3    2.10    6.00
  15   1  -3   -3.20    6.20
 -15  -1   3   -0.80    5.00
  14   1  -3   18.40    4.80
  14   1  -3    3.10    6.20
  14   1  -3   12.20    6.10
 -14  -1   3   21.10    5.10
  13   1  -3   24.00    4.80
  13   1  -3   20.30    6.40
 -13  -1   3   27.80    5.10
  12   1  -3    5.90    5.50
  12   1  -3    3.80    5.20
  12   1  -3   14.30    4.10
 -12  -1   3    9.30    4.20
  11   1  -3  104.69    7.70
  11   1  -3   85.59   12.00
 -11  -1   3   98.49    7.80
  10   1  -3   79.39    6.60
  10   1  -3   63.49   10.50
 -10  -1   3   64.59    6.70
   9   1  -3   -1.30    3.70
   9   1  -3    2.30    3.00
  -9  -1   3    0.20    2.90
   8   1  -3   12.70    3.80
   8   1  -3   16.50    3.10
  -8  -1   3    8.30    3.10
  -8  -1   3   14.00    3.00
   7   1  -3  186.58    9.00
   7   1  -3  182.58   11.50
  -7  -1   3  179.58    8.90
  -7  -1   3  175.88    8.70
  -7  -1   3  169.68   10.40
  -7  -1   3  173.08    8.70
   6   1  -3  763.42   31.00
   6   1  -3  735.73   32.50
   6   1  -3  799.32   31.20
  -6  -1   3  776.32   31.20
  -6  -1   3  777.62   31.10
  -6  -1   3  795.42   31.10
  -6  -1   3  731.73   32.30
   5   1  -3    1.30    2.20
   5   1  -3    6.20    3.20
   5   1  -3    4.20    2.50
  -5  -1   3    7.50    2.50
  -5  -1   3    5.40    3.40
  -5  -1   3    1.30    2.30
  -5  -1   3    1.60    2.40
   4   1  -3  131.39    6.40
   4   1  -3  138.69    6.70
   4   1  -3  134.49    8.80
  -4  -1   3  140.99    7.60
  -4  -1   3  136.89    6.50
  -4  -1   3  117.59    7.90
  -4  -1   3  122.89    6.60
   3   1  -3  196.48    8.70
   3   1  -3  194.98    8.80
   3   1  -3  183.98   10.60
  -3  -1   3  204.78    9.70
  -3  -1   3  196.38    8.80
  -3  -1   3  199.98    8.70
   2   1  -3   36.30    3.40
   2   1  -3   39.10    3.20
  -2  -1   3   37.50    3.40
   1   1  -3  665.73   27.10
   1   1  -3  673.13   27.00
  -1  -1   3  700.93   27.10
   0   1  -3 1827.92   70.99
   0   1  -3 1815.12   71.29
   0   1  -3 1816.02   70.99
   0  -1   3 1769.72   70.99
   0  -1   3 1839.12   70.99
  -1   1  -3    1.60    2.10
  -1   1  -3    0.80    1.40
  -1   1  -3    1.50    1.50
   1  -1   3    2.10    2.30
   1  -1   3    1.60    1.30
   1  -1   3    1.30    1.60
  -2   1  -3  107.29    5.40
  -2   1  -3  105.09    5.40
   2  -1   3  105.99    5.90
   2  -1   3  109.29    5.30
  -3   1  -3  161.78    7.70
  -3   1  -3  172.18    7.80
  -3   1  -3  173.78   11.60
   3  -1   3  170.68    7.70
   3  -1   3  166.48    8.30
   3  -1   3  161.88    7.90
  -4   1  -3    1.70    2.10
  -4   1  -3    0.60    2.10
  -4   1  -3    4.00    4.20
  -4   1  -3    2.60    2.80
   4  -1   3    1.80    1.90
   4  -1   3    3.70    3.00
   4  -1   3    4.20    1.70
   4  -1   3    2.50    2.80
  -5   1  -3    8.10    2.40
  -5   1  -3   13.60    2.60
   5  -1   3    9.60    3.20
   5  -1   3   11.60    2.30
  -6   1  -3  120.29    6.70
  -6   1  -3  112.29    6.60
   6  -1   3  129.19    6.70
   6  -1   3  110.09    7.50
  -7   1  -3  108.29    6.70
  -7   1  -3  100.89    6.60
   7  -1   3  108.69    6.70
   7  -1   3  102.19    7.70
  -8   1  -3  156.48    8.60
   8  -1   3  152.48    8.50
   8  -1   3  138.09    9.60
  -9   1  -3  126.39    8.50
   9  -1   3  137.69    8.40
   9  -1   3  140.39    9.80
 -10   1  -3    0.20    3.70
  10  -1   3    0.00    3.50
  10  -1   3   -0.30    4.70
 -11   1  -3    1.30    3.90
  11  -1   3   -1.80    4.80
  11  -1   3   -0.50    3.70
 -12   1  -3    4.20    4.20
  12  -1   3    4.50    5.60
  12  -1   3    2.30    4.40
 -13   1  -3   11.50    4.80
  13  -1   3   16.10    6.00
  15   0  -3    3.10    6.80
  15   0  -3    9.00    5.00
  15   0  -3   20.00    6.70
 -15   0   3    6.00    5.30
  14   0  -3   -7.00    6.30
  14   0  -3    4.50    4.40
  14   0  -3    3.80    5.40
 -14   0   3   -0.20    4.60
  13   0  -3   -8.30    5.50
  13   0  -3   -1.70    5.50
  13   0  -3   -0.30    4.00
 -13   0   3   -4.30    4.20
  12   0  -3   23.40    5.90
  12   0  -3   22.80    4.60
 -12   0   3   29.60    4.90
  11   0  -3    4.40    5.20
  11   0  -3   14.00    3.90
 -11   0   3   12.20    4.10
  10   0  -3    0.10    3.20
  10   0  -3   -0.20    4.40
 -10   0   3    2.80    3.30
   9   0  -3   44.30    4.20
   9   0  -3   34.20    5.60
  -9   0   3   40.60    4.30
   8   0  -3   31.10    5.00
   8   0  -3   43.60    4.00
  -8   0   3   40.70    3.90
   7   0  -3   11.90    2.80
   7   0  -3    9.60    3.70
  -7   0   3    9.30    2.80
  -7   0   3    4.80    3.10
   6   0  -3  776.92   30.70
   6   0  -3  763.92   32.70
   6   0  -3  771.02   30.60
  -6   0   3  730.23   32.20
  -6   0   3  775.62   30.70
  -6   0   3  715.93   30.30
  -6   0   3  765.12   30.60
   5   0  -3  406.06   16.30
   5   0  -3  398.96   16.40
   5   0  -3  385.26   18.20
  -5   0   3  395.86   16.40
  -5   0   3  372.86   16.40
  -5   0   3  374.66   17.90
  -5   0   3  396.86   16.40
   4   0  -3   50.59    4.20
   4   0  -3   53.39    3.90
   4   0  -3   50.99    7.10
  -4   0   3   50.59    6.10
  -4   0   3   48.00    4.40
  -4   0   3   47.90    4.80
  -4   0   3   56.89    4.30
   3   0  -3    7.40    2.30
   3   0  -3    3.90    1.90
   3   0  -3    3.10    2.10
   3   0  -3    4.90    2.90
  -3   0   3    1.80    3.00
  -3   0   3    1.00    2.10
  -3   0   3    7.30    2.10
  -3   0   3    1.80    2.30
   2   0  -3 9606.04  385.26
   2   0  -3 9861.81  381.16
   2   0  -3 9672.53  380.86
   2   0  -3 9514.25  381.86
  -2   0   3 9731.53  382.96
  -2   0   3 9999.00  381.16
   1   0  -3  105.79    5.10
   1   0  -3  107.99    5.90
   1   0  -3  106.09    4.90
  -1   0   3  104.29    4.90
  -1   0   3  103.19    6.40
  -1   0   3  102.49    4.90
   0   0  -3  656.43   26.20
   0   0  -3  659.73   26.20
   0   0   3  683.03   26.20
   0   0   3  649.64   26.80
   0   0   3  668.53   26.20
  -1   0  -3  658.53   26.20
  -1   0  -3  654.33   25.80
  -1   0  -3  647.44   25.80
   1   0   3  645.64   26.20
   1   0   3  645.64   25.80
   1   0   3  677.53   25.90
  -2   0  -3  216.48    9.20
  -2   0  -3  223.78    9.20
  -2   0  -3  213.28    9.60
   2   0   3  225.28    9.10
   2   0   3  221.18    9.90
   2   0   3  217.28    9.70
   2   0   3  222.18    9.20
  -3   0  -3  184.28    8.00
  -3   0  -3  186.88   11.10
  -3   0  -3  184.18    8.10
   3   0   3  179.68    8.00
   3   0   3  184.28    8.70
  -4   0  -3  126.59   10.40
  -4   0  -3  107.99    6.60
  -4   0  -3  124.19    6.00
  -4   0  -3  120.09    6.10
   4   0   3  119.39    6.00
   4   0   3  118.39    5.70
   4   0   3  121.09    6.90
  -5   0  -3   42.60    3.80
  -5   0  -3   30.70    4.70
  -5   0  -3   50.99    4.20
  -5   0  -3   42.00    4.60
   5   0   3   46.90    3.50
   5   0   3   47.10    4.40
   5   0   3   48.50    4.10
  -6   0  -3    4.90    2.20
  -6   0  -3    2.50    2.40
   6   0   3    5.60    3.20
   6   0   3    6.30    2.30
  -7   0  -3  161.38    8.20
  -7   0  -3  161.38    8.30
   7   0   3  173.48    8.40
   7   0   3  159.28    9.30
  -8   0  -3   50.39    4.40
  -8   0  -3   46.20    4.10
   8   0   3   57.39    5.40
   8   0   3   50.79    5.60
  -9   0  -3   63.69    6.10
   9   0   3   61.59    6.20
   9   0   3   76.29    7.10
 -10   0  -3    5.80    3.70
  10   0   3    6.10    3.40
  10   0   3    5.40    4.60
 -11   0  -3    5.40    4.10
  11   0   3   11.70    3.70
  11   0   3    3.70    4.80
 -12   0  -3    3.20    4.20
  12   0   3    2.90    3.90
  12   0   3   -1.40    5.40
 -13   0  -3   -0.90    4.30
  13   0   3    6.60    5.50
 -14   0  -3   -2.00    4.40
  14   0   3    9.00    6.10
  15  -1  -3   -3.60    4.60
  15  -1  -3   -2.20    7.00
  15  -1  -3   17.50    6.30
 -15   1   3    1.40    5.10
  14  -1  -3   -5.80    7.00
  14  -1  -3    4.00    5.80
  14  -1  -3   -0.40    4.50
 -14   1   3   -1.70    4.90
  13  -1  -3  -10.20    5.90
  13  -1  -3   11.10    5.50
  13  -1  -3    6.10    4.40
 -13   1   3    2.40    4.60
  12  -1  -3   93.09    8.60
  12  -1  -3   89.39    9.70
 -12   1   3  116.99    9.10
  11  -1  -3    2.40    3.80
  11  -1  -3   -2.60    5.20
  11  -1  -3    8.00    5.00
 -11   1   3    7.90    4.00
  10  -1  -3   13.60    3.80
  10  -1  -3    4.80    5.20
 -10   1   3    9.50    3.60
   9  -1  -3  158.68    9.00
   9  -1  -3  160.48   13.40
  -9   1   3  169.38    9.10
   8  -1  -3   29.00    3.50
   8  -1  -3   22.20    5.00
  -8   1   3   22.90    3.40
   7  -1  -3    8.50    3.70
   7  -1  -3   13.10    2.80
  -7   1   3   11.80    2.80
   6  -1  -3    0.40    3.00
   6  -1  -3    4.20    3.60
   6  -1  -3    1.10    2.30
  -6   1   3    4.00    2.50
  -6   1   3    0.40    2.50
  -6   1   3    1.40    3.00
   5  -1  -3    4.50    2.40
   5  -1  -3    2.80    2.20
   5  -1  -3    9.60    3.70
   5  -1  -3    4.00    2.30
  -5   1   3    4.80    3.20
  -5   1   3    3.80    2.70
  -5   1   3    3.40    2.50
  -5   1   3    5.40    2.50
   4  -1  -3    7.40    2.20
   4  -1  -3    7.30    3.10
   4  -1  -3    8.40    2.20
   4  -1  -3    7.40    2.30
  -4   1   3   11.40    2.80
  -4   1   3    8.10    2.40
  -4   1   3    8.00    3.10
  -4   1   3   10.90    2.40
   3  -1  -3   28.20    2.50
   3  -1  -3   19.40    3.70
   3  -1  -3   25.40    2.80
   3  -1  -3   25.80    2.60
  -3   1   3   17.60    3.20
  -3   1   3   26.70    2.50
  -3   1   3   22.90    2.70
  -3   1   3   22.80    3.10
   2  -1  -3    2.20    2.30
   2  -1  -3    1.30    1.70
   2  -1  -3   -0.50    2.80
   2  -1  -3    2.00    1.90
  -2   1   3   -0.20    2.90
  -2   1   3   -0.10    1.80
  -2   1   3    1.00    2.30
   1  -1  -3  136.09    7.00
   1  -1  -3  145.69    8.40
   1  -1  -3  147.69    6.30
   1  -1  -3  148.59    6.20
  -1   1   3  142.39    6.20
  -1   1   3  148.09    6.40
  -1   1   3  122.29    8.50
  -1   1   3  144.79    6.30
  -1   1   3  135.69    7.30
   0  -1  -3  107.19    5.10
   0  -1  -3  105.19    4.60
   0  -1  -3  106.09    4.60
   0   1   3  111.89    5.10
   0   1   3  101.99    4.60
   0   1   3  102.29    4.60
   0   1   3  113.29    6.00
  -1  -1  -3   40.30    4.10
  -1  -1  -3   42.00    3.60
  -1  -1  -3   41.40    2.20
   1   1   3   44.40    3.70
   1   1   3   42.90    4.40
   1   1   3   38.80    2.20
   1   1   3   45.40    2.10
  -2  -1  -3    1.30    2.50
  -2  -1  -3   -1.50    1.10
  -2  -1  -3   -1.10    1.10
   2   1   3    0.90    1.00
   2   1   3    0.30    2.70
   2   1   3   -1.10    1.00
   2   1   3   -0.60    2.20
  -3  -1  -3  875.31   34.80
  -3  -1  -3  846.82   34.80
  -3  -1  -3  950.30   35.20
   3   1   3  905.21   34.80
   3   1   3  910.21   35.20
   3   1   3  883.61   35.40
   3   1   3  820.52   34.80
  -4  -1  -3  528.25   21.40
  -4  -1  -3  535.55   21.40
  -4  -1  -3  540.75   23.40
   4   1   3  528.65   21.50
   4   1   3  535.15   22.00
   4   1   3  531.65   21.40
  -5  -1  -3  190.68   12.00
  -5  -1  -3  183.68    8.30
  -5  -1  -3  174.18    9.00
  -5  -1  -3  188.58    8.40
   5   1   3  180.38    8.10
   5   1   3  184.98    8.30
   5   1   3  182.48    9.40
  -6  -1  -3   -0.20    3.40
  -6  -1  -3    0.20    2.10
  -6  -1  -3    0.80    2.30
   6   1   3   -0.40    2.00
   6   1   3    0.40    3.10
  -7  -1  -3    3.00    2.50
  -7  -1  -3    5.40    2.30
  -7  -1  -3   -2.60    3.90
   7   1   3    3.60    2.30
   7   1   3    0.30    3.10
  -8  -1  -3   33.10    3.60
  -8  -1  -3   29.00    3.30
   8   1   3   25.00    3.30
   8   1   3   36.70    4.90
  -9  -1  -3  175.08    9.30
  -9  -1  -3  169.98    9.10
   9   1   3  161.78   10.20
   9   1   3  184.38    9.20
 -10  -1  -3   74.79    6.70
  10   1   3   76.19    6.60
  10   1   3   71.09    7.70
 -11  -1  -3   44.00    5.00
  11   1   3   50.69    4.90
  11   1   3   45.60    6.50
 -12  -1  -3    2.50    4.10
  12   1   3    7.50    5.50
  12   1   3    9.00    3.70
 -13  -1  -3    6.50    4.40
  13   1   3    3.10    5.40
 -14  -1  -3    3.60    4.60
  14   1   3    1.80    5.80
 -15  -1  -3   20.40    5.30
  15   1   3   18.50    6.70
  14  -2  -3    8.60    6.00
  14  -2  -3   -4.40    7.20
  14  -2  -3    6.20    4.70
 -14   2   3    3.90    5.00
  13  -2  -3   23.20    6.30
  13  -2  -3   23.80    4.90
  13  -2  -3    6.80    7.30
 -13   2   3   25.40    5.30
  12  -2  -3   -6.40    5.90
  12  -2  -3    5.90    5.30
  12  -2  -3   17.50    4.50
 -12   2   3    2.40    4.50
  11  -2  -3   -1.50    5.50
  11  -2  -3   10.20    4.00
  11  -2  -3   14.00    5.60
 -11   2   3    8.30    4.20
  10  -2  -3    8.50    5.00
  10  -2  -3   14.30    3.90
  10  -2  -3    4.50    5.40
 -10   2   3    9.90    4.10
   9  -2  -3  153.78   14.30
   9  -2  -3  150.68    9.00
   9  -2  -3  143.59    9.70
  -9   2   3  160.68    9.10
   8  -2  -3   -2.70    4.30
   8  -2  -3   -2.40    2.70
  -8   2   3   -4.40    2.80
   7  -2  -3   10.10    4.30
   7  -2  -3    8.40    2.70
  -7   2   3   11.20    2.90
   6  -2  -3    2.20    2.30
   6  -2  -3    1.30    3.40
  -6   2   3   -0.70    2.30
   5  -2  -3  125.89    6.60
   5  -2  -3  138.19   10.80
   5  -2  -3  112.09    6.20
   5  -2  -3  118.49    6.40
  -5   2   3  114.59    9.50
  -5   2   3  129.19    6.80
  -5   2   3  118.79    6.60
   4  -2  -3  344.37   16.90
   4  -2  -3  329.77   13.80
   4  -2  -3  339.87   14.00
   4  -2  -3  303.37   13.80
  -4   2   3  332.27   13.90
  -4   2   3  320.37   16.20
  -4   2   3  332.77   14.00
   3  -2  -3  766.32   31.80
   3  -2  -3  770.12   29.80
   3  -2  -3  713.13   29.80
   3  -2  -3  773.52   29.80
  -3   2   3  732.23   31.50
  -3   2   3  755.72   29.80
  -3   2   3  707.43   29.90
  -3   2   3  750.52   29.80
   2  -2  -3  142.39    6.30
   2  -2  -3  143.69    9.20
   2  -2  -3  139.69    6.40
   2  -2  -3  131.49    6.80
  -2   2   3  129.19    7.10
  -2   2   3  135.29    9.70
  -2   2   3  137.29    6.40
   1  -2  -3  389.76   15.30
   1  -2  -3  393.36   17.10
   1  -2  -3  354.86   15.70
   1  -2  -3  377.16   15.20
  -1   2   3  384.46   15.30
  -1   2   3  386.16   15.20
  -1   2   3  363.46   15.80
   0  -2  -3    6.10    1.20
   0  -2  -3    6.60    2.40
   0  -2  -3    4.10    2.50
   0  -2  -3    5.70    2.00
   0  -2  -3    5.20    1.20
   0   2   3    9.20    2.90
   0   2   3    3.70    2.20
   0   2   3    7.80    1.20
   0   2   3    5.40    1.30
   0   2   3    6.20    2.20
  -1  -2  -3 1759.62   69.69
  -1  -2  -3 1711.73   69.89
  -1  -2  -3 1818.82   69.69
   1   2   3 1774.32   69.89
   1   2   3 1794.72   69.69
   1   2   3 1803.82   69.69
  -2  -2  -3 4191.38  157.68
  -2  -2  -3 3450.85  157.18
  -2  -2  -3 4241.08  158.38
  -2  -2  -3 3613.04  157.18
  -2  -2  -3 4161.98  157.68
   2   2   3 4302.67  157.98
   2   2   3 4268.67  158.58
   2   2   3 4056.19  157.68
  -3  -2  -3  503.15   21.90
  -3  -2  -3  535.35   21.90
  -3  -2  -3  577.14   22.50
  -3  -2  -3  566.04   22.50
  -3  -2  -3  583.14   22.70
   3   2   3  588.54   22.50
   3   2   3  566.34   21.90
   3   2   3  590.34   22.60
   3   2   3  492.15   21.90
  -4  -2  -3    7.50    1.70
  -4  -2  -3    3.60    1.50
  -4  -2  -3    4.50    2.50
   4   2   3    4.60    1.50
   4   2   3    5.30    2.60
   4   2   3    5.20    1.50
   4   2   3    6.30    2.40
  -5  -2  -3  206.18   11.70
  -5  -2  -3  205.48    9.20
  -5  -2  -3  209.48    9.10
   5   2   3  219.08   10.10
   5   2   3  192.48    8.90
   5   2   3  219.68    9.10
  -6  -2  -3  206.58    9.00
  -6  -2  -3  182.58    9.00
  -6  -2  -3  201.98   11.80
   6   2   3  198.38    9.90
   6   2   3  191.38    8.80
   6   2   3  215.38    9.00
  -7  -2  -3   25.90    2.70
  -7  -2  -3   35.10    3.20
  -7  -2  -3   18.30    3.80
   7   2   3   24.70    3.90
   7   2   3   30.20    2.90
  -8  -2  -3  178.88   12.10
  -8  -2  -3  197.48    9.30
  -8  -2  -3  205.48    9.40
   8   2   3  204.18    9.30
   8   2   3  190.98   10.30
  -9  -2  -3   22.00    3.50
  -9  -2  -3   25.00    3.40
   9   2   3   24.60    4.50
   9   2   3   24.00    3.40
 -10  -2  -3    1.60    3.10
 -10  -2  -3    0.40    3.30
  10   2   3    5.20    4.40
  10   2   3    1.60    3.10
 -11  -2  -3   36.30    4.60
  11   2   3   39.30    4.40
  11   2   3   22.50    5.50
 -12  -2  -3   30.20    4.70
  12   2   3   26.30    4.30
  12   2   3   20.70    5.70
 -13  -2  -3    3.70    4.30
  13   2   3   12.20    5.70
 -14  -2  -3   -2.90    4.30
  14   2   3    4.00    5.70
 -15  -2  -3   -2.50    4.30
  15   2   3    9.90    5.80
  14  -3  -3    9.80    5.80
  14  -3  -3    9.60    4.90
  14  -3  -3   -0.10    7.30
 -14   3   3    7.00    5.20
  13  -3  -3   13.80    5.70
  13  -3  -3   -6.40    4.10
  13  -3  -3   -7.00    7.30
 -13   3   3    3.00    4.60
  12  -3  -3   15.50    5.80
  12  -3  -3   21.70    4.80
 -12   3   3   20.40    5.10
  11  -3  -3    1.60    4.90
  11  -3  -3   -0.40    3.90
  11  -3  -3   -9.20    5.70
 -11   3   3    1.10    4.20
  10  -3  -3   35.60    4.80
  10  -3  -3   18.30    6.40
  10  -3  -3   43.30    6.10
 -10   3   3   34.70    5.00
   9  -3  -3   65.29    7.50
   9  -3  -3   76.29    7.10
  -9   3   3   71.59    5.80
   8  -3  -3   10.00    3.30
   8  -3  -3   11.50    4.20
   8  -3  -3   10.10    5.20
  -8   3   3   10.70    3.40
   7  -3  -3   67.19   11.10
   7  -3  -3   57.89    5.60
  -7   3   3   65.99    5.70
   6  -3  -3  102.89    6.50
   6  -3  -3  112.99   11.20
  -6   3   3  111.89    6.70
   5  -3  -3  131.19   11.00
   5  -3  -3  115.59    6.30
   5  -3  -3  126.49    6.70
   5  -3  -3  137.09    7.80
  -5   3   3  122.99    6.90
   4  -3  -3  147.69   11.40
   4  -3  -3  141.09    6.90
   4  -3  -3  130.39    6.80
   4  -3  -3  125.69    6.90
  -4   3   3  136.49   10.10
  -4   3   3  138.69    7.10
  -4   3   3  135.69    6.90
   3  -3  -3  910.01   37.40
   3  -3  -3  854.71   35.10
   3  -3  -3  883.91   35.00
   3  -3  -3  881.11   35.00
  -3   3   3  885.61   35.00
  -3   3   3  854.11   35.00
  -3   3   3  867.61   36.90
   2  -3  -3   53.29    3.90
   2  -3  -3   55.69    4.60
   2  -3  -3   61.39    7.50
   2  -3  -3   59.49    3.90
  -2   3   3   50.89    3.80
   1  -3  -3 1129.39   43.50
   1  -3  -3 1077.29   43.50
   1  -3  -3 1093.49   43.90
   1  -3  -3 1110.69   45.10
  -1   3   3 1110.79   43.50
   0  -3  -3 1421.56   55.69
   0  -3  -3 1362.56   54.89
   0  -3  -3 1350.56   54.29
   0  -3  -3 1374.56   54.29
   0   3   3 1361.46   54.29
   0   3   3 1438.56   54.69
   0   3   3 1361.36   54.29
   0   3   3 1413.66   55.59
  -1  -3  -3 1056.39   42.50
  -1  -3  -3 1076.29   41.80
  -1  -3  -3 1038.40   41.30
  -1  -3  -3 1061.99   41.30
  -1  -3  -3 1044.10   41.50
   1   3   3 1077.39   41.90
   1   3   3 1028.20   41.30
   1   3   3 1049.09   41.30
   1   3   3 1070.19   42.50
  -2  -3  -3 1042.60   40.20
  -2  -3  -3 1006.60   39.50
  -2  -3  -3 1015.10   39.80
  -2  -3  -3  994.50   39.10
  -2  -3  -3  963.70   39.10
  -2  -3  -3 1011.90   39.80
   2   3   3  891.21   39.10
   2   3   3 1030.80   39.70
   2   3   3 1020.90   39.10
   2   3   3 1019.80   39.50
  -3  -3  -3  640.64   23.90
  -3  -3  -3  533.55   23.10
  -3  -3  -3  552.64   23.10
  -3  -3  -3  656.63   23.70
   3   3   3  520.55   23.10
   3   3   3  619.04   23.90
   3   3   3  541.65   23.10
   3   3   3  633.44   23.70
  -4  -3  -3   71.19    4.10
  -4  -3  -3   84.69    5.10
  -4  -3  -3   79.09    4.20
  -4  -3  -3   91.89    5.40
   4   3   3   77.89    4.10
   4   3   3   79.49    4.00
   4   3   3   96.39    5.40
  -5  -3  -3   70.89    4.50
  -5  -3  -3   78.89    5.10
  -5  -3  -3   73.09    4.50
  -5  -3  -3   85.79    5.40
  -5  -3  -3   88.39    6.80
   5   3   3   82.19    4.40
   5   3   3   89.19    5.70
  -6  -3  -3   -0.50    2.00
  -6  -3  -3    1.10    2.70
  -6  -3  -3   -2.70    2.90
  -6  -3  -3    0.40    2.20
   6   3   3   -2.30    2.80
   6   3   3    0.80    1.90
   6   3   3   -1.00    1.80
  -7  -3  -3   14.50    2.50
  -7  -3  -3   15.90    2.70
  -7  -3  -3    8.70    3.10
   7   3   3   17.00    2.50
   7   3   3   15.70    3.50
  -8  -3  -3   -3.50    2.90
  -8  -3  -3    1.60    2.50
  -8  -3  -3    1.70    2.40
   8   3   3   -1.70    2.20
   8   3   3    1.80    3.30
  -9  -3  -3   -2.10    3.10
  -9  -3  -3    1.00    2.70
  -9  -3  -3    3.70    2.80
   9   3   3    2.00    2.70
   9   3   3    2.90    3.70
 -10  -3  -3    3.00    3.10
 -10  -3  -3   -2.50    3.10
  10   3   3   -1.10    3.90
  10   3   3    3.50    3.00
 -11  -3  -3   28.20    4.20
 -11  -3  -3   31.80    4.60
  11   3   3   26.10    4.00
  11   3   3   22.00    5.10
 -12  -3  -3   -1.30    3.80
  12   3   3   -1.30    3.40
  12   3   3    3.40    4.80
 -13  -3  -3    8.40    4.30
  13   3   3    9.20    5.50
  13   3   3    6.10    3.90
 -14  -3  -3   -4.60    4.30
  14   3   3    2.70    5.50
 -15  -3  -3   -0.30    4.60
  15   3   3    4.90    5.80
  13  -4  -3    9.10    5.60
  13  -4  -3   -4.70    7.30
  13  -4  -3    2.00    4.60
 -13   4   3    1.00    4.90
  12  -4  -3    4.90    4.40
  12  -4  -3   14.30    5.60
  12  -4  -3   -7.40    7.10
 -12   4   3    6.80    4.80
  11  -4  -3    3.30    3.90
  11  -4  -3    2.60    5.10
  11  -4  -3   -6.90    6.50
 -11   4   3    7.50    4.40
  10  -4  -3   -4.90    5.80
  10  -4  -3    2.00    4.80
  10  -4  -3    8.60    3.90
 -10   4   3    1.70    4.10
   9  -4  -3   52.49    6.20
   9  -4  -3   54.59    5.40
  -9   4   3   61.79    5.60
   8  -4  -3   13.60    5.80
   8  -4  -3   13.70    3.60
   8  -4  -3   18.90    4.80
  -8   4   3   10.60    3.70
   7  -4  -3    7.60    4.90
   7  -4  -3    9.00    3.10
   7  -4  -3   12.30    4.10
  -7   4   3    8.90    3.30
   6  -4  -3   80.49    6.00
   6  -4  -3   78.49   11.40
  -6   4   3   77.29    6.00
   5  -4  -3    2.30    4.10
   5  -4  -3    1.10    2.30
  -5   4   3   -2.30    2.40
   4  -4  -3  926.31   37.70
   4  -4  -3  943.31   37.70
   4  -4  -3  964.50   40.70
  -4   4   3  927.91   37.70
   3  -4  -3    1.30    2.00
   3  -4  -3   -1.90    2.00
   3  -4  -3    6.40    3.90
  -3   4   3   -3.20    2.20
  -3   4   3    0.70    2.20
   2  -4  -3  229.48   10.10
   2  -4  -3  227.28   10.00
   2  -4  -3  239.08   13.40
  -2   4   3  225.78   10.00
   1  -4  -3  340.07   14.10
   1  -4  -3  338.47   14.10
   1  -4  -3  358.76   16.70
  -1   4   3  332.87   14.10
   0  -4  -3  492.25   19.80
   0  -4  -3  492.15   21.60
   0  -4  -3  478.45   19.80
   0   4   3  503.45   20.40
   0   4   3  491.95   20.10
   0   4   3  493.25   19.80
   0   4   3  500.45   21.50
  -1  -4  -3  157.18    6.90
  -1  -4  -3  160.58    7.00
  -1  -4  -3  175.08    9.30
  -1  -4  -3  156.68    6.90
   1   4   3  151.48    6.90
   1   4   3  162.68    8.20
   1   4   3  161.98    7.00
   1   4   3  175.98    9.30
  -2  -4  -3   19.60    2.10
  -2  -4  -3   14.50    1.60
  -2  -4  -3   16.50    1.50
   2   4   3   14.60    1.40
   2   4   3   16.30    2.10
   2   4   3   11.40    2.90
   2   4   3   14.20    1.60
   2   4   3    8.10    2.50
  -3  -4  -3  383.06   15.20
  -3  -4  -3  342.17   14.70
  -3  -4  -3  345.97   14.80
  -3  -4  -3  395.66   15.80
   3   4   3  369.66   15.10
   3   4   3  350.76   14.70
   3   4   3  376.16   14.70
   3   4   3  380.46   15.60
  -4  -4  -3    3.60    2.40
  -4  -4  -3    4.60    1.60
  -4  -4  -3    5.30    1.50
   4   4   3    6.10    3.00
   4   4   3    5.60    1.40
   4   4   3    4.80    1.70
   4   4   3    9.00    2.50
  -5  -4  -3   28.60    3.20
  -5  -4  -3   18.00    2.10
  -5  -4  -3   16.30    2.10
   5   4   3   14.80    2.20
   5   4   3   19.00    3.20
  -6  -4  -3   63.79    4.20
  -6  -4  -3   64.59    5.60
  -6  -4  -3   64.09    5.00
  -6  -4  -3   50.19    4.10
   6   4   3   56.59    5.30
   6   4   3   59.29    4.10
   6   4   3   60.09    3.80
  -7  -4  -3 1231.88   46.80
  -7  -4  -3 1170.28   46.70
  -7  -4  -3 1183.18   46.70
  -7  -4  -3 1161.08   47.60
   7   4   3 1172.18   47.40
   7   4   3 1156.68   46.60
   7   4   3 1162.48   47.00
  -8  -4  -3   33.90    3.10
  -8  -4  -3   38.80    3.40
  -8  -4  -3   24.70    3.60
   8   4   3   37.10    4.40
   8   4   3   40.20    4.00
  -9  -4  -3   39.70    3.90
  -9  -4  -3   46.80    4.70
   9   4   3   47.70    4.70
   9   4   3   43.60    5.00
 -10  -4  -3    1.10    3.00
 -10  -4  -3   -4.20    2.80
  10   4   3   -2.90    2.70
  10   4   3    1.80    4.00
 -11  -4  -3   22.80    3.90
 -11  -4  -3   17.40    3.70
  11   4   3   22.00    3.70
  11   4   3   21.70    5.20
 -12  -4  -3  131.69    8.50
  12   4   3  128.59    8.40
  12   4   3  130.29   10.20
 -13  -4  -3    9.20    4.20
  13   4   3    7.90    5.20
  13   4   3   -0.20    3.60
 -14  -4  -3   11.70    4.70
  14   4   3   18.10    6.20
 -15  -4  -3    7.10    4.70
  15   4   3   15.40    6.50
 -16  -4  -3    3.80    4.90
  16   4   3    2.50    6.00
  12  -5  -3    5.20    4.60
  12  -5  -3   22.60    5.80
  12  -5  -3   -3.30    7.20
 -12   5   3   12.20    5.20
  11  -5  -3   12.50    5.30
  11  -5  -3   -5.40    6.90
  11  -5  -3   11.00    4.40
 -11   5   3    0.40    4.40
  10  -5  -3   -9.30    6.10
  10  -5  -3    1.30    4.10
  10  -5  -3    6.60    4.90
 -10   5   3   -0.20    4.20
   9  -5  -3    4.00    3.90
   9  -5  -3    9.40    4.80
   9  -5  -3   -5.10    6.10
  -9   5   3    6.30    4.00
   8  -5  -3   51.79    8.20
   8  -5  -3   77.29    7.40
   8  -5  -3   82.59    7.00
  -8   5   3   85.29    7.20
   7  -5  -3  233.18   17.70
   7  -5  -3  237.98   11.90
   7  -5  -3  234.18   12.10
  -7   5   3  240.18   11.90
   6  -5  -3   49.60    5.00
   6  -5  -3   32.40    6.00
   6  -5  -3   36.80    4.60
   6  -5  -3   42.20    4.00
  -6   5   3   44.50    4.20
   5  -5  -3   17.70    3.60
   5  -5  -3   16.20    3.00
   5  -5  -3   10.20    4.50
   5  -5  -3   14.10    2.90
  -5   5   3   15.60    3.00
   4  -5  -3  211.08   10.40
   4  -5  -3  239.28   15.10
   4  -5  -3  220.58   10.40
  -4   5   3  227.18   10.50
   3  -5  -3  271.57   11.80
   3  -5  -3  247.68   11.70
   3  -5  -3  280.77   15.90
  -3   5   3  268.67   11.90
   2  -5  -3    6.50    2.00
   2  -5  -3    7.60    3.80
   2  -5  -3    6.10    2.10
  -2   5   3    2.00    3.30
  -2   5   3    4.80    2.30
  -2   5   3    4.40    2.00
   1  -5  -3  905.21   36.80
   1  -5  -3  963.60   39.30
   1  -5  -3  918.01   36.90
  -1   5   3  913.71   38.90
  -1   5   3  927.51   36.80
   0  -5  -3  123.49    6.00
   0  -5  -3  120.79    5.90
   0  -5  -3  129.39    9.60
   0   5   3  125.49    6.20
  -1  -5  -3   42.30    6.40
  -1  -5  -3   31.90    2.90
  -1  -5  -3   28.80    2.00
  -1  -5  -3   30.60    2.90
   1   5   3   38.50    6.00
   1   5   3   34.60    3.20
   1   5   3   27.70    3.70
  -2  -5  -3  183.28    9.50
  -2  -5  -3  168.68    7.70
  -2  -5  -3  172.08    7.60
  -2  -5  -3  179.28    7.80
   2   5   3  170.28    7.60
   2   5   3  192.58    9.90
   2   5   3  188.88    7.90
   2   5   3  178.88    7.80
   2   5   3  182.48    9.10
  -3  -5  -3  271.27   11.30
  -3  -5  -3  273.97   11.40
  -3  -5  -3  264.67   12.40
  -3  -5  -3  271.37   11.20
   3   5   3  274.97   11.20
   3   5   3  265.77   11.40
   3   5   3  293.27   12.50
   3   5   3  276.17   12.30
   3   5   3  264.47   11.30
  -4  -5  -3   34.90    2.90
  -4  -5  -3   43.40    3.70
  -4  -5  -3   38.30    3.20
   4   5   3   27.10    2.50
   4   5   3   38.80    3.30
   4   5   3   38.50    3.90
   4   5   3   46.50    5.20
  -5  -5  -3  199.98    9.10
  -5  -5  -3  220.98   10.10
  -5  -5  -3  212.48    9.30
   5   5   3  207.18    9.30
   5   5   3  227.38   10.60
   5   5   3  214.38    9.90
  -6  -5  -3    5.90    2.30
  -6  -5  -3    5.30    2.00
  -6  -5  -3   11.40    3.20
   6   5   3    7.60    2.20
   6   5   3    8.70    3.10
   6   5   3    8.20    1.80
  -7  -5  -3  144.09    7.10
  -7  -5  -3  147.69    7.40
   7   5   3  151.68    7.10
   7   5   3  141.69    7.20
   7   5   3  155.88    8.20
  -8  -5  -3   27.10    3.10
  -8  -5  -3   23.20    2.90
   8   5   3   25.30    2.90
   8   5   3   23.50    3.90
  -9  -5  -3   28.40    3.30
  -9  -5  -3   21.20    3.20
   9   5   3   22.40    3.10
   9   5   3   23.50    4.20
 -10  -5  -3   61.59    5.10
 -10  -5  -3   68.69    5.80
  10   5   3   63.99    5.60
  10   5   3   57.19    6.90
 -11  -5  -3   41.40    4.30
 -11  -5  -3   31.10    4.20
  11   5   3   30.90    5.20
  11   5   3   39.80    4.10
 -12  -5  -3  251.57   12.20
  12   5   3  247.28   12.10
  12   5   3  236.38   13.60
 -13  -5  -3    1.60    4.00
  13   5   3    5.20    5.40
  13   5   3    2.20    3.60
 -14  -5  -3   34.10    5.20
  14   5   3   38.30    7.00
 -15  -5  -3    0.80    4.50
  15   5   3   -2.80    5.70
 -16  -5  -3    3.20    4.80
  16   5   3   10.70    6.50
  12  -6  -3    8.40    5.10
  12  -6  -3   17.20    5.60
 -12   6   3   11.70    5.30
  11  -6  -3   -1.70    7.20
  11  -6  -3    0.90    4.40
  11  -6  -3    5.60    5.10
 -11   6   3   -0.80    4.50
  10  -6  -3   28.20    5.20
  10  -6  -3   13.20    8.10
  10  -6  -3   42.30    6.10
 -10   6   3   38.20    5.70
   9  -6  -3   -9.30    6.70
   9  -6  -3   -0.90    3.80
   9  -6  -3    6.30    4.50
  -9   6   3    2.70    4.20
   8  -6  -3    8.00    6.40
   8  -6  -3   25.70    5.00
   8  -6  -3   13.40    4.10
  -8   6   3   19.50    4.50
   7  -6  -3    8.60    3.50
   7  -6  -3   -0.20    5.60
   7  -6  -3   11.60    4.20
  -7   6   3    3.50    3.70
   6  -6  -3    5.40    3.70
   6  -6  -3    0.30    5.40
   6  -6  -3    4.80    2.80
   6  -6  -3    5.50    3.30
  -6   6   3   10.70    3.40
   5  -6  -3    2.70    5.10
   5  -6  -3    0.20    2.80
   5  -6  -3    0.20    3.00
   5  -6  -3    2.40    2.80
  -5   6   3   -0.10    3.00
   4  -6  -3   30.20    3.40
   4  -6  -3   27.80    3.50
   4  -6  -3   14.70    4.90
  -4   6   3   28.40    3.40
   3  -6  -3  184.58    9.00
   3  -6  -3  179.78    8.70
   3  -6  -3  186.58   14.10
  -3   6   3  189.58    9.20
   2  -6  -3  226.78   14.50
   2  -6  -3  195.38    9.60
   2  -6  -3  214.08    9.80
   2  -6  -3  211.88    9.40
  -2   6   3  216.38   10.00
   1  -6  -3   80.49    9.90
   1  -6  -3   56.19    4.50
   1  -6  -3   55.89    4.40
   1  -6  -3   62.29    3.70
  -1   6   3   50.19    4.90
  -1   6   3   60.99    8.20
   0  -6  -3  209.98    9.70
   0  -6  -3  214.18    9.60
   0  -6  -3  230.28   13.40
   0   6   3  223.48   12.80
   0   6   3  216.68    9.90
  -1  -6  -3  439.56   17.90
  -1  -6  -3  442.66   18.00
  -1  -6  -3  458.45   20.60
   1   6   3  446.96   18.00
   1   6   3  442.36   18.80
   1   6   3  401.96   17.80
  -2  -6  -3   84.19    7.40
  -2  -6  -3   62.39    4.30
  -2  -6  -3   60.09    3.90
   2   6   3   65.69    6.90
   2   6   3   58.49    4.30
   2   6   3   61.19    6.00
   2   6   3   58.69    4.30
  -3  -6  -3  240.28   10.30
  -3  -6  -3  255.77   11.90
  -3  -6  -3  231.98   10.10
  -3  -6  -3  237.88   11.20
   3   6   3  237.38   10.30
   3   6   3  233.58   10.10
   3   6   3  232.18   11.40
   3   6   3  227.88   10.90
   3   6   3  252.47   11.90
  -4  -6  -3  665.73   26.40
  -4  -6  -3  668.43   26.30
  -4  -6  -3  651.83   26.90
   4   6   3  654.63   26.40
   4   6   3  650.23   26.20
   4   6   3  638.04   26.40
   4   6   3  676.73   27.20
  -5  -6  -3   41.30    4.80
  -5  -6  -3   31.30    2.90
  -5  -6  -3   39.90    3.30
   5   6   3   36.60    4.40
   5   6   3   38.40    3.20
   5   6   3   35.50    4.30
   5   6   3   39.30    3.80
  -6  -6  -3   77.69    4.80
  -6  -6  -3   88.69    5.20
  -6  -6  -3   91.09    6.20
   6   6   3   87.29    5.80
   6   6   3  100.49    7.10
   6   6   3   90.99    4.80
   6   6   3   92.59    5.30
  -7  -6  -3   34.50    3.50
  -7  -6  -3   33.30    3.10
   7   6   3   36.80    4.00
   7   6   3   31.90    3.20
  -8  -6  -3  319.67   13.70
  -8  -6  -3  313.37   13.60
   8   6   3  318.97   14.40
   8   6   3  309.87   13.60
  -9  -6  -3   -0.70    2.50
  -9  -6  -3    2.30    2.70
   9   6   3    2.10    3.40
   9   6   3   -0.10    2.60
 -10  -6  -3   21.60    3.50
 -10  -6  -3   13.00    3.50
 -10  -6  -3   14.30    3.10
  10   6   3   13.10    4.20
  10   6   3   11.70    3.10
 -11  -6  -3   53.99    4.80
 -11  -6  -3   47.50    4.50
  11   6   3   47.40    6.10
  11   6   3   47.90    4.50
 -12  -6  -3   44.00    4.90
  12   6   3   36.10    4.40
  12   6   3   42.50    6.30
 -13  -6  -3   19.90    4.50
  13   6   3   23.90    5.70
  13   6   3   26.80    4.20
 -14  -6  -3   -0.80    4.40
  14   6   3    5.40    5.80
 -15  -6  -3   16.80    4.90
  15   6   3   18.20    6.60
 -16  -6  -3   16.50    5.20
  16   6   3   20.20    7.00
  11  -7  -3   10.70    7.90
  11  -7  -3   10.60    4.70
  11  -7  -3   23.90    5.80
 -11   7   3    9.00    5.30
  10  -7  -3    4.70    7.50
  10  -7  -3   13.00    4.80
  10  -7  -3   21.70    5.50
 -10   7   3   17.80    5.20
   9  -7  -3   -5.90    7.10
   9  -7  -3    7.70    4.50
   9  -7  -3   -1.40    4.20
  -9   7   3   -2.90    4.30
   8  -7  -3    6.60    4.30
   8  -7  -3    6.80    4.10
   8  -7  -3   -1.60    6.50
  -8   7   3   10.80    4.50
   7  -7  -3   27.80    4.70
   7  -7  -3   29.70    4.70
   7  -7  -3   10.40    6.70
  -7   7   3   27.90    4.70
   6  -7  -3   84.09    6.70
   6  -7  -3   97.09    7.40
   6  -7  -3   56.59    8.70
  -6   7   3   84.09    7.50
   5  -7  -3   43.20    7.60
   5  -7  -3   66.29    6.30
   5  -7  -3   67.49    5.80
  -5   7   3   71.49    6.60
   4  -7  -3   43.40    4.20
   4  -7  -3   29.60    6.40
   4  -7  -3   43.40    4.20
  -4   7   3   43.50    4.30
   3  -7  -3   43.80    6.60
   3  -7  -3   61.39    4.50
   3  -7  -3   56.69    5.10
  -3   7   3   64.99    5.70
   2  -7  -3  131.19   12.40
   2  -7  -3  132.99    6.50
   2  -7  -3  138.39    7.40
  -2   7   3  133.49    7.50
   1  -7  -3   46.00    4.10
   1  -7  -3   60.39   10.50
   1  -7  -3   52.69    4.50
   1  -7  -3   42.40    3.00
  -1   7   3   46.20    4.70
   0  -7  -3  206.88    9.80
   0  -7  -3  220.58   10.10
   0  -7  -3  244.18   14.40
   0   7   3  215.78   10.20
   0   7   3  221.88   13.10
  -1  -7  -3    7.50    2.10
  -1  -7  -3   12.30    2.10
  -1  -7  -3   14.00    4.20
   1   7   3   12.60    3.90
   1   7   3    7.10    3.70
   1   7   3   11.00    2.40
  -2  -7  -3  421.26   19.20
  -2  -7  -3  395.16   16.50
  -2  -7  -3  413.46   16.70
   2   7   3  406.96   17.60
   2   7   3  410.76   16.70
   2   7   3  359.06   16.40
  -3  -7  -3  210.08   11.10
  -3  -7  -3  181.68    9.40
  -3  -7  -3  185.78    8.40
  -3  -7  -3  177.38    8.20
   3   7   3  172.68    7.70
   3   7   3  183.78    8.40
   3   7   3  190.78   10.50
   3   7   3  160.58    8.10
   3   7   3  182.98    9.80
  -4  -7  -3   28.80    2.50
  -4  -7  -3   25.30    3.60
  -4  -7  -3   27.50    2.60
   4   7   3   27.40    2.90
   4   7   3   25.00    4.00
   4   7   3   31.40    2.80
  -5  -7  -3   16.70    2.20
  -5  -7  -3   19.20    2.60
  -5  -7  -3   20.80    3.50
   5   7   3   18.10    2.20
   5   7   3   20.60    2.60
   5   7   3   22.30    2.90
   5   7   3   18.00    4.10
  -6  -7  -3  221.88    9.60
  -6  -7  -3  215.08    9.90
   6   7   3  208.58   10.20
   6   7   3  222.08   11.20
   6   7   3  228.48   10.00
  -7  -7  -3  106.29    6.10
  -7  -7  -3   99.29    5.70
   7   7   3  109.69    7.80
   7   7   3  110.29    6.70
   7   7   3  117.19    6.40
  -8  -7  -3   -1.60    2.40
  -8  -7  -3   -0.40    2.10
   8   7   3    0.70    2.60
   8   7   3   -2.00    3.10
  -9  -7  -3    4.90    2.50
  -9  -7  -3    6.50    3.00
   9   7   3    9.50    2.90
   9   7   3    5.40    3.70
 -10  -7  -3  296.97   13.90
 -10  -7  -3  319.17   14.10
  10   7   3  316.57   15.00
  10   7   3  311.87   14.00
 -11  -7  -3    3.70    3.40
 -11  -7  -3    2.90    3.00
  11   7   3    0.70    4.50
  11   7   3    1.50    3.20
 -12  -7  -3   12.80    4.00
  12   7   3   13.20    3.70
  12   7   3   20.50    5.40
 -13  -7  -3   20.00    4.50
  13   7   3   19.90    5.70
  13   7   3   20.70    4.00
 -14  -7  -3   96.29    8.20
  14   7   3   97.89    9.90
 -15  -7  -3   14.00    4.80
  15   7   3   24.10    6.70
 -16  -7  -3   19.40    5.20
  16   7   3   13.60    6.70
 -17  -7  -3    3.00    5.10
  17   7   3   20.00    7.20
  10  -8  -3    4.20    4.70
  10  -8  -3   -0.10    7.20
 -10   8   3    1.70    4.90
   9  -8  -3   11.00    8.20
   9  -8  -3   16.60    5.00
   9  -8  -3   21.50    5.40
  -9   8   3   11.60    5.00
   8  -8  -3   31.20    5.20
   8  -8  -3   20.20    4.60
   8  -8  -3   10.30    7.90
  -8   8   3   25.90    5.20
   7  -8  -3    6.40    3.80
   7  -8  -3   12.60    4.20
   7  -8  -3   -3.60    6.80
  -7   8   3    4.80    4.40
   6  -8  -3    5.90    7.00
   6  -8  -3   13.50    3.90
   6  -8  -3   11.80    4.00
  -6   8   3   13.90    4.40
   5  -8  -3   33.20    4.10
   5  -8  -3   27.20    4.20
   5  -8  -3   13.40    6.60
  -5   8   3   32.30    4.50
   4  -8  -3    8.00    3.10
   4  -8  -3    6.70    3.40
   4  -8  -3    4.20    5.60
  -4   8   3    3.90    3.40
   3  -8  -3  220.58   16.80
   3  -8  -3  219.88   10.10
   3  -8  -3  221.28   11.00
  -3   8   3  222.38   11.00
   2  -8  -3   14.60    2.90
   2  -8  -3    7.50    5.30
   2  -8  -3   11.40    2.20
  -2   8   3   14.90    3.10
   1  -8  -3   30.50    3.40
   1  -8  -3   23.60    5.60
  -1   8   3   40.60    3.80
   0  -8  -3  220.48   14.60
   0  -8  -3  193.08    9.60
   0  -8  -3  215.08    9.90
   0   8   3  215.28   10.10
  -1  -8  -3  119.39   11.10
  -1  -8  -3  111.79    6.20
   1   8   3  123.99   11.30
   1   8   3  114.09    6.60
   1   8   3  111.89    8.00
  -2  -8  -3  129.29    6.80
  -2  -8  -3  120.69    6.40
  -2  -8  -3  139.09   10.80
   2   8   3  125.29    8.20
   2   8   3  125.49   10.00
   2   8   3  122.29    6.80
  -3  -8  -3   51.09    4.50
  -3  -8  -3   58.69    4.30
  -3  -8  -3   72.99    8.40
   3   8   3   60.29    6.50
   3   8   3   66.99    4.90
  -4  -8  -3  202.68    9.20
  -4  -8  -3  192.78    8.90
  -4  -8  -3  216.28   11.40
   4   8   3  185.88    9.10
   4   8   3  213.98   11.00
   4   8   3  184.58    8.60
   4   8   3  198.68   10.50
  -5  -8  -3   41.80    4.40
  -5  -8  -3   43.90    3.70
   5   8   3   45.50    4.30
   5   8   3   43.20    3.90
   5   8   3   44.60    4.90
  -6  -8  -3    9.90    2.60
  -6  -8  -3   12.10    2.20
   6   8   3   13.80    2.80
   6   8   3   16.20    4.00
   6   8   3   11.30    2.90
  -7  -8  -3   57.39    4.30
  -7  -8  -3   62.39    5.00
   7   8   3   67.79    6.70
   7   8   3   50.79    5.10
   7   8   3   58.89    4.80
  -8  -8  -3   50.69    4.20
  -8  -8  -3   43.80    4.10
   8   8   3   61.19    7.10
   8   8   3   50.89    5.50
   8   8   3   51.79    5.00
  -9  -8  -3   29.60    3.60
  -9  -8  -3   25.60    3.10
   9   8   3   26.90    3.60
   9   8   3   28.90    4.50
 -10  -8  -3  269.97   12.10
 -10  -8  -3  237.58   11.50
  10   8   3  251.77   12.80
  10   8   3  240.28   11.70
 -11  -8  -3   24.20    3.70
 -11  -8  -3   25.30    4.30
  11   8   3   29.60    5.40
  11   8   3   26.50    4.00
 -12  -8  -3    6.10    3.90
  12   8   3    3.70    5.10
  12   8   3   -0.30    3.60
 -13  -8  -3   29.10    4.80
  13   8   3   21.60    4.10
  13   8   3   23.10    6.10
 -14  -8  -3   70.89    6.40
  14   8   3   56.09    7.40
 -15  -8  -3    2.00    4.40
  15   8   3   -0.90    6.10
 -16  -8  -3   35.60    5.70
  16   8   3   34.50    7.40
 -17  -8  -3   -7.70    5.00
  17   8   3    1.10    6.60
   9  -9  -3   -3.30    4.10
   9  -9  -3   -0.40    7.60
  -9   9   3   -0.30    4.90
   8  -9  -3   -3.70    3.70
   8  -9  -3   -3.20    7.30
  -8   9   3   -7.30    4.50
   7  -9  -3   -2.10    3.60
   7  -9  -3    0.30    7.20
  -7   9   3   -4.10    4.30
   6  -9  -3   25.30    8.30
   6  -9  -3   46.10    4.90
   6  -9  -3   40.40    5.20
  -6   9   3   42.00    5.40
   5  -9  -3   25.80    3.80
   5  -9  -3   28.70    4.50
   5  -9  -3    9.10    7.00
  -5   9   3   26.30    4.70
   4  -9  -3   31.70    4.60
   4  -9  -3   16.30    7.30
   4  -9  -3   37.00    3.80
  -4   9   3   30.90    4.60
   3  -9  -3    1.50    2.40
   3  -9  -3    0.60    6.00
   3  -9  -3    3.00    3.20
  -3   9   3    1.00    3.40
   2  -9  -3   80.69    6.70
   2  -9  -3   86.59   13.50
   2  -9  -3   82.69    4.50
  -2   9   3   82.09    6.90
   1  -9  -3   27.20    6.20
   1  -9  -3   31.00    3.70
  -1   9   3   29.30    3.80
   0  -9  -3   12.40    2.70
   0  -9  -3    8.90    5.00
   0   9   3   22.50    3.50
  -1  -9  -3   30.10    5.50
  -1  -9  -3   41.90    3.70
  -1  -9  -3   38.30    3.40
   1   9   3   38.00    5.10
   1   9   3   39.20    3.80
  -2  -9  -3    3.20    2.00
  -2  -9  -3    0.00    4.10
  -2  -9  -3    0.40    2.40
   2   9   3    4.70    4.00
   2   9   3    1.00    2.60
  -3  -9  -3   78.79    9.70
  -3  -9  -3   71.39    4.80
  -3  -9  -3   73.89    5.30
   3   9   3   67.39    8.70
   3   9   3   78.59    5.40
   3   9   3   74.19    7.10
  -4  -9  -3   31.50    3.00
  -4  -9  -3   34.60    3.30
  -4  -9  -3   29.10    4.40
   4   9   3   38.10    4.80
   4   9   3   38.30    3.50
  -5  -9  -3   67.69    4.90
  -5  -9  -3   55.09    4.30
   5   9   3   57.29    5.10
   5   9   3   59.49    4.10
   5   9   3   63.69    6.70
  -6  -9  -3  244.78   11.10
  -6  -9  -3  244.28   10.70
   6   9   3  246.28   11.10
   6   9   3  242.08   12.40
   6   9   3  223.68   10.70
  -7  -9  -3   86.39    6.00
  -7  -9  -3   89.29    5.40
   7   9   3   90.79    7.70
   7   9   3   87.79    6.10
   7   9   3   89.49    6.10
  -8  -9  -3   15.10    2.60
  -8  -9  -3   11.60    3.20
   8   9   3   19.00    3.80
   8   9   3   16.60    3.30
   8   9   3   14.70    4.60
  -9  -9  -3   11.30    2.70
  -9  -9  -3   11.60    3.40
   9   9   3   15.90    5.00
   9   9   3   18.40    4.20
   9   9   3   11.30    3.40
 -10  -9  -3   19.40    3.90
 -10  -9  -3   14.00    3.00
  10   9   3   18.40    4.70
  10   9   3   18.00    3.70
 -11  -9  -3  181.68    9.70
 -11  -9  -3  145.79    8.90
  11   9   3  164.38    9.10
  11   9   3  167.48   10.50
 -12  -9  -3   57.49    5.60
  12   9   3   49.40    5.10
  12   9   3   55.59    6.70
 -13  -9  -3    4.20    4.10
  13   9   3    2.90    3.80
  13   9   3   12.40    5.70
 -14  -9  -3   55.29    6.10
  14   9   3   60.79    7.60
 -15  -9  -3   -0.10    4.40
  15   9   3    4.20    6.00
 -16  -9  -3    1.40    4.80
  16   9   3    4.40    6.50
 -17  -9  -3    8.00    5.20
  17   9   3    8.50    7.00
   8 -10  -3   12.80    8.20
   8 -10  -3   11.20    4.70
  -8  10   3   19.50    5.40
   7 -10  -3    2.80    4.40
   7 -10  -3    3.70    7.10
  -7  10   3   -3.90    4.60
   6 -10  -3   10.80    4.30
   6 -10  -3    5.60    7.60
  -6  10   3   16.90    4.70
   5 -10  -3    4.60    3.90
   5 -10  -3    1.80    7.30
  -5  10   3    5.80    4.30
   4 -10  -3   21.60    4.10
   4 -10  -3   18.10    7.80
  -4  10   3   28.30    4.80
   3 -10  -3    2.80    2.40
   3 -10  -3   -0.40    3.20
   3 -10  -3   -2.80    6.30
  -3  10   3   -2.70    3.70
   2 -10  -3   -1.50    6.10
   2 -10  -3    4.40    3.40
  -2  10   3   -0.90    3.70
   1 -10  -3   13.40    6.30
   1 -10  -3   26.90    4.00
  -1  10   3   22.30    4.00
   0 -10  -3   53.39    7.80
   0  10   3   52.99    5.90
   0  10   3   66.79    6.10
  -1 -10  -3    6.30    3.00
  -1 -10  -3   -1.20    5.20
   1  10   3   -2.40    3.00
   1  10   3   -2.00    4.40
  -2 -10  -3    1.20    4.80
  -2 -10  -3   -0.10    2.70
   2  10   3    0.30    4.20
   2  10   3   -0.40    2.90
  -3 -10  -3   28.80    3.40
  -3 -10  -3   21.80    5.20
  -3 -10  -3   21.30    2.80
   3  10   3   27.10    3.50
   3  10   3   23.80    4.90
  -4 -10  -3   86.79   10.40
  -4 -10  -3   71.89    5.20
  -4 -10  -3   64.59    5.60
   4  10   3   73.19    9.10
   4  10   3   76.09    7.50
   4  10   3   76.19    6.00
  -5 -10  -3    0.80    3.80
  -5 -10  -3    1.70    2.10
  -5 -10  -3    2.70    2.60
   5  10   3    1.80    4.20
   5  10   3    1.10    1.90
   5  10   3   -2.30    2.70
  -6 -10  -3    9.20    2.40
  -6 -10  -3   12.80    3.10
   6  10   3    9.80    3.20
   6  10   3    5.80    4.40
   6  10   3   12.30    2.70
  -7 -10  -3    3.40    2.90
  -7 -10  -3    6.30    2.50
   7  10   3    9.40    3.10
   7  10   3    5.50    4.50
   7  10   3    5.20    3.10
  -8 -10  -3  162.08    8.10
  -8 -10  -3  159.68    8.80
   8  10   3  155.98    8.80
   8  10   3  155.98    8.70
   8  10   3  154.08   10.20
  -9 -10  -3  122.19    7.00
  -9 -10  -3  129.29    7.90
   9  10   3  126.39    8.20
   9  10   3  128.49    9.60
   9  10   3  125.09    7.70
 -10 -10  -3  254.27   12.20
 -10 -10  -3  228.78   11.30
  10  10   3  248.48   12.00
  10  10   3  235.28   12.40
 -11 -10  -3   56.89    5.60
  11  10   3   62.19    6.60
  11  10   3   56.29    5.30
 -12 -10  -3   31.40    5.00
  12  10   3   32.70    6.00
  12  10   3   32.00    4.50
 -13 -10  -3   -3.00    4.20
  13  10   3    5.20    5.40
 -14 -10  -3   11.50    4.80
  14  10   3   22.30    6.30
 -15 -10  -3    6.60    4.90
  15  10   3   17.60    6.20
 -16 -10  -3   -5.30    4.70
  16  10   3   13.50    6.90
 -17 -10  -3   20.30    5.60
  17  10   3   39.20    7.90
   7 -11  -3    3.90    7.70
   7 -11  -3   -0.30    4.50
  -7  11   3   -2.80    4.70
   6 -11  -3    9.00    4.70
   6 -11  -3    8.20    7.50
  -6  11   3   15.50    5.10
   5 -11  -3    5.60    4.20
   5 -11  -3    9.10    7.50
  -5  11   3    9.00    4.60
   4 -11  -3    4.90    4.10
   4 -11  -3   -0.90    7.40
  -4  11   3    3.90    4.50
   3 -11  -3    1.10    3.80
   3 -11  -3    2.60    7.10
  -3  11   3    1.90    4.10
   2 -11  -3   36.80    8.40
   2 -11  -3   58.09    5.70
  -2  11   3   64.39    5.80
   1 -11  -3    3.10    6.80
  -1  11   3    2.00    3.70
   0 -11  -3  246.78   19.30
   0 -11  -3  243.28   12.50
   0  11   3  230.88   13.60
   0  11   3  262.07   12.40
  -1 -11  -3    8.70    6.20
  -1 -11  -3    4.00    3.50
   1  11   3    8.00    5.00
   1  11   3    3.70    3.60
  -2 -11  -3  195.98   10.30
  -2 -11  -3  195.78   16.50
   2  11   3  199.48   10.40
   2  11   3  190.08   11.70
  -3 -11  -3    0.30    2.90
  -3 -11  -3    2.60    5.40
   3  11   3    3.30    3.30
   3  11   3   -0.90    4.50
  -4 -11  -3   93.29   12.20
  -4 -11  -3  100.89    6.90
   4  11   3  108.79    7.10
   4  11   3   96.89    8.60
  -5 -11  -3   -2.10    2.80
  -5 -11  -3    1.90    4.30
  -5 -11  -3   -0.30    2.40
   5  11   3   -2.50    3.70
   5  11   3    1.70    4.60
   5  11   3    2.10    3.30
  -6 -11  -3    1.20    3.10
  -6 -11  -3    0.70    2.40
   6  11   3    0.90    4.60
   6  11   3   -2.60    3.20
   6  11   3    3.40    2.30
  -7 -11  -3    1.60    2.40
  -7 -11  -3    5.50    3.30
   7  11   3    1.90    2.80
   7  11   3    1.50    4.80
   7  11   3   -0.10    3.20
  -8 -11  -3    2.20    3.20
  -8 -11  -3   -0.50    2.60
   8  11   3    0.50    3.50
   8  11   3    0.50    4.90
   8  11   3    7.20    3.40
  -9 -11  -3   -0.80    3.50
  -9 -11  -3    0.10    2.60
   9  11   3    0.00    3.50
   9  11   3    0.90    4.90
   9  11   3   -2.10    3.80
 -10 -11  -3  120.79    8.10
  10  11   3  112.79    9.90
  10  11   3  118.39    8.10
  10  11   3  111.49    8.40
 -11 -11  -3   14.10    4.40
  11  11   3   14.70    4.20
  11  11   3   20.40    5.20
 -12 -11  -3    9.90    4.50
  12  11   3    8.50    4.00
  12  11   3    8.20    5.30
 -13 -11  -3   -4.90    4.30
  13  11   3    1.10    5.40
 -14 -11  -3   -4.60    4.40
  14  11   3    3.10    5.60
 -15 -11  -3   57.19    6.60
  15  11   3   63.79    8.00
 -16 -11  -3    6.60    5.00
  16  11   3   23.30    7.10
 -17 -11  -3    5.20    5.30
  17  11   3   18.00    7.10
   6 -12  -3   16.50    5.20
   6 -12  -3   16.60    8.60
  -6  12   3   13.00    5.30
   5 -12  -3    2.90    7.40
   5 -12  -3   -2.00    4.40
  -5  12   3   -4.80    4.60
   4 -12  -3    7.10    4.40
   4 -12  -3    0.30    7.40
  -4  12   3    3.00    4.40
   3 -12  -3   -0.20    7.00
   3 -12  -3   -0.30    3.70
  -3  12   3   -0.90    4.10
   2 -12  -3   24.70    8.30
  -2  12   3   34.20    5.20
   1 -12  -3   31.50    4.70
   1 -12  -3   16.40    7.50
  -1  12   3   26.50    4.80
  -1  12   3   14.40    5.90
   0 -12  -3  118.49    8.70
   0 -12  -3  104.29   16.40
   0  12   3  120.19    8.70
   0  12   3  103.59    9.90
  -1 -12  -3   50.19    8.60
  -1 -12  -3   74.09    7.30
   1  12   3   84.89    7.50
   1  12   3   71.79    7.40
  -2 -12  -3    2.00    3.60
  -2 -12  -3   -3.00    6.20
   2  12   3    0.40    5.20
   2  12   3    0.70    3.70
  -3 -12  -3    4.00    3.60
  -3 -12  -3   -1.10    5.80
   3  12   3   -0.80    5.00
   3  12   3    1.10    3.70
  -4 -12  -3   47.60    7.10
  -4 -12  -3   69.79    6.50
   4  12   3   64.19    6.80
   4  12   3   72.99    6.70
  -5 -12  -3    5.10    4.90
  -5 -12  -3    9.20    3.40
   5  12   3    9.80    5.20
   5  12   3    2.70    3.60
  -6 -12  -3   -0.60    3.40
   6  12   3    5.00    3.70
   6  12   3    3.20    5.20
  -7 -12  -3    9.60    3.70
   7  12   3    5.70    5.20
   7  12   3   10.30    2.80
   7  12   3    7.50    3.80
  -8 -12  -3   -3.90    3.40
   8  12   3    3.40    3.10
   8  12   3    2.60    5.10
   8  12   3   -3.50    3.50
  -9 -12  -3    5.70    3.80
   9  12   3    2.70    3.70
   9  12   3    1.90    3.90
   9  12   3    0.40    5.20
 -10 -12  -3   28.50    4.70
  10  12   3   22.30    4.30
  10  12   3   19.60    5.90
  10  12   3   33.10    4.90
 -11 -12  -3   55.79    5.90
  11  12   3   61.09    5.80
  11  12   3   58.59    6.40
  11  12   3   64.49    7.40
 -12 -12  -3   -1.60    4.40
  12  12   3   -3.70    5.80
  12  12   3    9.30    5.10
 -13 -12  -3   12.20    4.80
  13  12   3   16.30    5.70
 -14 -12  -3   -3.40    4.60
  14  12   3    7.40    5.70
 -15 -12  -3   32.70    6.10
  15  12   3   37.70    7.10
 -16 -12  -3    6.20    5.00
  16  12   3   17.40    6.70
   4 -13  -3   13.40    7.90
  -4  13   3   14.00    5.20
   3 -13  -3    1.90    7.40
  -3  13   3    0.00    4.50
   2 -13  -3    9.90    4.90
   2 -13  -3    9.70    7.80
  -2  13   3    4.40    4.50
   1 -13  -3   -6.00    6.70
   1 -13  -3    3.30    4.40
  -1  13   3   -3.50    4.30
  -1  13   3  -11.00    5.60
   0 -13  -3    4.60    4.40
   0 -13  -3    7.50    7.10
   0  13   3    5.30    5.90
   0  13   3    8.70    4.40
  -1 -13  -3   17.10    7.30
  -1 -13  -3   18.00    4.70
   1  13   3   16.90    4.60
   1  13   3   22.80    6.00
  -2 -13  -3   44.70    5.50
   2  13   3   52.39    5.70
   2  13   3   44.60    7.00
  -3 -13  -3  131.39    8.90
  -3 -13  -3  124.59   15.20
   3  13   3  132.99    8.90
   3  13   3  109.49   10.20
  -4 -13  -3   -2.20    3.70
  -4 -13  -3    5.40    5.80
   4  13   3    4.20    4.00
   4  13   3    1.80    5.30
  -5 -13  -3   39.90    4.80
   5  13   3   42.00    5.00
   5  13   3   37.50    6.50
  -6 -13  -3    1.10    3.90
   6  13   3    2.80    3.90
   6  13   3   -2.40    5.30
  -7 -13  -3   14.60    4.20
   7  13   3   10.50    4.10
   7  13   3   14.60    5.60
  -8 -13  -3    1.40    4.00
   8  13   3    5.20    3.00
   8  13   3    1.30    5.30
   8  13   3   -0.20    3.80
  -9 -13  -3   -2.70    3.80
   9  13   3    8.20    4.10
   9  13   3    4.00    3.50
   9  13   3    1.20    5.40
 -10 -13  -3    5.40    4.30
  10  13   3   12.40    5.90
  10  13   3    6.60    4.20
  10  13   3   16.50    4.20
 -11 -13  -3    8.50    4.50
  11  13   3    3.00    5.70
  11  13   3    1.10    4.20
  11  13   3    5.10    4.50
 -12 -13  -3   21.90    5.20
  12  13   3   20.50    5.20
 -13 -13  -3   68.79    7.10
  13  13   3  102.89    9.20
 -14 -13  -3   47.30    6.40
  14  13   3   60.89    7.40
 -15 -13  -3   -2.10    4.80
  15  13   3   10.80    6.20
 -16 -13  -3    4.30    5.40
  16  13   3   23.10    6.80
   3 -14  -3   16.10    5.50
   3 -14  -3   10.20    8.10
  -3  14   3    7.90    5.00
  -3  14   3  -14.50    6.60
   2 -14  -3    4.70    7.80
   2 -14  -3    5.60    5.20
  -2  14   3    4.50    4.80
  -2  14   3  -17.60    6.00
   1 -14  -3    6.60    7.40
   1 -14  -3   -5.80    4.70
  -1  14   3   -2.80    4.40
  -1  14   3   -9.40    6.20
   0 -14  -3   18.90    7.90
   0 -14  -3   21.50    5.40
   0  14   3   24.70    5.30
   0  14   3   21.80    6.80
  -1 -14  -3   -9.70    4.20
  -1 -14  -3    6.10    6.90
   1  14   3    2.70    5.90
   1  14   3   -5.80    4.10
  -2 -14  -3    6.70    6.60
  -2 -14  -3   -1.10    4.20
   2  14   3    6.20    4.50
   2  14   3    0.50    5.80
  -3 -14  -3    6.30    6.20
  -3 -14  -3   -1.10    4.10
   3  14   3   -2.10    4.30
   3  14   3   -1.10    5.50
  -4 -14  -3    1.00    4.00
   4  14   3    0.00    4.30
   4  14   3    6.30    5.60
  -5 -14  -3    3.60    4.10
   5  14   3    9.30    4.40
   5  14   3    8.00    6.00
  -6 -14  -3   12.90    4.50
   6  14   3   12.30    5.90
   6  14   3    4.60    4.50
  -7 -14  -3   -5.10    4.10
   7  14   3    1.70    5.50
   7  14   3    0.90    4.30
  -8 -14  -3   61.29    6.10
   8  14   3   54.29    5.90
   8  14   3   63.39    7.40
  -9 -14  -3   34.60    5.30
   9  14   3   40.90    6.70
   9  14   3   25.90    5.00
 -10 -14  -3    1.80    4.30
  10  14   3   -2.60    5.60
  10  14   3    8.50    4.60
 -11 -14  -3    8.90    5.00
  11  14   3    7.70    6.00
  11  14   3   18.00    5.00
 -12 -14  -3    3.80    4.90
  12  14   3   20.60    5.00
  12  14   3    6.70    6.10
 -13 -14  -3   21.20    5.70
  13  14   3   37.90    5.90
 -14 -14  -3   26.10    6.00
  14  14   3   27.70    6.00
 -15 -14  -3    7.70    5.40
  15  14   3   13.80    5.90
   1 -15  -3    1.80    5.00
  -1  15   3   -4.60    4.80
  -1  15   3   -7.10    6.40
   0 -15  -3    7.60    5.10
   0 -15  -3   26.50    8.20
   0  15   3    9.60    6.20
   0  15   3    8.90    5.00
  -1 -15  -3   10.70    5.10
   1  15   3   18.00    5.10
   1  15   3   22.10    6.70
  -2 -15  -3    7.20    4.70
   2  15   3    3.30    6.10
   2  15   3    3.10    4.70
  -3 -15  -3    7.30    4.90
   3  15   3    6.80    4.90
   3  15   3   10.10    6.20
  -4 -15  -3    9.40    4.80
   4  15   3   16.50    6.20
   4  15   3   11.40    5.00
  -5 -15  -3   35.60    5.60
   5  15   3   37.70    5.60
   5  15   3   32.80    7.00
  -6 -15  -3   59.89    6.30
   6  15   3   49.60    7.40
   6  15   3   60.39    6.40
  -7 -15  -3   46.70    6.10
   7  15   3   43.10    5.80
   7  15   3   47.20    7.20
  -8 -15  -3   -8.50    4.40
   8  15   3   -1.80    4.40
   8  15   3   -2.40    5.90
  -9 -15  -3    1.70    4.60
   9  15   3    2.90    6.30
   9  15   3   -0.40    5.70
 -10 -15  -3   -2.20    4.50
  10  15   3    1.20    6.00
 -11 -15  -3    6.90    5.10
  11  15   3   -0.20    6.00
 -12 -15  -3    1.70    4.90
  12  15   3   -3.90    6.10
 -13 -15  -3    2.40    5.00
 -14 -15  -3   -0.20    5.10
 -15 -15  -3   -1.50    5.40
  -1 -16  -3    5.00    5.30
   1  16   3    2.00    6.70
   1  16   3    2.90    5.00
  -2 -16  -3   11.10    5.40
   2  16   3   26.20    6.90
   2  16   3   14.70    5.50
  -3 -16  -3    0.30    5.10
   3  16   3    1.40    4.90
   3  16   3    8.30    6.40
  -4 -16  -3   36.30    6.10
   4  16   3   33.10    7.00
   4  16   3   33.90    6.00
  -5 -16  -3   33.80    6.00
   5  16   3   41.60    7.50
   5  16   3   40.00    6.20
  -6 -16  -3   14.10    5.30
   6  16   3   16.40    6.30
   6  16   3   11.70    5.30
  -7 -16  -3   37.80    5.90
   7  16   3   27.90    7.90
   7  16   3   34.70    7.00
  -8 -16  -3   18.50    5.60
   8  16   3   20.90    6.60
  -9 -16  -3   -1.20    4.70
   9  16   3    6.50    6.20
 -10 -16  -3   -3.10    4.70
  10  16   3    2.90    6.20
 -11 -16  -3    3.10    5.20
  11  16   3    6.80    6.50
 -12 -16  -3   -5.80    5.10
  12  16   3   -5.50    6.00
 -13 -16  -3    0.50    5.20
  13  16   3   -2.50    6.30
 -14 -16  -3    9.60    5.80
  -4 -17  -3   11.00    5.70
   4  17   3   14.40    6.70
  -5 -17  -3    9.50    5.70
   5  17   3   23.80    7.20
  -6 -17  -3   12.50    5.70
   6  17   3   11.30    6.50
  -7 -17  -3    0.70    5.40
   7  17   3    8.40    6.30
  -8 -17  -3    5.40    5.50
   8  17   3    1.20    6.30
  -9 -17  -3   -4.40    5.20
   9  17   3   -1.30    6.10
 -10 -17  -3   -2.80    5.10
  10  17   3    1.90    6.20
 -11 -17  -3   16.70    5.90
  11  17   3   17.20    7.10
 -12 -17  -3   14.40    6.00
  12  17   3   13.10    6.80
   9  15  -4   -1.60    5.40
  -9 -15   4    6.70    5.20
   8  15  -4    0.70    5.50
  -8 -15   4   11.10    5.50
   7  15  -4   10.40    5.90
  -7 -15   4   -1.10    5.20
  12  14  -4    0.70    5.30
 -12 -14   4    1.50    5.20
  11  14  -4   -4.70    5.50
 -11 -14   4   -0.70    5.10
  10  14  -4   -0.70    5.40
 -10 -14   4   -1.60    5.10
   9  14  -4    5.60    5.40
  -9 -14   4    3.20    4.90
   8  14  -4    3.90    5.20
  -8 -14   4    0.50    4.90
   7  14  -4   24.10    6.10
  -7 -14   4   26.70    5.70
   6  14  -4   10.40    5.40
  -6 -14   4   -1.00    4.90
   5  14  -4    7.50    7.10
   5  14  -4    2.60    5.20
  -5 -14   4    1.60    5.00
   4  14  -4    5.40    5.90
   4  14  -4   -2.60    5.40
  -4 -14   4   -7.70    4.60
   3  14  -4   14.50    6.00
   3  14  -4   -1.80    5.20
  -3 -14   4    0.70    5.10
  14  13  -4   23.40    6.10
 -14 -13   4   12.80    6.10
  13  13  -4   13.80    5.60
 -13 -13   4   11.00    5.60
  12  13  -4    9.60    5.70
 -12 -13   4   -3.50    5.00
  11  13  -4   13.10    5.70
 -11 -13   4    9.30    5.30
  10  13  -4    2.40    5.10
 -10 -13   4   -1.60    4.70
   9  13  -4    0.70    5.10
  -9 -13   4   -1.00    4.60
   8  13  -4    2.90    5.00
  -8 -13   4   -3.80    4.30
   7  13  -4   10.70    5.00
   7  13  -4    4.40    5.10
  -7 -13   4    2.90    4.70
   6  13  -4    1.20    4.90
   6  13  -4   17.80    5.50
  -6 -13   4   11.90    4.90
   5  13  -4    5.50    5.30
   5  13  -4   -3.20    5.10
  -5 -13   4    2.10    4.70
   4  13  -4    4.80    5.50
   4  13  -4   -5.10    4.90
  -4 -13   4   -4.20    4.40
   3  13  -4   -2.00    4.80
   3  13  -4    3.40    5.70
  -3 -13   4   -0.50    4.40
   2  13  -4    4.60    5.30
   2  13  -4    3.40    5.80
  -2 -13   4    1.30    4.60
   1  13  -4    7.40    5.40
   1  13  -4   -8.10    6.40
  -1 -13   4   -1.60    4.60
   0  13  -4   -3.90    7.00
   0  13  -4    9.50    5.40
   0 -13   4    6.20    5.10
  15  12  -4   -3.10    5.40
 -15 -12   4   -2.70    5.80
  14  12  -4   20.30    5.90
 -14 -12   4   11.80    5.90
  13  12  -4   24.60    6.00
 -13 -12   4   27.10    6.00
  12  12  -4    2.30    5.10
 -12 -12   4   -5.10    4.80
  11  12  -4    4.00    4.90
 -11 -12   4   -1.20    4.50
  10  12  -4   13.70    5.40
 -10 -12   4   16.90    5.20
   9  12  -4   -1.50    4.10
   9  12  -4   -4.90    4.70
  -9 -12   4   -0.80    4.30
   8  12  -4    6.60    4.30
   8  12  -4   10.10    5.00
  -8 -12   4    4.80    4.40
   7  12  -4   25.00    5.50
   7  12  -4   28.00    5.10
  -7 -12   4   26.90    5.20
   6  12  -4   49.90    6.30
   6  12  -4   54.89    6.20
  -6 -12   4   54.79    6.10
   5  12  -4   13.90    5.00
   5  12  -4   11.10    5.10
  -5 -12   4    8.90    4.70
   4  12  -4   19.20    5.60
   4  12  -4   12.40    5.00
  -4 -12   4    3.80    4.40
   3  12  -4    9.40    5.00
   3  12  -4   22.80    5.90
  -3 -12   4   13.80    4.90
   2  12  -4   29.30    6.50
   2  12  -4   26.40    5.60
  -2 -12   4   30.00    5.30
   1  12  -4   14.50    5.30
   1  12  -4    5.60    6.30
  -1 -12   4   10.60    4.70
   0  12  -4   10.00    5.20
   0 -12   4    5.30    4.70
  -1  12  -4   40.90    6.30
   1 -12   4   39.50    5.90
  -2  12  -4   18.40    5.80
   2 -12   4   23.50    5.70
  15  11  -4   -6.10    5.00
 -15 -11   4    3.40    5.60
  14  11  -4    0.80    5.00
 -14 -11   4   13.80    5.70
  13  11  -4   12.40    5.20
 -13 -11   4   21.10    5.50
  12  11  -4    5.20    5.00
 -12 -11   4    3.40    4.60
  11  11  -4    4.50    4.80
 -11 -11   4   -0.20    4.40
  10  11  -4   22.20    5.40
 -10 -11   4   19.90    4.80
   9  11  -4    0.30    4.60
   9  11  -4    4.70    3.90
  -9 -11   4    2.90    4.30
   8  11  -4   23.60    5.30
   8  11  -4   25.60    4.60
  -8 -11   4   27.60    4.80
   7  11  -4   12.50    4.80
   7  11  -4    9.30    4.40
  -7 -11   4    9.90    4.30
   6  11  -4    3.00    4.50
   6  11  -4    2.00    4.60
  -6 -11   4    0.70    4.10
   5  11  -4  264.77   14.10
   5  11  -4  236.38   13.30
  -5 -11   4  268.37   13.70
   4  11  -4   29.90    5.40
   4  11  -4   27.40    5.30
  -4 -11   4   19.70    4.70
   3  11  -4    5.20    5.20
   3  11  -4    5.20    4.60
  -3 -11   4   -6.10    4.00
   2  11  -4    6.50    4.80
   2  11  -4    0.90    5.30
  -2 -11   4   -0.20    4.10
   1  11  -4    1.50    4.60
  -1 -11   4    7.20    4.20
   0  11  -4    4.10    4.60
   0 -11   4    9.30    4.60
  -1  11  -4    8.80    4.90
   1 -11   4   14.90    4.90
  -2  11  -4   23.10    5.70
   2 -11   4   24.20    5.60
  -3  11  -4   20.00    5.70
   3 -11   4   16.10    5.30
  16  10  -4   -2.90    5.20
 -16 -10   4   -4.70    5.60
  15  10  -4   53.39    6.90
 -15 -10   4   40.80    6.70
  14  10  -4   12.50    5.40
 -14 -10   4   24.20    5.80
  13  10  -4   65.09    6.70
 -13 -10   4   47.40    6.70
 -12 -10   4    4.50    4.60
  11  10  -4   27.90    5.40
 -11 -10   4   28.00    5.20
  10  10  -4   -1.00    4.40
 -10 -10   4    6.40    4.10
   9  10  -4   22.40    4.20
   9  10  -4   35.50    5.60
  -9 -10   4   24.60    4.80
   8  10  -4   80.59    8.30
   8  10  -4   68.69    6.80
  -8 -10   4   87.89    8.10
   7  10  -4   43.00    4.90
   7  10  -4   40.90    5.30
  -7 -10   4   40.70    5.20
   6  10  -4    6.70    4.40
   6  10  -4    9.00    4.20
  -6 -10   4    5.40    3.90
   5  10  -4   -1.70    4.10
   5  10  -4    9.30    4.50
  -5 -10   4   10.70    4.00
   4  10  -4    2.20    4.30
   4  10  -4    2.80    4.30
  -4 -10   4   -0.30    3.80
   3  10  -4   52.69    5.80
   3  10  -4   51.89    6.20
  -3 -10   4   46.70    5.20
   2  10  -4   -0.40    5.00
   2  10  -4    0.20    4.30
  -2 -10   4   -4.40    3.50
   1  10  -4    5.60    4.40
  -1 -10   4   -2.50    3.70
   0  10  -4    2.50    4.40
   0 -10   4    5.60    4.10
  -1  10  -4    0.70    4.40
   1 -10   4   -1.10    4.20
  -2  10  -4    6.30    4.70
   2 -10   4   -2.30    4.20
  -3  10  -4   11.70    5.00
   3 -10   4    3.90    4.50
  -4  10  -4    4.00    4.90
   4 -10   4   -1.30    4.70
  -5  10  -4   -2.80    5.00
   5 -10   4    0.40    4.90
  16   9  -4   24.50    5.70
 -16  -9   4   21.90    6.20
  15   9  -4   14.60    5.30
 -15  -9   4   12.20    5.50
  14   9  -4   15.60    5.30
 -14  -9   4    7.90    5.10
  13   9  -4   16.60    5.10
 -13  -9   4   15.00    5.10
  12   9  -4   34.90    5.70
 -12  -9   4   38.90    5.60
  11   9  -4   13.40    4.80
 -11  -9   4   19.50    4.70
  10   9  -4   43.50    5.70
 -10  -9   4   49.30    5.60
   9   9  -4   57.99    6.00
  -9  -9   4   51.29    5.50
   8   9  -4   -0.30    3.30
   8   9  -4    0.00    4.20
  -8  -9   4   -1.30    3.60
   7   9  -4  122.39    8.40
   7   9  -4   98.79    7.30
  -7  -9   4  121.89    8.20
   6   9  -4   12.60    4.20
   6   9  -4   20.00    4.00
  -6  -9   4   17.50    4.00
   5   9  -4   -0.40    3.90
   5   9  -4   -2.10    3.80
  -5  -9   4   -2.50    3.40
   4   9  -4   48.00    5.10
   4   9  -4   42.40    5.10
   4   9  -4   49.90    5.20
  -4  -9   4   43.20    5.00
   3   9  -4  381.46   17.00
   3   9  -4  324.87   15.60
   3   9  -4  379.96   16.90
  -3  -9   4  366.06   16.80
   2   9  -4   19.00    4.40
  -2  -9   4   13.50    4.00
   1   9  -4   58.89    5.70
  -1  -9   4   56.39    5.60
   0   9  -4    0.70    3.90
   0  -9   4    6.20    3.90
  -1   9  -4    4.60    4.40
   1  -9   4   10.50    4.20
  -2   9  -4    1.30    4.40
   2  -9   4    5.60    4.10
  -3   9  -4    1.30    4.30
   3  -9   4   14.60    4.60
  -4   9  -4    0.60    4.50
   4  -9   4   -2.50    4.40
  -5   9  -4   -2.50    4.60
   5  -9   4    3.30    4.90
  -6   9  -4    9.90    5.20
   6  -9   4   -0.60    4.90
  16   8  -4   26.60    5.70
 -16  -8   4   31.80    6.40
  15   8  -4    1.30    4.80
 -15  -8   4    6.00    5.40
  14   8  -4   -1.60    4.60
 -14  -8   4    2.40    4.80
  13   8  -4    1.30    4.60
 -13  -8   4    4.80    4.60
  12   8  -4    2.40    4.40
 -12  -8   4    2.80    4.40
  11   8  -4   -1.10    4.10
 -11  -8   4    8.90    4.20
  10   8  -4   47.50    5.60
 -10  -8   4   45.90    5.20
   9   8  -4  233.68   11.90
  -9  -8   4  205.68   10.30
  -9  -8   4  221.98   11.60
   8   8  -4  103.59    8.00
   8   8  -4   86.19    6.60
  -8  -8   4  107.69    7.80
   7   8  -4  126.59    8.40
   7   8  -4  116.79    7.20
  -7  -8   4  117.49    8.00
   6   8  -4   53.79    5.20
   6   8  -4   58.99    5.80
   6   8  -4   71.49    9.50
  -6  -8   4   60.89    6.20
   5   8  -4   15.30    3.70
   5   8  -4    9.60    3.80
  -5  -8   4    6.50    3.30
   4   8  -4   12.00    3.90
   4   8  -4   12.10    3.70
  -4  -8   4    8.20    3.40
   3   8  -4  187.58   10.00
   3   8  -4  188.98   10.00
   3   8  -4  164.28    9.00
  -3  -8   4  174.78    9.60
   2   8  -4   49.90    5.00
   2   8  -4   69.59    6.90
  -2  -8   4   61.29    6.10
   1   8  -4   10.50    3.70
   1   8  -4   10.30    3.10
  -1  -8   4    8.70    3.50
   0   8  -4   14.50    3.90
   0  -8   4   11.40    3.70
  -1   8  -4   10.60    4.00
   1  -8   4    6.50    3.80
  -2   8  -4    0.70    3.90
   2  -8   4    2.30    3.70
  -3   8  -4    4.00    4.20
   3  -8   4   -2.90    3.80
  -4   8  -4   53.69    5.90
   4  -8   4   56.49    6.00
  -5   8  -4    7.20    4.60
   5  -8   4    6.50    4.60
   5  -8   4    3.40    4.90
  -6   8  -4   18.80    5.10
   6  -8   4   26.50    9.40
   6  -8   4   22.40    5.20
  -7   8  -4    1.90    4.60
   7  -8   4    0.20    4.60
  17   7  -4   -0.90    4.80
  17   7  -4  -15.10    6.80
 -17  -7   4    9.10    5.80
  16   7  -4    2.20    4.90
 -16  -7   4    2.90    5.30
  15   7  -4   -6.60    4.40
 -15  -7   4    2.50    5.00
  14   7  -4    3.40    4.70
 -14  -7   4   -1.60    4.30
 -14  -7   4   15.30    5.00
  13   7  -4   -1.00    4.40
 -13  -7   4   -6.90    4.10
  12   7  -4   25.70    5.20
 -12  -7   4   29.70    5.00
  11   7  -4  134.19    9.60
 -11  -7   4  136.19    9.40
  10   7  -4   32.00    4.80
 -10  -7   4   37.80    4.80
 -10  -7   4   32.80    3.80
   9   7  -4   24.80    4.60
  -9  -7   4   21.30    4.00
  -9  -7   4   22.70    3.10
   8   7  -4   97.99    7.60
  -8  -7   4   88.19    5.70
  -8  -7   4   95.59    6.80
   7   7  -4   16.70    4.00
   7   7  -4   22.50    3.30
  -7  -7   4   24.70    3.90
   6   7  -4  144.39    8.10
   6   7  -4  167.28    9.10
  -6  -7   4  171.18    9.00
   5   7  -4  106.89    6.90
   5   7  -4  129.29    8.00
  -5  -7   4  119.19    7.60
   4   7  -4   13.10    3.30
   4   7  -4    3.80    3.20
  -4  -7   4    5.40    2.90
   3   7  -4    7.40    3.50
   3   7  -4    1.90    3.00
   3   7  -4    2.30    2.90
  -3  -7   4    5.10    2.90
   2   7  -4   76.29    6.50
   2   7  -4   71.69    5.40
  -2  -7   4   71.39    6.10
   1   7  -4   84.39    5.70
   1   7  -4   93.29    7.00
  -1  -7   4   82.59    6.60
   0   7  -4   -1.90    3.00
   0   7  -4    2.90    2.70
   0  -7   4    7.10    3.20
  -1   7  -4   29.80    4.10
   1  -7   4   33.20    4.10
  -2   7  -4    1.50    3.50
   2  -7   4    1.20    3.40
  -3   7  -4   50.29    5.20
   3  -7   4   51.29    5.20
  -4   7  -4   41.90    5.10
   4  -7   4   45.90    5.60
   4  -7   4   38.50    5.00
  -5   7  -4    4.10    4.20
   5  -7   4    3.80    4.50
   5  -7   4    4.90    4.10
  -6   7  -4   12.30    4.60
   6  -7   4   21.30    5.20
  -7   7  -4    3.70    4.50
   7  -7   4    0.10    4.90
  -8   7  -4    1.30    4.60
   8  -7   4   -0.30    5.40
  17   6  -4    1.60    4.80
  17   6  -4  -14.60    6.30
 -17  -6   4   -7.60    5.30
  16   6  -4    0.90    4.70
 -16  -6   4   -1.00    5.00
  15   6  -4   -0.20    4.50
 -15  -6   4    9.20    5.10
  14   6  -4    2.00    4.40
 -14  -6   4   -1.00    4.40
  13   6  -4  138.49    9.80
 -13  -6   4  141.69    9.90
 -13  -6   4  103.99    8.80
  12   6  -4   16.20    4.50
 -12  -6   4   20.90    4.50
  11   6  -4   95.99    7.90
 -11  -6   4   86.59    7.90
  10   6  -4   37.10    4.90
 -10  -6   4   27.70    4.30
 -10  -6   4   27.80    3.40
   9   6  -4    4.60    3.60
  -9  -6   4    5.50    3.30
  -9  -6   4   10.00    2.50
   8   6  -4   13.90    3.80
  -8  -6   4    8.70    3.30
   7   6  -4  205.18   10.30
   7   6  -4  177.78   11.10
  -7  -6   4  200.88    9.90
   6   6  -4   27.10    3.90
   6   6  -4   28.00    3.20
  -6  -6   4   27.20    3.60
   5   6  -4  370.76   16.50
  -5  -6   4  375.56   16.30
   4   6  -4   95.99    6.20
   4   6  -4  111.19    7.00
  -4  -6   4  108.59    6.70
   3   6  -4  126.19   13.10
   3   6  -4  110.79    6.80
   3   6  -4  106.19    7.00
  -3  -6   4  112.79    7.00
   2   6  -4  122.99    6.90
   2   6  -4  123.39    7.50
  -2  -6   4  120.09    7.20
   1   6  -4    6.20    2.60
   1   6  -4    4.90    2.90
  -1  -6   4    3.20    2.70
   0   6  -4   69.49    5.30
   0   6  -4   79.29    6.00
   0  -6   4   75.49    6.10
  -1   6  -4   -1.00    2.80
  -1   6  -4   -0.50    2.70
   1  -6   4   -0.20    2.80
  -2   6  -4    1.90    3.10
   2  -6   4    5.70    3.10
  -3   6  -4   -1.30    3.20
   3  -6   4    1.90    3.80
   3  -6   4    0.50    3.20
  -4   6  -4  100.39    7.80
   4  -6   4  105.59    7.90
   4  -6   4   98.69    7.90
  -5   6  -4    2.40    3.80
   5  -6   4    0.20    4.20
  -6   6  -4    3.60    4.10
   6  -6   4    2.00    4.60
   6  -6   4   -0.20    3.90
  -7   6  -4    1.10    4.10
   7  -6   4    7.30    4.10
   7  -6   4    1.80    4.90
  -8   6  -4    1.80    4.50
   8  -6   4   -1.70    4.10
   8  -6   4   -0.70    5.20
  -9   6  -4    2.00    4.50
   9  -6   4   -1.40    5.50
  16   5  -4  -11.90    6.20
  16   5  -4   -2.20    4.50
 -16  -5   4    2.80    5.30
  15   5  -4   -1.70    4.40
 -15  -5   4    1.80    4.70
  14   5  -4   -1.60    4.30
 -14  -5   4    3.90    4.60
  13   5  -4   -1.60    4.00
 -13  -5   4    5.90    3.70
 -13  -5   4    1.40    4.10
  12   5  -4  147.29    9.80
 -12  -5   4  151.18   10.00
 -12  -5   4  132.29    9.20
  11   5  -4    4.20    3.80
 -11  -5   4   -1.60    3.50
 -11  -5   4   -1.90    4.10
  10   5  -4   16.60    4.10
 -10  -5   4   19.30    4.00
   9   5  -4  152.48    8.70
  -9  -5   4  147.29    8.20
  -9  -5   4  120.79    7.00
   8   5  -4   -3.10    2.80
   8   5  -4    1.30    3.00
  -8  -5   4   -1.50    2.80
   7   5  -4  172.98   10.60
   7   5  -4  166.68    9.10
  -7  -5   4  172.48    9.00
   6   5  -4  111.19    7.20
  -6  -5   4  117.69    6.90
   5   5  -4  495.75   20.70
  -5  -5   4  479.75   20.50
   4   5  -4    6.10    2.90
   4   5  -4    4.50    2.20
  -4  -5   4    5.00    2.60
   3   5  -4    2.60    2.60
   3   5  -4    3.90    2.90
   3   5  -4    3.40    2.20
  -3  -5   4    3.50    2.50
   2   5  -4    8.40    2.30
   2   5  -4   11.90    2.80
  -2  -5   4    5.90    2.30
   1   5  -4  251.07   11.30
   1   5  -4  236.98   11.00
   1   5  -4  240.08   11.10
  -1  -5   4  254.47   11.30
   0   5  -4   -1.10    2.30
   0   5  -4    2.00    2.00
   0   5  -4   -0.10    2.40
   0  -5   4    1.10    2.30
  -1   5  -4   27.70    3.40
  -1   5  -4   27.70    3.30
   1  -5   4   30.20    3.40
  -2   5  -4   15.40    3.20
   2  -5   4   18.70    3.70
   2  -5   4   14.50    3.10
  -3   5  -4   50.99    4.50
   3  -5   4   56.09    4.70
   3  -5   4   52.59    5.20
  -4   5  -4   81.79    6.90
   4  -5   4   81.49    7.00
  -5   5  -4   12.30    3.70
   5  -5   4   12.90    3.60
   5  -5   4   10.40    4.30
  -6   5  -4   38.10    4.80
   6  -5   4   45.70    5.80
   6  -5   4   42.20    5.00
  -7   5  -4    5.80    4.20
   7  -5   4    4.00    3.90
   7  -5   4    6.60    4.80
  -8   5  -4    1.60    4.20
   8  -5   4    0.20    3.90
   8  -5   4    0.00    4.90
  -9   5  -4    1.10    4.40
   9  -5   4   -4.20    5.20
   9  -5   4    0.10    4.00
 -10   5  -4   34.10    5.60
  10  -5   4   41.10    7.10
  16   4  -4    0.20    4.50
  16   4  -4  -15.30    5.90
 -16  -4   4   -3.90    4.80
  15   4  -4   12.60    4.90
 -15  -4   4   11.80    5.00
  14   4  -4   50.19    6.00
 -14  -4   4   56.69    6.20
  13   4  -4   11.20    4.20
 -13  -4   4    8.40    4.50
  12   4  -4    1.80    3.80
  12   4  -4   -0.20    4.00
 -12  -4   4    7.70    3.50
 -12  -4   4    6.60    4.10
  11   4  -4   74.79    7.00
  11   4  -4   59.69    9.10
 -11  -4   4   72.89    6.80
 -11  -4   4   79.29    7.40
  10   4  -4    3.10    3.50
  10   4  -4    0.10    3.20
 -10  -4   4   -0.40    3.30
 -10  -4   4    1.20    3.80
   9   4  -4   -2.40    3.30
   9   4  -4    0.30    2.90
  -9  -4   4    0.60    2.30
  -9  -4   4   -2.30    2.90
   8   4  -4    1.70    2.90
   8   4  -4    8.20    3.30
  -8  -4   4    3.60    3.00
   7   4  -4   92.89    6.10
   7   4  -4   89.49    8.00
  -7  -4   4   76.59    4.80
  -7  -4   4   88.59    6.10
   6   4  -4   92.69    6.20
   6   4  -4   79.59    8.30
  -6  -4   4   88.59    5.90
   5   4  -4   19.20    3.30
   5   4  -4   17.90    2.80
  -5  -4   4   23.30    3.10
  -5  -4   4   24.60    2.80
   4   4  -4  522.95   20.90
   4   4  -4  476.65   20.60
  -4  -4   4  523.75   20.80
  -4  -4   4  472.05   20.50
   3   4  -4   37.80    3.20
   3   4  -4   47.70    4.00
  -3  -4   4   44.80    3.80
  -3  -4   4   37.00    3.60
   2   4  -4   70.89    5.10
   2   4  -4   82.69    5.60
  -2  -4   4   77.29    5.60
  -2  -4   4   78.79    4.70
   1   4  -4    5.40    2.60
   1   4  -4    2.90    2.10
  -1  -4   4    3.80    2.40
   0   4  -4  428.06   17.70
   0   4  -4  408.16   17.50
   0   4  -4  401.16   17.60
   0  -4   4  446.96   17.70
  -1   4  -4  383.26   16.00
  -1   4  -4  367.56   16.00
  -1   4  -4  363.56   15.80
   1  -4   4  386.46   16.00
  -2   4  -4    5.70    2.60
  -2   4  -4    6.80    2.50
  -2   4  -4    6.10    2.30
   2  -4   4    5.80    3.20
   2  -4   4   10.80    2.70
  -3   4  -4   38.30    3.70
  -3   4  -4   34.20    3.50
   3  -4   4   44.30    4.50
  -4   4  -4    2.40    2.80
   4  -4   4   -1.60    3.30
   4  -4   4    3.80    2.70
  -5   4  -4   38.40    4.30
   5  -4   4   41.70    4.30
   5  -4   4   40.40    5.10
  -6   4  -4   75.49    7.20
   6  -4   4   72.29    6.90
   6  -4   4   82.69    7.80
  -7   4  -4   12.40    4.00
   7  -4   4   12.40    3.90
   7  -4   4   15.50    5.10
  -8   4  -4   15.40    4.30
   8  -4   4   15.40    5.40
   8  -4   4   12.30    4.00
  -9   4  -4   92.19    8.50
   9  -4   4   97.79    9.30
   9  -4   4  102.49    8.60
 -10   4  -4   16.90    5.00
  10  -4   4   15.60    6.00
 -11   4  -4    7.00    4.80
  11  -4   4    9.80    6.00
  16   3  -4   -3.00    6.40
  16   3  -4    7.70    5.00
 -16  -3   4    3.50    5.30
  15   3  -4    3.80    4.40
  15   3  -4    4.80    6.60
 -15  -3   4    9.20    5.10
  14   3  -4    3.20    4.30
  14   3  -4   -8.60    4.60
 -14  -3   4   -0.90    4.40
  13   3  -4   58.69    6.00
 -13  -3   4   59.09    6.00
  12   3  -4   -6.80    3.90
  12   3  -4   -1.60    3.60
 -12  -3   4   -4.00    3.70
  11   3  -4   -3.90    3.80
  11   3  -4    2.80    3.60
 -11  -3   4    3.50    3.60
  10   3  -4    5.50    3.60
  10   3  -4    8.40    3.60
 -10  -3   4    4.00    2.70
 -10  -3   4   11.20    3.80
 -10  -3   4    7.70    3.60
   9   3  -4   32.90    4.50
   9   3  -4   47.20    4.60
  -9  -3   4   45.50    4.40
  -9  -3   4   46.70    6.00
  -9  -3   4   40.80    6.00
   8   3  -4   29.60    3.80
   8   3  -4   19.10    3.80
  -8  -3   4   31.50    3.60
  -8  -3   4   21.80    2.70
  -8  -3   4   33.70    4.80
   7   3  -4    8.30    3.10
   7   3  -4   11.60    3.20
  -7  -3   4   12.60    2.50
  -7  -3   4   12.20    3.10
   6   3  -4   92.69    6.00
   6   3  -4   86.79    5.50
   6   3  -4   95.29    8.40
  -6  -3   4   91.39    5.60
  -6  -3   4   88.19    5.90
   5   3  -4  137.69    7.50
   5   3  -4  132.19    6.90
   5   3  -4  134.09    9.70
  -5  -3   4  147.69    7.50
  -5  -3   4  131.39    6.90
   4   3  -4   -0.70    2.60
   4   3  -4    1.90    2.20
  -4  -3   4    0.80    2.00
  -4  -3   4    0.90    2.30
   3   3  -4  203.38    9.30
   3   3  -4  183.88    8.90
  -3  -3   4  203.08    9.10
  -3  -3   4  190.78    8.80
   2   3  -4    0.80    2.40
   2   3  -4   -1.10    1.90
  -2  -3   4    0.40    2.20
   1   3  -4  230.18   10.40
   1   3  -4  224.08   10.10
  -1  -3   4  233.38   10.30
   0   3  -4   96.29    5.70
   0   3  -4   98.39    5.50
   0  -3   4  102.39    5.70
  -1   3  -4   44.60    4.30
  -1   3  -4   55.09    9.40
  -1   3  -4   43.50    4.40
  -1   3  -4   50.19    4.00
   1  -3   4   44.80    4.30
  -2   3  -4  439.06   17.90
  -2   3  -4  445.56   17.90
  -2   3  -4  402.76   18.00
   2  -3   4  416.76   18.10
   2  -3   4  437.66   17.90
  -3   3  -4  155.28    7.90
  -3   3  -4  147.69    7.70
   3  -3   4  154.28    8.30
   3  -3   4  158.58    7.80
  -4   3  -4   51.79    4.90
  -4   3  -4   52.79    4.80
   4  -3   4   51.79    5.60
   4  -3   4   47.10    4.00
  -5   3  -4   69.89    5.90
  -5   3  -4   69.29    5.50
   5  -3   4   67.09    6.50
   5  -3   4   69.39    5.90
  -6   3  -4   29.70    4.00
   6  -3   4   32.30    4.00
   6  -3   4   29.00    4.70
   6  -3   4   33.90    4.90
  -7   3  -4    6.20    3.70
   7  -3   4    8.70    4.50
   7  -3   4    7.70    3.40
  -8   3  -4   10.50    3.90
   8  -3   4    3.30    4.70
   8  -3   4    6.10    3.50
  -9   3  -4   12.10    4.30
   9  -3   4    5.60    3.80
   9  -3   4   14.00    5.40
 -10   3  -4    3.80    4.30
  10  -3   4    0.20    5.20
  10  -3   4    1.60    3.90
 -11   3  -4    7.50    4.60
  11  -3   4    5.60    5.80
 -12   3  -4   15.60    5.10
  12  -3   4   24.20    6.70
  16   2  -4   -0.30    6.10
  16   2  -4    3.40    4.90
 -16  -2   4    3.10    5.30
  15   2  -4   -9.80    5.70
  15   2  -4   -3.30    4.30
  15   2  -4   -1.30    6.80
 -15  -2   4   -0.30    4.70
  14   2  -4   44.60    7.90
  14   2  -4   49.90    6.00
 -14  -2   4   45.70    6.10
  13   2  -4   -5.20    5.00
  13   2  -4    2.00    3.90
 -13  -2   4    0.60    4.00
  12   2  -4    8.40    3.80
  12   2  -4   -1.40    4.70
 -12  -2   4    8.10    4.00
  11   2  -4   -0.80    3.50
  11   2  -4   -4.20    4.00
 -11  -2   4    1.80    3.60
  10   2  -4   -0.90    3.60
  10   2  -4    1.00    3.30
 -10  -2   4   -2.00    3.20
   9   2  -4    3.40    3.10
   9   2  -4    0.60    3.40
  -9  -2   4    2.80    3.10
  -9  -2   4    3.00    3.10
  -9  -2   4    1.70    2.70
   8   2  -4   -0.30    2.90
   8   2  -4   -1.60    2.90
  -8  -2   4    0.40    3.30
  -8  -2   4    2.30    3.00
  -8  -2   4   -1.60    2.20
   7   2  -4  115.09    7.00
   7   2  -4  112.39    9.20
  -7  -2   4  102.99    7.90
  -7  -2   4  123.49    6.80
  -7  -2   4  114.49    7.60
   6   2  -4  125.59    9.20
   6   2  -4  121.39    7.10
   6   2  -4  114.09    6.50
  -6  -2   4  134.29    8.40
  -6  -2   4  115.29    6.80
  -6  -2   4  118.89    6.60
   5   2  -4  921.11   36.10
   5   2  -4  904.71   37.60
   5   2  -4  898.31   36.00
  -5  -2   4  891.51   36.10
  -5  -2   4  874.01   36.00
   4   2  -4  501.25   19.80
   4   2  -4  469.15   21.30
   4   2  -4  458.45   19.60
  -4  -2   4  463.85   19.60
  -4  -2   4  504.15   19.90
   3   2  -4  928.11   38.40
   3   2  -4  988.20   38.60
  -3  -2   4 1000.30   38.50
  -3  -2   4  946.21   38.70
   2   2  -4  271.47   11.40
   2   2  -4  241.38   11.10
  -2  -2   4  269.77   11.30
   1   2  -4   93.19    5.20
   1   2  -4   98.39    5.40
  -1  -2   4   98.39    5.40
   0   2  -4 1172.48   46.60
   0   2  -4 1157.08   46.70
   0  -2   4 1212.58   46.70
  -1   2  -4 1804.12   69.79
  -1   2  -4 1772.22   69.79
   1  -2   4 1823.82   69.79
   1  -2   4 1744.53   70.09
   1  -2   4 1726.73   69.79
  -2   2  -4    3.30    2.50
  -2   2  -4    1.80    2.00
  -2   2  -4    0.40    1.90
   2  -2   4    2.20    2.80
   2  -2   4   -0.50    2.00
   2  -2   4    0.40    1.60
  -3   2  -4   -1.90    2.50
  -3   2  -4    1.50    2.30
  -3   2  -4    1.00    2.00
   3  -2   4    1.30    2.70
   3  -2   4   -1.50    1.90
  -4   2  -4    2.40    2.40
  -4   2  -4    2.40    2.20
   4  -2   4    8.20    3.50
   4  -2   4    7.60    2.40
   4  -2   4    1.80    3.00
  -5   2  -4    3.20    2.40
  -5   2  -4    1.50    2.50
   5  -2   4    1.80    3.30
   5  -2   4    0.80    3.30
   5  -2   4    5.50    2.50
  -6   2  -4  169.48    9.00
  -6   2  -4  155.98    8.70
   6  -2   4  170.08    9.70
   6  -2   4  178.18    8.90
  -7   2  -4   30.20    4.00
   7  -2   4   32.90    5.40
   7  -2   4   30.40    3.90
  -8   2  -4    5.70    3.50
   8  -2   4    8.00    3.40
   8  -2   4    2.00    4.60
  -9   2  -4    7.50    3.90
   9  -2   4    9.90    3.60
   9  -2   4   11.00    5.10
 -10   2  -4   14.60    4.50
  10  -2   4    7.00    5.40
  10  -2   4   12.30    4.10
 -11   2  -4    6.10    4.30
  11  -2   4    5.10    5.80
 -12   2  -4   20.00    4.90
  12  -2   4   20.20    6.40
  16   1  -4   -1.20    4.60
  16   1  -4   12.80    7.00
 -16  -1   4   -1.80    5.30
  15   1  -4   -0.80    6.10
  15   1  -4   10.10    4.80
  15   1  -4    6.60    6.40
 -15  -1   4    7.60    5.30
  14   1  -4   13.50    6.50
  14   1  -4   23.10    5.20
 -14  -1   4   19.90    5.20
  13   1  -4   12.00    4.50
  13   1  -4   -5.30    5.20
 -13  -1   4    5.40    4.40
  12   1  -4   -0.80    4.80
  12   1  -4    6.50    3.80
 -12  -1   4    5.60    4.10
  11   1  -4    6.80    3.60
  11   1  -4    1.50    4.50
 -11  -1   4    6.60    3.70
  10   1  -4   53.39    5.00
 -10  -1   4   54.49    5.00
   9   1  -4   12.10    3.30
   9   1  -4    7.40    3.90
  -9  -1   4   16.00    3.30
   8   1  -4  150.38    8.10
   8   1  -4  148.09   10.80
  -8  -1   4  153.98    8.20
  -8  -1   4  137.69    7.80
  -8  -1   4  135.49    9.80
   7   1  -4   45.20    4.00
   7   1  -4   32.50    4.40
  -7  -1   4   27.90    3.80
  -7  -1   4   40.60    3.80
  -7  -1   4   45.80    4.40
   6   1  -4    3.20    2.40
   6   1  -4    1.30    2.80
   6   1  -4    5.40    3.50
  -6  -1   4    4.50    3.50
  -6  -1   4    4.20    2.60
  -6  -1   4    1.10    2.60
  -6  -1   4    2.40    2.50
   5   1  -4  148.09   10.10
   5   1  -4  140.09    7.20
   5   1  -4  145.99    7.60
  -5  -1   4  136.69    9.00
  -5  -1   4  140.19    7.30
  -5  -1   4  140.69    8.60
  -5  -1   4  151.28    7.30
   4   1  -4  294.77   12.80
   4   1  -4  287.57   14.70
   4   1  -4  301.37   12.70
  -4  -1   4  296.97   13.70
  -4  -1   4  298.47   12.70
  -4  -1   4  301.57   12.70
   3   1  -4  125.09    6.20
   3   1  -4  131.39    6.60
   3   1  -4  118.99    8.60
  -3  -1   4  137.79    8.00
  -3  -1   4  126.39    6.40
   2   1  -4   55.29    3.80
   2   1  -4   59.39    4.00
  -2  -1   4   57.59    5.90
  -2  -1   4   55.09    4.00
   1   1  -4  527.75   21.00
   1   1  -4  525.75   20.90
  -1  -1   4  514.95   20.90
  -1  -1   4  510.45   21.90
   0   1  -4    1.90    1.60
   0   1  -4   -0.20    1.80
   0   1  -4   -0.20    2.30
   0  -1   4    0.90    1.60
   0  -1   4    5.40    3.30
  -1   1  -4   -0.20    1.70
  -1   1  -4    2.00    1.50
   1  -1   4   -1.70    2.40
   1  -1   4    0.90    1.60
   1  -1   4    4.20    3.20
  -2   1  -4  350.56   14.70
  -2   1  -4  353.16   14.70
   2  -1   4  353.96   15.30
   2  -1   4  359.36   15.60
   2  -1   4  358.96   14.70
  -3   1  -4    9.60    2.10
  -3   1  -4    7.10    2.60
  -3   1  -4   12.00    2.20
  -3   1  -4    4.80    4.00
   3  -1   4    8.80    3.10
   3  -1   4    7.90    1.80
   3  -1   4   12.30    2.10
   3  -1   4   12.60    3.60
  -4   1  -4  286.97   11.90
  -4   1  -4  283.77   11.90
   4  -1   4  261.57   12.50
   4  -1   4  274.87   11.80
   4  -1   4  260.37   12.30
  -5   1  -4    5.00    2.30
  -5   1  -4    3.20    2.30
   5  -1   4    1.00    2.10
   5  -1   4    0.90    3.10
   5  -1   4    5.70    3.00
  -6   1  -4   26.40    3.30
  -6   1  -4   24.80    3.20
   6  -1   4   30.70    3.20
   6  -1   4   40.10    4.90
  -7   1  -4   66.59    6.00
  -7   1  -4   72.79    5.60
   7  -1   4   71.69    7.10
   7  -1   4   75.19    5.90
  -8   1  -4    5.10    3.30
   8  -1   4    7.40    4.40
   8  -1   4    8.20    3.20
  -9   1  -4   29.30    4.30
   9  -1   4   30.50    5.50
   9  -1   4   25.40    4.00
 -10   1  -4   -0.10    3.90
  10  -1   4    9.20    3.60
  10  -1   4    8.20    5.40
 -11   1  -4   17.90    4.50
  11  -1   4   16.30    5.70
  11  -1   4   14.80    4.20
 -12   1  -4   15.80    4.60
  12  -1   4    9.90    6.00
 -13   1  -4    4.20    4.60
  13  -1   4    3.80    5.80
  15   0  -4    0.40    6.20
  15   0  -4   -6.90    6.50
  15   0  -4   -6.70    4.50
 -15   0   4    3.40    5.00
  14   0  -4   -0.90    5.60
  14   0  -4    5.20    4.30
 -14   0   4   -2.40    4.40
  13   0  -4   97.99    8.50
  13   0  -4   81.49   14.20
  13   0  -4   88.39   10.10
 -13   0   4  103.09    9.10
  12   0  -4   52.39    5.40
  12   0  -4   24.80    6.50
 -12   0   4   35.70    5.10
  11   0  -4   -5.40    3.20
  11   0  -4   -0.70    4.70
 -11   0   4    1.00    3.60
  10   0  -4   41.20    6.10
  10   0  -4   54.99    4.90
 -10   0   4   61.89    5.20
   9   0  -4   66.69    6.20
   9   0  -4   69.09   10.20
  -9   0   4   74.09    6.30
   8   0  -4   73.49    9.30
   8   0  -4   69.99    6.00
  -8   0   4   79.49    5.80
   7   0  -4    1.20    3.20
   7   0  -4   -1.20    2.50
  -7   0   4   -0.80    2.70
  -7   0   4   -0.80    2.60
  -7   0   4   -2.80    2.50
   6   0  -4  166.08   11.20
   6   0  -4  173.78    8.10
   6   0  -4  170.88    8.40
  -6   0   4  155.38   10.30
  -6   0   4  157.18    8.60
  -6   0   4  170.78    8.50
  -6   0   4  178.38    8.40
   5   0  -4   10.80    2.30
   5   0  -4    8.70    2.80
   5   0  -4   13.40    3.90
  -5   0   4   12.10    2.70
  -5   0   4    9.70    2.70
  -5   0   4    8.40    2.90
  -5   0   4   11.30    3.60
   4   0  -4  267.57   13.80
   4   0  -4  270.57   11.30
   4   0  -4  262.67   11.40
  -4   0   4  262.17   11.40
  -4   0   4  257.07   11.40
  -4   0   4  250.67   12.90
  -4   0   4  259.27   12.10
   3   0  -4  388.36   16.60
   3   0  -4  400.16   18.20
   3   0  -4  397.76   16.30
   3   0  -4  399.06   16.20
  -3   0   4  402.06   17.00
  -3   0   4  400.46   16.20
  -3   0   4  367.86   17.60
   2   0  -4 1275.07   51.19
   2   0  -4 1315.37   50.69
   2   0  -4 1240.38   51.99
   2   0  -4 1279.37   50.69
  -2   0   4 1310.37   50.69
  -2   0   4 1300.57   51.39
   1   0  -4  112.59    5.50
   1   0  -4  113.69    5.40
  -1   0   4  111.69    5.30
  -1   0   4  112.19    7.00
  -1   0   4  112.39    5.40
   0   0  -4   98.79    4.70
   0   0  -4   99.29    4.80
   0   0   4   90.09    4.70
   0   0   4   97.59    4.50
   0   0   4   93.29    6.50
  -1   0  -4  646.74   25.40
   1   0   4  653.33   25.40
   1   0   4  623.54   25.90
   1   0   4  651.43   26.20
   1   0   4  627.04   25.30
  -2   0  -4  221.38    9.10
  -2   0  -4  216.58    9.10
   2   0   4  217.08   10.20
   2   0   4  196.78    9.00
   2   0   4  213.38    9.10
   2   0   4  220.18    9.90
  -3   0  -4  146.79    6.70
  -3   0  -4  141.99    7.60
  -3   0  -4  147.49    6.70
   3   0   4  143.59    6.60
   3   0   4  138.59    7.50
  -4   0  -4    9.00    4.10
  -4   0  -4   16.40    2.30
  -4   0  -4   20.90    2.40
  -4   0  -4   17.60    3.00
   4   0   4   10.90    3.10
   4   0   4   19.90    3.40
   4   0   4   16.80    2.20
   4   0   4   13.10    1.90
  -5   0  -4  126.99   16.60
  -5   0  -4  120.49    6.30
  -5   0  -4  120.29    6.10
   5   0   4  117.49    6.60
   5   0   4  110.49    7.20
   5   0   4  111.29    6.10
  -6   0  -4   86.59    5.30
  -6   0  -4   86.19    5.40
   6   0   4   73.09    6.50
   6   0   4   88.59    5.40
  -7   0  -4   14.40    2.90
  -7   0  -4   12.50    2.80
   7   0   4   17.30    2.80
   7   0   4   12.10    3.80
  -8   0  -4  126.29    7.50
  -8   0  -4  122.09    7.40
   8   0   4  125.49    7.50
   8   0   4  130.99    8.90
  -9   0  -4   42.90    5.00
  -9   0  -4   60.59    6.10
   9   0   4   56.29    4.70
   9   0   4   50.79    6.10
 -10   0  -4    7.10    3.80
  10   0   4    7.70    5.00
  10   0   4   -0.40    3.20
 -11   0  -4   -1.40    3.80
  11   0   4   -1.00    3.50
  11   0   4   -0.90    4.80
 -12   0  -4   28.00    4.80
  12   0   4   22.50    6.10
 -13   0  -4    2.60    4.30
  13   0   4    1.70    5.60
 -14   0  -4    6.60    4.70
  14   0   4    5.00    6.00
  15  -1  -4   -2.10    4.60
  15  -1  -4    3.70    5.90
  15  -1  -4  -14.20    7.00
 -15   1   4    7.30    5.30
  14  -1  -4   -5.40    5.30
  14  -1  -4    4.80    4.50
  14  -1  -4  -11.90    5.90
 -14   1   4    3.30    5.00
  13  -1  -4   -2.30    5.40
  13  -1  -4   -7.50    4.10
 -13   1   4   -0.80    4.50
  12  -1  -4   -4.60    5.50
  12  -1  -4   -1.70    4.90
  12  -1  -4    4.70    4.00
 -12   1   4    0.70    4.10
  11  -1  -4   17.50    4.10
  11  -1  -4    5.70    5.30
 -11   1   4   11.40    4.10
  10  -1  -4    8.30    5.10
  10  -1  -4   13.30    3.60
 -10   1   4    6.10    3.70
   9  -1  -4  107.39   11.90
   9  -1  -4  110.19    7.60
  -9   1   4  119.49    7.60
   8  -1  -4   -2.20    2.60
   8  -1  -4   -4.70    3.80
  -8   1   4    4.00    3.00
   7  -1  -4   77.89    9.70
   7  -1  -4   81.69    5.80
  -7   1   4   82.29    5.80
   6  -1  -4  522.85   20.70
   6  -1  -4  511.75   20.80
   6  -1  -4  474.55   20.40
   6  -1  -4  506.35   23.40
  -6   1   4  519.65   20.80
  -6   1   4  468.15   20.50
  -6   1   4  483.05   22.90
   5  -1  -4  275.27   11.90
   5  -1  -4  282.97   12.10
   5  -1  -4  272.27   12.00
   5  -1  -4  279.17   15.00
  -5   1   4  255.87   12.20
  -5   1   4  280.87   12.10
  -5   1   4  281.77   12.00
  -5   1   4  264.07   14.30
   4  -1  -4   60.89    8.30
   4  -1  -4   61.39    4.70
   4  -1  -4   57.39    4.40
   4  -1  -4   59.09    4.20
  -4   1   4   58.89    4.70
  -4   1   4   55.09    6.80
  -4   1   4   55.09    4.30
  -4   1   4   46.00    5.20
   3  -1  -4  663.13   26.20
   3  -1  -4  652.93   26.60
   3  -1  -4  676.23   26.30
   3  -1  -4  670.03   28.30
  -3   1   4  623.14   27.80
  -3   1   4  655.53   26.30
  -3   1   4  637.34   26.70
   2  -1  -4 1222.48   48.20
   2  -1  -4 1195.68   48.60
   2  -1  -4 1255.87   48.20
   2  -1  -4 1236.38   49.80
  -2   1   4 1248.68   48.20
  -2   1   4 1182.08   48.70
  -2   1   4 1210.28   49.60
   1  -1  -4 3085.39  122.39
   1  -1  -4 3048.20  122.99
   1  -1  -4 3141.69  123.79
   1  -1  -4 3036.60  122.39
  -1   1   4 3262.97  122.39
  -1   1   4 3121.19  122.39
  -1   1   4 3195.68  122.39
  -1   1   4 3184.58  122.99
   0  -1  -4 1127.89   44.70
   0  -1  -4 1134.49   44.60
   0  -1  -4 1139.19   44.60
   0   1   4 1216.78   45.40
   0   1   4 1071.69   44.70
   0   1   4 1197.88   44.60
   0   1   4 1076.79   44.60
  -1  -1  -4    2.70    1.10
  -1  -1  -4    1.30    2.80
  -1  -1  -4    2.40    2.20
  -1  -1  -4    4.60    1.20
   1   1   4    2.40    3.00
   1   1   4    4.00    2.40
   1   1   4    2.60    1.10
   1   1   4    5.40    1.00
  -2  -1  -4   14.50    2.90
  -2  -1  -4   21.60    2.20
  -2  -1  -4   20.70    1.60
   2   1   4   23.50    3.00
   2   1   4   24.40    1.70
   2   1   4   20.10    2.00
   2   1   4   14.20    3.20
  -3  -1  -4 2375.56   86.89
  -3  -1  -4 2194.08   86.19
  -3  -1  -4 2217.88   86.19
   3   1   4 2204.68   86.69
   3   1   4 2195.08   86.79
   3   1   4 2198.78   86.19
   3   1   4 2050.89   86.19
  -4  -1  -4    7.80    1.80
  -4  -1  -4    6.10    3.00
  -4  -1  -4   14.40    3.50
  -4  -1  -4    6.80    1.90
   4   1   4    6.00    1.60
   4   1   4   10.10    3.10
   4   1   4    6.90    1.70
   4   1   4    4.00    3.00
  -5  -1  -4  318.57   15.30
  -5  -1  -4  337.97   13.90
  -5  -1  -4  334.27   14.00
  -5  -1  -4  345.87   17.30
   5   1   4  340.67   15.00
   5   1   4  322.27   13.80
   5   1   4  345.17   14.00
  -6  -1  -4   48.50    4.10
  -6  -1  -4   50.19    4.10
  -6  -1  -4   33.30    5.00
   6   1   4   46.90    4.00
   6   1   4   41.90    4.50
  -7  -1  -4   18.20    2.80
  -7  -1  -4   22.40    3.10
   7   1   4   23.50    4.10
   7   1   4   21.00    2.80
  -8  -1  -4  359.66   15.80
  -8  -1  -4  362.56   15.70
   8   1   4  343.97   16.90
   8   1   4  391.46   15.80
  -9  -1  -4    3.50    3.10
  -9  -1  -4   -0.70    3.00
   9   1   4   -0.50    2.80
   9   1   4   -3.70    4.00
 -10  -1  -4    5.10    3.50
  10   1   4    4.80    4.80
  10   1   4   -0.10    3.00
 -11  -1  -4   95.79    7.80
  11   1   4   96.09    7.50
  11   1   4   91.29    9.00
 -12  -1  -4  110.19    8.30
  12   1   4  100.49   10.00
 -13  -1  -4    0.30    4.20
  13   1   4    4.40    5.50
 -14  -1  -4    3.90    4.40
  14   1   4    4.60    5.80
  14  -2  -4    7.50    4.70
  14  -2  -4    6.60    5.90
 -14   2   4    4.50    5.00
  13  -2  -4  -11.60    6.00
  13  -2  -4    1.80    5.60
  13  -2  -4    0.60    4.40
 -13   2   4    3.50    4.70
  12  -2  -4    3.30    4.00
  12  -2  -4   -1.10    5.50
 -12   2   4   -2.00    4.20
  11  -2  -4   20.80    4.50
  11  -2  -4   21.00    5.90
  11  -2  -4    5.90    5.90
 -11   2   4   22.70    4.60
  10  -2  -4   42.50    5.00
 -10   2   4   34.10    4.80
   9  -2  -4    1.30    4.70
   9  -2  -4    3.40    3.30
  -9   2   4   -3.70    3.20
   8  -2  -4   37.00    3.90
   8  -2  -4   26.00    5.30
  -8   2   4   41.80    4.20
   7  -2  -4   76.99    5.80
   7  -2  -4   85.19   10.50
  -7   2   4   73.39    6.00
   6  -2  -4    6.70    2.20
   6  -2  -4    6.60    3.90
   6  -2  -4    6.50    2.30
  -6   2   4    6.90    2.50
   5  -2  -4  226.08   10.30
   5  -2  -4  241.08   10.50
   5  -2  -4  239.48   13.90
   5  -2  -4  220.38   10.30
  -5   2   4  238.68   10.50
  -5   2   4  225.58   13.30
  -5   2   4  242.48   10.50
  -5   2   4  211.78   10.60
   4  -2  -4  259.87   11.90
   4  -2  -4  269.87   11.70
   4  -2  -4  274.57   11.80
   4  -2  -4  289.37   14.90
  -4   2   4  274.27   11.80
  -4   2   4  260.27   12.10
  -4   2   4  275.37   11.80
  -4   2   4  262.07   14.10
   3  -2  -4    6.40    2.60
   3  -2  -4    6.00    3.40
   3  -2  -4    6.60    1.90
   3  -2  -4   10.00    2.10
  -3   2   4    5.60    3.10
  -3   2   4    7.30    2.20
  -3   2   4    2.50    2.70
   2  -2  -4    0.80    2.80
   2  -2  -4    2.80    1.80
   2  -2  -4    3.60    2.60
   2  -2  -4   -0.30    1.70
  -2   2   4    2.10    3.10
  -2   2   4   -1.10    3.00
  -2   2   4   -0.20    1.90
   1  -2  -4   55.29    3.40
   1  -2  -4   60.19    7.00
   1  -2  -4   59.29    3.60
   1  -2  -4   56.19    4.90
  -1   2   4   58.09    4.30
  -1   2   4   60.79    3.50
  -1   2   4   58.09    3.60
  -1   2   4   53.19    5.20
   0  -2  -4 1894.11   70.59
   0  -2  -4 1697.33   68.89
   0  -2  -4 1660.33   68.89
   0  -2  -4 1796.62   69.19
   0   2   4 1675.13   68.89
   0   2   4 1746.63   69.59
   0   2   4 1800.62   68.89
   0   2   4 1840.02   69.19
  -1  -2  -4  681.93   26.50
[truncated: 701,092 more chars]
