# Supplementary material for: London Dispersion versus Intramolecular Hydrogen Bond in Bis‐Pyridines: How Accurate Is DFT for Competing Noncovalent Interactions in the Condensed Phase?
Source: Chemistry. 2025 Oct 23;31(66):e02745. doi: 10.1002/chem.202502745 (PMC12648470; doi:10.1002/chem.202502745)
Supplement: Supplementary file 1 — Supporting Information [file CHEM-31-e02745-s002.zip › Crystal_structures/2b/c030620_1_1.fcf]

#
# h,k,l, Fc-squared, Fo-squared, sigma(Fo-squared), status flag
#
data_c030620_1_1
_shelx_title ' c030620_1_1_a.res in P-1'
_shelx_refln_list_code          4
_shelx_F_calc_maximum      293.54
_exptl_crystal_F_000      1164.00
_reflns_d_resolution_high  0.7664

loop_
 _space_group_symop_operation_xyz
 'x, y, z'
 '-x, -y, -z'

_cell_length_a    13.3366
_cell_length_b    14.1573
_cell_length_c    15.5099
_cell_angle_alpha  66.246
_cell_angle_beta   89.877
_cell_angle_gamma  64.036

_shelx_F_squared_multiplier     1.000

loop_
 _refln_index_h
 _refln_index_k
 _refln_index_l
 _refln_F_squared_calc
 _refln_F_squared_meas
 _refln_F_squared_sigma
 _refln_observed_status
   1   0   0        549.81        480.55        10.80 o
   2   0   0        340.47        308.90        19.61 o
   3   0   0       5672.21       5706.76       103.84 o
   4   0   0        103.07         95.24         9.48 o
   5   0   0       1501.81       1478.34        32.29 o
   6   0   0       2263.53       2264.31        45.28 o
   7   0   0         48.48         29.75        11.35 o
   8   0   0        170.66        195.87        15.24 o
   9   0   0        641.33        526.55        33.90 o
  10   0   0        285.39        297.34        42.87 o
  11   0   0        365.61        355.60        25.52 o
  12   0   0        186.82        179.83        24.32 o
  13   0   0          1.21          7.36        27.70 o
  14   0   0        148.86        153.49        29.48 o
  15   0   0          2.35          3.06        45.32 o
 -14   1   0          8.73          7.60        26.77 o
 -13   1   0         40.29         51.20        26.06 o
 -12   1   0        178.85        182.53        25.03 o
 -11   1   0         43.57         45.74        21.26 o
 -10   1   0        802.84        854.96        40.84 o
  -9   1   0        322.64        357.46        34.38 o
  -8   1   0       1998.75       2015.21        57.20 o
  -7   1   0         44.84         23.10        12.31 o
  -6   1   0         19.22         11.94        10.43 o
  -5   1   0        152.88        130.38        11.42 o
  -4   1   0        112.70         93.51         9.60 o
  -3   1   0       3743.96       3644.25        63.09 o
  -2   1   0      86165.64      80724.66      1292.72 o
  -1   1   0      15445.73      14118.45       209.21 o
   0   1   0       2205.90       2025.13        29.03 o
   1   1   0         78.57         53.29         3.39 o
   2   1   0        727.71        770.49        28.16 o
   3   1   0       7209.40       7441.98       132.46 o
   4   1   0        130.04        126.09         9.98 o
   5   1   0         58.76         62.05         9.97 o
   6   1   0        537.89        602.04        25.16 o
   7   1   0          0.58         14.12        10.65 o
   8   1   0       1721.72       1751.53        39.24 o
   9   1   0        429.19        381.89        30.34 o
  10   1   0         16.43         17.96        17.55 o
  11   1   0          6.32         -1.38        18.55 o
  12   1   0        259.35        271.80        35.04 o
  13   1   0         11.04         10.47        23.24 o
  14   1   0        753.32        834.33        51.52 o
  15   1   0        282.78        349.71        44.35 o
 -14   2   0         77.34         95.80        37.98 o
 -13   2   0        104.29        124.39        28.59 o
 -12   2   0        241.01        295.47        28.04 o
 -11   2   0        248.10        242.97        25.33 o
 -10   2   0       2647.97       2652.38        72.02 o
  -9   2   0        742.26        707.74        61.38 o
  -8   2   0         37.93         34.10        17.33 o
  -7   2   0        237.92        234.22        18.12 o
  -6   2   0       6381.56       6527.06       122.09 o
  -5   2   0        267.76        315.34        21.71 o
  -4   2   0        817.25        920.48        22.38 o
  -3   2   0       2143.32       1940.27        34.70 o
  -2   2   0       5558.64       5108.68        84.90 o
  -1   2   0        661.17        584.84        13.79 o
   0   2   0         29.68         30.87         4.27 o
   1   2   0        584.46        636.39        13.59 o
   2   2   0       4841.01       4745.71        84.44 o
   3   2   0       3565.56       3535.22        71.96 o
   4   2   0       1625.54       1548.17        40.82 o
   5   2   0        176.17        189.60        11.15 o
   6   2   0         31.60         42.41        10.93 o
   7   2   0          0.00         11.71        10.38 o
   8   2   0       1627.29       1590.02        35.97 o
   9   2   0       1113.84       1058.66        29.93 o
  10   2   0        434.38        445.31        35.76 o
  11   2   0         51.87         65.42        19.65 o
  12   2   0          0.52         13.13        20.22 o
  13   2   0        467.98        464.48        35.88 o
  14   2   0        518.58        536.33        50.96 o
  15   2   0         37.65         99.53        52.07 o
  16   2   0         22.50         90.23        37.84 o
 -13   3   0        118.11        103.52        29.32 o
 -12   3   0        449.63        383.42        30.53 o
 -11   3   0        374.61        324.32        28.22 o
 -10   3   0          0.91          2.00        20.89 o
  -9   3   0        582.54        610.93        45.64 o
  -8   3   0          4.22         15.11        18.13 o
  -7   3   0        176.35        175.76        19.90 o
  -6   3   0        388.37        326.79        19.45 o
  -5   3   0         29.87         28.31        11.29 o
  -4   3   0        201.05        181.18        11.68 o
  -3   3   0       6260.90       6178.36       102.74 o
  -2   3   0        614.06        565.38        17.15 o
  -1   3   0        206.07        228.02         8.69 o
   0   3   0        258.38        288.20        13.63 o
   1   3   0        281.72        270.59        17.12 o
   2   3   0      76144.33      78368.15      1369.50 o
   3   3   0      26905.32      25919.43       453.11 o
   4   3   0      10798.80      10737.83       286.42 o
   5   3   0        131.09        123.87        11.57 o
   6   3   0       3859.44       3788.23        91.49 o
   7   3   0        109.46         72.39        13.56 o
   8   3   0       3551.18       3570.53        70.73 o
   9   3   0        112.76        104.99        12.58 o
  10   3   0         32.28         19.15        14.12 o
  11   3   0         41.35         54.19        18.66 o
  12   3   0        100.05        119.63        27.43 o
  13   3   0        281.21        267.94        28.21 o
  14   3   0        186.84        183.78        28.11 o
  15   3   0         83.63         58.03        34.13 o
  16   3   0         95.74        102.53        39.05 o
 -12   4   0        107.36         65.79        31.87 o
 -11   4   0          5.58         -4.28        23.35 o
 -10   4   0        413.82        456.89        35.48 o
  -9   4   0        530.21        591.10        47.17 o
  -8   4   0         83.08         62.76        20.05 o
  -7   4   0         33.66         44.81        17.96 o
  -6   4   0         84.48         63.35        16.52 o
  -5   4   0         64.23         82.24        20.04 o
  -4   4   0          9.98          5.60        12.58 o
  -3   4   0        432.59        532.04        21.67 o
  -2   4   0        131.74        104.05         9.54 o
  -1   4   0         84.08         63.54         7.36 o
   0   4   0       9003.88       8615.47       121.96 o
   1   4   0       1950.44       1827.20        31.85 o
   2   4   0       4944.81       4732.91        79.22 o
   3   4   0       6342.38       6438.09       115.31 o
   4   4   0        277.76        369.73        16.36 o
   5   4   0        112.21        118.84        11.27 o
   6   4   0         48.06          9.83        11.27 o
   7   4   0       2961.48       3073.63        74.60 o
   8   4   0       2000.69       2155.35        78.72 o
   9   4   0        135.02        107.22        15.74 o
  10   4   0         81.66         42.72        12.70 o
  11   4   0          0.14         -6.79        14.61 o
  12   4   0        357.41        371.58        29.00 o
  13   4   0        796.98        805.53        45.86 o
  14   4   0         38.95         86.78        26.98 o
  15   4   0        273.07        234.31        31.33 o
  16   4   0        126.70        158.39        39.10 o
 -12   5   0         39.20         11.20        26.73 o
 -11   5   0         88.05         96.75        27.38 o
 -10   5   0       1020.86       1087.56        50.92 o
  -9   5   0         49.20         57.97        22.10 o
  -8   5   0        644.82        670.47        45.25 o
  -7   5   0        102.11         91.15        20.07 o
  -6   5   0        178.53        176.08        19.35 o
  -5   5   0         89.47         72.55        16.33 o
  -4   5   0       2521.17       2450.03        60.78 o
  -3   5   0       3734.06       3768.79        83.93 o
  -2   5   0       9323.60       9740.01       161.26 o
  -1   5   0       7693.81       7437.70       107.40 o
   0   5   0         24.95          3.92         8.19 o
   1   5   0          3.16         -3.47         6.89 o
   2   5   0       1323.58       1254.44        25.46 o
   3   5   0        857.87        936.37        22.53 o
   4   5   0       3611.70       3862.73        71.92 o
   5   5   0        999.13       1089.17        53.03 o
   6   5   0       3479.86       3533.76        62.17 o
   7   5   0        535.39        620.92        23.94 o
   8   5   0        258.64        266.85        18.81 o
   9   5   0       2663.70       3032.92        95.11 o
  10   5   0         57.33         58.63        16.15 o
  11   5   0       1732.02       1890.69        60.39 o
  12   5   0        137.23        184.76        25.99 o
  13   5   0        224.99        278.28        28.23 o
  14   5   0        216.88        209.56        28.83 o
  15   5   0        206.50        176.92        30.08 o
  16   5   0         23.63         55.92        37.73 o
  17   5   0          2.37         26.14        38.42 o
 -11   6   0         22.58         69.11        26.93 o
 -10   6   0         50.20         72.01        26.30 o
  -9   6   0        143.81        136.30        24.66 o
  -8   6   0         65.77         57.84        21.94 o
  -7   6   0          2.07        -19.56        19.56 o
  -6   6   0        221.61        211.92        22.05 o
  -5   6   0        380.64        353.65        30.20 o
  -4   6   0       1622.34       1620.97        47.03 o
  -3   6   0        111.08         77.40        14.09 o
  -2   6   0          4.73          0.61        12.07 o
  -1   6   0       1726.10       1550.12        41.23 o
   0   6   0       1753.01       1714.62        39.47 o
   1   6   0         65.58         39.72         7.96 o
   2   6   0         32.95         47.84         9.63 o
   3   6   0       4838.71       5313.96       118.02 o
   4   6   0       1599.37       1500.04        53.98 o
   5   6   0        213.93        205.85        12.96 o
   6   6   0        783.54        872.01        30.80 o
   7   6   0        193.66        170.50        14.23 o
   8   6   0       6206.96       6290.31       172.46 o
   9   6   0        428.70        414.26        23.12 o
  10   6   0         16.55         21.60        17.20 o
  11   6   0          0.03          4.55        21.44 o
  12   6   0          4.80        -22.90        22.90 o
  13   6   0         23.34         39.00        25.20 o
  14   6   0        137.22        177.59        28.86 o
  15   6   0        159.43        197.96        40.30 o
  16   6   0         71.20         63.92        49.66 o
  17   6   0        610.85        720.48        66.54 o
 -10   7   0         50.33         69.55        27.34 o
  -9   7   0          3.00        -13.35        24.56 o
  -8   7   0          9.57         30.93        22.35 o
  -7   7   0        409.41        527.88        40.56 o
  -6   7   0        597.20        643.23        54.69 o
  -5   7   0          6.46          2.01        17.95 o
  -4   7   0        201.36        202.77        20.40 o
  -3   7   0        299.36        301.93        25.89 o
  -2   7   0        216.33        206.82        16.36 o
  -1   7   0          7.84         10.11        12.16 o
   0   7   0       1712.26       1773.94        45.26 o
   1   7   0        198.05        175.43        15.02 o
   2   7   0        991.06       1128.13        25.43 o
   3   7   0       3345.49       3446.21        73.97 o
   4   7   0        195.44        173.27        12.77 o
   5   7   0       2603.48       2511.88        59.22 o
   6   7   0        382.64        360.17        16.39 o
   7   7   0        399.77        486.24        20.72 o
   8   7   0        432.20        465.25        24.48 o
   9   7   0         38.03         31.73        16.12 o
  10   7   0        945.70        949.62        49.76 o
  11   7   0       1024.60       1161.84        48.28 o
  12   7   0          1.41         29.99        24.26 o
  13   7   0         26.82         35.18        32.84 o
  14   7   0         76.87         41.81        32.88 o
  15   7   0        196.94        183.22        31.62 o
  16   7   0         30.48         14.55        52.07 o
  17   7   0         97.96        132.42        42.12 o
  -9   8   0         15.51         26.14        30.12 o
  -8   8   0        164.19        170.44        29.81 o
  -7   8   0        306.90        297.77        26.37 o
  -6   8   0        464.76        497.93        37.15 o
  -5   8   0         32.26         22.35        19.42 o
  -4   8   0         92.61        103.72        24.65 o
  -3   8   0         65.44         68.17        17.40 o
  -2   8   0        928.74        981.60        36.39 o
  -1   8   0         50.25         32.12        24.42 o
   0   8   0       1498.47       1605.28        55.21 o
   1   8   0        894.16        959.22        41.30 o
   2   8   0        261.63        188.36        18.79 o
   3   8   0        908.73        896.36        29.12 o
   4   8   0        171.69        159.98        14.28 o
   5   8   0        880.05        811.00        30.90 o
   6   8   0        801.64        921.31        41.06 o
   7   8   0        152.36        135.29        14.99 o
   8   8   0         97.26        100.57        15.19 o
   9   8   0        573.27        640.82        34.27 o
  10   8   0        182.74        220.12        28.24 o
  11   8   0          7.90        -16.67        22.70 o
  12   8   0          0.26         -3.08        23.92 o
  13   8   0        940.80        953.13        51.56 o
  14   8   0          6.91        -26.64        26.64 o
  15   8   0         37.49         70.29        29.44 o
  16   8   0         24.50         51.82        40.08 o
  17   8   0        195.21        226.97        45.14 o
  -8   9   0         17.88        -24.56        30.48 o
  -7   9   0        249.95        308.04        37.50 o
  -6   9   0          0.89        -10.66        33.75 o
  -5   9   0         60.83         77.76        23.38 o
  -4   9   0         59.86         51.82        19.47 o
  -3   9   0        112.85        103.76        19.71 o
  -2   9   0       1136.43       1172.81        70.89 o
  -1   9   0        244.46        216.05        32.72 o
   0   9   0          0.60         24.67        20.08 o
   1   9   0         52.28         59.25        21.72 o
   2   9   0         97.08        101.15        19.02 o
   3   9   0         19.64          2.55        17.01 o
   4   9   0        351.29        342.87        42.59 o
   5   9   0        436.90        422.48        24.90 o
   6   9   0        262.45        261.66        22.18 o
   7   9   0         10.06          7.53        18.08 o
   8   9   0        575.95        674.83        35.20 o
   9   9   0          0.32          0.32        19.31 o
  10   9   0        119.81         99.90        35.20 o
  11   9   0        328.41        349.37        34.07 o
  12   9   0         66.00        121.61        27.09 o
  13   9   0        886.21        857.49        45.24 o
  14   9   0          2.59         -3.34        27.78 o
  15   9   0         24.38         71.89        38.85 o
  16   9   0        188.42        194.40        44.19 o
  17   9   0         73.35         25.91        73.77 o
  -7  10   0        117.53         96.74        91.61 o
  -6  10   0          0.91          4.56        29.63 o
  -5  10   0        153.09        186.69        33.75 o
  -4  10   0        108.36        104.14        43.39 o
  -3  10   0         28.93        102.21        43.39 o
  -2  10   0          8.21         29.98        24.62 o
  -1  10   0        782.89        740.47        51.48 o
   0  10   0        110.04        102.96        26.57 o
   1  10   0        627.96        656.15        34.56 o
   2  10   0        899.63        974.66        43.36 o
   3  10   0        264.90        282.23        23.57 o
   4  10   0        448.91        406.69        19.91 o
   5  10   0         83.97         62.40        18.41 o
   6  10   0       4335.42       4796.63       159.96 o
   7  10   0       2808.01       3077.36        83.66 o
   8  10   0       1080.64       1053.19        44.45 o
   9  10   0        513.42        571.90        31.69 o
  10  10   0        124.44         97.86        24.11 o
  11  10   0        167.94        125.29        30.66 o
  12  10   0        431.75        472.09        34.46 o
  13  10   0        178.64        168.04        30.50 o
  14  10   0         93.15        125.04        30.05 o
  15  10   0         33.45         14.47        39.11 o
  16  10   0          0.06         39.29        40.22 o
  17  10   0         55.25        105.98        43.55 o
  -6  11   0          0.97        -46.29        46.29 o
  -5  11   0        116.10        142.71        49.18 o
  -4  11   0        144.13        111.61        32.34 o
  -3  11   0         10.54         45.05        36.64 o
  -2  11   0          4.57         -1.23        31.34 o
  -1  11   0        202.28        191.97        31.37 o
   0  11   0        111.27         63.16        27.96 o
   1  11   0          8.28        -19.03        22.74 o
   2  11   0         53.82         43.62        23.12 o
   3  11   0        145.09        189.05        25.11 o
   4  11   0        119.76        115.32        23.30 o
   5  11   0         66.50         76.87        22.65 o
   6  11   0        162.10        173.25        24.61 o
   7  11   0        207.12        179.58        24.61 o
   8  11   0         66.36         37.06        22.68 o
   9  11   0         34.87         39.99        23.73 o
  10  11   0        288.45        266.03        27.50 o
  11  11   0        509.46        584.60        42.35 o
  12  11   0         35.93          9.30        27.58 o
  13  11   0        265.37        217.18        33.59 o
  14  11   0        173.43        191.74        32.73 o
  15  11   0        126.42        174.71        42.17 o
  16  11   0         12.08         41.75        41.43 o
  17  11   0         44.27         98.36        68.46 o
  -4  12   0         71.38        117.02        36.12 o
  -3  12   0         46.73         42.09        33.06 o
  -2  12   0          0.23         16.88        31.37 o
  -1  12   0        376.28        453.29        40.89 o
   0  12   0        905.06       1010.62        64.74 o
   1  12   0          0.95         12.36        24.72 o
   2  12   0        190.75        168.27        33.98 o
   3  12   0        133.29        124.74        26.05 o
   4  12   0          0.13         18.57        23.62 o
   5  12   0        100.80         59.31        23.70 o
   6  12   0          7.91         -8.27        23.27 o
   7  12   0        564.74        603.96        36.01 o
   8  12   0        509.39        461.09        31.91 o
   9  12   0         86.45         67.09        25.23 o
  10  12   0         96.36         60.28        23.12 o
  11  12   0          6.78        -12.34        22.85 o
  12  12   0         13.05         21.07        30.42 o
  13  12   0        428.33        460.68        36.99 o
  14  12   0        140.57        115.04        41.43 o
  15  12   0        107.87         69.23        40.49 o
  16  12   0        525.65        590.06        54.35 o
  -3  13   0         11.78         31.08        43.39 o
  -2  13   0         24.91         66.83        34.43 o
  -1  13   0         75.28         70.73        32.38 o
   0  13   0         16.18         12.15        27.45 o
   1  13   0          2.60        -13.63        26.77 o
   2  13   0         32.91         28.90        25.96 o
   3  13   0        237.86        253.09        29.81 o
   4  13   0        372.10        372.69        32.06 o
   5  13   0        499.64        553.85        35.20 o
   6  13   0         57.51         78.50        26.98 o
   7  13   0        151.03        165.86        27.84 o
   8  13   0       1550.96       1595.57        61.03 o
   9  13   0        762.45        766.81        37.16 o
  10  13   0        488.90        532.35        30.92 o
  11  13   0        654.23        714.55        34.56 o
  12  13   0         40.80         29.20        28.32 o
  13  13   0         47.59         17.45        29.59 o
  14  13   0          8.72         18.87        39.10 o
  15  13   0         84.25         99.39        47.73 o
  16  13   0        147.52        234.81       117.16 o
  -1  14   0          9.38        -22.96        54.28 o
   0  14   0          6.74         -3.72        29.15 o
   1  14   0        200.43        203.60        31.41 o
   2  14   0          3.64         16.66        28.02 o
   3  14   0          5.59         39.44        27.90 o
   4  14   0         16.69         -0.33        26.87 o
   5  14   0         72.36         83.14        28.31 o
   6  14   0        166.90        177.89        29.79 o
   7  14   0         38.51         54.81        27.84 o
   8  14   0          2.81         28.07        27.85 o
   9  14   0        273.88        261.40        39.53 o
  10  14   0         94.63         41.11        28.30 o
  11  14   0        244.81        197.05        31.17 o
  12  14   0         75.41         70.43        29.86 o
  13  14   0          2.96        -42.43        49.18 o
  14  14   0         53.41         61.67        72.80 o
  15  14   0        241.01        281.60        47.37 o
   1  15   0         27.33         57.22        31.51 o
   2  15   0        129.76        144.83        32.26 o
   3  15   0          1.73         -3.03        29.18 o
   4  15   0         52.25         43.38        29.24 o
   5  15   0         47.08         47.99        29.52 o
   6  15   0         92.30         66.04        34.21 o
   7  15   0         71.65         65.71        30.22 o
   8  15   0        216.48        189.50        31.82 o
   9  15   0        682.87        651.06        40.42 o
  10  15   0          3.51         -7.96        28.67 o
  11  15   0          1.95         19.18        29.83 o
  12  15   0         29.52         -9.24        96.91 o
  13  15   0         27.61        -22.18        52.07 o
  14  15   0        244.95        276.75        64.61 o
   3  16   0        130.97         97.49        40.99 o
   4  16   0         60.88         77.54        31.48 o
   5  16   0          0.00         22.80        31.00 o
   6  16   0         99.65        123.39        33.03 o
   7  16   0        602.92        615.77        42.22 o
   8  16   0         73.55         71.16        31.11 o
   9  16   0         64.21         65.99        30.79 o
  10  16   0        311.43        340.38        40.59 o
  11  16   0        189.22        188.34        53.52 o
  12  16   0        268.12        200.82        44.30 o
 -11 -16   1         79.51         30.86        55.93 o
 -10 -16   1         47.26         25.68        32.74 o
  -9 -16   1         10.28         -7.74        30.39 o
  -8 -16   1         17.58         24.11        31.34 o
  -7 -16   1         20.84         36.03        31.80 o
  -6 -16   1          9.94         43.93        31.95 o
  -5 -16   1         17.41         20.55        34.25 o
 -13 -15   1         19.92        116.68        54.96 o
 -12 -15   1         21.37         11.06        42.91 o
 -11 -15   1         26.25         -4.74        29.69 o
 -10 -15   1          0.33        -28.35        28.35 o
  -9 -15   1          0.33         25.11        28.74 o
  -8 -15   1          0.10         -9.79        29.07 o
  -7 -15   1         12.21         29.33        30.30 o
  -6 -15   1          7.25        -18.89        42.14 o
  -5 -15   1          2.83         42.87        30.02 o
  -4 -15   1          0.87         23.02        29.93 o
  -3 -15   1         70.18        108.35        31.56 o
  -2 -15   1        139.46        147.60        32.75 o
 -15 -14   1         68.15         63.64        58.82 o
 -14 -14   1         25.63         -1.93        54.96 o
 -13 -14   1         13.16        173.57        55.93 o
 -12 -14   1        233.39        205.45        38.88 o
 -11 -14   1         42.23         15.11        28.55 o
 -10 -14   1         36.97         20.86        28.31 o
  -9 -14   1         85.31         75.24        28.00 o
  -8 -14   1          0.14        -24.68        26.95 o
  -7 -14   1          3.54         22.01        27.85 o
  -6 -14   1          2.29         23.29        28.47 o
  -5 -14   1         81.48        126.44        29.66 o
  -4 -14   1         13.86         12.82        31.75 o
  -3 -14   1          1.58         55.25        28.95 o
  -2 -14   1          3.36         23.28        28.47 o
  -1 -14   1         11.19         67.18        29.88 o
   0 -14   1        233.34        274.93        35.89 o
 -15 -13   1        299.24        356.34        87.27 o
 -14 -13   1          7.54        -13.15        40.02 o
 -13 -13   1        166.78        116.64        31.94 o
 -12 -13   1        707.39        775.83       101.97 o
 -11 -13   1         48.80         51.15        27.80 o
 -10 -13   1        287.50        276.10        31.70 o
  -9 -13   1       1179.60       1158.20        54.00 o
  -8 -13   1        169.32        133.99        28.11 o
  -7 -13   1         10.02         34.09        26.49 o
  -6 -13   1         84.56        106.98        27.61 o
  -5 -13   1         42.46         31.18        26.42 o
  -4 -13   1        103.78         98.98        28.11 o
  -3 -13   1          6.80         -5.40        26.54 o
  -2 -13   1         23.60         58.59        27.34 o
  -1 -13   1          5.53         18.72        27.34 o
   0 -13   1          0.14        -27.63        27.63 o
   1 -13   1         19.21         51.65        33.75 o
   2 -13   1        608.13        585.82        46.31 o
 -16 -12   1         64.40         64.02        43.31 o
 -15 -12   1        167.79        133.60        43.55 o
 -14 -12   1         31.87          5.66        52.70 o
 -13 -12   1        419.12        375.44        40.08 o
 -12 -12   1         93.96         68.36        82.45 o
 -11 -12   1        516.94        484.74        34.33 o
 -10 -12   1        876.21        844.97        76.51 o
  -9 -12   1         10.40         23.14        24.96 o
  -8 -12   1        219.79        205.39        27.23 o
  -7 -12   1          0.44        -10.92        23.68 o
  -6 -12   1         26.81         26.57        24.12 o
  -5 -12   1         85.43         82.62        25.37 o
  -4 -12   1          1.96         12.83        23.62 o
  -3 -12   1         35.80         45.67        26.28 o
  -2 -12   1         22.01         36.23        25.20 o
  -1 -12   1        297.55        301.13        30.74 o
   0 -12   1         48.41         41.46        30.00 o
   1 -12   1          4.21        -29.89        30.00 o
   2 -12   1          5.69        -39.05        39.05 o
   3 -12   1          0.01        -11.64        32.38 o
   4 -12   1         96.98        113.79        36.82 o
 -16 -11   1        249.38        290.37        49.01 o
 -15 -11   1        464.04        406.48        48.88 o
 -14 -11   1          3.09        -29.83        29.83 o
 -13 -11   1          2.08        -28.26        28.26 o
 -12 -11   1        401.22        370.29        55.93 o
 -11 -11   1         81.28         66.91        31.66 o
 -10 -11   1        120.69        124.13        25.50 o
  -9 -11   1        551.46        602.60        34.09 o
  -8 -11   1          0.62         21.05        22.47 o
  -7 -11   1       1027.92        934.04        46.13 o
  -6 -11   1       1010.00       1087.71        48.73 o
  -5 -11   1        784.28        791.01        44.08 o
  -4 -11   1       1048.63       1051.33        48.33 o
  -3 -11   1       2914.05       2990.76        85.13 o
  -2 -11   1        154.32        186.52        25.77 o
  -1 -11   1         12.63        -10.75        23.32 o
   0 -11   1         16.45         -7.03        27.93 o
   1 -11   1         11.68        -27.64        27.93 o
   2 -11   1          0.04        -18.02        28.61 o
   3 -11   1          3.46         17.72        31.34 o
   4 -11   1          6.81          6.26        32.71 o
   5 -11   1          0.39         10.61        34.09 o
 -17 -10   1        161.79        150.00        51.11 o
 -16 -10   1         27.48         55.00        41.70 o
 -15 -10   1          5.08        -30.08        30.08 o
 -14 -10   1        207.51        209.47        32.32 o
 -13 -10   1        379.62        433.70        67.45 o
 -12 -10   1        989.72       1082.10        85.82 o
 -11 -10   1       2551.27       2850.46       108.96 o
 -10 -10   1         64.90         69.35        28.61 o
  -9 -10   1        140.72        126.61        23.76 o
  -8 -10   1        718.30        755.02        52.94 o
  -7 -10   1       1381.32       1437.33        50.97 o
  -6 -10   1         42.72         49.79        21.23 o
  -5 -10   1        285.52        262.71        33.08 o
  -4 -10   1         85.51         67.98        16.01 o
  -3 -10   1        640.00        661.32        28.23 o
  -2 -10   1       1720.79       1637.32        47.28 o
  -1 -10   1        690.11        657.86        58.79 o
   0 -10   1        396.92        340.41        32.05 o
   1 -10   1        376.45        352.06        34.09 o
   2 -10   1          0.57         -8.15        35.68 o
   3 -10   1         86.09         95.46        31.37 o
   4 -10   1          1.90         28.27        29.51 o
   5 -10   1        148.56        162.00        47.25 o
   6 -10   1        290.83        349.07        55.93 o
 -17  -9   1          7.15         41.65        41.18 o
 -16  -9   1        190.81        233.49        45.58 o
 -15  -9   1         44.39         37.02        30.28 o
 -14  -9   1         46.88         40.97        29.52 o
 -13  -9   1        538.16        565.83        44.32 o
 -12  -9   1         64.11         74.25        30.68 o
 -11  -9   1        408.55        413.61        36.12 o
 -10  -9   1          0.13        -25.20        25.20 o
  -9  -9   1       1354.00       1480.39        89.43 o
  -8  -9   1        638.80        660.53        35.46 o
  -7  -9   1        721.33        762.20        36.88 o
  -6  -9   1         46.23         50.50        19.05 o
  -5  -9   1        366.41        361.48        24.67 o
  -4  -9   1        160.58        159.17        22.52 o
  -3  -9   1         98.95        105.58        17.67 o
  -2  -9   1       1253.92       1220.87        48.85 o
  -1  -9   1        237.52        226.79        29.14 o
   0  -9   1        971.94        895.18        76.50 o
   1  -9   1        310.63        332.65        31.70 o
   2  -9   1        193.65        236.51        38.09 o
   3  -9   1          3.65         55.33        25.67 o
   4  -9   1         74.83         73.04        28.93 o
   5  -9   1        134.89        195.35        33.06 o
   6  -9   1          0.80         -0.48        29.51 o
   7  -9   1         14.01         -4.79        30.88 o
   8  -9   1          7.94        -31.85        31.85 o
 -17  -8   1          8.76         62.32        53.52 o
 -16  -8   1          7.69        -13.75        38.67 o
 -15  -8   1          1.42        -21.94        28.28 o
 -14  -8   1        297.93        336.44        34.44 o
 -13  -8   1         50.48         38.66        27.11 o
 -12  -8   1        162.50        200.91        32.38 o
 -11  -8   1        394.29        435.06        34.75 o
 -10  -8   1        302.11        332.38        31.66 o
  -9  -8   1        327.78        340.70        30.59 o
  -8  -8   1         97.37        109.04        19.66 o
  -7  -8   1         26.71         34.57        17.92 o
  -6  -8   1       1112.21       1183.78        49.27 o
  -5  -8   1        515.67        554.95        30.68 o
  -4  -8   1       2610.20       2402.47        65.33 o
  -3  -8   1        158.02        169.56        16.70 o
  -2  -8   1        703.27        655.82        26.31 o
  -1  -8   1        489.54        454.82        22.10 o
   0  -8   1        183.60        177.25        17.01 o
   1  -8   1         64.67         86.49        22.47 o
   2  -8   1        102.92        157.70        34.23 o
   3  -8   1        892.01        880.93        39.53 o
   4  -8   1        220.53        237.16        23.82 o
   5  -8   1          1.71         40.61        21.81 o
   6  -8   1         24.83          6.11        22.42 o
   7  -8   1          1.51         36.73        24.23 o
   8  -8   1          1.02          5.31        29.79 o
   9  -8   1          5.26         23.81        54.00 o
 -17  -7   1        223.32        232.42        83.41 o
 -16  -7   1         79.02         93.08        44.36 o
 -15  -7   1         71.06         60.40        29.15 o
 -14  -7   1         26.32         20.91        27.37 o
 -13  -7   1       1000.00        889.90        50.24 o
 -12  -7   1          1.07          8.89        27.93 o
 -11  -7   1        728.18        789.75        50.46 o
 -10  -7   1       1065.23       1104.14        53.81 o
  -9  -7   1       1378.37       1539.41        70.88 o
  -8  -7   1         12.52         23.45        13.45 o
  -7  -7   1       1406.85       1543.22        58.48 o
  -6  -7   1       3049.56       2984.35        58.98 o
  -5  -7   1        153.61        130.42        12.25 o
  -4  -7   1       1880.44       2019.02        56.37 o
  -3  -7   1        328.48        331.74        22.76 o
  -2  -7   1         94.86         84.54        11.75 o
  -1  -7   1       1741.23       1709.88        47.14 o
   0  -7   1       1282.55       1281.86        39.68 o
   1  -7   1        457.96        510.44        58.74 o
   2  -7   1       1230.03       1333.05        54.69 o
   3  -7   1        130.76        140.66        17.92 o
   4  -7   1          5.97         19.88        17.23 o
   5  -7   1        401.51        347.59        32.99 o
   6  -7   1         12.33         14.34        21.32 o
   7  -7   1          7.21         41.65        22.24 o
   8  -7   1        156.55        146.97        26.46 o
   9  -7   1         10.22         43.70        25.46 o
  10  -7   1          9.86         34.81        32.64 o
 -17  -6   1         46.87        103.63        40.64 o
 -16  -6   1          1.29         13.70        38.42 o
 -15  -6   1         21.26         -1.86        34.53 o
 -14  -6   1        313.27        283.23        31.74 o
 -13  -6   1        115.67        110.80        26.77 o
 -12  -6   1         12.69         23.56        27.61 o
 -11  -6   1       1042.55       1091.35        55.90 o
 -10  -6   1        177.90        206.30        32.79 o
  -9  -6   1          7.02         35.82        20.15 o
  -8  -6   1         82.22         83.21        13.47 o
  -7  -6   1       5645.35       5828.44       192.49 o
  -6  -6   1       2003.75       1996.72        42.31 o
  -5  -6   1      12779.42      14057.65       380.48 o
  -4  -6   1        748.47        806.06        22.45 o
  -3  -6   1        342.27        347.17        14.30 o
  -2  -6   1       4348.90       4428.29        76.44 o
  -1  -6   1       2305.90       2424.83        46.70 o
   0  -6   1        758.49        786.37        28.81 o
   1  -6   1        211.80        199.95        19.76 o
   2  -6   1        105.30        113.40        14.34 o
   3  -6   1         54.19         65.09        15.00 o
   4  -6   1         98.55         93.64        17.07 o
   5  -6   1        438.63        433.40        24.59 o
   6  -6   1        384.31        333.11        24.16 o
   7  -6   1        140.17        176.78        30.48 o
   8  -6   1         23.00         43.53        23.13 o
   9  -6   1        168.42        167.75        27.17 o
  10  -6   1         22.27         33.23        25.87 o
  11  -6   1          1.13         54.70        53.52 o
 -17  -5   1          7.23         42.00        41.46 o
 -16  -5   1          4.19         -6.19        35.96 o
 -15  -5   1        468.78        498.54        71.12 o
 -14  -5   1          1.05        -17.52        31.55 o
 -13  -5   1        235.27        239.85        31.99 o
 -12  -5   1         73.19        115.29        29.67 o
 -11  -5   1        566.18        529.79        35.46 o
 -10  -5   1       1585.66       1714.71        66.14 o
  -9  -5   1        214.15        257.12        20.16 o
  -8  -5   1         91.11         96.46        16.56 o
  -7  -5   1       5025.10       5380.52       231.71 o
  -6  -5   1        506.29        642.24        24.91 o
  -5  -5   1          0.28         10.64         9.38 o
  -4  -5   1       2351.90       2725.36        51.61 o
  -3  -5   1         97.35        143.72        10.71 o
  -2  -5   1       2188.64       2070.49        40.11 o
  -1  -5   1         37.23         33.27         8.11 o
   0  -5   1        224.11        214.45        10.40 o
   1  -5   1        167.59        162.86        10.57 o
   2  -5   1         51.20         68.42        11.38 o
   3  -5   1       1006.85        959.95        32.49 o
   4  -5   1       2217.52       2183.09        56.38 o
   5  -5   1        344.21        337.24        23.80 o
   6  -5   1       1332.66       1410.16        51.48 o
   7  -5   1          7.99          3.00        18.94 o
   8  -5   1          6.26          7.13        20.77 o
   9  -5   1        119.52        108.66        25.73 o
  10  -5   1         79.97        110.76        37.53 o
  11  -5   1         13.17          9.35        25.12 o
 -16  -4   1        417.10        457.14        48.65 o
 -15  -4   1          1.75         -8.60        27.31 o
 -14  -4   1        317.89        340.04        43.15 o
 -13  -4   1        464.84        406.08        27.44 o
 -12  -4   1        414.96        373.98        36.05 o
 -11  -4   1         18.12          9.14        15.71 o
 -10  -4   1        399.51        414.70        30.00 o
  -9  -4   1       1686.07       1896.84        54.72 o
  -8  -4   1         65.14         50.96        13.08 o
  -7  -4   1         10.95          6.63        12.47 o
  -6  -4   1         10.44        -11.02        12.94 o
  -5  -4   1       1450.09       1346.02        55.24 o
  -4  -4   1       3938.99       4110.08        69.28 o
  -3  -4   1       3692.55       3895.22        68.98 o
  -2  -4   1       4416.96       4494.30        84.09 o
  -1  -4   1       2034.20       2071.40        41.89 o
   0  -4   1       1252.64       1261.05        26.35 o
   1  -4   1       2691.62       2666.30        42.56 o
   2  -4   1       2448.40       2444.03        40.12 o
   3  -4   1         87.15         89.46        11.79 o
   4  -4   1        766.61        754.50        30.03 o
   5  -4   1         23.87         22.84        14.50 o
   6  -4   1       3144.49       3104.63        75.44 o
   7  -4   1          3.13          1.57        17.78 o
   8  -4   1        533.11        533.55        37.43 o
   9  -4   1        135.70         92.65        22.40 o
  10  -4   1         24.53         61.00        24.92 o
  11  -4   1         18.09         30.30        25.69 o
  12  -4   1         15.82         65.38        34.50 o
 -16  -3   1          0.23         12.32        38.57 o
 -15  -3   1        410.80        351.75        33.38 o
 -14  -3   1        413.91        380.02        31.20 o
 -13  -3   1        144.76        133.93        26.31 o
 -12  -3   1       1332.54       1370.27        49.37 o
 -11  -3   1        273.06        281.54        34.04 o
 -10  -3   1        137.14         95.06        18.79 o
  -9  -3   1          6.38         -2.06        11.86 o
  -8  -3   1        547.34        573.14        23.80 o
  -7  -3   1         23.51         35.58        15.01 o
  -6  -3   1         28.51         26.35        15.26 o
  -5  -3   1       1026.53       1165.94        30.12 o
  -4  -3   1         49.75         50.91         9.81 o
  -3  -3   1       9048.99       9454.71       156.67 o
  -2  -3   1      24154.41      25260.80       441.89 o
  -1  -3   1      10016.25       9997.18       177.38 o
   0  -3   1       1121.81       1072.23        22.68 o
   1  -3   1       6909.88       6343.25        96.79 o
   2  -3   1         27.25         44.41         7.81 o
   3  -3   1       1550.32       1519.41        30.73 o
   4  -3   1        442.47        384.50        24.23 o
   5  -3   1          0.32         -8.70        11.15 o
   6  -3   1         14.35         16.96        14.65 o
   7  -3   1         59.90         46.50        17.13 o
   8  -3   1        958.29        922.06        40.51 o
   9  -3   1        492.27        485.66        27.97 o
  10  -3   1          8.39          1.03        23.04 o
  11  -3   1         16.19          8.54        24.49 o
  12  -3   1        102.24         95.88        27.34 o
  13  -3   1         78.23         72.41        37.53 o
 -16  -2   1         99.19        127.29        40.07 o
 -15  -2   1        377.29        419.98        35.37 o
 -14  -2   1         56.04         80.55        24.59 o
 -13  -2   1        485.73        442.37        29.42 o
 -12  -2   1        687.87        622.41        37.69 o
 -11  -2   1       1271.65       1222.69        45.63 o
 -10  -2   1        636.80        704.06        34.86 o
  -9  -2   1         17.66        -11.63        13.93 o
  -8  -2   1        237.71        316.81        16.92 o
  -7  -2   1       1463.91       1529.61        37.48 o
  -6  -2   1         31.55         42.39        11.12 o
  -5  -2   1        118.66        131.42        10.50 o
  -4  -2   1       3130.05       3316.28        79.42 o
  -3  -2   1       7087.26       7351.98       141.64 o
  -2  -2   1        259.47        315.20        11.70 o
  -1  -2   1       5329.80       5474.25       108.72 o
   0  -2   1       8905.65       8306.01       124.41 o
   1  -2   1       2349.95       2080.25        37.17 o
   2  -2   1       3172.15       3011.67        52.67 o
   3  -2   1       1763.63       1613.76        33.81 o
   4  -2   1        429.05        449.49        25.00 o
   5  -2   1        353.61        332.51        22.64 o
   6  -2   1       2492.25       2327.97        51.04 o
   7  -2   1       2391.49       2367.65        60.44 o
   8  -2   1        169.64        150.08        19.11 o
   9  -2   1        711.77        638.46        44.33 o
  10  -2   1        553.49        641.49        56.22 o
  11  -2   1        398.67        379.90        30.96 o
  12  -2   1        132.96        138.09        27.58 o
  13  -2   1        609.93        622.39        39.24 o
 -15  -1   1         65.49         83.20        33.47 o
 -14  -1   1        131.59        106.92        25.27 o
 -13  -1   1        684.38        662.41        48.13 o
 -12  -1   1        303.81        246.20        24.76 o
 -11  -1   1         81.12         68.47        20.34 o
 -10  -1   1        311.80        296.93        22.19 o
  -9  -1   1       1760.75       1623.29        47.66 o
  -8  -1   1        872.96        940.71        29.83 o
  -7  -1   1       1132.29       1174.50        32.54 o
  -6  -1   1        640.63        754.30        22.85 o
  -5  -1   1        144.79        158.19        11.71 o
  -4  -1   1       2507.15       2707.23        48.63 o
  -3  -1   1       9129.13       9938.98       160.81 o
  -2  -1   1          6.60         -5.53         5.53 o
  -1  -1   1         99.54        117.92         6.01 o
   0  -1   1        143.77        131.96         6.11 o
   1  -1   1       4296.19       3915.69        70.03 o
   2  -1   1       2228.74       2185.42        36.86 o
   3  -1   1        799.12        843.68        19.82 o
   4  -1   1          0.73         -4.29         8.99 o
   5  -1   1       4427.25       4466.17        78.85 o
   6  -1   1       3486.69       3651.71        72.48 o
   7  -1   1        300.78        228.65        15.45 o
   8  -1   1       1075.13        993.55        37.73 o
   9  -1   1          6.59         13.79        17.74 o
  10  -1   1          5.26         16.40        19.69 o
  11  -1   1        410.72        449.90        31.05 o
  12  -1   1          1.55          8.37        24.07 o
  13  -1   1          3.13         33.62        26.64 o
  14  -1   1         18.60         48.91        35.45 o
 -15   0   1         47.38         29.67        28.67 o
 -14   0   1        211.51        224.81        28.11 o
 -13   0   1        443.08        491.34        31.68 o
 -12   0   1        156.23        114.31        23.25 o
 -11   0   1        422.86        384.37        39.53 o
 -10   0   1          0.24        -13.37        17.67 o
  -9   0   1        611.71        638.39        33.37 o
  -8   0   1        875.19        929.22        34.55 o
  -7   0   1        146.46        160.16        13.52 o
  -6   0   1       2223.27       2385.23        46.00 o
  -5   0   1        847.06        768.93        25.80 o
  -4   0   1      25187.83      25422.92       407.72 o
  -3   0   1       2187.43       2194.02        39.76 o
  -2   0   1        674.72        669.46        13.37 o
  -1   0   1         77.63        112.38         6.22 o
   0   0   1          7.29          0.79         2.22 o
   1   0   1         15.15          1.11         2.96 o
   2   0   1        136.03        123.18         9.16 o
   3   0   1        298.26        237.59        10.76 o
   4   0   1        943.10        958.01        23.27 o
   5   0   1         27.98         28.46         9.75 o
   6   0   1        887.02        797.38        24.43 o
   7   0   1       1024.52        902.99        27.27 o
   8   0   1          6.43         10.44        18.43 o
   9   0   1         60.39         37.63        16.89 o
  10   0   1         13.61         12.11        18.79 o
  11   0   1        364.01        346.05        27.81 o
  12   0   1          1.97         10.48        23.58 o
  13   0   1        227.37        269.82        30.14 o
  14   0   1          1.57        -14.69        33.08 o
  15   0   1          5.78         22.79        60.75 o
 -14   1   1         11.69         30.54        30.85 o
 -13   1   1         82.34        100.94        25.30 o
 -12   1   1          6.28         -5.40        21.81 o
 -11   1   1        127.70        109.48        22.55 o
 -10   1   1         95.94        130.34        26.35 o
  -9   1   1          1.11        -10.49        16.48 o
  -8   1   1        647.35        665.11        32.48 o
  -7   1   1       2359.22       2538.52        61.77 o
  -6   1   1         23.76         40.08        11.04 o
  -5   1   1         22.94         50.22         9.63 o
  -4   1   1       8322.86       7995.83       132.10 o
  -3   1   1       6063.56       5799.70       104.90 o
  -2   1   1       4927.60       4888.43        75.11 o
  -1   1   1        286.71        228.25         9.39 o
   0   1   1          5.31          1.89         2.16 o
   1   1   1       1209.15       1031.49        37.72 o
   2   1   1       2440.63       2168.86        46.50 o
   3   1   1        610.75        514.30        13.77 o
   4   1   1       1124.37       1160.15        25.27 o
   5   1   1        117.77        110.24        10.00 o
   6   1   1        592.54        622.60        19.02 o
   7   1   1         51.12         65.13        11.72 o
   8   1   1       1729.11       1761.07        47.08 o
   9   1   1         11.87         -0.07        13.64 o
  10   1   1        840.70        867.15        38.75 o
  11   1   1        499.16        524.56        31.08 o
  12   1   1        604.22        674.83        71.84 o
  13   1   1         14.00         26.89        24.92 o
  14   1   1         66.90         23.90        27.00 o
  15   1   1         14.96         71.16        37.29 o
 -14   2   1         22.12          0.66        28.03 o
 -13   2   1        158.98        137.19        26.51 o
 -12   2   1        397.97        399.21        29.60 o
 -11   2   1        159.80        162.89        24.05 o
 -10   2   1        261.00        242.73        27.42 o
  -9   2   1        969.34        999.07        41.52 o
  -8   2   1        502.96        459.45        26.57 o
  -7   2   1        208.36        200.87        17.10 o
  -6   2   1       1272.95       1241.55        33.17 o
  -5   2   1       7067.28       7096.60       110.97 o
  -4   2   1       2417.58       2632.45        45.52 o
  -3   2   1        247.71        282.69        18.42 o
  -2   2   1       2500.58       2630.52        50.64 o
  -1   2   1       2204.76       2071.11        40.31 o
   0   2   1       2469.46       2406.19        45.28 o
   1   2   1        437.74        372.47         7.33 o
   2   2   1       1222.66       1099.79        23.60 o
   3   2   1       4786.17       4485.30        99.59 o
   4   2   1        886.95        798.57        18.72 o
   5   2   1       2125.99       2043.54        38.80 o
   6   2   1       1313.97       1348.15        27.62 o
   7   2   1        649.54        702.61        22.87 o
   8   2   1       1394.46       1404.38        32.98 o
   9   2   1       1190.61       1193.88        38.35 o
  10   2   1        835.23        822.30        36.43 o
  11   2   1         75.66         60.26        21.70 o
  12   2   1          0.63         15.68        22.23 o
  13   2   1         82.84        102.11        25.88 o
  14   2   1         15.34          9.85        25.37 o
  15   2   1          7.36         72.41        37.04 o
  16   2   1          2.59         45.43        37.33 o
 -13   3   1         83.63         92.78        26.29 o
 -12   3   1         83.66         89.50        25.15 o
 -11   3   1        618.89        626.54        40.91 o
 -10   3   1          0.22         -9.85        20.32 o
  -9   3   1        280.38        258.70        24.50 o
  -8   3   1        368.65        381.81        34.10 o
  -7   3   1        740.08        729.56        33.44 o
  -6   3   1       9332.44       9781.69       200.51 o
  -5   3   1       1876.54       1898.27        43.17 o
  -4   3   1      15207.77      16106.04       262.24 o
  -3   3   1         25.36         18.63         8.63 o
  -2   3   1      27389.94      25253.67       404.63 o
  -1   3   1       3898.42       3552.55        56.50 o
   0   3   1        192.98        211.12        16.39 o
   1   3   1        324.08        340.83        20.00 o
   2   3   1      23119.78      22211.20       327.88 o
   3   3   1       2020.95       1885.44        30.94 o
   4   3   1        152.99        168.95        10.21 o
   5   3   1       5439.19       5144.54       104.37 o
   6   3   1        996.97        957.39        26.13 o
   7   3   1        785.15        722.47        23.15 o
   8   3   1        234.37        203.27        14.23 o
   9   3   1       3077.69       3063.36        67.71 o
  10   3   1        569.57        567.60        26.24 o
  11   3   1        271.36        270.92        24.75 o
  12   3   1        103.43         85.76        23.00 o
  13   3   1         27.94         24.31        24.04 o
  14   3   1        629.39        592.76        36.18 o
  15   3   1         56.24         65.17        34.07 o
  16   3   1        228.15        254.39        42.12 o
 -13   4   1         27.59         92.40        27.33 o
 -12   4   1          0.12         11.54        24.50 o
 -11   4   1        173.06         99.77        24.76 o
 -10   4   1        346.38        335.85        29.92 o
  -9   4   1        263.39        262.44        24.45 o
  -8   4   1       1324.89       1417.06        48.56 o
  -7   4   1        110.15        134.60        19.02 o
  -6   4   1          7.81          3.88        14.77 o
  -5   4   1        223.16        290.74        22.41 o
  -4   4   1        196.65        191.64        19.35 o
  -3   4   1       1948.29       2034.44        39.85 o
  -2   4   1         18.42          9.10         8.19 o
  -1   4   1        788.52        686.60        20.48 o
   0   4   1          0.36          3.42         8.21 o
   1   4   1       5244.10       5101.88        85.47 o
   2   4   1       4939.10       4995.77        76.93 o
   3   4   1       8806.76       8926.86       144.54 o
   4   4   1        105.05         83.11         9.47 o
   5   4   1        240.04        206.17        14.10 o
   6   4   1        331.44        313.73        16.46 o
   7   4   1       3358.72       3331.81        64.56 o
   8   4   1       2531.71       2713.09        61.50 o
   9   4   1        217.05        200.02        19.15 o
  10   4   1        256.00        268.79        19.16 o
  11   4   1         94.92         80.12        17.07 o
  12   4   1        118.29        151.34        24.04 o
  13   4   1         49.77         50.71        24.54 o
  14   4   1         65.68         70.98        25.90 o
  15   4   1        243.04        228.40        54.00 o
  16   4   1         82.16        105.95        37.73 o
 -12   5   1         70.21         19.04        27.56 o
 -11   5   1          3.14         16.62        24.48 o
 -10   5   1        131.47        140.40        25.07 o
  -9   5   1        711.88        770.16        41.86 o
  -8   5   1        602.45        459.49        29.48 o
  -7   5   1        506.84        485.54        38.53 o
  -6   5   1        125.07        152.16        18.75 o
  -5   5   1       1049.29        967.91        35.78 o
  -4   5   1         58.46         52.60        13.88 o
  -3   5   1        216.32        206.69        16.01 o
  -2   5   1          0.04         -4.74         8.36 o
  -1   5   1       2452.91       2248.97        39.99 o
   0   5   1         55.73         36.37         7.02 o
   1   5   1        115.12        108.68         9.36 o
   2   5   1        284.41        301.26        15.81 o
   3   5   1       1873.73       1720.31        39.42 o
   4   5   1       3446.18       3308.78        85.11 o
   5   5   1        935.06        966.03        26.80 o
   6   5   1       1357.07       1247.84        38.01 o
   7   5   1         60.09         40.87        11.38 o
   8   5   1         74.83         62.88        18.65 o
   9   5   1         39.61         39.91        14.58 o
  10   5   1        406.10        391.44        21.51 o
  11   5   1        103.88        125.68        20.24 o
  12   5   1        693.94        723.05        39.87 o
  13   5   1          7.13         -5.71        29.08 o
  14   5   1          1.49         -2.07        24.80 o
  15   5   1        628.16        550.64        71.31 o
  16   5   1         10.55         12.18        36.25 o
 -11   6   1          5.04         12.68        24.78 o
 -10   6   1          7.32         18.10        23.58 o
  -9   6   1          3.89         39.20        22.82 o
  -8   6   1        756.31        764.15        45.22 o
  -7   6   1        197.80        185.39        24.71 o
  -6   6   1        143.57        121.86        19.78 o
  -5   6   1         46.20         21.56        16.15 o
  -4   6   1        131.79        143.96        18.51 o
  -3   6   1       2529.20       2691.24        64.48 o
  -2   6   1        126.34        141.09        16.23 o
  -1   6   1         34.58         43.09         9.38 o
   0   6   1       2661.20       2638.53        50.56 o
   1   6   1         80.53         81.32         9.62 o
   2   6   1       9603.24       9631.19       158.71 o
   3   6   1        281.97        254.83        17.59 o
   4   6   1       3883.27       4350.61        73.66 o
   5   6   1       2537.78       2792.23        49.69 o
   6   6   1         20.30         24.00         9.62 o
   7   6   1          0.96         12.18        11.82 o
   8   6   1        787.23        741.74        27.13 o
   9   6   1        199.69        190.03        16.75 o
  10   6   1         55.61         38.06        16.20 o
  11   6   1       1015.90       1023.35        36.98 o
  12   6   1         22.43         17.53        22.08 o
  13   6   1        727.06        769.12        44.51 o
  14   6   1        382.31        387.84        32.30 o
  15   6   1        437.74        419.49        44.72 o
  16   6   1        182.72        167.68        39.78 o
  17   6   1        310.81        264.15        44.35 o
 -10   7   1         27.16         25.42        24.34 o
  -9   7   1        107.84        126.79        32.43 o
  -8   7   1        191.53        209.21        32.57 o
  -7   7   1         52.18         72.04        22.01 o
  -6   7   1         60.73         41.10        20.03 o
  -5   7   1        180.80        206.24        21.04 o
  -4   7   1        219.48        195.75        18.56 o
  -3   7   1        558.93        514.41        39.64 o
  -2   7   1         90.18        108.42        13.76 o
  -1   7   1       3308.56       3451.66        77.22 o
   0   7   1       1414.52       1393.86        52.35 o
   1   7   1        200.58        164.69        13.14 o
   2   7   1        256.77        218.61        12.87 o
   3   7   1        837.36       1054.27        27.40 o
   4   7   1       2769.56       2963.83        58.08 o
   5   7   1       6547.60       7043.49       128.15 o
   6   7   1       2421.19       2478.04        52.35 o
   7   7   1        203.43        261.93        16.25 o
   8   7   1         34.34         34.54        13.44 o
   9   7   1         97.32         76.65        15.15 o
  10   7   1        144.82        151.55        17.97 o
  11   7   1        359.68        419.06        34.50 o
  12   7   1        339.01        367.07        29.15 o
  13   7   1        249.26        273.06        28.54 o
  14   7   1        323.83        314.95        31.91 o
  15   7   1        369.75        424.20        49.66 o
  16   7   1         64.13        132.33        38.42 o
  17   7   1        144.69        247.37        43.24 o
  -9   8   1         65.36         55.94        27.61 o
  -8   8   1         29.85         36.77        22.52 o
  -7   8   1        213.54        195.26        25.75 o
  -6   8   1         12.87         27.99        20.14 o
  -5   8   1        185.72        186.73        26.44 o
  -4   8   1        367.08        340.80        28.25 o
  -3   8   1          5.85        -13.49        15.25 o
  -2   8   1        102.85         93.27        14.79 o
  -1   8   1         81.64         61.60        18.02 o
   0   8   1        450.71        429.06        54.96 o
   1   8   1         99.35         55.63        16.67 o
   2   8   1        114.95         85.04        11.56 o
   3   8   1        560.26        538.61        21.90 o
   4   8   1        348.03        329.59        16.63 o
   5   8   1         13.11         15.86        12.25 o
   6   8   1      10663.63      11106.50       303.39 o
   7   8   1        338.48        363.08        18.67 o
   8   8   1          0.38         -1.64        13.13 o
   9   8   1        612.78        701.93        29.41 o
  10   8   1        458.64        464.84        34.64 o
  11   8   1        608.60        672.38        39.26 o
  12   8   1       1251.10       1379.01        54.16 o
  13   8   1        239.34        253.74        33.67 o
  14   8   1        106.16         99.46        27.62 o
  15   8   1         14.24         23.62        37.07 o
  16   8   1         17.55         19.41        37.53 o
  17   8   1         37.86        108.25        39.95 o
  -8   9   1          5.74         39.32        27.06 o
  -7   9   1         97.87        129.61        29.58 o
  -6   9   1         18.37         -7.04        25.94 o
  -5   9   1         85.35         64.94        20.48 o
  -4   9   1        432.50        339.75        32.57 o
  -3   9   1        303.64        336.73        32.76 o
  -2   9   1        870.65        869.42        35.03 o
  -1   9   1         44.06         32.42        29.89 o
   0   9   1         19.00         -4.75        20.21 o
   1   9   1        200.25        176.35        18.72 o
   2   9   1          3.51          5.80        15.44 o
   3   9   1        401.74        345.24        30.86 o
   4   9   1       2420.93       2325.92        50.64 o
   5   9   1       2470.97       2757.74        73.35 o
   6   9   1        969.85       1025.02        37.86 o
   7   9   1          0.70         16.74        13.63 o
   8   9   1        713.55        741.79        32.34 o
   9   9   1         20.00         17.75        14.61 o
  10   9   1        166.01        206.83        25.18 o
  11   9   1         17.74         12.27        23.49 o
  12   9   1        239.75        257.75        28.81 o
  13   9   1        273.56        304.50        31.17 o
  14   9   1        290.08        298.85        31.96 o
  15   9   1        476.24        606.75       116.68 o
  16   9   1         91.51         83.70        39.61 o
  17   9   1        274.98        270.57        44.94 o
  -7  10   1          0.09         12.61        28.15 o
  -6  10   1        136.66        123.58        39.36 o
  -5  10   1        461.59        442.37        60.83 o
  -4  10   1        144.43        157.32        28.77 o
  -3  10   1         38.30         -8.66        24.08 o
  -2  10   1        143.13        120.50        33.86 o
  -1  10   1          9.10        -11.09        22.04 o
   0  10   1       2370.46       2259.62        73.68 o
   1  10   1       1646.98       1763.05        53.53 o
   2  10   1       1654.03       1673.52        51.08 o
   3  10   1        118.57         86.07        17.71 o
   4  10   1        220.98        221.32        27.14 o
   5  10   1          1.13         -8.55        13.07 o
   6  10   1        304.01        322.58        19.95 o
   7  10   1        120.38         98.44        17.57 o
   8  10   1        147.06        126.05        18.95 o
   9  10   1        283.46        245.04        22.08 o
  10  10   1         24.32         16.72        20.45 o
  11  10   1          3.68         13.14        24.19 o
  12  10   1         20.08         21.53        25.53 o
  13  10   1        220.86        250.83        34.12 o
  14  10   1         85.81         37.26        28.71 o
  15  10   1        229.79        230.46        61.23 o
  16  10   1         36.62         15.32        39.16 o
  17  10   1         17.02         20.30       104.63 o
  -6  11   1        100.80        154.79        35.44 o
  -5  11   1         22.30         73.99        28.74 o
  -4  11   1         47.25         60.47        36.35 o
  -3  11   1         54.13         39.91        36.34 o
  -2  11   1        485.18        423.96        54.68 o
  -1  11   1        417.87        393.86        32.64 o
   0  11   1        121.18        108.89        26.44 o
   1  11   1        219.90        195.75        23.42 o
   2  11   1        441.84        439.92        26.80 o
   3  11   1       1487.35       1559.58        54.22 o
   4  11   1         28.61         36.00        20.71 o
   5  11   1        322.22        321.24        24.06 o
   6  11   1          0.33        -10.14        14.90 o
   7  11   1         24.05         45.94        18.03 o
   8  11   1        125.07        128.64        20.27 o
   9  11   1         31.72         32.22        20.11 o
  10  11   1         39.69         24.95        20.87 o
  11  11   1         63.26        117.50        34.74 o
  12  11   1        103.06        149.19        28.02 o
  13  11   1        385.16        435.88        35.08 o
  14  11   1        111.35        130.30        38.67 o
  15  11   1         46.31         54.20        38.92 o
  16  11   1        354.97        434.24        50.22 o
  17  11   1        103.47        240.46        72.80 o
  -5  12   1         80.23        135.00        51.11 o
  -4  12   1          6.64         69.18        33.02 o
  -3  12   1          0.88        -21.98        33.75 o
  -2  12   1         41.84         23.04        53.52 o
  -1  12   1        129.71         87.27        38.09 o
   0  12   1        109.57        119.32        35.17 o
   1  12   1         23.57         45.73        25.32 o
   2  12   1        974.85        934.70        47.44 o
   3  12   1        233.39        223.42        34.25 o
   4  12   1         21.36         51.07        23.86 o
   5  12   1        146.99        158.83        25.05 o
   6  12   1        166.10        141.59        25.20 o
   7  12   1        180.41        182.08        20.37 o
   8  12   1        208.94        186.04        21.88 o
   9  12   1        121.51         63.33        21.29 o
  10  12   1          0.02        -21.09        21.09 o
  11  12   1        155.03        116.94        24.05 o
  12  12   1          1.66        -25.24        26.16 o
  13  12   1          0.08         -7.74        27.84 o
  14  12   1         23.57         82.46        37.73 o
  15  12   1        938.73       1057.29        72.21 o
  16  12   1         47.18         78.49        98.36 o
  -3  13   1        314.12        316.50        40.76 o
  -2  13   1          3.13          0.33        32.71 o
  -1  13   1         50.98         15.84        36.04 o
   0  13   1         42.84         32.60        29.05 o
   1  13   1          5.06         10.78        25.77 o
   2  13   1          2.99          1.41        25.43 o
   3  13   1         29.23         42.48        25.77 o
   4  13   1        144.66        168.96        27.86 o
   5  13   1       1171.62       1142.63        52.12 o
   6  13   1        673.70        697.07        37.78 o
   7  13   1        388.71        460.90        32.93 o
   8  13   1        189.86        225.47        23.41 o
   9  13   1          3.40         -8.06        20.79 o
  10  13   1        313.42        302.55        26.37 o
  11  13   1         30.58         59.07        23.62 o
  12  13   1        230.31        219.82        30.75 o
  13  13   1         57.23        117.55        37.43 o
  14  13   1        577.52        606.59        73.29 o
  15  13   1        185.78        219.54        46.77 o
  16  13   1         54.01         77.12       136.93 o
  -2  14   1         62.53         -3.67        65.87 o
  -1  14   1         43.21          8.06        52.88 o
   0  14   1         25.31         -7.87        28.65 o
   1  14   1         83.19         75.32        29.15 o
   2  14   1         62.15         81.21        28.80 o
   3  14   1          0.17         -0.11        26.78 o
   4  14   1        272.96        247.14        31.38 o
   5  14   1        805.07        811.69       100.27 o
   6  14   1          0.59         34.02        27.25 o
   7  14   1          7.69        -10.41        30.64 o
   8  14   1         38.27         69.27        27.55 o
   9  14   1        102.03         93.10        27.99 o
  10  14   1         16.11        -26.49        26.49 o
  11  14   1         17.14         -2.53        27.55 o
  12  14   1         82.73         39.02        37.04 o
  13  14   1         34.34         75.58        55.93 o
  14  14   1        248.03        344.60       104.14 o
  15  14   1         40.59        130.48        41.21 o
   0  15   1          8.22         12.35        30.48 o
   1  15   1         33.69         25.47        29.60 o
   2  15   1          4.99         11.47        29.44 o
   3  15   1          4.17         36.91        29.71 o
   4  15   1         10.99          7.59        29.12 o
   5  15   1          5.85         18.39        28.68 o
   6  15   1          0.10         28.45        29.32 o
   7  15   1          0.44          3.48        38.32 o
   8  15   1          9.65         33.09        28.96 o
   9  15   1         71.61         50.49        28.47 o
  10  15   1         22.15         65.64        29.32 o
  11  15   1          5.53        -10.69        39.54 o
  12  15   1        139.16        131.37        40.36 o
  13  15   1         79.29         37.61        53.04 o
  14  15   1          0.01         27.00        53.04 o
   2  16   1         39.87         71.04        31.96 o
   3  16   1         68.79         35.80        31.65 o
   4  16   1          5.30        -29.59        29.59 o
   5  16   1        238.63        275.76        34.77 o
   6  16   1        117.88        122.51        32.60 o
   7  16   1          5.56         26.29        30.71 o
   8  16   1        145.75        174.37        33.22 o
   9  16   1          9.72         45.50        32.73 o
  10  16   1          1.80        -19.22        37.21 o
  11  16   1         43.72         10.71        38.70 o
  12  16   1        183.98        151.23        41.90 o
  13  16   1         80.69         12.65        70.88 o
   6  17   1         86.93         93.08        35.34 o
   7  17   1        353.88        335.71        47.78 o
   8  17   1          7.32         27.11        40.36 o
   9  17   1        112.41        195.55        43.50 o
  10  17   1         93.18        139.30        42.13 o
  -9 -16   2          4.21        -38.79        57.86 o
  -8 -16   2         69.68         58.82        38.18 o
  -7 -16   2        136.68         43.73        63.16 o
 -13 -15   2        250.46        303.75        64.61 o
 -12 -15   2        188.02        143.20        40.91 o
 -11 -15   2          5.83         41.50        37.16 o
 -10 -15   2         26.82        -21.70        35.79 o
  -9 -15   2         10.53         -0.79        28.74 o
  -8 -15   2         13.20         32.38        34.64 o
  -7 -15   2         23.06         57.84        45.92 o
  -6 -15   2         10.11         -5.53        29.46 o
  -5 -15   2         14.59         65.80        31.02 o
  -4 -15   2         73.36        111.09        32.60 o
  -3 -15   2        152.56        160.70        33.03 o
 -14 -14   2          1.41        -54.00        54.00 o
 -13 -14   2          0.53        -19.77        36.82 o
 -12 -14   2         89.64         26.52        35.46 o
 -11 -14   2          2.79        -27.60        27.60 o
 -10 -14   2         11.09         36.76        28.32 o
  -9 -14   2         23.46         56.27        28.20 o
  -8 -14   2         63.35         39.15        28.14 o
  -7 -14   2          6.46         27.58        31.27 o
  -6 -14   2        211.90        180.79        31.16 o
  -5 -14   2        612.52        781.15        78.23 o
  -4 -14   2        192.82        195.07        31.29 o
  -3 -14   2        109.26        123.81        35.14 o
  -2 -14   2          8.32         31.14        29.88 o
  -1 -14   2        219.55        256.03        34.56 o
   0 -14   2          0.34        -45.21        45.21 o
 -15 -13   2        143.09         88.77       127.29 o
 -14 -13   2         59.59         61.51        80.73 o
 -13 -13   2        145.13        173.59        37.84 o
 -12 -13   2          1.26          6.07        34.43 o
 -11 -13   2        334.66        326.98        32.98 o
 -10 -13   2        284.33        230.78        30.59 o
  -9 -13   2         21.78         22.26        25.68 o
  -8 -13   2        199.49        203.94        29.07 o
  -7 -13   2          0.35        -13.08        26.12 o
  -6 -13   2        167.57        158.06        29.07 o
  -5 -13   2          0.21        -22.48        25.73 o
  -4 -13   2          6.91        -19.89        26.75 o
  -3 -13   2         94.52        116.47        29.10 o
  -2 -13   2        237.26        233.96        31.14 o
  -1 -13   2        129.24         72.33        29.15 o
   0 -13   2         60.40         62.85        33.37 o
   1 -13   2         48.34         82.71        35.75 o
   2 -13   2          3.59         26.04        48.21 o
 -16 -12   2        250.18        176.41        76.66 o
 -15 -12   2         21.88        -33.39       121.50 o
 -14 -12   2        104.08         82.72        38.11 o
 -13 -12   2        357.40        401.93        43.62 o
 -12 -12   2        103.16         56.41        34.77 o
 -11 -12   2        453.97        395.96        40.21 o
 -10 -12   2        555.79        497.42        33.90 o
  -9 -12   2         69.77         66.86        25.74 o
  -8 -12   2        144.00        153.36        26.32 o
  -7 -12   2        138.34        101.79        26.12 o
  -6 -12   2          7.49         24.84        24.90 o
  -5 -12   2         71.50         80.27        41.88 o
  -4 -12   2         70.93         39.75        25.55 o
  -3 -12   2          2.26        -22.50        25.37 o
  -2 -12   2         83.80         50.68        26.78 o
  -1 -12   2        250.33        191.93        29.50 o
   0 -12   2         75.72         65.47        31.34 o
   1 -12   2         91.90        105.11        34.09 o
   2 -12   2          6.96         -0.06        36.16 o
   3 -12   2        114.55        110.60        37.16 o
 -16 -11   2          3.60        -55.45        55.45 o
 -15 -11   2         56.85          3.01        60.20 o
 -14 -11   2        314.64        285.90        45.32 o
 -13 -11   2         79.42        106.90        35.20 o
 -12 -11   2         10.34         25.15        32.03 o
 -11 -11   2        163.62        173.93        34.23 o
 -10 -11   2        353.10        275.82        29.08 o
  -9 -11   2         49.78         57.83        24.45 o
  -8 -11   2        165.40        181.04        25.77 o
  -7 -11   2        376.73        422.97        30.15 o
  -6 -11   2        714.22        640.71        36.49 o
  -5 -11   2        332.07        341.50        29.43 o
  -4 -11   2        995.66       1070.78        49.12 o
  -3 -11   2        304.00        317.48        29.06 o
  -2 -11   2        270.67        306.58        29.22 o
  -1 -11   2       1149.16       1121.83        52.06 o
   0 -11   2         93.91         66.35        28.61 o
   1 -11   2        102.89         65.82        31.34 o
   2 -11   2         15.23         43.17        31.34 o
   3 -11   2         13.05        -19.83        31.34 o
   4 -11   2         37.26         34.89        44.36 o
   5 -11   2         85.73         63.76        86.30 o
 -16 -10   2         25.02         43.86        73.29 o
 -15 -10   2         75.58         64.32        70.75 o
 -14 -10   2          1.52         21.70        34.09 o
 -13 -10   2         58.93         55.93        32.73 o
 -12 -10   2          0.72         -3.28        30.97 o
 -11 -10   2       1405.57       1681.37        75.32 o
 -10 -10   2        122.71        134.63        41.46 o
  -9 -10   2          4.28        -18.16        21.91 o
  -8 -10   2        434.03        440.91        28.71 o
  -7 -10   2        315.72        330.68        42.71 o
  -6 -10   2        412.73        444.30        29.03 o
  -5 -10   2       1280.40       1358.52        51.94 o
  -4 -10   2       1941.97       1832.53        59.51 o
  -3 -10   2        925.99        886.23        43.87 o
  -2 -10   2        376.04        385.15        28.80 o
  -1 -10   2         64.83         24.62        25.56 o
   0 -10   2        418.95        409.35        35.79 o
   1 -10   2        482.80        431.74        35.96 o
   2 -10   2         20.91         19.77        29.32 o
   3 -10   2         95.42        111.86        32.05 o
   4 -10   2         21.32          0.20        30.59 o
   5 -10   2         93.58         98.45        34.75 o
   6 -10   2          4.21          0.00        33.41 o
 -17  -9   2         71.83         10.88        42.40 o
 -16  -9   2          0.22        -36.30        40.75 o
 -15  -9   2        211.42        176.13        52.20 o
 -14  -9   2        217.88        235.81        40.98 o
 -13  -9   2        210.70        238.06        35.79 o
 -12  -9   2        783.31        762.40        92.57 o
 -11  -9   2         35.92         16.29        28.61 o
 -10  -9   2       1767.99       1955.90        78.75 o
  -9  -9   2        160.87        156.70        23.14 o
  -8  -9   2       1754.63       2023.57       112.12 o
  -7  -9   2       3272.00       3453.99       154.69 o
  -6  -9   2         27.24         15.21        21.16 o
  -5  -9   2         77.08         57.40        26.31 o
  -4  -9   2        101.45         78.46        19.18 o
  -3  -9   2        811.02        772.98        39.58 o
  -2  -9   2        120.14         98.79        20.74 o
  -1  -9   2          0.15         -5.57        21.79 o
   0  -9   2         11.79         18.74        23.46 o
   1  -9   2        700.15        761.76        51.14 o
   2  -9   2        679.28        673.87        42.26 o
   3  -9   2         66.72         72.16        28.61 o
   4  -9   2          0.96         20.26        23.19 o
   5  -9   2         30.20        -15.43        42.43 o
   6  -9   2         33.97         62.68        45.32 o
   7  -9   2        140.66         63.64        48.21 o
 -17  -8   2         16.08        -11.33        81.96 o
 -16  -8   2        106.79         68.45        32.17 o
 -15  -8   2         30.31         15.32        29.32 o
 -14  -8   2         32.68         46.19        37.13 o
 -13  -8   2        195.34        189.55        39.05 o
 -12  -8   2        439.23        536.72        40.23 o
 -11  -8   2        349.95        300.74        33.39 o
 -10  -8   2         45.24         10.71        24.82 o
  -9  -8   2        550.63        628.07        45.62 o
  -8  -8   2        834.38        964.76        66.46 o
  -7  -8   2         14.85         12.39        14.53 o
  -6  -8   2        328.72        329.40        22.49 o
  -5  -8   2       1190.07       1213.01        39.39 o
  -4  -8   2        307.96        315.60        21.91 o
  -3  -8   2         64.39         98.19        17.88 o
  -2  -8   2       2024.75       1967.03        50.11 o
  -1  -8   2         64.34         46.04        20.42 o
   0  -8   2         89.74         83.44        32.30 o
   1  -8   2          4.42         18.25        17.02 o
   2  -8   2        102.04        102.51        29.48 o
   3  -8   2        949.40       1031.02        44.50 o
   4  -8   2        132.80         73.18        27.25 o
   5  -8   2        112.57        108.79        31.55 o
   6  -8   2         19.33         15.62        22.73 o
   7  -8   2         19.25          6.69        29.56 o
   8  -8   2        174.42        219.00        37.16 o
 -17  -7   2        534.79        535.07        92.52 o
 -16  -7   2         19.85        -28.69        28.96 o
 -15  -7   2        278.31        309.13        43.32 o
 -14  -7   2          0.17        -14.36        30.59 o
 -13  -7   2          0.66         -0.13        29.30 o
 -12  -7   2         26.60         -2.50        26.93 o
 -11  -7   2        301.45        294.81        32.38 o
 -10  -7   2        485.69        499.01        35.46 o
  -9  -7   2        112.90         99.57        24.03 o
  -8  -7   2         78.53        124.81        17.43 o
  -7  -7   2        516.67        580.70        25.98 o
  -6  -7   2        364.95        367.69        19.36 o
  -5  -7   2       1767.44       1922.68        61.16 o
  -4  -7   2        251.25        312.68        27.98 o
  -3  -7   2       1050.18       1031.35        43.01 o
  -2  -7   2       1730.62       1656.01        47.46 o
  -1  -7   2       2318.30       2244.15        65.35 o
   0  -7   2        193.31        169.59        33.75 o
   1  -7   2       1160.92       1157.64        43.22 o
   2  -7   2       3376.35       3339.44        77.91 o
   3  -7   2         65.70         66.47        23.15 o
   4  -7   2        204.76        232.48        23.17 o
   5  -7   2         43.50         79.78        23.02 o
   6  -7   2        533.26        552.85        34.66 o
   7  -7   2        301.89        253.61        27.86 o
   8  -7   2        115.25        152.15        26.61 o
   9  -7   2         45.84         24.49        27.87 o
 -17  -6   2          0.20         -6.02        38.42 o
 -16  -6   2         71.47         27.69        41.98 o
 -15  -6   2         59.25         45.89        28.68 o
 -14  -6   2        129.92        104.23        28.43 o
 -13  -6   2        252.38        195.48        32.03 o
 -12  -6   2        499.23        523.41        39.17 o
 -11  -6   2         25.45         73.59        26.24 o
 -10  -6   2       2468.55       2820.21        95.80 o
  -9  -6   2        779.26        753.77        44.26 o
  -8  -6   2         84.41         95.70        16.71 o
  -7  -6   2        548.93        633.88        40.21 o
  -6  -6   2        696.57        794.88        32.57 o
  -5  -6   2         99.76         71.12        12.40 o
  -4  -6   2       9097.55       9539.46       233.40 o
  -3  -6   2       1757.80       1671.88        36.36 o
  -2  -6   2          0.02          4.49        10.47 o
  -1  -6   2         10.04         10.94        11.71 o
   0  -6   2       1011.29        982.03        34.40 o
   1  -6   2        146.53        134.11        28.45 o
   2  -6   2         20.51         20.03        15.40 o
   3  -6   2         73.03         62.23        14.57 o
   4  -6   2       1924.21       1954.68        58.77 o
   5  -6   2        102.26        117.48        21.52 o
   6  -6   2         62.59         83.46        21.83 o
   7  -6   2         76.78         63.77        27.31 o
   8  -6   2         84.90         80.57        24.90 o
   9  -6   2         72.23         93.83        26.05 o
  10  -6   2         14.68         21.62        26.65 o
 -17  -5   2         14.32          3.74        58.82 o
 -16  -5   2         68.82         54.89        30.28 o
 -15  -5   2         65.26          4.55        28.43 o
 -14  -5   2         26.37         17.15        25.99 o
 -13  -5   2         83.85         61.91        28.92 o
 -12  -5   2        206.75        209.87        29.65 o
 -11  -5   2        332.81        306.75        31.37 o
 -10  -5   2          1.14         28.73        23.15 o
  -9  -5   2        980.41       1003.37        49.04 o
  -8  -5   2       5984.40       6363.45       272.00 o
  -7  -5   2       2704.66       3025.30       142.13 o
  -6  -5   2        369.80        293.10        15.92 o
  -5  -5   2       2624.63       2832.59        77.62 o
  -4  -5   2       1684.41       1627.73        42.16 o
  -3  -5   2        570.09        556.48        19.25 o
  -2  -5   2       1414.46       1598.14        38.66 o
  -1  -5   2         86.37         94.86         9.57 o
   0  -5   2        163.57        131.80        11.31 o
   1  -5   2       1295.21       1178.06        32.15 o
   2  -5   2        693.96        684.06        26.28 o
   3  -5   2        802.36        785.54        28.12 o
   4  -5   2       1495.72       1537.89        48.24 o
   5  -5   2        859.54        867.96        38.77 o
   6  -5   2         20.81          4.85        19.20 o
   7  -5   2        168.54        143.63        23.17 o
   8  -5   2        269.07        260.67        26.94 o
   9  -5   2        228.98        229.92        31.49 o
  10  -5   2          0.35         40.46        25.69 o
  11  -5   2        262.35        275.37        43.06 o
 -16  -4   2         26.79          3.55        28.82 o
 -15  -4   2        172.49        198.74        46.62 o
 -14  -4   2         80.68        108.67        23.74 o
 -13  -4   2         63.69         35.62        21.42 o
 -12  -4   2         14.53        -13.08        25.78 o
 -11  -4   2        521.53        475.66        45.07 o
 -10  -4   2       1593.28       1796.60        79.55 o
  -9  -4   2       2321.69       2627.47        86.60 o
  -8  -4   2          8.98         16.57        12.77 o
  -7  -4   2         25.28         28.52        12.29 o
  -6  -4   2        305.25        261.49        16.76 o
  -5  -4   2         83.32        109.26         9.93 o
  -4  -4   2        522.18        594.67        18.26 o
  -3  -4   2        156.80        164.71        10.66 o
  -2  -4   2        235.63        212.82        10.95 o
  -1  -4   2       1136.08       1210.57        30.35 o
   0  -4   2       4758.40       4201.55        77.62 o
   1  -4   2       9828.37       9071.01       149.25 o
   2  -4   2         39.07         61.72        11.36 o
   3  -4   2         47.90         28.79        10.54 o
   4  -4   2         78.47         54.84        13.64 o
   5  -4   2        394.31        385.09        34.40 o
   6  -4   2       5154.66       5275.17       130.08 o
   7  -4   2        205.82        196.43        23.41 o
   8  -4   2        296.74        316.11        27.41 o
   9  -4   2          7.84        -22.09        22.09 o
  10  -4   2         54.55         62.99        25.37 o
  11  -4   2          2.85          7.83        25.62 o
  12  -4   2         13.87         39.73        35.90 o
 -16  -3   2        737.71        684.32        65.86 o
 -15  -3   2         11.15         65.23        28.31 o
 -14  -3   2        419.73        399.25        32.84 o
 -13  -3   2        215.52        193.26        26.58 o
 -12  -3   2         68.16         40.83        23.08 o
 -11  -3   2         19.69          2.14        17.04 o
 -10  -3   2         52.50         32.38        15.35 o
  -9  -3   2          5.44         -8.07        13.32 o
  -8  -3   2       1375.81       1488.47        36.90 o
  -7  -3   2      13010.58      14132.98       258.48 o
  -6  -3   2         21.39         13.73         9.09 o
  -5  -3   2       1475.34       1726.48        33.39 o
  -4  -3   2         50.33         44.98         8.71 o
  -3  -3   2       4055.33       4511.26        74.66 o
  -2  -3   2        785.63        710.04        25.69 o
  -1  -3   2        810.26        738.63        21.64 o
   0  -3   2       1649.42       1474.90        30.52 o
   1  -3   2        663.83        616.40        20.58 o
   2  -3   2       2013.14       2115.92        47.37 o
   3  -3   2       5415.93       5284.42        96.77 o
   4  -3   2       1460.17       1351.31        32.07 o
   5  -3   2       1482.55       1441.63        38.66 o
   6  -3   2        112.65        115.78        17.95 o
   7  -3   2        502.75        466.85        27.34 o
   8  -3   2          8.95        -10.27        19.85 o
   9  -3   2         22.79         57.90        22.45 o
  10  -3   2         18.25         28.31        23.51 o
  11  -3   2          0.01         11.59        24.51 o
  12  -3   2          6.52         48.39        29.20 o
 -16  -2   2        137.63        152.25        33.37 o
 -15  -2   2         62.38         50.38        25.59 o
 -14  -2   2         21.09          5.09        23.80 o
 -13  -2   2        123.80        106.91        30.10 o
 -12  -2   2        572.18        547.90        64.09 o
 -11  -2   2         15.08         -1.69        20.54 o
 -10  -2   2        182.63        168.98        21.81 o
  -9  -2   2       3440.56       3518.43        81.55 o
  -8  -2   2        872.72        983.34        30.41 o
  -7  -2   2          6.81         26.13        10.71 o
  -6  -2   2       7683.99       7861.69       130.14 o
  -5  -2   2      13382.54      14661.68       236.81 o
  -4  -2   2      10499.26      11357.58       198.89 o
  -3  -2   2          2.81         -7.48         7.48 o
  -2  -2   2        226.77        210.69        10.78 o
  -1  -2   2       5206.65       5392.23       130.77 o
   0  -2   2        236.03        223.70        12.38 o
   1  -2   2       3412.74       3154.71        58.30 o
   2  -2   2       1026.36        879.22        21.90 o
   3  -2   2          2.57         -0.40         9.43 o
   4  -2   2        654.89        707.57        21.55 o
   5  -2   2          0.14          7.72        11.13 o
   6  -2   2          0.26          8.60        12.14 o
   7  -2   2          3.51          0.04        16.49 o
   8  -2   2        154.27        178.62        21.58 o
   9  -2   2        215.94        181.69        23.85 o
  10  -2   2        680.57        794.52        41.42 o
  11  -2   2        193.47        164.14        26.78 o
  12  -2   2          0.04         -5.69        25.20 o
  13  -2   2        125.54        151.99        37.77 o
 -15  -1   2        177.04        127.19        27.49 o
 -14  -1   2        204.82        227.36        34.18 o
 -13  -1   2         27.86          3.67        25.19 o
 -12  -1   2        677.03        622.03        44.06 o
 -11  -1   2         57.20         48.84        20.11 o
 -10  -1   2         11.64         -5.76        18.97 o
  -9  -1   2        232.74        248.29        25.80 o
  -8  -1   2       2158.96       2161.30        55.59 o
  -7  -1   2       4107.99       4277.93        87.80 o
  -6  -1   2        939.15       1026.76        26.41 o
  -5  -1   2       1978.50       2033.07        36.02 o
  -4  -1   2       1547.31       1836.42        32.71 o
  -3  -1   2      14943.43      16577.72       266.27 o
  -2  -1   2       9676.45      11200.32       220.34 o
  -1  -1   2          1.00         -0.16         5.29 o
   0  -1   2        182.97        184.11         7.86 o
   1  -1   2        599.17        532.76        13.77 o
   2  -1   2       6687.83       6107.40       100.73 o
   3  -1   2      12103.75      11628.19       207.10 o
   4  -1   2        108.03        117.82         9.20 o
   5  -1   2       1995.53       2009.23        43.66 o
   6  -1   2       1170.12       1309.15        33.94 o
   7  -1   2       1125.70       1132.97        34.34 o
   8  -1   2       3154.86       3222.36        84.71 o
   9  -1   2       1317.46       1388.25        49.94 o
  10  -1   2        377.67        349.24        29.51 o
  11  -1   2         52.84         56.39        24.07 o
  12  -1   2        389.40        443.98        33.43 o
  13  -1   2          2.47         -5.29        54.96 o
  14  -1   2         92.11         48.34        35.90 o
 -15   0   2        116.91        143.90        27.96 o
 -14   0   2          1.40         26.47        24.89 o
 -13   0   2        317.09        318.81        31.51 o
 -12   0   2       1566.36       1616.26        62.48 o
 -11   0   2       1623.66       1422.37        50.45 o
 -10   0   2        240.07        245.61        26.31 o
  -9   0   2          2.82         21.27        18.26 o
  -8   0   2        134.72        175.34        28.14 o
  -7   0   2        509.63        533.98        24.40 o
  -6   0   2        884.33        938.62        25.66 o
  -5   0   2       7490.67       7933.52       131.53 o
  -4   0   2        750.03        758.16        19.00 o
  -3   0   2       1189.35       1309.73        23.22 o
  -2   0   2       2779.49       3067.76        45.39 o
  -1   0   2       4058.13       4352.01        78.22 o
   0   0   2        360.48        333.69         9.88 o
   1   0   2        185.04        184.76        10.33 o
   2   0   2       7751.06       7011.99       113.31 o
   3   0   2       1833.31       1863.17        31.86 o
   4   0   2        594.40        583.67        19.95 o
   5   0   2          1.75          3.15         8.28 o
   6   0   2         82.98         84.24        11.39 o
   7   0   2       3059.60       2918.15        65.17 o
   8   0   2        171.02        165.26        16.23 o
   9   0   2       2044.74       1928.46        64.99 o
  10   0   2         36.70         46.70        20.66 o
  11   0   2          1.24         17.46        21.98 o
  12   0   2          6.40         15.00        23.25 o
  13   0   2         29.91         19.17        25.88 o
  14   0   2          0.03         28.53        34.97 o
 -15   1   2          9.48         24.96        25.93 o
 -14   1   2        113.02        101.39        26.98 o
 -13   1   2       1031.59       1079.95        54.41 o
 -12   1   2         17.39          4.39        22.24 o
 -11   1   2        203.49        199.91        27.56 o
 -10   1   2         31.92         25.12        19.09 o
  -9   1   2         12.36         14.87        16.94 o
  -8   1   2        576.09        559.73        73.72 o
  -7   1   2       3102.90       3317.77        88.73 o
  -6   1   2       1165.23       1199.55        33.26 o
  -5   1   2        820.56        837.01        23.72 o
  -4   1   2      13381.27      13223.61       214.92 o
  -3   1   2        396.07        343.30        11.96 o
  -2   1   2        134.98        140.00         8.17 o
  -1   1   2       1541.05       1553.33        27.78 o
   0   1   2        656.84        635.07        11.34 o
   1   1   2         86.93         96.49         4.58 o
   2   1   2       1398.66       1265.07        25.53 o
   3   1   2        856.46        729.60        16.88 o
   4   1   2       2114.03       2028.69        40.90 o
   5   1   2      11308.22      11170.33       181.70 o
   6   1   2         71.61         75.03         9.75 o
   7   1   2        759.65        682.59        24.11 o
   8   1   2       1190.12       1258.65        42.06 o
   9   1   2        219.34        205.90        17.71 o
  10   1   2          7.24         22.82        19.65 o
  11   1   2        308.01        271.49        25.77 o
  12   1   2        562.64        575.88        33.79 o
  13   1   2         34.69         25.92        24.52 o
  14   1   2         26.60         27.67        34.50 o
  15   1   2         18.49         13.53        35.40 o
 -14   2   2         15.41         22.25        29.37 o
 -13   2   2         19.49         20.71        24.15 o
 -12   2   2         14.52         14.78        23.52 o
 -11   2   2         11.60        -13.31        21.17 o
 -10   2   2          0.30         -0.90        19.67 o
  -9   2   2         19.97         29.69        18.06 o
  -8   2   2        338.44        309.01        38.68 o
  -7   2   2       1031.01       1011.43        35.68 o
  -6   2   2       1855.94       1699.90        53.62 o
  -5   2   2          2.25         -4.96        10.55 o
  -4   2   2       8375.68       8793.35       145.71 o
  -3   2   2         33.97         21.87         7.69 o
  -2   2   2        191.64        196.84        11.55 o
  -1   2   2       3754.11       3729.88        68.51 o
   0   2   2          2.00          4.85         4.40 o
   1   2   2       1462.97       1289.12        18.86 o
   2   2   2       5406.15       4654.50       157.11 o
   3   2   2       5872.48       5327.39       154.37 o
   4   2   2       7736.49       7075.12       136.30 o
   5   2   2        508.73        457.93        24.65 o
   6   2   2       2528.78       2444.30        44.82 o
   7   2   2        104.02        113.06        15.89 o
   8   2   2        767.74        741.85        25.51 o
   9   2   2          3.81          5.30        13.87 o
  10   2   2        219.10        223.02        18.91 o
  11   2   2       1304.06       1397.08        51.29 o
  12   2   2        362.91        370.32        29.39 o
  13   2   2        110.60         76.19        25.74 o
  14   2   2         63.85         57.41        46.29 o
  15   2   2         14.78        -19.50        42.91 o
 -13   3   2          6.48         24.38        24.38 o
 -12   3   2        127.21        132.09        42.59 o
 -11   3   2          0.15        -21.48        21.48 o
 -10   3   2        186.70        251.23        35.33 o
  -9   3   2       1602.79       1548.90        50.83 o
  -8   3   2        150.84        129.68        19.07 o
  -7   3   2         27.20         12.63        15.83 o
  -6   3   2       5502.20       5549.46       119.23 o
  -5   3   2        795.73        870.28        46.91 o
  -4   3   2        911.30        920.42        29.39 o
  -3   3   2       4341.36       4411.99        76.59 o
  -2   3   2       1877.25       1904.32        39.31 o
  -1   3   2        330.31        344.80        14.66 o
   0   3   2          0.26          1.88         6.07 o
   1   3   2      12841.96      12288.49       161.01 o
   2   3   2        491.20        467.05        10.64 o
   3   3   2       5431.78       4690.95       101.18 o
   4   3   2       2307.69       2061.96        49.02 o
   5   3   2       1756.90       1632.45        37.53 o
   6   3   2       1748.97       1716.94        33.60 o
   7   3   2        458.74        460.01        19.98 o
   8   3   2       2061.47       1932.34        42.65 o
   9   3   2        232.64        187.60        16.25 o
  10   3   2        580.65        552.73        26.17 o
  11   3   2        585.13        601.47        40.65 o
  12   3   2        244.36        205.11        25.42 o
  13   3   2         42.23         25.91        46.85 o
  14   3   2        414.53        415.27        43.31 o
  15   3   2         30.73        -29.39        34.28 o
  16   3   2          0.22         58.49        37.29 o
 -13   4   2        245.87        268.83        30.26 o
 -12   4   2         22.50         44.20        31.69 o
 -11   4   2        936.40        997.20        51.34 o
 -10   4   2       2234.44       2271.27        66.78 o
  -9   4   2          4.27          5.71        19.54 o
  -8   4   2        418.33        469.06        28.36 o
  -7   4   2        364.03        371.09        39.53 o
  -6   4   2       1841.62       1906.35        51.80 o
  -5   4   2         42.00         41.91        11.40 o
  -4   4   2         73.47         68.56        11.54 o
  -3   4   2        512.10        560.50        20.54 o
  -2   4   2       5737.95       5385.03        99.58 o
  -1   4   2        180.01        160.37        10.97 o
   0   4   2       1252.97       1130.10        27.57 o
   1   4   2       3792.26       3615.16        57.12 o
   2   4   2       6238.62       5784.19        77.85 o
   3   4   2        622.64        588.30        14.18 o
   4   4   2        478.24        398.62        18.31 o
   5   4   2       4028.14       3889.67        80.02 o
   6   4   2        694.79        604.51        19.84 o
   7   4   2        736.88        736.84        23.06 o
   8   4   2        725.63        688.93        25.75 o
   9   4   2        180.42        186.21        15.80 o
  10   4   2        231.99        199.37        17.59 o
  11   4   2        906.28        810.92        46.10 o
  12   4   2        325.00        342.84        27.08 o
  13   4   2        242.73        218.17        26.38 o
  14   4   2        174.75        137.10        30.36 o
  15   4   2          0.07          8.70        34.28 o
  16   4   2         37.12         69.56        37.98 o
 -12   5   2        700.22        850.24        64.35 o
 -11   5   2        330.42        314.57        29.37 o
 -10   5   2        132.27        104.01        23.66 o
  -9   5   2          0.91         22.35        25.38 o
  -8   5   2         45.38         46.19        19.90 o
  -7   5   2        729.30        664.95        50.93 o
  -6   5   2         89.80         94.35        17.10 o
  -5   5   2        635.48        595.30        29.71 o
  -4   5   2        284.33        258.32        28.81 o
  -3   5   2        842.93        731.50        23.67 o
  -2   5   2       2356.41       2630.32        45.69 o
  -1   5   2       6030.88       5661.13        88.83 o
   0   5   2       1928.10       1934.50        45.54 o
   1   5   2        159.21        126.69         8.93 o
   2   5   2        501.57        444.43        13.71 o
   3   5   2       2754.70       2727.15        51.41 o
   4   5   2       2288.82       2152.52        46.91 o
   5   5   2        400.87        384.68        13.96 o
   6   5   2       1604.03       1480.39        29.55 o
   7   5   2         42.69         16.40        11.78 o
   8   5   2       3496.12       3498.95        75.30 o
   9   5   2          1.54        -13.01        13.01 o
  10   5   2        646.23        618.54        28.34 o
  11   5   2          0.36         -6.96        16.16 o
  12   5   2        397.29        413.58        45.18 o
  13   5   2         41.87         40.81        23.72 o
  14   5   2        109.18        108.15        26.59 o
  15   5   2          5.42         -9.82        33.34 o
  16   5   2         62.10         99.41        38.69 o
 -11   6   2        116.35        133.31        29.09 o
 -10   6   2          1.58         15.85        28.93 o
  -9   6   2         37.23         18.90        22.12 o
  -8   6   2        153.48        171.98        23.18 o
  -7   6   2        624.49        609.12        54.55 o
  -6   6   2        160.83        171.91        20.52 o
  -5   6   2          4.41         -2.44        15.38 o
  -4   6   2       1812.44       1882.04        50.05 o
  -3   6   2        332.67        327.96        18.37 o
  -2   6   2          8.12          8.35         9.66 o
  -1   6   2       1776.09       1892.01        38.85 o
   0   6   2       3708.32       3716.33        73.83 o
   1   6   2        888.59        890.67        44.33 o
   2   6   2        301.52        288.50        26.84 o
   3   6   2       6130.71       6400.65        91.79 o
   4   6   2       2722.81       3147.49        50.55 o
   5   6   2       2755.15       2729.52        44.92 o
   6   6   2         38.97         25.40         8.61 o
   7   6   2       6082.75       5653.53       115.70 o
   8   6   2        836.56        755.71        26.75 o
   9   6   2        122.05        140.49        15.25 o
  10   6   2       1547.02       1504.62        47.99 o
  11   6   2        281.84        293.69        20.74 o
  12   6   2       1017.07        963.20        44.47 o
  13   6   2        639.60        670.11        38.27 o
  14   6   2         98.61        139.21        27.36 o
  15   6   2         17.04         35.34        47.73 o
  16   6   2         18.09         -4.74        41.46 o
  17   6   2         22.70         79.59        40.49 o
 -11   7   2        147.59        402.11       108.00 o
 -10   7   2         68.23         40.83        29.46 o
  -9   7   2        138.45        126.91        25.11 o
  -8   7   2        555.46        617.57        57.61 o
  -7   7   2        208.00        214.45        31.18 o
  -6   7   2        118.23        158.60        25.32 o
  -5   7   2        384.03        412.76        29.94 o
  -4   7   2        810.57        820.57        34.28 o
  -3   7   2        217.45        266.93        32.52 o
  -2   7   2         88.60        122.57        19.90 o
  -1   7   2       2629.93       2601.82        53.80 o
   0   7   2       1449.71       1454.81        48.01 o
   1   7   2          0.73          5.85        11.37 o
   2   7   2        679.41        667.96        36.82 o
   3   7   2       3375.51       3490.74        59.03 o
   4   7   2        951.86        957.13        21.01 o
   5   7   2        521.81        492.02        16.48 o
   6   7   2         34.42         37.67        10.52 o
   7   7   2        107.44         96.08        12.14 o
   8   7   2        443.73        385.20        20.59 o
   9   7   2        776.78        793.58        28.63 o
  10   7   2        359.31        356.42        20.38 o
  11   7   2       1694.92       1640.31        70.06 o
  12   7   2         79.60         71.58        23.25 o
  13   7   2        671.60        667.88        36.35 o
  14   7   2        110.83        119.62        27.34 o
  15   7   2        102.78        123.29        40.98 o
  16   7   2        136.09        173.72        38.99 o
  17   7   2          0.41         27.41        67.98 o
 -10   8   2          3.07         26.71        28.29 o
  -9   8   2          0.07         13.19        27.32 o
  -8   8   2          5.72         17.60        22.17 o
  -7   8   2         52.62         83.99        22.18 o
  -6   8   2        201.93        174.07        21.87 o
  -5   8   2         58.11         73.66        19.28 o
  -4   8   2        188.53        184.21        19.20 o
  -3   8   2          6.80         -8.77        14.57 o
  -2   8   2        142.33        123.19        14.31 o
  -1   8   2        160.41        155.37        13.32 o
   0   8   2        309.00        296.34        37.12 o
   1   8   2       4875.36       4726.77        91.21 o
   2   8   2       4199.79       4037.26        73.16 o
   3   8   2        744.74        683.49        29.53 o
   4   8   2        218.25        203.34        10.56 o
   5   8   2         16.19         28.14        11.01 o
   6   8   2         60.07         46.24        11.25 o
   7   8   2        331.35        357.59        21.81 o
   8   8   2        143.27        156.16        14.17 o
   9   8   2          9.21         11.69        14.19 o
  10   8   2       1216.51       1284.97        41.62 o
  11   8   2        245.62        315.08        21.81 o
  12   8   2        476.47        540.41        32.54 o
  13   8   2         15.59         30.67        24.38 o
  14   8   2        141.36        142.99        31.03 o
  15   8   2        172.30        207.83        38.67 o
  16   8   2        116.96        135.78        40.02 o
  17   8   2        107.24        107.47        58.82 o
  -9   9   2          0.02        -25.23        28.79 o
  -8   9   2          1.97        -17.65        26.87 o
  -7   9   2        144.87        142.38        29.75 o
  -6   9   2         78.08         62.86        21.61 o
  -5   9   2         53.57         43.26        19.26 o
  -4   9   2        251.50        220.75        20.73 o
  -3   9   2         63.72         33.28        16.35 o
  -2   9   2        207.00        212.83        18.23 o
  -1   9   2        463.80        488.92        47.51 o
   0   9   2        579.86        577.50       117.11 o
   1   9   2        892.31        935.92        36.66 o
   2   9   2        645.95        642.00        26.05 o
   3   9   2        400.35        371.79        20.92 o
   4   9   2        618.58        671.50        25.26 o
   5   9   2          6.75         23.59        10.93 o
   6   9   2       2310.84       2548.26        75.30 o
   7   9   2         66.78         70.17        12.88 o
   8   9   2         91.80        109.78        14.10 o
   9   9   2        995.10        997.29        31.25 o
  10   9   2       1532.87       1378.52        41.37 o
  11   9   2        174.41        138.86        19.57 o
  12   9   2        362.71        386.10        32.37 o
  13   9   2         28.29          2.02        33.39 o
  14   9   2         41.30         29.48        40.02 o
  15   9   2         46.78        104.32        37.30 o
  16   9   2         32.29         16.72        36.84 o
  17   9   2         44.43         79.06        65.09 o
  -8  10   2         23.75         28.39        30.79 o
  -7  10   2         24.71         33.38        28.14 o
  -6  10   2        503.96        544.10        38.82 o
  -5  10   2        594.90        533.04        50.86 o
  -4  10   2          5.98          8.25        24.73 o
  -3  10   2        685.57        747.62        39.23 o
  -2  10   2       1600.23       1676.09        64.45 o
  -1  10   2        821.03        864.53        65.37 o
   0  10   2        871.49        943.39        47.62 o
   1  10   2        544.46        468.03        25.53 o
   2  10   2        109.13        133.78        19.04 o
   3  10   2         36.07         28.83        16.70 o
   4  10   2       1193.03       1239.81        34.25 o
   5  10   2          0.67         -9.68        10.31 o
   6  10   2        330.25        320.81        16.50 o
   7  10   2          1.98          1.84        12.77 o
   8  10   2         22.64         32.47        14.03 o
   9  10   2        424.16        428.57        20.47 o
  10  10   2          3.42         17.97        15.59 o
  11  10   2        373.06        455.45        30.40 o
  12  10   2        575.23        613.94        34.92 o
  13  10   2         58.88         77.15        26.42 o
  14  10   2        402.36        430.07        44.94 o
  15  10   2        557.97        603.92        50.65 o
  16  10   2         48.79         25.83       105.11 o
  17  10   2         15.75         42.84        61.23 o
  -7  11   2         18.92        -43.39        43.39 o
  -6  11   2          1.24         17.20        29.00 o
  -5  11   2         70.04         75.13        29.30 o
  -4  11   2        147.53         82.34        27.53 o
  -3  11   2          5.62        -23.86        23.86 o
  -2  11   2        481.20        479.33        69.86 o
  -1  11   2        876.18        861.28        50.86 o
   0  11   2         93.05        106.18        22.91 o
   1  11   2       1310.20       1342.80        49.34 o
   2  11   2       4431.78       4565.83       105.41 o
   3  11   2          0.51          2.75        18.46 o
   4  11   2       3448.01       3414.63        81.86 o
   5  11   2         62.65         63.45        18.26 o
   6  11   2          0.35         22.49        15.26 o
   7  11   2          0.62         -5.50        16.65 o
   8  11   2        526.19        487.53        25.73 o
   9  11   2         44.66         38.55        19.49 o
  10  11   2        827.65        809.75        37.59 o
  11  11   2         19.58          6.59        23.62 o
  12  11   2       1049.16       1103.42        51.63 o
  13  11   2         29.01         21.38        26.99 o
  14  11   2          1.06        -34.71        50.63 o
  15  11   2        155.15        164.20        40.49 o
  16  11   2        313.99        444.78        48.88 o
  17  11   2          0.83         49.52        98.36 o
  -5  12   2         11.22         -1.31        37.34 o
  -4  12   2        117.49        160.84        42.44 o
  -3  12   2          8.51         37.51        37.53 o
  -2  12   2          5.55          8.68        26.95 o
  -1  12   2        219.01        184.77        29.49 o
   0  12   2          7.32         -3.94        22.66 o
   1  12   2        245.64        264.02        25.88 o
   2  12   2         27.39         37.61        21.59 o
   3  12   2         72.47         72.46        21.36 o
   4  12   2         52.75         50.93        22.63 o
   5  12   2       1367.44       1522.73        54.85 o
   6  12   2         12.32        -17.91        19.73 o
   7  12   2          5.62          5.24        16.94 o
   8  12   2         49.17         54.77        18.72 o
   9  12   2        700.39        657.93        32.00 o
  10  12   2        573.41        503.64        28.22 o
  11  12   2        642.16        657.17        35.77 o
  12  12   2        146.54        133.71        28.20 o
  13  12   2         62.03        127.27        63.16 o
  14  12   2        101.21        126.91        48.21 o
  15  12   2        350.00        402.82        45.57 o
  16  12   2        118.08        243.82        87.75 o
  -4  13   2        251.35        312.46        37.43 o
  -3  13   2          3.55         35.49        30.07 o
  -2  13   2        114.50        156.34        32.02 o
  -1  13   2         33.01         22.69        25.88 o
   0  13   2         66.43         79.03        25.62 o
   1  13   2          1.15         -5.35        25.75 o
   2  13   2        979.17       1038.07        58.32 o
   3  13   2          1.42        -23.72        23.72 o
   4  13   2        223.58        180.43        26.94 o
   5  13   2         13.33         12.94        23.89 o
   6  13   2         38.19         64.50        25.48 o
   7  13   2        764.73        732.03        42.56 o
   8  13   2          4.47         14.39        18.54 o
   9  13   2        166.76        163.65        27.06 o
  10  13   2         24.77         11.29        21.78 o
  11  13   2          0.06         23.03        22.49 o
  12  13   2        182.61        266.99        34.19 o
  13  13   2         28.63         29.03        37.61 o
  14  13   2         45.70        137.55        78.59 o
  15  13   2         42.97        114.10        66.54 o
  16  13   2          1.43         79.07        84.86 o
  -2  14   2         15.03        -23.01        64.58 o
  -1  14   2          0.20        -23.63        28.49 o
   0  14   2        247.97        265.68        32.77 o
   1  14   2        656.73        670.55        43.52 o
   2  14   2        212.03        250.35        31.53 o
   3  14   2          6.99         16.62        26.53 o
   4  14   2        621.74        649.19        69.85 o
   5  14   2          7.72         33.62        26.42 o
   6  14   2        170.51        200.36        29.56 o
   7  14   2         87.86         29.27        28.78 o
   8  14   2         27.43          4.60        26.05 o
   9  14   2        101.80        137.36        28.37 o
  10  14   2        283.00        242.80        33.23 o
  11  14   2          2.03         -9.64        29.13 o
  12  14   2         22.05         13.54        32.95 o
  13  14   2         34.79        159.40        49.18 o
  14  14   2        215.80        250.42        78.11 o
  15  14   2          6.87         65.11        40.50 o
  -1  15   2         49.96         60.46        51.11 o
   0  15   2        146.06        132.70        31.50 o
   1  15   2          1.94         15.27        28.93 o
   2  15   2        139.26        136.24        30.18 o
   3  15   2          2.74         41.83        28.67 o
   4  15   2          1.67        -25.32        38.70 o
   5  15   2          8.84         24.94        39.06 o
   6  15   2          8.06         22.00        27.67 o
   7  15   2          8.97         13.28        29.72 o
   8  15   2        129.19        159.57        40.79 o
   9  15   2         18.73         30.39        27.34 o
  10  15   2         58.27         80.47        36.84 o
  11  15   2         25.99         41.90        37.04 o
  12  15   2         20.72        -11.39        36.37 o
  13  15   2        194.50        140.79        56.89 o
  14  15   2         85.94        117.64        54.96 o
  15  15   2         15.73         75.21        57.86 o
   2  16   2          9.18         17.34        30.28 o
   3  16   2         45.88         64.06        31.08 o
   4  16   2         48.07         62.27        30.92 o
   5  16   2          2.24         51.17        32.29 o
   6  16   2         64.06         80.04        30.69 o
   7  16   2          4.64        -11.78        29.59 o
   8  16   2        125.40        136.32        33.19 o
   9  16   2         63.06         74.89        38.58 o
  10  16   2          1.65         44.88        49.66 o
  11  16   2         30.34         36.68        38.85 o
  12  16   2         28.87         23.36        38.30 o
  13  16   2         13.46        -38.99        38.99 o
   5  17   2          1.62        -18.42        35.55 o
   6  17   2         90.13        127.49        42.97 o
   7  17   2         51.20        135.35        41.15 o
   8  17   2         15.97        106.55        53.04 o
   9  17   2        212.42        146.53        42.81 o
  10  17   2        124.34         69.32        40.36 o
  11  17   2        103.84        127.27        45.32 o
 -11 -15   3          6.76         14.27        37.84 o
 -10 -15   3          0.76         -0.45        36.44 o
  -9 -15   3          7.97         38.98        35.75 o
  -8 -15   3          6.15          6.56        35.75 o
  -7 -15   3          5.44         11.13        46.29 o
  -6 -15   3          0.09         40.24        32.51 o
  -5 -15   3          1.91         76.40        31.46 o
  -4 -15   3         31.33         47.88        34.24 o
 -13 -14   3          1.69        -36.80        36.80 o
 -12 -14   3          8.21         21.52        36.44 o
 -11 -14   3         45.18         16.73        36.47 o
 -10 -14   3         30.85        -13.88        36.16 o
  -9 -14   3         69.90         53.52        34.69 o
  -8 -14   3         12.99        -27.08        27.08 o
  -7 -14   3        106.64        150.71        35.52 o
  -6 -14   3          0.71         21.45        28.54 o
  -5 -14   3         58.03         79.57        37.16 o
  -4 -14   3          9.58         60.28        43.53 o
  -3 -14   3         54.07         40.65        29.23 o
  -2 -14   3         55.86         41.59        31.01 o
  -1 -14   3          1.69         23.53        44.91 o
 -15 -13   3         67.59         22.18        59.79 o
 -14 -13   3         23.57         38.88        48.70 o
 -13 -13   3          1.26         20.19        36.47 o
 -12 -13   3         62.30         76.07        36.47 o
 -11 -13   3        231.85        184.26        38.41 o
 -10 -13   3        207.60        221.56        30.08 o
  -9 -13   3         51.71         17.16        26.49 o
  -8 -13   3        559.25        518.13        34.87 o
  -7 -13   3         25.19         48.41        27.07 o
  -6 -13   3          0.05         13.82        26.58 o
  -5 -13   3         99.99        110.24        28.11 o
  -4 -13   3         35.40         41.40        31.35 o
  -3 -13   3          1.96         -3.84        27.67 o
  -2 -13   3        126.34        160.51        30.32 o
  -1 -13   3          0.02          0.25        28.55 o
   0 -13   3          3.19        -43.89        43.89 o
   1 -13   3          0.93         -9.64        34.01 o
 -15 -12   3         70.18         59.22        38.17 o
 -14 -12   3          7.61        -13.73        35.68 o
 -13 -12   3          2.21          2.83        34.69 o
 -12 -12   3          0.11         63.93        34.43 o
 -11 -12   3          6.16         43.13        32.38 o
 -10 -12   3        357.21        307.37        30.60 o
  -9 -12   3          2.35         -1.60        24.85 o
  -8 -12   3          1.15         23.69        24.45 o
  -7 -12   3        221.93        211.40        28.39 o
  -6 -12   3        618.04        588.97        35.61 o
  -5 -12   3          7.53          6.81        25.42 o
  -4 -12   3        247.33        232.03        29.48 o
  -3 -12   3         93.92         86.08        27.17 o
  -2 -12   3         58.51         43.54        27.38 o
  -1 -12   3        227.74        248.24        31.08 o
   0 -12   3          3.49        -16.61        33.75 o
   1 -12   3        176.88        220.56        37.16 o
   2 -12   3         47.78        107.59        49.18 o
 -16 -11   3         12.44        -71.14       113.79 o
 -15 -11   3         25.36         10.61        36.82 o
 -14 -11   3          7.37        -34.09        34.09 o
 -13 -11   3         47.02         51.96        34.07 o
 -12 -11   3        502.60        460.88        42.94 o
 -11 -11   3        158.98        167.64        34.39 o
 -10 -11   3        300.81        281.89        29.01 o
  -9 -11   3          8.02          2.82        24.00 o
  -8 -11   3         46.38         38.47        24.75 o
  -7 -11   3        567.76        563.36        33.21 o
  -6 -11   3        101.54         91.76        25.29 o
  -5 -11   3        148.76        149.89        26.15 o
  -4 -11   3          1.00          2.38        24.15 o
  -3 -11   3        298.43        266.54        28.43 o
  -2 -11   3          0.10          6.76        25.44 o
  -1 -11   3        880.67       1019.36        71.36 o
   0 -11   3        160.15        156.01        32.71 o
   1 -11   3         86.27         59.30        31.37 o
   2 -11   3          3.09        -10.71        31.34 o
   3 -11   3        109.11         26.31        33.06 o
   4 -11   3        143.99        175.72        40.02 o
 -16 -10   3         23.12        -47.57        62.58 o
 -15 -10   3          3.54          6.21        35.20 o
 -14 -10   3        129.88        119.98        37.12 o
 -13 -10   3        317.23        338.01        39.88 o
 -12 -10   3        155.67        141.45        63.16 o
 -11 -10   3         26.18         15.11        30.88 o
 -10 -10   3         47.72         62.32        29.30 o
  -9 -10   3          2.63         -5.82        22.32 o
  -8 -10   3        865.15        962.27        66.37 o
  -7 -10   3        330.68        378.15        27.84 o
  -6 -10   3        891.02       1000.95        45.57 o
  -5 -10   3        125.15        116.29        23.82 o
  -4 -10   3       1545.48       1628.99        50.38 o
  -3 -10   3          0.89        -21.92        21.92 o
  -2 -10   3        194.42        187.31        25.68 o
  -1 -10   3          4.55         37.17        27.17 o
   0 -10   3         83.60         75.28        29.22 o
   1 -10   3         65.53         82.61        29.98 o
   2 -10   3         73.29         96.41        30.66 o
   3 -10   3         52.95         61.17        31.34 o
   4 -10   3         36.25         26.06        32.38 o
   5 -10   3        182.76        218.11        38.11 o
 -17  -9   3         80.32        -71.36        71.36 o
 -16  -9   3          0.90        -30.46        30.46 o
 -15  -9   3        182.74        168.54        37.43 o
 -14  -9   3        643.95        547.31        48.21 o
 -13  -9   3         13.77         63.42        32.71 o
 -12  -9   3         18.72         34.69        30.66 o
 -11  -9   3        114.02         83.28        49.18 o
 -10  -9   3         49.41         32.01        27.86 o
  -9  -9   3        570.18        671.50        59.90 o
  -8  -9   3        212.88        237.91        24.62 o
  -7  -9   3        622.97        716.53        50.25 o
  -6  -9   3        112.97        100.62        22.13 o
  -5  -9   3        828.33        858.24        41.53 o
  -4  -9   3        363.71        365.31        21.84 o
  -3  -9   3         33.06         47.59        16.07 o
  -2  -9   3        453.38        430.53        23.54 o
  -1  -9   3        721.60        732.24        48.40 o
   0  -9   3        334.13        374.85        64.13 o
   1  -9   3        367.77        393.07        34.77 o
   2  -9   3        398.66        376.51        34.75 o
   3  -9   3         25.34         67.64        29.98 o
   4  -9   3         89.96         76.35        30.97 o
   5  -9   3        233.10        160.03        34.43 o
   6  -9   3          9.78         16.18        32.38 o
   7  -9   3         73.86         72.49        34.43 o
 -17  -8   3          4.11        -61.34        68.46 o
 -16  -8   3        108.94         49.22        31.07 o
 -15  -8   3          2.15         62.10        34.43 o
 -14  -8   3         87.50         45.97        33.22 o
 -13  -8   3        429.20        440.27        39.53 o
 -12  -8   3        264.06        312.09        35.79 o
 -11  -8   3         26.05         17.38        40.50 o
 -10  -8   3       1041.89       1176.91       116.20 o
  -9  -8   3         16.53         37.55        24.71 o
  -8  -8   3        169.88        183.97        17.78 o
  -7  -8   3        246.23        264.89        22.18 o
  -6  -8   3         10.45         11.35        16.10 o
  -5  -8   3        118.28        143.53        18.52 o
  -4  -8   3       1623.32       1708.48        53.62 o
  -3  -8   3         37.56         64.19        15.83 o
  -2  -8   3         58.71         63.61        18.15 o
  -1  -8   3        628.13        592.00        41.13 o
   0  -8   3          0.15          0.09        16.31 o
   1  -8   3        955.74        953.73        39.57 o
   2  -8   3         15.02         33.56        28.93 o
   3  -8   3        744.23        637.31        40.57 o
   4  -8   3         88.95         65.08        23.89 o
   5  -8   3          3.17          4.08        28.97 o
   6  -8   3         51.34         32.30        31.37 o
   7  -8   3        137.43        169.71        49.18 o
   8  -8   3        151.81        162.00        50.14 o
 -17  -7   3        118.72         76.66        42.63 o
 -16  -7   3         35.92         45.25        34.76 o
 -15  -7   3         66.36         88.95        40.02 o
 -14  -7   3        817.46        822.96        93.52 o
 -13  -7   3         68.25         44.84        30.68 o
 -12  -7   3        841.89        954.18        58.95 o
 -11  -7   3        250.15        293.75        32.94 o
 -10  -7   3         94.87         45.47        25.80 o
  -9  -7   3        131.78        105.84        18.27 o
  -8  -7   3        188.81        170.63        18.23 o
  -7  -7   3        866.01        905.32        47.46 o
  -6  -7   3        221.73        215.52        19.47 o
  -5  -7   3        170.57        142.52        16.54 o
  -4  -7   3         57.62         70.17        15.77 o
  -3  -7   3        158.14        126.94        17.62 o
  -2  -7   3       2074.72       2078.29        72.27 o
  -1  -7   3        478.87        488.95        40.93 o
   0  -7   3          2.85          9.69        14.71 o
   1  -7   3        267.23        216.64        19.60 o
   2  -7   3        266.35        258.05        50.14 o
   3  -7   3        108.24         82.52        22.60 o
   4  -7   3        214.06        162.33        28.61 o
   5  -7   3        267.74        284.88        37.13 o
   6  -7   3         85.77        110.43        24.45 o
   7  -7   3         89.36        113.72        33.88 o
   8  -7   3        102.40        135.07        38.85 o
   9  -7   3        140.22        226.53        44.84 o
 -17  -6   3        362.81        391.41        65.09 o
 -16  -6   3         18.31         -8.26        35.81 o
 -15  -6   3        204.98        135.82        30.54 o
 -14  -6   3          1.43         18.44        30.29 o
 -13  -6   3         29.60        -22.77        22.77 o
 -12  -6   3        700.90        685.52        43.64 o
 -11  -6   3        883.48       1076.58        56.93 o
 -10  -6   3         50.68          7.75        24.52 o
  -9  -6   3        168.59        149.83        18.27 o
  -8  -6   3        764.32        813.94        33.90 o
  -7  -6   3         10.17         35.04        19.90 o
  -6  -6   3         27.38         36.18        17.16 o
  -5  -6   3       5088.52       5640.65       196.32 o
  -4  -6   3        152.61        173.65        17.75 o
  -3  -6   3       2138.93       2091.16        52.42 o
  -2  -6   3       1315.33       1319.68        46.90 o
  -1  -6   3        396.68        359.19        23.52 o
   0  -6   3        895.62        850.21        47.91 o
   1  -6   3       1924.12       1795.95        81.67 o
   2  -6   3       2224.44       2202.26        53.13 o
   3  -6   3       2335.07       2349.09        80.78 o
   4  -6   3         77.57         76.26        20.00 o
   5  -6   3        110.77        143.53        22.61 o
   6  -6   3        137.81        119.18        24.06 o
   7  -6   3         53.93         24.72        23.55 o
   8  -6   3        348.33        375.64        41.04 o
   9  -6   3         49.95         35.21        25.68 o
  10  -6   3         26.79         43.83        36.09 o
 -17  -5   3         22.25         10.44        41.33 o
 -16  -5   3         13.81          8.35        31.97 o
 -15  -5   3        153.43         92.15        30.15 o
 -14  -5   3       1163.98       1199.23        66.73 o
 -13  -5   3         70.70         82.44        29.30 o
 -12  -5   3          4.55         25.94        21.81 o
 -11  -5   3       1306.60       1359.51        76.18 o
 -10  -5   3         20.74         23.71        23.06 o
  -9  -5   3        638.76        669.72        48.72 o
  -8  -5   3       5642.07       5930.10       317.17 o
  -7  -5   3       1312.06       1366.85        54.20 o
  -6  -5   3        259.66        298.07        15.67 o
  -5  -5   3        538.68        673.18        20.03 o
  -4  -5   3        118.32        117.32        11.07 o
  -3  -5   3       3068.91       3089.36        69.15 o
  -2  -5   3       4300.75       4304.94        82.40 o
  -1  -5   3        885.63        963.79        33.38 o
   0  -5   3       2991.00       3091.07        77.38 o
   1  -5   3         34.86         37.60        11.35 o
   2  -5   3          0.88         16.00        12.62 o
   3  -5   3       2460.18       2531.91        68.29 o
   4  -5   3         77.43         64.79        17.89 o
   5  -5   3         90.74        117.71        20.64 o
   6  -5   3        350.87        425.30        27.98 o
   7  -5   3        657.12        669.31        37.83 o
   8  -5   3         63.27         59.87        24.24 o
   9  -5   3          0.14         -3.38        24.18 o
  10  -5   3         13.38         26.67        25.68 o
  11  -5   3        189.89        226.00        40.36 o
 -16  -4   3         20.50          4.49        29.24 o
 -15  -4   3        173.19        173.31        31.30 o
 -14  -4   3         61.24         23.60        26.03 o
 -13  -4   3         17.33         14.70        28.24 o
 -12  -4   3        131.72        117.49        33.90 o
 -11  -4   3          3.97         -4.05        13.82 o
 -10  -4   3        501.31        528.08        25.50 o
  -9  -4   3       2563.82       2686.38        99.22 o
  -8  -4   3       2072.77       2112.39       150.28 o
  -7  -4   3       1105.82       1275.48        40.61 o
  -6  -4   3        321.02        304.56        14.45 o
  -5  -4   3        353.99        352.19        14.92 o
  -4  -4   3       3320.32       3577.44        75.69 o
  -3  -4   3       1169.93       1269.59        33.78 o
  -2  -4   3       3191.24       3390.94        93.50 o
  -1  -4   3       1424.04       1595.79        34.12 o
   0  -4   3       4027.14       3914.71        77.23 o
   1  -4   3       1267.66       1196.49        32.54 o
   2  -4   3        552.73        499.80        21.87 o
   3  -4   3         66.88         56.10        11.17 o
   4  -4   3       1112.64       1061.34        38.77 o
   5  -4   3          4.58         -6.59        16.53 o
   6  -4   3        113.70         94.83        20.17 o
   7  -4   3        115.53        103.51        21.92 o
   8  -4   3          6.08         -4.37        25.33 o
   9  -4   3         75.50         62.69        31.37 o
  10  -4   3         47.13         64.94        25.70 o
  11  -4   3         17.47          5.74        33.91 o
 -16  -3   3         91.63         49.16        30.46 o
 -15  -3   3        533.42        523.25        53.55 o
 -14  -3   3        104.78        101.35        29.65 o
 -13  -3   3       1137.27       1162.23        74.01 o
 -12  -3   3        182.82        127.88        24.69 o
 -11  -3   3        440.96        359.54        44.81 o
 -10  -3   3        667.31        687.81        34.46 o
  -9  -3   3        540.64        537.22        27.35 o
  -8  -3   3       3898.16       4374.92        97.68 o
  -7  -3   3          7.20        -12.47        12.47 o
  -6  -3   3         49.83         41.32         9.67 o
  -5  -3   3         26.83         21.47         8.79 o
  -4  -3   3        681.80        714.02        23.42 o
  -3  -3   3       1974.84       2218.99        48.81 o
  -2  -3   3         49.73         65.56         9.67 o
  -1  -3   3       9994.38       9766.05       223.81 o
   0  -3   3       9685.74       9322.69       185.26 o
   1  -3   3       1112.58       1211.27        30.26 o
   2  -3   3       4354.84       4490.32        83.39 o
   3  -3   3        273.90        292.90        13.95 o
   4  -3   3       2730.93       2667.70        59.89 o
   5  -3   3       1579.96       1543.36        41.06 o
   6  -3   3        704.11        685.77        35.73 o
   7  -3   3        189.64        216.09        23.05 o
   8  -3   3          5.25          5.18        20.53 o
   9  -3   3        211.45        199.53        25.64 o
  10  -3   3          0.14         18.62        25.39 o
  11  -3   3        277.95        296.79        30.85 o
  12  -3   3         65.24         64.88        53.52 o
 -16  -2   3        555.17        619.78        42.60 o
 -15  -2   3        116.83         98.93        26.68 o
 -14  -2   3        679.85        720.21        42.03 o
 -13  -2   3        362.33        344.60        32.58 o
 -12  -2   3       1102.37       1136.54        58.93 o
 -11  -2   3        216.37        191.96        33.43 o
 -10  -2   3        312.44        304.16        39.22 o
  -9  -2   3        766.45        780.17        33.98 o
  -8  -2   3       2477.27       2803.55        58.98 o
  -7  -2   3         47.49         56.42        11.27 o
  -6  -2   3       2546.18       2637.55        49.39 o
  -5  -2   3       7269.34       8033.54       145.20 o
  -4  -2   3         69.70         70.09         9.88 o
  -3  -2   3        255.18        356.57        16.61 o
  -2  -2   3       1294.94       1437.80        39.32 o
  -1  -2   3        434.85        486.69        21.31 o
   0  -2   3      11349.69      10546.71       208.41 o
   1  -2   3       1357.45       1212.16        26.78 o
   2  -2   3         14.44         20.25         9.66 o
   3  -2   3         10.48         14.19         8.06 o
   4  -2   3        452.05        462.71        22.43 o
   5  -2   3       3812.31       3807.44        81.34 o
   6  -2   3        246.97        258.11        16.97 o
   7  -2   3       1874.79       1827.18        56.29 o
   8  -2   3         43.90         46.90        19.95 o
   9  -2   3        204.61        209.61        24.56 o
  10  -2   3         43.35         57.70        23.12 o
  11  -2   3          0.04         -5.55        23.36 o
  12  -2   3          1.68         -6.86        32.20 o
  13  -2   3          6.87         14.87        34.03 o
 -16  -1   3         68.40        118.84        31.61 o
 -15  -1   3         42.57          3.37        25.68 o
 -14  -1   3        196.92        146.61        33.68 o
 -13  -1   3        220.15        239.67        29.58 o
 -12  -1   3        106.10         86.90        22.35 o
 -11  -1   3        966.64        957.68        48.07 o
 -10  -1   3        670.92        689.03        51.74 o
  -9  -1   3          2.52          4.92        17.52 o
  -8  -1   3        108.98        130.54        15.47 o
  -7  -1   3       1706.92       1716.78        36.92 o
  -6  -1   3       7104.21       7425.39       114.70 o
  -5  -1   3         43.10         35.65         9.31 o
  -4  -1   3       1162.41       1277.03        26.30 o
  -3  -1   3       1686.05       1896.56        35.99 o
  -2  -1   3        332.57        363.82        18.53 o
  -1  -1   3       6187.32       6559.58       150.69 o
   0  -1   3      17866.23      17491.09       306.40 o
   1  -1   3          9.06         13.84         6.29 o
   2  -1   3       1044.29       1031.80        26.45 o
   3  -1   3       1572.19       1613.78        32.48 o
   4  -1   3         37.99         24.51         7.87 o
   5  -1   3        101.80        107.77        12.36 o
   6  -1   3       1158.92       1145.64        37.72 o
   7  -1   3        997.14       1015.23        33.20 o
   8  -1   3       1413.65       1448.28        49.33 o
   9  -1   3       1322.02       1298.18        49.19 o
  10  -1   3         10.37         -0.12        21.56 o
  11  -1   3          0.43         -2.32        22.59 o
  12  -1   3         21.91         34.84        25.75 o
  13  -1   3        118.47        130.61        36.14 o
 -15   0   3        138.06         89.72        28.54 o
 -14   0   3         15.89          6.99        24.23 o
 -13   0   3          0.90        -22.40        22.40 o
 -12   0   3        247.81        248.27        28.11 o
 -11   0   3        104.82        105.34        24.72 o
 -10   0   3         21.28          9.55        19.64 o
  -9   0   3        445.88        395.35        25.53 o
  -8   0   3        352.44        386.60        29.79 o
  -7   0   3        117.01         89.32        14.67 o
  -6   0   3       7142.24       7306.67       113.27 o
  -5   0   3       3511.08       3770.06        61.26 o
  -4   0   3        455.12        498.19        17.09 o
  -3   0   3         52.46         38.88         7.71 o
  -2   0   3      85303.66      93864.62      1504.61 o
  -1   0   3        923.56       1012.06        20.72 o
   0   0   3       6601.86       6400.90       113.49 o
   1   0   3       6695.21       6316.50       102.15 o
   2   0   3       2382.34       2122.49        34.26 o
   3   0   3       1971.04       1769.82        37.03 o
   4   0   3       1247.44       1151.10        23.64 o
   5   0   3        486.89        437.55        18.45 o
   6   0   3         57.80         46.22        11.81 o
   7   0   3       1648.05       1583.77        41.07 o
   8   0   3        504.17        489.04        22.90 o
   9   0   3        642.59        645.53        40.80 o
  10   0   3         34.92         55.94        21.20 o
  11   0   3         55.28         70.92        22.99 o
  12   0   3          2.39         17.68        24.36 o
  13   0   3          1.63         23.05        36.16 o
  14   0   3          0.08         25.16        53.04 o
 -15   1   3         61.56         26.37        38.09 o
 -14   1   3         11.48         -7.47        25.66 o
 -13   1   3         49.70         26.62        34.80 o
 -12   1   3        913.89        978.20        81.72 o
 -11   1   3         38.11         39.47        22.41 o
 -10   1   3         71.92         96.32        22.52 o
  -9   1   3       1560.99       1576.39        55.68 o
  -8   1   3        253.01        246.27        21.45 o
  -7   1   3        114.08        112.57        16.83 o
  -6   1   3         18.94         17.72        10.72 o
  -5   1   3         43.93         43.84         8.81 o
  -4   1   3         62.58         84.65         8.51 o
  -3   1   3        205.85        238.54        10.66 o
  -2   1   3         19.73          8.64         7.73 o
  -1   1   3       1392.31       1376.99        21.89 o
   0   1   3       1201.91       1025.96        17.79 o
   1   1   3        485.45        407.52        10.16 o
   2   1   3          4.02         -4.22         4.73 o
   3   1   3       9354.34       8544.14       127.55 o
   4   1   3       5557.53       5141.08        85.88 o
   5   1   3       1879.67       1767.59        32.31 o
   6   1   3          2.80          1.49        10.42 o
   7   1   3         27.75         23.70        11.46 o
   8   1   3        254.26        293.57        21.99 o
   9   1   3       1695.19       1674.83        45.42 o
  10   1   3        662.33        717.04        38.70 o
  11   1   3        429.10        455.16        29.71 o
  12   1   3         28.23         61.04        23.70 o
  13   1   3         50.82         47.96        32.89 o
  14   1   3          3.18         27.04        34.75 o
  15   1   3        163.32        189.73        40.08 o
 -14   2   3         41.47         39.22        26.51 o
 -13   2   3        206.93        209.85        30.72 o
 -12   2   3         79.00         62.21        39.67 o
 -11   2   3         95.72         76.75        25.17 o
 -10   2   3        137.05         96.48        21.59 o
  -9   2   3       1563.08       1470.30        48.25 o
  -8   2   3          4.52        -17.08        17.08 o
  -7   2   3         84.76         95.90        17.31 o
  -6   2   3         19.59          8.57        14.15 o
  -5   2   3       1295.39       1172.56        28.63 o
  -4   2   3       3216.42       3171.96        52.93 o
  -3   2   3       7087.13       7201.43       103.11 o
  -2   2   3       1303.37       1322.45        25.96 o
  -1   2   3       3745.37       3652.69        56.94 o
   0   2   3         69.01         59.46         4.95 o
   1   2   3      18801.54      17144.33       274.61 o
   2   2   3      43991.55      39120.50       880.12 o
   3   2   3       6082.00       5372.69       102.05 o
   4   2   3         35.85         51.83         6.56 o
   5   2   3       2208.47       2014.14        37.62 o
   6   2   3       1860.96       1926.21        37.16 o
   7   2   3        288.11        275.10        24.04 o
   8   2   3       1980.05       1904.27        42.83 o
   9   2   3        254.75        230.50        17.49 o
  10   2   3         10.94         19.16        16.26 o
  11   2   3        352.85        341.07        40.30 o
  12   2   3        211.84        258.57        26.73 o
  13   2   3         77.31         70.92        40.98 o
  14   2   3          5.92          0.65        33.27 o
  15   2   3         38.17         26.80        59.79 o
 -14   3   3         59.37         68.06        27.05 o
 -13   3   3         13.83          6.90        42.03 o
 -12   3   3        176.61        191.08        28.87 o
 -11   3   3          7.66        -12.45        21.84 o
 -10   3   3        338.87        342.45        36.05 o
  -9   3   3        707.52        689.93        37.16 o
  -8   3   3         88.84        101.89        18.49 o
  -7   3   3        586.60        605.16        36.24 o
  -6   3   3       1060.56       1044.32        41.53 o
  -5   3   3       1208.21       1209.96        31.59 o
  -4   3   3       1261.57       1307.05        27.61 o
  -3   3   3       8305.54       8453.30       129.71 o
  -2   3   3        633.69        534.22        18.70 o
  -1   3   3      10856.32      10651.21       189.26 o
   0   3   3      14305.20      13363.32       186.64 o
   1   3   3      10563.83      10181.22       134.05 o
   2   3   3      10867.20       9652.19       120.40 o
   3   3   3       6294.15       5692.90       182.85 o
   4   3   3        815.11        789.74        26.55 o
   5   3   3        850.10        774.68        23.82 o
   6   3   3          7.02         -4.80         8.08 o
   7   3   3        168.34        145.71        12.03 o
   8   3   3          2.76         -0.43        11.13 o
   9   3   3         13.06         14.48        12.67 o
  10   3   3         19.07          8.17        15.54 o
  11   3   3        254.99        266.30        21.30 o
  12   3   3         29.00         -0.20        21.61 o
  13   3   3         99.25         74.61        24.66 o
  14   3   3          6.89        -13.47        35.20 o
  15   3   3         20.36         19.29        34.75 o
 -13   4   3         24.55         21.20        25.81 o
 -12   4   3         86.42         51.62        32.85 o
 -11   4   3          0.68         23.12        22.76 o
 -10   4   3         53.28         23.99        21.65 o
  -9   4   3        542.38        547.36        31.76 o
  -8   4   3        129.66        137.22        20.40 o
  -7   4   3         92.44         91.18        17.69 o
  -6   4   3        832.65        760.54        38.34 o
  -5   4   3          3.97          0.71        14.84 o
  -4   4   3       8757.63       9062.98       185.08 o
  -3   4   3         13.37          0.91        12.93 o
  -2   4   3       2377.29       2212.17        51.27 o
  -1   4   3       3410.37       3293.27        70.56 o
   0   4   3       5099.85       4754.12        74.31 o
   1   4   3       1632.45       1555.79        25.61 o
   2   4   3        127.34        147.84         9.23 o
   3   4   3       3825.79       3549.70        59.17 o
   4   4   3         72.46         53.16         6.60 o
   5   4   3        257.33        183.16        16.87 o
   6   4   3        651.36        576.43        16.24 o
   7   4   3      12072.42      11353.49       171.18 o
   8   4   3        447.94        342.12        21.23 o
   9   4   3        403.21        426.52        21.77 o
  10   4   3          0.08        -12.93        14.56 o
  11   4   3        204.27        203.04        19.33 o
  12   4   3       1311.83       1255.30        49.71 o
  13   4   3         60.17         49.76        27.59 o
  14   4   3        135.65        139.43        36.12 o
  15   4   3         97.35        102.05        40.02 o
  16   4   3         43.45         31.01        36.60 o
 -12   5   3         71.70        100.85        45.79 o
 -11   5   3         48.03         50.98        39.67 o
 -10   5   3          0.73          1.04        24.22 o
  -9   5   3         39.76         40.86        23.38 o
  -8   5   3        746.20        749.59        54.00 o
  -7   5   3       2390.53       2284.84        62.06 o
  -6   5   3        383.28        409.17        24.23 o
  -5   5   3        144.57        147.54        14.10 o
  -4   5   3       2140.11       2146.97        53.95 o
  -3   5   3       2675.70       2563.85        60.38 o
  -2   5   3         78.95         50.99         9.29 o
  -1   5   3       8886.52       8922.76       162.54 o
   0   5   3       1298.54       1195.34        31.56 o
   1   5   3        298.40        303.85        16.13 o
   2   5   3       1719.17       1725.16        26.37 o
   3   5   3       2414.15       2630.49        37.39 o
   4   5   3        400.47        356.81        18.27 o
   5   5   3       2290.28       2055.87        38.09 o
   6   5   3         77.89         74.52         8.97 o
   7   5   3       1496.23       1427.21        31.77 o
   8   5   3        274.17        240.64        15.10 o
   9   5   3        202.98        232.91        16.29 o
  10   5   3        614.23        611.69        27.71 o
  11   5   3        342.99        355.64        26.72 o
  12   5   3       2517.04       2370.66        70.04 o
  13   5   3          0.31         26.70        23.12 o
  14   5   3        279.93        344.32        40.25 o
  15   5   3          0.64         -7.60        34.06 o
  16   5   3         41.26         61.58        37.23 o
 -12   6   3        137.79        118.91        29.63 o
 -11   6   3          0.00         10.92        24.20 o
 -10   6   3        360.98        329.47        54.42 o
  -9   6   3         18.41          4.62        26.72 o
  -8   6   3        167.76        176.55        33.13 o
  -7   6   3         36.61         60.77        23.52 o
  -6   6   3         55.39         55.50        15.00 o
  -5   6   3          0.73          9.12        13.43 o
  -4   6   3        281.37        267.74        22.51 o
  -3   6   3       1903.96       1781.95        46.83 o
  -2   6   3       1968.30       2039.02        44.32 o
  -1   6   3        673.31        568.40        29.83 o
   0   6   3       2269.32       2095.52        46.31 o
   1   6   3       4100.05       4226.95        72.61 o
   2   6   3        645.07        603.13        20.62 o
   3   6   3       2238.31       2299.14        34.83 o
   4   6   3       6218.09       6345.37        96.72 o
   5   6   3        326.34        359.26        13.29 o
   6   6   3        928.97        860.05        19.89 o
   7   6   3        387.81        326.94        16.40 o
   8   6   3       3285.26       3041.45        66.60 o
   9   6   3         21.14          7.66        13.23 o
  10   6   3        150.48        149.32        15.39 o
  11   6   3        458.20        476.59        23.45 o
  12   6   3        361.80        391.25        28.01 o
  13   6   3        200.94        231.88        26.07 o
  14   6   3          1.03         18.08        33.80 o
  15   6   3        133.55        167.32        37.94 o
  16   6   3        104.21        173.83        40.25 o
 -11   7   3         55.32        138.28        31.01 o
 -10   7   3        150.86        149.78        30.34 o
  -9   7   3          0.76         -1.48        24.49 o
  -8   7   3         76.89         60.48        22.32 o
  -7   7   3        289.60        256.65        30.30 o
  -6   7   3        792.10        814.95        57.55 o
  -5   7   3        641.89        629.17        43.95 o
  -4   7   3        382.91        406.76        22.74 o
  -3   7   3        582.56        567.65        36.03 o
  -2   7   3       1272.96       1296.81        37.47 o
  -1   7   3        458.08        450.22        24.27 o
   0   7   3       2026.67       2116.15        47.93 o
   1   7   3         99.15        104.13        10.63 o
   2   7   3       3812.52       3866.05        69.27 o
   3   7   3       1666.85       1748.98        30.42 o
   4   7   3        244.76        271.66        11.57 o
   5   7   3        151.66        185.76         9.80 o
   6   7   3       2245.03       2115.91        43.72 o
   7   7   3       1076.01       1043.99        27.75 o
   8   7   3          9.78         -7.43        11.94 o
   9   7   3         62.30         64.02        14.17 o
  10   7   3       3065.18       3000.15        68.61 o
  11   7   3         26.98         22.23        16.43 o
  12   7   3        115.01        146.09        23.40 o
  13   7   3        169.21        195.67        25.53 o
  14   7   3        872.97        934.85        60.90 o
  15   7   3        170.56        180.00        48.70 o
  16   7   3        136.54        165.58        39.61 o
  17   7   3         75.04         96.90        81.96 o
 -10   8   3          2.14         21.28        29.59 o
  -9   8   3        147.17        154.22        26.83 o
  -8   8   3        235.52        235.06        37.02 o
  -7   8   3         67.01         57.77        24.77 o
  -6   8   3        131.55        115.48        21.55 o
  -5   8   3        228.73        286.04        34.66 o
  -4   8   3         68.37         57.08        17.35 o
  -3   8   3       2135.58       2131.52        55.79 o
  -2   8   3         77.12        123.56        14.75 o
  -1   8   3        282.85        330.18        47.14 o
   0   8   3       1897.90       2022.00        53.42 o
   1   8   3       1078.51       1104.57        33.98 o
   2   8   3       1245.19       1213.02        30.33 o
   3   8   3        568.01        584.49        29.43 o
   4   8   3       1813.27       1907.80        39.67 o
   5   8   3        362.57        422.33        18.03 o
   6   8   3        150.08        120.08        11.84 o
   7   8   3        593.53        569.28        21.66 o
   8   8   3        504.81        486.41        21.09 o
   9   8   3        266.86        265.74        17.38 o
  10   8   3       2404.89       2410.96        61.07 o
  11   8   3        261.76        251.28        20.38 o
  12   8   3         45.91         29.13        22.64 o
  13   8   3        220.42        239.95        26.77 o
  14   8   3        605.83        630.52        71.36 o
  15   8   3          3.88          7.57        34.41 o
  16   8   3        249.99        339.41        43.54 o
  17   8   3          3.91        -37.67        42.43 o
  -9   9   3         12.31        -15.29        28.02 o
  -8   9   3          3.10        -25.66        25.66 o
  -7   9   3          5.97        -22.21        24.85 o
  -6   9   3        437.86        403.80        31.18 o
  -5   9   3        239.40        243.88        29.39 o
  -4   9   3        290.32        315.57        32.78 o
  -3   9   3         10.07         15.86        15.53 o
  -2   9   3        830.51        794.06        30.78 o
  -1   9   3        282.19        287.09        23.50 o
   0   9   3        136.08        157.91        39.95 o
   1   9   3        411.60        373.39        17.60 o
   2   9   3          7.44         17.87        11.58 o
   3   9   3        701.95        715.56        24.34 o
   4   9   3        388.50        332.33        15.65 o
   5   9   3        542.13        581.93        20.75 o
   6   9   3       2339.28       2316.86        48.09 o
   7   9   3        867.39        854.68        26.47 o
   8   9   3        200.56        150.04        14.31 o
   9   9   3        113.93        128.64        15.12 o
  10   9   3        200.46        165.62        17.75 o
  11   9   3       1504.24       1590.26        54.27 o
  12   9   3        465.86        520.00        31.69 o
  13   9   3         57.58         55.99        25.24 o
  14   9   3        536.29        555.15        45.87 o
  15   9   3          0.17         16.58        34.21 o
  16   9   3          0.01         25.79        37.23 o
  17   9   3         68.15         79.20        40.25 o
  -8  10   3        162.94        143.37        31.38 o
  -7  10   3          0.01          5.10        27.98 o
  -6  10   3        101.49        117.71        28.88 o
  -5  10   3         39.29         42.75        25.90 o
  -4  10   3        318.64        231.19        28.58 o
  -3  10   3         15.31         -1.10        15.86 o
  -2  10   3         13.45         10.66        22.33 o
  -1  10   3        230.00        224.53        32.92 o
   0  10   3        634.36        568.73        44.07 o
   1  10   3         10.52          5.46        18.14 o
   2  10   3          4.89          1.22        16.16 o
   3  10   3        222.70        241.38        15.76 o
   4  10   3        765.38        705.78        26.17 o
   5  10   3          9.55          9.45        10.08 o
   6  10   3        114.53        101.48        12.84 o
   7  10   3         73.55         57.64        13.17 o
   8  10   3       1557.01       1523.10        38.15 o
   9  10   3       1264.12       1214.62        34.30 o
  10  10   3       2294.02       2330.97        57.63 o
  11  10   3        520.43        560.28        32.06 o
  12  10   3        277.62        308.27        28.17 o
  13  10   3         50.09          5.67        39.54 o
  14  10   3        169.00        160.19        52.07 o
  15  10   3        103.75        110.47        53.04 o
  16  10   3         13.44         22.34        90.64 o
  17  10   3        225.83        285.50        91.13 o
  -7  11   3          0.03         -2.66        28.88 o
  -6  11   3        126.89        107.75        30.27 o
  -5  11   3         79.74         73.75        27.64 o
  -4  11   3         37.90         31.12        27.04 o
  -3  11   3         13.58         16.66        25.02 o
  -2  11   3        610.57        562.34        63.22 o
  -1  11   3         20.45         23.02        31.34 o
   0  11   3       2361.48       2381.09        66.55 o
   1  11   3         42.54         53.95        20.34 o
   2  11   3       1814.72       1886.68        56.00 o
   3  11   3         16.82         12.66        17.77 o
   4  11   3       1010.82        983.80        39.02 o
   5  11   3          0.78         -0.55        12.80 o
   6  11   3          1.35          8.72        12.33 o
   7  11   3          3.76         19.88        13.20 o
   8  11   3         10.54         18.61        14.29 o
   9  11   3          7.03         -3.79        14.84 o
  10  11   3       1117.61       1122.07        41.17 o
  11  11   3        204.74        157.84        25.30 o
  12  11   3         79.68         85.68        25.11 o
  13  11   3          0.76        -21.60        32.44 o
  14  11   3         12.48        -11.69        37.13 o
  15  11   3        570.30        578.94        49.09 o
  16  11   3         42.97        133.72        80.52 o
  17  11   3          1.03        102.90        61.71 o
  -6  12   3        134.56        146.80        32.86 o
  -5  12   3          0.04        -18.40        28.17 o
  -4  12   3          8.30         38.20        27.66 o
  -3  12   3          1.13         -4.83        24.66 o
  -2  12   3        348.09        309.43        45.80 o
  -1  12   3        295.19        247.06        37.86 o
   0  12   3       1026.31       1103.67        48.01 o
   1  12   3        660.32        708.65        51.50 o
   2  12   3          0.25          3.61        20.88 o
   3  12   3          0.43         11.09        20.56 o
   4  12   3        714.55        632.54        43.13 o
   5  12   3         48.91         63.55        19.59 o
   6  12   3         51.61         22.81        21.75 o
   7  12   3         51.54         84.32        17.41 o
   8  12   3          0.05         -4.74        18.65 o
   9  12   3         42.52         27.43        19.48 o
  10  12   3        243.55        261.47        27.42 o
  11  12   3        549.20        576.18        30.32 o
  12  12   3          0.16         13.30        36.32 o
  13  12   3        106.28        135.72        35.40 o
  14  12   3         37.52         13.72        52.07 o
  15  12   3        305.41        337.49        44.62 o
  16  12   3         20.01        105.94        54.00 o
  -4  13   3         91.37        132.70        41.88 o
  -3  13   3          0.14          6.93        37.08 o
  -2  13   3         94.54         73.76        29.41 o
  -1  13   3          4.33        -24.11        24.11 o
   0  13   3         53.02         62.75        24.74 o
   1  13   3        193.28        180.07        25.86 o
   2  13   3        392.92        460.71        33.22 o
   3  13   3       1148.42       1219.98        48.71 o
   4  13   3          3.75         18.88        21.52 o
   5  13   3        469.12        387.89        29.47 o
   6  13   3          9.18          7.52        23.59 o
   7  13   3         89.88        126.98        25.06 o
   8  13   3          3.26         21.20        18.27 o
   9  13   3          6.89         26.17        19.49 o
  10  13   3        120.53        102.04        23.52 o
  11  13   3         54.11         42.83        22.34 o
  12  13   3        164.96        204.65        35.46 o
  13  13   3        710.07        818.25       164.41 o
  14  13   3        438.60        520.39        65.52 o
  15  13   3         27.29         34.03        62.20 o
  16  13   3         64.59        127.30        90.64 o
  -3  14   3         52.02         52.41        52.65 o
  -2  14   3          0.02         -4.39        46.36 o
  -1  14   3          0.04        -26.44        26.44 o
   0  14   3        205.57        215.01        29.40 o
   1  14   3          2.85        -28.85        33.82 o
   2  14   3         33.29         27.26        24.20 o
   3  14   3         11.12          0.70        23.21 o
   4  14   3         19.70         20.06        25.03 o
   5  14   3         71.88         65.39        25.87 o
   6  14   3        135.19         93.83        27.01 o
   7  14   3         28.65        -10.63        25.18 o
   8  14   3        555.42        572.26        35.48 o
   9  14   3        333.80        323.71        36.43 o
  10  14   3         40.83         27.65        27.65 o
  11  14   3        106.67        117.36        30.84 o
  12  14   3         69.97        113.01        49.59 o
  13  14   3        319.05        305.12        80.52 o
  14  14   3        158.28        259.62        40.91 o
  15  14   3         26.04        102.36        38.41 o
  -1  15   3          5.65        -29.17        29.37 o
   0  15   3         72.02        116.21        34.10 o
   1  15   3        144.13        161.19        30.62 o
   2  15   3         56.95         44.70        28.14 o
   3  15   3         44.87         76.31        29.17 o
   4  15   3        103.92        116.80        29.15 o
   5  15   3        362.76        345.37        33.23 o
   6  15   3        533.74        556.23        37.01 o
   7  15   3        416.69        438.69        35.00 o
   8  15   3          1.89        -26.54        26.54 o
   9  15   3         19.49         13.28        30.01 o
  10  15   3          3.07         -7.16        34.71 o
  11  15   3         52.55         35.08        37.47 o
  12  15   3         44.86         -7.66        36.84 o
  13  15   3         13.15         23.14        48.21 o
  14  15   3          8.07         -1.93        49.18 o
  15  15   3         23.91        -14.46        52.07 o
   1  16   3         51.30         32.66        30.82 o
   2  16   3        145.19        167.03        40.28 o
   3  16   3          0.01         28.45        29.83 o
   4  16   3        358.30        333.59        35.20 o
   5  16   3        341.99        369.27        36.04 o
   6  16   3         95.54        134.39        31.06 o
   7  16   3        333.92        336.01        37.78 o
   8  16   3        137.34        188.77        41.18 o
   9  16   3          4.49         20.44        37.13 o
  10  16   3          8.85         -4.95        36.12 o
  11  16   3         23.58         45.75        39.16 o
  12  16   3          3.71        -37.47        37.47 o
  13  16   3          0.81         -8.26        38.67 o
  14  16   3        121.49         92.57        55.93 o
   4  17   3          1.90        121.14        41.86 o
   5  17   3         76.12        155.85        68.95 o
   6  17   3         45.35        115.13        41.33 o
   7  17   3         20.11         41.02        39.54 o
   8  17   3          0.86         33.19        39.95 o
   9  17   3         31.04        -28.67        38.16 o
  10  17   3          0.41         -6.55        37.98 o
  11  17   3        220.95        163.22        43.76 o
  12  17   3        183.84        132.98        43.38 o
  -9 -15   4          0.05         25.34        40.02 o
  -8 -15   4         49.49         56.89        50.14 o
  -7 -15   4          4.62         41.34        55.45 o
 -12 -14   4         62.45         10.64        35.79 o
 -11 -14   4          5.34        -25.31        36.06 o
 -10 -14   4         12.60        -11.21        35.75 o
  -9 -14   4          1.88         41.87        34.99 o
  -8 -14   4          5.55         20.73        34.39 o
  -7 -14   4        282.26        246.41        40.16 o
  -6 -14   4         69.12         42.65        54.96 o
  -5 -14   4         36.41         33.94        30.99 o
  -4 -14   4          8.66        -20.90        30.76 o
  -3 -14   4          4.43         38.36        44.50 o
 -14 -13   4        188.21        180.79        51.11 o
 -13 -13   4        145.83        119.57        38.18 o
 -12 -13   4         66.72         25.28        63.16 o
 -11 -13   4         84.92        107.33        37.43 o
 -10 -13   4         21.57          3.07        33.33 o
  -9 -13   4          5.44         -1.87        32.94 o
  -8 -13   4          2.68         -6.77        32.30 o
  -7 -13   4         34.87         57.33        27.42 o
  -6 -13   4        127.26         98.37        41.59 o
  -5 -13   4          9.79         13.83        27.92 o
  -4 -13   4         17.11        -17.65        27.89 o
  -3 -13   4          4.81          1.04        27.18 o
  -2 -13   4          1.35         28.95        28.74 o
  -1 -13   4         53.24         -4.19        37.88 o
   0 -13   4         85.92         44.48        34.06 o
 -15 -12   4          4.30        -28.03        38.11 o
 -14 -12   4        178.41        157.57        40.98 o
 -13 -12   4        206.31        249.85        40.91 o
 -12 -12   4          1.53        -14.58        35.68 o
 -11 -12   4          4.80         12.43        31.96 o
 -10 -12   4        193.26        148.44        36.12 o
  -9 -12   4         21.67        -22.31        24.20 o
  -8 -12   4        145.23         67.89        25.26 o
  -7 -12   4        254.33        258.11        29.28 o
  -6 -12   4        469.37        514.41        34.51 o
  -5 -12   4         60.17        108.49        27.42 o
  -4 -12   4        101.06        110.92        37.04 o
  -3 -12   4        152.82        149.88        34.42 o
  -2 -12   4        300.81        276.26        31.94 o
  -1 -12   4        111.26        101.22        29.61 o
   0 -12   4         26.80         72.62        33.62 o
   1 -12   4        369.16        387.32        41.53 o
   2 -12   4        153.66        205.43        39.20 o
 -15 -11   4          2.79        -15.61        45.80 o
 -14 -11   4         69.76         66.29        62.68 o
 -13 -11   4        152.83        165.49        41.95 o
 -12 -11   4         32.37         41.10        32.64 o
 -11 -11   4          4.81         19.75        31.28 o
 -10 -11   4        160.81        202.28        34.59 o
  -9 -11   4         50.06         26.55        23.59 o
  -8 -11   4        237.25        248.98        27.14 o
  -7 -11   4         98.50        101.31        24.97 o
  -6 -11   4         23.79         17.95        24.40 o
  -5 -11   4       2197.32       2475.99        90.90 o
  -4 -11   4        286.16        249.87        28.42 o
  -3 -11   4         16.23          8.85        35.42 o
  -2 -11   4          7.14         22.20        25.91 o
  -1 -11   4         51.01         43.20        29.91 o
   0 -11   4        114.40         64.61        31.37 o
   1 -11   4         36.30        114.47        33.41 o
   2 -11   4        209.85        228.27        38.52 o
   3 -11   4        157.17        174.73        37.43 o
 -16 -10   4          8.97        -36.32        36.74 o
 -15 -10   4        435.52        460.49        60.70 o
 -14 -10   4        126.40        184.20        56.41 o
 -13 -10   4        599.87        555.78        85.29 o
 -12 -10   4          7.69         43.39        44.36 o
 -11 -10   4        272.19        269.54        36.12 o
 -10 -10   4         31.43         27.30        35.68 o
  -9 -10   4        381.48        263.74        36.03 o
  -8 -10   4        754.59        758.05        48.13 o
  -7 -10   4        379.47        401.41        28.53 o
  -6 -10   4         34.86         67.47        23.11 o
  -5 -10   4         81.62         58.27        35.59 o
  -4 -10   4         16.28         14.35        22.89 o
  -3 -10   4        491.80        484.36        31.67 o
  -2 -10   4          0.99        -17.33        23.00 o
  -1 -10   4         19.35         11.57        39.05 o
   0 -10   4         31.38         39.58        28.92 o
   1 -10   4         15.36         -2.13        29.30 o
   2 -10   4          6.14         16.96        41.46 o
   3 -10   4         95.16         73.24        37.61 o
   4 -10   4          1.81         12.49        32.71 o
   5 -10   4          7.71        -11.42        33.75 o
 -16  -9   4        202.33        225.46        40.46 o
 -15  -9   4        106.67        129.43        36.80 o
 -14  -9   4         87.52        112.59        37.13 o
 -13  -9   4         89.05        152.67        34.77 o
 -12  -9   4        365.65        357.21        38.52 o
 -11  -9   4        146.25        163.65        32.38 o
 -10  -9   4        391.64        449.67        38.52 o
  -9  -9   4        403.87        526.06        39.10 o
  -8  -9   4          3.78         -5.32        20.30 o
  -7  -9   4       1140.37       1100.47        71.29 o
  -6  -9   4        183.51        167.57        22.62 o
  -5  -9   4          2.11        -16.48        20.49 o
  -4  -9   4        401.27        443.82        24.58 o
  -3  -9   4       3569.90       3500.36       106.63 o
  -2  -9   4        130.81        158.70        28.54 o
  -1  -9   4        512.09        555.86        38.52 o
   0  -9   4         19.22         33.27        26.59 o
   1  -9   4        121.90         73.47        29.30 o
   2  -9   4         39.32         34.00        28.92 o
   3  -9   4         87.53         76.31        64.13 o
   4  -9   4         12.42         -9.33        30.34 o
   5  -9   4          7.04          2.97        32.34 o
   6  -9   4         32.41         43.34        50.63 o
 -16  -8   4        245.38        280.91        41.05 o
 -15  -8   4         43.60         33.86        34.59 o
 -14  -8   4          8.45          3.45        32.03 o
 -13  -8   4          4.20         29.41        31.37 o
 -12  -8   4          7.53         25.07        30.00 o
 -11  -8   4         46.66         37.03        48.21 o
 -10  -8   4        485.12        449.88        36.74 o
  -9  -8   4       2179.89       2117.90        68.97 o
  -8  -8   4        929.87        950.09        60.37 o
  -7  -8   4       1201.69       1157.12        43.52 o
  -6  -8   4        567.93        572.88        29.93 o
  -5  -8   4         84.58        104.73        22.87 o
  -4  -8   4        125.54        103.39        20.32 o
  -3  -8   4       1763.20       1722.44        52.19 o
  -2  -8   4        620.89        570.98        49.47 o
  -1  -8   4        109.32         95.07        18.96 o
   0  -8   4        125.40        125.88        25.88 o
   1  -8   4         18.24         81.94        26.57 o
   2  -8   4         47.43         14.67        25.88 o
   3  -8   4         54.60          3.64        33.27 o
   4  -8   4        484.30        531.34        40.57 o
   5  -8   4         74.67         55.43        26.13 o
   6  -8   4        212.53        209.33        32.74 o
   7  -8   4          4.52         10.13        31.37 o
 -17  -7   4         70.39        -15.33        56.57 o
 -16  -7   4         38.23         24.46        34.69 o
 -15  -7   4          0.61        -22.57        43.88 o
 -14  -7   4         48.44         51.57        42.84 o
 -13  -7   4          6.93        -28.92        28.92 o
 -12  -7   4        217.28        269.25        34.75 o
 -11  -7   4       1151.02       1303.90        64.77 o
 -10  -7   4        291.55        329.19        24.41 o
  -9  -7   4        218.30        220.08        20.85 o
  -8  -7   4        816.51        897.93        36.52 o
  -7  -7   4        190.64        211.91        20.56 o
  -6  -7   4       1558.00       1548.92        76.01 o
  -5  -7   4       1023.92       1138.35        53.50 o
  -4  -7   4         62.41         75.65        26.69 o
  -3  -7   4         34.52         39.05        14.70 o
  -2  -7   4        660.41        703.36        33.11 o
  -1  -7   4        746.00        834.16        35.41 o
   0  -7   4         25.96         25.24        21.10 o
   1  -7   4        337.03        304.64        27.96 o
   2  -7   4         16.93         13.00        23.52 o
   3  -7   4        487.85        489.81        35.46 o
   4  -7   4        410.87        405.33        29.03 o
   5  -7   4          3.86         41.29        23.70 o
   6  -7   4        108.12        166.09        43.39 o
   7  -7   4         20.20         19.06        31.96 o
   8  -7   4          0.82          5.44        33.77 o
 -17  -6   4          0.35        -40.11        40.11 o
 -16  -6   4          2.83         -0.20        33.02 o
 -15  -6   4         61.60         40.56        45.32 o
 -14  -6   4          4.34          4.82        30.00 o
 -13  -6   4       1119.59       1240.39       108.09 o
 -12  -6   4        158.29        181.75        30.68 o
 -11  -6   4        741.89        882.63        53.87 o
 -10  -6   4        311.40        293.24        27.30 o
  -9  -6   4         65.24         71.64        16.81 o
  -8  -6   4        118.29        109.68        25.07 o
  -7  -6   4       1613.47       1892.61        72.75 o
  -6  -6   4        279.79        265.22        19.66 o
  -5  -6   4       3167.56       3598.77       111.82 o
  -4  -6   4       1018.53       1012.81        42.63 o
  -3  -6   4        967.06       1075.90        36.91 o
  -2  -6   4       1148.54       1178.04        40.02 o
  -1  -6   4         53.19         46.11        15.17 o
   0  -6   4        726.76        718.63        32.10 o
   1  -6   4          3.36         -5.46        15.40 o
   2  -6   4         27.51         36.64        21.14 o
   3  -6   4          1.56          2.71        18.75 o
   4  -6   4       1028.45        980.02        43.79 o
   5  -6   4          7.80         13.07        27.17 o
   6  -6   4          7.98         16.95        23.22 o
   7  -6   4          0.50         33.67        24.06 o
   8  -6   4          0.25         -2.19        25.25 o
   9  -6   4          0.05          4.53        33.58 o
 -16  -5   4          2.92        -31.68        35.88 o
 -15  -5   4         29.79         -0.07        30.97 o
 -14  -5   4         25.36         10.20        30.29 o
 -13  -5   4          5.41         19.38        21.83 o
 -12  -5   4       1251.63       1383.55        53.72 o
 -11  -5   4          0.00          2.25        21.02 o
 -10  -5   4        154.81        174.39        27.61 o
  -9  -5   4       1319.55       1340.98        90.72 o
  -8  -5   4          0.31        -11.13        15.93 o
  -7  -5   4       1477.37       1644.70        52.83 o
  -6  -5   4       1022.41       1105.75        48.04 o
  -5  -5   4       4176.60       4703.83       140.46 o
  -4  -5   4         51.02         49.45        14.01 o
  -3  -5   4         19.40         32.21        12.12 o
  -2  -5   4        106.62         85.49        14.69 o
  -1  -5   4       2362.49       2369.27        53.87 o
   0  -5   4          6.43          5.17        10.77 o
   1  -5   4        286.72        275.45        18.74 o
   2  -5   4        147.28        155.44        18.40 o
   3  -5   4        483.28        513.81        26.58 o
   4  -5   4        834.55        787.27        47.39 o
   5  -5   4        124.31        115.90        21.33 o
   6  -5   4        386.82        402.77        28.67 o
   7  -5   4         41.98         51.88        23.68 o
   8  -5   4         23.16          5.97        23.81 o
   9  -5   4          2.45         -7.67        24.80 o
  10  -5   4        244.60        357.75        42.40 o
 -16  -4   4          0.24        -39.10        39.10 o
 -15  -4   4        154.84        117.68        33.75 o
 -14  -4   4        441.07        516.20        41.58 o
 -13  -4   4         93.99         94.97        29.61 o
 -12  -4   4         60.65         39.15        18.46 o
 -11  -4   4        664.02        707.72        35.84 o
 -10  -4   4          3.45          9.21        16.53 o
  -9  -4   4         11.12         -7.81        13.39 o
  -8  -4   4         17.55         41.97        17.00 o
  -7  -4   4        851.52        826.24        32.03 o
  -6  -4   4        689.37        853.46        36.64 o
  -5  -4   4        172.20        209.15        15.03 o
  -4  -4   4       4520.81       4818.55       136.40 o
  -3  -4   4        401.28        401.87        24.64 o
  -2  -4   4        690.29        747.11        25.11 o
  -1  -4   4         31.98         38.05        13.02 o
   0  -4   4       3993.21       4066.55        91.44 o
   1  -4   4       3572.35       3619.88        76.90 o
   2  -4   4         85.25         70.02        11.27 o
   3  -4   4        359.23        371.40        23.45 o
   4  -4   4          9.65         16.65        16.15 o
   5  -4   4        419.72        387.57        25.18 o
   6  -4   4        693.54        738.90        40.49 o
   7  -4   4        105.11        127.72        23.62 o
   8  -4   4        120.49        137.85        24.83 o
   9  -4   4        787.73        941.37        48.88 o
  10  -4   4        120.01        157.63        37.04 o
  11  -4   4         90.18         79.50        36.14 o
 -16  -3   4         58.16         30.64        30.49 o
 -15  -3   4         86.78         56.95        28.68 o
 -14  -3   4         10.25        -18.94        29.24 o
 -13  -3   4        549.39        567.88        40.91 o
 -12  -3   4          1.13        -20.75        20.75 o
 -11  -3   4          8.49          8.52        21.17 o
 -10  -3   4         49.27         68.56        14.57 o
  -9  -3   4        418.26        415.92        21.76 o
  -8  -3   4        223.77        260.42        25.93 o
  -7  -3   4        115.45        111.11        14.13 o
  -6  -3   4        827.89        871.27        26.18 o
  -5  -3   4       1083.52       1318.49        32.47 o
  -4  -3   4          0.91          7.53        10.82 o
  -3  -3   4       1812.99       1883.69        44.26 o
  -2  -3   4         15.57         -0.44        11.89 o
  -1  -3   4       2192.72       2210.20        57.15 o
   0  -3   4        918.03        955.33        31.35 o
   1  -3   4        508.55        449.72        19.95 o
   2  -3   4       4352.14       4137.46        77.45 o
   3  -3   4       1558.69       1485.04        38.16 o
   4  -3   4        474.56        487.13        22.76 o
   5  -3   4        664.88        665.60        28.54 o
   6  -3   4        289.66        301.38        20.95 o
   7  -3   4         30.20         72.00        21.10 o
   8  -3   4         33.01         65.62        21.97 o
   9  -3   4         88.64         97.44        24.29 o
  10  -3   4         26.15         18.86        24.35 o
  11  -3   4         35.71         64.22        34.75 o
  12  -3   4        102.54        189.68        41.46 o
 -16  -2   4         26.37         21.30        29.88 o
 -15  -2   4          2.01        -24.75        24.75 o
 -14  -2   4        534.63        455.27        36.27 o
 -13  -2   4         54.34         -5.15        23.51 o
 -12  -2   4         97.22         52.31        28.36 o
 -11  -2   4         10.93         -9.23        20.50 o
 -10  -2   4         12.44         -6.17        18.67 o
  -9  -2   4         19.34         22.30        13.17 o
  -8  -2   4          7.61         -2.68        11.98 o
  -7  -2   4        965.64       1107.57        32.66 o
  -6  -2   4       1064.12       1162.84        28.55 o
  -5  -2   4       7587.91       8659.95       156.73 o
  -4  -2   4       4351.61       4630.96        90.83 o
  -3  -2   4       8252.17       9320.67       185.86 o
  -2  -2   4       2287.78       2519.86        87.60 o
  -1  -2   4        915.92        931.81        29.68 o
   0  -2   4      11293.35      11389.83       259.81 o
   1  -2   4      18121.94      17116.77       301.22 o
   2  -2   4         33.65         10.66         7.99 o
   3  -2   4          2.76          0.36         9.58 o
   4  -2   4         43.36         41.85        13.06 o
   5  -2   4         20.56         26.03        11.72 o
   6  -2   4       1598.21       1625.86        43.65 o
   7  -2   4        299.37        297.84        23.92 o
   8  -2   4         69.54         53.42        20.78 o
   9  -2   4         73.34         90.19        22.64 o
  10  -2   4         98.91        112.43        25.49 o
  11  -2   4        111.63         54.72        33.31 o
  12  -2   4        126.98        193.57        37.52 o
 -16  -1   4          0.03         21.57        41.00 o
 -15  -1   4        116.96         59.67        26.71 o
 -14  -1   4        232.86        190.86        30.86 o
 -13  -1   4         73.92         43.19        41.41 o
 -12  -1   4         52.22         39.22        23.24 o
 -11  -1   4         64.52         50.15        21.58 o
 -10  -1   4        515.51        520.19        34.09 o
  -9  -1   4        116.95        122.77        20.98 o
  -8  -1   4       1361.29       1405.16        37.67 o
  -7  -1   4        395.09        380.84        30.57 o
  -6  -1   4         32.18         29.24        10.05 o
  -5  -1   4       1203.58       1383.93        29.10 o
  -4  -1   4       2354.63       2866.58        51.80 o
  -3  -1   4       1073.91       1236.03        30.11 o
  -2  -1   4        563.06        547.14        20.42 o
  -1  -1   4       4907.49       5014.46       102.04 o
   0  -1   4          1.94         12.09         8.24 o
   1  -1   4          0.20          8.80         8.00 o
   2  -1   4       3580.84       3424.73        64.63 o
   3  -1   4        106.81         96.08         8.49 o
   4  -1   4       2555.03       2645.55        52.06 o
   5  -1   4         36.34         30.02        10.65 o
   6  -1   4        283.78        286.90        27.28 o
   7  -1   4        643.06        692.14        29.31 o
   8  -1   4         47.99         66.24        19.64 o
   9  -1   4        194.95        271.05        24.93 o
  10  -1   4         41.31         54.27        26.98 o
  11  -1   4        168.78        157.85        26.07 o
  12  -1   4         82.34        129.54        35.20 o
  13  -1   4          6.99         38.79        34.75 o
 -15   0   4         21.52        -23.62        25.86 o
 -14   0   4         13.66          7.60        25.99 o
 -13   0   4       1060.10        923.39        47.81 o
 -12   0   4        422.13        404.81        76.98 o
 -11   0   4          5.14        -18.72        20.55 o
 -10   0   4        540.27        531.15        47.23 o
  -9   0   4        622.31        677.91        39.10 o
  -8   0   4        651.59        722.44        36.69 o
  -7   0   4          2.81         -9.44        11.50 o
  -6   0   4       1711.84       1627.19        32.44 o
  -5   0   4         80.63        102.64        10.44 o
  -4   0   4       2127.23       2523.45        43.56 o
  -3   0   4       3698.72       3802.11        61.33 o
  -2   0   4      11313.99      12417.33       201.16 o
  -1   0   4       1059.47       1085.16        24.29 o
   0   0   4        929.73        927.77        21.19 o
   1   0   4       6545.09       6177.59       110.54 o
   2   0   4       2186.81       2065.79        36.87 o
   3   0   4       1405.48       1389.21        30.10 o
   4   0   4        156.10        159.37        11.75 o
   5   0   4       1145.75       1125.70        27.29 o
   6   0   4        843.24        818.50        26.97 o
   7   0   4        163.13        141.05        14.48 o
   8   0   4       1184.38       1213.91        37.41 o
   9   0   4        521.83        511.60        32.28 o
  10   0   4         51.03         40.82        24.93 o
  11   0   4         12.18        -10.72        21.88 o
  12   0   4        207.88        252.38        36.37 o
  13   0   4         11.38         21.30        32.89 o
  14   0   4         17.34         56.87        35.68 o
 -15   1   4         10.71         -6.45        38.00 o
 -14   1   4         10.61        -16.18        35.35 o
 -13   1   4          0.57        -25.49        25.49 o
 -12   1   4         27.63          1.78        21.74 o
 -11   1   4        118.96        122.81        29.86 o
 -10   1   4         91.33         93.35        22.20 o
  -9   1   4       1072.99       1097.41        47.23 o
  -8   1   4         26.04         -7.37        23.04 o
  -7   1   4        677.74        784.89        36.43 o
  -6   1   4       4656.66       4810.35        77.52 o
  -5   1   4       2700.69       2647.25        42.84 o
  -4   1   4        545.83        550.77        16.89 o
  -3   1   4       5622.63       6313.51        97.87 o
  -2   1   4      10946.47      11786.51       177.66 o
  -1   1   4      29994.68      30242.59       418.36 o
   0   1   4      11582.43      10990.18       163.06 o
   1   1   4         35.34         36.22         4.84 o
   2   1   4        216.28        205.64        11.99 o
   3   1   4      22478.54      21294.85       315.07 o
   4   1   4         88.52         72.61         8.00 o
   5   1   4       3373.57       3229.58        53.33 o
   6   1   4        426.85        441.17        23.76 o
   7   1   4        185.67        202.79        14.90 o
   8   1   4       3448.00       3527.94        79.32 o
   9   1   4          5.34         -1.59        15.15 o
  10   1   4         31.55         28.25        19.84 o
  11   1   4        989.62        913.72        44.69 o
  12   1   4       1031.60       1026.46        61.59 o
  13   1   4          8.97         20.01        32.19 o
  14   1   4         95.27         40.52        33.80 o
 -14   2   4         30.50         59.86        28.56 o
 -13   2   4          1.77         -8.97        26.95 o
 -12   2   4          2.88          2.14        24.71 o
 -11   2   4        209.00        184.31        28.36 o
 -10   2   4        441.34        372.12        40.50 o
  -9   2   4          6.13          1.75        19.90 o
  -8   2   4        381.83        358.79        36.38 o
  -7   2   4        759.25        740.51        37.37 o
  -6   2   4         54.31         64.40        12.23 o
  -5   2   4       2112.18       2226.71        37.59 o
  -4   2   4       2764.02       2608.15        42.17 o
  -3   2   4         47.41         66.11         8.85 o
  -2   2   4         11.67         10.23         8.09 o
  -1   2   4        594.18        558.05        13.98 o
   0   2   4      17614.24      17033.22       251.46 o
   1   2   4       7156.53       6429.13       152.03 o
   2   2   4       1551.64       1548.18        26.77 o
   3   2   4       4409.01       3891.63        69.05 o
   4   2   4         54.36         25.51         6.32 o
   5   2   4        867.79        872.03        18.50 o
   6   2   4       3659.47       3952.61        68.64 o
   7   2   4       1206.13       1192.49        30.96 o
   8   2   4        105.11        102.38        17.26 o
   9   2   4          0.55         -7.71        14.45 o
  10   2   4        713.08        711.94        31.56 o
  11   2   4       1295.28       1389.60        51.56 o
  12   2   4          2.14        -19.93        21.04 o
  13   2   4          4.30         79.21        32.40 o
  14   2   4        104.45        143.04        35.68 o
  15   2   4         45.05         68.75        36.37 o
 -14   3   4          3.06         -3.18        41.06 o
 -13   3   4          0.10          7.69        26.38 o
 -12   3   4          2.78        -22.58        22.58 o
 -11   3   4       1040.03       1018.78        55.60 o
 -10   3   4        686.96        718.72        38.20 o
  -9   3   4        179.72        187.13        24.76 o
  -8   3   4         56.23         75.25        20.21 o
  -7   3   4       3450.39       3477.40        94.28 o
  -6   3   4         77.26         72.97        16.49 o
  -5   3   4        363.29        386.72        19.19 o
  -4   3   4       2674.09       2624.44        46.19 o
  -3   3   4       1854.27       1732.50        35.68 o
  -2   3   4      18224.49      17863.40       287.89 o
  -1   3   4       1882.59       1897.51        32.73 o
   0   3   4       9139.65       8809.78       117.16 o
   1   3   4       2884.38       2837.90        37.67 o
   2   3   4       1913.63       1861.05        35.19 o
   3   3   4       5795.03       5217.37        91.81 o
   4   3   4       4808.21       4573.07        85.82 o
   5   3   4        799.91        854.41        19.27 o
   6   3   4       1566.74       1434.09        27.26 o
   7   3   4          1.42          0.12        10.16 o
   8   3   4         13.32         11.03        12.48 o
   9   3   4        279.94        282.00        17.70 o
  10   3   4        299.58        305.58        19.99 o
  11   3   4        931.10        968.33        72.57 o
  12   3   4         13.68         29.42        21.98 o
  13   3   4        154.37        164.94        34.50 o
  14   3   4         59.34         99.32        33.34 o
  15   3   4         58.10         24.45        34.50 o
 -13   4   4          9.50          3.63        36.19 o
 -12   4   4        109.87         56.69        33.05 o
 -11   4   4          2.69        -21.89        21.89 o
 -10   4   4        103.67         53.26        22.28 o
  -9   4   4        714.36        656.88        49.03 o
  -8   4   4        109.92         61.92        22.11 o
  -7   4   4          0.02          9.52        18.75 o
  -6   4   4         53.36         53.81        16.80 o
  -5   4   4        511.63        440.98        40.14 o
  -4   4   4       1359.54       1404.66        38.77 o
  -3   4   4       1035.84        940.21        32.74 o
  -2   4   4       1650.81       1666.22        49.18 o
  -1   4   4         70.28         93.93        10.83 o
   0   4   4          9.50         13.91         6.15 o
   1   4   4       4491.56       4270.41        58.59 o
   2   4   4         88.23         58.62         6.93 o
   3   4   4        477.85        449.79        11.75 o
   4   4   4      13054.55      11654.58       315.05 o
   5   4   4       5265.41       4765.79       127.94 o
   6   4   4        269.63        276.46        15.14 o
   7   4   4         46.68         32.28         8.68 o
   8   4   4       1091.71       1007.94        27.73 o
   9   4   4        198.68        192.67        15.73 o
  10   4   4         50.72         58.98        17.79 o
  11   4   4        156.44        125.47        21.22 o
  12   4   4         67.99         67.08        22.25 o
  13   4   4        550.78        568.05        44.02 o
  14   4   4          3.01         21.84        39.54 o
  15   4   4         28.64         -2.34        33.59 o
  16   4   4          0.73          5.31        35.20 o
 -12   5   4          3.49         99.23        27.66 o
 -11   5   4         15.03        -13.06        29.37 o
 -10   5   4        219.01        207.79        27.34 o
  -9   5   4         98.19         75.66        28.53 o
  -8   5   4         12.24          7.97        19.30 o
  -7   5   4        973.42        973.00        39.76 o
  -6   5   4       1186.22       1101.29        39.20 o
  -5   5   4        766.00        707.16        29.46 o
  -4   5   4        594.02        640.72        27.66 o
  -3   5   4        159.03        156.03        12.26 o
  -2   5   4        135.06         94.84        10.60 o
  -1   5   4       1593.13       1738.84        40.62 o
   0   5   4        554.12        612.96        20.10 o
   1   5   4       1706.36       1670.03        28.29 o
   2   5   4        119.71        103.05         6.52 o
   3   5   4        852.27        794.32        15.46 o
   4   5   4        948.93        902.81        22.93 o
   5   5   4         23.47          6.28         6.20 o
   6   5   4       4520.74       4019.25       108.73 o
   7   5   4         33.68         16.80        10.71 o
   8   5   4        138.13        166.84        12.26 o
   9   5   4        120.50        129.52        14.44 o
  10   5   4        495.12        527.71        26.11 o
  11   5   4       1249.86       1207.85        38.60 o
  12   5   4        243.89        279.52        25.42 o
  13   5   4        922.44        874.25        81.96 o
  14   5   4         23.64         49.50        37.61 o
  15   5   4         46.36         67.50        35.62 o
  16   5   4          0.47         -2.06        35.45 o
 -12   6   4         22.51        -22.76        44.40 o
 -11   6   4          7.40         14.14        43.84 o
 -10   6   4         49.38         58.10        25.40 o
  -9   6   4          5.39         41.06        33.52 o
  -8   6   4          0.38        -19.43        19.43 o
  -7   6   4       2447.08       2471.45        66.89 o
  -6   6   4         22.61          8.93        14.18 o
  -5   6   4       2144.12       1979.06        46.92 o
  -4   6   4         31.41         24.58        13.82 o
  -3   6   4        308.27        341.41        15.86 o
  -2   6   4         97.20         99.36        12.24 o
  -1   6   4       1360.19       1409.55        35.73 o
   0   6   4       3717.87       3703.50        61.07 o
   1   6   4        136.34        129.42        10.67 o
   2   6   4        643.74        648.07        16.45 o
   3   6   4         51.22         42.08         5.87 o
   4   6   4        304.46        264.74        11.19 o
   5   6   4        650.50        739.99        18.13 o
   6   6   4        201.96        181.69         9.88 o
   7   6   4         34.50         26.37         8.92 o
   8   6   4        146.00        129.92        12.06 o
   9   6   4        753.41        692.92        23.27 o
  10   6   4        359.06        364.43        19.20 o
  11   6   4        434.34        394.49        21.75 o
  12   6   4         62.06         73.03        21.59 o
  13   6   4          0.01          3.20        40.50 o
  14   6   4         90.20        109.74        34.21 o
  15   6   4         43.47         40.19        33.51 o
  16   6   4         37.14         68.92        37.43 o
 -11   7   4          2.12         25.34        45.79 o
 -10   7   4        166.42        225.92        30.52 o
  -9   7   4          0.39         38.17        46.27 o
  -8   7   4        119.15        114.66        28.70 o
  -7   7   4        646.18        574.79        33.43 o
  -6   7   4          6.27         -4.04        17.95 o
  -5   7   4        201.66        232.25        25.26 o
  -4   7   4        641.16        693.27        33.03 o
  -3   7   4        491.37        516.89        41.46 o
  -2   7   4       2138.18       2210.97        75.14 o
  -1   7   4        235.77        181.09        13.48 o
   0   7   4         35.43         41.24        10.04 o
   1   7   4          0.49         10.34         8.07 o
   2   7   4       1657.48       1794.15        37.80 o
   3   7   4       1558.59       1389.52        22.85 o
   4   7   4        664.89        698.52        16.09 o
   5   7   4          0.73          5.37         7.86 o
   6   7   4       3066.11       2993.34        52.62 o
   7   7   4         73.75         81.40        11.12 o
   8   7   4       1511.68       1330.75        34.97 o
   9   7   4        272.20        266.81        16.77 o
  10   7   4        839.52        753.08        26.31 o
  11   7   4         25.48         -0.85        14.38 o
  12   7   4        679.15        705.41        37.64 o
  13   7   4        910.90        926.23        77.63 o
  14   7   4        514.76        530.51        52.02 o
  15   7   4         11.11         30.88        82.45 o
  16   7   4          1.89         -6.36        36.02 o
 -10   8   4         12.14        -18.52        42.32 o
  -9   8   4         13.11          4.57        30.41 o
  -8   8   4          0.52          5.31        22.18 o
  -7   8   4        111.93        107.75        30.83 o
  -6   8   4        312.09        340.95        41.75 o
  -5   8   4          1.52         -0.07        17.44 o
  -4   8   4         80.90         60.76        16.85 o
  -3   8   4        517.18        501.04        38.53 o
  -2   8   4        156.65        154.56        24.30 o
  -1   8   4         10.96          9.53         9.47 o
   0   8   4       1531.36       1484.03        37.06 o
   1   8   4        984.43        939.19        29.32 o
   2   8   4       4016.19       4223.60        75.36 o
   3   8   4         53.43         68.05        12.29 o
   4   8   4       1716.47       1900.74        44.31 o
   5   8   4         76.09         52.04        10.22 o
   6   8   4         16.22         31.86        10.22 o
   7   8   4        554.79        572.23        21.42 o
   8   8   4        317.39        335.03        16.13 o
   9   8   4       1812.73       1715.88        43.69 o
  10   8   4        465.55        415.45        20.75 o
  11   8   4          0.08          5.75        16.03 o
  12   8   4         78.61         74.97        21.59 o
  13   8   4        119.63        149.13        32.80 o
  14   8   4        324.74        331.73        39.23 o
  15   8   4          0.62        -22.46        33.18 o
  16   8   4         36.93         16.04        88.71 o
  -9   9   4          4.92         -7.87        29.13 o
  -8   9   4          0.60         -1.42        28.08 o
  -7   9   4         97.03        100.09        36.33 o
  -6   9   4          3.08         17.01        20.92 o
  -5   9   4        332.35        289.67        36.16 o
  -4   9   4         56.47         52.78        17.80 o
  -3   9   4       2654.52       2637.68        66.86 o
  -2   9   4        217.27        222.19        20.74 o
  -1   9   4         25.27         18.73        17.16 o
   0   9   4         97.85         74.05        13.18 o
   1   9   4          1.07         13.33        12.74 o
   2   9   4         34.31         28.62        11.47 o
   3   9   4       1093.47       1079.57        28.79 o
   4   9   4        644.63        624.26        19.80 o
   5   9   4        437.57        483.93        19.50 o
   6   9   4       1523.62       1488.08        34.39 o
   7   9   4        105.28        125.72        12.68 o
   8   9   4        223.89        236.84        15.19 o
   9   9   4        159.62        147.73        14.75 o
  10   9   4        174.01        212.21        18.01 o
  11   9   4       1347.02       1242.73        46.76 o
  12   9   4         16.64         26.88        21.50 o
  13   9   4         35.34         58.34        71.36 o
  14   9   4        211.99        234.24        37.43 o
  15   9   4        333.99        327.89        92.57 o
  16   9   4        163.75        172.09        39.42 o
  17   9   4        364.02        373.09        46.78 o
  -8  10   4          5.42          4.94        33.44 o
  -7  10   4        108.38         46.92        28.74 o
  -6  10   4          4.06          8.29        31.95 o
  -5  10   4        130.79        113.09        36.30 o
  -4  10   4        470.97        519.89        30.78 o
  -3  10   4         14.55         11.92        15.98 o
  -2  10   4       1040.65        945.66        49.07 o
  -1  10   4        856.48        906.87        45.29 o
   0  10   4        591.48        544.38        35.62 o
   1  10   4       2030.68       2044.13        56.28 o
   2  10   4        221.01        223.49        15.89 o
   3  10   4         34.66         35.30        12.59 o
   4  10   4        203.62        216.89        13.98 o
   5  10   4        953.54       1076.34        26.96 o
   6  10   4          3.51         -8.05        11.14 o
   7  10   4        538.01        571.51        22.42 o
   8  10   4          4.77         15.34        12.74 o
   9  10   4        157.96        165.39        15.71 o
  10  10   4         66.94         53.28        16.35 o
  11  10   4        176.64        179.77        29.64 o
  12  10   4          8.82         16.90        21.79 o
  13  10   4        221.60        233.56        35.90 o
  14  10   4        170.77        169.36        41.95 o
  15  10   4        123.70        152.34        38.14 o
  16  10   4        124.59         97.78        86.79 o
  17  10   4         44.77         92.21        55.45 o
  -7  11   4          0.66         11.15        28.03 o
  -6  11   4         29.18          6.72        27.57 o
  -5  11   4          9.13        -23.20        29.11 o
  -4  11   4         38.73          0.41        25.61 o
  -3  11   4        167.82        135.72        49.15 o
  -2  11   4         16.24        -10.90        23.08 o
  -1  11   4          0.40        -16.41        20.22 o
   0  11   4          1.69         18.37        25.19 o
   1  11   4         25.06         10.08        18.79 o
   2  11   4       1642.35       1773.37        53.10 o
   3  11   4        136.64        123.72        15.79 o
   4  11   4        154.06        134.28        14.92 o
   5  11   4         62.78         59.74        12.84 o
   6  11   4        455.88        430.00        19.51 o
   7  11   4        172.47        193.28        15.09 o
   8  11   4        138.54         94.22        14.95 o
   9  11   4        774.67        747.86        28.81 o
  10  11   4         18.04         -6.90        19.29 o
  11  11   4       2095.32       2110.45        82.92 o
  12  11   4        368.06        345.80        37.29 o
  13  11   4        119.10        117.71        70.88 o
  14  11   4         47.53         66.94        34.50 o
  15  11   4         76.17         66.81        36.21 o
  16  11   4         41.95         63.64        63.64 o
  -6  12   4          8.52        -12.53        29.11 o
  -5  12   4         54.75         39.06        30.80 o
  -4  12   4        207.96        164.73        46.33 o
  -3  12   4          3.08         13.91        33.54 o
  -2  12   4         58.21        -15.78        25.41 o
  -1  12   4         25.66         25.29        32.22 o
   0  12   4         29.45         26.56        22.27 o
   1  12   4        817.53        887.58        68.20 o
   2  12   4        221.30        207.82        22.96 o
   3  12   4        558.03        546.54        35.62 o
   4  12   4        515.19        512.67        30.19 o
   5  12   4        106.63        105.58        19.84 o
   6  12   4         34.06         33.70        15.97 o
   7  12   4        173.55        181.02        15.83 o
   8  12   4         39.08         53.28        15.26 o
   9  12   4        119.54        134.15        20.36 o
  10  12   4         14.09          5.52        19.82 o
  11  12   4       1292.26       1338.75        46.17 o
  12  12   4         59.13        135.41        32.81 o
  13  12   4        289.14        348.97        40.05 o
  14  12   4         55.59         61.40        34.28 o
  15  12   4          4.96         45.44        35.82 o
  16  12   4        170.54        235.08        41.66 o
  -5  13   4         42.46         42.72        30.76 o
  -4  13   4          0.00         -9.95        33.71 o
  -3  13   4          8.60         -5.34        38.09 o
  -2  13   4        153.71         98.67        40.53 o
  -1  13   4        743.52        684.14        55.81 o
   0  13   4         13.38         -8.59        23.54 o
   1  13   4          6.36          0.15        23.06 o
   2  13   4        131.62        153.96        41.89 o
   3  13   4       1284.84       1175.71        47.74 o
   4  13   4        114.79         77.62        22.27 o
   5  13   4        476.53        401.65        36.73 o
   6  13   4        295.10        230.93        34.66 o
   7  13   4         93.37         59.81        17.15 o
   8  13   4        432.12        462.04        25.76 o
   9  13   4        454.70        497.85        27.47 o
  10  13   4        203.27        227.96        23.45 o
  11  13   4        578.46        540.90        37.16 o
  12  13   4          3.35         20.78        31.57 o
  13  13   4        273.67        278.43        45.80 o
  14  13   4          7.28         62.62        35.40 o
  15  13   4        246.57        263.45        41.86 o
  16  13   4         45.02        159.21        93.54 o
  -3  14   4          2.92        -49.55        49.55 o
  -2  14   4        163.34        198.90        38.69 o
  -1  14   4         25.58         20.78        25.92 o
   0  14   4         23.14          7.87        25.20 o
   1  14   4         14.19          4.14        24.55 o
   2  14   4          7.04         15.62        24.39 o
   3  14   4          1.88         19.32        23.61 o
   4  14   4        165.14        160.94        33.26 o
   5  14   4         15.79         12.39        22.30 o
   6  14   4         14.09         -2.62        29.03 o
   7  14   4         15.61          5.43        24.10 o
   8  14   4         31.66         33.94        24.50 o
   9  14   4         23.21         38.80        26.65 o
  10  14   4        740.46        873.78        58.59 o
  11  14   4       1046.69       1155.04        69.11 o
  12  14   4        383.57        438.97        35.93 o
  13  14   4        477.68        426.73        42.21 o
  14  14   4        165.30        179.64        38.30 o
  15  14   4        100.26        177.05        94.02 o
  -1  15   4          2.50         65.21        28.00 o
   0  15   4         44.11         53.39        26.75 o
   1  15   4         21.76         53.33        26.74 o
   2  15   4          3.35          7.63        25.31 o
   3  15   4          0.28        -13.29        24.61 o
   4  15   4         13.21         32.13        24.74 o
   5  15   4          0.10         13.51        27.04 o
   6  15   4        218.15        189.90        29.38 o
   7  15   4        207.05        159.85        28.80 o
   8  15   4        104.08         88.39        30.78 o
   9  15   4        135.85        130.01        54.48 o
  10  15   4          9.18         -5.90        34.21 o
  11  15   4        199.89        200.65        39.61 o
  12  15   4        170.42        219.22        40.75 o
  13  15   4         10.61        -36.64        45.32 o
  14  15   4          3.47         33.75        49.18 o
  15  15   4         16.82        -15.43        48.21 o
   0  16   4         28.00         98.13        39.85 o
   1  16   4        310.83        318.76        32.90 o
   2  16   4         79.10        111.56        30.06 o
   3  16   4        560.78        627.57        40.42 o
   4  16   4        152.72        182.62        32.21 o
   5  16   4         51.06         64.00        31.11 o
   6  16   4        188.53        212.28        59.30 o
   7  16   4          1.10         26.70        36.60 o
   8  16   4          5.48         50.91        37.77 o
   9  16   4         57.03         46.22        36.37 o
  10  16   4         68.45         51.25        37.03 o
  11  16   4         40.73         21.77        37.03 o
  12  16   4         50.73         63.21        39.16 o
  13  16   4         15.39        -24.99        38.69 o
  14  16   4         32.12         40.50        53.04 o
   3  17   4         68.49         96.42        41.24 o
   4  17   4         23.14        100.20        40.91 o
   5  17   4        132.24        154.55        54.48 o
   6  17   4         26.98         82.05        40.31 o
   7  17   4         31.84         60.47        38.67 o
   8  17   4         16.67         13.88        38.46 o
   9  17   4         70.07         35.68        39.16 o
  10  17   4          3.68         99.00        39.83 o
  11  17   4         10.42         28.74        39.83 o
  12  17   4        103.16         33.25        39.85 o
   8  18   4          1.69        -13.59        40.74 o
   9  18   4         69.90         56.89        54.96 o
 -11 -14   5         24.13        -19.47        46.77 o
 -10 -14   5        107.99        119.14        38.17 o
  -9 -14   5        132.24        139.75        40.98 o
  -8 -14   5         84.15         75.73        35.44 o
  -7 -14   5        263.46        273.07        41.15 o
  -6 -14   5          3.20        -10.39        52.55 o
  -5 -14   5         55.48         27.70        35.44 o
  -4 -14   5         33.01         52.14        36.06 o
 -13 -13   5         39.72         61.95        37.80 o
 -12 -13   5         13.39        -28.56        33.50 o
 -11 -13   5         25.89         55.40        43.39 o
 -10 -13   5         15.15         51.18        36.64 o
  -9 -13   5          8.08         -1.85        33.50 o
  -8 -13   5         22.68        -16.83        32.13 o
  -7 -13   5        139.79        173.92        37.12 o
  -6 -13   5         18.52         12.52        33.39 o
  -5 -13   5         50.92         45.05        34.69 o
  -4 -13   5         27.04         30.99        30.28 o
  -3 -13   5         12.62        -27.94        27.94 o
  -2 -13   5          3.37         44.31        30.05 o
  -1 -13   5         17.39        -63.64        63.64 o
 -14 -12   5         97.23         76.75        78.59 o
 -13 -12   5          1.03         -2.41        35.46 o
 -12 -12   5          0.15         -3.35        34.59 o
 -11 -12   5         48.87         28.40        33.22 o
 -10 -12   5         56.32         31.63        38.57 o
  -9 -12   5        201.97        159.47        36.36 o
  -8 -12   5        597.62        573.78        45.32 o
  -7 -12   5         13.70         -4.75        31.17 o
  -6 -12   5        476.92        435.90        33.38 o
  -5 -12   5        275.34        273.94        30.74 o
  -4 -12   5         10.18        -22.98        25.76 o
  -3 -12   5          0.35          6.92        27.37 o
  -2 -12   5         43.83         47.97        28.43 o
  -1 -12   5         42.63          2.58        28.87 o
   0 -12   5          1.20         12.61        46.29 o
   1 -12   5         80.03         37.19        34.43 o
 -15 -11   5         63.32         64.65        65.09 o
 -14 -11   5          1.74         -7.62        35.79 o
 -13 -11   5         18.81        -41.46        41.46 o
 -12 -11   5         30.79         59.72        37.13 o
 -11 -11   5         29.20         26.16        48.70 o
 -10 -11   5        636.83        666.90        48.28 o
  -9 -11   5        471.92        492.92        42.38 o
  -8 -11   5        159.50        135.81        24.99 o
  -7 -11   5        464.76        440.35        31.04 o
  -6 -11   5        647.00        617.74        57.11 o
  -5 -11   5         98.56        113.56        25.74 o
  -4 -11   5          1.81         13.33        24.73 o
  -3 -11   5        300.76        258.32        30.25 o
  -2 -11   5          6.73        -25.37        25.37 o
  -1 -11   5        129.73        133.30        61.71 o
   0 -11   5         14.98        -13.82        30.88 o
   1 -11   5        205.88        173.31        35.38 o
   2 -11   5         62.40         56.91        34.39 o
 -16 -10   5         88.17         87.08        38.41 o
 -15 -10   5         15.97         20.73        35.46 o
 -14 -10   5          1.79        -33.71        33.71 o
 -13 -10   5          9.37         16.39        33.41 o
 -12 -10   5         11.12         20.53        31.02 o
 -11 -10   5        558.30        529.49        43.57 o
 -10 -10   5         32.64         34.19        29.91 o
  -9 -10   5        178.63        209.16        37.71 o
  -8 -10   5        989.02        899.49        48.43 o
  -7 -10   5       1054.33       1119.77        64.25 o
  -6 -10   5        573.32        557.10        34.55 o
  -5 -10   5        737.23        854.22        46.15 o
  -4 -10   5         41.24         64.46        24.07 o
  -3 -10   5        218.61        231.42        27.93 o
  -2 -10   5        356.24        346.14        30.79 o
  -1 -10   5         30.92          6.34        29.41 o
   0 -10   5          0.33         -8.18        28.92 o
   1 -10   5         88.86         50.99        30.97 o
   2 -10   5         27.91         58.87        32.71 o
   3 -10   5        361.75        337.21        39.48 o
   4 -10   5        377.28        361.88        41.25 o
 -16  -9   5         22.01        -34.07        34.07 o
 -15  -9   5         20.90        -28.36        28.36 o
 -14  -9   5          4.55         14.46        33.75 o
 -13  -9   5        265.92        286.96        61.71 o
 -12  -9   5       1068.38       1000.30        64.00 o
 -11  -9   5         24.79          4.87        28.92 o
 -10  -9   5         10.81         46.00        28.83 o
  -9  -9   5        738.11        903.07        59.22 o
  -8  -9   5        422.46        476.46        38.30 o
  -7  -9   5        125.48        147.39        22.04 o
  -6  -9   5        484.46        502.52        29.42 o
  -5  -9   5        916.24        948.86        44.79 o
  -4  -9   5       1463.19       1481.54        53.88 o
  -3  -9   5        339.99        352.47        28.09 o
  -2  -9   5        595.32        592.30        40.23 o
  -1  -9   5       1280.38       1231.39        63.69 o
   0  -9   5        609.57        570.24        40.57 o
   1  -9   5        202.34        224.49        50.63 o
   2  -9   5         33.31         27.25        29.98 o
   3  -9   5        268.11        278.71        36.47 o
   4  -9   5        603.95        596.82        48.21 o
   5  -9   5          0.19          7.55        31.70 o
 -16  -8   5          1.68         20.53        36.06 o
 -15  -8   5          0.33         -4.41        49.66 o
 -14  -8   5         39.96        -21.79        46.50 o
 -13  -8   5         15.73        -11.57        30.68 o
 -12  -8   5       1411.68       1501.49        73.98 o
 -11  -8   5        227.31        173.03        31.96 o
 -10  -8   5        511.35        529.46        39.53 o
  -9  -8   5        907.19        986.37        55.86 o
  -8  -8   5         68.12         85.31        26.77 o
  -7  -8   5        900.89       1049.80        56.23 o
  -6  -8   5       1815.75       1748.01        88.40 o
  -5  -8   5       3551.08       3843.85       138.05 o
  -4  -8   5       2721.91       2752.95        76.39 o
  -3  -8   5         68.06         76.66        29.21 o
  -2  -8   5        573.75        506.25        39.01 o
  -1  -8   5         10.71          9.62        24.14 o
   0  -8   5         26.54         15.91        24.55 o
   1  -8   5        485.93        412.73        34.43 o
   2  -8   5        501.54        447.78        36.80 o
   3  -8   5          7.48         13.23        28.29 o
   4  -8   5         46.26         11.93        29.30 o
   5  -8   5          6.92         27.15        31.02 o
   6  -8   5         54.14         46.72        33.39 o
 -16  -7   5         80.80        102.89        35.66 o
 -15  -7   5        724.23        665.20        49.76 o
 -14  -7   5        410.33        379.98        40.90 o
 -13  -7   5        267.23        293.68        30.55 o
 -12  -7   5        363.96        384.62        38.18 o
 -11  -7   5        131.86        110.07        39.05 o
 -10  -7   5         36.42         77.48        26.77 o
  -9  -7   5        276.53        291.17        31.28 o
  -8  -7   5        543.49        514.41        32.59 o
  -7  -7   5       2379.88       2700.06        92.37 o
  -6  -7   5       1029.25       1026.44        51.70 o
  -5  -7   5        105.00         86.88        18.59 o
  -4  -7   5         60.99         57.53        18.12 o
  -3  -7   5        418.84        384.04        24.48 o
  -2  -7   5       1343.22       1427.89        60.67 o
  -1  -7   5        125.70        130.37        30.86 o
   0  -7   5          2.28        -14.59        20.79 o
   1  -7   5        132.88        172.96        26.59 o
   2  -7   5        581.67        621.92        58.34 o
   3  -7   5         81.07         58.25        45.32 o
   4  -7   5        291.09        298.42        41.46 o
   5  -7   5        729.76        765.83        46.98 o
   6  -7   5        415.16        470.76        34.08 o
   7  -7   5         68.97         84.87        28.11 o
   8  -7   5        152.86        184.18        51.11 o
 -16  -6   5        203.47        235.37        38.16 o
 -15  -6   5        346.16        410.68        84.33 o
 -14  -6   5        931.39        905.44        54.64 o
 -13  -6   5          2.57          1.66        23.89 o
 -12  -6   5         52.71         30.05        32.77 o
 -11  -6   5        297.40        299.58        53.52 o
 -10  -6   5       1346.26       1302.58        83.20 o
  -9  -6   5        388.72        405.65        42.12 o
  -8  -6   5        446.23        552.21        32.94 o
  -7  -6   5         32.79         37.47        21.53 o
  -6  -6   5         13.69         -1.73        19.74 o
  -5  -6   5         31.08         41.20        20.11 o
  -4  -6   5        125.64        142.08        22.38 o
  -3  -6   5        235.30        249.80        19.67 o
  -2  -6   5          1.35          6.58        16.00 o
  -1  -6   5       1079.03       1098.91        50.11 o
   0  -6   5          0.82          9.13        18.74 o
   1  -6   5        670.85        743.54        44.66 o
   2  -6   5        233.62        225.60        26.57 o
   3  -6   5        552.49        550.03        36.47 o
   4  -6   5        666.68        818.16        46.01 o
   5  -6   5         89.94        114.12        24.37 o
   6  -6   5        698.75        731.76        38.00 o
   7  -6   5        230.65        280.10        37.29 o
   8  -6   5         24.82         16.43        34.03 o
   9  -6   5         21.71         50.33        36.35 o
 -16  -5   5         59.55         23.48        32.94 o
 -15  -5   5        232.06        255.37        73.29 o
 -14  -5   5          1.88         -4.39        29.61 o
 -13  -5   5         58.77         89.79        24.24 o
 -12  -5   5          2.46        -18.47        18.47 o
 -11  -5   5       1635.40       1636.72        54.70 o
 -10  -5   5        182.54        163.83        17.27 o
  -9  -5   5       1178.27       1290.22        49.65 o
  -8  -5   5         50.99         56.90        18.15 o
  -7  -5   5        262.99        212.77        20.92 o
  -6  -5   5       1157.56       1343.72        56.89 o
  -5  -5   5       2917.38       3355.06       105.68 o
  -4  -5   5        122.04         93.52        21.10 o
  -3  -5   5        166.52        175.72        16.96 o
  -2  -5   5        817.66        797.25        28.05 o
  -1  -5   5       1935.97       1875.76        46.16 o
   0  -5   5       2651.22       2445.73        66.03 o
   1  -5   5         32.50         11.57        17.73 o
   2  -5   5       1639.77       1634.26        62.39 o
   3  -5   5         58.34         59.37        19.54 o
   4  -5   5        993.52       1087.16        45.41 o
   5  -5   5        987.53       1002.19        56.54 o
   6  -5   5         19.57          2.86        25.51 o
   7  -5   5         83.00         97.23        25.09 o
   8  -5   5         50.51         70.06        25.20 o
   9  -5   5         22.36         22.21        33.51 o
  10  -5   5          7.91         43.78        35.42 o
 -16  -4   5         21.67          1.42        32.54 o
 -15  -4   5        175.59        160.93        34.31 o
 -14  -4   5         91.71        109.99        31.66 o
 -13  -4   5         29.20         -5.94        31.40 o
 -12  -4   5        596.31        592.00        48.56 o
 -11  -4   5         27.06        -11.86        17.81 o
 -10  -4   5        299.29        305.16        22.99 o
  -9  -4   5        116.88        133.58        14.38 o
  -8  -4   5        259.65        286.85        22.17 o
  -7  -4   5         25.93         29.11        16.35 o
  -6  -4   5        480.92        508.80        30.01 o
  -5  -4   5       1297.82       1411.73        44.90 o
  -4  -4   5       2088.66       2308.32        63.18 o
  -3  -4   5       1571.25       1773.97        64.06 o
  -2  -4   5       1392.07       1555.72        55.54 o
  -1  -4   5       2783.99       2841.49        67.50 o
   0  -4   5        656.60        534.77        22.87 o
   1  -4   5        363.61        328.08        17.31 o
   2  -4   5          5.94          0.81        12.25 o
   3  -4   5         17.62         21.81        14.49 o
   4  -4   5          0.54         -9.18        17.27 o
   5  -4   5       2296.39       2471.08        73.59 o
   6  -4   5        769.18        845.92        37.70 o
   7  -4   5       1051.88       1141.00        42.20 o
   8  -4   5        534.95        615.91        35.71 o
   9  -4   5         64.65         81.68        27.86 o
  10  -4   5         10.96         35.38        34.75 o
 -16  -3   5          0.08        -18.80        39.89 o
 -15  -3   5         70.99         96.47        32.64 o
 -14  -3   5        304.87        280.36        36.16 o
 -13  -3   5        223.07        184.34        38.60 o
 -12  -3   5         89.47         76.92        19.11 o
 -11  -3   5        625.34        668.06        33.99 o
 -10  -3   5         98.23        115.48        18.44 o
  -9  -3   5        173.48        194.03        15.99 o
  -8  -3   5        538.04        622.60        31.63 o
  -7  -3   5        500.48        636.98        30.68 o
  -6  -3   5        475.98        577.71        32.20 o
  -5  -3   5         57.51         52.51        12.75 o
  -4  -3   5       1789.88       1917.24        45.65 o
  -3  -3   5         20.17         37.41        13.19 o
  -2  -3   5        458.75        478.13        25.42 o
  -1  -3   5       1422.30       1747.21        58.04 o
   0  -3   5        919.34        990.62        29.01 o
   1  -3   5       3773.61       3692.28        97.98 o
   2  -3   5       4036.88       4128.99        87.25 o
   3  -3   5        183.13        177.72        14.47 o
   4  -3   5        266.75        259.98        31.23 o
   5  -3   5         35.90         46.78        15.14 o
   6  -3   5         90.99         78.49        18.33 o
   7  -3   5          9.00         12.63        20.92 o
   8  -3   5        141.72        205.03        25.38 o
   9  -3   5        664.28        739.12        46.00 o
  10  -3   5        121.14        154.74        36.12 o
  11  -3   5        197.13        196.65        38.43 o
 -16  -2   5         15.41          0.36        29.53 o
 -15  -2   5         27.91        -22.22        48.21 o
 -14  -2   5         15.28          3.36        28.61 o
 -13  -2   5         33.58         23.26        38.84 o
 -12  -2   5         16.07         32.83        26.58 o
 -11  -2   5          0.75        -12.25        19.94 o
 -10  -2   5        141.75        143.52        18.61 o
  -9  -2   5         13.90         23.64        16.01 o
  -8  -2   5        556.93        592.19        27.54 o
  -7  -2   5      11992.45      13715.75       276.28 o
  -6  -2   5         20.42         26.05        12.10 o
  -5  -2   5        507.00        529.80        20.27 o
  -4  -2   5         20.40          6.49        15.21 o
  -3  -2   5       8135.14       9231.94       227.98 o
  -2  -2   5       2765.32       2926.62        72.55 o
  -1  -2   5        169.43        150.92        11.62 o
   0  -2   5        334.85        360.26        15.67 o
   1  -2   5        485.69        511.15        17.84 o
   2  -2   5       1592.28       1395.79        32.00 o
   3  -2   5       2328.82       2211.02        46.32 o
   4  -2   5        679.53        678.26        23.93 o
   5  -2   5        164.76        158.53        15.87 o
   6  -2   5        370.96        410.89        19.26 o
   7  -2   5        107.25         79.06        19.98 o
   8  -2   5       3742.41       3967.23       103.83 o
   9  -2   5        101.65        110.00        24.26 o
  10  -2   5         52.04         26.85        25.85 o
  11  -2   5         83.49         87.50        42.91 o
  12  -2   5          4.54         -3.62        65.09 o
 -15  -1   5        267.96        184.97        38.14 o
 -14  -1   5         21.51        -13.98        26.25 o
 -13  -1   5         15.48        -23.27        23.27 o
 -12  -1   5        332.73        253.08        41.01 o
 -11  -1   5          3.03          0.81        20.95 o
 -10  -1   5        251.70        283.40        24.64 o
  -9  -1   5        655.30        725.89        32.56 o
  -8  -1   5        940.77        986.76        35.51 o
  -7  -1   5         15.12         14.75        12.66 o
  -6  -1   5        711.29        755.40        24.85 o
  -5  -1   5       3969.47       4335.63        76.08 o
  -4  -1   5       5355.73       6487.96       109.42 o
  -3  -1   5       3174.23       3340.98        71.81 o
  -2  -1   5       4591.92       4763.25        98.39 o
  -1  -1   5       5202.29       5252.59       107.56 o
   0  -1   5       1830.29       2065.13        47.15 o
   1  -1   5        325.37        269.12        12.00 o
   2  -1   5          0.54         -3.77         7.49 o
   3  -1   5       3126.19       3086.07        56.90 o
   4  -1   5         19.83         20.23        10.27 o
   5  -1   5        562.21        611.75        22.50 o
   6  -1   5         61.27         48.47        13.52 o
   7  -1   5        444.74        429.16        25.46 o
   8  -1   5        998.47        950.49        38.08 o
   9  -1   5        368.31        394.15        27.59 o
  10  -1   5        462.71        508.32        32.08 o
  11  -1   5         76.06         35.39        30.99 o
  12  -1   5          1.46        -13.07        67.50 o
  13  -1   5          4.14         14.05        34.92 o
 -15   0   5          0.60        -26.41        27.51 o
 -14   0   5          2.04        -23.29        23.29 o
 -13   0   5         62.54         75.26        28.97 o
 -12   0   5       1319.71       1305.72        86.10 o
 -11   0   5          9.93         -6.87        20.89 o
 -10   0   5        795.87        711.63        42.78 o
  -9   0   5        525.76        540.53        31.49 o
  -8   0   5        399.63        470.57        24.06 o
  -7   0   5        257.84        336.97        24.64 o
  -6   0   5       1685.33       1840.69        39.36 o
  -5   0   5       2578.51       3007.93        51.78 o
  -4   0   5          0.12          4.12        10.24 o
  -3   0   5       7759.99       8101.30       146.77 o
  -2   0   5       2022.06       2373.09        52.26 o
  -1   0   5        972.79       1016.52        27.41 o
   0   0   5       1112.24       1100.13        25.19 o
   1   0   5        327.23        276.74        14.63 o
   2   0   5       3653.50       3766.03        69.65 o
   3   0   5       1075.30        933.64        22.07 o
   4   0   5          5.95          1.60         7.76 o
   5   0   5        963.89       1040.84        26.92 o
   6   0   5        684.72        671.76        25.62 o
   7   0   5        131.39        108.09        14.98 o
   8   0   5        965.37       1013.96        35.11 o
   9   0   5        497.53        464.32        28.03 o
  10   0   5          0.17        -10.32        20.79 o
  11   0   5        312.27        364.92        54.96 o
  12   0   5       1063.45       1192.77        67.41 o
  13   0   5        268.54        323.38        65.09 o
 -15   1   5         45.05         17.21        36.05 o
 -14   1   5         53.67         24.56        38.97 o
 -13   1   5        150.10        164.82        33.01 o
 -12   1   5          1.70        -24.59        28.52 o
 -11   1   5        505.57        511.99        71.58 o
 -10   1   5        556.88        548.34        41.40 o
  -9   1   5         24.65         26.86        18.45 o
  -8   1   5        167.57        180.83        19.07 o
  -7   1   5          2.69        -13.12        13.12 o
  -6   1   5          5.58         25.69        10.71 o
  -5   1   5        750.08        691.79        21.19 o
  -4   1   5        276.13        351.62        23.07 o
  -3   1   5       2013.13       2229.22        43.37 o
  -2   1   5        217.06        188.61        11.36 o
  -1   1   5      31490.29      33001.43       577.04 o
   0   1   5       8050.30       7295.43       140.92 o
   1   1   5        402.72        331.60        10.97 o
   2   1   5         61.15         64.18         6.10 o
   3   1   5       1213.52       1278.11        29.65 o
   4   1   5       4099.40       4021.50        62.94 o
   5   1   5       1314.08       1398.31        27.43 o
   6   1   5         28.09         30.37        11.31 o
   7   1   5        985.71       1003.08        31.16 o
   8   1   5       2205.69       2147.08        52.34 o
   9   1   5       1202.32       1163.93        37.95 o
  10   1   5       3402.20       3500.57        93.09 o
  11   1   5        708.37        708.61        39.74 o
  12   1   5        122.52        128.39        32.80 o
  13   1   5          0.16         17.13        31.90 o
  14   1   5          2.20         29.31        35.20 o
 -14   2   5          6.63         17.28        28.38 o
 -13   2   5         45.04          0.22        32.71 o
 -12   2   5        395.58        378.92        35.24 o
 -11   2   5         15.41         14.67        26.64 o
 -10   2   5        304.70        300.84        54.32 o
  -9   2   5       1714.04       1748.40        62.02 o
  -8   2   5          0.09          8.94        17.19 o
  -7   2   5       1165.73       1230.00        38.36 o
  -6   2   5        190.83        235.64        17.54 o
  -5   2   5          0.51         -3.39        10.33 o
  -4   2   5          1.83          0.60        10.21 o
  -3   2   5        320.29        407.91        23.43 o
  -2   2   5       1976.10       2020.09        39.39 o
  -1   2   5         57.72         66.93         7.39 o
   0   2   5       1041.56        937.60        17.82 o
   1   2   5       3979.76       3565.23        67.53 o
   2   2   5      10654.62       9827.25       129.51 o
   3   2   5       2366.12       2179.89        32.43 o
   4   2   5        409.89        392.22        14.55 o
   5   2   5        201.97        184.06         8.83 o
   6   2   5        268.41        266.02        14.52 o
   7   2   5       1646.93       1678.36        41.24 o
   8   2   5         26.73         18.51        12.77 o
   9   2   5       1761.61       1724.97        60.96 o
  10   2   5        136.75        133.58        20.64 o
  11   2   5        347.01        313.45        26.12 o
  12   2   5        461.52        470.37        84.33 o
  13   2   5         28.70         33.83        31.39 o
  14   2   5        124.59         65.57        43.39 o
 -14   3   5        266.61        230.34        32.83 o
 -13   3   5        415.48        425.05        36.16 o
 -12   3   5         31.17         36.75        26.56 o
 -11   3   5          3.84        -22.13        22.13 o
 -10   3   5         50.68         50.80        25.38 o
  -9   3   5        463.47        540.10        36.47 o
  -8   3   5       2473.79       2464.07        75.53 o
  -7   3   5         24.56         12.95        16.77 o
  -6   3   5       2716.54       2670.87        75.46 o
  -5   3   5         84.31         68.67        12.51 o
  -4   3   5       2845.05       2855.18        54.08 o
  -3   3   5       2313.91       2357.65        45.88 o
  -2   3   5        420.39        450.58        18.49 o
  -1   3   5       5649.70       5532.00        92.45 o
   0   3   5       3930.24       3676.84        54.72 o
   1   3   5        151.71        141.35         9.51 o
   2   3   5       4806.29       4444.32        75.24 o
   3   3   5       1725.11       1502.67        34.14 o
   4   3   5      10690.96      10601.50       177.30 o
   5   3   5        114.23         92.14         6.77 o
   6   3   5        409.18        375.72        16.15 o
   7   3   5       1860.81       1907.43        41.56 o
   8   3   5       2142.18       2116.35        49.66 o
   9   3   5         39.39         42.08        14.44 o
  10   3   5       1739.62       1693.43        46.11 o
  11   3   5         44.31         31.40        20.26 o
  12   3   5        282.78        296.21        36.21 o
  13   3   5        283.32        337.83        52.07 o
  14   3   5         40.02         52.89        33.70 o
  15   3   5         19.17         48.03        54.48 o
 -13   4   5         74.70        126.98        29.06 o
 -12   4   5          9.28         44.85        26.05 o
 -11   4   5        101.48         93.82        31.04 o
 -10   4   5        118.44         90.51        25.15 o
  -9   4   5         40.46         10.46        22.16 o
  -8   4   5        643.05        618.70        67.09 o
  -7   4   5       1010.33        953.46        35.11 o
  -6   4   5        504.54        473.86        25.76 o
  -5   4   5          8.26         10.99        11.88 o
  -4   4   5        893.01        860.54        25.93 o
  -3   4   5        229.37        226.31        12.78 o
  -2   4   5        880.08        947.78        23.28 o
  -1   4   5        924.07        901.17        23.95 o
   0   4   5        305.74        422.81        13.11 o
   1   4   5       5878.29       5748.55        73.89 o
   2   4   5       5750.43       5189.40        75.51 o
   3   4   5       2584.73       2388.56        48.26 o
   4   4   5       4116.05       3875.79        93.97 o
   5   4   5        741.17        715.94        22.85 o
   6   4   5       3313.90       3190.21        54.74 o
   7   4   5        381.66        376.19        15.69 o
   8   4   5        778.05        809.84        25.19 o
   9   4   5        106.15        114.39        14.50 o
  10   4   5       3242.53       3073.92        69.95 o
  11   4   5         69.07         67.62        25.20 o
  12   4   5         15.64         49.43        38.57 o
  13   4   5        329.51        360.77        38.71 o
  14   4   5         45.26         83.75        33.31 o
  15   4   5        102.49         75.30        35.12 o
 -12   5   5         18.32          7.83        26.30 o
 -11   5   5          0.10        -23.71        23.71 o
 -10   5   5        264.89        244.68        33.75 o
  -9   5   5         43.15         17.91        20.46 o
  -8   5   5         59.74         56.05        22.52 o
  -7   5   5        730.43        728.50        34.90 o
  -6   5   5        401.11        407.15        22.14 o
  -5   5   5         80.45         98.79        14.97 o
  -4   5   5       5807.18       5981.17       117.41 o
  -3   5   5         71.68         77.82        11.45 o
  -2   5   5       3575.64       3462.97        63.52 o
  -1   5   5          0.63          6.15         7.59 o
   0   5   5      11282.91      11262.03       183.81 o
   1   5   5      16450.19      16057.73       239.48 o
   2   5   5       5508.90       5388.14        73.76 o
   3   5   5       3230.79       3133.56        41.85 o
   4   5   5       1136.44       1012.46        21.47 o
   5   5   5        520.21        369.78        17.26 o
   6   5   5       5438.35       4945.12       120.33 o
   7   5   5        622.58        569.95        17.95 o
   8   5   5        155.24        150.70        11.24 o
   9   5   5        242.30        247.48        15.99 o
  10   5   5        822.44        786.50        30.21 o
  11   5   5        739.25        784.01        38.16 o
  12   5   5          0.34          1.90        22.73 o
  13   5   5        151.47        148.38        33.18 o
  14   5   5        304.99        350.01        94.98 o
  15   5   5         20.99         23.47        34.41 o
  16   5   5         34.28         36.16        35.50 o
 -12   6   5        162.79        174.30        35.85 o
 -11   6   5        352.51        438.44        35.76 o
 -10   6   5        309.16        302.83        31.83 o
  -9   6   5        369.05        370.42        33.90 o
  -8   6   5        343.88        339.79        30.06 o
  -7   6   5        394.83        353.65        31.87 o
  -6   6   5       1067.58       1000.37        72.93 o
  -5   6   5        262.37        249.92        19.54 o
  -4   6   5       4765.17       4619.49       137.76 o
  -3   6   5       2230.39       2466.79        61.83 o
  -2   6   5       3765.60       3915.63        83.70 o
  -1   6   5          8.49          7.69         9.34 o
   0   6   5          2.18          6.46         7.57 o
   1   6   5        640.88        631.09        15.38 o
   2   6   5       9995.13      10297.43       168.10 o
   3   6   5       1865.29       2012.94        29.82 o
   4   6   5       1846.93       1719.25        33.42 o
   5   6   5       1941.77       1978.64        32.58 o
   6   6   5         25.17         29.79         6.91 o
   7   6   5       3098.28       2895.65        64.54 o
   8   6   5       1774.97       1667.40        36.63 o
   9   6   5         15.21         24.97        11.46 o
  10   6   5        117.47        150.64        14.46 o
  11   6   5        102.73        143.42        25.85 o
  12   6   5        207.85        207.56        24.92 o
  13   6   5         75.07        129.06        32.28 o
  14   6   5        205.26        221.81        36.39 o
  15   6   5        594.72        592.17        47.60 o
  16   6   5         79.79         99.87        37.03 o
 -11   7   5         59.69         51.89        54.28 o
 -10   7   5         29.11         49.08        25.55 o
  -9   7   5         32.24         -4.67        23.84 o
  -8   7   5         95.77         69.46        22.03 o
  -7   7   5        387.13        374.32        36.33 o
  -6   7   5       2569.23       2656.42        69.09 o
  -5   7   5        357.87        438.58        31.34 o
  -4   7   5         92.62         79.20        18.16 o
  -3   7   5          5.30         14.05        15.73 o
  -2   7   5       1242.27       1259.97        36.97 o
  -1   7   5        495.75        496.91        23.22 o
   0   7   5        423.92        438.62        19.61 o
   1   7   5         46.01         54.28         7.22 o
   2   7   5       1347.21       1325.16        26.57 o
   3   7   5        776.96        737.84        16.29 o
   4   7   5        117.44        114.31         9.07 o
   5   7   5        201.91        220.11        11.39 o
   6   7   5        300.89        280.97        11.12 o
   7   7   5       1047.48        973.10        33.53 o
   8   7   5        281.06        253.55        18.32 o
   9   7   5         65.22         80.39        12.30 o
  10   7   5        484.36        466.67        21.08 o
  11   7   5         35.55         20.89        16.57 o
  12   7   5        747.23        708.32        46.74 o
  13   7   5         21.29         29.82        30.86 o
  14   7   5        234.23        285.00        81.96 o
  15   7   5        110.65         62.16        66.54 o
  16   7   5        240.97        382.48        43.70 o
 -10   8   5          0.22        -37.93        46.97 o
  -9   8   5          4.26         35.21        28.07 o
  -8   8   5          5.18        -16.20        29.09 o
  -7   8   5        484.02        506.79        32.47 o
  -6   8   5        130.69        115.57        23.76 o
  -5   8   5          6.22          1.30        18.16 o
  -4   8   5        669.53        725.02        34.22 o
  -3   8   5          1.20          6.16        14.48 o
  -2   8   5       1652.18       1710.69        56.45 o
  -1   8   5        113.92        127.51        16.91 o
   0   8   5        284.48        311.58        23.35 o
   1   8   5         95.36         92.96        11.07 o
   2   8   5        252.38        249.42        11.95 o
   3   8   5       5698.08       5700.40        89.58 o
   4   8   5       3869.92       3826.56        57.03 o
   5   8   5        988.75        934.20        21.67 o
   6   8   5       2071.20       1985.39        41.46 o
   7   8   5       1091.60       1068.84        38.52 o
   8   8   5       1743.80       1651.62        39.53 o
   9   8   5         13.40         17.27        12.73 o
  10   8   5          2.69          0.89        13.91 o
  11   8   5        267.06        249.69        22.26 o
  12   8   5        148.72        192.26        31.75 o
  13   8   5       1213.66       1109.84       179.84 o
  14   8   5        133.81        105.27        33.53 o
  15   8   5        137.82        114.02        35.85 o
  16   8   5         41.42         26.04        35.30 o
  -9   9   5        266.40        180.22        52.30 o
  -8   9   5          2.17        -28.61        28.61 o
  -7   9   5        367.09        415.79        40.70 o
  -6   9   5         85.03         95.26        30.68 o
  -5   9   5        149.83        172.06        24.50 o
  -4   9   5        946.28       1042.06        40.20 o
  -3   9   5        207.98        195.36        21.85 o
  -2   9   5        291.10        272.52        18.65 o
  -1   9   5        511.36        501.89        42.42 o
   0   9   5        211.70        207.43        14.85 o
   1   9   5        320.24        317.93        19.22 o
   2   9   5        351.36        374.73        17.49 o
   3   9   5        512.12        531.84        21.29 o
   4   9   5       5941.69       6233.85        99.59 o
   5   9   5       2091.31       2144.75        41.54 o
   6   9   5          8.96         11.56        10.46 o
   7   9   5          0.66        -10.54        10.54 o
   8   9   5          0.61        -11.67        11.67 o
   9   9   5          6.28         -0.17        13.13 o
  10   9   5        134.05        116.89        15.95 o
  11   9   5       1135.62       1095.95        42.87 o
  12   9   5         25.52         20.72        27.83 o
  13   9   5         37.44          1.92        30.68 o
  14   9   5          0.33         33.78        33.75 o
  15   9   5        121.10        163.88        39.05 o
  16   9   5       1000.30        968.99        67.82 o
  -8  10   5        118.80         56.46        48.29 o
  -7  10   5         60.95         87.52        31.70 o
  -6  10   5        253.87        295.92        34.07 o
  -5  10   5        224.63        257.20        32.34 o
  -4  10   5        691.66        714.10        36.11 o
  -3  10   5       1515.82       1496.22        46.12 o
  -2  10   5       1626.29       1623.11        46.56 o
  -1  10   5         52.16         48.21        18.52 o
   0  10   5         30.52         21.96        16.77 o
   1  10   5          0.16         10.08        14.15 o
   2  10   5         24.31         22.20        12.42 o
   3  10   5         10.91          4.99        11.53 o
   4  10   5          3.62         -2.46        10.34 o
   5  10   5         46.63         17.96        10.22 o
   6  10   5          0.45          4.66        11.12 o
   7  10   5         84.54        109.93        12.99 o
   8  10   5         84.68         72.97        13.56 o
   9  10   5       1526.78       1473.47        37.67 o
  10  10   5       1544.63       1470.13        59.62 o
  11  10   5          7.93         36.48        20.15 o
  12  10   5        766.27        689.09        52.58 o
  13  10   5        320.72        347.74        73.29 o
  14  10   5        216.05        264.26        37.43 o
  15  10   5          9.23         94.78        69.43 o
  16  10   5         58.98         48.71        80.04 o
  -7  11   5          3.57        -30.30        38.05 o
  -6  11   5          0.49        -46.29        52.50 o
  -5  11   5         64.86         18.79        46.48 o
  -4  11   5        501.60        436.36        36.47 o
  -3  11   5        146.32        168.32        31.72 o
  -2  11   5        134.01        119.48        35.89 o
  -1  11   5         27.70         27.02        20.73 o
   0  11   5          0.80        -17.30        18.37 o
   1  11   5       1776.56       1864.86        55.17 o
   2  11   5        177.12        177.39        23.81 o
   3  11   5        191.61        173.56        23.24 o
   4  11   5        598.72        608.45        25.51 o
   5  11   5        316.61        283.36        15.48 o
   6  11   5        434.41        403.04        18.89 o
   7  11   5        803.94        756.05        26.48 o
   8  11   5        357.28        325.21        17.49 o
   9  11   5        436.79        401.88        21.38 o
  10  11   5        658.94        680.99        32.68 o
  11  11   5         40.39         58.35        23.47 o
  12  11   5       1375.65       1270.56        65.04 o
  13  11   5          5.69         27.61        32.79 o
  14  11   5         27.33         39.96        44.36 o
  15  11   5        112.92        164.27        37.46 o
  16  11   5          7.03         67.20        66.05 o
  -6  12   5          0.44        -29.10        29.10 o
  -5  12   5          1.30        -21.73        45.12 o
  -4  12   5          2.73        -27.04        27.04 o
  -3  12   5         20.38        -16.74        39.86 o
  -2  12   5         97.48         94.46        24.32 o
  -1  12   5          8.49        -16.88        21.42 o
   0  12   5        192.12        173.95        34.64 o
   1  12   5        312.80        342.16        27.51 o
   2  12   5        131.11        129.77        21.72 o
   3  12   5          0.30        -11.15        19.21 o
   4  12   5        508.72        503.78        23.85 o
   5  12   5         30.62          4.06        13.75 o
   6  12   5        698.63        732.49        24.63 o
   7  12   5         25.81         21.28        17.27 o
   8  12   5       1438.60       1509.25        44.39 o
   9  12   5        130.32        134.70        19.95 o
  10  12   5        177.89        176.85        21.58 o
  11  12   5        696.48        718.12        42.99 o
  12  12   5         12.18         47.79        40.98 o
  13  12   5         15.95         15.71        31.70 o
  14  12   5        116.65        142.59        36.02 o
  15  12   5        140.52        170.57        37.81 o
  16  12   5          0.44         13.96        36.74 o
  -5  13   5        107.65         82.04        31.44 o
  -4  13   5         76.99         45.04        39.94 o
  -3  13   5         72.23         63.44        42.73 o
  -2  13   5         64.70          7.66        53.63 o
  -1  13   5         99.40        105.63        60.13 o
   0  13   5        460.06        436.40        39.51 o
   1  13   5        325.70        287.24        32.74 o
   2  13   5        618.67        695.11        41.10 o
   3  13   5        170.69        202.29        32.15 o
   4  13   5         18.45          8.71        20.80 o
   5  13   5         69.37         48.17        20.78 o
   6  13   5          8.96        -16.13        19.53 o
   7  13   5          4.15        -15.90        15.90 o
   8  13   5          6.26         16.79        17.68 o
   9  13   5          3.08          7.50        18.98 o
  10  13   5        474.56        436.41        31.67 o
  11  13   5         41.28         30.97        26.46 o
  12  13   5        132.69        104.51        32.81 o
  13  13   5        127.38        169.91        35.14 o
  14  13   5         58.91         86.26        41.95 o
  15  13   5          0.80         32.84        35.42 o
  16  13   5        163.51        199.22        48.21 o
  -3  14   5          1.14        -42.17        42.17 o
  -2  14   5        106.68         90.74        36.74 o
  -1  14   5        223.74        252.38        31.37 o
   0  14   5        424.24        440.02        43.27 o
   1  14   5        258.15        203.17        40.22 o
   2  14   5        367.41        455.93        33.01 o
   3  14   5         49.99         37.79        23.82 o
   4  14   5         12.85        -16.59        30.06 o
   5  14   5         45.74         64.29        22.54 o
   6  14   5         42.31         44.41        21.79 o
   7  14   5         25.59         22.75        23.90 o
   8  14   5        130.56        105.11        24.74 o
   9  14   5        322.69        342.53        38.33 o
  10  14   5        232.78        300.67        36.09 o
  11  14   5         84.66         78.70        26.62 o
  12  14   5         15.76         19.82        27.71 o
  13  14   5         56.27         90.44        34.19 o
  14  14   5          2.62         90.43        66.54 o
  15  14   5        168.54        255.25        69.43 o
  -2  15   5        113.75        116.00        29.80 o
  -1  15   5         59.37         28.99        27.39 o
   0  15   5          3.81        -25.33        25.33 o
   1  15   5         83.16         43.63        29.58 o
   2  15   5          1.99         17.01        27.38 o
   3  15   5         10.64        -18.56        24.09 o
   4  15   5         46.45         43.70        34.05 o
   5  15   5         16.32        -14.41        23.27 o
   6  15   5          4.90         15.72        23.01 o
   7  15   5        360.69        364.87        41.01 o
   8  15   5        802.93        816.48        56.93 o
   9  15   5         71.64         93.80        34.42 o
  10  15   5          7.96        -17.96        38.57 o
  11  15   5        368.24        419.48        53.52 o
  12  15   5          0.35        -34.42        34.42 o
  13  15   5         48.85         36.64        46.29 o
  14  15   5          9.19         11.57        45.32 o
  15  15   5         11.76        -26.04        45.32 o
   0  16   5         58.54         27.89        31.62 o
   1  16   5          0.07         -8.02        28.27 o
   2  16   5          6.67         32.24        32.83 o
   3  16   5         14.09          7.50        29.19 o
   4  16   5          0.02         -0.18        31.09 o
   5  16   5         24.91         34.13        30.86 o
   6  16   5          3.35         16.17        35.50 o
   7  16   5         13.26         67.70        36.21 o
   8  16   5         38.24         24.46        36.02 o
   9  16   5          2.77          6.25        34.96 o
  10  16   5         37.72         83.51        58.34 o
  11  16   5         19.38         -5.24        36.53 o
  12  16   5         16.61         14.45        37.23 o
  13  16   5          5.47         35.80        38.43 o
  14  16   5          1.89        -26.04        47.25 o
   2  17   5         15.37         26.31        63.64 o
   3  17   5        103.22        129.32        40.22 o
   4  17   5        152.43        209.81        43.54 o
   5  17   5        172.97        194.85        58.82 o
   6  17   5          5.46         -7.77        60.75 o
   7  17   5         30.97         47.92        38.64 o
   8  17   5         20.48         58.36        77.14 o
   9  17   5          1.86         20.26        44.84 o
  10  17   5          7.33         40.71        37.28 o
  11  17   5         53.00         31.67        52.07 o
  12  17   5         13.40        -27.36        37.73 o
  13  17   5          2.35         23.60        39.55 o
   6  18   5         13.77          7.27        50.63 o
   7  18   5          1.25         32.17        40.74 o
   8  18   5         22.61         96.24        55.45 o
   9  18   5         89.56        135.67        42.38 o
  10  18   5         43.67        -18.95        38.22 o
 -12 -13   6         54.00         72.22        66.54 o
 -11 -13   6          4.00          4.91        35.38 o
 -10 -13   6        234.52        209.34        39.78 o
  -9 -13   6          4.12        -22.44        32.81 o
  -8 -13   6         26.20         25.53        33.50 o
  -7 -13   6        258.83        207.57        41.46 o
  -6 -13   6          4.23          1.51        38.57 o
  -5 -13   6          8.90        -32.94        32.94 o
  -4 -13   6         89.46        108.02        35.96 o
  -3 -13   6        198.46        156.88        37.48 o
 -13 -12   6         83.11        111.11        44.84 o
 -12 -12   6         18.83         12.22        35.38 o
 -11 -12   6          0.01        -31.85        31.85 o
 -10 -12   6        460.22        396.64        57.86 o
  -9 -12   6         29.19        -21.62        33.02 o
  -8 -12   6        628.92        568.64        45.55 o
  -7 -12   6          1.13        -25.72        31.57 o
  -6 -12   6          7.38         38.85        32.39 o
  -5 -12   6         51.10        128.18        35.14 o
  -4 -12   6          0.59         41.44        33.22 o
  -3 -12   6        120.54         98.44        32.25 o
  -2 -12   6          3.39         14.60        29.19 o
  -1 -12   6        202.59        148.53        47.95 o
 -14 -11   6         12.31         21.70        35.46 o
 -13 -11   6         17.49         -4.79        46.77 o
 -12 -11   6        172.86        194.03        36.36 o
 -11 -11   6        339.42        310.03        39.10 o
 -10 -11   6        156.36        139.24        34.87 o
  -9 -11   6          5.07         -0.39        30.48 o
  -8 -11   6        553.64        455.53       102.17 o
  -7 -11   6         28.93          8.26        30.59 o
  -6 -11   6         68.98         41.82        32.25 o
  -5 -11   6         57.80         88.95        40.97 o
  -4 -11   6          0.69         -0.67        33.48 o
  -3 -11   6         40.09         43.36        26.99 o
  -2 -11   6         80.97         54.01        27.67 o
  -1 -11   6         92.40         30.84        51.14 o
   0 -11   6        282.21        216.42        36.44 o
   1 -11   6        151.82        189.79        37.04 o
 -15 -10   6         12.17        -35.79        35.79 o
 -14 -10   6          3.53         25.78        37.13 o
 -13 -10   6         11.94         22.93        33.06 o
 -12 -10   6        201.09        224.72        48.70 o
 -11 -10   6         47.61         36.77        66.54 o
 -10 -10   6         10.17          4.09        29.79 o
  -9 -10   6          0.07          1.42        29.91 o
  -8 -10   6        375.09        325.69        37.04 o
  -7 -10   6         32.63         37.14        29.61 o
  -6 -10   6        427.96        411.38        29.84 o
  -5 -10   6        355.83        281.35        28.20 o
  -4 -10   6        381.80        382.71        29.86 o
  -3 -10   6        135.92         98.37        26.02 o
  -2 -10   6          3.75         -9.52        24.74 o
  -1 -10   6        227.75        216.44        34.43 o
   0 -10   6        409.04        312.91        36.14 o
   1 -10   6        567.38        532.45        42.89 o
   2 -10   6        117.28        157.18        70.39 o
   3 -10   6         14.42         -3.95        40.50 o
 -15  -9   6         14.76         49.52        28.74 o
 -14  -9   6        140.36        117.51        36.47 o
 -13  -9   6          2.17         16.17        31.02 o
 -12  -9   6         31.97         57.02        30.66 o
 -11  -9   6        224.62        258.83        35.68 o
 -10  -9   6         15.13        -28.25        28.25 o
  -9  -9   6          1.28         19.33        27.73 o
  -8  -9   6        191.58        194.08        32.25 o
  -7  -9   6         85.78        109.38        39.05 o
  -6  -9   6         26.65        -10.91        26.77 o
  -5  -9   6       2384.43       2308.65        70.45 o
  -4  -9   6        610.87        663.53        48.23 o
  -3  -9   6        357.75        364.87        29.30 o
  -2  -9   6         10.04         23.13        27.46 o
  -1  -9   6        248.87        314.38        35.44 o
   0  -9   6        481.10        437.23        37.48 o
   1  -9   6          3.08         28.14        29.30 o
   2  -9   6          5.87          7.41        29.22 o
   3  -9   6         12.75         10.02        31.66 o
   4  -9   6        112.61        146.14        35.11 o
 -16  -8   6         21.65         31.57        35.11 o
 -15  -8   6        126.09        180.31        37.16 o
 -14  -8   6         17.52          4.50        26.68 o
 -13  -8   6         84.40        123.34        33.02 o
 -12  -8   6        632.46        517.83        41.90 o
 -11  -8   6        398.03        421.75        39.53 o
 -10  -8   6         27.97         48.21        27.73 o
  -9  -8   6       2972.34       3325.03        95.65 o
  -8  -8   6       1327.95       1366.24        65.36 o
  -7  -8   6          0.15        -24.52        24.52 o
  -6  -8   6          0.82          0.29        24.82 o
  -5  -8   6         73.46         90.50        26.88 o
  -4  -8   6        132.57        145.97        22.37 o
  -3  -8   6        601.98        651.13        37.38 o
  -2  -8   6        472.14        420.16        34.75 o
  -1  -8   6          4.96         38.10        35.68 o
   0  -8   6         10.74         29.56        36.16 o
   1  -8   6        333.47        312.89        34.43 o
   2  -8   6          0.21        -27.25        27.25 o
   3  -8   6        212.22        195.24        32.34 o
   4  -8   6        437.03        427.57        39.53 o
   5  -8   6          9.19         -4.96        32.79 o
   6  -8   6         51.86          5.79        47.25 o
 -16  -7   6        224.70        205.97        90.16 o
 -15  -7   6         23.77         21.27        33.39 o
 -14  -7   6        803.33        775.80        48.10 o
 -13  -7   6         44.94         12.87        25.90 o
 -12  -7   6        244.78        175.52        46.29 o
 -11  -7   6         45.44         39.86        27.56 o
 -10  -7   6        997.46        974.41        49.17 o
  -9  -7   6        602.44        741.19        42.45 o
  -8  -7   6       1840.28       1916.31        82.17 o
  -7  -7   6        597.58        625.47        85.82 o
  -6  -7   6        536.95        524.80        76.61 o
  -5  -7   6        385.35        377.93        32.25 o
  -4  -7   6        194.61        207.94        21.40 o
  -3  -7   6         26.54         36.60        27.74 o
  -2  -7   6        725.42        829.10        50.44 o
  -1  -7   6        302.04        314.18        41.46 o
   0  -7   6        212.10        152.76        27.17 o
   1  -7   6        140.63        161.67        26.93 o
   2  -7   6         32.44         59.30        26.59 o
   3  -7   6        690.71        665.42        67.02 o
   4  -7   6          0.73         14.57        28.29 o
   5  -7   6         35.94         35.42        28.97 o
   6  -7   6          0.60         17.02        26.65 o
   7  -7   6         10.78         22.86        38.43 o
 -16  -6   6         56.45         30.28        57.86 o
 -15  -6   6         50.88         50.65        33.02 o
 -14  -6   6        325.97        313.93        30.61 o
 -13  -6   6         36.71         64.64        24.48 o
 -12  -6   6         67.30         45.22        19.59 o
 -11  -6   6        233.14        229.29        27.43 o
 -10  -6   6        202.30        168.34        25.36 o
  -9  -6   6        461.34        429.88        35.27 o
  -8  -6   6          0.03         10.19        19.57 o
  -7  -6   6       3418.96       3895.40       123.74 o
  -6  -6   6         71.64         84.86        23.52 o
  -5  -6   6          0.91        -10.18        20.72 o
  -4  -6   6       1044.86       1282.05        56.54 o
  -3  -6   6       1714.58       1801.79        54.44 o
  -2  -6   6        857.24        819.16        46.67 o
  -1  -6   6       3043.19       3147.18       102.62 o
   0  -6   6        425.10        361.89        28.97 o
   1  -6   6        608.77        586.14       102.70 o
   2  -6   6        702.23        734.72        48.75 o
   3  -6   6          3.94        -13.69        23.75 o
   4  -6   6        130.52         98.62        27.25 o
   5  -6   6        450.71        446.52        35.91 o
   6  -6   6          6.06        -16.91        26.72 o
   7  -6   6        126.96        154.05        36.14 o
   8  -6   6        123.92        119.00        36.84 o
 -16  -5   6         12.90         17.76        32.71 o
 -15  -5   6        363.22        260.20        51.11 o
 -14  -5   6        451.50        444.03        40.57 o
 -13  -5   6          2.27         15.57        19.76 o
 -12  -5   6         30.20         34.21        19.45 o
 -11  -5   6        183.23        139.70        21.03 o
 -10  -5   6       1058.37       1166.41        44.27 o
  -9  -5   6        962.19       1130.60        48.13 o
  -8  -5   6          3.60         26.22        18.67 o
  -7  -5   6       1559.77       1764.59        58.66 o
  -6  -5   6        917.05        957.82        48.28 o
  -5  -5   6       1054.81       1108.31        50.11 o
  -4  -5   6        378.82        385.82        28.61 o
  -3  -5   6        129.19        140.41        30.38 o
  -2  -5   6        952.41        928.45        45.68 o
  -1  -5   6       1475.10       1599.32        61.02 o
   0  -5   6         20.01         24.72        18.67 o
   1  -5   6        106.49        117.21        21.10 o
   2  -5   6        390.95        363.51        28.93 o
   3  -5   6          3.03          0.07        22.15 o
   4  -5   6        149.64        176.64        27.54 o
   5  -5   6        592.01        727.14        38.86 o
   6  -5   6        226.00        253.70        24.70 o
   7  -5   6        203.85        188.23        27.80 o
   8  -5   6         73.03         51.39        34.06 o
   9  -5   6         27.39         20.39        34.50 o
 -16  -4   6         77.24         52.83        33.75 o
 -15  -4   6          2.54        -18.25        36.16 o
 -14  -4   6        279.51        276.81        36.47 o
 -13  -4   6       1244.81       1164.89        45.81 o
 -12  -4   6        521.14        607.26        35.51 o
 -11  -4   6        567.10        562.49        46.36 o
 -10  -4   6        212.36        204.92        19.24 o
  -9  -4   6         45.72         64.37        18.16 o
  -8  -4   6        100.80         92.23        18.01 o
  -7  -4   6       1495.61       1539.44        52.88 o
  -6  -4   6        640.95        737.95        36.44 o
  -5  -4   6       2844.67       3104.26        98.53 o
  -4  -4   6       3178.78       3268.86       108.57 o
  -3  -4   6        386.65        322.98        26.61 o
  -2  -4   6         76.31         81.62        14.88 o
  -1  -4   6        448.91        435.62        22.02 o
   0  -4   6        124.51        109.47        14.88 o
   1  -4   6        334.72        344.92        19.60 o
   2  -4   6        119.56        147.63        20.48 o
   3  -4   6        858.35        885.32        39.32 o
   4  -4   6         30.96         58.15        19.82 o
   5  -4   6         87.47         87.84        20.14 o
   6  -4   6        118.99        144.73        26.30 o
   7  -4   6         11.88         38.81        31.88 o
   8  -4   6         51.92         46.00        32.19 o
   9  -4   6        288.97        299.85        38.84 o
  10  -4   6         52.54         41.76        35.42 o
 -16  -3   6          0.05          7.68        32.54 o
 -15  -3   6        207.34        216.51        40.50 o
 -14  -3   6          0.10         -6.46        28.29 o
 -13  -3   6        110.43        104.35        45.51 o
 -12  -3   6        874.79        895.11        44.96 o
 -11  -3   6          1.56         -7.82        17.45 o
 -10  -3   6        151.18        156.53        16.13 o
  -9  -3   6        114.93        117.77        16.50 o
  -8  -3   6          6.48          5.35        15.94 o
  -7  -3   6        641.25        670.19        32.29 o
  -6  -3   6        144.06        112.44        16.68 o
  -5  -3   6       1098.02       1140.04        38.52 o
  -4  -3   6          7.77        -13.08        13.08 o
  -3  -3   6       1445.55       1529.22        44.69 o
  -2  -3   6       1078.92       1083.57        35.95 o
  -1  -3   6       2436.71       2580.63        57.83 o
   0  -3   6       5816.40       6656.25       156.26 o
   1  -3   6        314.88        304.73        22.96 o
   2  -3   6        492.01        487.64        26.30 o
   3  -3   6       1725.94       1735.91        41.36 o
   4  -3   6        484.53        526.61        22.96 o
   5  -3   6       2405.61       2352.22        69.64 o
   6  -3   6         28.38         63.89        23.54 o
   7  -3   6        439.42        460.27        32.40 o
   8  -3   6          9.22        -10.78        22.07 o
   9  -3   6        352.71        424.31        40.95 o
  10  -3   6        308.06        325.00        54.96 o
  11  -3   6          3.53        -21.09        34.41 o
 -16  -2   6         12.80        -50.84        53.58 o
 -15  -2   6         12.72          4.62        36.16 o
 -14  -2   6         20.87         10.60        28.61 o
 -13  -2   6        313.68        270.68        40.52 o
 -12  -2   6        567.48        558.69        49.19 o
 -11  -2   6        987.68       1048.15        41.35 o
 -10  -2   6        460.45        484.65        26.79 o
  -9  -2   6        410.35        418.21        24.91 o
  -8  -2   6         51.42         57.22        16.43 o
  -7  -2   6        261.03        322.71        24.64 o
  -6  -2   6       1540.01       1662.49        42.06 o
  -5  -2   6          3.35         17.78        11.82 o
  -4  -2   6       4456.67       4591.20        97.61 o
  -3  -2   6       3586.55       3961.03        85.15 o
  -2  -2   6       3690.14       4139.65        78.41 o
  -1  -2   6       3239.51       3550.24        62.49 o
   0  -2   6         30.64         10.38        10.30 o
   1  -2   6         93.21         92.90        11.78 o
   2  -2   6        202.14        198.35        13.18 o
   3  -2   6        156.31        159.97        13.09 o
   4  -2   6        444.48        456.47        20.31 o
   5  -2   6       1180.03       1189.61        37.63 o
   6  -2   6        634.91        572.20        25.46 o
   7  -2   6        457.36        501.99        29.35 o
   8  -2   6       1147.20       1159.16        48.81 o
   9  -2   6        531.59        505.73        35.79 o
  10  -2   6          9.82         17.24        32.47 o
  11  -2   6          6.38         39.60        34.41 o
  12  -2   6         58.28        113.34        38.14 o
 -15  -1   6          2.02         -1.45        39.05 o
 -14  -1   6         44.71         -8.46        40.18 o
 -13  -1   6          8.21        -22.48        22.48 o
 -12  -1   6         31.97         33.50        22.71 o
 -11  -1   6       1115.17       1102.64        41.09 o
 -10  -1   6         95.69         76.98        17.73 o
  -9  -1   6         72.61         64.03        16.78 o
  -8  -1   6        282.43        346.03        21.44 o
  -7  -1   6        240.38        297.44        20.01 o
  -6  -1   6         48.29         36.28        12.43 o
  -5  -1   6        419.55        524.82        35.57 o
  -4  -1   6         16.51         27.32        11.57 o
  -3  -1   6         29.82          2.96        10.45 o
  -2  -1   6        211.38        297.85        13.49 o
  -1  -1   6       4470.21       4696.23        86.84 o
   0  -1   6          1.43         -8.10         8.10 o
   1  -1   6          7.12         -3.85         7.93 o
   2  -1   6       4038.19       3904.47        74.06 o
   3  -1   6        144.46        188.80        13.58 o
   4  -1   6        124.28        143.32        12.21 o
   5  -1   6        436.95        443.36        28.75 o
   6  -1   6        224.57        197.03        15.66 o
   7  -1   6        728.88        725.77        31.15 o
   8  -1   6         38.55         73.13        20.67 o
   9  -1   6          1.55        -21.02        21.02 o
  10  -1   6        332.17        379.70        62.68 o
  11  -1   6          6.69         43.01        33.75 o
  12  -1   6          6.53         28.04        33.53 o
 -15   0   6        351.87        306.36        35.93 o
 -14   0   6        273.86        280.07        36.47 o
 -13   0   6        162.50        169.27        31.37 o
 -12   0   6        517.48        562.07        40.07 o
 -11   0   6          1.44         -4.21        21.58 o
 -10   0   6        623.87        597.82        48.83 o
  -9   0   6         53.00         62.95        16.35 o
  -8   0   6       1929.40       1959.10        58.18 o
  -7   0   6        307.76        349.33        20.53 o
  -6   0   6       1000.95       1108.87        29.62 o
  -5   0   6        140.25        226.37        13.48 o
  -4   0   6       3134.99       3906.20        76.45 o
  -3   0   6        560.42        542.75        18.96 o
  -2   0   6        648.69        642.38        19.91 o
  -1   0   6       2503.25       2706.74        58.95 o
   0   0   6       1290.42       1246.81        24.06 o
   1   0   6        853.58        815.07        19.53 o
   2   0   6        827.49        756.13        18.62 o
   3   0   6       5060.98       4753.58        79.84 o
   4   0   6         68.52         86.17        12.77 o
   5   0   6       2487.11       2323.50        48.04 o
   6   0   6        512.62        497.55        22.33 o
   7   0   6       3879.09       3747.20        82.31 o
   8   0   6        135.79        120.56        18.51 o
   9   0   6        180.40        144.31        22.22 o
  10   0   6        313.33        335.56        36.02 o
  11   0   6          3.12        -30.32        30.32 o
  12   0   6         19.37         63.94        34.07 o
  13   0   6         24.72         77.35        36.02 o
 -15   1   6         95.78         80.32        31.69 o
 -14   1   6         13.80         14.32        31.10 o
 -13   1   6         10.11         18.90        28.61 o
 -12   1   6         46.71          4.99        37.24 o
 -11   1   6        998.80       1008.84        51.75 o
 -10   1   6        113.50        149.59        23.22 o
  -9   1   6       2074.15       2001.81        55.00 o
  -8   1   6       4368.60       4427.16        98.34 o
  -7   1   6        935.95        977.32        37.86 o
  -6   1   6       1748.47       1843.83        38.86 o
  -5   1   6        420.77        533.33        19.70 o
  -4   1   6       1044.63       1120.24        26.48 o
  -3   1   6       5090.60       5551.03        87.14 o
  -2   1   6       1515.73       1691.90        35.40 o
  -1   1   6       2675.76       2937.89        62.47 o
   0   1   6        150.53        146.73         7.75 o
   1   1   6        791.44        703.10        16.69 o
   2   1   6       5302.11       5023.92        91.66 o
   3   1   6         10.99          3.96         6.44 o
   4   1   6        116.90        100.57         9.41 o
   5   1   6         56.86         54.79        10.02 o
   6   1   6       1055.40       1040.21        27.77 o
   7   1   6        265.11        275.28        19.20 o
   8   1   6        276.16        311.22        19.24 o
   9   1   6        214.38        227.37        22.69 o
  10   1   6        376.43        381.45        34.87 o
  11   1   6        511.58        544.83        43.34 o
  12   1   6         38.27        116.25        44.84 o
  13   1   6         86.54         29.66        32.80 o
 -14   2   6          0.15        -15.46        28.00 o
 -13   2   6          0.23        -24.96        31.11 o
 -12   2   6          2.78        -23.31        23.31 o
 -11   2   6         35.70         21.43        23.37 o
 -10   2   6        850.82        846.71        47.49 o
  -9   2   6       3420.15       3491.05        98.23 o
  -8   2   6        158.69        165.90        22.97 o
  -7   2   6        388.11        413.79        32.68 o
  -6   2   6        195.54        211.34        15.12 o
  -5   2   6        355.75        407.10        16.64 o
  -4   2   6          4.67         12.46         9.57 o
  -3   2   6        261.51        284.43        11.40 o
  -2   2   6        698.15        604.25        17.49 o
  -1   2   6      39359.14      41027.16       606.59 o
   0   2   6       2553.45       2525.95        40.53 o
   1   2   6        434.53        436.69        16.12 o
   2   2   6        452.25        354.14        12.30 o
   3   2   6        666.01        736.30        15.39 o
   4   2   6        376.52        366.22        13.59 o
   5   2   6        770.23        816.54        18.62 o
   6   2   6        172.19        195.19        16.43 o
   7   2   6        683.66        659.84        22.97 o
   8   2   6        292.27        322.69        17.84 o
   9   2   6         37.01         23.44        15.18 o
  10   2   6        640.62        660.82        36.87 o
  11   2   6        177.54        163.88        31.21 o
  12   2   6         51.07         61.71        33.75 o
  13   2   6         59.16         52.37        32.98 o
  14   2   6         14.45         17.55        44.84 o
 -14   3   6        158.13        163.10        31.60 o
 -13   3   6         18.49          7.08        27.11 o
 -12   3   6        191.03        150.06        53.10 o
 -11   3   6         13.16         -5.98        33.91 o
 -10   3   6        954.17        878.62        64.84 o
  -9   3   6         57.67         40.00        21.39 o
  -8   3   6        991.21        995.25        37.47 o
  -7   3   6        478.37        491.89        33.99 o
  -6   3   6        193.19        188.45        14.80 o
  -5   3   6       1286.41       1337.83        30.95 o
  -4   3   6         49.95         38.01        10.66 o
  -3   3   6       1166.30       1166.59        24.28 o
  -2   3   6        348.78        355.79        13.50 o
  -1   3   6         70.27         80.04         8.92 o
   0   3   6        917.44        956.02        19.00 o
   1   3   6        632.11        619.85        23.08 o
   2   3   6          0.19         -9.71        10.52 o
   3   3   6       6083.43       6132.68       102.23 o
   4   3   6       8152.73       8051.02       189.27 o
   5   3   6       2892.24       2661.24        69.27 o
   6   3   6       1465.55       1442.98        39.09 o
   7   3   6        191.58        178.71        11.96 o
   8   3   6        352.30        306.94        16.26 o
   9   3   6       1927.61       1817.28        46.46 o
  10   3   6        640.71        545.41        32.19 o
  11   3   6          2.69        -26.56        26.56 o
  12   3   6        293.29        328.46        40.50 o
  13   3   6         29.50        -19.64        29.17 o
  14   3   6         50.12         42.80        32.80 o
 -13   4   6         89.30         26.65        40.12 o
 -12   4   6        211.89        258.53        31.31 o
 -11   4   6        196.07        246.78        30.18 o
 -10   4   6        255.06        251.98        33.75 o
  -9   4   6         93.20         73.52        23.06 o
  -8   4   6         17.57         32.03        15.84 o
  -7   4   6       2291.51       2191.71        57.37 o
  -6   4   6        161.66        163.42        18.37 o
  -5   4   6        382.48        430.69        26.38 o
  -4   4   6         33.62         35.46        10.77 o
  -3   4   6         10.88          9.56         9.61 o
  -2   4   6        730.51        660.29        20.82 o
  -1   4   6       1020.18       1029.39        20.33 o
   0   4   6        166.35        141.80         8.21 o
   1   4   6        381.41        327.00        11.03 o
   2   4   6       5178.55       5116.26        81.05 o
   3   4   6         94.89        111.38        12.56 o
   4   4   6       4586.58       4650.74        87.79 o
   5   4   6       6331.49       6278.13       103.51 o
   6   4   6       1635.09       1587.98        32.99 o
   7   4   6          0.16         19.73         9.19 o
   8   4   6       2301.84       2315.40        53.83 o
   9   4   6        839.09        837.03        34.52 o
  10   4   6         20.62         32.72        17.10 o
  11   4   6         76.95         59.83        20.44 o
  12   4   6          5.81         23.65        28.00 o
  13   4   6         79.12         97.26        31.93 o
  14   4   6        369.23        345.89        40.98 o
  15   4   6          0.33         61.49        34.25 o
 -13   5   6        620.98        525.44        59.79 o
 -12   5   6          0.26        -14.08        26.07 o
 -11   5   6          3.75         48.98        25.85 o
 -10   5   6        387.46        301.86        48.30 o
  -9   5   6        290.17        299.29        44.18 o
  -8   5   6        584.10        601.11        37.84 o
  -7   5   6        161.99        181.27        18.85 o
  -6   5   6        559.01        521.00        37.70 o
  -5   5   6          1.27          6.80        13.03 o
  -4   5   6        232.58        258.91        14.42 o
  -3   5   6         88.89         82.75        11.17 o
  -2   5   6        243.92        290.88        13.94 o
  -1   5   6        459.95        515.75        16.03 o
   0   5   6       1824.52       1816.36        31.32 o
   1   5   6       4449.88       4559.70        67.54 o
   2   5   6       5911.12       5705.49        77.32 o
   3   5   6         59.65         73.47        12.00 o
   4   5   6       2638.39       2474.52        51.27 o
   5   5   6        685.45        707.73        29.22 o
   6   5   6        645.54        589.62        30.76 o
   7   5   6       1321.09       1335.94        27.00 o
   8   5   6        177.17        197.95        11.74 o
   9   5   6          0.03          2.55        13.51 o
  10   5   6         89.91         82.87        15.11 o
  11   5   6         18.48          5.39        18.52 o
  12   5   6         53.70         36.94        28.36 o
  13   5   6          4.16         33.49        35.20 o
  14   5   6         46.82         64.64        31.57 o
  15   5   6          5.51         32.81        67.98 o
 -12   6   6         31.56         54.17        27.94 o
 -11   6   6          0.11         17.86        25.43 o
 -10   6   6        152.40        186.30        27.41 o
  -9   6   6          0.88        -14.88        30.34 o
  -8   6   6         76.56         84.52        32.65 o
  -7   6   6         68.48         27.82        21.53 o
  -6   6   6       2860.27       2797.13        83.49 o
  -5   6   6        112.56         78.89        18.54 o
  -4   6   6        161.95        167.55        18.77 o
  -3   6   6         39.62         49.56        12.02 o
  -2   6   6        769.74        736.71        26.79 o
  -1   6   6        803.12        794.87        22.98 o
   0   6   6       3899.88       4349.33        65.96 o
   1   6   6       5037.66       5071.26        67.17 o
   2   6   6        239.65        232.92        14.26 o
   3   6   6        531.31        460.68        11.08 o
   4   6   6       2109.51       2009.58        29.56 o
   5   6   6        127.68        113.11         6.80 o
   6   6   6       2590.28       2423.45        73.07 o
   7   6   6        451.59        360.35        22.35 o
   8   6   6         20.92         20.60         9.90 o
   9   6   6        221.68        217.48        12.89 o
  10   6   6          3.26         -1.93        12.48 o
  11   6   6       1508.59       1484.93        60.21 o
  12   6   6          9.13         -1.74        27.28 o
  13   6   6          3.50         33.33        29.93 o
  14   6   6          2.49         -5.79        30.65 o
  15   6   6          5.07         21.64        32.10 o
  16   6   6          1.58         23.48        37.61 o
 -11   7   6        128.50        149.65        28.68 o
 -10   7   6        178.45        206.64        27.90 o
  -9   7   6        346.11        418.05        35.78 o
  -8   7   6         11.15        -20.50        20.50 o
  -7   7   6        403.74        475.16        35.07 o
  -6   7   6         71.02         58.70        21.45 o
  -5   7   6        326.19        303.63        27.08 o
  -4   7   6       1581.58       1566.01        55.37 o
  -3   7   6        211.15        228.25        27.62 o
  -2   7   6       1217.63       1276.27        37.21 o
  -1   7   6        507.73        576.06        22.56 o
   0   7   6       1849.68       1842.20        41.16 o
   1   7   6        831.09        896.80        19.67 o
   2   7   6        629.66        637.71        16.18 o
   3   7   6        483.79        498.52        13.68 o
   4   7   6        155.50        168.30        10.89 o
   5   7   6        439.90        405.33        11.89 o
   6   7   6        689.06        706.30        15.94 o
   7   7   6         20.82         11.34         7.59 o
   8   7   6       2203.50       2079.10        43.37 o
   9   7   6         18.97         27.51        11.32 o
  10   7   6       1130.83       1049.58        29.70 o
  11   7   6        461.07        525.57        30.02 o
  12   7   6       1637.68       1659.60        78.11 o
  13   7   6        177.01        237.76        34.25 o
  14   7   6         33.13         28.91        42.43 o
  15   7   6         39.61         63.47        33.44 o
  16   7   6          0.72         53.94        34.74 o
 -10   8   6        351.86        385.34        43.04 o
  -9   8   6        242.21        280.76        52.31 o
  -8   8   6         60.24         30.30        23.24 o
  -7   8   6        539.26        478.54        31.11 o
  -6   8   6       1024.59        979.62        41.76 o
  -5   8   6       2952.92       3061.92        91.06 o
  -4   8   6         60.15         48.54        19.85 o
  -3   8   6        186.91        173.54        22.27 o
  -2   8   6        548.68        537.77        32.14 o
  -1   8   6       3291.92       3377.55        68.86 o
   0   8   6         34.11         60.04        11.18 o
   1   8   6         59.34         50.21         8.69 o
   2   8   6       1786.01       1817.82        37.68 o
   3   8   6       4092.54       4242.04        78.85 o
   4   8   6        921.47        883.11        18.45 o
   5   8   6        233.63        247.18        11.40 o
   6   8   6        337.33        316.36        13.38 o
   7   8   6        126.43        126.74        10.92 o
   8   8   6        161.94        164.35        12.83 o
   9   8   6        359.01        332.00        16.71 o
  10   8   6       3494.13       3340.38        73.73 o
  11   8   6        150.89        138.14        19.59 o
  12   8   6        188.83        206.44        31.53 o
  13   8   6         72.38         51.82        30.08 o
  14   8   6        312.01        316.50        36.92 o
  15   8   6        327.19        298.20        38.89 o
  16   8   6        175.33        212.42        38.51 o
  -9   9   6          0.00         27.41        35.68 o
  -8   9   6        213.04        233.44        34.77 o
  -7   9   6        158.02        155.11        41.48 o
  -6   9   6         17.47         17.19        23.10 o
  -5   9   6         27.66         23.73        19.10 o
  -4   9   6       2493.57       2532.14        66.54 o
  -3   9   6        277.12        285.21        20.46 o
  -2   9   6        265.03        256.01        23.75 o
  -1   9   6          0.93         -3.58        11.94 o
   0   9   6       1153.74       1171.56        28.31 o
   1   9   6        651.72        638.95        19.86 o
   2   9   6        350.98        359.97        15.42 o
   3   9   6       1425.35       1391.15        28.87 o
   4   9   6       3421.91       3386.75        56.82 o
   5   9   6       2142.04       2094.91        37.31 o
   6   9   6        224.87        231.76        12.89 o
   7   9   6        121.90        124.22        13.23 o
   8   9   6       1702.44       1644.28        37.99 o
   9   9   6       2385.77       2105.18        57.62 o
  10   9   6        910.64        798.54        49.97 o
  11   9   6         53.78         53.00        21.09 o
  12   9   6          8.99         13.96        28.16 o
  13   9   6        354.96        438.03        53.47 o
  14   9   6        233.23        266.34        36.35 o
  15   9   6         38.99         45.12        33.44 o
  16   9   6        193.74        183.96        38.26 o
  -8  10   6        435.74        480.69        42.61 o
  -7  10   6         84.79        141.59        32.71 o
  -6  10   6         13.75         -5.63        40.19 o
  -5  10   6        276.96        254.33        39.25 o
  -4  10   6        153.03         93.59        19.03 o
  -3  10   6         29.77          7.73        16.75 o
  -2  10   6        129.48        136.81        16.60 o
  -1  10   6         70.98         81.43        18.24 o
   0  10   6        649.77        606.52        33.06 o
   1  10   6          0.29          5.51        12.05 o
   2  10   6         60.42         63.48        12.13 o
   3  10   6         23.93         10.75        11.48 o
   4  10   6       1447.35       1525.43        35.23 o
   5  10   6        140.57        145.46        10.79 o
   6  10   6         30.43         29.02        11.13 o
   7  10   6        475.10        466.33        20.31 o
   8  10   6       4816.46       4683.37        89.18 o
   9  10   6         35.92         28.06        14.07 o
  10  10   6        711.37        665.37        33.45 o
  11  10   6        469.88        473.54        36.82 o
  12  10   6       1216.09       1193.05       123.91 o
  13  10   6       1220.89       1173.02        62.06 o
  14  10   6         96.40        115.24        32.26 o
  15  10   6         39.14         51.87        33.44 o
  16  10   6        246.63        255.32        39.95 o
  -7  11   6         83.82         51.16        59.08 o
  -6  11   6        123.01        105.31        85.18 o
  -5  11   6         25.99         -4.92        41.62 o
  -4  11   6         14.95        -12.96        46.01 o
  -3  11   6         75.69         85.18        28.79 o
  -2  11   6       3344.89       3412.48        95.73 o
  -1  11   6        615.82        592.41        40.49 o
   0  11   6        701.13        716.88        57.76 o
   1  11   6        138.83        144.49        21.14 o
   2  11   6        132.77        135.79        15.05 o
   3  11   6        827.91        888.70        39.03 o
   4  11   6        494.16        468.68        21.69 o
   5  11   6        124.06        126.84        12.57 o
   6  11   6        511.40        512.86        21.76 o
   7  11   6        350.94        337.37        26.02 o
   8  11   6          4.56         13.37        12.91 o
   9  11   6        186.19        202.13        19.66 o
  10  11   6         64.84         84.40        18.66 o
  11  11   6        491.34        475.05        37.30 o
  12  11   6        191.22        227.55        32.80 o
  13  11   6         25.17         42.89        29.20 o
  14  11   6         47.65         32.98        54.48 o
  15  11   6          0.03          4.00        31.83 o
  16  11   6         60.39         78.12        35.47 o
  -6  12   6         13.87         56.15        34.23 o
  -5  12   6          2.01         -1.23        28.24 o
  -4  12   6          5.26        -34.06        34.06 o
  -3  12   6         88.87         40.19        52.47 o
  -2  12   6       1370.90       1417.53        88.35 o
  -1  12   6         21.91         10.67        21.59 o
   0  12   6        250.37        234.17        24.73 o
   1  12   6       1076.81       1113.69        44.80 o
   2  12   6         73.40         76.89        20.54 o
   3  12   6        291.30        272.91        27.49 o
   4  12   6         86.96         99.21        15.24 o
   5  12   6        743.91        744.92        29.68 o
   6  12   6        485.91        418.13        22.44 o
   7  12   6       2300.67       2261.23        49.58 o
   8  12   6        206.90        232.72        19.79 o
   9  12   6          0.15        -14.34        17.86 o
  10  12   6       1578.13       1548.02        56.93 o
  11  12   6          0.00          9.64        27.34 o
  12  12   6         79.65         80.32        30.29 o
  13  12   6        271.00        316.42        61.23 o
  14  12   6         48.17         82.60        32.64 o
  15  12   6          6.28         44.60        33.53 o
  16  12   6         14.42         73.05        40.02 o
  -5  13   6        151.83        180.13        35.38 o
  -4  13   6         13.10         -0.47        29.65 o
  -3  13   6         28.57        -16.60        45.37 o
  -2  13   6          2.85        -28.13        32.15 o
  -1  13   6        247.74        137.05        51.56 o
   0  13   6        109.69         91.46        44.81 o
   1  13   6         89.71         82.20        36.81 o
   2  13   6        991.93        973.67        68.20 o
   3  13   6        397.87        362.43        32.01 o
   4  13   6        467.34        518.54        30.68 o
   5  13   6         28.19        -16.02        19.12 o
   6  13   6        614.05        582.44        50.12 o
   7  13   6         48.58         64.69        17.36 o
   8  13   6       1230.86       1149.75        39.00 o
   9  13   6         25.05         35.23        23.32 o
  10  13   6        120.30         56.71        33.82 o
  11  13   6         24.20         57.93        31.12 o
  12  13   6        343.74        353.91        37.61 o
  13  13   6        142.77        182.88        34.28 o
  14  13   6        171.62        219.25        61.23 o
  15  13   6        155.56        223.26        69.43 o
  16  13   6         37.93         27.70        35.68 o
  -4  14   6         55.57         -0.71        51.08 o
  -3  14   6          6.00        -17.10        27.19 o
  -2  14   6        129.07         49.60        61.72 o
  -1  14   6         79.19         77.29        50.20 o
   0  14   6       1147.99       1142.69        53.48 o
   1  14   6        208.21        158.29        36.28 o
   2  14   6        270.44        286.42        36.47 o
   3  14   6         37.30         11.88        33.32 o
   4  14   6         96.89         54.04        39.95 o
   5  14   6        276.81        224.25        31.18 o
   6  14   6        156.57        121.24        34.24 o
   7  14   6        607.44        673.77        37.99 o
   8  14   6        110.15        107.47        32.81 o
   9  14   6         46.05         42.78        25.94 o
  10  14   6         16.41         33.72        24.79 o
  11  14   6         39.04         36.45        40.27 o
  12  14   6        175.97        215.41        30.89 o
  13  14   6          5.85        -17.23        31.51 o
  14  14   6          8.04         76.71        33.59 o
  15  14   6         11.41         60.35        52.07 o
  -2  15   6        180.96        162.08        37.83 o
  -1  15   6         13.53          2.90        34.24 o
   0  15   6        351.78        392.88        35.58 o
   1  15   6          2.50         21.80        27.23 o
   2  15   6         83.90         69.36        37.74 o
   3  15   6        377.81        289.60        46.49 o
   4  15   6        483.55        510.55        70.99 o
   5  15   6        387.47        359.95        36.82 o
   6  15   6        128.60        107.04        32.05 o
   7  15   6        726.18        836.46        58.34 o
   8  15   6         96.06        109.26        35.14 o
   9  15   6        481.26        471.59        42.27 o
  10  15   6         41.74         52.32        34.71 o
  11  15   6         26.61         43.05        34.42 o
  12  15   6        588.81        637.46        49.51 o
  13  15   6          1.86         -3.86        42.43 o
  14  15   6         25.38        -27.00        41.46 o
  15  15   6         22.66         -0.96        42.43 o
   0  16   6          2.02         -6.97        38.69 o
   1  16   6         11.95        -19.32        50.01 o
   2  16   6        157.14        128.65        59.23 o
   3  16   6         37.93         24.63        44.88 o
   4  16   6        245.54        204.74        36.52 o
   5  16   6         67.10         62.14        33.99 o
   6  16   6        167.69        168.10        37.10 o
   7  16   6         38.65         35.39        44.84 o
   8  16   6         62.63         73.65        36.39 o
   9  16   6         21.32         -5.55        34.02 o
  10  16   6        303.46        287.65        41.38 o
  11  16   6         52.62         45.07        37.07 o
  12  16   6         22.77        -28.27        59.30 o
  13  16   6        108.73         76.57        38.52 o
  14  16   6         56.12         53.04        46.29 o
   2  17   6         89.05         94.56        43.85 o
   3  17   6        181.64        144.79        36.26 o
   4  17   6        110.64        104.44        39.62 o
   5  17   6         22.96         46.83        39.13 o
   6  17   6         62.75         20.22        37.94 o
   7  17   6        156.45        176.21        59.79 o
   8  17   6          4.37         18.14        36.92 o
   9  17   6         49.10         64.62        37.63 o
  10  17   6         45.11         64.75        37.46 o
  11  17   6        245.57        266.36        42.81 o
  12  17   6          7.06        -36.02        36.02 o
  13  17   6          1.93         -4.83        38.33 o
   5  18   6        231.55        229.17        71.84 o
   6  18   6         92.86        114.81        43.06 o
   7  18   6          7.75         28.76        62.20 o
   8  18   6          1.99         47.61        39.55 o
   9  18   6         44.26         48.43        40.04 o
  10  18   6          2.81        -18.59        36.74 o
 -10 -13   7        222.15        152.85        38.85 o
  -9 -13   7          1.62         42.60        36.25 o
  -8 -13   7         95.43         67.57        35.38 o
  -7 -13   7         22.15         -1.56        34.39 o
  -6 -13   7          1.12        -32.54        32.54 o
  -5 -13   7         37.30         26.55        34.59 o
 -12 -12   7         40.31         52.54        36.93 o
 -11 -12   7         50.86         17.80        33.34 o
 -10 -12   7        228.54        240.84        41.46 o
  -9 -12   7        215.99        186.01        37.62 o
  -8 -12   7          0.36        -20.65        46.29 o
  -7 -12   7        168.39        133.89        35.38 o
  -6 -12   7         34.45         40.08        34.07 o
  -5 -12   7         15.74         28.25        32.94 o
  -4 -12   7         42.92         40.34        34.39 o
  -3 -12   7        360.17        341.27        41.58 o
  -2 -12   7         43.58         34.00        34.39 o
 -14 -11   7          5.35         -4.95        34.43 o
 -13 -11   7        165.65        196.98        40.21 o
 -12 -11   7         12.74         -1.47        32.25 o
 -11 -11   7          1.85         14.42        36.64 o
 -10 -11   7          0.01         22.72        32.20 o
  -9 -11   7        284.62        235.45        37.33 o
  -8 -11   7         10.97         -3.64        39.05 o
  -7 -11   7          1.04         19.15        31.34 o
  -6 -11   7         86.80         91.54        33.02 o
  -5 -11   7          0.21         41.52        32.25 o
  -4 -11   7         53.94         19.41        33.02 o
  -3 -11   7          0.23        -30.48        30.48 o
  -2 -11   7         64.94         81.54        37.61 o
  -1 -11   7          0.45        -46.49        51.19 o
   0 -11   7        168.09        108.25        77.14 o
 -14 -10   7        274.15        152.50        36.74 o
 -13 -10   7          0.43         -9.56        32.71 o
 -12 -10   7        312.75        286.41        39.10 o
 -11 -10   7        100.37         44.93        32.54 o
 -10 -10   7        558.98        534.41        43.88 o
  -9 -10   7        281.08        349.07        39.39 o
  -8 -10   7         13.32         -7.11        30.20 o
  -7 -10   7        102.95         77.24        41.95 o
  -6 -10   7         68.41         45.96        30.48 o
  -5 -10   7        437.23        421.43        39.48 o
  -4 -10   7         44.54         59.21        24.60 o
  -3 -10   7         81.69         83.96        28.43 o
  -2 -10   7         24.04        -18.67        35.31 o
  -1 -10   7          0.90         19.19        31.34 o
   0 -10   7          4.41         40.45        31.70 o
   1 -10   7          1.14        -38.04        41.46 o
   2 -10   7         76.44        106.44        36.44 o
 -15  -9   7         37.12         24.42        27.80 o
 -14  -9   7          0.23        -25.17        27.41 o
 -13  -9   7         14.94          0.00        31.37 o
 -12  -9   7         74.99         52.14        31.17 o
 -11  -9   7         33.20         12.31        28.92 o
 -10  -9   7          5.13          8.07        24.17 o
  -9  -9   7          2.00         10.42        29.37 o
  -8  -9   7        555.00        533.96        42.58 o
  -7  -9   7         26.69         56.44        29.79 o
  -6  -9   7        134.42        112.45        29.98 o
  -5  -9   7        816.74        677.88        44.63 o
  -4  -9   7        104.92         82.50        23.78 o
  -3  -9   7         58.46         80.84        24.89 o
  -2  -9   7          2.75         -6.52        27.46 o
  -1  -9   7        429.80        418.83        38.48 o
   0  -9   7        547.37        423.24        38.18 o
   1  -9   7        103.53        107.98        33.39 o
   2  -9   7          2.53        -14.91        52.07 o
   3  -9   7         32.81         12.63        36.16 o
   4  -9   7         43.16        -14.46        47.25 o
 -15  -8   7          2.73        -31.37        31.37 o
 -14  -8   7          0.00         16.77        26.49 o
 -13  -8   7          3.82         -3.73        33.21 o
 -12  -8   7        634.12        560.12        44.56 o
 -11  -8   7        191.55        196.14        33.71 o
 -10  -8   7        215.94        272.39        27.71 o
  -9  -8   7          8.88         24.60        22.47 o
  -8  -8   7          1.45         -8.53        26.36 o
  -7  -8   7         49.75         54.55        28.00 o
  -6  -8   7         50.16         46.66        26.49 o
  -5  -8   7        120.05         90.40        28.14 o
  -4  -8   7          1.39          5.04        20.50 o
  -3  -8   7        155.25        144.52        23.89 o
  -2  -8   7        612.39        521.08        38.18 o
  -1  -8   7        197.33        193.81        31.02 o
   0  -8   7        112.85         59.88        27.86 o
   1  -8   7         74.33         20.07        32.79 o
   2  -8   7        214.10        194.07        33.06 o
   3  -8   7        316.17        327.38        36.14 o
   4  -8   7         85.64         55.93        79.55 o
   5  -8   7         23.31         94.50        48.21 o
 -16  -7   7        110.11         50.92        36.64 o
 -15  -7   7          0.23         13.66        33.02 o
 -14  -7   7          1.81         -1.03        25.21 o
 -13  -7   7         35.61         49.12        25.85 o
 -12  -7   7        520.57        461.93        37.26 o
 -11  -7   7        489.79        415.92        63.92 o
 -10  -7   7         44.65         14.28        21.83 o
  -9  -7   7        548.42        476.11        45.70 o
  -8  -7   7        316.67        242.76        25.69 o
  -7  -7   7        186.64        199.25        29.51 o
  -6  -7   7        222.35        221.24        30.20 o
  -5  -7   7        743.98        738.08        50.24 o
  -4  -7   7         60.18         75.94        34.23 o
  -3  -7   7        273.98        301.35        24.90 o
  -2  -7   7        293.91        276.98        29.98 o
  -1  -7   7          8.08         18.70        27.96 o
   0  -7   7         95.75         71.53        26.19 o
   1  -7   7        840.23        879.77        55.90 o
   2  -7   7         35.03         35.68        27.27 o
   3  -7   7        349.84        356.05        35.75 o
   4  -7   7        243.70        219.96        30.95 o
   5  -7   7          0.38         -1.11        29.59 o
   6  -7   7         55.56         93.54        46.29 o
 -16  -6   7        227.70        194.74        41.46 o
 -15  -6   7        130.52         63.87        32.71 o
 -14  -6   7          2.63          2.76        40.49 o
 -13  -6   7        388.83        440.19        33.44 o
 -12  -6   7         57.08         45.13        20.58 o
 -11  -6   7        115.42         98.60        27.28 o
 -10  -6   7        180.86        130.90        22.40 o
  -9  -6   7        272.09        286.99        31.73 o
  -8  -6   7        307.61        309.63        37.52 o
  -7  -6   7        237.66        207.52        33.75 o
  -6  -6   7       3509.50       3690.74       118.97 o
  -5  -6   7        453.29        457.26        78.54 o
  -4  -6   7        428.32        430.85        46.77 o
  -3  -6   7         27.63         22.24        22.83 o
  -2  -6   7       1251.68       1319.87        86.79 o
  -1  -6   7         66.12         47.15        23.15 o
   0  -6   7         11.93         13.72        29.41 o
   1  -6   7        810.81        837.69        51.45 o
   2  -6   7       1399.06       1345.58        62.05 o
   3  -6   7        484.70        518.85        59.74 o
   4  -6   7        146.69        135.80        45.87 o
   5  -6   7        160.65        201.19        34.24 o
   6  -6   7          9.36         14.08        53.04 o
   7  -6   7         12.35         -7.56        33.80 o
 -16  -5   7         12.42         25.93        32.13 o
 -15  -5   7        500.11        399.52        54.96 o
 -14  -5   7       1890.42       1867.58        82.16 o
 -13  -5   7        175.40        168.42        28.99 o
 -12  -5   7        576.19        605.91        53.31 o
 -11  -5   7       1708.78       1853.19        56.38 o
 -10  -5   7       3122.45       3054.17        77.63 o
  -9  -5   7         29.83         37.57        18.97 o
  -8  -5   7       3262.17       3435.28        95.66 o
  -7  -5   7       1352.72       1285.98        51.49 o
  -6  -5   7        117.93         91.66        23.06 o
  -5  -5   7        421.86        398.58        30.00 o
  -4  -5   7         12.57         10.28        20.72 o
  -3  -5   7       1291.21       1394.50        61.18 o
  -2  -5   7         27.36         27.52        20.72 o
  -1  -5   7        157.23        148.66        23.18 o
   0  -5   7        808.30        794.82        46.37 o
   1  -5   7        311.81        385.53        30.34 o
   2  -5   7         20.63         23.29        22.47 o
   3  -5   7        116.67         82.11        23.25 o
   4  -5   7         98.63         86.42        23.82 o
   5  -5   7         37.60         14.72        21.28 o
   6  -5   7          7.72          0.84        21.87 o
   7  -5   7         74.28         82.93        34.21 o
   8  -5   7         11.96         33.67        34.50 o
 -16  -4   7        627.50        568.77        46.99 o
 -15  -4   7         17.02         15.55        29.51 o
 -14  -4   7        143.23        142.55        37.13 o
 -13  -4   7          0.56         14.79        19.86 o
 -12  -4   7       2742.46       2570.49        69.17 o
 -11  -4   7        139.69        143.80        29.23 o
 -10  -4   7        228.16        192.42        21.43 o
  -9  -4   7        351.50        363.81        25.33 o
  -8  -4   7        995.36        966.24        40.09 o
  -7  -4   7          7.31         -1.15        16.44 o
  -6  -4   7        957.77       1204.27        52.81 o
  -5  -4   7        210.30        274.31        25.88 o
  -4  -4   7       1508.86       1626.24        61.36 o
  -3  -4   7       1438.52       1673.69        49.84 o
  -2  -4   7        617.11        672.23        69.50 o
  -1  -4   7        108.85        161.12        20.93 o
   0  -4   7        302.93        299.71        27.23 o
   1  -4   7          1.75          1.39        13.73 o
   2  -4   7          8.43         20.37        18.80 o
   3  -4   7       1207.28       1181.46        48.48 o
   4  -4   7         12.69         -8.77        18.07 o
   5  -4   7        910.40        958.97        41.16 o
   6  -4   7        582.09        640.56        55.95 o
   7  -4   7         25.63         68.24        26.89 o
   8  -4   7        162.92        165.01        35.31 o
   9  -4   7          9.05         18.29        34.41 o
 -16  -3   7         55.46         39.96        32.54 o
 -15  -3   7          7.28         20.40        28.97 o
 -14  -3   7         24.21         26.88        28.14 o
 -13  -3   7          3.07          1.48        19.47 o
 -12  -3   7          7.39          0.39        19.60 o
 -11  -3   7         63.89         90.83        19.74 o
 -10  -3   7          0.36         -0.58        17.72 o
  -9  -3   7        121.03        148.54        19.70 o
  -8  -3   7        693.11        771.72        36.62 o
  -7  -3   7        367.69        456.10        30.04 o
  -6  -3   7         43.84         34.44        16.35 o
  -5  -3   7       4691.36       5244.36       113.26 o
  -4  -3   7        235.16        228.99        19.35 o
  -3  -3   7        199.24        216.58        23.10 o
  -2  -3   7        644.58        677.87        27.84 o
  -1  -3   7        250.00        255.34        16.56 o
   0  -3   7        296.02        300.20        17.58 o
   1  -3   7         66.83         67.64        13.39 o
   2  -3   7          0.76        -12.66        12.66 o
   3  -3   7         57.00         41.01        13.58 o
   4  -3   7        563.91        565.80        25.18 o
   5  -3   7       1163.08       1218.45        41.83 o
   6  -3   7        326.10        326.97        24.25 o
   7  -3   7        110.00        153.92        21.88 o
   8  -3   7         29.66         59.48        34.23 o
   9  -3   7         42.27        103.17        34.78 o
  10  -3   7         95.55        113.88        36.21 o
 -15  -2   7         18.24         16.81        29.91 o
 -14  -2   7        357.68        302.92        45.03 o
 -13  -2   7         12.75        -22.22        22.37 o
 -12  -2   7        120.67        122.44        20.52 o
 -11  -2   7          1.87        -16.73        17.55 o
 -10  -2   7        631.85        715.22        33.89 o
  -9  -2   7        447.00        464.49        45.76 o
  -8  -2   7       5374.19       5587.00       122.45 o
  -7  -2   7        327.81        442.65        24.04 o
  -6  -2   7       1534.23       1501.94        45.00 o
  -5  -2   7          5.88          2.97        11.85 o
  -4  -2   7       1558.89       1692.77        44.24 o
  -3  -2   7        118.78        104.02        13.65 o
  -2  -2   7        163.31        173.72        14.70 o
  -1  -2   7          1.06          9.51        12.03 o
   0  -2   7        289.95        295.92        16.21 o
   1  -2   7        264.21        234.13        16.01 o
   2  -2   7        218.97        182.14        14.60 o
   3  -2   7       1539.04       1492.28        36.68 o
   4  -2   7          0.38         -0.64        12.60 o
   5  -2   7        640.50        623.41        25.72 o
   6  -2   7         24.68         26.63        19.07 o
   7  -2   7       1251.66       1354.48        52.78 o
   8  -2   7          1.23         14.54        22.33 o
   9  -2   7         24.08          0.99        31.04 o
  10  -2   7         29.04         68.99        33.89 o
  11  -2   7         10.34        -18.95        33.14 o
 -15  -1   7        206.51        210.33        40.98 o
 -14  -1   7         12.41         22.04        29.30 o
 -13  -1   7         27.39        -11.11        23.39 o
 -12  -1   7         71.83         83.43        19.43 o
 -11  -1   7        345.85        345.20        23.80 o
 -10  -1   7        356.23        375.79        24.15 o
  -9  -1   7       1891.58       1979.27        55.75 o
  -8  -1   7         20.08         22.73        16.37 o
  -7  -1   7        738.92        784.62        34.33 o
  -6  -1   7        912.16        890.16        30.11 o
  -5  -1   7          0.07         28.04        13.80 o
  -4  -1   7       1190.35       1267.76        33.84 o
  -3  -1   7       1622.60       1750.77        43.90 o
  -2  -1   7       3834.54       4426.15        93.39 o
  -1  -1   7       4002.23       4239.64        79.93 o
   0  -1   7        132.54        123.54        12.50 o
   1  -1   7         17.46          1.90        10.83 o
   2  -1   7          4.42          8.66        10.51 o
   3  -1   7       1130.70       1172.65        30.29 o
   4  -1   7          6.29          3.72        11.23 o
   5  -1   7       3886.83       3883.37        76.12 o
   6  -1   7        262.85        271.79        22.59 o
   7  -1   7         68.84        102.77        18.51 o
   8  -1   7         19.00         30.22        20.56 o
   9  -1   7        259.68        254.15        35.46 o
  10  -1   7         63.68         48.23        32.64 o
  11  -1   7          3.73         32.05        39.54 o
  12  -1   7         42.87         28.90        34.58 o
 -15   0   7         10.62        -30.00        30.00 o
 -14   0   7          9.99          4.77        29.65 o
 -13   0   7          0.41        -23.62        23.62 o
 -12   0   7        200.47        184.13        36.58 o
 -11   0   7          0.04         -8.92        17.18 o
 -10   0   7         16.24         -0.31        16.61 o
  -9   0   7          5.56         16.64        16.34 o
  -8   0   7       1689.40       1710.13        49.66 o
  -7   0   7        427.00        442.73        28.10 o
  -6   0   7        374.83        509.50        21.94 o
  -5   0   7       3873.73       4213.37        83.10 o
  -4   0   7       2984.77       3522.36        70.56 o
  -3   0   7      11289.10      12355.33       202.28 o
  -2   0   7       1901.06       2047.59        42.36 o
  -1   0   7          3.09          7.54         8.95 o
   0   0   7        192.57        224.03         9.78 o
   1   0   7       8187.62       8324.29       180.25 o
   2   0   7       3034.57       3002.42        57.32 o
   3   0   7        434.57        427.38        18.39 o
   4   0   7          6.60         10.78        10.16 o
   5   0   7        182.88        168.74        13.30 o
   6   0   7        291.39        285.33        16.16 o
   7   0   7       1262.50       1209.54        34.07 o
   8   0   7        691.20        719.52        37.92 o
   9   0   7         20.66         24.04        23.03 o
  10   0   7        320.65        329.81        37.46 o
  11   0   7        137.59        136.03        34.02 o
  12   0   7          1.32         -2.00        32.41 o
 -15   1   7        287.17        268.16        34.95 o
 -14   1   7         90.49         34.88        57.24 o
 -13   1   7        174.85        120.61        52.29 o
 -12   1   7        447.70        386.05        52.36 o
 -11   1   7        274.37        277.77        52.06 o
 -10   1   7        174.76        146.71        19.29 o
  -9   1   7         32.70         35.65        16.65 o
  -8   1   7        860.73        896.50        35.77 o
  -7   1   7       1210.30       1271.32        40.89 o
  -6   1   7        812.58        848.37        31.82 o
  -5   1   7        614.46        613.50        22.51 o
  -4   1   7        200.64        260.20        14.19 o
  -3   1   7        325.75        332.64        13.21 o
  -2   1   7          1.30          0.48         8.24 o
  -1   1   7         73.94         49.11         9.12 o
   0   1   7         13.11          3.55         7.03 o
   1   1   7        112.01        146.81         8.04 o
   2   1   7         20.93          4.03         6.88 o
   3   1   7       1432.67       1560.00        30.49 o
   4   1   7       2866.12       2720.99        53.63 o
   5   1   7        168.20        160.24        14.47 o
   6   1   7         31.45         35.97        11.31 o
   7   1   7       3200.25       3108.84        80.16 o
   8   1   7         45.35         29.96        17.69 o
   9   1   7        283.48        277.53        23.43 o
  10   1   7          1.56        -10.68        35.68 o
  11   1   7          7.25         26.54        29.60 o
  12   1   7          9.80          9.97        31.04 o
  13   1   7          8.59         22.28        46.29 o
 -14   2   7        337.93        273.19        70.29 o
 -13   2   7        299.45        270.92        36.80 o
 -12   2   7         65.22          5.35        55.58 o
 -11   2   7         28.33          3.30        29.00 o
 -10   2   7         16.76         25.52        21.58 o
  -9   2   7        206.26        223.07        20.45 o
  -8   2   7       1073.69        977.53        37.80 o
  -7   2   7        758.68        743.76        36.30 o
  -6   2   7        118.75        117.39        14.15 o
  -5   2   7       3810.70       3783.65        68.67 o
  -4   2   7        682.09        747.84        23.25 o
  -3   2   7        194.04        227.09        10.33 o
  -2   2   7       5474.49       6052.65        88.13 o
  -1   2   7       4547.72       4809.55        70.62 o
   0   2   7        431.63        404.69        13.20 o
   1   2   7       1904.80       1911.94        48.31 o
   2   2   7       3042.29       2977.29        46.57 o
   3   2   7       1982.87       2012.38        35.23 o
   4   2   7        685.36        629.88        17.27 o
   5   2   7         78.49         64.84         9.28 o
   6   2   7          0.36          0.01         9.89 o
   7   2   7       1155.61       1251.66        31.86 o
   8   2   7        226.68        222.71        16.30 o
   9   2   7         48.22         47.63        17.82 o
  10   2   7        178.30        194.53        31.53 o
  11   2   7         11.42         -4.86        28.32 o
  12   2   7         59.73         66.68        31.53 o
  13   2   7         87.35        130.76        35.14 o
  14   2   7         24.03         47.18        39.05 o
 -14   3   7         38.85         38.07        53.53 o
 -13   3   7         37.55         26.25        39.54 o
 -12   3   7        207.21        206.89        34.43 o
 -11   3   7          5.18        -11.11        31.26 o
 -10   3   7        612.67        731.63        43.62 o
  -9   3   7        168.74        143.05        23.15 o
  -8   3   7        866.82        886.64        36.52 o
  -7   3   7        333.16        330.20        18.49 o
  -6   3   7        880.56        839.19        28.77 o
  -5   3   7       1719.71       1705.39        36.95 o
  -4   3   7        389.65        423.07        22.49 o
  -3   3   7       1138.49       1239.37        26.91 o
  -2   3   7       4958.77       5508.21        80.87 o
  -1   3   7       9818.17       9862.15       139.90 o
   0   3   7        381.13        371.13        12.87 o
   1   3   7       1518.60       1321.51        24.83 o
   2   3   7         94.67        101.77         9.79 o
   3   3   7        320.10        333.25        13.58 o
   4   3   7        237.86        242.55        10.36 o
   5   3   7        906.20        775.53        28.99 o
   6   3   7       2125.09       2157.48        56.61 o
   7   3   7         50.58         48.29        10.24 o
   8   3   7        542.05        594.88        24.85 o
   9   3   7         18.27         23.90        15.04 o
  10   3   7        289.10        223.90        24.28 o
  11   3   7        286.93        293.54        33.18 o
  12   3   7        253.03        249.32        34.25 o
  13   3   7         81.03         95.40        32.56 o
  14   3   7         15.07        -29.15        31.37 o
 -13   4   7         88.07         78.16        35.67 o
 -12   4   7        378.07        390.33        39.20 o
 -11   4   7        613.57        568.80        62.68 o
 -10   4   7         16.52         -1.36        23.42 o
  -9   4   7          1.73         -5.29        21.62 o
  -8   4   7         14.50         13.44        19.88 o
  -7   4   7        396.24        412.64        36.61 o
  -6   4   7       1079.05       1122.28        44.83 o
  -5   4   7        637.78        647.94        22.81 o
  -4   4   7        165.86        186.22        12.64 o
  -3   4   7       4300.13       4396.14       100.54 o
  -2   4   7       1017.65       1115.61        23.01 o
  -1   4   7       9343.28       9950.79       133.93 o
   0   4   7        272.88        238.71        10.78 o
   1   4   7        591.97        447.33        14.18 o
   2   4   7       3090.01       3027.85        60.87 o
   3   4   7       4006.47       3963.87        69.98 o
   4   4   7       6493.59       6331.84       131.62 o
   5   4   7          0.49          4.52         7.96 o
   6   4   7        611.97        592.38        17.96 o
   7   4   7        230.20        211.65        21.07 o
   8   4   7          0.24         10.86        10.71 o
   9   4   7        708.84        634.06        30.34 o
  10   4   7        143.27        114.96        18.59 o
  11   4   7          7.82         -6.42        25.99 o
  12   4   7         98.39        124.30        30.65 o
  13   4   7         11.04         61.42        31.53 o
  14   4   7          2.28         46.95        32.71 o
  15   4   7          0.62        -18.32        38.57 o
 -12   5   7        241.76        185.76        30.71 o
 -11   5   7        338.95        339.06        37.16 o
 -10   5   7        260.80        219.75        47.30 o
  -9   5   7        325.39        392.85        55.09 o
  -8   5   7        344.67        334.61        41.14 o
  -7   5   7       1312.75       1321.92        53.84 o
  -6   5   7       1236.92       1213.95        49.55 o
  -5   5   7        110.81        105.90        17.85 o
  -4   5   7       1447.40       1433.27        40.22 o
  -3   5   7       6430.86       6582.26       137.69 o
  -2   5   7       2348.09       2455.80        44.59 o
  -1   5   7        680.65        732.70        18.10 o
   0   5   7       1729.27       1685.77        28.29 o
   1   5   7       4440.36       4491.72        66.54 o
   2   5   7        265.12        279.46        11.74 o
   3   5   7       2691.24       2630.48        47.08 o
   4   5   7        856.77        812.41        25.55 o
   5   5   7       2280.29       2369.19        80.80 o
   6   5   7         82.30         89.78        10.21 o
   7   5   7        427.02        454.51        14.49 o
   8   5   7          0.37         12.36         9.67 o
   9   5   7          1.50          4.75        17.83 o
  10   5   7        980.87        982.55        37.82 o
  11   5   7        534.91        584.02        51.59 o
  12   5   7         26.84         25.64        27.74 o
  13   5   7          8.37         59.95        29.49 o
  14   5   7          1.71         -7.13        31.37 o
  15   5   7         46.65         22.01        33.53 o
 -12   6   7         68.25         94.81        28.85 o
 -11   6   7         21.81        -20.04        37.45 o
 -10   6   7          0.42        -29.09        29.09 o
  -9   6   7       1331.48       1278.27        64.94 o
  -8   6   7        421.87        455.43        35.11 o
  -7   6   7         21.53         25.26        21.43 o
  -6   6   7       1089.43       1126.88        49.42 o
  -5   6   7        167.50        153.11        26.77 o
  -4   6   7       1981.97       1974.54        51.58 o
  -3   6   7       1790.76       1716.33        45.39 o
  -2   6   7          4.82          0.03        10.08 o
  -1   6   7          5.61          8.96         9.42 o
   0   6   7        112.72        105.44         8.60 o
   1   6   7         27.81         19.77         6.28 o
   2   6   7       1448.51       1447.70        27.08 o
   3   6   7         86.23         99.81        10.10 o
   4   6   7        967.71       1155.05        33.47 o
   5   6   7       2440.45       2225.72        63.61 o
   6   6   7        528.97        445.64        20.11 o
   7   6   7       1651.27       1565.45        31.84 o
   8   6   7         33.72         38.72         9.50 o
   9   6   7         91.92         91.21        11.58 o
  10   6   7        220.94        189.08        19.02 o
  11   6   7         19.38         17.82        55.45 o
  12   6   7         50.70         46.09        27.28 o
  13   6   7         91.25        103.75        30.49 o
  14   6   7        506.99        524.50        74.20 o
  15   6   7          2.27          7.80        30.81 o
 -11   7   7         67.55         85.07        27.23 o
 -10   7   7        101.84         32.21        39.53 o
  -9   7   7          2.72        -27.98        27.98 o
  -8   7   7         26.19         -4.24        23.43 o
  -7   7   7         48.51         41.17        23.04 o
  -6   7   7        358.66        387.24        29.41 o
  -5   7   7        187.81        201.44        22.63 o
  -4   7   7        949.22       1023.92        44.16 o
  -3   7   7          0.18         -0.41        12.30 o
  -2   7   7          3.72         -3.47        10.71 o
  -1   7   7        746.02        763.52        24.83 o
   0   7   7         25.48         10.21         9.10 o
   1   7   7         17.60         14.76         6.95 o
   2   7   7        121.17        127.48         7.42 o
   3   7   7         95.53        104.36         6.70 o
   4   7   7       1594.32       1534.66        30.89 o
   5   7   7       4256.80       4232.88        74.09 o
   6   7   7        107.47         97.21        11.46 o
   7   7   7       5931.87       5607.58       100.80 o
   8   7   7         14.78         29.76         9.80 o
   9   7   7        199.62        180.52        12.37 o
  10   7   7          8.02         16.62        12.19 o
  11   7   7       2800.37       2555.00        89.76 o
  12   7   7        547.35        542.57        38.83 o
  13   7   7         77.92         37.02        44.36 o
  14   7   7         37.82         55.72        47.73 o
  15   7   7         64.76         40.19        31.83 o
 -10   8   7         92.55        105.79        29.16 o
  -9   8   7        716.47        803.76        44.75 o
  -8   8   7         29.13         -8.55        36.33 o
  -7   8   7        157.82        156.90        36.98 o
  -6   8   7        104.61         93.43        23.92 o
  -5   8   7        384.09        354.60        39.38 o
  -4   8   7       2173.15       2134.41        69.64 o
  -3   8   7        783.97        664.82        67.81 o
  -2   8   7       1051.43       1029.45        31.56 o
  -1   8   7        599.23        641.46        24.63 o
   0   8   7        642.30        661.09        23.55 o
   1   8   7        303.11        296.02        14.52 o
   2   8   7          1.37         -7.13         7.62 o
   3   8   7        378.01        380.09        14.38 o
   4   8   7        420.47        446.33        12.90 o
   5   8   7        114.02        107.07         8.38 o
   6   8   7       1048.60       1040.20        35.67 o
   7   8   7          9.05         13.27         8.52 o
   8   8   7         17.81          4.30         9.55 o
   9   8   7       1621.24       1342.08        35.25 o
  10   8   7        716.28        594.72        24.85 o
  11   8   7        490.95        490.66        52.02 o
  12   8   7          0.40         12.51        25.80 o
  13   8   7        914.62        807.17        50.91 o
  14   8   7          3.45          2.29        29.77 o
  15   8   7         42.51         33.86        56.89 o
  16   8   7        165.73        180.97        36.65 o
  -9   9   7         54.29         82.20        31.96 o
  -8   9   7         88.99         54.66        46.40 o
  -7   9   7        170.17        164.16        30.55 o
  -6   9   7         38.45         19.23        21.01 o
  -5   9   7        937.57        969.99        53.85 o
  -4   9   7       1958.07       2087.34        70.93 o
  -3   9   7       1065.18       1121.24        49.10 o
  -2   9   7        447.73        438.47        23.72 o
  -1   9   7         99.18        106.73        13.76 o
   0   9   7        263.09        272.05        19.85 o
   1   9   7        516.47        500.18        18.22 o
   2   9   7          0.60          6.38         8.51 o
   3   9   7        172.42        178.47        10.11 o
   4   9   7        568.34        589.73        18.05 o
   5   9   7        783.26        679.04        18.29 o
   6   9   7         40.96         33.38         8.67 o
   7   9   7         76.34         64.47        11.08 o
   8   9   7       1950.30       1876.30        44.16 o
   9   9   7       1432.60       1228.80        33.46 o
  10   9   7         11.54         -5.69        14.73 o
  11   9   7          0.06         27.96        30.86 o
  12   9   7        227.47        236.71        36.64 o
  13   9   7        191.18        167.43        30.64 o
  14   9   7        569.82        607.68        44.05 o
  15   9   7         82.62         84.39        33.44 o
  16   9   7          2.35         36.23        34.11 o
  -9  10   7         80.07         10.61        45.32 o
  -8  10   7          5.62         11.44        30.97 o
  -7  10   7         15.38        -27.24        27.79 o
  -6  10   7          8.01        -24.75        24.75 o
  -5  10   7        108.20         70.09        23.10 o
  -4  10   7         33.59        -13.07        21.57 o
  -3  10   7        430.10        419.69        23.60 o
  -2  10   7        769.78        786.00        38.64 o
  -1  10   7        656.95        661.01        32.85 o
   0  10   7        596.86        594.60        26.34 o
   1  10   7        122.16        129.32        10.65 o
   2  10   7        334.32        311.07        15.21 o
   3  10   7         54.74         44.05         9.50 o
   4  10   7        778.83        791.20        21.60 o
   5  10   7        985.79        934.08        22.47 o
   6  10   7        702.83        651.25        19.43 o
   7  10   7       1193.54       1212.50        30.79 o
   8  10   7       1081.49        999.46        28.13 o
   9  10   7        750.15        717.76        25.15 o
  10  10   7       1793.11       1821.63        69.43 o
  11  10   7          3.00         -8.78        32.30 o
  12  10   7         32.12          4.02        26.87 o
  13  10   7          8.78         -2.17        27.89 o
  14  10   7          0.18          3.25        54.96 o
  15  10   7         41.88         72.84        33.27 o
  16  10   7        101.09        116.48        57.38 o
  -7  11   7        235.26        272.86        36.82 o
  -6  11   7        177.80        273.75        35.46 o
  -5  11   7        298.17        282.66        83.21 o
  -4  11   7        486.72        462.37        38.04 o
  -3  11   7         68.92         64.80        30.76 o
  -2  11   7        255.11        230.98        24.36 o
  -1  11   7        571.69        593.55        36.73 o
   0  11   7        369.15        384.62        24.37 o
   1  11   7          2.52         15.25        13.47 o
   2  11   7        345.50        373.77        30.80 o
   3  11   7        320.87        297.63        20.86 o
   4  11   7       2105.03       2175.40        49.48 o
   5  11   7        627.18        713.01        24.76 o
   6  11   7        307.99        289.39        14.20 o
   7  11   7        555.22        489.74        21.70 o
   8  11   7        776.13        813.30        26.97 o
   9  11   7        123.06        121.83        21.71 o
  10  11   7        881.10        919.56        51.20 o
  11  11   7          0.04        -31.01        36.16 o
  12  11   7          1.00          3.07        26.14 o
  13  11   7         31.41         24.64        28.32 o
  14  11   7        441.73        480.23        40.28 o
  15  11   7        458.96        470.33        42.35 o
  16  11   7          4.88         12.75        32.62 o
  -6  12   7          0.08          8.12        50.14 o
  -5  12   7         12.78          2.17        43.88 o
  -4  12   7        318.39        267.69        58.05 o
  -3  12   7        288.97        323.44        41.23 o
  -2  12   7         68.03         23.57        22.47 o
  -1  12   7        200.27        175.96        23.51 o
   0  12   7        945.40        980.37        43.67 o
   1  12   7       1520.74       1625.95        64.05 o
   2  12   7        329.18        317.40        28.75 o
   3  12   7        253.81        231.35        18.81 o
   4  12   7          1.49         -4.98        13.10 o
   5  12   7         51.74         37.63        13.41 o
   6  12   7        657.03        645.42        29.62 o
   7  12   7        459.11        430.70        22.20 o
   8  12   7        724.91        714.59        42.87 o
   9  12   7       1592.82       1645.33        56.47 o
  10  12   7         14.46         26.92        23.99 o
  11  12   7         10.65         37.35        34.23 o
  12  12   7          1.18         14.15        26.72 o
  13  12   7        174.44        182.03        32.47 o
  14  12   7        139.71        160.84        53.52 o
  15  12   7          5.13         57.15        34.71 o
  16  12   7        212.71        259.13        53.52 o
  -5  13   7        126.96         45.29        79.56 o
  -4  13   7          1.04        -41.20        41.20 o
  -3  13   7          8.37        -11.78        35.41 o
  -2  13   7        117.68         99.29        26.22 o
  -1  13   7        174.74        114.62        34.55 o
   0  13   7        273.54        273.61        35.29 o
   1  13   7        663.81        641.49        46.33 o
   2  13   7          6.34         -6.89        20.71 o
   3  13   7          2.67        -16.67        21.35 o
   4  13   7       1736.59       1815.90        55.10 o
   5  13   7        528.16        540.82        36.33 o
   6  13   7       1890.26       1940.36        64.86 o
   7  13   7        771.54        748.55        31.23 o
   8  13   7         97.12         77.98        22.51 o
   9  13   7         72.69         52.87        27.01 o
  10  13   7         57.60         96.92        37.84 o
  11  13   7         65.48         43.06        25.85 o
  12  13   7         44.86         55.11        29.07 o
  13  13   7          0.91         -0.04        34.23 o
  14  13   7        184.56        207.74        34.42 o
  15  13   7        184.01        214.92        36.02 o
  -4  14   7        111.04         37.15        56.37 o
  -3  14   7         91.98         60.76        28.41 o
  -2  14   7        290.94        266.35        31.07 o
  -1  14   7        238.72        283.04        38.43 o
   0  14   7        234.21        216.50        29.18 o
   1  14   7         83.93         53.96        33.82 o
   2  14   7          2.44          8.91        23.57 o
   3  14   7        458.35        623.05        36.64 o
   4  14   7         12.20          5.43        31.84 o
   5  14   7         43.09         32.07        27.62 o
   6  14   7         14.88        -27.92        27.92 o
   7  14   7          6.13         18.50        29.90 o
   8  14   7        333.29        370.85        36.91 o
   9  14   7         67.38         27.64        23.54 o
  10  14   7         36.90         59.36        25.48 o
  11  14   7        151.21        162.29        28.69 o
  12  14   7        243.25        313.62        35.90 o
  13  14   7          2.25         15.08        49.66 o
  14  14   7          0.58         27.83        31.93 o
  15  14   7          9.92          5.32        31.37 o
  -2  15   7          2.21         28.93        56.89 o
  -1  15   7          0.30        -31.65        35.45 o
   0  15   7         36.74          2.12        36.55 o
   1  15   7         28.18         23.99        31.48 o
   2  15   7         45.19         62.28        35.31 o
   3  15   7        376.68        372.88        53.04 o
   4  15   7         68.14         26.61        61.00 o
   5  15   7        184.54        217.68        36.92 o
   6  15   7         83.18         19.98        29.38 o
   7  15   7         46.71         38.88        32.11 o
   8  15   7         60.57         34.09        31.98 o
   9  15   7        439.25        427.09        40.59 o
  10  15   7          3.41        -17.60        32.25 o
  11  15   7        263.59        280.40        38.83 o
  12  15   7         50.39          0.93        33.72 o
  13  15   7          7.87         24.11        40.50 o
  14  15   7         16.75         -0.96        40.50 o
   0  16   7         42.72         -2.81        62.71 o
   1  16   7          6.26         14.68        36.14 o
   2  16   7        192.61        143.91        61.31 o
   3  16   7         70.44         66.26        65.52 o
   4  16   7         67.63          7.67        40.70 o
   5  16   7         97.61         39.35        49.96 o
   6  16   7        104.06         76.10        37.61 o
   7  16   7          0.37         14.46        34.71 o
   8  16   7        921.06        975.53        89.68 o
   9  16   7        454.59        425.50        70.34 o
  10  16   7        128.00        150.65        36.65 o
  11  16   7          5.34        -16.41        34.90 o
  12  16   7        111.54         83.83        37.38 o
  13  16   7          0.23         40.50        43.39 o
  14  16   7         47.18         38.57        43.39 o
   2  17   7        239.39        209.66        66.69 o
   3  17   7        202.19        158.48        58.11 o
   4  17   7          8.15        -32.79        32.79 o
   5  17   7          0.03         52.22        37.94 o
   6  17   7         60.03        111.42        54.96 o
   7  17   7        479.43        544.91        48.30 o
   8  17   7          7.06         49.48        36.74 o
   9  17   7          3.82         41.35        35.46 o
  10  17   7         61.94         90.13        36.65 o
  11  17   7          9.05         -7.59        36.50 o
  12  17   7         13.81          1.60        51.59 o
  13  17   7          2.07        -65.57        65.57 o
   5  18   7         43.59         94.69        41.01 o
   6  18   7         94.36         77.33        40.67 o
   7  18   7          5.53         31.08        38.71 o
   8  18   7          2.91         41.15        38.84 o
   9  18   7         73.68         18.37        37.23 o
  10  18   7         58.01         80.70        81.48 o
 -11 -12   8        100.58         94.69        35.83 o
 -10 -12   8        247.38        185.65        38.30 o
  -9 -12   8         98.28         29.15        33.62 o
  -8 -12   8          2.88         -3.68        32.54 o
  -7 -12   8          0.51         -3.50        34.23 o
  -6 -12   8         10.27        -27.91        31.44 o
  -5 -12   8          4.05          5.67        33.33 o
  -4 -12   8         16.86         11.80        45.32 o
 -12 -11   8        248.63        177.74        37.04 o
 -11 -11   8        186.12        145.95        35.96 o
 -10 -11   8          8.04          6.98        31.51 o
  -9 -11   8        165.11         99.55        34.72 o
  -8 -11   8        181.77        173.85        35.96 o
  -7 -11   8         98.04         87.37        33.33 o
  -6 -11   8         50.04         49.57        52.07 o
  -5 -11   8          0.11         48.74        32.39 o
  -4 -11   8         72.76        107.32        34.39 o
  -3 -11   8         58.18         54.79        33.62 o
  -2 -11   8          2.52         -7.74        48.70 o
  -1 -11   8         20.36         37.64        33.33 o
 -14 -10   8          7.83        -27.69        27.69 o
 -13 -10   8         75.25         18.46        42.08 o
 -12 -10   8        141.11        149.74        34.87 o
 -11 -10   8          3.98        -14.59        36.64 o
 -10 -10   8        113.21        107.34        32.54 o
  -9 -10   8         42.39         21.48        31.85 o
  -8 -10   8        636.82        575.99        45.44 o
  -7 -10   8         16.81         47.70        30.48 o
  -6 -10   8         51.04         16.48        29.63 o
  -5 -10   8         29.08         -2.97        30.59 o
  -4 -10   8          6.19        -17.09        29.98 o
  -3 -10   8        117.15        114.91        33.39 o
  -2 -10   8        679.52        654.36        47.30 o
  -1 -10   8        145.75        149.72        35.11 o
   0 -10   8        265.79        188.42        36.47 o
   1 -10   8        100.98         65.65        34.01 o
 -14  -9   8        150.82        155.82        30.88 o
 -13  -9   8         17.41        -15.47        27.90 o
 -12  -9   8         87.67         95.20        31.70 o
 -11  -9   8         23.58         32.86        29.98 o
 -10  -9   8         42.80         92.97        31.17 o
  -9  -9   8          1.08         10.74        31.34 o
  -8  -9   8        470.61        477.10        41.90 o
  -7  -9   8          1.75          0.91        31.82 o
  -6  -9   8         46.95         49.58        28.83 o
  -5  -9   8          8.67         -9.21        29.89 o
  -4  -9   8         89.63        124.19        31.66 o
  -3  -9   8        124.53        111.04        27.86 o
  -2  -9   8          6.51        -24.20        24.20 o
  -1  -9   8         13.18        -10.89        28.83 o
   0  -9   8         48.69         48.02        31.34 o
   1  -9   8          7.09          9.26        39.05 o
   2  -9   8         20.56         -1.12        32.38 o
   3  -9   8        124.00          1.94        63.16 o
 -15  -8   8        314.86        259.13        39.55 o
 -14  -8   8         33.37         30.94        27.45 o
 -13  -8   8         36.43         28.67        27.14 o
 -12  -8   8          0.23        -28.73        38.59 o
 -11  -8   8         40.43         -2.04        29.30 o
 -10  -8   8         88.57        124.62        25.69 o
  -9  -8   8        987.59        913.77        52.38 o
  -8  -8   8        263.61        334.91        36.25 o
  -7  -8   8       1015.84       1023.24        59.59 o
  -6  -8   8         85.73         76.80        28.97 o
  -5  -8   8        323.92        309.70        34.23 o
  -4  -8   8        766.86        684.20        91.13 o
  -3  -8   8        125.34        113.28        24.21 o
  -2  -8   8        232.35        221.19        32.71 o
  -1  -8   8         39.17         33.64        27.56 o
   0  -8   8        187.94        166.46        32.38 o
   1  -8   8        121.01         73.82        31.02 o
   2  -8   8         10.82         28.70        30.29 o
   3  -8   8         50.27         14.43        60.24 o
   4  -8   8         10.75        -16.74        74.73 o
 -15  -7   8         27.30          7.73        32.38 o
 -14  -7   8         89.44        103.27        28.02 o
 -13  -7   8        116.13         95.36        27.82 o
 -12  -7   8         65.64         49.83        25.44 o
 -11  -7   8          1.86         -9.93        28.81 o
 -10  -7   8         70.67         69.26        22.31 o
  -9  -7   8        435.40        516.14        66.26 o
  -8  -7   8         45.07         41.36        31.34 o
  -7  -7   8        252.60        287.64        33.62 o
  -6  -7   8        352.66        337.50        33.39 o
  -5  -7   8        122.99        118.17        27.46 o
  -4  -7   8        243.27        202.76        29.61 o
  -3  -7   8         68.00         80.30        26.88 o
  -2  -7   8          5.82        -25.20        25.20 o
  -1  -7   8        670.92        622.55       133.07 o
   0  -7   8       3225.97       3179.24       109.77 o
   1  -7   8          3.87         21.94        27.46 o
   2  -7   8          2.50        -27.22        27.96 o
   3  -7   8         37.11        -15.03        52.41 o
   4  -7   8         20.87          6.00        56.89 o
   5  -7   8        196.53        205.39        50.14 o
 -15  -6   8         14.73         41.48        44.84 o
 -14  -6   8         67.19        110.21        26.62 o
 -13  -6   8        131.85         88.97        25.68 o
 -12  -6   8         35.19         10.48        20.38 o
 -11  -6   8         19.66         -7.00        19.56 o
 -10  -6   8       1162.08       1181.03        53.72 o
  -9  -6   8       1696.94       1712.39        56.49 o
  -8  -6   8         70.89         46.54        22.55 o
  -7  -6   8         46.58         49.91        24.98 o
  -6  -6   8        459.92        547.01        37.12 o
  -5  -6   8         51.46          0.94        23.84 o
  -4  -6   8         86.91         39.09        24.82 o
  -3  -6   8        481.99        563.13        36.80 o
  -2  -6   8        773.97        762.21        50.03 o
  -1  -6   8        160.14        178.56        27.93 o
   0  -6   8          4.77         19.55        24.88 o
   1  -6   8          0.72          4.91        30.38 o
   2  -6   8          0.57         11.35        26.09 o
   3  -6   8          1.86        -15.65        52.33 o
   4  -6   8         39.92         19.02        26.13 o
   5  -6   8          4.77         -2.24        40.98 o
   6  -6   8         76.16         33.75        43.39 o
   7  -6   8         81.41        119.57        47.25 o
 -15  -5   8         50.17         43.95        31.66 o
 -14  -5   8         17.18         20.25        30.68 o
 -13  -5   8         75.75        123.88        25.45 o
 -12  -5   8        755.41        780.77        41.79 o
 -11  -5   8        673.38        717.58        38.86 o
 -10  -5   8        164.22        184.81        22.95 o
  -9  -5   8         56.99         61.31        19.71 o
  -8  -5   8        498.73        627.00        33.56 o
  -7  -5   8       1075.21       1147.54        46.07 o
  -6  -5   8        588.93        597.53        40.91 o
  -5  -5   8       2837.12       3215.70       105.68 o
  -4  -5   8        754.53        754.35        45.67 o
  -3  -5   8        118.28         85.44        23.46 o
  -2  -5   8         27.00          5.04        40.98 o
  -1  -5   8        164.42        178.32        25.51 o
   0  -5   8        110.17         88.49        23.84 o
   1  -5   8        126.28        108.02        23.54 o
   2  -5   8        208.98        184.82        25.24 o
   3  -5   8         17.27         -2.61        22.57 o
   4  -5   8        282.29        322.91        29.62 o
   5  -5   8        103.50         94.18        40.61 o
   6  -5   8         95.07        149.57        32.70 o
   7  -5   8         45.89         29.52        34.21 o
   8  -5   8          0.76        -30.19        34.41 o
 -15  -4   8        119.95        106.42        37.13 o
 -14  -4   8          1.38         -5.39        42.43 o
 -13  -4   8         21.32         32.91        23.10 o
 -12  -4   8         47.95         92.16        22.67 o
 -11  -4   8         20.27         -2.99        21.02 o
 -10  -4   8        201.35        166.70        21.55 o
  -9  -4   8          1.80         -1.54        18.93 o
  -8  -4   8          0.17         -3.11        17.57 o
  -7  -4   8        597.84        686.60        37.31 o
  -6  -4   8       3025.27       3241.07        89.15 o
  -5  -4   8       1099.54       1195.26        47.45 o
  -4  -4   8       1903.43       1976.52        62.26 o
  -3  -4   8         24.54         37.35        18.70 o
  -2  -4   8          1.13         -3.68        18.49 o
  -1  -4   8        109.99        112.42        20.81 o
   0  -4   8         52.09         56.26        17.47 o
   1  -4   8         43.56         28.01        20.89 o
   2  -4   8        831.13        881.22        43.24 o
   3  -4   8       1251.76       1285.53        51.11 o
   4  -4   8          2.12        -14.49        20.49 o
   5  -4   8          1.37          6.85        20.16 o
   6  -4   8        590.83        691.39        48.66 o
   7  -4   8        127.86        150.83        34.96 o
   8  -4   8          1.37        -15.01        33.70 o
   9  -4   8         13.70         17.04        43.39 o
 -15  -3   8         66.39         25.82        30.20 o
 -14  -3   8          3.95        -12.12        29.19 o
 -13  -3   8        109.72         82.06        21.28 o
 -12  -3   8         57.66         56.40        19.99 o
 -11  -3   8        980.84        929.36        42.82 o
 -10  -3   8        614.60        632.48        32.81 o
  -9  -3   8        600.77        668.99        34.95 o
  -8  -3   8        845.67        960.91        40.38 o
  -7  -3   8       2758.20       2820.09        71.52 o
  -6  -3   8        960.66       1030.76        39.80 o
  -5  -3   8         15.46          9.43        18.01 o
  -4  -3   8          2.69          8.38        13.91 o
  -3  -3   8       1263.75       1447.38        41.68 o
  -2  -3   8         80.76         77.52        14.80 o
  -1  -3   8        705.77        742.62        30.06 o
   0  -3   8       2171.18       2340.21        57.57 o
   1  -3   8         72.68         70.93        14.33 o
   2  -3   8       1053.29       1065.29        35.96 o
   3  -3   8        365.77        343.77        23.52 o
   4  -3   8        188.48        187.31        20.57 o
   5  -3   8        183.58        203.00        23.24 o
   6  -3   8        129.58        193.22        30.62 o
   7  -3   8        145.98        170.92        29.23 o
   8  -3   8          1.09         20.89        31.93 o
   9  -3   8        196.28        195.47        38.33 o
  10  -3   8         67.53         31.62        34.74 o
 -15  -2   8          6.77         26.34        30.66 o
 -14  -2   8          1.12          2.89        30.38 o
 -13  -2   8        775.43        705.71        45.70 o
 -12  -2   8        446.64        413.42        27.15 o
 -11  -2   8        569.09        491.11        34.21 o
 -10  -2   8        399.82        443.08        26.62 o
  -9  -2   8         68.33         86.64        21.71 o
  -8  -2   8       2562.31       2596.12        67.73 o
  -7  -2   8       1059.69       1078.64        40.85 o
  -6  -2   8         24.56         47.39        15.55 o
  -5  -2   8        457.43        548.20        25.61 o
  -4  -2   8          0.24         -2.22        12.99 o
  -3  -2   8       2000.38       2132.46        52.31 o
  -2  -2   8          5.81         18.16        12.56 o
  -1  -2   8       4886.62       5031.80       106.37 o
   0  -2   8         12.36         14.99        12.25 o
   1  -2   8        198.35        188.74        26.30 o
   2  -2   8        116.00        112.13        14.07 o
   3  -2   8         38.66         19.20        13.66 o
   4  -2   8        657.78        639.41        27.08 o
   5  -2   8       1088.34       1128.19        40.34 o
   6  -2   8        423.16        428.98        37.97 o
   7  -2   8          2.40         -6.52        19.58 o
   8  -2   8          3.43        -13.63        41.46 o
   9  -2   8          0.07         30.81        32.56 o
  10  -2   8          0.49          1.04        32.71 o
 -15  -1   8         28.27         30.27        31.34 o
 -14  -1   8        127.30         92.05        39.90 o
 -13  -1   8        117.72         79.13        25.11 o
 -12  -1   8        144.20        143.92        21.31 o
 -11  -1   8          0.86         -6.18        17.87 o
 -10  -1   8        134.93        137.49        20.12 o
  -9  -1   8         70.31         74.24        19.15 o
  -8  -1   8       1354.74       1285.84        44.71 o
  -7  -1   8         13.57         11.55        16.32 o
  -6  -1   8         84.65        123.12        17.71 o
  -5  -1   8        297.35        288.02        20.09 o
  -4  -1   8       7943.39       8235.24       159.19 o
  -3  -1   8        386.77        447.37        22.95 o
  -2  -1   8        192.70        204.52        14.99 o
  -1  -1   8       1889.83       1824.13        60.82 o
   0  -1   8         76.32         64.63        12.34 o
   1  -1   8         11.86         17.25        11.55 o
   2  -1   8       2629.44       2651.26        60.14 o
   3  -1   8        161.29        162.03        13.45 o
   4  -1   8        583.72        567.30        23.81 o
   5  -1   8          9.66        -13.01        13.01 o
   6  -1   8       1618.54       1618.49        47.18 o
   7  -1   8          2.01         -8.85        17.41 o
   8  -1   8        431.87        440.75        31.79 o
   9  -1   8          5.66         -8.37        29.35 o
  10  -1   8        185.08        246.80        36.50 o
  11  -1   8        103.86        118.89        50.14 o
 -15   0   8          0.72        -16.01        30.66 o
 -14   0   8        464.63        519.72        43.64 o
 -13   0   8        218.25        179.41        42.04 o
 -12   0   8        145.95        207.12        38.14 o
 -11   0   8        267.25        233.41        21.95 o
 -10   0   8        569.69        621.72        29.92 o
  -9   0   8          0.08          1.92        16.81 o
  -8   0   8         17.13         17.02        16.78 o
  -7   0   8       1265.93       1197.09        41.44 o
  -6   0   8       3238.77       3619.42        84.27 o
  -5   0   8       2219.92       2477.88        54.34 o
  -4   0   8        391.91        420.82        19.83 o
  -3   0   8          2.09        -10.47        10.96 o
  -2   0   8       1150.37       1107.56        31.79 o
  -1   0   8       1000.92        965.36        29.18 o
   0   0   8       1087.76       1144.54        28.09 o
   1   0   8          0.10         -5.66         9.98 o
   2   0   8        839.83        858.97        26.96 o
   3   0   8       1099.36       1203.88        30.50 o
   4   0   8         34.38         23.02        11.20 o
   5   0   8         69.13         53.87        12.48 o
   6   0   8         51.57         45.12        13.72 o
   7   0   8         19.22         45.74        22.52 o
   8   0   8        332.92        352.88        29.32 o
   9   0   8          4.63         25.91        29.20 o
  10   0   8         96.40        111.63        33.75 o
  11   0   8        107.11         77.00        33.44 o
  12   0   8         77.43         65.41        34.90 o
 -14   1   8        125.64        115.85        33.06 o
 -13   1   8        170.25        133.82        39.72 o
 -12   1   8          7.14        -12.11        23.02 o
 -11   1   8         25.16         25.51        18.58 o
 -10   1   8       2237.52       2079.85        58.67 o
  -9   1   8          4.73         13.32        16.99 o
  -8   1   8        769.90        741.64        34.87 o
  -7   1   8       4765.38       4776.79       106.70 o
  -6   1   8       4216.67       4412.04        89.12 o
  -5   1   8        401.95        473.46        24.18 o
  -4   1   8        964.85       1058.25        30.99 o
  -3   1   8        760.31        893.40        27.69 o
  -2   1   8         50.85         63.33         9.81 o
  -1   1   8       1763.12       1744.82        36.97 o
   0   1   8        105.34        109.65         8.74 o
   1   1   8       1521.28       1430.55        28.36 o
   2   1   8        765.55        695.49        18.10 o
   3   1   8       3508.51       3432.69        66.06 o
   4   1   8        169.34        175.48        12.24 o
   5   1   8       1067.19       1074.37        28.94 o
   6   1   8       1353.71       1296.14        33.58 o
   7   1   8        307.24        295.44        20.62 o
   8   1   8        367.69        339.92        21.57 o
   9   1   8        764.16        739.26        49.12 o
  10   1   8        265.02        286.72        34.73 o
  11   1   8         13.25         25.38        30.37 o
  12   1   8         28.78        -20.10        42.43 o
 -14   2   8        298.66        287.29        59.79 o
 -13   2   8          6.24         -3.23        37.58 o
 -12   2   8        107.39        116.16        49.88 o
 -11   2   8        428.35        489.99        82.06 o
 -10   2   8        234.52        232.21        23.24 o
  -9   2   8       1259.18       1219.76        43.89 o
  -8   2   8       1634.77       1560.44        48.05 o
  -7   2   8        978.09        984.64        37.16 o
  -6   2   8          4.59         11.92        15.07 o
  -5   2   8        495.27        498.24        22.31 o
  -4   2   8       5035.30       5475.37        94.59 o
  -3   2   8        427.35        517.59        19.42 o
  -2   2   8        118.34        123.87         9.59 o
  -1   2   8       3209.85       3285.89        50.28 o
   0   2   8         26.57         22.05         7.61 o
   1   2   8        147.45        127.43         7.72 o
   2   2   8       1121.85        998.80        26.11 o
   3   2   8        137.67        142.40         8.88 o
   4   2   8       1359.02       1192.28        24.83 o
   5   2   8        661.87        684.47        21.67 o
   6   2   8         51.80         32.45        10.91 o
   7   2   8         15.45          6.45        12.86 o
   8   2   8       1032.58       1033.89        35.05 o
   9   2   8         32.26         11.84        25.80 o
  10   2   8        924.41        974.26        57.56 o
  11   2   8        328.93        310.03        35.46 o
  12   2   8         22.26         19.21        40.02 o
  13   2   8          7.28         -0.20        43.88 o
 -14   3   8         36.80         37.61        45.32 o
 -13   3   8         63.49        112.06        55.93 o
 -12   3   8         31.32          0.00        30.23 o
 -11   3   8          2.11        -22.68        22.68 o
 -10   3   8          3.21        -20.43        21.44 o
  -9   3   8       1528.48       1523.49        59.38 o
  -8   3   8          1.68        -15.55        16.14 o
  -7   3   8       2447.55       2377.11        62.26 o
  -6   3   8        576.25        581.37        30.63 o
  -5   3   8       2881.35       2818.56        59.77 o
  -4   3   8       2722.37       2647.85        56.19 o
  -3   3   8          3.04         -1.82         9.89 o
  -2   3   8         42.59         45.95         8.96 o
  -1   3   8         25.93         37.31         7.80 o
   0   3   8        216.37        184.54         8.19 o
   1   3   8       2163.51       2033.43        33.34 o
   2   3   8       2210.47       2016.03        47.02 o
   3   3   8        252.65        290.16        12.61 o
   4   3   8       2414.39       2356.86        43.13 o
   5   3   8       3265.34       3488.91        82.63 o
   6   3   8       5754.45       5663.95       110.61 o
   7   3   8        515.20        502.03        24.68 o
   8   3   8       1329.96       1257.98        32.78 o
   9   3   8         45.31         46.32        18.27 o
  10   3   8        180.99        210.77        30.02 o
  11   3   8         25.32         70.76        28.41 o
  12   3   8         22.89         68.84        45.80 o
  13   3   8          1.18         40.53        30.81 o
  14   3   8         21.47         64.63        43.88 o
 -13   4   8         10.28        -38.70        46.77 o
 -12   4   8        189.44        168.29        33.75 o
 -11   4   8        187.86        159.19        62.98 o
 -10   4   8          1.18        -12.89        23.33 o
  -9   4   8          0.00        -21.45        21.45 o
  -8   4   8         48.58         34.92        20.89 o
  -7   4   8        959.17        903.88        45.01 o
  -6   4   8        116.35        132.15        18.38 o
  -5   4   8        942.61        922.62        29.89 o
  -4   4   8       8936.76       9172.94       168.54 o
  -3   4   8       1732.65       1800.19        37.59 o
  -2   4   8        358.90        366.55        18.47 o
  -1   4   8        329.06        374.84        13.94 o
   0   4   8       3651.96       3746.64        56.42 o
   1   4   8       3867.76       3701.42        68.38 o
   2   4   8        209.78        181.29        17.45 o
   3   4   8        322.41        414.62        27.68 o
   4   4   8       1968.69       1916.79        58.74 o
   5   4   8       4594.67       4604.27        98.85 o
   6   4   8        176.93        197.89        10.45 o
   7   4   8        283.29        322.96        19.99 o
   8   4   8         16.81         21.14        10.67 o
   9   4   8        109.59        103.83        15.95 o
  10   4   8        690.19        627.10        42.86 o
  11   4   8          0.22        -10.31        27.48 o
  12   4   8         48.15         83.41        29.77 o
  13   4   8         19.87         -8.22        43.39 o
  14   4   8          1.76         -7.77        31.83 o
 -12   5   8         58.00         72.95        32.38 o
 -11   5   8        118.23         88.07        46.52 o
 -10   5   8        974.43       1019.29        61.71 o
  -9   5   8        382.62        434.10        36.47 o
  -8   5   8        208.76        206.84        29.43 o
  -7   5   8         33.89         26.44        20.29 o
  -6   5   8       4260.11       4178.45       112.93 o
  -5   5   8        677.03        687.11        36.85 o
  -4   5   8       3533.46       3436.74        70.15 o
  -3   5   8       1096.57       1127.76        33.06 o
  -2   5   8        229.47        212.08        12.27 o
  -1   5   8       1082.96       1077.51        23.48 o
   0   5   8        901.24        921.13        19.31 o
   1   5   8        879.19        875.91        18.57 o
   2   5   8        561.97        508.94        17.59 o
   3   5   8        906.61        902.26        27.50 o
   4   5   8        306.29        338.12        39.54 o
   5   5   8        296.78        284.61        31.44 o
   6   5   8        281.02        257.63        15.02 o
   7   5   8        166.18        139.80        12.07 o
   8   5   8         27.83         16.02        12.96 o
   9   5   8        150.18        184.24        19.47 o
  10   5   8        120.84        168.88        26.26 o
  11   5   8         83.27        102.84        27.54 o
  12   5   8        354.04        417.72        36.94 o
  13   5   8         27.90          5.41        38.09 o
  14   5   8         57.04         78.26        39.54 o
 -12   6   8        391.40        368.56        35.59 o
 -11   6   8         47.53         -3.69        44.96 o
 -10   6   8          7.44          3.99        32.99 o
  -9   6   8        193.60        178.72        33.49 o
  -8   6   8         37.93         57.27        35.37 o
  -7   6   8        109.88        109.35        23.44 o
  -6   6   8          0.62         -2.03        18.96 o
  -5   6   8        192.57        164.31        20.75 o
  -4   6   8        137.97        127.59        14.71 o
  -3   6   8         16.27          8.83        10.91 o
  -2   6   8        942.42        934.33        27.13 o
  -1   6   8        277.83        322.53        15.29 o
   0   6   8        280.38        275.62        11.16 o
   1   6   8         73.48         85.84         6.67 o
   2   6   8        168.10        197.43         7.33 o
   3   6   8       2595.61       2646.78        73.95 o
   4   6   8       1156.51       1097.37        54.07 o
   5   6   8         24.25         26.49        24.43 o
   6   6   8        527.67        645.98        61.71 o
   7   6   8        367.12        366.84        18.54 o
   8   6   8       1068.64       1113.85        29.04 o
   9   6   8        700.60        647.36        23.27 o
  10   6   8       2296.14       2375.46        82.68 o
  11   6   8         39.50         73.84        25.92 o
  12   6   8        103.62         58.07        27.66 o
  13   6   8        175.64        154.45        31.83 o
  14   6   8         13.12         -3.78        29.90 o
  15   6   8          2.37          6.19        31.10 o
 -11   7   8        247.68        130.11        47.88 o
 -10   7   8        401.47        424.10        47.44 o
  -9   7   8         88.37         50.61        27.23 o
  -8   7   8        164.85        156.86        40.61 o
  -7   7   8       1299.20       1332.74        57.85 o
  -6   7   8        323.49        300.09        29.73 o
  -5   7   8        833.50        800.49        43.75 o
  -4   7   8         26.72         48.39        18.27 o
  -3   7   8        120.97        132.24        13.25 o
  -2   7   8       3217.18       3447.10        69.98 o
  -1   7   8       4369.94       4514.67        87.37 o
   0   7   8       3282.63       3445.21        68.07 o
   1   7   8       1778.09       1834.16        32.82 o
   2   7   8         18.27         26.24         6.28 o
   3   7   8       2007.65       2093.81        43.88 o
   4   7   8        145.57        123.84        16.50 o
   5   7   8          7.53          8.86        19.23 o
   6   7   8       2040.20       2105.86        82.95 o
   7   7   8       1871.20       1780.94        46.99 o
   8   7   8        319.71        276.30        38.52 o
   9   7   8         38.66         26.34        10.50 o
  10   7   8        123.87         78.22        23.67 o
  11   7   8        972.32        938.11        56.41 o
  12   7   8        124.68        161.92        29.89 o
  13   7   8         29.19         57.74        28.64 o
  14   7   8          0.19         11.22        29.90 o
  15   7   8        150.02        176.47        51.11 o
 -10   8   8        207.32        234.92        30.74 o
  -9   8   8        311.03        330.73        49.41 o
  -8   8   8        755.63        753.19        54.20 o
  -7   8   8          0.26        -22.09        22.09 o
  -6   8   8        791.12        788.98        89.26 o
  -5   8   8        112.31         90.86        22.11 o
  -4   8   8          3.28         -3.40        18.40 o
  -3   8   8       1028.08       1126.36        41.05 o
  -2   8   8       2181.62       2190.77        50.25 o
  -1   8   8       4523.70       4786.75        93.22 o
   0   8   8          1.72         -3.88         9.02 o
   1   8   8        409.23        378.07        22.57 o
   2   8   8       1584.08       1608.36        32.77 o
   3   8   8        339.39        294.32        11.60 o
   4   8   8       6894.66       6734.44       174.52 o
   5   8   8        322.43        332.30        14.62 o
   6   8   8        856.64        828.49        29.58 o
   7   8   8          3.65          2.21         8.84 o
   8   8   8        170.07        164.17        16.85 o
   9   8   8        595.10        511.06        27.67 o
  10   8   8         97.18        133.45        22.91 o
  11   8   8         13.84        -23.56        23.56 o
  12   8   8         83.16        104.33        27.54 o
  13   8   8        344.13        453.47        37.23 o
  14   8   8        341.90        342.44        36.50 o
  15   8   8        113.14        105.94        32.74 o
  -9   9   8        448.08        433.14        41.58 o
  -8   9   8         21.97         31.92        24.83 o
  -7   9   8         17.62        -22.05        31.17 o
  -6   9   8         25.15          8.58        35.02 o
  -5   9   8        220.71        203.60        40.20 o
  -4   9   8        860.91        969.94        48.32 o
  -3   9   8       1430.21       1543.24        49.86 o
  -2   9   8          8.74         11.50        13.38 o
  -1   9   8         25.72         30.41        12.41 o
   0   9   8         40.65         43.63        10.47 o
   1   9   8        568.23        585.04        20.03 o
   2   9   8       1107.82       1210.28        27.86 o
   3   9   8        161.93        181.60        10.61 o
   4   9   8         73.30         81.13         8.76 o
   5   9   8        117.75        131.96         8.67 o
   6   9   8       1157.23       1113.25        29.20 o
   7   9   8       1114.08       1059.01        30.14 o
   8   9   8        610.71        580.05        25.97 o
   9   9   8        799.48        731.27        27.84 o
  10   9   8        918.63        836.76        54.48 o
  11   9   8         36.04          9.85        23.11 o
  12   9   8        917.25        893.75        51.10 o
  13   9   8        156.38        223.72        31.76 o
  14   9   8        164.86        165.54        59.79 o
  15   9   8         88.34         79.10        32.38 o
  -9  10   8        118.83        104.14        49.18 o
  -8  10   8        290.02        374.38        40.91 o
  -7  10   8        223.69        187.28        55.41 o
  -6  10   8         11.88        -31.46        31.46 o
  -5  10   8          4.09        -30.08        30.08 o
  -4  10   8        274.15        262.55        41.65 o
  -3  10   8        160.06        165.22        23.24 o
  -2  10   8          0.41         -4.24        17.93 o
  -1  10   8        184.71        201.36        16.76 o
   0  10   8        372.42        321.61        15.40 o
   1  10   8       5056.50       5064.85        88.98 o
   2  10   8        879.61        947.56        43.76 o
   3  10   8        137.22        128.08        10.92 o
   4  10   8        335.85        298.30        15.48 o
   5  10   8        767.03        748.31        21.59 o
   6  10   8         35.70         40.09        10.03 o
   7  10   8       2071.90       1905.64        40.98 o
   8  10   8          2.69          4.82        10.04 o
   9  10   8        288.79        253.68        19.21 o
  10  10   8         21.90         12.44        23.14 o
  11  10   8        129.65        143.26        26.67 o
  12  10   8        107.51        127.13        27.66 o
  13  10   8         35.00         10.44        50.14 o
  14  10   8          6.66         40.87        49.18 o
  15  10   8          2.83         17.53        30.37 o
  -8  11   8         21.90        -12.54        44.36 o
  -7  11   8        135.48        139.17        33.39 o
  -6  11   8          0.03        -28.25        33.75 o
  -5  11   8          1.51        -27.46        39.67 o
  -4  11   8         48.64         -9.96        24.22 o
  -3  11   8         24.13         24.64        21.14 o
  -2  11   8        151.31        150.68        22.21 o
  -1  11   8        256.85        262.04        22.92 o
   0  11   8       1365.41       1481.36        43.91 o
   1  11   8       1160.70       1141.45        35.01 o
   2  11   8        206.99        190.29        13.71 o
   3  11   8        305.14        308.00        14.69 o
   4  11   8        190.74        207.10        15.13 o
   5  11   8        847.39        848.53        37.37 o
   6  11   8          0.04         -9.60         9.60 o
   7  11   8        719.76        687.47        23.34 o
   8  11   8        299.64        317.48        24.28 o
   9  11   8        319.96        328.40        26.00 o
  10  11   8        106.78         56.83        23.80 o
  11  11   8         48.14         44.46        24.93 o
  12  11   8         82.69         89.71        27.54 o
  13  11   8         84.00         80.34        28.52 o
  14  11   8         27.49         31.86        28.75 o
  15  11   8          1.42        -15.94        51.11 o
  -6  12   8         38.94         35.87        31.34 o
  -5  12   8        193.82        221.91        34.07 o
  -4  12   8          3.43        -24.56        24.56 o
  -3  12   8        201.88        199.14        32.42 o
  -2  12   8        127.35        153.23        24.44 o
  -1  12   8        576.00        612.02        33.65 o
   0  12   8        217.87        259.88        26.17 o
   1  12   8        848.57        980.36        41.26 o
   2  12   8         47.23         44.95        18.92 o
   3  12   8        154.66        147.33        17.54 o
   4  12   8         48.76         29.42        13.59 o
   5  12   8        124.67         98.63        15.46 o
   6  12   8         17.09         14.16        15.58 o
   7  12   8        296.18        300.06        19.59 o
   8  12   8        620.48        639.26        36.16 o
   9  12   8        662.86        660.65        36.32 o
  10  12   8       1437.92       1394.60        53.62 o
  11  12   8        234.79        250.55        36.16 o
  12  12   8         93.48         86.23        28.02 o
  13  12   8         26.06         40.11        28.16 o
  14  12   8        137.36        196.79        55.45 o
  15  12   8         17.50         24.03        30.02 o
  -5  13   8          0.07        -38.45        43.61 o
  -4  13   8         11.48        -25.16        25.68 o
  -3  13   8         69.14         32.36        24.95 o
  -2  13   8         20.96          7.33        29.20 o
  -1  13   8          7.77         -7.15        28.25 o
   0  13   8          0.73        -18.23        25.22 o
   1  13   8        341.29        324.84        42.53 o
   2  13   8         33.43         58.58        22.13 o
   3  13   8       4624.07       4768.61       109.95 o
   4  13   8        161.05        204.09        32.29 o
   5  13   8         32.22         30.28        18.25 o
   6  13   8        113.82        114.44        26.44 o
   7  13   8        178.26        167.79        29.50 o
   8  13   8         14.36         22.76        21.36 o
   9  13   8         46.34         45.24        23.42 o
  10  13   8        138.85        130.47        25.42 o
  11  13   8         92.24         86.85        25.55 o
  12  13   8        142.09        166.65        29.93 o
  13  13   8         20.97         39.25        27.89 o
  14  13   8          1.95         33.39        38.57 o
  15  13   8        139.03        181.47        34.11 o
  -4  14   8          9.54         18.33        36.21 o
  -3  14   8         66.73         92.02        32.33 o
  -2  14   8        181.25        210.75        35.33 o
  -1  14   8        106.51         93.03        26.91 o
   0  14   8        531.19        467.00        41.66 o
   1  14   8        353.87        383.48        30.58 o
   2  14   8        808.40        870.17        47.46 o
   3  14   8         36.13         33.63        26.48 o
   4  14   8       1455.34       1406.91       118.14 o
   5  14   8         39.97        -14.96        41.48 o
   6  14   8        232.48        221.88        45.25 o
   7  14   8         43.15         -3.60        34.94 o
   8  14   8         25.14         12.57        32.28 o
   9  14   8          0.01         -2.85        22.65 o
  10  14   8          2.44        -23.62        23.62 o
  11  14   8        170.64        178.40        28.51 o
  12  14   8        210.00        205.50        31.70 o
  13  14   8         14.97         40.25        39.54 o
  14  14   8          5.86         33.76        29.90 o
  15  14   8          0.13         88.49        32.71 o
  -2  15   8          3.71        -13.50        56.89 o
  -1  15   8          0.66         11.57        61.71 o
   0  15   8        219.25        163.84        95.03 o
   1  15   8        139.14        168.29        41.95 o
   2  15   8        194.40        221.47        37.99 o
   3  15   8        140.72         98.92        62.82 o
   4  15   8         31.74        -16.03        44.92 o
   5  15   8         13.08         27.85        31.98 o
   6  15   8          2.54          9.21        30.77 o
   7  15   8         36.20         40.87        31.12 o
   8  15   8        137.71        169.19        33.72 o
   9  15   8          1.24        -28.95        28.95 o
  10  15   8          2.67         -0.37        39.05 o
  11  15   8         54.86         14.00        43.88 o
  12  15   8          4.80        -31.44        31.44 o
  13  15   8        123.52        162.96        40.50 o
  14  15   8         21.06        -35.68        35.68 o
  -1  16   8         66.08        117.09        69.43 o
   0  16   8         81.99        137.73        41.43 o
   1  16   8         59.56        108.13        65.57 o
   2  16   8         77.50        119.25        37.77 o
   3  16   8        189.74        205.60        39.23 o
   4  16   8        119.31         80.01        92.28 o
   5  16   8        410.86        516.29       105.54 o
   6  16   8         26.44          4.97        57.47 o
   7  16   8         19.16         27.69        32.85 o
   8  16   8          3.67         27.19        40.50 o
   9  16   8         73.77         96.38        32.85 o
  10  16   8          2.65          1.18        32.74 o
  11  16   8          0.68         14.31        65.57 o
  12  16   8         49.17         17.48        47.25 o
  13  16   8         68.82         90.64        41.46 o
   1  17   8          0.14        -13.50        50.14 o
   2  17   8          0.13         72.88        37.77 o
   3  17   8         21.10          2.24        59.70 o
   4  17   8          7.35         11.12        37.28 o
   5  17   8          2.66         -2.89        36.02 o
   6  17   8        292.58        320.16        42.10 o
   7  17   8        382.08        393.69        43.88 o
   8  17   8         27.48         47.91        36.35 o
   9  17   8          0.01         21.28        33.12 o
  10  17   8          1.50         12.09        33.07 o
  11  17   8        168.54        147.89        38.40 o
  12  17   8         54.43         50.09        36.60 o
   5  18   8        154.07        182.39        42.57 o
   6  18   8        103.68        102.15        50.14 o
   7  18   8        171.45        179.25        41.03 o
   8  18   8          0.46         28.49        37.38 o
   9  18   8         38.46         25.70        42.91 o
  10  18   8          8.79          2.55        35.55 o
 -11 -11   9         49.05         90.93        34.87 o
 -10 -11   9          0.00        -21.66        34.23 o
  -9 -11   9         44.91         55.80        34.03 o
  -8 -11   9        247.36        289.15        39.78 o
  -7 -11   9          0.81        -20.72        32.13 o
  -6 -11   9         24.52         58.52        32.54 o
  -5 -11   9         16.29        -31.44        31.44 o
  -4 -11   9          7.31        -27.16        41.95 o
  -3 -11   9          1.19          2.37        32.94 o
 -13 -10   9          0.06        -27.91        27.91 o
 -12 -10   9         99.75         23.64        33.52 o
 -11 -10   9          4.73         35.63        32.44 o
 -10 -10   9        121.78        112.38        33.34 o
  -9 -10   9          6.32        -12.31        59.30 o
  -8 -10   9          0.12        -17.43        30.75 o
  -7 -10   9         39.02         13.80        41.46 o
  -6 -10   9         57.97         40.87        45.32 o
  -5 -10   9         15.39         72.40        32.64 o
  -4 -10   9        128.12         89.10        32.94 o
  -3 -10   9        228.71        171.42        35.79 o
  -2 -10   9         41.58         53.59        32.71 o
  -1 -10   9          1.67        -14.20        31.96 o
   0 -10   9         72.25         66.54        49.18 o
 -13  -9   9         19.40          9.35        27.81 o
 -12  -9   9        490.03        378.63        55.61 o
 -11  -9   9         23.39          5.85        49.99 o
 -10  -9   9         51.38         35.04        30.88 o
  -9  -9   9        224.44        224.70        34.59 o
  -8  -9   9         91.73         69.44        31.70 o
  -7  -9   9        171.09        177.82        34.01 o
  -6  -9   9          1.89        -17.98        27.04 o
  -5  -9   9         50.29         23.73        29.98 o
  -4  -9   9          5.69        -28.34        28.42 o
  -3  -9   9        244.63        202.97        44.36 o
  -2  -9   9        467.42        424.16        45.32 o
  -1  -9   9        172.17        175.03        35.11 o
   0  -9   9        226.17        196.13        35.07 o
   1  -9   9         21.81         35.68        46.29 o
 -14  -8   9         86.83        108.91        28.77 o
 -13  -8   9        170.54        153.81        30.17 o
 -12  -8   9         18.64         -2.45        28.76 o
 -11  -8   9         29.06         20.40        26.49 o
 -10  -8   9         80.89         39.03        23.18 o
  -9  -8   9        235.53        223.95        29.26 o
  -8  -8   9         89.52         89.95        30.59 o
  -7  -8   9        212.72        289.42        35.28 o
  -6  -8   9          0.19          7.85        28.14 o
  -5  -8   9        104.85         90.83        29.37 o
  -4  -8   9         54.60        -16.49        27.17 o
  -3  -8   9        987.68        960.77        62.00 o
  -2  -8   9        159.63        145.82        31.28 o
  -1  -8   9        119.61        125.07        32.05 o
   0  -8   9          0.77         10.36        28.97 o
   1  -8   9          2.09        -28.61        28.61 o
   2  -8   9         28.71        -18.09       136.45 o
   3  -8   9        141.23         98.25        43.23 o
 -15  -7   9          5.20         33.99        33.06 o
 -14  -7   9        153.28        167.71        28.81 o
 -13  -7   9         11.20         41.27        25.05 o
 -12  -7   9         89.29        104.09        26.74 o
 -11  -7   9        913.05        885.80        51.64 o
 -10  -7   9        167.52        130.74        23.61 o
  -9  -7   9         49.00         17.25        22.65 o
  -8  -7   9        177.82        177.29        31.17 o
  -7  -7   9          1.11          5.73        35.20 o
  -6  -7   9         78.10        117.35        40.50 o
  -5  -7   9        420.09        364.02        54.00 o
  -4  -7   9        367.80        338.95        41.46 o
  -3  -7   9         62.22         67.66        27.73 o
  -2  -7   9         19.42         86.11        35.20 o
  -1  -7   9        288.89        263.86        33.33 o
   0  -7   9         62.56          6.93        47.09 o
   1  -7   9        225.63        200.48        33.84 o
   2  -7   9          5.08        -43.91        43.91 o
   3  -7   9        107.55        108.74        41.05 o
   4  -7   9         16.03         58.41        38.33 o
 -15  -6   9         27.36          5.71        54.00 o
 -14  -6   9        149.28        134.69        33.26 o
 -13  -6   9          4.93         28.53        24.12 o
 -12  -6   9         63.88         70.55        22.41 o
 -11  -6   9          5.87        -15.10        20.28 o
 -10  -6   9         20.82         -0.45        25.05 o
  -9  -6   9       1082.83        987.20        46.90 o
  -8  -6   9         12.07          2.78        20.50 o
  -7  -6   9         44.48         34.83        23.73 o
  -6  -6   9         26.74         35.39        26.49 o
  -5  -6   9        256.13        272.26        31.57 o
  -4  -6   9         33.83         49.45        25.51 o
  -3  -6   9          6.88        -24.29        24.29 o
  -2  -6   9        700.02        679.46        89.68 o
  -1  -6   9          0.91         -4.24        24.01 o
   0  -6   9        825.37        940.11        50.88 o
   1  -6   9        572.70        480.16        56.33 o
   2  -6   9        125.79         84.18        26.27 o
   3  -6   9         36.67        -10.21        25.67 o
   4  -6   9         20.57          0.49        52.07 o
   5  -6   9         69.66         80.89        58.34 o
   6  -6   9         24.08         33.75        46.29 o
 -15  -5   9          8.43         15.41        30.97 o
 -14  -5   9        402.56        379.39        34.06 o
 -13  -5   9        201.16        217.29        29.01 o
 -12  -5   9          3.58         -9.32        19.46 o
 -11  -5   9       1303.63       1241.05        49.22 o
 -10  -5   9         12.23         -0.20        19.85 o
  -9  -5   9         11.10         12.19        19.48 o
  -8  -5   9         24.95         34.09        20.49 o
  -7  -5   9         36.11         53.04        20.71 o
  -6  -5   9        209.43        170.74        26.29 o
  -5  -5   9          0.04        -10.15        20.95 o
  -4  -5   9         24.00         26.75        21.93 o
  -3  -5   9        172.96        167.43        25.10 o
  -2  -5   9          9.86          8.00        21.99 o
  -1  -5   9         97.73         69.05        23.27 o
   0  -5   9         44.41         19.69        23.04 o
   1  -5   9          0.23          8.23        22.64 o
   2  -5   9        183.26        161.02        25.69 o
   3  -5   9         77.08         35.06        24.15 o
   4  -5   9         62.70         79.07        34.73 o
   5  -5   9         58.23        100.60        35.14 o
   6  -5   9         36.84         19.29        41.46 o
   7  -5   9         82.87         83.89        45.32 o
 -15  -4   9        159.82        113.81        34.07 o
 -14  -4   9        464.96        477.48        42.26 o
 -13  -4   9        164.38        170.47        36.82 o
 -12  -4   9        710.62        780.08        40.81 o
 -11  -4   9         17.81         23.88        19.49 o
 -10  -4   9          0.38         12.26        19.38 o
  -9  -4   9          2.21         -3.30        18.68 o
  -8  -4   9        211.79        216.31        23.19 o
  -7  -4   9        136.61        156.66        21.76 o
  -6  -4   9       4396.32       4520.25       118.06 o
  -5  -4   9         33.51         43.27        21.30 o
  -4  -4   9        240.71        232.14        24.72 o
  -3  -4   9        180.29        166.01        22.94 o
  -2  -4   9        811.45        779.27        42.61 o
  -1  -4   9         64.04         34.07        23.79 o
   0  -4   9          2.98          1.22        20.59 o
   1  -4   9        121.48        117.20        29.67 o
   2  -4   9        496.24        468.82        31.06 o
   3  -4   9        358.05        361.63        28.08 o
   4  -4   9        151.33        153.76        31.49 o
   5  -4   9        283.78        319.98        82.93 o
   6  -4   9        103.93        168.14        61.23 o
   7  -4   9        232.28        267.29        39.06 o
   8  -4   9          9.51          6.94        35.30 o
 -15  -3   9         14.13         20.27        30.66 o
 -14  -3   9          5.99         -3.38        28.64 o
 -13  -3   9        780.35        699.69        60.53 o
 -12  -3   9        217.77        272.20        26.09 o
 -11  -3   9        553.11        480.64        33.52 o
 -10  -3   9        129.91        155.48        22.09 o
  -9  -3   9        235.75        276.75        24.35 o
  -8  -3   9        302.78        301.11        24.00 o
  -7  -3   9         34.95         45.09        18.19 o
  -6  -3   9        524.25        524.93        38.96 o
  -5  -3   9         84.11        104.90        20.63 o
  -4  -3   9        440.37        444.57        27.86 o
  -3  -3   9          3.80          1.14        18.09 o
  -2  -3   9         50.73         34.19        15.86 o
  -1  -3   9       3311.22       3375.87        77.33 o
   0  -3   9        327.37        297.67        20.05 o
   1  -3   9         37.91         19.99        15.04 o
   2  -3   9        576.81        687.25        31.84 o
   3  -3   9        560.59        582.85        36.02 o
   4  -3   9         28.75         22.22        20.44 o
   5  -3   9          9.42         28.55        20.00 o
   6  -3   9         49.80         60.70        38.17 o
   7  -3   9          0.03        -19.02        31.21 o
   8  -3   9        102.58        106.26        35.30 o
   9  -3   9        115.48        160.67        37.95 o
 -15  -2   9         64.25        102.77        33.39 o
 -14  -2   9         45.74         -7.99        23.86 o
 -13  -2   9         83.00         84.22        29.47 o
 -12  -2   9         85.31         65.38        20.42 o
 -11  -2   9        257.47        258.51        32.15 o
 -10  -2   9        607.20        549.56        29.87 o
  -9  -2   9       5560.16       5626.30       126.44 o
  -8  -2   9         42.29         54.29        18.63 o
  -7  -2   9        303.85        326.56        23.40 o
  -6  -2   9        124.69        128.60        18.88 o
  -5  -2   9        914.04        933.24        37.90 o
  -4  -2   9        739.58        754.55        30.60 o
  -3  -2   9         79.16         72.50        14.98 o
  -2  -2   9         11.72         25.01        13.28 o
  -1  -2   9        255.09        251.49        22.18 o
   0  -2   9        981.96       1023.24        41.50 o
   1  -2   9        173.48        155.43        18.60 o
   2  -2   9          0.53         11.76        14.04 o
   3  -2   9        217.77        205.79        17.69 o
   4  -2   9          3.10         17.09        18.41 o
   5  -2   9         36.25         30.28        18.40 o
   6  -2   9        120.07        130.55        28.10 o
   7  -2   9        120.53        143.17        31.47 o
   8  -2   9          5.72         16.32        43.88 o
   9  -2   9        288.48        273.33        52.07 o
  10  -2   9          8.01         37.08        34.90 o
 -15  -1   9         99.60        115.01        31.34 o
 -14  -1   9         56.21        -24.05        39.56 o
 -13  -1   9          8.37        -23.24        23.24 o
 -12  -1   9         55.07         63.75        20.43 o
 -11  -1   9       2014.95       1953.50        58.99 o
 -10  -1   9       2426.72       2325.80        65.16 o
  -9  -1   9         12.73          6.44        18.24 o
  -8  -1   9        453.66        524.40        28.09 o
  -7  -1   9         93.19         82.32        18.26 o
  -6  -1   9        714.72        767.39        35.21 o
  -5  -1   9       1534.03       1583.19        41.21 o
  -4  -1   9         44.86         39.57        13.12 o
  -3  -1   9        986.67       1106.28        46.21 o
  -2  -1   9         13.90          8.91        12.46 o
  -1  -1   9        528.13        527.83        26.98 o
   0  -1   9        993.22       1020.75        32.34 o
   1  -1   9         22.82          8.59        12.36 o
   2  -1   9        320.34        358.77        31.59 o
   3  -1   9         78.90         64.77        13.72 o
   4  -1   9       2055.52       2057.18        47.24 o
   5  -1   9       1093.96       1106.46        39.12 o
   6  -1   9         98.21         91.69        19.35 o
   7  -1   9         59.45        108.38        25.55 o
   8  -1   9         17.60        -19.17        28.76 o
   9  -1   9        117.18        186.53        34.46 o
  10  -1   9        150.26         87.26        34.60 o
  11  -1   9        125.62        124.34        39.05 o
 -14   0   9          8.93        -24.33        24.33 o
 -13   0   9         74.39         57.68        38.68 o
 -12   0   9         10.03         -5.11        19.16 o
 -11   0   9        841.50        787.08        39.69 o
 -10   0   9        602.27        599.26        30.68 o
  -9   0   9        388.73        401.92        26.03 o
  -8   0   9        146.57        138.35        19.85 o
  -7   0   9        351.12        391.29        24.71 o
  -6   0   9         11.98         20.60        16.11 o
  -5   0   9        526.69        592.63        27.28 o
  -4   0   9        543.71        612.69        25.33 o
  -3   0   9        503.70        517.91        23.06 o
  -2   0   9        526.65        560.39        24.00 o
  -1   0   9       1635.15       1683.13        42.51 o
   0   0   9        330.90        316.25        14.97 o
   1   0   9         39.64         66.28        13.23 o
   2   0   9        166.96        141.42        13.10 o
   3   0   9        554.16        526.57        23.57 o
   4   0   9       1731.92       1726.50        40.73 o
   5   0   9        106.14        106.72        19.83 o
   6   0   9        259.41        267.00        20.07 o
   7   0   9          7.50         18.05        22.45 o
   8   0   9          2.23         -2.65        23.65 o
   9   0   9        614.89        560.44        49.66 o
  10   0   9         37.32         24.38        47.25 o
  11   0   9         17.72         27.29        31.99 o
 -14   1   9        203.48        144.85        52.91 o
 -13   1   9        107.29         70.95        35.55 o
 -12   1   9        282.21        259.50        29.04 o
 -11   1   9         89.37         89.40        20.34 o
 -10   1   9         43.02         46.62        18.42 o
  -9   1   9       1570.95       1503.02        52.77 o
  -8   1   9          5.36         16.18        17.29 o
  -7   1   9        791.55        737.27        35.27 o
  -6   1   9        254.30        331.58        24.77 o
  -5   1   9         16.95         20.36        12.87 o
  -4   1   9       2348.42       2655.30        57.39 o
  -3   1   9       7568.46       8089.22       149.98 o
  -2   1   9        285.91        256.83        16.14 o
  -1   1   9        828.60        974.16        29.13 o
   0   1   9        156.46        182.23        11.40 o
   1   1   9         24.48         13.26         9.45 o
   2   1   9        482.69        511.40        19.19 o
   3   1   9        642.87        645.77        23.70 o
   4   1   9         15.20         31.08        10.86 o
   5   1   9        250.99        227.66        16.29 o
   6   1   9       2305.97       2348.00        64.02 o
   7   1   9        156.99        138.42        17.26 o
   8   1   9        403.61        394.19        29.14 o
   9   1   9         36.28         39.66        27.02 o
  10   1   9          0.01        -15.20        32.30 o
  11   1   9        391.96        368.33        67.50 o
  12   1   9         10.51         -5.67        41.46 o
 -14   2   9         11.29          3.19        31.70 o
 -13   2   9         92.03         85.36        30.97 o
 -12   2   9         65.67         46.15        30.26 o
 -11   2   9        216.03        166.45        21.85 o
 -10   2   9        386.72        375.42        33.40 o
  -9   2   9        230.31        202.03        20.82 o
  -8   2   9        657.64        624.48        34.63 o
  -7   2   9        148.47        171.97        19.42 o
  -6   2   9        576.20        559.63        28.30 o
  -5   2   9         37.96         51.90        11.37 o
  -4   2   9        252.50        235.71        15.77 o
  -3   2   9       4912.79       5425.46       103.68 o
  -2   2   9       5503.75       5866.37       110.83 o
  -1   2   9        128.04        128.43        11.10 o
   0   2   9        309.15        310.81        12.42 o
   1   2   9        115.05        130.27         8.44 o
   2   2   9       2728.30       2565.62        48.23 o
   3   2   9       1735.08       1761.34        34.00 o
   4   2   9         25.53         15.77         9.23 o
   5   2   9         22.94         18.51         9.85 o
   6   2   9        174.78        160.71        13.44 o
   7   2   9        499.97        490.12        23.27 o
   8   2   9         46.72         47.48        21.75 o
   9   2   9        394.25        343.13        37.61 o
  10   2   9         57.01         63.97        28.52 o
  11   2   9         81.88        116.62        30.89 o
  12   2   9          2.04         16.24        30.37 o
 -13   3   9         13.46         33.42        39.05 o
 -12   3   9         68.67         91.02        44.46 o
 -11   3   9         68.83         32.74        24.64 o
 -10   3   9          4.38         -6.45        21.30 o
  -9   3   9        208.53        234.00        22.14 o
  -8   3   9         24.37         36.29        17.59 o
  -7   3   9         71.35         59.35        17.60 o
  -6   3   9        415.08        502.75        26.85 o
  -5   3   9       1059.29       1046.05        32.08 o
  -4   3   9        377.79        381.52        16.37 o
  -3   3   9        272.83        322.13        14.08 o
  -2   3   9         49.98         41.98        10.06 o
  -1   3   9        131.12        126.01         8.51 o
   0   3   9        109.77        123.21         7.97 o
   1   3   9       2677.38       2656.72        49.46 o
   2   3   9       2572.70       2298.53        63.73 o
   3   3   9         86.14         73.80         7.75 o
   4   3   9        110.32        101.91         7.19 o
   5   3   9        578.00        535.74        15.68 o
   6   3   9       1621.37       1510.14        34.81 o
   7   3   9        547.30        491.11        22.70 o
   8   3   9        111.95         66.99        20.77 o
   9   3   9          4.83         -9.29        20.95 o
  10   3   9         71.24        102.85        27.88 o
  11   3   9         87.86         75.10        28.85 o
  12   3   9          2.89         23.75        31.34 o
  13   3   9         27.22         10.08        43.39 o
 -13   4   9        208.79        249.46        65.09 o
 -12   4   9        296.99        411.79        39.55 o
 -11   4   9         26.26        -19.51        35.74 o
 -10   4   9        810.10        756.95        86.35 o
  -9   4   9        172.24        171.89        25.15 o
  -8   4   9       2748.96       2824.06        86.68 o
  -7   4   9        345.58        386.40        24.77 o
  -6   4   9        197.70        212.55        19.62 o
  -5   4   9        234.58        244.04        16.61 o
  -4   4   9       1036.68       1053.66        28.45 o
  -3   4   9       2210.56       2286.27        45.44 o
  -2   4   9         87.04         84.78        10.64 o
  -1   4   9       5021.63       4767.73        76.10 o
   0   4   9         93.39         81.35         7.36 o
   1   4   9       1846.69       1813.65        33.07 o
   2   4   9         16.88         -0.09         8.21 o
   3   4   9       1469.50       1540.66        65.88 o
   4   4   9        806.33        827.52        50.11 o
   5   4   9        260.98        261.64        23.52 o
   6   4   9         39.74         30.44         7.79 o
   7   4   9         35.69         26.95         9.44 o
   8   4   9       1447.71       1501.68        50.50 o
   9   4   9         49.07         84.34        23.87 o
  10   4   9          0.21        -18.14        23.87 o
  11   4   9          2.95         -6.73        25.69 o
  12   4   9         58.35         95.60        29.50 o
  13   4   9        298.74        324.79        36.95 o
  14   4   9         22.35         -5.32        58.82 o
 -12   5   9          1.56         30.52        63.16 o
 -11   5   9        159.58         78.95        59.07 o
 -10   5   9        172.73        139.21        48.72 o
  -9   5   9          1.19         13.23        24.16 o
  -8   5   9        797.80        723.82        70.52 o
  -7   5   9        115.56        142.77        22.60 o
  -6   5   9       1007.98        927.22        44.59 o
  -5   5   9        238.19        235.41        19.32 o
  -4   5   9       1039.90       1066.85        29.49 o
  -3   5   9         13.60         23.78        10.73 o
  -2   5   9        509.64        565.01        20.39 o
  -1   5   9       5089.34       5265.25        90.88 o
   0   5   9          0.53          0.47         7.02 o
   1   5   9        167.16        160.81         8.59 o
   2   5   9        601.69        605.34        21.13 o
   3   5   9          2.48         -6.66        26.18 o
   4   5   9        195.99        231.92        31.51 o
   5   5   9       1224.00       1148.76        61.71 o
   6   5   9        205.04        257.84        34.39 o
   7   5   9         86.74        132.14        14.99 o
   8   5   9          0.48         16.07        13.56 o
   9   5   9        116.75        120.57        22.51 o
  10   5   9        229.45        225.52        27.33 o
  11   5   9         13.01         36.64        25.40 o
  12   5   9        166.73        185.08        30.86 o
  13   5   9        126.94        103.91        30.64 o
  14   5   9         22.02         46.99        41.46 o
 -12   6   9         35.22         29.70        31.70 o
 -11   6   9        197.87        227.19        37.61 o
 -10   6   9        341.12        419.95        43.88 o
  -9   6   9         49.07         23.29        29.35 o
  -8   6   9         93.64         99.65        32.43 o
  -7   6   9        257.25        234.62        28.25 o
  -6   6   9        124.34        128.92        22.15 o
  -5   6   9       3453.48       3316.31        94.16 o
  -4   6   9       2980.68       2995.59        64.11 o
  -3   6   9         21.45         13.11        12.29 o
  -2   6   9          4.65          6.67        10.09 o
  -1   6   9        121.58        126.53        10.75 o
   0   6   9        464.00        461.26        16.86 o
   1   6   9         68.78         55.58         7.58 o
   2   6   9       1058.23       1038.49        37.79 o
   3   6   9       1186.69       1203.56        65.18 o
   4   6   9       3041.01       2993.02        73.62 o
   5   6   9       2812.78       2865.58       135.96 o
   6   6   9       3212.06       3036.26       144.64 o
   7   6   9        342.13        353.99        16.54 o
   8   6   9        500.30        448.29        22.21 o
   9   6   9        691.54        703.11        39.15 o
  10   6   9         17.47         11.71        22.51 o
  11   6   9        224.95        187.95        38.57 o
  12   6   9        173.17         99.70        27.02 o
  13   6   9          6.66         27.86        34.71 o
  14   6   9         85.12         91.80        45.80 o
 -11   7   9         76.55         20.50        46.49 o
 -10   7   9        251.36        253.47        35.79 o
  -9   7   9        159.41        180.39        54.08 o
  -8   7   9       1763.54       1703.53       102.21 o
  -7   7   9        219.45        230.74        49.39 o
  -6   7   9         45.67         20.86        21.16 o
  -5   7   9         30.00         30.35        19.70 o
  -4   7   9       3168.37       3365.86        81.43 o
  -3   7   9        507.73        569.56        25.70 o
  -2   7   9        736.43        772.77        26.66 o
  -1   7   9       4583.81       4689.93        90.68 o
   0   7   9        398.25        377.11        17.62 o
   1   7   9        150.19        138.97         8.17 o
   2   7   9        735.28        772.06        17.98 o
   3   7   9        468.54        521.97        22.87 o
   4   7   9       1779.66       1793.07        60.14 o
   5   7   9       2465.58       2475.76        78.79 o
   6   7   9        239.72        311.47        48.21 o
   7   7   9        157.12        189.00        45.32 o
   8   7   9        293.69        315.58        18.24 o
   9   7   9        121.99        115.70        14.37 o
  10   7   9       1112.72       1144.69        51.51 o
  11   7   9        425.70        397.18        31.01 o
  12   7   9         75.87        112.89        27.66 o
  13   7   9        104.86        147.85        29.82 o
  14   7   9        147.11        154.94        31.76 o
  15   7   9        123.35        152.00        32.10 o
 -10   8   9         15.17        -25.18        25.18 o
  -9   8   9         29.55         -7.31        46.27 o
  -8   8   9         82.45         37.26        35.83 o
  -7   8   9         21.00         -1.86        26.80 o
  -6   8   9         53.21         30.13        22.32 o
  -5   8   9         24.17        -13.43        19.90 o
  -4   8   9         26.59         50.53        17.96 o
  -3   8   9       2199.47       2325.84        53.79 o
  -2   8   9       1090.07       1044.59        33.33 o
  -1   8   9        314.07        284.34        19.06 o
   0   8   9          0.79        -10.32        10.32 o
   1   8   9         82.92         94.53         9.73 o
   2   8   9        354.39        385.41        12.94 o
   3   8   9          0.68          5.43         6.01 o
   4   8   9         56.78         52.46        10.55 o
   5   8   9        257.64        259.91        25.73 o
   6   8   9         93.21         99.68        24.27 o
   7   8   9         68.46         56.94        29.41 o
   8   8   9        118.52        117.83        13.91 o
   9   8   9         65.71         65.27        26.98 o
  10   8   9         70.82         77.93        21.01 o
  11   8   9         42.06        101.93        23.97 o
  12   8   9         27.34         41.80        32.30 o
  13   8   9        368.96        387.19        36.16 o
  14   8   9         84.11         40.18        37.13 o
  15   8   9         72.67         62.48        30.58 o
  -9   9   9        162.32        170.97        42.43 o
  -8   9   9        138.25        173.38        31.96 o
  -7   9   9        309.32        294.99        49.98 o
  -6   9   9         52.44         31.58        24.05 o
  -5   9   9        257.75        245.69        42.23 o
  -4   9   9         60.24         38.30        19.58 o
  -3   9   9        924.05        966.40        40.33 o
  -2   9   9       1241.50       1215.19        35.94 o
  -1   9   9        880.96        883.66        29.96 o
   0   9   9         29.59         22.25        10.25 o
   1   9   9         59.46         73.02        10.30 o
   2   9   9          8.41          2.94         8.70 o
   3   9   9        101.31         90.54         8.90 o
   4   9   9        896.32        830.17        22.72 o
   5   9   9       1344.25       1213.62        36.68 o
   6   9   9         21.13         21.37         8.74 o
   7   9   9          4.39          1.14        11.69 o
   8   9   9          3.97         16.94         9.87 o
   9   9   9        831.66        792.16        40.22 o
  10   9   9        191.86        220.46        23.55 o
  11   9   9         40.42         20.29        23.11 o
  12   9   9         79.28        105.78        26.36 o
  13   9   9          5.05         -8.36        26.52 o
  14   9   9          1.02        -19.95        27.33 o
  15   9   9         19.39         -1.61        46.77 o
  -8  10   9          5.72        -29.98        29.98 o
  -7  10   9          5.19        -33.16        33.16 o
  -6  10   9         35.20         16.92        38.29 o
  -5  10   9        427.99        442.45        35.46 o
  -4  10   9        135.13        124.83        29.23 o
  -3  10   9          9.75         21.62        22.27 o
  -2  10   9         14.41         11.35        17.60 o
  -1  10   9        140.45        150.60        15.73 o
   0  10   9          7.81          8.55        11.07 o
   1  10   9        409.44        416.65        17.62 o
   2  10   9        242.26        224.81        12.59 o
   3  10   9         88.70         81.82        10.12 o
   4  10   9        684.35        698.92        25.89 o
   5  10   9        555.91        528.26        17.93 o
   6  10   9        191.98        195.92        18.78 o
   7  10   9       2380.69       2343.28        55.20 o
   8  10   9         17.92         13.53        10.79 o
   9  10   9        498.67        444.34        57.33 o
  10  10   9        540.48        539.30       107.95 o
  11  10   9          5.15         34.70        21.73 o
  12  10   9        665.01        610.63        41.92 o
  13  10   9         10.24         40.39        27.12 o
  14  10   9        105.33        164.12        38.57 o
  15  10   9          0.03         42.35        29.82 o
  -7  11   9        250.72        277.35        37.16 o
  -6  11   9         42.14         -4.69        44.74 o
  -5  11   9        180.12        130.26        43.70 o
  -4  11   9          0.75        -13.38        22.02 o
  -3  11   9         14.64         -0.29        20.65 o
  -2  11   9        276.26        273.43        29.92 o
  -1  11   9        393.98        422.78        45.51 o
   0  11   9        590.56        564.41        30.00 o
   1  11   9       1023.10       1045.61        28.45 o
   2  11   9        180.40        157.92        13.62 o
   3  11   9        231.95        224.97        15.27 o
   4  11   9        530.34        503.47        19.75 o
   5  11   9          0.42         -8.52         9.69 o
   6  11   9       1028.37        888.56        25.88 o
   7  11   9         32.43         27.20        13.70 o
   8  11   9        191.17        175.44        21.87 o
   9  11   9        650.61        621.02        33.19 o
  10  11   9        142.90        137.06        23.20 o
  11  11   9        631.19        631.48        42.35 o
  12  11   9         45.54         29.31        47.73 o
  13  11   9        393.76        431.80        35.10 o
  14  11   9         60.73         33.22        28.52 o
  15  11   9         14.64         19.22        29.05 o
  -6  12   9         89.09         78.57        35.12 o
  -5  12   9         94.39         43.36        49.69 o
  -4  12   9         57.13         -2.32        47.46 o
  -3  12   9        199.21        229.38        27.63 o
  -2  12   9         52.73         33.92        21.40 o
  -1  12   9        720.10        768.97        39.90 o
   0  12   9          5.66         10.37        18.72 o
   1  12   9        706.18        703.08        48.36 o
   2  12   9         84.13         91.59        22.80 o
   3  12   9         26.87         43.73        17.32 o
   4  12   9         12.25          4.81        15.52 o
   5  12   9        389.07        356.84        20.49 o
   6  12   9          6.44         -3.11        19.30 o
   7  12   9        157.15        123.87        18.46 o
   8  12   9        131.99        107.45        21.58 o
   9  12   9        196.36        191.15        24.34 o
  10  12   9        219.69        220.52        24.94 o
  11  12   9        191.83        261.36        33.27 o
  12  12   9        779.28        726.95       122.46 o
  13  12   9         10.29         -2.33        28.45 o
  14  12   9          6.26         26.83        27.33 o
  15  12   9         12.79         51.32        29.91 o
  -5  13   9          0.09        -35.20        35.20 o
  -4  13   9         39.08        -17.70        33.26 o
  -3  13   9        120.69         95.61        41.30 o
  -2  13   9         26.59         27.57        25.82 o
  -1  13   9        433.23        411.42        43.43 o
   0  13   9        133.61        109.86        31.61 o
   1  13   9        611.90        576.16        63.98 o
   2  13   9        129.18        117.06        21.42 o
   3  13   9          3.83         27.89        20.88 o
   4  13   9       1116.19       1129.39        54.06 o
   5  13   9        137.98         78.64        24.07 o
   6  13   9        468.53        428.80        29.85 o
   7  13   9        131.07        125.84        23.78 o
   8  13   9         33.46         37.12        32.39 o
   9  13   9        483.06        546.67        35.00 o
  10  13   9         61.50         54.27        23.55 o
  11  13   9         19.80         34.34        25.06 o
  12  13   9        225.27        287.62        31.38 o
  13  13   9         69.58         96.62        27.54 o
  14  13   9         44.47         66.92        27.99 o
  15  13   9        134.99        171.67        44.84 o
  -4  14   9        361.55        354.39        89.20 o
  -3  14   9        159.89         59.16        85.38 o
  -2  14   9        494.78        538.78        45.37 o
  -1  14   9        421.24        449.70        42.97 o
   0  14   9          4.46        119.57        57.86 o
   1  14   9          1.05        -36.17        38.98 o
   2  14   9         89.19         43.57        35.87 o
   3  14   9        174.71        157.11        50.47 o
   4  14   9        163.46        128.80        36.01 o
   5  14   9          5.91         14.55        35.89 o
   6  14   9         53.27         69.43        25.00 o
   7  14   9        142.55        111.17        29.48 o
   8  14   9         10.24         15.07        39.54 o
   9  14   9          0.57         -9.89        23.19 o
  10  14   9         60.35         87.79        25.05 o
  11  14   9          0.15        -31.93        31.93 o
  12  14   9         12.10          8.40        42.91 o
  13  14   9         15.33         26.94        27.42 o
  14  14   9          1.54         30.36        48.21 o
  -2  15   9         12.34         31.13        36.21 o
  -1  15   9        125.87         42.69        93.05 o
   0  15   9          1.77         -8.24        33.51 o
   1  15   9         18.87         24.42        34.60 o
   2  15   9         25.57        -13.87        44.63 o
   3  15   9         41.91         44.30        33.36 o
   4  15   9        181.09        200.30        34.25 o
   5  15   9        287.07        340.11        38.11 o
   6  15   9          5.78         30.37        29.39 o
   7  15   9        166.38         94.00        53.07 o
   8  15   9          3.18          9.52        28.85 o
   9  15   9         30.80          1.22        28.55 o
  10  15   9         41.06         46.81        84.86 o
  11  15   9         53.25         53.74        31.30 o
  12  15   9         26.54        -10.61        52.07 o
  13  15   9          5.44         29.89        33.75 o
  14  15   9         27.29         33.70        60.75 o
  -1  16   9        134.94         81.33        95.61 o
   0  16   9        142.73        159.12        40.30 o
   1  16   9          0.56         38.78        36.12 o
   2  16   9         94.83        119.90        37.73 o
   3  16   9        158.06        207.65        39.23 o
   4  16   9         14.09         56.66        62.68 o
   5  16   9         50.71         64.06        34.60 o
   6  16   9        107.62         64.52        75.02 o
   7  16   9         88.29         98.56        33.37 o
   8  16   9         52.70         18.89        30.48 o
   9  16   9          1.99          1.61        29.32 o
  10  16   9         32.82         34.47        56.41 o
  11  16   9         85.18        100.02        34.47 o
  12  16   9        411.56        484.41       122.42 o
  13  16   9         73.69         87.75        37.61 o
   1  17   9        111.69        148.64        51.59 o
   2  17   9         83.70        121.09        60.27 o
   3  17   9         40.61         52.54        37.81 o
   4  17   9          5.82         22.90        37.61 o
   5  17   9        171.54        198.84        56.41 o
   6  17   9         43.76         90.19        35.77 o
   7  17   9         44.74         76.08        52.55 o
   8  17   9        167.96        147.51        41.95 o
[truncated: 210,330 more chars]
