# Supplementary material for: London Dispersion versus Intramolecular Hydrogen Bond in Bis‐Pyridines: How Accurate Is DFT for Competing Noncovalent Interactions in the Condensed Phase?
Source: Chemistry. 2025 Oct 23;31(66):e02745. doi: 10.1002/chem.202502745 (PMC12648470; doi:10.1002/chem.202502745)
Supplement: Supplementary file 1 — Supporting Information [file CHEM-31-e02745-s002.zip › Crystal_structures/2b/c030620_1_1.res]

TITL c030620_1_1_a.res in P-1
    c030620_1_1.res
    created by SHELXL-2018/3 at 09:38:07 on 11-Jun-2020
REM Old TITL c030620_1_1 in P-1
REM SHELXT solution in P-1: R1 0.249, Rweak 0.020, Alpha 0.055
REM <I/s> 0.000 for 0 systematic absences, Orientation as input
REM Formula found by SHELXT: C41 B5 N2 F27
CELL 0.71073 13.3366 14.1573 15.5099 66.246 89.877 64.036
ZERR 2 0.0015 0.0015 0.0015 0.003 0.004 0.003
LATT 1
SFAC C H B Cl F N
UNIT 90 52 2 6 48 4
DFIX 0.93 N1B H1B
SADI C15B C11 C15 C11 C15A C11
SADI F7 F8 F8 F9 F9 F7 F7A F8A F8A F9A F9A F7A F7B F8B F8B F9B F9B F7B
SADI F1 F2 F2 F3 F3 F1 F1A F2A F2A F3A F3A F1A F1B F2B F2B F3B F3B F1B
SADI F13 F14 F14 F15 F15 F13 F13A F14A F14A F15A F15A F13A F13B F14B F14B =
 F15B F15B F13B
SADI F7 C15 F8B C15B F7B C15B F8 C15 F8A C15A F9 C15 F9B C15B F7A C15A F9A =
 C15A
RIGU F1 F2 F3 C7 F2A F3A F1A F2B F3B F1B C3
SADI F1 C7 F3 C7 F3B C7 F1A C7 F2B C7 F1B C7 F3A C7 F2 C7 F2A C7
RIGU F13 F14 F15 C24 F13A F14A F15A F13B F15B F14B C21
SADI F13 C24 F14B C24 F13B C24 F14 C24 F15A C24 F15 C24 F15B C24 F13A C24 =
 F14A C24
RIGU C13 F10 F11 F12 C16 F11A F12A F10A F11B F12B F10B
SADI F10 F11 F11 F12 F12 F10 F10A F11A F11A F12A F12A F10A F10B F11B F11B =
 F12B F12B F10B
SADI F11 C16 F10 C16 F12B C16 F12 C16 F11B C16 F11A C16 F10B C16 F12A C16 =
 F10A C16
EADP F10B F11
EADP F10A F10
EADP F12 F11B
EADP F11 F11A
EADP F10 F12B
EADP F12 F12A
EADP F15 F15A
EADP F13 F13A
EADP F14 F13B
EADP F14 F14A
EADP C15 C15B
EADP C15 C15A
EADP F7B F7A
EADP F9 F8A
EADP F8A F8B
EADP F7 F9B
EADP F9B F9A
EADP F2 F2A
EADP F3B F3A
SUMP 1 0.0001 1 2 1 3 1 4

L.S. 9
PLAN  20
SIZE 0.04 0.15 0.17
TEMP -173.15(10)
CONF
BOND
list 4
MORE -1
BOND $H
fmap 2
acta
REM <olex2.extras>
REM <HklSrc "%.\\c030620_1_1.hkl">
REM </olex2.extras>

WGHT    0.060600
FVAR       0.32203   0.58848   0.08881   0.32271   0.58654
CL1C  4    0.432578    0.197233    0.746991    11.00000    0.03778    0.03313 =
         0.02916   -0.00981    0.00214   -0.01232
CL2C  4    0.667211    0.027784    0.834172    11.00000    0.03484    0.06194 =
         0.04479   -0.02750    0.01197   -0.00053
CL3C  4    0.524041    0.138038    0.941525    11.00000    0.03898    0.03917 =
         0.03274   -0.02302    0.01492   -0.02407
C1C   1    0.529422    0.085785    0.854497    11.00000    0.03308    0.02476 =
         0.02478   -0.01116    0.00961   -0.01427
AFIX  13
H1C   2    0.507996    0.021650    0.880101    11.00000   -1.20000
AFIX   0

PART 1
F1    5   -0.077923    0.883451    0.347939    21.00000    0.07433    0.03991 =
         0.03487   -0.00521   -0.02719   -0.01519
F2    5   -0.125746    0.903216    0.471513    21.00000    0.03502    0.06065 =
         0.07051   -0.00017    0.01896    0.01874
F3    5   -0.007077    0.957308    0.407217    21.00000    0.05904    0.02464 =
         0.07190   -0.00275   -0.02834   -0.01500
PART 0
F4    5    0.104960    0.461343    0.464478    11.00000    0.03059    0.04050 =
         0.02344   -0.01990    0.00615   -0.02216
F5    5    0.278414    0.373083    0.540890    11.00000    0.02315    0.03690 =
         0.04441   -0.02734    0.01084   -0.01417
F6    5    0.146899    0.367101    0.619257    11.00000    0.04049    0.03452 =
         0.02578   -0.01370    0.01108   -0.02814
PART 1
F7    5    0.321410    0.972695    0.803485    21.00000    0.05160    0.04833 =
         0.05460   -0.04315    0.01376   -0.01307
F8    5    0.445669    0.796522    0.888900    21.00000    0.04261    0.04939 =
         0.02513   -0.02362    0.01380   -0.03673
F9    5    0.493163    0.915837    0.784116    21.00000    0.05243    0.05649 =
         0.04734   -0.03249    0.01667   -0.04403
F10   5    0.389512    1.029321    0.438670    21.00000    0.02010    0.01698 =
         0.02904    0.00295    0.00159   -0.00722
F11   5    0.299482    0.954754    0.396527    21.00000    0.06559    0.06860 =
         0.01735   -0.01029    0.00809   -0.04940
F12   5    0.483680    0.857102    0.447122    21.00000    0.05799    0.03389 =
         0.02629   -0.01779    0.02656   -0.02341
F13   5   -0.118781    0.829560    0.798585    21.00000    0.02337    0.02890 =
         0.03937   -0.01341    0.00040   -0.00324
F14   5   -0.060638    0.803366    0.938540    21.00000    0.04484    0.07859 =
         0.03913   -0.04164    0.01856   -0.00124
F15   5   -0.018519    0.905872    0.810102    21.00000    0.04441    0.03421 =
         0.13268   -0.05247    0.04863   -0.02616
PART 0
F16   5    0.294526    0.286313    1.034143    11.00000    0.06212    0.03439 =
         0.02610   -0.00732    0.01013   -0.02866
F17   5    0.314530    0.371863    1.113902    11.00000    0.05483    0.05122 =
         0.02270   -0.01031   -0.00137   -0.02415
F18   5    0.155552    0.375275    1.090493    11.00000    0.04394    0.07159 =
         0.04435    0.00122    0.02668   -0.03237
F19   5    0.670656    0.413754    0.563609    11.00000    0.05819    0.05857 =
         0.03533   -0.02635    0.03624   -0.03798
F20   5    0.565713    0.334351    0.572754    11.00000    0.03718    0.07708 =
         0.04650   -0.05053    0.02156   -0.03025
F21   5    0.733116    0.232951    0.661185    11.00000    0.04361    0.04348 =
         0.03338   -0.02270    0.00930    0.00635
F22   5    0.652785    0.372039    1.003623    11.00000    0.02742    0.04728 =
         0.01796   -0.01728    0.00409   -0.01273
F23   5    0.790886    0.341172    0.929735    11.00000    0.02802    0.08199 =
         0.03253   -0.02786    0.01072   -0.03595
F24   5    0.743643    0.207072    0.998717    11.00000    0.04597    0.02964 =
         0.02955   -0.00283   -0.01111   -0.00712
C1    1    0.221442    0.630606    0.630913    11.00000    0.01537    0.02302 =
         0.01447   -0.00944    0.00939   -0.01237
C2    1    0.134030    0.740137    0.565497    11.00000    0.01762    0.02351 =
         0.02164   -0.01118    0.00839   -0.01113
AFIX  43
H2    2    0.126019    0.808335    0.569291    11.00000   -1.20000
AFIX   0
C3    1    0.058370    0.753030    0.495089    11.00000    0.01814    0.02562 =
         0.02148   -0.00961    0.00484   -0.01072
C4    1    0.068258    0.655857    0.486203    11.00000    0.01516    0.03519 =
         0.01879   -0.01276    0.00568   -0.01511
AFIX  43
H4    2    0.018068    0.664298    0.437039    11.00000   -1.20000
AFIX   0
C5    1    0.152745    0.547090    0.550577    11.00000    0.01700    0.02698 =
         0.01829   -0.01342    0.01027   -0.01556
C6    1    0.226435    0.534191    0.622457    11.00000    0.01228    0.02296 =
         0.01707   -0.00963    0.00750   -0.00977
AFIX  43
H6    2    0.281995    0.457389    0.667295    11.00000   -1.20000
AFIX   0
C7    1   -0.035152    0.871928    0.430167    11.00000    0.02841    0.03307 =
         0.03072   -0.01199   -0.00269   -0.01051
C8    1    0.170065    0.438540    0.543519    11.00000    0.02204    0.03150 =
         0.01866   -0.01241    0.00686   -0.01749
C9    1    0.329447    0.729015    0.683543    11.00000    0.01216    0.01889 =
         0.01738   -0.01057    0.00599   -0.00626
C10   1    0.351448    0.766168    0.749348    11.00000    0.02230    0.02828 =
         0.01976   -0.01362    0.01113   -0.01706
AFIX  43
H10   2    0.344306    0.730416    0.813952    11.00000   -1.20000
AFIX   0
C11   1    0.383246    0.853338    0.722997    11.00000    0.02728    0.02990 =
         0.02679   -0.01891    0.01303   -0.01812
C12   1    0.391517    0.910086    0.629136    11.00000    0.02409    0.02243 =
         0.02961   -0.01456    0.01351   -0.01557
AFIX  43
H12   2    0.411148    0.971402    0.610664    11.00000   -1.20000
AFIX   0
C13   1    0.370458    0.875187    0.562966    11.00000    0.01792    0.01955 =
         0.02081   -0.00867    0.00853   -0.00882
C14   1    0.341051    0.785992    0.590058    11.00000    0.01716    0.02054 =
         0.01680   -0.00969    0.00595   -0.00939
AFIX  43
H14   2    0.328394    0.763004    0.543173    11.00000   -1.20000
AFIX   0
PART 1
C15   1    0.411970    0.882938    0.799222    21.00000    0.04592    0.03855 =
         0.03502   -0.02441    0.02306   -0.02923
PART 0
C16   1    0.381393    0.930916    0.461436    11.00000    0.03799    0.02590 =
         0.02684   -0.00835    0.01195   -0.01883
C17   1    0.239861    0.604177    0.806017    11.00000    0.01454    0.02502 =
         0.01714   -0.01250    0.00634   -0.01341
C18   1    0.266892    0.499185    0.886974    11.00000    0.01670    0.02695 =
         0.01772   -0.01196    0.00627   -0.01289
AFIX  43
H18   2    0.331979    0.429214    0.894530    11.00000   -1.20000
AFIX   0
C19   1    0.201139    0.493810    0.957291    11.00000    0.02475    0.03532 =
         0.01592   -0.01194    0.00806   -0.02164
C20   1    0.104362    0.592785    0.948215    11.00000    0.02116    0.04279 =
         0.02343   -0.02096    0.01353   -0.02159
AFIX  43
H20   2    0.059156    0.588643    0.995650    11.00000   -1.20000
AFIX   0
C21   1    0.074936    0.697977    0.868423    11.00000    0.01729    0.03541 =
         0.02587   -0.02091    0.00988   -0.01490
C22   1    0.142402    0.703252    0.800029    11.00000    0.01741    0.02378 =
         0.01982   -0.01176    0.00652   -0.01305
AFIX  43
H22   2    0.121575    0.777172    0.746947    11.00000   -1.20000
AFIX   0
C23   1    0.241546    0.381975    1.047563    11.00000    0.02955    0.04544 =
         0.02248   -0.01206    0.01258   -0.02481
C24   1   -0.028331    0.807059    0.855747    11.00000    0.02853    0.04163 =
         0.04072   -0.02909    0.01957   -0.01974
C25   1    0.434748    0.505213    0.745431    11.00000    0.01578    0.01947 =
         0.01657   -0.00865    0.00764   -0.01344
C26   1    0.482348    0.461594    0.680226    11.00000    0.01526    0.02158 =
         0.01431   -0.00763    0.00621   -0.01261
AFIX  43
H26   2    0.436228    0.493036    0.618914    11.00000   -1.20000
AFIX   0
C27   1    0.594578    0.374004    0.702012    11.00000    0.02051    0.02379 =
         0.01827   -0.01235    0.01028   -0.01400
C28   1    0.664656    0.326550    0.789389    11.00000    0.01609    0.02275 =
         0.01964   -0.00838    0.00778   -0.01006
AFIX  43
H28   2    0.740895    0.265604    0.804692    11.00000   -1.20000
AFIX   0
C29   1    0.621291    0.369911    0.855088    11.00000    0.01859    0.02210 =
         0.01532   -0.00671    0.00517   -0.01395
C30   1    0.509004    0.456841    0.833289    11.00000    0.01985    0.02274 =
         0.01681   -0.01131    0.00976   -0.01533
AFIX  43
H30   2    0.481443    0.484580    0.879509    11.00000   -1.20000
AFIX   0
C31   1    0.641092    0.337107    0.626025    11.00000    0.02110    0.03120 =
         0.02236   -0.01338    0.01000   -0.01083
C32   1    0.699781    0.323126    0.946385    11.00000    0.01870    0.03023 =
         0.02179   -0.01144    0.00534   -0.01105
B1    3    0.306844    0.615839    0.716871    11.00000    0.01587    0.01978 =
         0.01358   -0.00769    0.00593   -0.00944

N1B   6    0.149278    0.499655    0.261733    11.00000    0.02168    0.02192 =
         0.02046   -0.00980    0.00983   -0.01409
H1B   2    0.162255    0.561566    0.245523    11.00000   -1.20000
N2B   6    0.008496    0.722419    0.183063    11.00000    0.02137    0.02778 =
         0.02622   -0.01422    0.00718   -0.01020
C1B   1    0.352250    0.374744    0.329393    11.00000    0.02437    0.02671 =
         0.03238   -0.00907    0.00664   -0.01009
PART 1
AFIX 137
H1BA  2    0.355381    0.445275    0.284444    51.00000   -1.50000
H1BB  2    0.407776    0.306669    0.321598    51.00000   -1.50000
H1BC  2    0.370417    0.361995    0.395641    51.00000   -1.50000
AFIX 137
PART 2
H1BD  2    0.386374    0.377769    0.272953   -51.00000    0.02979
H1BE  2    0.399551    0.298537    0.384839   -51.00000    0.00924
H1BF  2    0.347649    0.437632    0.343892   -51.00000    0.00833
AFIX   0
PART 0
C2B   1    0.235360    0.390405    0.308847    11.00000    0.02608    0.02484 =
         0.01997   -0.00984    0.01057   -0.01358
C3B   1    0.209233    0.299752    0.335146    11.00000    0.03904    0.02453 =
         0.02719   -0.01028    0.01286   -0.01496
AFIX  43
H3B   2    0.267758    0.220611    0.369071    11.00000   -1.20000
AFIX   0
C4B   1    0.098166    0.324286    0.312101    11.00000    0.04625    0.03688 =
         0.02969   -0.01763    0.02216   -0.03283
AFIX  43
H4B   2    0.080506    0.261632    0.330463    11.00000   -1.20000
AFIX   0
C5B   1    0.012027    0.438837    0.262615    11.00000    0.03139    0.04111 =
         0.02522   -0.01940    0.01671   -0.02626
AFIX  43
H5B   2   -0.064339    0.455281    0.246110    11.00000   -1.20000
AFIX   0
C6B   1    0.038628    0.528660    0.237643    11.00000    0.02010    0.03118 =
         0.01962   -0.01462    0.00987   -0.01522
C7B   1   -0.039555    0.655457    0.186822    11.00000    0.02197    0.03237 =
         0.01827   -0.01476    0.01169   -0.01480
C8B   1   -0.152697    0.701284    0.146042    11.00000    0.02169    0.04477 =
         0.02712   -0.01605    0.00928   -0.01715
AFIX  43
H8B   2   -0.184747    0.651688    0.150736    11.00000   -1.20000
AFIX   0
C9B   1   -0.216820    0.821491    0.098464    11.00000    0.01797    0.05078 =
         0.02913   -0.01467    0.00789   -0.00967
AFIX  43
H9B   2   -0.294600    0.856320    0.068772    11.00000   -1.20000
AFIX   0
C10B  1   -0.169456    0.891108    0.093616    11.00000    0.02483    0.03116 =
         0.02722   -0.01170    0.00772   -0.00277
AFIX  43
H10B  2   -0.213879    0.974194    0.060747    11.00000   -1.20000
AFIX   0
C11B  1   -0.055688    0.839322    0.137195    11.00000    0.03007    0.02695 =
         0.02784   -0.01336    0.00723   -0.00918
C12B  1    0.001813    0.910065    0.134444    11.00000    0.04139    0.02433 =
         0.05819   -0.01281   -0.00614   -0.00952
AFIX 137
H12A  2    0.041706    0.882231    0.199709    11.00000   -1.50000
H12B  2   -0.055427    0.992970    0.109286    11.00000   -1.50000
H12C  2    0.056889    0.901408    0.092533    11.00000   -1.50000
AFIX   0

PART 2
F13A  5   -0.126455    0.801105    0.859437    31.00000    0.02337    0.02890 =
         0.03937   -0.01341    0.00040   -0.00324
F14A  5   -0.025703    0.847708    0.921432    31.00000    0.04484    0.07859 =
         0.03913   -0.04164    0.01856   -0.00124
F15A  5   -0.057872    0.905749    0.770119    31.00000    0.04441    0.03421 =
         0.13268   -0.05247    0.04863   -0.02616
PART 3
F13B  5   -0.081182    0.781507    0.930536    41.00000    0.04484    0.07859 =
         0.03913   -0.04164    0.01856   -0.00124
F15B  5   -0.104172    0.853135    0.779544    41.00000    0.03461    0.04628 =
         0.03242   -0.01818    0.01155   -0.00178
F14B  5    0.003040    0.878561    0.861920    41.00000    0.03694    0.04216 =
         0.10592   -0.05092    0.00312   -0.01081
PART 2
F2A   5   -0.133395    0.866693    0.441915    31.00000    0.03502    0.06065 =
         0.07051   -0.00017    0.01896    0.01874
F3A   5   -0.045867    0.956981    0.450520    31.00000    0.03242    0.04303 =
         0.04716   -0.02478   -0.00451    0.00780
F1A   5   -0.034968    0.904641    0.338487    31.00000    0.04525    0.04505 =
         0.02859   -0.01088   -0.00086   -0.01199
PART 3
F2B   5   -0.104366    0.870194    0.372716    41.00000    0.05245    0.04025 =
         0.06887   -0.00766   -0.04352   -0.01236
F3B   5   -0.093753    0.929020    0.477303    41.00000    0.03242    0.04303 =
         0.04716   -0.02478   -0.00451    0.00780
F1B   5    0.008340    0.938945    0.373117    41.00000    0.05477    0.03301 =
         0.04039    0.00127    0.00095   -0.02119
PART 2
F11A  5    0.336766    0.910368    0.398277    31.00000    0.06559    0.06860 =
         0.01735   -0.01029    0.00809   -0.04940
F12A  5    0.496350    0.876124    0.463835    31.00000    0.05799    0.03389 =
         0.02629   -0.01779    0.02656   -0.02341
F10A  5    0.347806    1.044442    0.425225    31.00000    0.02010    0.01698 =
         0.02904    0.00295    0.00159   -0.00722
PART 3
F11B  5    0.441525    0.859718    0.426536    41.00000    0.05799    0.03389 =
         0.02629   -0.01779    0.02656   -0.02341
F12B  5    0.418808    1.008706    0.447921    41.00000    0.02010    0.01698 =
         0.02904    0.00295    0.00159   -0.00722
F10B  5    0.273613    0.998560    0.402852    41.00000    0.06559    0.06860 =
         0.01735   -0.01029    0.00809   -0.04940
PART 2
C15A  1    0.385999    0.900119    0.793745    31.00000    0.04592    0.03855 =
         0.03502   -0.02441    0.02306   -0.02923
F7A   5    0.286779    0.947791    0.818036    31.00000    0.14331    0.11842 =
         0.04430   -0.05142    0.04506   -0.10362
F9A   5    0.420265    0.980509    0.757423    31.00000    0.05160    0.04833 =
         0.05460   -0.04315    0.01376   -0.01307
F8A   5    0.461765    0.814470    0.874676    31.00000    0.05243    0.05649 =
         0.04734   -0.03249    0.01667   -0.04403
PART 3
F7B   5    0.407348    0.829959    0.880708    41.00000    0.14331    0.11842 =
         0.04430   -0.05142    0.04506   -0.10362
C15B  1    0.402885    0.898786    0.789974    41.00000    0.04592    0.03855 =
         0.03502   -0.02441    0.02306   -0.02923
F9B   5    0.321762    1.007456    0.768919    41.00000    0.05160    0.04833 =
         0.05460   -0.04315    0.01376   -0.01307
F8B   5    0.501602    0.901880    0.788739    41.00000    0.05243    0.05649 =
         0.04734   -0.03249    0.01667   -0.04403
HKLF 4


REM  c030620_1_1_a.res in P-1
REM wR2 = 0.1198, GooF = S = 0.973, Restrained GooF = 0.992 for all data
REM R1 = 0.0469 for 6822 Fo > 4sig(Fo) and 0.0929 for all 10885 data
REM 808 parameters refined using 545 restraints

END  
     
WGHT      0.0606      0.0000 

REM Highest difference peak  0.392,  deepest hole -0.498,  1-sigma level  0.064
Q1    1   0.3335  1.0426  0.7236  11.00000  0.05    0.39
Q2    1  -0.0599  0.8627  0.9114  11.00000  0.05    0.37
Q3    1   0.4925  0.1355  0.7956  11.00000  0.05    0.31
Q4    1   0.6541  0.3450  0.8901  11.00000  0.05    0.30
Q5    1   0.3616  0.5445  0.7364  11.00000  0.05    0.29
Q6    1  -0.1037  0.7792  0.9041  11.00000  0.05    0.29
Q7    1   0.3853  0.8653  0.7646  11.00000  0.05    0.29
Q8    1   0.2589  0.6227  0.6694  11.00000  0.05    0.29
Q9    1   0.1770  0.5294  0.6017  11.00000  0.05    0.29
Q10   1   0.2835  1.0586  0.4096  11.00000  0.05    0.28
Q11   1   0.1555  0.3460  1.0483  11.00000  0.05    0.27
Q12   1   0.1707  0.5019  0.5513  11.00000  0.05    0.27
Q13   1   0.3884  0.8867  0.4079  11.00000  0.05    0.27
Q14   1   0.0634  0.7470  0.5307  11.00000  0.05    0.27
Q15   1   0.0947  0.4956  0.2560  11.00000  0.05    0.26
Q16   1   0.4729  0.2052  0.8112  11.00000  0.05    0.26
Q17   1  -0.0036  0.5914  0.2002  11.00000  0.05    0.26
Q18   1   0.2226  0.4468  0.9981  11.00000  0.05    0.26
Q19   1  -0.0188  0.6936  0.1724  11.00000  0.05    0.26
Q20   1   0.6385  0.3288  0.8355  11.00000  0.05    0.26

  REM The information below was added by Olex2.
  REM
  REM R1 = 0.0469 for 6822 Fo > 4sig(Fo) and 0.0929 for all 35730 data
  REM n/a parameters refined using n/a restraints
  REM Highest difference peak 0.39, deepest hole -0.50
  REM Mean Shift 0, Max Shift 0.002.

  REM +++ Tabular Listing of Refinement Information +++
  REM R1_all = 0.0929
  REM R1_gt = 0.0469
  REM wR_ref = 0.1198
  REM GOOF = 0.973
  REM Shift_max = 0.002
  REM Shift_mean = 0
  REM Reflections_all = 35730
  REM Reflections_gt = 6822
  REM Parameters = n/a
  REM Hole = -0.50
  REM Peak = 0.39
  REM Flack = n/a

  
