# Supplementary material for: London Dispersion versus Intramolecular Hydrogen Bond in Bis‐Pyridines: How Accurate Is DFT for Competing Noncovalent Interactions in the Condensed Phase?
Source: Chemistry. 2025 Oct 23;31(66):e02745. doi: 10.1002/chem.202502745 (PMC12648470; doi:10.1002/chem.202502745)
Supplement: Supplementary file 1 — Supporting Information [file CHEM-31-e02745-s002.zip › Crystal_structures/3b/3b_crystal_structure.xyz]

45
C18N2H25
N        5.718435000      1.053765000      3.826485000
H        4.895295000      1.427318000      3.979301000
N        5.045185000      3.418648000      4.670395000
C        6.746729000      1.877768000      4.091671000
C        6.366858000      3.206775000      4.622497000
C        8.028295000      1.424691000      3.851118000
H        8.749216000      1.983339000      4.033038000
C        7.314675000      4.118365000      5.063459000
H        8.220577000      3.920916000      4.991613000
C        8.266801000      0.150759000      3.342643000
C        6.904989000      5.331547000      5.614966000
C        5.886608000     -0.190188000      3.347357000
H        5.147271000     -0.729216000      3.180582000
C        7.145928000     -0.661256000      3.105893000
H        7.261679000     -1.525484000      2.782515000
C        4.652354000      4.590607000      5.175677000
H        3.740561000      4.770201000      5.211881000
C        5.528375000      5.553280000      5.648722000
H        5.196841000      6.352092000      5.990787000
C        9.668054000     -0.349559000      3.010249000
C        7.891527000      6.351240000      6.176204000
C        7.495392000      6.682066000      7.621039000
H        6.629018000      7.095474000      7.628565000
H        8.140411000      7.283741000      7.999886000
H        7.468894000      5.873980000      8.138591000
C        7.836091000      7.624618000      5.321802000
H        8.086019000      7.415242000      4.418819000
H        8.443771000      8.276337000      5.679027000
H        6.943989000      7.978862000      5.332978000
C        9.753046000     -0.567226000      1.491212000
H        9.091295000     -1.208742000      1.222423000
H       10.626477000     -0.893839000      1.263113000
H        9.594341000      0.264714000      1.039378000
C        9.323122000      5.813040000      6.181830000
H        9.360479000      5.008853000      6.704887000
H        9.910399000      6.469995000      6.562654000
H        9.596833000      5.622336000      5.281736000
C        9.915204000     -1.685107000      3.720654000
H        9.884283000     -1.552622000      4.670897000
H       10.778567000     -2.024317000      3.472849000
H        9.238072000     -2.314784000      3.462950000
C       10.750188000      0.642467000      3.421713000
H       10.609720000      1.476138000      2.966974000
H       11.612285000      0.291246000      3.187166000
H       10.709920000      0.784673000      4.370328000
