# Supplementary material for: London Dispersion versus Intramolecular Hydrogen Bond in Bis‐Pyridines: How Accurate Is DFT for Competing Noncovalent Interactions in the Condensed Phase?
Source: Chemistry. 2025 Oct 23;31(66):e02745. doi: 10.1002/chem.202502745 (PMC12648470; doi:10.1002/chem.202502745)
Supplement: Supplementary file 1 — Supporting Information [file CHEM-31-e02745-s002.zip › Crystal_structures/3b/c031219_2_2.cif]

data_c031219_2_2
_audit_creation_date               2019-12-11
_audit_creation_method
;
Olex2 1.3
(compiled Nov 21 2019 18:26:39 for OlexSys, GUI svn.r6003)
;
_shelx_SHELXL_version_number       '2018/3'
loop_
  _audit_author_name
  _audit_author_email
  _audit_author_address
 'Savoy, A.' asavoy@org.chem.ethz.ch LOC-Chen

_audit_contact_author_address      ?
_audit_contact_author_email        ?
_audit_contact_author_name         ''
_audit_contact_author_phone        ?
_publ_contact_author_id_orcid      ?
_publ_section_acknowledgements
;
X-Ray services provided by SMoCC - The Small Molecule Crystallography
Center of ETH Zurich. 
;
_publ_section_references
;
Dolomanov, O.V., Bourhis, L.J., Gildea, R.J, Howard, J.A.K. & Puschmann, H.
 (2009), J. Appl. Cryst. 42, 339-341.

Sheldrick, G.M. (2015). Acta Cryst. A71, 3-8.

Sheldrick, G.M. (2015). Acta Cryst. C71, 3-8.
;
_chemical_name_common              ?
_chemical_name_systematic          ?
_chemical_formula_moiety           'C32 H12 B F24, C18 H25 N2'
_chemical_formula_sum              'C50 H37 B F24 N2'
_chemical_formula_weight           1132.62
_chemical_melting_point            ?
_chemical_oxdiff_formula           C50H36BF24N2
loop_
  _atom_type_symbol
  _atom_type_description
  _atom_type_scat_dispersion_real
  _atom_type_scat_dispersion_imag
  _atom_type_scat_source
 'C' 'C' 0.0181 0.0091 'International Tables Vol C Tables 4.2.6.8 and 6.1.1.4'
 'H' 'H' 0.0000 0.0000 'International Tables Vol C Tables 4.2.6.8 and 6.1.1.4'
 'B' 'B' 0.0090 0.0039 'International Tables Vol C Tables 4.2.6.8 and 6.1.1.4'
 'F' 'F' 0.0727 0.0534 'International Tables Vol C Tables 4.2.6.8 and 6.1.1.4'
 'N' 'N' 0.0311 0.0180 'International Tables Vol C Tables 4.2.6.8 and 6.1.1.4'

_shelx_space_group_comment
;
The symmetry employed for this shelxl refinement is uniquely defined
by the following loop, which should always be used as a source of
symmetry information in preference to the above space-group names.
They are only intended as comments.
;
_space_group_crystal_system        'triclinic'
_space_group_IT_number             2
_space_group_name_H-M_alt          'P -1'
_space_group_name_Hall             '-P 1'
loop_
  _space_group_symop_operation_xyz
 'x, y, z'
 '-x, -y, -z'

_cell_length_a                     12.98390(10)
_cell_length_b                     13.14960(10)
_cell_length_c                     16.88170(10)
_cell_angle_alpha                  97.5750(10)
_cell_angle_beta                   110.6430(10)
_cell_angle_gamma                  108.0880(10)
_cell_volume                       2467.80(4)
_cell_formula_units_Z              2
_cell_measurement_reflns_used      48119
_cell_measurement_temperature      100.0(1)
_cell_measurement_theta_max        79.7420
_cell_measurement_theta_min        2.9000
_shelx_estimated_absorpt_T_max     ?
_shelx_estimated_absorpt_T_min     ?
_exptl_absorpt_coefficient_mu      1.366
_exptl_absorpt_correction_T_max    1.000
_exptl_absorpt_correction_T_min    0.572
_exptl_absorpt_correction_type     gaussian
_exptl_absorpt_process_details
;
CrysAlisPro 1.171.40.42a (Rigaku Oxford Diffraction, 2019)
Numerical absorption correction based on gaussian integration over
			a multifaceted crystal model
Empirical absorption correction using spherical harmonics,
 implemented in SCALE3 ABSPACK scaling algorithm.
;
_exptl_absorpt_special_details     ?
_exptl_crystal_colour              'clear colourless'
_exptl_crystal_colour_lustre       clear
_exptl_crystal_colour_primary      colourless
_exptl_crystal_density_diffrn      1.524
_exptl_crystal_density_meas        ?
_exptl_crystal_density_method      ?
_exptl_crystal_description         block
_exptl_crystal_F_000               1144
loop_
  _exptl_crystal_face_index_h
  _exptl_crystal_face_index_k
  _exptl_crystal_face_index_l
  _exptl_crystal_face_perp_dist
 -2 4 -9 0.1192
 -8 5 1 0.1416
 -8 3 6 0.1534
 -4 -1 11 0.1226
 1 -4 9 0.1090
 6 -5 3 0.1051
 -1 -8 2 0.0657
 0 8 -2 0.0807
 -7 6 4 0.1299
 7 -6 -4 0.1412
 -5 -5 5 0.1151
 -3 -5 9 0.1000
 0 -7 8 0.0945
 4 -8 4 0.1014
 8 -3 -6 0.1417
 -4 6 -7 0.1294
 -3 0 11 0.1182
 6 -4 4 0.1001
 -5 4 -6 0.1393
 -2 4 8 0.0834
 3 3 5 0.0599
 6 1 3 0.0616
 -7 0 0 0.1445
 2 5 3 0.0369
 0 6 5 0.0487
 -6 6 6 0.1229
 1 -6 -5 0.0934
 1 7 2 0.0424
 0 -7 -2 0.0777
 2 6 -9 0.1074
 -3 7 -6 0.1167
 -8 6 2 0.1332
 1 2 -11 0.0969
 1 -1 -10 0.0997
 2 -4 -9 0.1006
 -2 -7 7 0.0812
 -3 -6 7 0.0940

_exptl_crystal_size_max            0.293
_exptl_crystal_size_mid            0.224
_exptl_crystal_size_min            0.139
loop_
  _exptl_oxdiff_crystal_face_indexfrac_h
  _exptl_oxdiff_crystal_face_indexfrac_k
  _exptl_oxdiff_crystal_face_indexfrac_l
  _exptl_oxdiff_crystal_face_x
  _exptl_oxdiff_crystal_face_y
  _exptl_oxdiff_crystal_face_z
 -1.6754 4.0294 -9.1170 0.2319 0.9699 0.0740
 -7.9404 4.8303 1.1397 0.0906 0.3856 0.9182
 -7.9970 3.1547 6.4634 -0.0297 -0.1164 0.9928
 -3.5488 -1.1900 10.9189 -0.1962 -0.8161 0.5436
 1.3358 -3.8860 9.3620 -0.2325 -0.9721 -0.0322
 6.3431 -5.2356 3.3700 -0.1697 -0.7145 -0.6787
 -1.1484 -7.6351 2.2693 -0.9967 -0.0793 -0.0183
 0.3599 7.9351 -1.7452 0.9904 0.0790 0.1136
 -6.9995 6.3503 3.9650 0.3950 0.0331 0.9181
 7.0268 -6.3162 -3.9915 -0.3894 -0.0326 -0.9205
 -4.8122 -5.1480 4.5009 -0.8923 -0.0701 0.4460
 -3.0739 -5.2309 8.7894 -0.7095 -0.6061 0.3596
 -0.3697 -6.9036 7.5064 -0.7596 -0.6498 0.0281
 3.5859 -7.8974 4.1359 -0.6768 -0.5801 -0.4533
 8.1394 -2.7398 -6.2208 0.0957 0.0795 -0.9922
 -3.5401 6.0448 -6.7194 0.4015 0.8450 0.3533
 -3.0355 -0.0768 10.8668 -0.0226 -0.8552 0.5178
 6.4485 -4.1146 3.5857 -0.0179 -0.7522 -0.6587
 -4.7979 3.6313 -6.2214 0.0221 0.9020 0.4313
 -1.6912 4.4782 7.8159 0.5865 -0.6868 0.4293
 3.0328 2.7473 5.3748 0.6450 -0.7537 -0.1261
 5.6540 1.1234 2.8266 0.5731 -0.6686 -0.4739
 -7.2299 0.3043 -0.4825 -0.4587 0.5343 0.7100
 2.2843 5.0907 3.3124 0.8524 -0.5213 -0.0397
 0.1817 5.8909 4.5877 0.8335 -0.5103 0.2121
 -5.9706 5.8286 6.4247 0.4425 -0.2725 0.8544
 0.9044 -6.1566 -5.1301 -0.8030 0.4919 -0.3363
 1.2166 6.5507 1.9908 0.9404 -0.3323 0.0727
 -0.1904 -7.2854 -1.5821 -0.9561 0.2291 -0.1827
 1.7766 5.6364 -8.9628 0.6697 0.7075 -0.2258
 -2.5358 7.4256 -5.9665 0.6561 0.6917 0.3017
 -7.6247 5.8476 2.0430 0.2557 0.2674 0.9290
 0.8486 2.0296 -10.5905 0.1251 0.9598 -0.2512
 1.1571 -0.5595 -10.2372 -0.1731 0.9263 -0.3347
 1.9672 -3.8789 -8.5239 -0.5051 0.7322 -0.4570
 -1.9809 -6.7731 6.7740 -0.8650 -0.4702 0.1751
 -3.4122 -5.7548 7.4355 -0.8221 -0.4465 0.3533

_exptl_transmission_factor_max     ?
_exptl_transmission_factor_min     ?
_diffrn_reflns_av_R_equivalents    0.0383
_diffrn_reflns_av_unetI/netI       0.0209
_diffrn_reflns_Laue_measured_fraction_full  0.999
_diffrn_reflns_Laue_measured_fraction_max  0.971
_diffrn_reflns_limit_h_max         14
_diffrn_reflns_limit_h_min         -16
_diffrn_reflns_limit_k_max         16
_diffrn_reflns_limit_k_min         -16
_diffrn_reflns_limit_l_max         21
_diffrn_reflns_limit_l_min         -21
_diffrn_reflns_number              68819
_diffrn_reflns_point_group_measured_fraction_full  0.999
_diffrn_reflns_point_group_measured_fraction_max  0.971
_diffrn_reflns_theta_full          67.684
_diffrn_reflns_theta_max           80.251
_diffrn_reflns_theta_min           2.906
_diffrn_ambient_environment        N~2~
_diffrn_ambient_temperature        100.0(1)
_diffrn_detector                   'CCD plate'
_diffrn_detector_area_resol_mean   5.8140
_diffrn_detector_type              'Pilatus 300K'
_diffrn_measured_fraction_theta_full  0.999
_diffrn_measured_fraction_theta_max  0.971
_diffrn_measurement_details
;
List of Runs (angles in degrees, time in seconds):

  # Type    Start    End  Width  t~exp~   \w     \q     \k     \f   Frames
--------------------------------------------------------------------------
  1  \w    -68.00 -33.00   0.50    0.10    --  -26.00 150.00 -77.94   70
  2  \w    -99.00 -33.00   0.50    0.10    --  -26.00 163.00-163.73  132
  3  \w    -96.00 -32.00   0.50    0.10    --  -26.00 165.00  70.43  128
  4  \w     15.00  40.00   0.50    0.10    --   46.00  92.00-136.03   50
  5  \w     16.00  41.00   0.50    0.10    --   46.00  90.00  84.75   50
  6  \w    -71.00 -37.00   0.50    0.10    --  -49.37 -38.00  30.00   68
  7  \w    -75.00 -36.00   0.50    0.10    --  -49.37 -38.00-150.00   78
  8  \w   -110.00 -38.00   0.50    0.10    --  -49.37 -19.00  90.00  144
  9  \w   -125.00 -87.00   0.50    0.10    --  -49.37 -38.00-150.00   76
 10  \w   -122.00 -44.00   0.50    0.10    --  -49.37 -38.00  90.00  156
 11  \w    -79.00 -36.00   0.50    0.10    --  -49.37 -46.00   2.48   86
 12  \w   -116.00 -79.00   0.50    0.10    --  -49.37 -19.00-150.00   74
 13  \w    -75.00 -39.00   0.50    0.10    --  -49.37 -19.00-150.00   72
 14  \w   -116.00 -91.00   0.50    0.10    --  -49.37-178.00  90.00   50
 15  \w     26.00  56.00   0.50    0.10    --   49.37  77.00 -90.00   60
 16  \w     34.00  61.00   0.50    0.10    --   49.37  57.00-150.00   54
 17  \w     35.00  62.00   0.50    0.10    --   49.37  57.00 -90.00   54
 18  \w     32.00  62.00   0.50    0.10    --   49.37  62.00  94.42   60
 19  \w     92.00 121.00   0.50    0.10    --   49.37  57.00-150.00   58
 20  \w     30.00  55.00   0.50    0.10    --   54.00  78.00  46.96   50
 21  \w     29.00  98.00   0.50    0.10    --   54.00  80.00 -24.82  138
 22  \w     35.00  60.00   0.50    0.10    --   58.00  79.00 177.03   50
 23  \w     34.00  85.00   0.50    0.10    --   58.00  79.00 149.93  102
 24  \w     38.00  67.00   0.50    0.10    --   62.00  79.00  90.42   58
 25  \w     38.00  64.00   0.50    0.10    --   62.00  78.00-131.66   52
 26  \w    -72.00 -47.00   0.50    0.18    --  -70.00 -76.00-138.90   50
 27  \w    -83.00 -46.00   0.50    0.18    --  -70.00 -77.00 -90.00   74
 28  \w    -83.00 -46.00   0.50    0.18    --  -70.00 -77.00  24.16   74
 29  \w    -84.00 -46.00   0.50    0.18    --  -70.00 -77.00   0.00   76
 30  \w    -75.00 -45.00   0.50    0.18    --  -70.00 -79.00 101.73   60
 31  \w    -72.00 -46.00   0.50    0.18    --  -70.00 -78.00 134.23   52
 32  \w    -86.00 -12.00   0.50    0.18    --  -70.00 125.00  30.00  148
 33  \w    -78.00 -49.00   0.50    0.18    --  -70.00 -77.00 -69.23   58
 34  \w    -72.00 -46.00   0.50    0.18    --  -70.00 -77.00  60.00   52
 35  \w    -81.00 -46.00   0.50    0.18    --  -70.00 -77.00-150.00   70
 36  \w    -75.00 -47.00   0.50    0.18    --  -70.00 -74.00-113.77   56
 37  \w   -108.00 -46.00   0.50    0.18    --  -70.00 -77.00 -30.00  124
 38  \w   -136.00-108.00   0.50    0.18    --  -70.00 -79.00 101.73   56
 39  \w    -71.00 -46.00   0.50    0.18    --  -70.00 -77.00 -60.00   50
 40  \w    -75.00 -45.00   0.50    0.18    --  -70.00 -79.00  44.38   60
 41  \w     50.00  76.00   0.50    0.10    --   74.00  79.00 102.20   52
 42  \w     50.00 119.00   0.50    0.10    --   74.00  78.00-173.81  138
 43  \w     51.00  77.00   0.50    0.10    --   74.00  75.00 177.59   52
 44  \w     62.00 140.00   0.50    0.10    --   78.00  69.00 -14.24  156
 45  \w     58.00  95.00   0.50    0.10    --   78.00  72.00 -26.31   74
 46  \w     56.00  91.00   0.50    0.10    --   78.00  74.00 111.86   70
 47  \w    122.00 148.00   0.50    0.18    --   86.00  67.00-130.59   52
 48  \w     67.00 109.00   0.50    0.18    --   86.00  67.00-130.59   84
 49  \w     87.00 176.00   0.50    0.18    --  110.00  77.00  90.00  178
 50  \w     98.00 124.00   0.50    0.18    --  110.00  38.00 150.00   52
 51  \w     98.00 125.00   0.50    0.18    --  110.00  38.00  60.00   54
 52  \w     86.00 172.00   0.50    0.18    --  110.00  77.00 -30.00  172
 53  \w    124.00 172.00   0.50    0.18    --  110.00  77.00-120.00   96
 54  \w     53.00 106.00   0.50    0.18    --  110.00 -99.00 -90.00  106
 55  \w     88.00 113.00   0.50    0.18    --  110.00  77.00-120.00   50
 56  \w    116.00 165.00   0.50    0.18    --  110.00  77.00 -90.00   98
 57  \w     86.00 111.00   0.50    0.18    --  110.00  77.00 -90.00   50
 58  \w     98.00 141.00   0.50    0.18    --  110.00  38.00  90.00   86
 59  \w     98.00 135.00   0.50    0.18    --  110.00  38.00 -60.00   74
 60  \w     41.00  68.00   0.50    0.18    --  110.00 -99.00-180.00   54
 61  \w     41.00  83.00   0.50    0.18    --  110.00 -99.00-120.00   84
 62  \w     98.00 174.00   0.50    0.18    --  110.00  57.00-180.00  152
 63  \w    120.00 167.00   0.50    0.18    --  110.00  77.00 150.00   94
 64  \w     75.00 106.00   0.50    0.18    --  110.00 -99.00  60.00   62
 65  \w     86.00 115.00   0.50    0.18    --  110.00  77.00 150.00   58
 66  \w     42.00  72.00   0.50    0.18    --  110.00 -99.00  60.00   60
 67  \w     48.00 102.00   0.50    0.18    --  110.00 -99.00   0.00  108
 68  \w     62.00 113.00   0.50    0.18    --  110.00-125.00-120.00  102
 69  \w    141.00 177.00   0.50    0.18    --  110.00  38.00-180.00   72
 70  \w     99.00 125.00   0.50    0.18    --  110.00  38.00-180.00   52
 71  \w     54.00 113.00   0.50    0.18    --  110.00-125.00 120.00  118
 72  \w    136.00 175.00   0.50    0.18    --  110.00  77.00  60.00   78
 73  \w     99.00 125.00   0.50    0.18    --  110.00  38.00 -90.00   52
 74  \w     87.00 127.00   0.50    0.18    --  110.00  77.00  60.00   80
 75  \w     86.00 175.00   0.50    0.18    --  110.00  77.00   0.00  178
 76  \w    104.00 130.00   0.50    0.18    --  110.00 -77.00 -90.00   52
 77  \w     86.00 170.00   0.50    0.18    --  110.00  77.00 -60.00  168
 78  \w     51.00  86.00   0.50    0.18    --  110.00 -77.00 -90.00   70
 79  \w    119.00 167.00   0.50    0.18    --  110.00  77.00 120.00   96
 80  \w     87.00 113.00   0.50    0.18    --  110.00  77.00 120.00   52
 81  \w     88.00 176.00   0.50    0.18    --  110.00  77.00-150.00  176
 82  \w     48.00 105.00   0.50    0.18    --  110.00 -99.00 150.00  114
 83  \w    118.00 176.00   0.50    0.18    --  110.00  77.00  30.00  116
 84  \w     86.00 112.00   0.50    0.18    --  110.00  77.00  30.00   52
;
_diffrn_measurement_device         'four-circle diffractometer'
_diffrn_measurement_device_type    'XtaLAB Synergy, Dualflex, Pilatus 300K'
_diffrn_measurement_method         '\w scans'
_diffrn_orient_matrix_type        
 'CrysAlisPro convention (1999,Acta A55,543-557)'
_diffrn_orient_matrix_UB_11        0.0675569000
_diffrn_orient_matrix_UB_12        0.1256329000
_diffrn_orient_matrix_UB_13        0.0176762000
_diffrn_orient_matrix_UB_21        -0.0677326000
_diffrn_orient_matrix_UB_22        -0.0084602000
_diffrn_orient_matrix_UB_23        -0.0976786000
_diffrn_orient_matrix_UB_31        -0.0985815000
_diffrn_orient_matrix_UB_32        0.0232522000
_diffrn_orient_matrix_UB_33        0.0202761000
_diffrn_radiation_monochromator    mirror
_diffrn_radiation_probe            x-ray
_diffrn_radiation_type             'Cu K\a'
_diffrn_radiation_wavelength       1.54184
_diffrn_source                     'micro-focus sealed X-ray tube'
_diffrn_source_type                'PhotonJet (Cu) X-ray Source'
_reflns_Friedel_coverage           0.000
_reflns_Friedel_fraction_full      .
_reflns_Friedel_fraction_max       .
_reflns_number_gt                  9211
_reflns_number_total               10503
_reflns_odcompleteness_completeness  99.97
_reflns_odcompleteness_iscentric   1
_reflns_odcompleteness_theta       66.97
_reflns_special_details
;
 Reflections were merged by SHELXL according to the crystal
 class for the calculation of statistics and refinement.
 
 _reflns_Friedel_fraction is defined as the number of unique
 Friedel pairs measured divided by the number that would be
 possible theoretically, ignoring centric projections and
 systematic absences.
;
_reflns_threshold_expression       'I > 2\s(I)'
_computing_cell_refinement         'CrysAlisPro 1.171.40.42a (Rigaku OD, 2019)'
_computing_data_collection         'CrysAlisPro 1.171.40.42a (Rigaku OD, 2019)'
_computing_data_reduction          'CrysAlisPro 1.171.40.42a (Rigaku OD, 2019)'
_computing_molecular_graphics      'Olex2 1.3 (Dolomanov et al., 2009)'
_computing_publication_material    'Olex2 1.3 (Dolomanov et al., 2009)'
_computing_structure_refinement    'SHELXL 2018/3 (Sheldrick, 2015)'
_computing_structure_solution      'SHELXT 2014/4 (Sheldrick, 2014)'
_refine_diff_density_max           0.334
_refine_diff_density_min           -0.283
_refine_diff_density_rms           0.050
_refine_ls_extinction_coef         .
_refine_ls_extinction_method       none
_refine_ls_goodness_of_fit_ref     1.075
_refine_ls_hydrogen_treatment      mixed
_refine_ls_matrix_type             full
_refine_ls_number_parameters       995
_refine_ls_number_reflns           10503
_refine_ls_number_restraints       2008
_refine_ls_R_factor_all            0.0463
_refine_ls_R_factor_gt             0.0389
_refine_ls_restrained_S_all        1.098
_refine_ls_shift/su_max            0.001
_refine_ls_shift/su_mean           0.000
_refine_ls_structure_factor_coef   Fsqd
_refine_ls_weighting_details      
 'w=1/[\s^2^(Fo^2^)+(0.0440P)^2^+1.1710P] where P=(Fo^2^+2Fc^2^)/3'
_refine_ls_weighting_scheme        calc
_refine_ls_wR_factor_gt            0.0970
_refine_ls_wR_factor_ref           0.1037
_refine_special_details            'Multiple disordered CF3 sites.'
_olex2_refinement_description
;
1. Fixed Uiso
 At 1.2 times of:
  All C(H) groups, All N(H) groups
 At 1.5 times of:
  All C(H,H,H) groups
2. Restrained distances
 N2C-H2C
 0.93 with sigma of 0.01
 F2-C7 \\sim F2B-C7 \\sim F1B-C7 \\sim F3-C7 \\sim F3A-C7 \\sim F1-C7 \\sim
F3B-C7 \\sim F1A-C7 \\sim F2A-C7
 with sigma of 0.02
 F22-C32 \\sim F23A-C32A \\sim F24A-C32A \\sim F24-C32 \\sim F22A-C32A \\sim
F23-C32
 with sigma of 0.02
 C32A-C29 \\sim C32-C29
 with sigma of 0.02
 F22-F23 \\sim F23-F24 \\sim F24-F22 \\sim F22A-F23A \\sim F23A-F24A \\sim
F24A-F22A
 with sigma of 0.02
 F11A-C16 \\sim F12-C16 \\sim F10A-C16 \\sim F11-C16 \\sim F12A-C16 \\sim
F10-C16
 with sigma of 0.02
 F13-F14 \\sim F14-F15 \\sim F15-F13 \\sim F13A-F14A \\sim F14A-F15A \\sim
F15A-F13A \\sim F13B-F14B ~
 F14B-F15B \\sim F15B-F13B
 with sigma of 0.02
 F4A-F5A \\sim F5A-F6A \\sim F6A-F4A \\sim F4B-F5B \\sim F5B-F6B \\sim F6B-F4B
\\sim F4-F5 \\sim F5-F6 ~
 F6-F4
 with sigma of 0.02
 F17-C24 \\sim F16A-C24 \\sim F17A-C24 \\sim F18-C24 \\sim F18A-C24 \\sim
F16-C24
 with sigma of 0.02
 F5B-C8 \\sim F5A-C8 \\sim F4A-C8 \\sim F6B-C8 \\sim F5-C8 \\sim F4B-C8 \\sim
F6A-C8 \\sim F6-C8 \\sim F4-C8
 with sigma of 0.02
 F1-F2 \\sim F2-F3 \\sim F3-F1 \\sim F1A-F2A \\sim F2A-F3A \\sim F3A-F1A \\sim
F1B-F2B \\sim F2B-F3B \\sim F3B-
 F1B
 with sigma of 0.02
 F3-C7 \\sim F2B-C7 \\sim F1B-C7 \\sim F2-C7 \\sim F3A-C7 \\sim F1-C7 \\sim
F3B-C7 \\sim F1A-C7 \\sim F2A-C7
 with sigma of 0.02
 F20-C31 \\sim F21A-C31A \\sim F20A-C31A \\sim F19-C31 \\sim F19A-C31A \\sim
F21-C31
 with sigma of 0.02
 C31A-C27 \\sim C31-C27
 with sigma of 0.02
 F19-F20 \\sim F20-F21 \\sim F21-F19 \\sim F19A-F20A \\sim F20A-F21A \\sim
F21A-F19A
 with sigma of 0.02
 F14-C23 \\sim F15-C23 \\sim F15B-C23 \\sim F13-C23 \\sim F14B-C23 \\sim
F13A-C23 \\sim F13B-C23 ~
 F14A-C23 \\sim F15A-C23
 with sigma of 0.02
 F16-F17 \\sim F17-F18 \\sim F18-F16 \\sim F16A-F17A \\sim F17A-F18A \\sim
F18A-F16A
 with sigma of 0.02
 F10-F11 \\sim F11-F12 \\sim F12-F10 \\sim F10A-F11A \\sim F11A-F12A \\sim
F12A-F10A
 with sigma of 0.02
3. Uiso/Uaniso restraints and constraints
F22 \\sim F24 \\sim F23 \\sim C32 \\sim F24A \\sim F23A \\sim F22A \\sim C32A:
within 2A with sigma of 0.04 and sigma for terminal atoms of 0.08 within 2A
F10 \\sim F12 \\sim F11 \\sim C16 \\sim F10A \\sim F11A \\sim F12A: within 2A
with sigma of 0.04 and sigma for terminal atoms of 0.08 within 2A
F17 \\sim F18 \\sim F16 \\sim C24 \\sim F17A \\sim F16A \\sim F18A: within 2A
with sigma of 0.04 and sigma for terminal atoms of 0.08 within 2A
F4A \\sim F6A \\sim F5A \\sim C8 \\sim F5B \\sim F6B \\sim F4B \\sim F6 \\sim
F4 \\sim F5: within 2A with sigma of 0.04 and sigma for terminal atoms of 0.08
within 2A
F2 \\sim F1 \\sim F3 \\sim C7 \\sim F1A \\sim F2A \\sim F3A \\sim F1B \\sim F3B
\\sim F2B: within 2A with sigma of 0.04 and sigma for terminal atoms of 0.08
within 2A
F20 \\sim F19 \\sim F21 \\sim C31 \\sim F20A \\sim C31A \\sim F21A \\sim F19A:
within 2A with sigma of 0.04 and sigma for terminal atoms of 0.08 within 2A
F15 \\sim F14 \\sim F13 \\sim C23 \\sim F13A \\sim F14A \\sim F15A \\sim F14B
\\sim F15B \\sim F13B: within 2A with sigma of 0.04 and sigma for terminal
atoms of 0.08 within 2A
Uanis(F2) \\sim Ueq, Uanis(F1) \\sim Ueq, Uanis(F3) \\sim Ueq, Uanis(C7) \\sim
Ueq, Uanis(F1A) \\sim Ueq, Uanis(F2A) \\sim Ueq, Uanis(F3A) \\sim Ueq,
Uanis(F1B) \\sim Ueq, Uanis(F3B) \\sim Ueq, Uanis(F2B) \\sim Ueq, Uanis(F4A)
\\sim Ueq, Uanis(F6A) \\sim Ueq, Uanis(F5A) \\sim Ueq, Uanis(C8) \\sim Ueq,
Uanis(F5B) \\sim Ueq, Uanis(F6B) \\sim Ueq, Uanis(F4B) \\sim Ueq, Uanis(F6)
\\sim Ueq, Uanis(F4) \\sim Ueq, Uanis(F5) \\sim Ueq, Uanis(F17) \\sim Ueq,
Uanis(F18) \\sim Ueq, Uanis(F16) \\sim Ueq, Uanis(C24) \\sim Ueq, Uanis(F17A)
\\sim Ueq, Uanis(F16A) \\sim Ueq, Uanis(F18A) \\sim Ueq, Uanis(F15) \\sim Ueq,
Uanis(F14) \\sim Ueq, Uanis(F13) \\sim Ueq, Uanis(C23) \\sim Ueq, Uanis(F13A)
\\sim Ueq, Uanis(F14A) \\sim Ueq, Uanis(F15A) \\sim Ueq, Uanis(F14B) \\sim Ueq,
Uanis(F15B) \\sim Ueq, Uanis(F13B) \\sim Ueq, Uanis(F10) \\sim Ueq, Uanis(F12)
\\sim Ueq, Uanis(F11) \\sim Ueq, Uanis(C16) \\sim Ueq, Uanis(F10A) \\sim Ueq,
Uanis(F11A) \\sim Ueq, Uanis(F12A) \\sim Ueq, Uanis(F22) \\sim Ueq, Uanis(F24)
\\sim Ueq, Uanis(F23) \\sim Ueq, Uanis(C32) \\sim Ueq, Uanis(F24A) \\sim Ueq,
Uanis(F23A) \\sim Ueq, Uanis(F22A) \\sim Ueq, Uanis(C32A) \\sim Ueq, Uanis(F20)
\\sim Ueq, Uanis(F19) \\sim Ueq, Uanis(F21) \\sim Ueq, Uanis(C31) \\sim Ueq,
Uanis(F20A) \\sim Ueq, Uanis(C31A) \\sim Ueq, Uanis(F21A) \\sim Ueq,
Uanis(F19A) \\sim Ueq, Uanis(F8) \\sim Ueq, Uanis(F7) \\sim Ueq, Uanis(F9)
\\sim Ueq, Uanis(C15) \\sim Ueq: with sigma of 0.01 and sigma for terminal
atoms of 0.02
4. Rigid body (RIGU) restrains
 F10, F12, F11, C16, F10A, F11A, F12A, C13
 with sigma for 1-2 distances of 0.004 and sigma for 1-3 distances of 0.004
 F22, F24, F23, C32, F24A, F23A, F22A, C32A, C29
 with sigma for 1-2 distances of 0.004 and sigma for 1-3 distances of 0.004
 C21, F17, F18, F16, C24, F17A, F16A, F18A
 with sigma for 1-2 distances of 0.004 and sigma for 1-3 distances of 0.004
 F2, F1, F3, C7, F1A, F2A, F3A, F1B, F3B, F2B, C3
 with sigma for 1-2 distances of 0.004 and sigma for 1-3 distances of 0.004
 C5, F4A, F6A, F5A, C8, F5B, F6B, F4B, F6, F4, F5
 with sigma for 1-2 distances of 0.004 and sigma for 1-3 distances of 0.004
 F20, F19, F21, C31, F20A, C31A, F21A, F19A, C27
 with sigma for 1-2 distances of 0.004 and sigma for 1-3 distances of 0.004
 F15, F14, C19, F13, C23, F13A, F14A, F15A, F14B, F15B, F13B
 with sigma for 1-2 distances of 0.004 and sigma for 1-3 distances of 0.004
5. Others
 1*[Sof(F15)+Sof(F2)+Sof(F14)+Sof(F1)+Sof(F3)+Sof(F13)+Sof(F6)+Sof(F4)+
 Sof(F5)]+1*[Sof(F4A)+Sof(F6A)+Sof(F5A)+Sof(F1A)+Sof(F2A)+Sof(F3A)+Sof(F13A)+
 Sof(F14A)+Sof(F15A)]+1*[Sof(F1B)+Sof(F3B)+Sof(F2B)+Sof(F5B)+Sof(F6B)+Sof(F4B)+
 Sof(F14B)+Sof(F15B)+Sof(F13B)]=1 with esd of 0.0001
 Sof(F15)=Sof(F2)=Sof(F14)=Sof(F1)=Sof(F3)=Sof(F13)=Sof(F6)=Sof(F4)=Sof(F5)=
 FVAR(1)
 Sof(F4A)=Sof(F6A)=Sof(F5A)=Sof(F1A)=Sof(F2A)=Sof(F3A)=Sof(F13A)=Sof(F14A)=
 Sof(F15A)=FVAR(2)
 Sof(F1B)=Sof(F3B)=Sof(F2B)=Sof(F5B)=Sof(F6B)=Sof(F4B)=Sof(F14B)=Sof(F15B)=
 Sof(F13B)=FVAR(3)
 Sof(F20A)=Sof(C31A)=Sof(F21A)=Sof(F19A)=Sof(F17A)=Sof(F16A)=Sof(F18A)=
 Sof(F10A)=Sof(F11A)=Sof(F12A)=Sof(F24A)=Sof(F23A)=Sof(F22A)=Sof(C32A)=1-FVAR(4)
 Sof(F17)=Sof(F20)=Sof(F22)=Sof(F10)=Sof(F24)=Sof(F19)=Sof(F12)=Sof(F21)=
 Sof(F18)=Sof(F23)=Sof(F16)=Sof(F11)=Sof(C31)=Sof(C32)=FVAR(4)
6.a Aromatic/amide H refined with riding coordinates:
 C2(H2), C18(H18), C10(H10), C14(H14), C6(H6), C22(H22), C7C(H7C), C26(H26),
 C12(H12), C30(H30), C4C(H4C), C4(H4), C10C(H10C), C9C(H9C), C1C(H1C), C20(H20),
  C2C(H2CA), C28(H28)
6.b Idealised Me refined as rotating group:
 C12C(H12A,H12B,H12C), C13C(H13A,H13B,H13C), C17C(H17A,H17B,H17C), C14C(H14A,
 H14B,H14C), C18C(H18A,H18B,H18C), C16C(H16A,H16B,H16C)
;
_atom_sites_solution_hydrogens     mixed
_atom_sites_solution_primary       dual
_atom_sites_solution_secondary     ?
loop_
  _atom_site_label
  _atom_site_type_symbol
  _atom_site_fract_x
  _atom_site_fract_y
  _atom_site_fract_z
  _atom_site_U_iso_or_equiv
  _atom_site_adp_type
  _atom_site_occupancy
  _atom_site_site_symmetry_order
  _atom_site_calc_flag
  _atom_site_refinement_flags_posn
  _atom_site_refinement_flags_adp
  _atom_site_refinement_flags_occupancy
  _atom_site_disorder_assembly
  _atom_site_disorder_group
 F8 F 0.14930(8) 0.12944(8) 0.55871(7) 0.0416(2) Uani 1 1 d . U . . .
 F17 F 0.8270(6) 0.8502(5) 0.8977(5) 0.046(2) Uani 0.544(13) 1 d D U P A 1
 F4A F 0.349(2) 0.4398(12) 0.9726(6) 0.012(2) Uani 0.222(3) 1 d D U P B 2
 F20 F 1.0632(9) 0.5903(8) 0.9462(6) 0.0371(11) Uani 0.544(13) 1 d D U P A 1
 F7 F 0.17845(9) -0.02037(8) 0.56668(8) 0.0502(3) Uani 1 1 d . U . . .
 F22 F 0.9390(5) 0.0807(7) 0.8696(4) 0.0352(9) Uani 0.544(13) 1 d D U P A 1
 F6A F 0.339(2) 0.4842(14) 0.8527(12) 0.024(3) Uani 0.222(3) 1 d D U P B 2
 F10 F 0.4751(7) 0.0325(4) 0.3861(5) 0.0371(10) Uani 0.544(13) 1 d D U P A 1
 F15 F 0.7664(7) 0.7398(5) 0.5915(5) 0.0274(17) Uani 0.453(3) 1 d D U P B 1
 F9 F 0.12581(9) 0.01805(11) 0.44320(7) 0.0603(3) Uani 1 1 d . U . . .
 F5A F 0.2202(13) 0.3258(15) 0.8488(14) 0.031(4) Uani 0.222(3) 1 d D U P B 2
 F24 F 0.8425(6) 0.0434(8) 0.7297(4) 0.0465(11) Uani 0.544(13) 1 d D U P A 1
 F19 F 1.1254(5) 0.5214(4) 0.8581(4) 0.0410(10) Uani 0.544(13) 1 d D U P A 1
 F12 F 0.6418(4) 0.1633(7) 0.4642(5) 0.0695(19) Uani 0.544(13) 1 d D U P A 1
 F21 F 1.1539(7) 0.4822(6) 0.9818(4) 0.0442(10) Uani 0.544(13) 1 d D U P A 1
 N2C N 0.60941(11) 0.17057(10) 0.25165(8) 0.0257(2) Uani 1 1 d D . . . .
 H2C H 0.5611(14) 0.2039(14) 0.2617(11) 0.031 Uiso 1 1 d D U . . .
 F18 F 0.7332(9) 0.7353(9) 0.9506(6) 0.0606(16) Uani 0.544(13) 1 d D U P A 1
 N1C N 0.64847(11) 0.37879(10) 0.30715(8) 0.0266(2) Uani 1 1 d . . . . .
 F23 F 0.7484(5) 0.0208(6) 0.8108(5) 0.0509(11) Uani 0.544(13) 1 d D U P A 1
 F2 F 0.7033(6) 0.2586(9) 1.0775(6) 0.066(3) Uani 0.453(3) 1 d D U P B 1
 F16 F 0.6403(4) 0.8072(5) 0.8572(6) 0.0622(17) Uani 0.544(13) 1 d D U P A 1
 F14 F 0.5947(6) 0.6101(7) 0.5115(4) 0.043(2) Uani 0.453(3) 1 d D U P B 1
 F1 F 0.6027(6) 0.1064(5) 0.9778(5) 0.0534(19) Uani 0.453(3) 1 d D U P B 1
 C9 C 0.52193(11) 0.25328(10) 0.65405(8) 0.0192(2) Uani 1 1 d . . . . .
 C6C C 0.71921(12) 0.24247(11) 0.26909(8) 0.0221(3) Uani 1 1 d . . . . .
 C2 C 0.59866(11) 0.27415(10) 0.88825(8) 0.0203(3) Uani 1 1 d . . . . .
 H2 H 0.658084 0.248021 0.890095 0.024 Uiso 1 1 calc R U . . .
 C25 C 0.74159(11) 0.32967(11) 0.78385(8) 0.0204(3) Uani 1 1 d . . . . .
 F11 F 0.4933(7) 0.1950(5) 0.3771(4) 0.0574(13) Uani 0.544(13) 1 d D U P A 1
 C18 C 0.64877(11) 0.50032(11) 0.66446(8) 0.0216(3) Uani 1 1 d . . . . .
 H18 H 0.630222 0.443873 0.616150 0.026 Uiso 1 1 calc R U . . .
 C5 C 0.42506(12) 0.35253(11) 0.88824(8) 0.0221(3) Uani 1 1 d . . . . .
 C1 C 0.55937(11) 0.32617(10) 0.82310(8) 0.0185(2) Uani 1 1 d . . . . .
 C17 C 0.63922(11) 0.47225(11) 0.73930(8) 0.0197(2) Uani 1 1 d . . . . .
 C10 C 0.40013(12) 0.19660(10) 0.63057(8) 0.0205(3) Uani 1 1 d . . . . .
 H10 H 0.369372 0.209248 0.671307 0.025 Uiso 1 1 calc R U . . .
 C14 C 0.56150(12) 0.22834(11) 0.58926(9) 0.0221(3) Uani 1 1 d . . . . .
 H14 H 0.642011 0.262321 0.601970 0.027 Uiso 1 1 calc R U . . .
 C3 C 0.55165(12) 0.26018(11) 0.95055(8) 0.0230(3) Uani 1 1 d . . . . .
 F3 F 0.5254(6) 0.1649(7) 1.0561(5) 0.0484(16) Uani 0.453(3) 1 d D U P B 1
 C6 C 0.47030(11) 0.36391(10) 0.82509(8) 0.0204(3) Uani 1 1 d . . . . .
 H6 H 0.440264 0.397925 0.782476 0.024 Uiso 1 1 calc R U . . .
 C5C C 0.74315(12) 0.36076(11) 0.30400(8) 0.0230(3) Uani 1 1 d . . . . .
 C22 C 0.66715(12) 0.56170(11) 0.80912(9) 0.0237(3) Uani 1 1 d . . . . .
 H22 H 0.662791 0.547377 0.860589 0.028 Uiso 1 1 calc R U . . .
 C7C C 0.79756(12) 0.20080(11) 0.25327(9) 0.0236(3) Uani 1 1 d . . . . .
 H7C H 0.873911 0.249594 0.265234 0.028 Uiso 1 1 calc R U . . .
 C26 C 0.85135(12) 0.41942(12) 0.82747(9) 0.0241(3) Uani 1 1 d . . . . .
 H26 H 0.853215 0.491206 0.831119 0.029 Uiso 1 1 calc R U . . .
 C11 C 0.32331(12) 0.12186(11) 0.54826(9) 0.0225(3) Uani 1 1 d . . . . .
 C12 C 0.36443(13) 0.10016(11) 0.48524(9) 0.0244(3) Uani 1 1 d . . . . .
 H12 H 0.313099 0.050640 0.430254 0.029 Uiso 1 1 calc R U . . .
 C30 C 0.74595(12) 0.22407(11) 0.77879(9) 0.0234(3) Uani 1 1 d . . . . .
 H30 H 0.675548 0.161796 0.747823 0.028 Uiso 1 1 calc R U . . .
 C4C C 0.85550(13) 0.44363(11) 0.33300(9) 0.0244(3) Uani 1 1 d . . . . .
 H4C H 0.917629 0.426214 0.328275 0.029 Uiso 1 1 calc R U . . .
 C13 C 0.48480(13) 0.15476(11) 0.50684(9) 0.0240(3) Uani 1 1 d . . . . .
 C19 C 0.68513(12) 0.60997(12) 0.65968(9) 0.0248(3) Uani 1 1 d . . . . .
 C4 C 0.46527(12) 0.29954(11) 0.95178(8) 0.0238(3) Uani 1 1 d . . . . .
 H4 H 0.434771 0.290945 0.993818 0.029 Uiso 1 1 calc R U . . .
 C8C C 0.76495(12) 0.08742(11) 0.21983(9) 0.0246(3) Uani 1 1 d . . . . .
 C21 C 0.70114(13) 0.67101(11) 0.80388(10) 0.0271(3) Uani 1 1 d . . . . .
 C29 C 0.85199(13) 0.20906(13) 0.81851(9) 0.0274(3) Uani 1 1 d D . . . .
 C3C C 0.87500(13) 0.55312(11) 0.36927(9) 0.0257(3) Uani 1 1 d . . . . .
 F13 F 0.7510(7) 0.5724(6) 0.5493(5) 0.054(2) Uani 0.453(3) 1 d D U P B 1
 C8 C 0.33421(13) 0.39889(12) 0.89001(9) 0.0282(3) Uani 1 1 d D U . . .
 C10C C 0.57323(13) 0.06025(12) 0.22014(10) 0.0305(3) Uani 1 1 d . . . . .
 H10C H 0.496518 0.013367 0.209172 0.037 Uiso 1 1 calc R U . . .
 C9C C 0.64938(13) 0.01712(12) 0.20426(9) 0.0284(3) Uani 1 1 d . . . . .
 H9C H 0.624514 -0.059310 0.182993 0.034 Uiso 1 1 calc R U . . .
 C1C C 0.66651(14) 0.48394(13) 0.34038(9) 0.0294(3) Uani 1 1 d . . . . .
 H1C H 0.602151 0.499124 0.342761 0.035 Uiso 1 1 calc R U . . .
 C27 C 0.95776(12) 0.40485(13) 0.86556(9) 0.0290(3) Uani 1 1 d D . . . .
 C20 C 0.71091(13) 0.69662(12) 0.72889(10) 0.0272(3) Uani 1 1 d . . . . .
 H20 H 0.734038 0.769671 0.725368 0.033 Uiso 1 1 calc R U . . .
 C15 C 0.19503(13) 0.06281(12) 0.52882(10) 0.0304(3) Uani 1 1 d . U . . .
 C2C C 0.77581(14) 0.57162(12) 0.37149(9) 0.0288(3) Uani 1 1 d . . . . .
 H2CA H 0.783107 0.643238 0.393986 0.035 Uiso 1 1 calc R U . . .
 C15C C 0.84791(13) 0.03990(12) 0.19797(10) 0.0299(3) Uani 1 1 d . . . . .
 C11C C 0.99753(14) 0.64735(12) 0.40618(10) 0.0317(3) Uani 1 1 d . . . . .
 C7 C 0.59805(13) 0.20267(13) 1.01755(9) 0.0312(3) Uani 1 1 d D U . . .
 C28 C 0.95953(13) 0.29966(14) 0.86262(9) 0.0306(3) Uani 1 1 d . . . . .
 H28 H 1.030607 0.290088 0.889397 0.037 Uiso 1 1 calc R U . . .
 C16 C 0.52976(15) 0.13762(12) 0.43816(10) 0.0324(3) Uani 1 1 d D U . . .
 C24 C 0.72832(16) 0.76458(12) 0.87914(12) 0.0374(4) Uani 1 1 d D U . . .
 C23 C 0.69918(16) 0.63331(13) 0.57871(11) 0.0361(4) Uani 1 1 d D U . . .
 C12C C 1.02914(16) 0.70639(13) 0.50120(10) 0.0367(4) Uani 1 1 d . . . . .
 H12A H 0.973093 0.739633 0.501695 0.055 Uiso 1 1 calc R U . . .
 H12B H 1.108060 0.763066 0.526115 0.055 Uiso 1 1 calc R U . . .
 H12C H 1.026042 0.653410 0.535237 0.055 Uiso 1 1 calc R U . . .
 C31 C 1.0764(6) 0.4993(6) 0.9140(5) 0.0277(14) Uani 0.544(13) 1 d D U P A 1
 C32 C 0.8467(7) 0.0896(6) 0.8076(6) 0.0291(14) Uani 0.544(13) 1 d D U P A 1
 B1 B 0.61372(13) 0.34466(12) 0.74917(9) 0.0185(3) Uani 1 1 d . . . . .
 C13C C 0.99348(19) 0.72996(14) 0.34999(12) 0.0445(4) Uani 1 1 d . . . . .
 H13A H 0.973840 0.692852 0.290605 0.067 Uiso 1 1 calc R U . . .
 H13B H 1.069978 0.790152 0.373483 0.067 Uiso 1 1 calc R U . . .
 H13C H 0.934099 0.758552 0.350725 0.067 Uiso 1 1 calc R U . . .
 C17C C 0.79242(17) -0.01176(17) 0.09807(11) 0.0439(4) Uani 1 1 d . . . . .
 H17A H 0.715307 -0.069142 0.080393 0.066 Uiso 1 1 calc R U . . .
 H17B H 0.842981 -0.043032 0.083069 0.066 Uiso 1 1 calc R U . . .
 H17C H 0.784301 0.044610 0.068355 0.066 Uiso 1 1 calc R U . . .
 C14C C 1.09446(16) 0.60442(15) 0.40655(15) 0.0508(5) Uani 1 1 d . . . . .
 H14A H 1.096583 0.551876 0.440949 0.076 Uiso 1 1 calc R U . . .
 H14B H 1.170397 0.665563 0.431595 0.076 Uiso 1 1 calc R U . . .
 H14C H 1.077229 0.568871 0.347355 0.076 Uiso 1 1 calc R U . . .
 C18C C 0.8598(2) -0.05093(17) 0.24469(14) 0.0507(5) Uani 1 1 d . . . . .
 H18A H 0.896133 -0.018908 0.307183 0.076 Uiso 1 1 calc R U . . .
 H18B H 0.908535 -0.083654 0.228393 0.076 Uiso 1 1 calc R U . . .
 H18C H 0.782213 -0.107115 0.227742 0.076 Uiso 1 1 calc R U . . .
 C16C C 0.97153(16) 0.12854(16) 0.22503(17) 0.0587(6) Uani 1 1 d . . . . .
 H16A H 0.964751 0.184983 0.195124 0.088 Uiso 1 1 calc R U . . .
 H16B H 1.020359 0.095154 0.209605 0.088 Uiso 1 1 calc R U . . .
 H16C H 1.007327 0.161303 0.287416 0.088 Uiso 1 1 calc R U . . .
 F1A F 0.5319(8) 0.1115(7) 1.0105(7) 0.082(4) Uani 0.222(3) 1 d D U P B 2
 F2A F 0.7086(8) 0.2167(11) 1.0362(8) 0.055(3) Uani 0.222(3) 1 d D U P B 2
 F3A F 0.6158(11) 0.2707(8) 1.1011(4) 0.069(2) Uani 0.222(3) 1 d D U P B 2
 F1B F 0.5749(9) 0.0961(6) 0.9799(5) 0.046(2) Uani 0.325(3) 1 d D U P B 3
 F3B F 0.5554(9) 0.1997(10) 1.0772(7) 0.051(3) Uani 0.325(3) 1 d D U P B 3
 F2B F 0.7160(6) 0.2476(9) 1.0606(7) 0.0299(19) Uani 0.325(3) 1 d D U P B 3
 F5B F 0.3278(13) 0.4259(11) 0.9667(6) 0.050(3) Uani 0.325(3) 1 d D U P B 3
 F6B F 0.2219(10) 0.3356(12) 0.8308(8) 0.054(3) Uani 0.325(3) 1 d D U P B 3
 F4B F 0.3593(15) 0.4969(9) 0.8665(10) 0.033(2) Uani 0.325(3) 1 d D U P B 3
 F6 F 0.3181(11) 0.4676(8) 0.8417(7) 0.050(3) Uani 0.453(3) 1 d D U P B 1
 F4 F 0.3614(13) 0.4467(9) 0.9735(5) 0.035(3) Uani 0.453(3) 1 d D U P B 1
 F5 F 0.2274(8) 0.3122(9) 0.8622(8) 0.041(2) Uani 0.453(3) 1 d D U P B 1
 F20A F 1.0553(12) 0.6025(11) 0.9345(8) 0.051(2) Uani 0.456(13) 1 d D U P A 2
 C31A C 1.0668(9) 0.5120(9) 0.9000(7) 0.040(2) Uani 0.456(13) 1 d D U P A 2
 F21A F 1.1566(9) 0.5020(9) 0.9643(7) 0.073(2) Uani 0.456(13) 1 d D U P A 2
 F19A F 1.1102(9) 0.5404(9) 0.8414(6) 0.086(3) Uani 0.456(13) 1 d D U P A 2
 F13A F 0.7793(12) 0.7211(9) 0.5808(12) 0.062(5) Uani 0.222(3) 1 d D U P B 2
 F14A F 0.6885(12) 0.5436(8) 0.5222(7) 0.072(3) Uani 0.222(3) 1 d D U P B 2
 F15A F 0.5894(9) 0.6419(11) 0.5281(8) 0.053(3) Uani 0.222(3) 1 d D U P B 2
 F14B F 0.7905(8) 0.6044(8) 0.5740(7) 0.050(2) Uani 0.325(3) 1 d D U P B 3
 F15B F 0.6084(10) 0.5890(12) 0.5035(8) 0.070(4) Uani 0.325(3) 1 d D U P B 3
 F13B F 0.7438(11) 0.7447(7) 0.5909(10) 0.044(3) Uani 0.325(3) 1 d D U P B 3
 F17A F 0.7601(11) 0.7370(10) 0.9577(6) 0.068(3) Uani 0.456(13) 1 d D U P A 2
 F16A F 0.8249(7) 0.8535(6) 0.8940(6) 0.039(2) Uani 0.456(13) 1 d D U P A 2
 F18A F 0.6417(7) 0.7956(8) 0.8708(8) 0.082(3) Uani 0.456(13) 1 d D U P A 2
 F10A F 0.6436(6) 0.1359(5) 0.4771(5) 0.0425(11) Uani 0.456(13) 1 d D U P A 2
 F11A F 0.4677(8) 0.0453(7) 0.3761(7) 0.057(2) Uani 0.456(13) 1 d D U P A 2
 F12A F 0.5543(9) 0.2223(5) 0.4052(5) 0.0596(16) Uani 0.456(13) 1 d D U P A 2
 F24A F 0.8330(10) 0.0432(12) 0.7419(7) 0.082(3) Uani 0.456(13) 1 d D U P A 2
 F23A F 0.7627(9) 0.0381(10) 0.8381(9) 0.088(3) Uani 0.456(13) 1 d D U P A 2
 F22A F 0.9518(8) 0.0994(10) 0.8769(6) 0.069(3) Uani 0.456(13) 1 d D U P A 2
 C32A C 0.8499(11) 0.0993(9) 0.8200(9) 0.048(3) Uani 0.456(13) 1 d D U P A 2

loop_
  _atom_site_aniso_label
  _atom_site_aniso_U_11
  _atom_site_aniso_U_22
  _atom_site_aniso_U_33
  _atom_site_aniso_U_23
  _atom_site_aniso_U_13
  _atom_site_aniso_U_12
 F8 0.0248(4) 0.0325(5) 0.0606(6) -0.0007(4) 0.0164(4) 0.0093(4)
 F17 0.057(4) 0.028(3) 0.041(3) -0.009(2) 0.031(3) -0.002(2)
 F4A 0.008(5) 0.011(4) 0.021(4) 0.004(3) 0.009(3) 0.006(3)
 F20 0.0240(19) 0.031(2) 0.0437(17) -0.0096(16) 0.0099(15) 0.0072(13)
 F7 0.0408(6) 0.0308(5) 0.0848(8) 0.0217(5) 0.0361(6) 0.0074(4)
 F22 0.0356(15) 0.0363(19) 0.0368(16) 0.0133(14) 0.0079(13) 0.0248(12)
 F6A 0.015(7) 0.050(6) 0.019(5) 0.012(5) 0.009(6) 0.023(5)
 F10 0.056(2) 0.0257(13) 0.0327(19) -0.0014(12) 0.0250(16) 0.0164(14)
 F15 0.025(2) 0.033(2) 0.021(2) 0.0113(18) 0.0128(18) 0.0008(18)
 F9 0.0263(5) 0.0814(8) 0.0357(5) -0.0166(5) 0.0044(4) -0.0040(5)
 F5A 0.019(4) 0.032(6) 0.033(7) -0.008(6) 0.001(4) 0.015(4)
 F24 0.059(2) 0.047(2) 0.0353(17) -0.0006(16) 0.0122(15) 0.0351(17)
 F19 0.0278(13) 0.0346(13) 0.058(2) -0.0025(13) 0.0294(15) 0.0009(10)
 F12 0.0296(15) 0.107(5) 0.039(2) -0.023(3) 0.0201(13) -0.006(2)
 F21 0.0228(14) 0.050(2) 0.0398(16) -0.0050(14) -0.0031(12) 0.0134(14)
 N2C 0.0253(6) 0.0281(6) 0.0237(6) 0.0041(5) 0.0126(5) 0.0086(5)
 F18 0.107(4) 0.0248(19) 0.060(3) 0.000(2) 0.067(3) 0.005(2)
 N1C 0.0302(6) 0.0320(6) 0.0244(6) 0.0099(5) 0.0144(5) 0.0161(5)
 F23 0.0345(15) 0.0323(15) 0.090(3) 0.0269(16) 0.0238(15) 0.0170(11)
 F2 0.053(3) 0.060(3) 0.041(4) 0.030(3) -0.013(3) -0.007(3)
 F16 0.0372(19) 0.0286(16) 0.104(4) -0.0170(19) 0.0250(19) 0.0107(14)
 F14 0.045(3) 0.040(4) 0.010(2) 0.003(2) 0.000(2) -0.012(2)
 F1 0.095(5) 0.054(3) 0.047(3) 0.031(2) 0.038(3) 0.057(4)
 C9 0.0221(6) 0.0174(6) 0.0199(6) 0.0072(5) 0.0094(5) 0.0082(5)
 C6C 0.0236(6) 0.0250(6) 0.0161(6) 0.0057(5) 0.0079(5) 0.0075(5)
 C2 0.0189(6) 0.0199(6) 0.0200(6) 0.0051(5) 0.0071(5) 0.0064(5)
 C25 0.0212(6) 0.0241(6) 0.0179(6) 0.0059(5) 0.0105(5) 0.0085(5)
 F11 0.103(3) 0.069(2) 0.062(2) 0.047(2) 0.068(3) 0.059(2)
 C18 0.0217(6) 0.0227(6) 0.0203(6) 0.0066(5) 0.0081(5) 0.0089(5)
 C5 0.0197(6) 0.0230(6) 0.0199(6) 0.0032(5) 0.0080(5) 0.0050(5)
 C1 0.0173(6) 0.0167(6) 0.0166(5) 0.0028(4) 0.0058(5) 0.0027(5)
 C17 0.0168(6) 0.0208(6) 0.0218(6) 0.0063(5) 0.0083(5) 0.0072(5)
 C10 0.0234(6) 0.0193(6) 0.0203(6) 0.0066(5) 0.0105(5) 0.0081(5)
 C14 0.0230(6) 0.0203(6) 0.0240(6) 0.0062(5) 0.0118(5) 0.0072(5)
 C3 0.0225(6) 0.0236(6) 0.0189(6) 0.0071(5) 0.0070(5) 0.0052(5)
 F3 0.053(3) 0.066(4) 0.053(4) 0.046(3) 0.035(3) 0.031(3)
 C6 0.0206(6) 0.0202(6) 0.0184(6) 0.0059(5) 0.0073(5) 0.0062(5)
 C5C 0.0273(7) 0.0258(7) 0.0178(6) 0.0070(5) 0.0098(5) 0.0118(5)
 C22 0.0247(7) 0.0228(6) 0.0253(6) 0.0065(5) 0.0144(5) 0.0067(5)
 C7C 0.0224(6) 0.0237(6) 0.0220(6) 0.0042(5) 0.0082(5) 0.0074(5)
 C26 0.0219(6) 0.0263(7) 0.0238(6) 0.0028(5) 0.0119(5) 0.0076(5)
 C11 0.0229(6) 0.0184(6) 0.0239(6) 0.0047(5) 0.0088(5) 0.0065(5)
 C12 0.0287(7) 0.0190(6) 0.0208(6) 0.0025(5) 0.0085(5) 0.0065(5)
 C30 0.0215(6) 0.0253(7) 0.0248(6) 0.0068(5) 0.0110(5) 0.0093(5)
 C4C 0.0283(7) 0.0248(7) 0.0233(6) 0.0074(5) 0.0124(5) 0.0121(5)
 C13 0.0313(7) 0.0205(6) 0.0221(6) 0.0051(5) 0.0135(6) 0.0097(5)
 C19 0.0254(7) 0.0266(7) 0.0261(7) 0.0124(5) 0.0117(5) 0.0115(5)
 C4 0.0229(6) 0.0272(7) 0.0188(6) 0.0057(5) 0.0105(5) 0.0048(5)
 C8C 0.0257(7) 0.0241(7) 0.0198(6) 0.0043(5) 0.0069(5) 0.0081(5)
 C21 0.0294(7) 0.0211(6) 0.0340(7) 0.0059(6) 0.0191(6) 0.0076(5)
 C29 0.0279(7) 0.0338(8) 0.0276(7) 0.0100(6) 0.0143(6) 0.0172(6)
 C3C 0.0341(7) 0.0237(7) 0.0216(6) 0.0081(5) 0.0126(6) 0.0122(6)
 F13 0.104(6) 0.056(4) 0.046(5) 0.033(3) 0.056(5) 0.050(5)
 C8 0.0273(7) 0.0319(7) 0.0265(7) 0.0054(6) 0.0141(6) 0.0104(6)
 C10C 0.0267(7) 0.0285(7) 0.0298(7) 0.0034(6) 0.0129(6) 0.0029(6)
 C9C 0.0296(7) 0.0220(6) 0.0269(7) 0.0016(5) 0.0105(6) 0.0049(6)
 C1C 0.0382(8) 0.0345(8) 0.0286(7) 0.0127(6) 0.0188(6) 0.0234(7)
 C27 0.0203(7) 0.0366(8) 0.0254(7) -0.0014(6) 0.0102(5) 0.0081(6)
 C20 0.0286(7) 0.0208(6) 0.0379(8) 0.0124(6) 0.0180(6) 0.0102(5)
 C15 0.0264(7) 0.0249(7) 0.0314(7) -0.0008(6) 0.0108(6) 0.0041(6)
 C2C 0.0430(8) 0.0265(7) 0.0264(7) 0.0100(6) 0.0182(6) 0.0198(6)
 C15C 0.0278(7) 0.0242(7) 0.0345(8) 0.0017(6) 0.0111(6) 0.0105(6)
 C11C 0.0385(8) 0.0215(7) 0.0350(8) 0.0059(6) 0.0172(7) 0.0099(6)
 C7 0.0281(7) 0.0392(8) 0.0256(7) 0.0168(6) 0.0105(6) 0.0096(6)
 C28 0.0236(7) 0.0447(9) 0.0260(7) 0.0049(6) 0.0104(6) 0.0181(6)
 C16 0.0421(9) 0.0272(7) 0.0298(7) 0.0035(6) 0.0210(7) 0.0105(6)
 C24 0.0468(9) 0.0215(7) 0.0475(9) 0.0050(6) 0.0317(8) 0.0057(7)
 C23 0.0491(9) 0.0309(8) 0.0326(8) 0.0176(6) 0.0195(7) 0.0144(7)
 C12C 0.0460(9) 0.0282(7) 0.0286(7) 0.0064(6) 0.0094(7) 0.0123(7)
 C31 0.015(2) 0.033(2) 0.030(3) -0.0051(18) 0.008(2) 0.0098(16)
 C32 0.029(2) 0.027(2) 0.035(3) 0.010(2) 0.0088(18) 0.0198(18)
 B1 0.0180(6) 0.0190(6) 0.0181(6) 0.0049(5) 0.0081(5) 0.0061(5)
 C13C 0.0647(12) 0.0301(8) 0.0368(9) 0.0105(7) 0.0269(8) 0.0085(8)
 C17C 0.0449(10) 0.0535(11) 0.0380(9) 0.0055(8) 0.0199(8) 0.0248(9)
 C14C 0.0332(9) 0.0277(8) 0.0793(14) -0.0040(8) 0.0243(9) 0.0027(7)
 C18C 0.0613(12) 0.0529(11) 0.0582(12) 0.0255(9) 0.0291(10) 0.0387(10)
 C16C 0.0312(9) 0.0353(9) 0.0978(17) -0.0095(10) 0.0265(10) 0.0093(7)
 F1A 0.073(6) 0.054(5) 0.065(6) 0.046(4) -0.004(4) -0.016(4)
 F2A 0.051(5) 0.088(9) 0.058(7) 0.050(6) 0.028(5) 0.048(5)
 F3A 0.115(7) 0.089(5) 0.023(3) 0.025(3) 0.022(4) 0.068(5)
 F1B 0.056(4) 0.017(2) 0.026(3) 0.0130(18) -0.009(2) -0.009(2)
 F3B 0.050(5) 0.097(9) 0.032(4) 0.043(5) 0.027(4) 0.039(5)
 F2B 0.0149(18) 0.031(3) 0.027(5) 0.016(3) -0.002(2) -0.0021(18)
 F5B 0.055(7) 0.075(7) 0.050(4) 0.030(4) 0.042(4) 0.035(5)
 F6B 0.022(2) 0.046(3) 0.075(7) 0.000(4) 0.004(3) 0.014(2)
 F4B 0.032(5) 0.036(2) 0.039(5) 0.016(3) 0.014(4) 0.022(3)
 F6 0.055(6) 0.084(5) 0.055(4) 0.046(4) 0.038(4) 0.053(4)
 F4 0.032(4) 0.039(4) 0.031(2) -0.0053(19) 0.020(2) 0.009(2)
 F5 0.0184(18) 0.048(3) 0.048(4) -0.003(2) 0.008(2) 0.0129(19)
 F20A 0.023(2) 0.034(3) 0.075(5) -0.004(2) 0.009(3) 0.0059(17)
 C31A 0.024(3) 0.053(4) 0.035(3) 0.003(2) 0.005(2) 0.017(2)
 F21A 0.030(2) 0.065(4) 0.081(4) 0.001(3) -0.015(3) 0.017(2)
 F19A 0.065(4) 0.089(5) 0.052(3) -0.011(3) 0.034(3) -0.035(3)
 F13A 0.054(6) 0.080(7) 0.042(5) 0.015(5) 0.034(4) -0.001(5)
 F14A 0.141(10) 0.063(5) 0.042(5) 0.029(3) 0.061(6) 0.043(6)
 F15A 0.067(4) 0.049(6) 0.019(5) 0.007(4) -0.001(3) 0.013(4)
 F14B 0.077(4) 0.068(5) 0.052(5) 0.037(4) 0.053(4) 0.048(4)
 F15B 0.054(3) 0.095(9) 0.033(3) 0.008(4) 0.021(2) -0.006(4)
 F13B 0.062(7) 0.037(3) 0.056(4) 0.032(3) 0.039(4) 0.022(3)
 F17A 0.131(6) 0.027(2) 0.029(2) 0.0037(16) 0.035(3) 0.011(4)
 F16A 0.039(3) 0.019(3) 0.052(4) 0.012(3) 0.018(3) 0.002(2)
 F18A 0.075(4) 0.087(5) 0.087(4) -0.021(3) 0.045(3) 0.041(3)
 F10A 0.0440(18) 0.0426(18) 0.047(2) 0.0015(14) 0.0328(15) 0.0128(14)
 F11A 0.041(2) 0.068(4) 0.036(3) -0.019(3) 0.0180(18) 0.000(3)
 F12A 0.111(5) 0.056(2) 0.069(3) 0.042(2) 0.076(3) 0.051(3)
 F24A 0.122(6) 0.058(4) 0.055(4) -0.007(3) 0.008(3) 0.064(4)
 F23A 0.090(5) 0.061(5) 0.173(8) 0.076(5) 0.083(5) 0.054(4)
 F22A 0.068(4) 0.056(5) 0.071(4) 0.009(2) 0.001(2) 0.046(3)
 C32A 0.042(4) 0.054(4) 0.053(5) 0.011(3) 0.020(3) 0.028(3)

_geom_special_details
;
 All esds (except the esd in the dihedral angle between two l.s. planes)
 are estimated using the full covariance matrix.  The cell esds are taken
 into account individually in the estimation of esds in distances, angles
 and torsion angles; correlations between esds in cell parameters are only
 used when they are defined by crystal symmetry.  An approximate (isotropic)
 treatment of cell esds is used for estimating esds involving l.s. planes.
;
loop_
  _geom_bond_atom_site_label_1
  _geom_bond_atom_site_label_2
  _geom_bond_distance
  _geom_bond_site_symmetry_2
  _geom_bond_publ_flag
 F8 C15 1.3387(18) . ?
 F17 C24 1.317(6) . ?
 F4A C8 1.349(10) . ?
 F20 C31 1.334(7) . ?
 F7 C15 1.3366(19) . ?
 F22 C32 1.335(7) . ?
 F6A C8 1.352(11) . ?
 F10 C16 1.348(5) . ?
 F15 C23 1.340(6) . ?
 F9 C15 1.3321(18) . ?
 F5A C8 1.347(11) . ?
 F24 C32 1.350(8) . ?
 F19 C31 1.328(7) . ?
 F12 C16 1.276(5) . ?
 F21 C31 1.331(7) . ?
 N2C H2C 0.917(9) . ?
 N2C C6C 1.3441(18) . ?
 N2C C10C 1.3435(19) . ?
 F18 C24 1.301(6) . ?
 N1C C5C 1.3394(18) . ?
 N1C C1C 1.3353(19) . ?
 F23 C32 1.340(7) . ?
 F2 C7 1.280(7) . ?
 F16 C24 1.382(6) . ?
 F14 C23 1.337(6) . ?
 F1 C7 1.382(5) . ?
 C9 C10 1.4007(18) . ?
 C9 C14 1.4051(18) . ?
 C9 B1 1.6418(18) . ?
 C6C C5C 1.4807(19) . ?
 C6C C7C 1.380(2) . ?
 C2 H2 0.9300 . ?
 C2 C1 1.3990(17) . ?
 C2 C3 1.3951(18) . ?
 C25 C26 1.3973(19) . ?
 C25 C30 1.3998(19) . ?
 C25 B1 1.6390(19) . ?
 F11 C16 1.392(4) . ?
 C18 H18 0.9300 . ?
 C18 C17 1.3974(18) . ?
 C18 C19 1.3940(19) . ?
 C5 C6 1.3902(18) . ?
 C5 C4 1.3916(19) . ?
 C5 C8 1.493(2) . ?
 C1 C6 1.4015(18) . ?
 C1 B1 1.6460(18) . ?
 C17 C22 1.4045(19) . ?
 C17 B1 1.6493(19) . ?
 C10 H10 0.9300 . ?
 C10 C11 1.3947(18) . ?
 C14 H14 0.9300 . ?
 C14 C13 1.3905(19) . ?
 C3 C4 1.378(2) . ?
 C3 C7 1.4974(19) . ?
 F3 C7 1.337(6) . ?
 C6 H6 0.9300 . ?
 C5C C4C 1.387(2) . ?
 C22 H22 0.9300 . ?
 C22 C21 1.3914(19) . ?
 C7C H7C 0.9300 . ?
 C7C C8C 1.3922(19) . ?
 C26 H26 0.9300 . ?
 C26 C27 1.389(2) . ?
 C11 C12 1.3832(19) . ?
 C11 C15 1.493(2) . ?
 C12 H12 0.9300 . ?
 C12 C13 1.387(2) . ?
 C30 H30 0.9300 . ?
 C30 C29 1.3917(19) . ?
 C4C H4C 0.9300 . ?
 C4C C3C 1.3941(19) . ?
 C13 C16 1.4920(19) . ?
 C19 C20 1.383(2) . ?
 C19 C23 1.499(2) . ?
 C4 H4 0.9300 . ?
 C8C C9C 1.404(2) . ?
 C8C C15C 1.525(2) . ?
 C21 C20 1.390(2) . ?
 C21 C24 1.502(2) . ?
 C29 C28 1.387(2) . ?
 C29 C32 1.534(7) . ?
 C29 C32A 1.439(10) . ?
 C3C C2C 1.395(2) . ?
 C3C C11C 1.526(2) . ?
 F13 C23 1.343(6) . ?
 C8 F5B 1.334(9) . ?
 C8 F6B 1.349(9) . ?
 C8 F4B 1.374(9) . ?
 C8 F6 1.310(8) . ?
 C8 F4 1.335(7) . ?
 C8 F5 1.364(7) . ?
 C10C H10C 0.9300 . ?
 C10C C9C 1.366(2) . ?
 C9C H9C 0.9300 . ?
 C1C H1C 0.9300 . ?
 C1C C2C 1.385(2) . ?
 C27 C28 1.385(2) . ?
 C27 C31 1.496(7) . ?
 C27 C31A 1.514(10) . ?
 C20 H20 0.9300 . ?
 C2C H2CA 0.9300 . ?
 C15C C17C 1.537(2) . ?
 C15C C18C 1.533(2) . ?
 C15C C16C 1.525(2) . ?
 C11C C12C 1.534(2) . ?
 C11C C13C 1.534(2) . ?
 C11C C14C 1.529(2) . ?
 C7 F1A 1.200(6) . ?
 C7 F2A 1.303(9) . ?
 C7 F3A 1.467(6) . ?
 C7 F1B 1.351(7) . ?
 C7 F3B 1.308(8) . ?
 C7 F2B 1.327(7) . ?
 C28 H28 0.9300 . ?
 C16 F10A 1.398(6) . ?
 C16 F11A 1.297(7) . ?
 C16 F12A 1.310(4) . ?
 C24 F17A 1.376(7) . ?
 C24 F16A 1.339(7) . ?
 C24 F18A 1.281(7) . ?
 C23 F13A 1.279(10) . ?
 C23 F14A 1.352(8) . ?
 C23 F15A 1.429(9) . ?
 C23 F14B 1.377(8) . ?
 C23 F15B 1.290(9) . ?
 C23 F13B 1.353(9) . ?
 C12C H12A 0.9600 . ?
 C12C H12B 0.9600 . ?
 C12C H12C 0.9600 . ?
 C13C H13A 0.9600 . ?
 C13C H13B 0.9600 . ?
 C13C H13C 0.9600 . ?
 C17C H17A 0.9600 . ?
 C17C H17B 0.9600 . ?
 C17C H17C 0.9600 . ?
 C14C H14A 0.9600 . ?
 C14C H14B 0.9600 . ?
 C14C H14C 0.9600 . ?
 C18C H18A 0.9600 . ?
 C18C H18B 0.9600 . ?
 C18C H18C 0.9600 . ?
 C16C H16A 0.9600 . ?
 C16C H16B 0.9600 . ?
 C16C H16C 0.9600 . ?
 F20A C31A 1.329(10) . ?
 C31A F21A 1.340(9) . ?
 C31A F19A 1.339(10) . ?
 F24A C32A 1.331(10) . ?
 F23A C32A 1.328(11) . ?
 F22A C32A 1.333(10) . ?

loop_
  _geom_angle_atom_site_label_1
  _geom_angle_atom_site_label_2
  _geom_angle_atom_site_label_3
  _geom_angle
  _geom_angle_site_symmetry_1
  _geom_angle_site_symmetry_3
  _geom_angle_publ_flag
 C6C N2C H2C 113.8(11) . . ?
 C10C N2C H2C 123.3(11) . . ?
 C10C N2C C6C 122.84(13) . . ?
 C1C N1C C5C 116.27(13) . . ?
 C10 C9 C14 115.24(12) . . ?
 C10 C9 B1 123.49(11) . . ?
 C14 C9 B1 121.26(11) . . ?
 N2C C6C C5C 115.13(12) . . ?
 N2C C6C C7C 118.34(12) . . ?
 C7C C6C C5C 126.53(12) . . ?
 C1 C2 H2 118.9 . . ?
 C3 C2 H2 118.9 . . ?
 C3 C2 C1 122.18(12) . . ?
 C26 C25 C30 115.79(12) . . ?
 C26 C25 B1 122.97(12) . . ?
 C30 C25 B1 120.96(11) . . ?
 C17 C18 H18 118.9 . . ?
 C19 C18 H18 118.9 . . ?
 C19 C18 C17 122.30(12) . . ?
 C6 C5 C4 120.55(13) . . ?
 C6 C5 C8 120.51(12) . . ?
 C4 C5 C8 118.93(12) . . ?
 C2 C1 C6 115.47(11) . . ?
 C2 C1 B1 123.31(11) . . ?
 C6 C1 B1 121.21(11) . . ?
 C18 C17 C22 115.61(12) . . ?
 C18 C17 B1 121.69(11) . . ?
 C22 C17 B1 122.25(11) . . ?
 C9 C10 H10 118.8 . . ?
 C11 C10 C9 122.35(12) . . ?
 C11 C10 H10 118.8 . . ?
 C9 C14 H14 118.8 . . ?
 C13 C14 C9 122.46(12) . . ?
 C13 C14 H14 118.8 . . ?
 C2 C3 C7 118.72(13) . . ?
 C4 C3 C2 121.14(12) . . ?
 C4 C3 C7 120.14(12) . . ?
 C5 C6 C1 122.61(12) . . ?
 C5 C6 H6 118.7 . . ?
 C1 C6 H6 118.7 . . ?
 N1C C5C C6C 114.08(12) . . ?
 N1C C5C C4C 123.98(13) . . ?
 C4C C5C C6C 121.91(12) . . ?
 C17 C22 H22 118.9 . . ?
 C21 C22 C17 122.22(13) . . ?
 C21 C22 H22 118.9 . . ?
 C6C C7C H7C 119.2 . . ?
 C6C C7C C8C 121.54(13) . . ?
 C8C C7C H7C 119.2 . . ?
 C25 C26 H26 118.9 . . ?
 C27 C26 C25 122.11(13) . . ?
 C27 C26 H26 118.9 . . ?
 C10 C11 C15 119.19(12) . . ?
 C12 C11 C10 121.15(13) . . ?
 C12 C11 C15 119.65(12) . . ?
 C11 C12 H12 121.1 . . ?
 C11 C12 C13 117.74(12) . . ?
 C13 C12 H12 121.1 . . ?
 C25 C30 H30 118.9 . . ?
 C29 C30 C25 122.28(13) . . ?
 C29 C30 H30 118.9 . . ?
 C5C C4C H4C 120.1 . . ?
 C5C C4C C3C 119.79(13) . . ?
 C3C C4C H4C 120.1 . . ?
 C14 C13 C16 120.26(13) . . ?
 C12 C13 C14 121.03(12) . . ?
 C12 C13 C16 118.63(12) . . ?
 C18 C19 C23 118.84(13) . . ?
 C20 C19 C18 121.08(13) . . ?
 C20 C19 C23 120.06(13) . . ?
 C5 C4 H4 121.0 . . ?
 C3 C4 C5 118.03(12) . . ?
 C3 C4 H4 121.0 . . ?
 C7C C8C C9C 117.00(13) . . ?
 C7C C8C C15C 122.51(13) . . ?
 C9C C8C C15C 120.47(12) . . ?
 C22 C21 C24 120.90(13) . . ?
 C20 C21 C22 120.93(13) . . ?
 C20 C21 C24 118.17(13) . . ?
 C30 C29 C32 117.9(3) . . ?
 C30 C29 C32A 120.0(5) . . ?
 C28 C29 C30 120.70(14) . . ?
 C28 C29 C32 121.3(3) . . ?
 C28 C29 C32A 119.1(5) . . ?
 C4C C3C C2C 115.97(13) . . ?
 C4C C3C C11C 122.48(13) . . ?
 C2C C3C C11C 121.53(13) . . ?
 F4A C8 F6A 105.6(8) . . ?
 F4A C8 C5 112.4(7) . . ?
 F6A C8 C5 112.6(9) . . ?
 F5A C8 F4A 104.9(10) . . ?
 F5A C8 F6A 105.5(10) . . ?
 F5A C8 C5 115.1(10) . . ?
 F5B C8 C5 117.9(7) . . ?
 F5B C8 F6B 106.3(8) . . ?
 F5B C8 F4B 104.1(8) . . ?
 F6B C8 C5 114.6(8) . . ?
 F6B C8 F4B 103.9(8) . . ?
 F4B C8 C5 108.7(8) . . ?
 F6 C8 C5 116.4(7) . . ?
 F6 C8 F4 110.3(7) . . ?
 F6 C8 F5 107.6(6) . . ?
 F4 C8 C5 108.7(6) . . ?
 F4 C8 F5 105.1(7) . . ?
 F5 C8 C5 108.1(7) . . ?
 N2C C10C H10C 120.1 . . ?
 N2C C10C C9C 119.84(13) . . ?
 C9C C10C H10C 120.1 . . ?
 C8C C9C H9C 119.8 . . ?
 C10C C9C C8C 120.44(13) . . ?
 C10C C9C H9C 119.8 . . ?
 N1C C1C H1C 118.2 . . ?
 N1C C1C C2C 123.59(14) . . ?
 C2C C1C H1C 118.2 . . ?
 C26 C27 C31 123.3(4) . . ?
 C26 C27 C31A 113.2(5) . . ?
 C28 C27 C26 121.12(13) . . ?
 C28 C27 C31 115.5(4) . . ?
 C28 C27 C31A 125.3(5) . . ?
 C19 C20 C21 117.84(13) . . ?
 C19 C20 H20 121.1 . . ?
 C21 C20 H20 121.1 . . ?
 F8 C15 C11 112.66(12) . . ?
 F7 C15 F8 105.55(13) . . ?
 F7 C15 C11 112.04(13) . . ?
 F9 C15 F8 106.69(13) . . ?
 F9 C15 F7 106.21(13) . . ?
 F9 C15 C11 113.13(13) . . ?
 C3C C2C H2CA 119.8 . . ?
 C1C C2C C3C 120.36(13) . . ?
 C1C C2C H2CA 119.8 . . ?
 C8C C15C C17C 108.22(12) . . ?
 C8C C15C C18C 109.46(14) . . ?
 C8C C15C C16C 112.33(12) . . ?
 C18C C15C C17C 109.01(14) . . ?
 C16C C15C C17C 108.65(16) . . ?
 C16C C15C C18C 109.11(16) . . ?
 C3C C11C C12C 108.87(13) . . ?
 C3C C11C C13C 109.06(13) . . ?
 C3C C11C C14C 111.80(12) . . ?
 C12C C11C C13C 109.64(13) . . ?
 C14C C11C C12C 108.30(15) . . ?
 C14C C11C C13C 109.14(15) . . ?
 F2 C7 F1 105.3(5) . . ?
 F2 C7 C3 115.6(6) . . ?
 F2 C7 F3 108.5(5) . . ?
 F1 C7 C3 110.6(3) . . ?
 F3 C7 F1 102.5(5) . . ?
 F3 C7 C3 113.3(4) . . ?
 F1A C7 C3 116.9(4) . . ?
 F1A C7 F2A 116.7(8) . . ?
 F1A C7 F3A 104.4(6) . . ?
 F2A C7 C3 112.6(7) . . ?
 F2A C7 F3A 98.5(5) . . ?
 F3A C7 C3 104.8(3) . . ?
 F1B C7 C3 111.8(4) . . ?
 F3B C7 C3 114.9(6) . . ?
 F3B C7 F1B 106.4(6) . . ?
 F3B C7 F2B 106.6(6) . . ?
 F2B C7 C3 112.7(5) . . ?
 F2B C7 F1B 103.7(6) . . ?
 C29 C28 H28 121.0 . . ?
 C27 C28 C29 117.92(13) . . ?
 C27 C28 H28 121.0 . . ?
 F10 C16 F11 100.5(4) . . ?
 F10 C16 C13 112.5(4) . . ?
 F12 C16 F10 107.1(5) . . ?
 F12 C16 F11 108.8(3) . . ?
 F12 C16 C13 117.3(3) . . ?
 F11 C16 C13 109.2(2) . . ?
 F10A C16 C13 109.5(4) . . ?
 F11A C16 C13 116.1(6) . . ?
 F11A C16 F10A 104.9(5) . . ?
 F11A C16 F12A 110.7(5) . . ?
 F12A C16 C13 114.1(3) . . ?
 F12A C16 F10A 99.8(5) . . ?
 F17 C24 F16 104.2(4) . . ?
 F17 C24 C21 112.9(3) . . ?
 F18 C24 F17 109.0(5) . . ?
 F18 C24 F16 106.1(5) . . ?
 F18 C24 C21 113.9(5) . . ?
 F16 C24 C21 110.1(3) . . ?
 F17A C24 C21 111.6(6) . . ?
 F16A C24 C21 112.3(4) . . ?
 F16A C24 F17A 102.5(6) . . ?
 F18A C24 C21 114.2(5) . . ?
 F18A C24 F17A 106.8(6) . . ?
 F18A C24 F16A 108.7(6) . . ?
 F15 C23 C19 112.9(4) . . ?
 F15 C23 F13 106.1(5) . . ?
 F14 C23 F15 106.6(5) . . ?
 F14 C23 C19 112.5(4) . . ?
 F14 C23 F13 105.7(5) . . ?
 F13 C23 C19 112.4(4) . . ?
 F13A C23 C19 122.7(8) . . ?
 F13A C23 F14A 110.6(8) . . ?
 F13A C23 F15A 104.2(8) . . ?
 F14A C23 C19 113.7(5) . . ?
 F14A C23 F15A 98.3(6) . . ?
 F15A C23 C19 103.4(6) . . ?
 F14B C23 C19 107.7(5) . . ?
 F15B C23 C19 119.3(7) . . ?
 F15B C23 F14B 108.8(7) . . ?
 F15B C23 F13B 108.4(8) . . ?
 F13B C23 C19 108.9(7) . . ?
 F13B C23 F14B 102.5(7) . . ?
 C11C C12C H12A 109.5 . . ?
 C11C C12C H12B 109.5 . . ?
 C11C C12C H12C 109.5 . . ?
 H12A C12C H12B 109.5 . . ?
 H12A C12C H12C 109.5 . . ?
 H12B C12C H12C 109.5 . . ?
 F20 C31 C27 110.5(7) . . ?
 F19 C31 F20 108.0(6) . . ?
 F19 C31 F21 108.0(6) . . ?
 F19 C31 C27 108.7(5) . . ?
 F21 C31 F20 106.2(6) . . ?
 F21 C31 C27 115.3(6) . . ?
 F22 C32 F24 106.3(6) . . ?
 F22 C32 F23 106.3(6) . . ?
 F22 C32 C29 113.3(7) . . ?
 F24 C32 C29 113.9(7) . . ?
 F23 C32 F24 104.4(6) . . ?
 F23 C32 C29 111.9(7) . . ?
 C9 B1 C1 110.65(10) . . ?
 C9 B1 C17 110.59(10) . . ?
 C25 B1 C9 109.51(10) . . ?
 C25 B1 C1 108.25(10) . . ?
 C25 B1 C17 107.83(10) . . ?
 C1 B1 C17 109.93(10) . . ?
 C11C C13C H13A 109.5 . . ?
 C11C C13C H13B 109.5 . . ?
 C11C C13C H13C 109.5 . . ?
 H13A C13C H13B 109.5 . . ?
 H13A C13C H13C 109.5 . . ?
 H13B C13C H13C 109.5 . . ?
 C15C C17C H17A 109.5 . . ?
 C15C C17C H17B 109.5 . . ?
 C15C C17C H17C 109.5 . . ?
 H17A C17C H17B 109.5 . . ?
 H17A C17C H17C 109.5 . . ?
 H17B C17C H17C 109.5 . . ?
 C11C C14C H14A 109.5 . . ?
 C11C C14C H14B 109.5 . . ?
 C11C C14C H14C 109.5 . . ?
 H14A C14C H14B 109.5 . . ?
 H14A C14C H14C 109.5 . . ?
 H14B C14C H14C 109.5 . . ?
 C15C C18C H18A 109.5 . . ?
 C15C C18C H18B 109.5 . . ?
 C15C C18C H18C 109.5 . . ?
 H18A C18C H18B 109.5 . . ?
 H18A C18C H18C 109.5 . . ?
 H18B C18C H18C 109.5 . . ?
 C15C C16C H16A 109.5 . . ?
 C15C C16C H16B 109.5 . . ?
 C15C C16C H16C 109.5 . . ?
 H16A C16C H16B 109.5 . . ?
 H16A C16C H16C 109.5 . . ?
 H16B C16C H16C 109.5 . . ?
 F20A C31A C27 116.2(10) . . ?
 F20A C31A F21A 105.6(9) . . ?
 F20A C31A F19A 104.6(9) . . ?
 F21A C31A C27 109.3(8) . . ?
 F19A C31A C27 115.4(8) . . ?
 F19A C31A F21A 104.7(8) . . ?
 F24A C32A C29 110.6(10) . . ?
 F24A C32A F22A 105.4(9) . . ?
 F23A C32A C29 113.4(10) . . ?
 F23A C32A F24A 106.0(9) . . ?
 F23A C32A F22A 107.5(9) . . ?
 F22A C32A C29 113.4(10) . . ?

loop_
  _geom_torsion_atom_site_label_1
  _geom_torsion_atom_site_label_2
  _geom_torsion_atom_site_label_3
  _geom_torsion_atom_site_label_4
  _geom_torsion
  _geom_torsion_site_symmetry_1
  _geom_torsion_site_symmetry_2
  _geom_torsion_site_symmetry_3
  _geom_torsion_site_symmetry_4
  _geom_torsion_publ_flag
 N2C C6C C5C N1C -4.39(16) . . . . ?
 N2C C6C C5C C4C 173.72(12) . . . . ?
 N2C C6C C7C C8C 0.22(19) . . . . ?
 N2C C10C C9C C8C -0.6(2) . . . . ?
 N1C C5C C4C C3C 1.0(2) . . . . ?
 N1C C1C C2C C3C 0.0(2) . . . . ?
 C9 C10 C11 C12 -0.1(2) . . . . ?
 C9 C10 C11 C15 178.70(12) . . . . ?
 C9 C14 C13 C12 -1.4(2) . . . . ?
 C9 C14 C13 C16 175.45(13) . . . . ?
 C6C N2C C10C C9C -0.2(2) . . . . ?
 C6C C5C C4C C3C -176.90(12) . . . . ?
 C6C C7C C8C C9C -1.0(2) . . . . ?
 C6C C7C C8C C15C 177.20(13) . . . . ?
 C2 C1 C6 C5 1.10(18) . . . . ?
 C2 C1 B1 C9 102.53(13) . . . . ?
 C2 C1 B1 C25 -17.47(16) . . . . ?
 C2 C1 B1 C17 -135.02(12) . . . . ?
 C2 C3 C4 C5 0.8(2) . . . . ?
 C2 C3 C7 F2 72.5(5) . . . . ?
 C2 C3 C7 F1 -47.0(4) . . . . ?
 C2 C3 C7 F3 -161.4(4) . . . . ?
 C2 C3 C7 F1A -109.5(9) . . . . ?
 C2 C3 C7 F2A 29.5(6) . . . . ?
 C2 C3 C7 F3A 135.5(6) . . . . ?
 C2 C3 C7 F1B -63.2(5) . . . . ?
 C2 C3 C7 F3B 175.5(5) . . . . ?
 C2 C3 C7 F2B 53.2(6) . . . . ?
 C25 C26 C27 C28 -0.6(2) . . . . ?
 C25 C26 C27 C31 -178.9(4) . . . . ?
 C25 C26 C27 C31A 173.3(5) . . . . ?
 C25 C30 C29 C28 -2.3(2) . . . . ?
 C25 C30 C29 C32 -179.1(4) . . . . ?
 C25 C30 C29 C32A 172.8(6) . . . . ?
 C18 C17 C22 C21 0.5(2) . . . . ?
 C18 C17 B1 C9 -36.89(16) . . . . ?
 C18 C17 B1 C25 82.82(14) . . . . ?
 C18 C17 B1 C1 -159.37(11) . . . . ?
 C18 C19 C20 C21 1.0(2) . . . . ?
 C18 C19 C23 F15 -161.4(5) . . . . ?
 C18 C19 C23 F14 77.8(5) . . . . ?
 C18 C19 C23 F13 -41.4(4) . . . . ?
 C18 C19 C23 F13A -145.5(9) . . . . ?
 C18 C19 C23 F14A -7.9(6) . . . . ?
 C18 C19 C23 F15A 97.6(5) . . . . ?
 C18 C19 C23 F14B -64.8(4) . . . . ?
 C18 C19 C23 F15B 59.7(8) . . . . ?
 C18 C19 C23 F13B -175.2(6) . . . . ?
 C1 C2 C3 C4 -1.4(2) . . . . ?
 C1 C2 C3 C7 179.47(12) . . . . ?
 C17 C18 C19 C20 -1.6(2) . . . . ?
 C17 C18 C19 C23 176.81(13) . . . . ?
 C17 C22 C21 C20 -1.1(2) . . . . ?
 C17 C22 C21 C24 178.90(14) . . . . ?
 C10 C9 C14 C13 1.55(19) . . . . ?
 C10 C9 B1 C25 140.61(12) . . . . ?
 C10 C9 B1 C1 21.37(16) . . . . ?
 C10 C9 B1 C17 -100.69(14) . . . . ?
 C10 C11 C12 C13 0.4(2) . . . . ?
 C10 C11 C15 F8 41.97(18) . . . . ?
 C10 C11 C15 F7 -76.89(16) . . . . ?
 C10 C11 C15 F9 163.08(13) . . . . ?
 C14 C9 C10 C11 -0.83(18) . . . . ?
 C14 C9 B1 C25 -40.65(15) . . . . ?
 C14 C9 B1 C1 -159.89(11) . . . . ?
 C14 C9 B1 C17 78.05(14) . . . . ?
 C14 C13 C16 F10 146.2(4) . . . . ?
 C14 C13 C16 F12 21.2(6) . . . . ?
 C14 C13 C16 F11 -103.1(4) . . . . ?
 C14 C13 C16 F10A 39.6(3) . . . . ?
 C14 C13 C16 F11A 158.1(5) . . . . ?
 C14 C13 C16 F12A -71.3(6) . . . . ?
 C3 C2 C1 C6 0.43(18) . . . . ?
 C3 C2 C1 B1 179.55(12) . . . . ?
 C6 C5 C4 C3 0.69(19) . . . . ?
 C6 C5 C8 F4A -143.8(9) . . . . ?
 C6 C5 C8 F6A -24.8(10) . . . . ?
 C6 C5 C8 F5A 96.2(11) . . . . ?
 C6 C5 C8 F5B -154.1(7) . . . . ?
 C6 C5 C8 F6B 79.7(7) . . . . ?
 C6 C5 C8 F4B -36.0(7) . . . . ?
 C6 C5 C8 F6 -12.9(6) . . . . ?
 C6 C5 C8 F4 -138.1(6) . . . . ?
 C6 C5 C8 F5 108.3(6) . . . . ?
 C6 C1 B1 C9 -78.39(14) . . . . ?
 C6 C1 B1 C25 161.61(11) . . . . ?
 C6 C1 B1 C17 44.05(15) . . . . ?
 C5C N1C C1C C2C -0.7(2) . . . . ?
 C5C C6C C7C C8C -179.72(12) . . . . ?
 C5C C4C C3C C2C -1.64(19) . . . . ?
 C5C C4C C3C C11C 177.20(13) . . . . ?
 C22 C17 B1 C9 151.14(12) . . . . ?
 C22 C17 B1 C25 -89.15(14) . . . . ?
 C22 C17 B1 C1 28.66(16) . . . . ?
 C22 C21 C20 C19 0.4(2) . . . . ?
 C22 C21 C24 F17 134.1(4) . . . . ?
 C22 C21 C24 F18 9.1(5) . . . . ?
 C22 C21 C24 F16 -109.9(4) . . . . ?
 C22 C21 C24 F17A 23.3(6) . . . . ?
 C22 C21 C24 F16A 137.8(4) . . . . ?
 C22 C21 C24 F18A -97.9(6) . . . . ?
 C7C C6C C5C N1C 175.54(13) . . . . ?
 C7C C6C C5C C4C -6.3(2) . . . . ?
 C7C C8C C9C C10C 1.2(2) . . . . ?
 C7C C8C C15C C17C -114.49(15) . . . . ?
 C7C C8C C15C C18C 126.82(15) . . . . ?
 C7C C8C C15C C16C 5.5(2) . . . . ?
 C26 C25 C30 C29 3.19(19) . . . . ?
 C26 C25 B1 C9 142.08(12) . . . . ?
 C26 C25 B1 C1 -97.21(14) . . . . ?
 C26 C25 B1 C17 21.69(16) . . . . ?
 C26 C27 C28 C29 1.6(2) . . . . ?
 C26 C27 C31 F20 25.4(7) . . . . ?
 C26 C27 C31 F19 -92.9(5) . . . . ?
 C26 C27 C31 F21 145.8(4) . . . . ?
 C26 C27 C31A F20A 35.7(10) . . . . ?
 C26 C27 C31A F21A 155.0(7) . . . . ?
 C26 C27 C31A F19A -87.3(9) . . . . ?
 C11 C12 C13 C14 0.3(2) . . . . ?
 C11 C12 C13 C16 -176.53(13) . . . . ?
 C12 C11 C15 F8 -139.21(14) . . . . ?
 C12 C11 C15 F7 101.93(15) . . . . ?
 C12 C11 C15 F9 -18.1(2) . . . . ?
 C12 C13 C16 F10 -36.9(4) . . . . ?
 C12 C13 C16 F12 -161.9(5) . . . . ?
 C12 C13 C16 F11 73.7(4) . . . . ?
 C12 C13 C16 F10A -143.6(3) . . . . ?
 C12 C13 C16 F11A -25.0(6) . . . . ?
 C12 C13 C16 F12A 105.6(5) . . . . ?
 C30 C25 C26 C27 -1.73(19) . . . . ?
 C30 C25 B1 C9 -44.33(15) . . . . ?
 C30 C25 B1 C1 76.38(14) . . . . ?
 C30 C25 B1 C17 -164.72(11) . . . . ?
 C30 C29 C28 C27 -0.2(2) . . . . ?
 C30 C29 C32 F22 -158.4(5) . . . . ?
 C30 C29 C32 F24 79.9(6) . . . . ?
 C30 C29 C32 F23 -38.2(7) . . . . ?
 C30 C29 C32A F24A 76.9(10) . . . . ?
 C30 C29 C32A F23A -42.1(11) . . . . ?
 C30 C29 C32A F22A -165.1(7) . . . . ?
 C4C C3C C2C C1C 1.1(2) . . . . ?
 C4C C3C C11C C12C -125.39(14) . . . . ?
 C4C C3C C11C C13C 115.01(15) . . . . ?
 C4C C3C C11C C14C -5.8(2) . . . . ?
 C19 C18 C17 C22 0.81(19) . . . . ?
 C19 C18 C17 B1 -171.66(12) . . . . ?
 C4 C5 C6 C1 -1.7(2) . . . . ?
 C4 C5 C8 F4A 35.0(9) . . . . ?
 C4 C5 C8 F6A 154.0(10) . . . . ?
 C4 C5 C8 F5A -84.9(11) . . . . ?
 C4 C5 C8 F5B 24.8(7) . . . . ?
 C4 C5 C8 F6B -101.4(7) . . . . ?
 C4 C5 C8 F4B 142.9(7) . . . . ?
 C4 C5 C8 F6 165.9(6) . . . . ?
 C4 C5 C8 F4 40.7(6) . . . . ?
 C4 C5 C8 F5 -72.9(6) . . . . ?
 C4 C3 C7 F2 -106.6(5) . . . . ?
 C4 C3 C7 F1 133.9(3) . . . . ?
 C4 C3 C7 F3 19.5(4) . . . . ?
 C4 C3 C7 F1A 71.4(9) . . . . ?
 C4 C3 C7 F2A -149.6(6) . . . . ?
 C4 C3 C7 F3A -43.6(6) . . . . ?
 C4 C3 C7 F1B 117.7(5) . . . . ?
 C4 C3 C7 F3B -3.6(6) . . . . ?
 C4 C3 C7 F2B -126.0(6) . . . . ?
 C8 C5 C6 C1 177.13(12) . . . . ?
 C8 C5 C4 C3 -178.15(12) . . . . ?
 C10C N2C C6C C5C -179.61(12) . . . . ?
 C10C N2C C6C C7C 0.5(2) . . . . ?
 C9C C8C C15C C17C 63.68(18) . . . . ?
 C9C C8C C15C C18C -55.02(19) . . . . ?
 C9C C8C C15C C16C -176.38(16) . . . . ?
 C1C N1C C5C C6C 178.27(11) . . . . ?
 C1C N1C C5C C4C 0.20(19) . . . . ?
 C20 C19 C23 F15 17.0(5) . . . . ?
 C20 C19 C23 F14 -103.8(5) . . . . ?
 C20 C19 C23 F13 137.0(4) . . . . ?
 C20 C19 C23 F13A 32.9(9) . . . . ?
 C20 C19 C23 F14A 170.5(6) . . . . ?
 C20 C19 C23 F15A -84.0(5) . . . . ?
 C20 C19 C23 F14B 113.6(4) . . . . ?
 C20 C19 C23 F15B -121.9(8) . . . . ?
 C20 C19 C23 F13B 3.2(7) . . . . ?
 C20 C21 C24 F17 -45.8(4) . . . . ?
 C20 C21 C24 F18 -170.9(5) . . . . ?
 C20 C21 C24 F16 70.2(4) . . . . ?
 C20 C21 C24 F17A -156.6(6) . . . . ?
 C20 C21 C24 F16A -42.2(5) . . . . ?
 C20 C21 C24 F18A 82.1(7) . . . . ?
 C15 C11 C12 C13 -178.43(13) . . . . ?
 C2C C3C C11C C12C 53.38(18) . . . . ?
 C2C C3C C11C C13C -66.21(18) . . . . ?
 C2C C3C C11C C14C 173.00(15) . . . . ?
 C15C C8C C9C C10C -177.04(14) . . . . ?
 C11C C3C C2C C1C -177.70(13) . . . . ?
 C7 C3 C4 C5 179.92(13) . . . . ?
 C28 C29 C32 F22 24.9(8) . . . . ?
 C28 C29 C32 F24 -96.8(6) . . . . ?
 C28 C29 C32 F23 145.1(5) . . . . ?
 C28 C29 C32A F24A -107.9(9) . . . . ?
 C28 C29 C32A F23A 133.2(8) . . . . ?
 C28 C29 C32A F22A 10.2(12) . . . . ?
 C28 C27 C31 F20 -152.9(5) . . . . ?
 C28 C27 C31 F19 88.8(5) . . . . ?
 C28 C27 C31 F21 -32.5(7) . . . . ?
 C28 C27 C31A F20A -150.6(7) . . . . ?
 C28 C27 C31A F21A -31.3(10) . . . . ?
 C28 C27 C31A F19A 86.4(8) . . . . ?
 C24 C21 C20 C19 -179.66(14) . . . . ?
 C23 C19 C20 C21 -177.42(14) . . . . ?
 C31 C27 C28 C29 180.0(3) . . . . ?
 C32 C29 C28 C27 176.5(4) . . . . ?
 B1 C9 C10 C11 177.98(12) . . . . ?
 B1 C9 C14 C13 -177.29(12) . . . . ?
 B1 C25 C26 C27 172.17(12) . . . . ?
 B1 C25 C30 C29 -170.84(12) . . . . ?
 B1 C1 C6 C5 -178.05(12) . . . . ?
 B1 C17 C22 C21 172.95(13) . . . . ?
 C31A C27 C28 C29 -171.6(5) . . . . ?
 C32A C29 C28 C27 -175.4(6) . . . . ?

_shelx_res_file
;
TITL c031219_2_2_a.res in P-1
    c031219_2_2.res
    created by SHELXL-2018/3 at 12:48:39 on 11-Dec-2019
REM Old TITL c031219_2_2 in P-1
REM SHELXT solution in P-1
REM R1 0.344, Rweak 0.038, Alpha 0.063, Orientation as input
REM Formula found by SHELXT: C48 B4 N3 F22
CELL 1.54184 12.9839 13.1496 16.8817 97.575 110.643 108.088
ZERR 2 0.0001 0.0001 0.0001 0.001 0.001 0.001
LATT 1
SFAC C H B F N
UNIT 100 74 2 48 4
SADI F2 C7 F2B C7 F1B C7 F3 C7 F3A C7 F1 C7 F3B C7 F1A C7 F2A C7
SADI F22 C32 F23A C32A F24A C32A F24 C32 F22A C32A F23 C32
RIGU F10 F12 F11 C16 F10A F11A F12A C13
RIGU F22 F24 F23 C32 F24A F23A F22A C32A C29
RIGU C21 F17 F18 F16 C24 F17A F16A F18A
SADI C32A C29 C32 C29
SIMU F22 F24 F23 C32 F24A F23A F22A C32A
SIMU F10 F12 F11 C16 F10A F11A F12A
SADI F22 F23 F23 F24 F24 F22 F22A F23A F23A F24A F24A F22A
SIMU F17 F18 F16 C24 F17A F16A F18A
SADI F11A C16 F12 C16 F10A C16 F11 C16 F12A C16 F10 C16
SADI F13 F14 F14 F15 F15 F13 F13A F14A F14A F15A F15A F13A F13B F14B F14B =
 F15B F15B F13B
SADI F4A F5A F5A F6A F6A F4A F4B F5B F5B F6B F6B F4B F4 F5 F5 F6 F6 F4
SADI F17 C24 F16A C24 F17A C24 F18 C24 F18A C24 F16 C24
SADI F5B C8 F5A C8 F4A C8 F6B C8 F5 C8 F4B C8 F6A C8 F6 C8 F4 C8
RIGU F2 F1 F3 C7 F1A F2A F3A F1B F3B F2B C3
SADI F1 F2 F2 F3 F3 F1 F1A F2A F2A F3A F3A F1A F1B F2B F2B F3B F3B F1B
RIGU C5 F4A F6A F5A C8 F5B F6B F4B F6 F4 F5
SIMU F4A F6A F5A C8 F5B F6B F4B F6 F4 F5
SIMU F2 F1 F3 C7 F1A F2A F3A F1B F3B F2B
SADI F3 C7 F2B C7 F1B C7 F2 C7 F3A C7 F1 C7 F3B C7 F1A C7 F2A C7
RIGU F20 F19 F21 C31 F20A C31A F21A F19A C27
SADI F20 C31 F21A C31A F20A C31A F19 C31 F19A C31A F21 C31
SIMU F20 F19 F21 C31 F20A C31A F21A F19A
SADI C31A C27 C31 C27
SADI F19 F20 F20 F21 F21 F19 F19A F20A F20A F21A F21A F19A
RIGU F15 F14 C19 F13 C23 F13A F14A F15A F14B F15B F13B
SADI F14 C23 F15 C23 F15B C23 F13 C23 F14B C23 F13A C23 F13B C23 F14A C23 =
 F15A C23
SIMU F15 F14 F13 C23 F13A F14A F15A F14B F15B F13B
SADI F16 F17 F17 F18 F18 F16 F16A F17A F17A F18A F18A F16A
SADI F10 F11 F11 F12 F12 F10 F10A F11A F11A F12A F12A F10A
ISOR 0.01 0.02 F2 F1 F3 C7 F1A F2A F3A F1B F3B F2B F4A F6A F5A C8 F5B F6B =
 F4B F6 F4 F5 F17 F18 F16 C24 F17A F16A F18A F15 F14 F13 C23 F13A F14A F15A =
 F14B F15B F13B F10 F12 F11 C16 F10A F11A F12A F22 F24 F23 C32 F24A F23A =
 F22A C32A F20 F19 F21 C31 F20A C31A F21A F19A F8 F7 F9 C15
DFIX 0.93 0.01 N2C H2C
SUMP 1 0.0001 1 2 1 3 1 4

L.S. 8
PLAN  60
CONF
BOND $H
list 4
MORE -1
fmap 2
acta
OMIT 12 -13 2
OMIT -14 9 10
REM <olex2.extras>
REM <HklSrc "%.\\c031219_2_2.hkl">
REM </olex2.extras>

WGHT    0.044000    1.171000
FVAR       0.40673   0.45275   0.22207   0.32515   0.54421
F8    4    0.149305    0.129436    0.558713    11.00000    0.02484    0.03252 =
         0.06064   -0.00066    0.01637    0.00932
PART 1
F17   4    0.826955    0.850199    0.897674    51.00000    0.05706    0.02793 =
         0.04113   -0.00940    0.03104   -0.00202
PART 0
PART 2
F4A   4    0.349037    0.439761    0.972611    31.00000    0.00815    0.01105 =
         0.02055    0.00381    0.00890    0.00605
PART 0
PART 1
F20   4    1.063163    0.590320    0.946226    51.00000    0.02402    0.03091 =
         0.04365   -0.00961    0.00986    0.00721
PART 0
F7    4    0.178447   -0.020368    0.566685    11.00000    0.04078    0.03084 =
         0.08483    0.02169    0.03613    0.00741
PART 1
F22   4    0.939007    0.080652    0.869637    51.00000    0.03562    0.03631 =
         0.03683    0.01330    0.00787    0.02479
PART 0
PART 2
F6A   4    0.338931    0.484170    0.852725    31.00000    0.01493    0.04996 =
         0.01873    0.01168    0.00875    0.02298
PART 0
PART 1
F10   4    0.475072    0.032543    0.386081    51.00000    0.05615    0.02570 =
         0.03274   -0.00143    0.02498    0.01638
F15   4    0.766381    0.739763    0.591494    21.00000    0.02458    0.03251 =
         0.02116    0.01125    0.01275    0.00077
PART 0
F9    4    0.125810    0.018051    0.443203    11.00000    0.02633    0.08136 =
         0.03574   -0.01659    0.00436   -0.00402
PART 2
F5A   4    0.220190    0.325833    0.848814    31.00000    0.01887    0.03152 =
         0.03252   -0.00789    0.00109    0.01494
PART 0
PART 1
F24   4    0.842523    0.043356    0.729721    51.00000    0.05873    0.04678 =
         0.03532   -0.00058    0.01223    0.03512
F19   4    1.125400    0.521352    0.858067    51.00000    0.02778    0.03461 =
         0.05761   -0.00252    0.02938    0.00089
F12   4    0.641763    0.163271    0.464169    51.00000    0.02956    0.10654 =
         0.03880   -0.02309    0.02014   -0.00591
F21   4    1.153908    0.482152    0.981842    51.00000    0.02279    0.04956 =
         0.03980   -0.00502   -0.00314    0.01345

PART 0
N2C   5    0.609413    0.170570    0.251649    11.00000    0.02526    0.02813 =
         0.02374    0.00412    0.01262    0.00858
H2C   2    0.561112    0.203940    0.261716    11.00000   -1.20000

PART 1
F18   4    0.733249    0.735307    0.950637    51.00000    0.10694    0.02476 =
         0.06005    0.00047    0.06704    0.00523

PART 0
N1C   5    0.648470    0.378794    0.307146    11.00000    0.03022    0.03200 =
         0.02435    0.00988    0.01442    0.01614

PART 1
F23   4    0.748401    0.020768    0.810776    51.00000    0.03455    0.03226 =
         0.09044    0.02692    0.02377    0.01703
F2    4    0.703325    0.258580    1.077529    21.00000    0.05266    0.05953 =
         0.04053    0.03004   -0.01299   -0.00652
F16   4    0.640318    0.807186    0.857162    51.00000    0.03716    0.02865 =
         0.10402   -0.01697    0.02497    0.01068
F14   4    0.594715    0.610121    0.511522    21.00000    0.04512    0.04019 =
         0.00997    0.00264   -0.00008   -0.01212
F1    4    0.602746    0.106391    0.977813    21.00000    0.09465    0.05432 =
         0.04690    0.03089    0.03796    0.05742
PART 0
C9    1    0.521934    0.253279    0.654053    11.00000    0.02209    0.01736 =
         0.01989    0.00718    0.00942    0.00817

C6C   1    0.719213    0.242469    0.269091    11.00000    0.02355    0.02495 =
         0.01612    0.00573    0.00795    0.00752
C2    1    0.598659    0.274154    0.888253    11.00000    0.01890    0.01993 =
         0.02001    0.00507    0.00710    0.00637
AFIX  43
H2    2    0.658084    0.248021    0.890095    11.00000   -1.20000
AFIX   0
C25   1    0.741594    0.329668    0.783850    11.00000    0.02122    0.02405 =
         0.01788    0.00588    0.01051    0.00852
PART 1
F11   4    0.493337    0.194959    0.377104    51.00000    0.10266    0.06853 =
         0.06161    0.04734    0.06773    0.05925
PART 0
C18   1    0.648769    0.500318    0.664457    11.00000    0.02173    0.02266 =
         0.02034    0.00663    0.00809    0.00894
AFIX  43
H18   2    0.630222    0.443873    0.616150    11.00000   -1.20000
AFIX   0
C5    1    0.425061    0.352526    0.888236    11.00000    0.01969    0.02304 =
         0.01986    0.00316    0.00804    0.00502
C1    1    0.559368    0.326173    0.823101    11.00000    0.01733    0.01670 =
         0.01661    0.00284    0.00582    0.00269
C17   1    0.639218    0.472250    0.739295    11.00000    0.01680    0.02075 =
         0.02179    0.00629    0.00833    0.00716
C10   1    0.400127    0.196595    0.630566    11.00000    0.02336    0.01932 =
         0.02027    0.00663    0.01051    0.00811
AFIX  43
H10   2    0.369372    0.209248    0.671307    11.00000   -1.20000
AFIX   0
C14   1    0.561503    0.228343    0.589258    11.00000    0.02300    0.02032 =
         0.02401    0.00621    0.01175    0.00720
AFIX  43
H14   2    0.642011    0.262321    0.601970    11.00000   -1.20000
AFIX   0
C3    1    0.551646    0.260184    0.950553    11.00000    0.02247    0.02365 =
         0.01893    0.00712    0.00699    0.00523
PART 1
F3    4    0.525419    0.164900    1.056094    21.00000    0.05264    0.06629 =
         0.05326    0.04567    0.03489    0.03054
PART 0
C6    1    0.470298    0.363914    0.825089    11.00000    0.02058    0.02025 =
         0.01842    0.00590    0.00733    0.00623
AFIX  43
H6    2    0.440264    0.397925    0.782476    11.00000   -1.20000
AFIX   0

C5C   1    0.743150    0.360762    0.303999    11.00000    0.02725    0.02582 =
         0.01780    0.00705    0.00978    0.01184
C22   1    0.667155    0.561696    0.809118    11.00000    0.02475    0.02277 =
         0.02533    0.00648    0.01444    0.00667
AFIX  43
H22   2    0.662791    0.547377    0.860589    11.00000   -1.20000
AFIX   0

C7C   1    0.797563    0.200796    0.253271    11.00000    0.02239    0.02373 =
         0.02198    0.00421    0.00823    0.00738
AFIX  43
H7C   2    0.873911    0.249594    0.265234    11.00000   -1.20000
AFIX   0

C26   1    0.851350    0.419419    0.827472    11.00000    0.02193    0.02626 =
         0.02375    0.00277    0.01194    0.00759
AFIX  43
H26   2    0.853215    0.491206    0.831119    11.00000   -1.20000
AFIX   0
C11   1    0.323314    0.121855    0.548264    11.00000    0.02289    0.01838 =
         0.02391    0.00467    0.00875    0.00646
C12   1    0.364431    0.100162    0.485243    11.00000    0.02866    0.01902 =
         0.02078    0.00246    0.00848    0.00652
AFIX  43
H12   2    0.313099    0.050640    0.430254    11.00000   -1.20000
AFIX   0
C30   1    0.745951    0.224075    0.778794    11.00000    0.02150    0.02530 =
         0.02477    0.00680    0.01104    0.00927
AFIX  43
H30   2    0.675548    0.161796    0.747823    11.00000   -1.20000
AFIX   0

C4C   1    0.855499    0.443630    0.333005    11.00000    0.02825    0.02483 =
         0.02335    0.00739    0.01239    0.01211
AFIX  43
H4C   2    0.917629    0.426214    0.328275    11.00000   -1.20000
AFIX   0

C13   1    0.484795    0.154763    0.506839    11.00000    0.03130    0.02048 =
         0.02207    0.00508    0.01349    0.00974
C19   1    0.685127    0.609969    0.659684    11.00000    0.02543    0.02662 =
         0.02613    0.01237    0.01169    0.01145
C4    1    0.465272    0.299543    0.951776    11.00000    0.02288    0.02725 =
         0.01880    0.00569    0.01051    0.00479
AFIX  43
H4    2    0.434771    0.290945    0.993818    11.00000   -1.20000
AFIX   0

C8C   1    0.764951    0.087423    0.219827    11.00000    0.02574    0.02413 =
         0.01976    0.00434    0.00688    0.00808
C21   1    0.701140    0.671012    0.803880    11.00000    0.02938    0.02114 =
         0.03401    0.00589    0.01910    0.00763
C29   1    0.851986    0.209059    0.818508    11.00000    0.02787    0.03382 =
         0.02758    0.01002    0.01426    0.01720
C3C   1    0.875000    0.553115    0.369274    11.00000    0.03410    0.02368 =
         0.02157    0.00810    0.01262    0.01219
PART 1
F13   4    0.750991    0.572435    0.549336    21.00000    0.10404    0.05627 =
         0.04605    0.03275    0.05573    0.04963
PART 0
C8    1    0.334214    0.398891    0.890006    11.00000    0.02730    0.03189 =
         0.02646    0.00544    0.01411    0.01040

C10C  1    0.573225    0.060254    0.220142    11.00000    0.02668    0.02850 =
         0.02980    0.00339    0.01294    0.00289
AFIX  43
H10C  2    0.496518    0.013367    0.209172    11.00000   -1.20000
AFIX   0
C9C   1    0.649379    0.017122    0.204259    11.00000    0.02956    0.02200 =
         0.02694    0.00159    0.01049    0.00494
AFIX  43
H9C   2    0.624514   -0.059310    0.182993    11.00000   -1.20000
AFIX   0
C1C   1    0.666509    0.483942    0.340379    11.00000    0.03822    0.03450 =
         0.02864    0.01267    0.01882    0.02338
AFIX  43
H1C   2    0.602151    0.499124    0.342761    11.00000   -1.20000
AFIX   0

C27   1    0.957757    0.404851    0.865562    11.00000    0.02029    0.03659 =
         0.02543   -0.00144    0.01015    0.00808
C20   1    0.710910    0.696623    0.728889    11.00000    0.02863    0.02081 =
         0.03786    0.01244    0.01802    0.01018
AFIX  43
H20   2    0.734038    0.769671    0.725368    11.00000   -1.20000
AFIX   0
C15   1    0.195029    0.062814    0.528819    11.00000    0.02636    0.02493 =
         0.03138   -0.00083    0.01075    0.00407

C2C   1    0.775805    0.571623    0.371491    11.00000    0.04297    0.02653 =
         0.02637    0.01002    0.01818    0.01984
AFIX  43
H2CA  2    0.783107    0.643238    0.393986    11.00000   -1.20000
AFIX   0
C15C  1    0.847912    0.039896    0.197968    11.00000    0.02777    0.02425 =
         0.03449    0.00174    0.01107    0.01053
C11C  1    0.997532    0.647345    0.406177    11.00000    0.03851    0.02149 =
         0.03500    0.00590    0.01715    0.00995

C7    1    0.598054    0.202670    1.017552    11.00000    0.02813    0.03924 =
         0.02555    0.01684    0.01054    0.00964
C28   1    0.959526    0.299660    0.862623    11.00000    0.02361    0.04467 =
         0.02595    0.00485    0.01039    0.01807
AFIX  43
H28   2    1.030607    0.290088    0.889397    11.00000   -1.20000
AFIX   0
C16   1    0.529758    0.137619    0.438160    11.00000    0.04211    0.02724 =
         0.02980    0.00353    0.02102    0.01047
C24   1    0.728318    0.764580    0.879135    11.00000    0.04681    0.02149 =
         0.04754    0.00503    0.03175    0.00567
C23   1    0.699175    0.633310    0.578710    11.00000    0.04907    0.03087 =
         0.03259    0.01757    0.01952    0.01439

C12C  1    1.029140    0.706389    0.501197    11.00000    0.04601    0.02817 =
         0.02857    0.00645    0.00941    0.01234
AFIX 137
H12A  2    0.973093    0.739633    0.501695    11.00000   -1.50000
H12B  2    1.108060    0.763066    0.526115    11.00000   -1.50000
H12C  2    1.026042    0.653410    0.535237    11.00000   -1.50000
AFIX   0

PART 1
C31   1    1.076358    0.499299    0.914046    51.00000    0.01473    0.03311 =
         0.02993   -0.00510    0.00779    0.00979
C32   1    0.846713    0.089628    0.807638    51.00000    0.02865    0.02701 =
         0.03511    0.01034    0.00876    0.01978
PART 0
B1    3    0.613723    0.344660    0.749174    11.00000    0.01797    0.01900 =
         0.01811    0.00488    0.00812    0.00613

C13C  1    0.993483    0.729957    0.349989    11.00000    0.06466    0.03007 =
         0.03683    0.01053    0.02694    0.00846
AFIX 137
H13A  2    0.973840    0.692852    0.290605    11.00000   -1.50000
H13B  2    1.069978    0.790152    0.373483    11.00000   -1.50000
H13C  2    0.934099    0.758552    0.350725    11.00000   -1.50000
AFIX   0
C17C  1    0.792418   -0.011765    0.098072    11.00000    0.04493    0.05350 =
         0.03804    0.00552    0.01994    0.02476
AFIX 137
H17A  2    0.715307   -0.069142    0.080393    11.00000   -1.50000
H17B  2    0.842981   -0.043032    0.083069    11.00000   -1.50000
H17C  2    0.784301    0.044610    0.068355    11.00000   -1.50000
AFIX   0
C14C  1    1.094455    0.604419    0.406554    11.00000    0.03318    0.02767 =
         0.07927   -0.00398    0.02430    0.00271
AFIX 137
H14A  2    1.096583    0.551876    0.440949    11.00000   -1.50000
H14B  2    1.170397    0.665563    0.431595    11.00000   -1.50000
H14C  2    1.077229    0.568871    0.347355    11.00000   -1.50000
AFIX   0
C18C  1    0.859810   -0.050930    0.244686    11.00000    0.06128    0.05294 =
         0.05818    0.02552    0.02910    0.03875
AFIX 137
H18A  2    0.896133   -0.018908    0.307183    11.00000   -1.50000
H18B  2    0.908535   -0.083654    0.228393    11.00000   -1.50000
H18C  2    0.782213   -0.107115    0.227742    11.00000   -1.50000
AFIX   0
C16C  1    0.971533    0.128541    0.225034    11.00000    0.03121    0.03527 =
         0.09779   -0.00948    0.02648    0.00932
AFIX 137
H16A  2    0.964751    0.184983    0.195124    11.00000   -1.50000
H16B  2    1.020359    0.095154    0.209605    11.00000   -1.50000
H16C  2    1.007327    0.161303    0.287416    11.00000   -1.50000
AFIX   0

PART 2
F1A   4    0.531860    0.111529    1.010537    31.00000    0.07269    0.05435 =
         0.06527    0.04562   -0.00402   -0.01643
F2A   4    0.708649    0.216725    1.036176    31.00000    0.05075    0.08787 =
         0.05762    0.04989    0.02814    0.04790
F3A   4    0.615813    0.270708    1.101105    31.00000    0.11482    0.08873 =
         0.02259    0.02531    0.02213    0.06829
PART 0
PART 3
F1B   4    0.574858    0.096133    0.979871    41.00000    0.05577    0.01675 =
         0.02641    0.01299   -0.00915   -0.00898
F3B   4    0.555413    0.199703    1.077203    41.00000    0.04977    0.09689 =
         0.03227    0.04336    0.02746    0.03860
F2B   4    0.715970    0.247607    1.060598    41.00000    0.01494    0.03125 =
         0.02716    0.01609   -0.00247   -0.00214
F5B   4    0.327837    0.425868    0.966653    41.00000    0.05474    0.07482 =
         0.04998    0.03009    0.04192    0.03528
F6B   4    0.221873    0.335610    0.830771    41.00000    0.02248    0.04638 =
         0.07512    0.00009    0.00413    0.01423
F4B   4    0.359268    0.496859    0.866505    41.00000    0.03236    0.03581 =
         0.03858    0.01602    0.01426    0.02180
PART 0
PART 1
F6    4    0.318117    0.467636    0.841725    21.00000    0.05481    0.08361 =
         0.05534    0.04630    0.03763    0.05252
F4    4    0.361414    0.446710    0.973478    21.00000    0.03188    0.03915 =
         0.03083   -0.00528    0.02001    0.00915
F5    4    0.227409    0.312215    0.862163    21.00000    0.01839    0.04756 =
         0.04806   -0.00278    0.00774    0.01285
PART 0
PART 2
F20A  4    1.055348    0.602526    0.934514   -51.00000    0.02344    0.03433 =
         0.07540   -0.00393    0.00914    0.00589
C31A  1    1.066787    0.512044    0.900000   -51.00000    0.02438    0.05274 =
         0.03453    0.00309    0.00471    0.01734
F21A  4    1.156572    0.501988    0.964271   -51.00000    0.03018    0.06541 =
         0.08062    0.00150   -0.01529    0.01743
F19A  4    1.110181    0.540389    0.841434   -51.00000    0.06541    0.08932 =
         0.05163   -0.01062    0.03393   -0.03470
F13A  4    0.779330    0.721143    0.580819    31.00000    0.05417    0.07977 =
         0.04244    0.01530    0.03428   -0.00069
F14A  4    0.688543    0.543599    0.522244    31.00000    0.14072    0.06261 =
         0.04200    0.02858    0.06141    0.04329
F15A  4    0.589389    0.641946    0.528074    31.00000    0.06694    0.04882 =
         0.01864    0.00688   -0.00149    0.01280
PART 0
PART 3
F14B  4    0.790480    0.604383    0.573978    41.00000    0.07701    0.06803 =
         0.05190    0.03687    0.05305    0.04802
F15B  4    0.608409    0.588975    0.503542    41.00000    0.05394    0.09469 =
         0.03305    0.00825    0.02060   -0.00583
F13B  4    0.743762    0.744662    0.590936    41.00000    0.06222    0.03686 =
         0.05564    0.03155    0.03876    0.02234
PART 0
PART 2
F17A  4    0.760123    0.736960    0.957665   -51.00000    0.13106    0.02674 =
         0.02943    0.00370    0.03471    0.01087
F16A  4    0.824926    0.853483    0.893953   -51.00000    0.03864    0.01928 =
         0.05204    0.01220    0.01779    0.00200
F18A  4    0.641696    0.795623    0.870829   -51.00000    0.07470    0.08716 =
         0.08667   -0.02138    0.04493    0.04085
F10A  4    0.643553    0.135945    0.477114   -51.00000    0.04399    0.04264 =
         0.04695    0.00150    0.03277    0.01284
F11A  4    0.467730    0.045317    0.376066   -51.00000    0.04106    0.06786 =
         0.03645   -0.01924    0.01801   -0.00037
F12A  4    0.554256    0.222277    0.405242   -51.00000    0.11126    0.05593 =
         0.06928    0.04225    0.07620    0.05072
F24A  4    0.833014    0.043222    0.741937   -51.00000    0.12206    0.05820 =
         0.05510   -0.00674    0.00756    0.06375
F23A  4    0.762739    0.038145    0.838094   -51.00000    0.08952    0.06087 =
         0.17297    0.07627    0.08253    0.05417
F22A  4    0.951800    0.099391    0.876900   -51.00000    0.06849    0.05634 =
         0.07076    0.00852    0.00111    0.04639
C32A  1    0.849895    0.099331    0.820049   -51.00000    0.04210    0.05392 =
         0.05322    0.01071    0.01953    0.02776
HKLF 4


REM  c031219_2_2_a.res in P-1
REM wR2 = 0.1037, GooF = S = 1.075, Restrained GooF = 1.098 for all data
REM R1 = 0.0389 for 9211 Fo > 4sig(Fo) and 0.0463 for all 10503 data
REM 995 parameters refined using 2008 restraints

END

WGHT      0.0440      1.1710

REM Highest difference peak  0.334,  deepest hole -0.283,  1-sigma level  0.050
Q1    1   0.9811  0.1104  0.2881  11.00000  0.05    0.33
Q2    1   0.6777  0.3384  0.7681  11.00000  0.05    0.29
Q3    1   0.8434  0.0615  0.1163  11.00000  0.05    0.29
Q4    1   0.6242  0.4041  0.7449  11.00000  0.05    0.26
Q5    1   0.5011  0.1485  0.4712  11.00000  0.05    0.24
Q6    1   0.2607  0.1026  0.5377  11.00000  0.05    0.24
Q7    1   0.9389  0.6024  0.3891  11.00000  0.05    0.23
Q8    1   0.6935  0.6225  0.6244  11.00000  0.05    0.22
Q9    1   0.5186  0.1617  0.5411  11.00000  0.05    0.22
Q10   1   0.5567  0.2894  0.7017  11.00000  0.05    0.21
Q11   1   0.4760  0.2217  0.6506  11.00000  0.05    0.21
Q12   1   0.4576  0.3404  0.9247  11.00000  0.05    0.21
Q13   1   0.3593  0.1640  0.5865  11.00000  0.05    0.21
Q14   1   0.4361  0.1194  0.4987  11.00000  0.05    0.21
Q15   1   0.8007  0.4026  0.3281  11.00000  0.05    0.21
Q16   1   0.7327  0.3086  0.2928  11.00000  0.05    0.20
Q17   1   0.5646  0.0565  0.4273  11.00000  0.05    0.20
Q18   1   0.5801  0.3226  0.7827  11.00000  0.05    0.20
Q19   1   0.5754  0.2366  0.9806  11.00000  0.05    0.20
Q20   1   0.4472  0.1200  0.3499  11.00000  0.05    0.19
Q21   1   0.3386  0.1193  0.5162  11.00000  0.05    0.19
Q22   1   0.7165  0.6460  0.6974  11.00000  0.05    0.19
Q23   1   0.6429  0.5581  0.6530  11.00000  0.05    0.19
Q24   1   0.5650  0.2519  0.9140  11.00000  0.05    0.19
Q25   1   0.8096  0.0670  0.2082  11.00000  0.05    0.18
Q26   1   0.6414  0.7140  0.9091  11.00000  0.05    0.18
Q27   1   1.0217  0.1572  0.3320  11.00000  0.05    0.18
Q28   1   0.6570  0.7037  0.5549  11.00000  0.05    0.18
Q29   1   0.7127  0.7122  0.8416  11.00000  0.05    0.18
Q30   1   0.1383  0.1436  0.5078  11.00000  0.05    0.18
Q31   1   0.5969  0.3276  0.8699  11.00000  0.05    0.18
Q32   1   0.9008  0.2590  0.8307  11.00000  0.05    0.17
Q33   1   0.6352  0.4840  0.7030  11.00000  0.05    0.17
Q34   1   0.8144  0.2196  0.8240  11.00000  0.05    0.17
Q35   1   0.7993 -0.0937  0.1832  11.00000  0.05    0.17
Q36   1   0.7360  0.2817  0.7684  11.00000  0.05    0.17
Q37   1   0.1794  0.0384  0.5998  11.00000  0.05    0.17
Q38   1   0.6443  0.5090  0.7700  11.00000  0.05    0.17
Q39   1   0.8573  0.5012  0.3411  11.00000  0.05    0.17
Q40   1   0.6373  0.0429  0.2440  11.00000  0.05    0.16
Q41   1   0.6689  0.6121  0.8009  11.00000  0.05    0.16
Q42   1   0.5024  0.3211  0.8110  11.00000  0.05    0.16
Q43   1   1.0455  0.6219  0.4068  11.00000  0.05    0.16
Q44   1   1.0940  0.5361  0.3834  11.00000  0.05    0.15
Q45   1   0.8362  0.5566  0.3880  11.00000  0.05    0.15
Q46   1   0.5283  0.2972  0.9623  11.00000  0.05    0.15
Q47   1   0.7804  0.1454  0.2357  11.00000  0.05    0.15
Q48   1   0.7220  0.2454  0.4993  11.00000  0.05    0.15
Q49   1   1.0690  0.5945  0.8261  11.00000  0.05    0.15
Q50   1   0.1605 -0.0361  0.4607  11.00000  0.05    0.15
Q51   1   0.6886 -0.0841  0.7600  11.00000  0.05    0.15
Q52   1   0.4605  0.3636  0.8639  11.00000  0.05    0.15
Q53   1   0.6970  0.1425  1.0096  11.00000  0.05    0.15
Q54   1   1.0012  0.6990  0.3838  11.00000  0.05    0.15
Q55   1   0.8025  0.1686  1.0713  11.00000  0.05    0.15
Q56   1   0.8018  0.3803  0.8191  11.00000  0.05    0.15
Q57   1   0.5914  0.3193  0.3148  11.00000  0.05    0.15
Q58   1   0.1305  0.1423  0.4529  11.00000  0.05    0.15
Q59   1   0.5000  0.0000  0.5000  10.50000  0.05    0.14
Q60   1   0.8397  0.0822  0.8988  11.00000  0.05    0.14
;
_shelx_res_checksum                10945
_shelx_hkl_file
;
   0   0   1   36.96    1.35
   0   0   1   36.90    1.38
   0   0   2   39.33    1.65
   0   0  -2   38.76    1.52
   0   0   2   39.05    1.71
   0   0  -3 2201.91   64.09
   0   0   3 2061.10   64.34
   0   0   3 2213.96   64.49
   0   0  -4  187.25    6.18
   0   0   4  184.57    5.88
   0   0  -4  181.58    6.20
   0   0  -4  181.77    6.20
   0   0   4  181.06    6.68
   0   0   4  183.89    6.54
   0   0  -5  227.84    7.61
   0   0   5  230.33    8.28
   0   0  -5  220.54    7.57
   0   0   5  227.89    8.24
   0   0  -5  226.10    7.64
   0   0   5  230.52    8.09
   0   0   5  225.70    7.20
   0   0   5  214.59    7.21
   0   0   6    7.60    0.57
   0   0  -6    6.08    0.82
   0   0  -6    7.54    0.87
   0   0   6    9.04    1.13
   0   0   6    8.49    0.65
   0   0  -6    7.04    0.87
   0   0  -6    7.78    0.86
   0   0  -7    0.48    0.55
   0   0   7    0.36    0.48
   0   0  -7    0.51    0.48
   0   0  -7    1.31    0.58
   0   0   7    0.64    0.20
   0   0   7    0.48    0.44
   0   0   7   -0.14    0.53
   0   0   8   38.15    2.92
   0   0  -8   49.85    2.71
   0   0  -8   38.78    2.46
   0   0  -8   42.61    2.48
   0   0   8   45.11    3.26
   0   0   8   41.79    2.96
   0   0  -9    4.21    0.70
   0   0  -9    3.87    0.92
   0   0   9    3.34    1.05
   0   0  -9    7.18    1.09
   0   0  -9    3.95    0.93
   0   0   9    3.69    0.94
   0   0   9    3.49    1.11
   0   0 -10   81.16    4.23
   0   0 -10   79.38    3.93
   0   0  10   75.87    4.04
   0   0  10   77.59    4.83
   0   0  10   84.54    4.52
   0   0 -10   76.52    4.05
   0   0  10   79.54    5.23
   0   0 -10   79.74    4.08
   0   0 -10   83.23    4.11
   0   0  10   79.01    4.40
   0   0  11   14.01    1.79
   0   0  11   11.38    1.48
   0   0  11   13.79    1.74
   0   0 -11   11.39    1.41
   0   0  11   14.15    2.20
   0   0  11   12.54    2.00
   0   0  11   12.49    1.46
   0   0 -11   12.60    1.55
   0   0 -11   14.15    1.61
   0   0 -11   13.83    1.46
   0   0 -11   11.63    2.37
   0   0  12    2.98    0.86
   0   0 -12    6.29    1.87
   0   0 -12    5.51    1.02
   0   0 -12    4.02    0.99
   0   0  12    4.72    0.99
   0   0 -12    4.84    1.13
   0   0  12    4.84    1.17
   0   0  12    5.98    1.48
   0   0  12    6.06    1.24
   0   0 -13  271.81   13.24
   0   0  13  267.93   11.95
   0   0 -13  260.65   10.30
   0   0 -13  253.93    9.68
   0   0 -13  294.67   14.25
   0   0  13  264.05    9.94
   0   0  13  263.96   10.85
   0   0 -13  258.54    9.64
   0   0  13  261.27   10.36
   0   0  14   19.32    1.87
   0   0  14   16.97    1.64
   0   0  14   19.70    2.09
   0   0 -14   15.39    2.93
   0   0 -14   18.41    2.06
   0   0 -14   22.19    2.05
   0   0  14   19.97    2.25
   0   0  14   22.34    2.81
   0   0 -14   19.62    1.74
   0   0 -14   16.57    1.87
   0   0 -14   17.55    1.62
   0   0  15    0.39    0.43
   0   0 -15    0.13    0.58
   0   0 -15    0.39    0.83
   0   0  15    0.55    0.60
   0   0  15    0.51    0.68
   0   0 -15    0.19    0.44
   0   0  15    0.73    0.61
   0   0 -15   -0.28    0.70
   0   0  16    9.55    1.22
   0   0 -16    9.21    1.28
   0   0 -16   10.96    1.45
   0   0  16    8.82    1.38
   0   0  16   10.30    1.13
   0   0  17    2.76    0.68
   0   0 -17    2.35    0.60
   0   0 -17    2.84    0.75
   0   0 -17    3.58    0.89
   0   0  17    3.56    0.84
   0   0  18    2.46    0.60
   0   0 -18    1.96    0.62
   0   0 -18    1.35    0.42
   0   0 -19    1.84    0.41
   0   0 -19    0.51    0.30
   0   0  19    1.65    0.38
   0   1 -19    0.23    0.21
   0   1 -19    0.28    0.32
   0  -1  19    0.77    0.36
   0   1 -19   -0.09    0.31
   0   1 -18    8.77    1.08
   0  -1  18    8.92    1.06
   0   1 -18    9.01    0.98
   0  -1  17    1.67    0.52
   0   1 -17    1.65    0.49
   0   1 -17    1.36    0.63
   0  -1  17    1.25    0.48
   0  -1  17    1.02    0.60
   0   1 -17    1.54    0.74
   0  -1  16   44.54    2.82
   0  -1  16   48.58    3.40
   0   1 -16   49.65    3.25
   0  -1  16   51.23    2.87
   0   1 -16   50.82    2.84
   0   1 -16   48.65    3.03
   0  -1  16   50.20    2.93
   0  -1  15    8.69    1.29
   0  -1  15   13.06    1.50
   0  -1  15    7.36    1.41
   0  -1  15    9.31    1.48
   0   1 -15   10.20    1.52
   0  -1  15   11.28    1.34
   0   1 -15   10.08    1.28
   0   1 -15   11.66    2.48
   0   1 -15    8.29    2.01
   0  -1  15    7.04    1.67
   0   1 -15   11.21    1.43
   0   1 -15    8.24    1.30
   0  -1  14    0.92    0.81
   0  -1  14   -0.15    0.70
   0   1 -14    0.40    1.04
   0  -1  14    0.24    0.48
   0   1 -14    0.61    0.67
   0   1 -14   -0.25    0.66
   0   1 -14    1.27    0.58
   0  -1  14   -0.26    0.51
   0   1 -14    0.65    0.74
   0  -1  14    0.76    0.68
   0   1 -14    0.91    0.63
   0  -1  13   46.32    3.44
   0   1 -13   48.43    4.83
   0   1 -13   47.68    3.05
   0   1 -13   52.25    3.43
   0  -1  13   51.27    3.19
   0  -1  13   49.14    4.31
   0   1 -13   52.21    3.17
   0   1 -13   60.52    5.55
   0  -1  13   49.82    3.41
   0   1 -13   49.54    3.37
   0  -1  13   52.06    3.27
   0  -1  13   45.76    3.59
   0  -1  12  212.44    8.85
   0  -1  12  218.38    9.28
   0  -1  12  210.07    9.21
   0   1 -12  219.46    8.42
   0   1 -12  233.36   11.47
   0  -1  12  230.99   10.61
   0   1 -12  216.81    8.52
   0   1 -12  220.61    8.83
   0   1 -12  203.07    7.91
   0  -1  12  218.68    8.55
   0  -1  12  221.06   10.31
   0   1 -12  224.43    8.86
   0   1 -12  236.89   11.97
   0  -1  12  235.83    8.78
   0   1 -11  121.69    5.58
   0   1 -11  118.61    5.17
   0  -1  11  121.22    5.38
   0  -1  11  122.37    6.78
   0  -1  11  114.50    5.88
   0  -1  11  121.11    5.41
   0  -1  11  119.12    5.64
   0   1 -11  126.34    5.42
   0   1 -11  121.88    7.75
   0  -1  11  112.74    5.85
   0   1 -10    2.32    0.75
   0  -1  10    0.15    0.52
   0  -1  10    1.34    0.79
   0  -1  10    0.65    0.87
   0   1 -10    1.10    0.61
   0   1 -10    0.56    0.59
   0  -1  10    0.76    0.64
   0   1 -10    1.64    0.97
   0  -1   9   25.56    2.23
   0   1  -9   29.77    3.08
   0   1  -9   28.04    2.08
   0  -1   9   24.96    2.43
   0   1  -9   27.41    2.13
   0  -1   9   28.43    2.27
   0   1  -9   25.54    1.74
   0  -1   9   25.38    2.56
   0  -1   8    0.84    0.64
   0   1  -8    1.20    0.46
   0   1  -8    0.27    0.57
   0  -1   8    0.32    0.72
   0  -1   8    2.21    0.72
   0   1  -7   46.33    2.45
   0  -1   7   44.06    3.03
   0  -1   7   45.14    2.87
   0   1  -7   42.91    2.44
   0  -1   7   44.08    2.74
   0  -1   7   45.06    1.88
   0   1  -7   45.47    2.19
   0  -1   7   48.40    2.94
   0  -1   6 2051.93   60.64
   0  -1   6 2115.39   62.06
   0   1  -6 2032.21   61.36
   0   1  -6 2049.94   61.31
   0   1  -6 2105.40   61.60
   0  -1   6 1901.14   62.08
   0   1  -5 2927.69   89.26
   0   1  -5 2883.62   89.11
   0   1  -5 2977.19   88.78
   0   1  -5 2928.65   89.41
   0   1  -5 3038.79   88.94
   0  -1   5 3059.48   89.70
   0  -1   5 3099.44   89.50
   0   1  -5 3061.17   88.91
   0  -1   4 3675.89  105.68
   0  -1   4 3605.16  105.65
   0   1  -4 3521.02  105.24
   0   1  -4 3491.87  105.31
   0   1  -4 3530.48  105.02
   0  -1   4 3598.07  105.49
   0   1  -4 3519.81  105.03
   0   1  -3 1622.25   46.89
   0  -1   3 1577.49   47.02
   0   1  -3 1531.20   47.24
   0  -1   3 1580.10   47.12
   0  -1   3 1532.03   46.94
   0  -1   3 1459.20   46.97
   0   1  -3 1601.38   46.77
   0   1  -3 1612.83   46.78
   0  -1   2  124.24    4.13
   0   1  -2  119.17    4.06
   0  -1   2  115.70    4.16
   0   1  -2  116.07    4.22
   0  -1   2  118.12    4.06
   0  -1   2  121.45    4.20
   0   1  -2  126.75    4.00
   0   1  -2  118.09    4.29
   0   1  -1  512.71   15.13
   0  -1   1  492.49   15.06
   0  -1   1  485.61   15.03
   0   1  -1  489.04   15.09
   0  -1   1  509.95   15.03
   0  -1   1  500.58   15.02
   0  -1   0  121.51    3.84
   0   1   0  127.19    3.87
   0  -1  -1  428.42   13.68
   0   1   1  468.87   13.71
   0   1   2  213.71    7.06
   0   1   2  201.81    6.86
   0   1   2  225.89    6.99
   0  -1  -3  909.20   27.14
   0   1   3  921.28   27.40
   0   1   3  863.65   27.10
   0   1   3  910.43   27.57
   0   1   4  196.37    7.07
   0   1   4  186.57    6.82
   0  -1  -4  193.42    6.53
   0  -1  -4  188.61    6.56
   0   1   5  587.35   18.47
   0   1   5  594.68   18.80
   0  -1  -5  537.65   17.96
   0  -1  -5  570.99   18.02
   0  -1  -5  585.50   17.96
   0   1   5  564.39   18.69
   0   1   5  575.87   17.74
   0   1   6  540.15   18.21
   0  -1  -6  517.40   17.38
   0   1   6  559.83   17.02
   0   1   6  562.00   18.08
   0   1   6  551.48   18.40
   0  -1  -6  549.69   17.47
   0  -1  -6  542.36   17.50
   0  -1  -7    1.59    0.58
   0   1   7    2.87    0.78
   0   1   7    1.33    0.40
   0   1   7    1.74    0.36
   0  -1  -7    3.90    0.85
   0   1   7    0.74    0.80
   0   1   7    2.01    0.79
   0  -1  -7    1.61    0.64
   0  -1  -7    4.76    0.88
   0  -1  -8    6.14    1.05
   0   1   8    7.91    1.46
   0  -1  -8    6.90    1.06
   0  -1  -8    6.61    1.09
   0  -1  -8    5.67    0.95
   0  -1  -8    5.57    0.95
   0   1   8    6.06    1.17
   0   1   8    7.35    0.75
   0  -1  -9  404.31   14.57
   0   1   9  440.20   16.15
   0   1   9  426.51   15.55
   0  -1  -9  438.38   14.77
   0  -1  -9  413.14   14.60
   0  -1 -10   79.03    3.63
   0   1  10   68.15    4.56
   0   1  10   78.31    5.27
   0   1  10   65.33    4.06
   0   1  10   79.91    4.97
   0   1  10   71.82    3.79
   0  -1 -10   71.92    4.08
   0  -1 -10   77.56    4.19
   0   1  10   70.82    3.88
   0  -1 -10   72.75    3.88
   0  -1 -10   69.14    3.97
   0   1  11   82.12    5.39
   0  -1 -11   86.84    4.05
   0   1  11   88.23    5.85
   0   1  11   79.01    4.69
   0  -1 -11   82.56    3.84
   0   1  11   85.11    4.16
   0   1  11   83.48    4.71
   0  -1 -11   79.07    4.53
   0   1  11   84.37    4.29
   0  -1 -11   83.92    4.11
   0  -1 -11   83.94    4.62
   0  -1 -11   78.11    4.33
   0  -1 -11   76.44    4.24
   0   1  11   79.67    4.39
   0  -1 -12   11.48    1.32
   0   1  12    8.78    1.91
   0   1  12   12.34    1.62
   0   1  12   10.17    1.32
   0   1  12   11.36    1.46
   0  -1 -12    9.94    1.46
   0   1  12   10.04    1.64
   0  -1 -12    9.28    1.37
   0  -1 -12   12.49    1.43
   0   1  12   13.61    1.65
   0  -1 -12   12.21    1.29
   0   1  12   10.67    1.94
   0  -1 -12   13.97    2.78
   0  -1 -13    3.27    1.53
   0  -1 -13    3.09    0.75
   0   1  13    2.53    1.02
   0   1  13    4.83    0.85
   0  -1 -13    5.87    1.16
   0   1  13    4.65    0.95
   0  -1 -13    3.51    0.97
   0  -1 -13    3.38    0.97
   0   1  13    5.02    1.06
   0  -1 -13    3.99    0.90
   0  -1 -13    4.91    0.93
   0   1  13    3.82    1.11
   0  -1 -14   22.84    3.37
   0  -1 -14   24.41    2.29
   0   1  14   23.27    1.75
   0   1  14   23.26    2.12
   0  -1 -14   25.75    2.20
   0  -1 -14   18.36    3.17
   0   1  14   25.15    2.52
   0   1  14   23.46    1.95
   0   1  14   25.02    2.91
   0  -1 -14   22.36    1.77
   0  -1 -14   23.55    2.18
   0   1  15    5.42    1.12
   0  -1 -15    7.60    1.38
   0   1  15    8.53    1.42
   0  -1 -15    5.07    1.05
   0  -1 -15    5.65    1.03
   0   1  15    5.56    0.93
   0  -1 -16    4.54    0.94
   0   1  16    4.54    0.95
   0  -1 -16    4.83    0.81
   0  -1 -17   43.22    2.19
   0  -1 -17   48.60    2.67
   0   1  17   47.38    2.49
   0   1  17   45.62    2.63
   0  -1 -17   42.90    2.68
   0  -1 -18   26.97    1.53
   0   1  18   24.98    1.39
   0  -1 -19    0.71    0.24
   0   2 -19    0.06    0.32
   0   2 -19    0.05    0.27
   0  -2  19    0.50    0.38
   0  -2  18    3.31    0.79
   0  -2  18    3.82    0.63
   0   2 -18    4.51    0.85
   0  -2  17  144.09    4.05
   0  -2  17  135.07    3.91
   0   2 -17  149.89    3.95
   0   2 -17  137.80    4.01
   0   2 -17  145.40    4.58
   0  -2  17  148.37    4.89
   0  -2  16    9.82    1.35
   0   2 -16    7.29    1.13
   0   2 -16    9.95    1.31
   0  -2  16   11.28    1.55
   0   2 -16    8.07    1.36
   0  -2  16    9.16    1.25
   0   2 -16    8.82    1.23
   0  -2  16    9.56    1.20
   0  -2  16    8.51    1.46
   0   2 -15    4.61    1.71
   0  -2  15    7.05    1.10
   0   2 -15    7.39    1.37
   0   2 -15    6.00    1.11
   0   2 -15    5.99    1.14
   0  -2  15    5.84    1.15
   0   2 -15    5.48    1.05
   0  -2  15    5.34    1.28
   0   2 -15    6.15    1.77
   0  -2  15    6.36    1.11
   0   2 -15    5.96    0.92
   0  -2  15    5.94    1.27
   0   2 -14   12.70    1.59
   0   2 -14   13.16    2.69
   0   2 -14   14.57    1.80
   0  -2  14   13.13    2.29
   0  -2  14   14.35    1.61
   0  -2  14   14.57    1.97
   0  -2  14   12.57    1.68
   0   2 -14   16.26    1.52
   0  -2  14   14.23    1.81
   0  -2  13   64.02    4.15
   0   2 -13   53.22    3.63
   0   2 -13   61.57    3.55
   0  -2  13   55.55    3.93
   0   2 -13   64.58    3.33
   0   2 -13   56.08    3.67
   0  -2  13   58.16    3.61
   0   2 -13   69.60    5.63
   0  -2  13   59.55    3.47
   0   2 -13   68.45    5.84
   0  -2  13   57.03    3.79
   0   2 -13   62.49    3.54
   0  -2  13   56.56    4.67
   0   2 -12    4.52    0.93
   0  -2  12    3.04    0.81
   0   2 -12    4.00    0.78
   0   2 -12    4.34    1.57
   0   2 -12    5.67    0.95
   0  -2  12    4.46    1.16
   0   2 -12    4.30    0.88
   0  -2  12    5.01    1.05
   0   2 -12    3.20    1.03
   0   2 -12    5.42    1.75
   0   2 -12    4.84    1.06
   0  -2  12    5.62    1.23
   0  -2  11  205.11    9.30
   0   2 -11  207.56    7.56
   0  -2  11  184.70    8.23
   0   2 -11  190.45    7.85
   0   2 -11  196.23    7.69
   0   2 -11  203.19   10.37
   0   2 -11  211.29   10.19
   0  -2  11  177.90    7.80
   0  -2  11  199.27    8.49
   0   2 -11  186.86    7.23
   0  -2  11  193.66    8.16
   0   2 -10   10.88    1.17
   0   2 -10    7.24    1.66
   0   2 -10    8.10    1.72
   0  -2  10    7.66    1.47
   0  -2  10    6.44    1.16
   0   2 -10    7.86    1.19
   0  -2  10    9.41    1.31
   0   2  -9  771.00   26.22
   0   2  -9  749.23   23.87
   0  -2   9  754.72   25.11
   0   2  -9  756.16   23.47
   0   2  -9  743.87   25.85
   0   2  -9  728.64   23.66
   0  -2   9  739.26   24.30
   0   2  -8    9.17    0.96
   0   2  -8    8.69    0.89
   0   2  -8    8.10    1.20
   0  -2   8    8.26    1.31
   0   2  -8   10.45    1.19
   0  -2   8    8.22    1.22
   0   2  -8   10.10    1.15
   0  -2   8    8.79    1.20
   0  -2   8    9.16    0.68
   0   2  -8   10.05    1.74
   0   2  -8   12.82    1.79
   0   2  -8   10.71    1.20
   0  -2   8    8.63    1.20
   0   2  -7  505.80   17.65
   0   2  -7  499.68   16.31
   0   2  -7  529.53   16.32
   0   2  -7  515.01   16.03
   0  -2   7  508.62   17.14
   0  -2   7  533.31   17.00
   0  -2   7  493.85   15.50
   0  -2   7  506.04   16.81
   0  -2   7  492.02   15.71
   0   2  -7  523.90   16.82
   0   2  -7  527.60   17.93
   0   2  -7  509.68   15.91
   0   2  -7  515.31   16.54
   0  -2   6 1408.74   42.45
   0   2  -6 1476.22   42.48
   0  -2   6 1420.68   42.75
   0   2  -6 1388.53   41.98
   0  -2   6 1393.37   41.50
   0   2  -6 1403.72   41.94
   0   2  -6 1380.22   42.18
   0   2  -6 1428.90   42.39
   0   2  -6 1397.51   43.23
   0   2  -6 1385.43   41.53
   0  -2   6 1324.53   41.31
   0   2  -6 1373.34   43.35
   0   2  -6 1424.79   42.63
   0   2  -5   35.82    1.89
   0   2  -5   37.17    2.50
   0   2  -5   39.84    1.91
   0  -2   5   34.31    2.29
   0  -2   5   39.74    1.68
   0   2  -5   36.12    1.55
   0  -2   5   39.53    2.29
   0   2  -5   41.86    2.18
   0   2  -5   40.61    2.20
   0   2  -5   41.35    2.10
   0  -2   5   42.46    2.36
   0   2  -5   40.61    2.49
   0  -2   5   39.68    2.19
   0  -2   5   38.91    1.59
   0  -2   4  109.89    4.48
   0   2  -4  108.07    4.08
   0   2  -4  107.66    4.26
   0   2  -4  113.43    4.69
   0   2  -4  107.63    3.94
   0   2  -4  114.99    4.61
   0  -2   4  112.62    4.34
   0  -2   4  108.63    4.27
   0   2  -4  109.67    3.95
   0  -2   4  112.10    3.75
   0  -2   4  108.13    4.37
   0  -2   3    5.15    0.56
   0   2  -3    3.31    0.64
   0   2  -3    3.90    0.45
   0   2  -3    3.75    0.65
   0  -2   3    3.33    0.57
   0  -2   3    4.25    0.62
   0   2  -3    3.70    0.48
   0  -2   2  390.02   11.86
   0   2  -2  401.58   12.11
   0   2  -2  392.88   12.42
   0  -2   2  375.09   12.36
   0  -2   2  379.68   12.26
   0  -2   2  412.82   12.38
   0  -2   2  388.42   12.27
   0  -2   1  212.08    7.08
   0  -2   1  202.76    6.97
   0   2  -1  208.17    7.06
   0  -2   0   22.51    1.25
   0   2   0   23.20    1.12
   0   2   0   21.40    0.79
   0   2   0   22.92    1.29
   0   2   0   21.06    0.85
   0   2   1 1183.30   35.81
   0   2   1 1258.53   35.68
   0  -2  -1 1149.22   36.13
   0   2   1 1160.01   36.11
   0  -2  -2 1587.02   47.23
   0  -2  -2 1545.01   46.80
   0   2   2 1606.50   47.16
   0  -2  -2 1573.91   46.86
   0   2   2 1576.36   46.69
   0   2   2 1542.80   47.18
   0  -2  -3  415.27   13.30
   0  -2  -3  407.06   13.40
   0   2   3  435.72   13.60
   0  -2  -3  399.64   13.65
   0   2   3  429.00   13.00
   0   2   3  439.35   13.88
   0   2   3  444.70   13.68
   0   2   4  245.11    8.99
   0  -2  -4  249.87    8.23
   0   2   4  246.64    7.68
   0   2   4  244.05    8.91
   0  -2  -4  237.95    8.22
   0  -2  -4  238.76    8.58
   0  -2  -4  249.11    8.37
   0   2   4  248.49    8.63
   0   2   5  335.75   11.62
   0  -2  -5  306.91   10.68
   0   2   5  338.94   10.73
   0   2   5  313.14    9.98
   0   2   5  332.01   11.55
   0  -2  -5  318.56   11.09
   0  -2  -5  329.27   10.86
   0   2   5  319.32   11.15
   0   2   6   21.93    2.08
   0  -2  -6   22.81    1.72
   0   2   6   23.34    1.56
   0  -2  -6   25.20    1.74
   0   2   6   25.70    2.03
   0  -2  -6   22.69    1.76
   0   2   6   24.44    2.14
   0  -2  -7  668.55   21.06
   0   2   7  724.59   23.27
   0  -2  -7  643.07   22.21
   0   2   7  710.61   21.44
   0   2   7  726.08   22.77
   0  -2  -7  684.10   22.06
   0  -2  -7  681.17   21.95
   0  -2  -7  665.37   21.85
   0  -2  -8   65.17    3.50
   0  -2  -8   58.33    3.44
   0  -2  -8   61.15    3.38
   0  -2  -8   54.92    3.20
   0   2   8   57.13    4.04
   0  -2  -8   53.23    2.59
   0   2   8   55.07    3.04
   0   2   9    3.75    1.18
   0   2   9    1.94    0.54
   0  -2  -9    3.15    0.62
   0  -2  -9    4.73    1.01
   0   2   9    2.39    0.86
   0  -2  -9    2.62    0.81
   0   2   9    3.16    0.81
   0  -2  -9    2.58    0.85
   0  -2  -9    3.55    0.95
   0   2   9    2.10    0.78
   0  -2  -9    3.80    1.03
   0  -2 -10   12.71    1.19
   0   2  10   15.11    1.62
   0   2  10   13.86    1.72
   0   2  10   13.59    1.53
   0  -2 -10   13.47    1.32
   0   2  10   13.28    2.16
   0  -2 -10   12.99    1.64
   0  -2 -10   14.02    1.69
   0   2  10   13.68    1.36
   0   2  10   14.73    1.43
   0  -2 -10   12.71    1.52
   0  -2 -10   15.39    1.84
   0   2  10   15.13    2.07
   0   2  10   17.88    2.20
   0  -2 -11   20.18    1.89
   0   2  11   25.00    2.99
   0  -2 -11   17.48    2.06
   0  -2 -11   20.46    1.57
   0  -2 -11   18.01    1.85
   0   2  11   20.89    2.18
   0  -2 -11   16.53    1.89
   0  -2 -11   16.98    1.78
   0  -2 -11   18.80    1.64
   0   2  11   18.61    1.69
   0  -2 -11   17.30    1.97
   0   2  11   17.72    1.83
   0  -2 -11   18.36    1.71
   0   2  11   19.96    1.65
   0   2  11   20.91    2.53
   0  -2 -12    2.46    0.96
   0   2  12    2.39    0.56
   0  -2 -12    1.68    0.75
   0   2  12    2.79    0.69
   0  -2 -12    2.35    0.84
   0  -2 -12    1.20    0.75
   0   2  12    1.25    0.77
   0   2  12    2.59    1.10
   0  -2 -12    2.19    0.71
   0   2  12    3.68    0.86
   0  -2 -12    3.12    0.66
   0   2  12    3.29    0.93
   0  -2 -13   11.96    1.55
   0   2  13   11.17    1.54
   0  -2 -13   14.15    2.85
   0   2  13   13.60    2.34
   0   2  13   11.42    1.79
   0   2  13   14.50    2.12
   0  -2 -13   14.29    1.60
   0   2  13   11.12    1.32
   0  -2 -14    9.67    2.30
   0   2  14    8.48    1.09
   0  -2 -14    7.86    1.21
   0  -2 -14    7.07    1.20
   0   2  14   10.21    1.58
   0   2  14    6.83    1.24
   0   2  14    8.52    1.33
   0  -2 -14   11.08    2.38
   0  -2 -14   10.11    1.55
   0   2  15    3.49    0.93
   0  -2 -15    3.12    0.68
   0   2  15    2.88    0.85
   0  -2 -15    3.76    1.00
   0  -2 -15    2.94    0.96
   0  -2 -15    2.44    0.79
   0   2  16    2.56    0.73
   0  -2 -16    2.46    0.79
   0  -2 -16    3.01    0.56
   0  -2 -16    1.42    0.51
   0   2  16    2.18    0.74
   0  -2 -16    2.55    0.77
   0  -2 -17   35.25    2.21
   0   2  17   32.06    1.98
   0  -2 -18    0.40    0.34
   0  -2 -18   -0.06    0.32
   0  -3  20    4.02    0.45
   0  -3  19   11.03    1.06
   0   3 -19   10.71    1.00
   0   3 -19    9.35    0.91
   0  -3  18    0.65    0.45
   0   3 -18    0.85    0.41
   0   3 -18    1.85    0.68
   0   3 -18    1.03    0.48
   0  -3  17   -0.14    0.65
   0  -3  17   -0.10    0.52
   0   3 -17    0.10    0.42
   0  -3  17    0.11    0.40
   0   3 -17    0.12    0.62
   0   3 -17   -0.27    0.51
   0   3 -17    0.62    0.58
   0  -3  16   24.72    2.40
   0  -3  16   24.16    2.13
   0   3 -16   23.32    2.22
   0  -3  16   26.36    2.34
   0   3 -16   27.09    2.18
   0  -3  16   18.73    1.59
   0   3 -16   22.06    1.69
   0   3 -15   14.28    2.71
   0  -3  15   12.03    1.86
   0   3 -15   13.71    1.45
   0   3 -15   16.11    1.91
   0  -3  15   14.75    1.50
   0   3 -15   19.44    2.95
   0  -3  15   14.72    1.87
   0  -3  15   16.64    1.80
   0   3 -15   16.44    1.75
   0  -3  14    6.72    1.78
   0   3 -14    6.07    1.13
   0   3 -14    4.92    1.17
   0  -3  14    5.40    1.32
   0   3 -14    8.29    2.15
   0   3 -14    5.89    0.99
   0  -3  14    4.76    0.96
   0  -3  14    6.68    1.39
   0  -3  14    5.31    1.13
   0   3 -13  148.25    6.35
   0   3 -13  148.02    8.78
   0  -3  13  140.09    6.73
   0  -3  13  143.82    6.21
   0   3 -13  144.37    6.14
   0   3 -13  149.84    6.43
   0  -3  13  152.32    6.22
   0   3 -13  145.90    6.43
   0  -3  13  139.58    6.57
   0   3 -13  151.63    9.16
   0  -3  13  152.80    8.33
   0  -3  13  151.77    7.37
   0  -3  13  148.89    7.17
   0  -3  12  194.33    8.01
   0  -3  12  188.81    8.61
   0   3 -12  192.34    7.61
   0   3 -12  202.36   10.57
   0  -3  12  186.79    7.52
   0  -3  12  193.29    8.13
   0   3 -12  198.80    8.12
   0  -3  12  192.90    8.46
   0  -3  12  200.93    9.60
   0   3 -12  201.76    7.53
   0   3 -12  198.81   10.26
   0  -3  12  194.68    7.57
   0   3 -12  183.92    7.15
   0   3 -12  199.97    7.68
   0   3 -12  168.76    7.58
   0   3 -11   54.22    3.37
   0  -3  11   52.05    3.40
   0   3 -11   54.25    2.94
   0  -3  11   52.91    3.65
   0  -3  11   57.75    4.33
   0   3 -11   57.31    3.06
   0  -3  11   54.19    3.78
   0   3 -11   58.82    4.70
   0   3 -11   65.36    5.13
   0   3 -11   57.95    3.18
   0   3 -10  475.64   17.81
   0  -3  10  405.33   15.84
   0   3 -10  442.65   14.92
   0   3 -10  450.55   14.77
   0   3 -10  470.94   17.58
   0  -3  10  453.28   15.44
   0  -3  10  457.58   16.72
   0   3 -10  457.76   15.20
   0   3 -10  450.99   15.38
   0   3  -9  356.26   13.07
   0   3  -9  397.48   12.77
   0  -3   9  398.78   14.45
   0   3  -9  379.99   13.52
   0   3  -9  379.93   12.74
   0   3  -9  405.95   15.07
   0   3  -9  385.12   13.94
   0  -3   9  379.03   13.32
   0   3  -9  393.34   15.31
   0   3  -9  383.77   13.04
   0   3  -8 2765.36   83.27
   0  -3   8 2793.87   82.65
   0   3  -8 2800.29   83.48
   0  -3   8 2850.52   82.01
   0  -3   8 2503.87   80.25
   0  -3   8 2730.03   82.16
   0  -3   8 2712.66   80.58
   0   3  -8 2752.72   81.33
   0   3  -8 2821.20   81.46
   0   3  -8 2808.64   81.93
   0   3  -8 2818.51   81.10
   0   3  -8 2913.25   82.31
   0   3  -7  604.16   18.66
   0  -3   7  578.09   17.30
   0   3  -7  577.32   17.63
   0  -3   7  535.75   18.80
   0  -3   7  563.29   18.28
   0   3  -7  543.51   17.79
   0  -3   7  559.41   18.50
   0   3  -7  555.94   19.26
   0   3  -7  532.06   17.88
   0   3  -7  589.18   19.51
   0  -3   7  557.59   17.01
   0   3  -7  533.95   18.54
   0   3  -7  548.72   18.22
   0   3  -6   23.68    2.05
   0   3  -6   19.15    1.95
   0   3  -6   24.60    1.80
   0  -3   6   24.88    1.16
   0   3  -6   24.31    1.54
   0   3  -6   22.56    1.50
   0   3  -6   21.64    1.66
   0  -3   6   23.42    1.27
   0   3  -6   24.11    1.41
   0  -3   6   26.06    1.87
   0  -3   6   22.43    1.89
   0  -3   6   21.49    1.80
   0  -3   6   23.27    1.97
   0   3  -6   21.71    1.73
   0   3  -6   23.24    1.64
   0  -3   6   23.02    1.34
   0  -3   6   20.73    1.75
   0   3  -5   10.28    0.94
   0  -3   5   10.02    0.76
   0   3  -5   14.50    1.21
   0  -3   5   11.68    1.18
   0   3  -5   10.79    1.07
   0   3  -5    9.23    1.25
   0   3  -5   11.85    0.96
   0   3  -5   10.71    1.29
   0  -3   5    9.98    1.17
   0   3  -5    9.91    0.92
   0  -3   5    9.42    0.79
   0   3  -5   10.82    0.88
   0  -3   5   16.21    1.32
   0  -3   4   34.79    1.98
   0   3  -4   33.98    2.17
   0  -3   4   33.53    1.53
   0   3  -4   31.19    1.60
   0   3  -4   33.50    1.91
   0  -3   4   33.99    2.05
   0   3  -4   31.68    1.65
   0   3  -4   33.74    1.64
   0  -3   4   31.49    1.53
   0   3  -4   33.78    2.12
   0   3  -4   32.50    1.82
   0   3  -4   31.69    1.63
   0   3  -4   32.32    1.79
   0   3  -4   33.23    1.56
   0  -3   4   31.53    1.94
   0  -3   3  903.59   28.08
   0   3  -3  911.28   27.97
   0   3  -3  939.76   28.27
   0  -3   3  929.53   28.67
   0  -3   3  923.53   27.90
   0  -3   3  929.04   27.96
   0   3  -3  976.77   28.82
   0   3  -3  934.48   28.04
   0  -3   3  938.81   27.97
   0  -3   3  907.75   28.55
   0  -3   3  942.44   27.87
   0   3  -3  938.25   28.86
   0  -3   3  960.55   28.58
   0  -3   2 2105.79   63.76
   0   3  -2 2180.86   63.81
   0   3  -2 2196.47   63.86
   0  -3   2 2130.65   64.34
   0  -3   2 2135.04   63.79
   0   3  -2 2149.97   64.51
   0   3  -2 2139.15   63.91
   0  -3   2 2230.18   64.54
   0  -3   2 2137.52   64.36
   0  -3   1  171.39    5.53
   0   3  -1  170.07    5.44
   0   3  -1  180.00    5.91
   0  -3   1  158.57    5.16
   0  -3   1  166.56    6.00
   0   3  -1  172.46    6.07
   0   3  -1  169.58    5.52
   0  -3   1  168.99    5.49
   0   3  -1  171.53    6.06
   0   3   0    0.59    0.25
   0  -3   0    0.64    0.41
   0   3   0    0.19    0.34
   0  -3   0    0.20    0.25
   0   3   0    0.98    0.17
   0  -3   0    0.38    0.25
   0   3   1    3.87    0.39
   0  -3  -1    2.97    0.45
   0  -3  -1    2.66    0.49
   0   3   1    2.84    0.56
   0   3   1    3.35    0.46
   0   3   2    7.34    0.68
   0   3   2    9.41    0.96
   0  -3  -2    8.78    0.81
   0  -3  -2    7.52    0.70
   0  -3  -2    7.33    0.78
   0  -3  -2   10.06    1.06
   0   3   3   42.06    2.35
   0  -3  -3   42.00    2.47
   0  -3  -3   41.73    2.18
   0   3   3   40.60    2.44
   0  -3  -3   40.33    2.12
   0   3   3   45.81    2.22
   0   3   4   -0.09    0.39
   0  -3  -4    1.28    0.51
   0   3   4    0.38    0.38
   0  -3  -4   -0.07    0.43
   0  -3  -4    1.21    0.52
   0   3   4    0.54    0.54
   0  -3  -5  403.51   13.35
   0   3   5  422.16   13.60
   0  -3  -5  388.51   13.93
   0   3   5  391.68   13.80
   0   3   5  429.33   13.84
   0   3   5  397.43   14.29
   0  -3  -5  404.07   13.55
   0   3   6  338.13   13.10
   0  -3  -6  372.07   12.42
   0   3   6  370.84   12.17
   0   3   6  335.87   12.45
   0  -3  -6  352.24   12.04
   0  -3  -6  355.30   12.15
   0  -3  -7  178.33    7.86
   0   3   7  210.95    8.81
   0  -3  -7  204.00    7.84
   0  -3  -7  183.08    6.54
   0  -3  -7  202.72    7.66
   0  -3  -7  195.49    7.45
   0   3   8   83.56    5.15
   0  -3  -8   70.92    3.15
   0  -3  -8   77.49    4.40
   0   3   8   77.88    4.13
   0  -3  -8   72.06    3.69
   0  -3  -8   81.89    4.31
   0  -3  -8   81.65    4.08
   0  -3  -8   74.41    4.02
   0   3   8   77.77    4.53
   0  -3  -9   38.57    2.73
   0   3   9   34.39    2.57
   0   3   9   37.87    2.41
   0   3   9   37.68    2.55
   0  -3  -9   32.75    1.91
   0  -3  -9   41.04    2.90
   0   3   9   35.89    3.45
   0  -3  -9   35.34    2.92
   0  -3  -9   38.09    2.51
   0  -3  -9   39.37    2.95
   0  -3  -9   32.75    2.41
   0   3   9   35.34    2.79
   0   3   9   38.60    3.12
   0  -3  -9   36.05    2.45
   0  -3 -10   41.71    3.23
   0  -3 -10   43.54    2.80
   0   3  10   37.27    3.73
   0   3  10   41.06    3.52
   0   3  10   37.48    2.52
   0  -3 -10   35.05    2.98
   0   3  10   39.42    3.38
   0   3  10   41.92    3.18
   0  -3 -10   40.75    3.00
   0   3  10   41.37    2.53
   0   3  10   39.02    2.76
   0  -3 -10   42.08    2.76
   0   3  11    3.18    0.76
   0   3  11    4.57    1.17
   0  -3 -11    1.69    0.85
   0   3  11    3.24    0.78
   0  -3 -11    3.07    0.85
   0  -3 -11    4.13    1.18
   0  -3 -11    3.16    0.98
   0  -3 -11    4.13    1.14
   0   3  11    4.50    1.02
   0   3  11    3.28    1.05
   0  -3 -11    4.30    0.97
   0  -3 -12   22.22    2.08
   0   3  12   17.74    2.69
   0  -3 -12   17.26    2.22
   0   3  12   22.86    2.37
   0   3  12   15.61    2.18
   0  -3 -12   20.45    2.16
   0   3  12   15.83    1.54
   0  -3 -12   20.03    2.32
   0   3  12   19.17    1.96
   0   3  12   18.95    1.96
   0  -3 -12   19.15    1.88
   0  -3 -13   10.35    2.42
   0   3  13   13.07    1.94
   0   3  13   11.54    1.27
   0  -3 -13   12.59    1.27
   0  -3 -13   11.69    1.66
   0  -3 -13   13.43    1.60
   0  -3 -13   11.82    1.38
   0  -3 -13   10.35    1.73
   0   3  13   13.88    1.67
   0   3  13    9.54    1.39
   0   3  13   13.05    2.29
   0  -3 -14    9.55    1.45
   0  -3 -14    8.64    1.32
   0   3  14    7.99    1.25
   0   3  14    7.58    1.20
   0  -3 -14    7.12    0.91
   0  -3 -15   19.64    1.80
   0   3  15   17.93    1.75
   0  -3 -15   20.14    1.76
   0  -3 -15   19.25    1.91
   0   3  15   22.06    1.82
   0  -3 -15   18.06    1.25
   0  -3 -16   38.01    2.19
   0  -3 -16   38.23    2.50
   0   3  16   42.22    2.40
   0   3  17   34.72    1.86
   0  -3 -17   33.27    1.92
   0  -3 -17   36.43    2.07
   0  -3 -18    6.42    0.56
   0  -3 -18    2.88    0.40
   0   4 -20    8.06    0.61
   0  -4  20    7.25    0.61
   0  -4  19    8.92    0.79
   0  -4  19    9.41    0.97
   0   4 -18   18.62    1.58
   0  -4  18   20.90    1.66
   0   4 -18   14.98    1.26
   0  -4  18   18.71    1.42
   0   4 -17    6.76    0.89
   0   4 -17    6.84    1.09
   0  -4  17    6.51    1.17
   0   4 -17    7.38    1.25
   0   4 -17    6.60    0.92
   0  -4  16   97.84    4.98
   0   4 -16  102.60    5.07
   0  -4  16   97.70    4.87
   0   4 -16   88.94    4.29
   0   4 -16   94.34    4.33
   0   4 -16   99.23    4.72
   0  -4  15  184.14    7.68
   0   4 -15  166.95    7.66
   0   4 -15  182.14    7.43
   0  -4  15  182.03    7.89
   0  -4  15  181.03    7.72
   0   4 -15  182.28    7.20
   0   4 -15  172.06   10.19
   0   4 -15  179.45    9.91
   0   4 -15  168.76    7.03
   0   4 -14  104.19    4.94
   0  -4  14  110.66    4.96
   0  -4  14  104.63    5.50
   0  -4  14   98.27    4.65
   0   4 -14  108.11    5.12
   0  -4  14  109.26    5.38
   0   4 -14  111.83    7.72
   0  -4  14   99.81    5.31
   0   4 -13  201.40    8.00
   0  -4  13  192.48    7.81
   0   4 -13  193.55   10.42
   0  -4  13  196.32    7.65
   0  -4  13  194.20    8.37
   0   4 -13  211.62   11.07
   0  -4  13  198.88   10.05
   0   4 -13  193.25    7.78
   0  -4  13  203.46    8.48
   0   4 -13  193.45    7.84
   0  -4  12   14.14    1.58
   0  -4  12   14.28    1.47
   0   4 -12   17.21    2.64
   0   4 -12   21.23    2.98
   0  -4  12   16.90    1.90
   0  -4  12   14.76    2.26
   0   4 -12   14.20    1.40
   0   4 -12   14.84    1.61
   0  -4  12   12.00    1.83
   0  -4  12   14.20    1.90
   0  -4  12   15.46    1.83
   0   4 -11   97.77    4.74
   0  -4  11  100.02    4.72
   0   4 -11   91.87    4.30
   0  -4  11   96.79    4.99
   0   4 -11   93.00    4.59
   0  -4  11   98.69    5.30
   0   4 -11   95.32    4.09
   0  -4  11   92.39    5.39
   0   4 -11  109.75    4.70
   0   4 -11  104.65    6.53
   0   4 -11  105.07    6.75
   0  -4  11  101.83    6.03
   0  -4  10  165.03    7.15
   0   4 -10  183.75    7.15
   0   4 -10  175.39    6.49
   0   4 -10  169.23    7.92
   0  -4  10  175.99    7.61
   0   4 -10  187.68    8.93
   0   4 -10  172.83    6.71
   0   4 -10  185.47    6.91
   0   4 -10  185.26    7.82
   0   4 -10  175.42    8.92
   0  -4  10  170.77    8.28
   0   4  -9  383.70   12.69
   0  -4   9  391.99   14.58
   0   4  -9  390.49   13.25
   0   4  -9  398.70   14.29
   0   4  -9  399.41   13.06
   0   4  -9  391.62   13.95
   0  -4   9  386.90   14.12
   0   4  -9  395.09   15.12
   0   4  -9  381.57   12.91
   0   4  -9  405.48   15.39
   0  -4   9  381.29   13.44
   0   4  -9  375.33   13.34
   0  -4   8   12.97    0.92
   0   4  -8   10.37    1.12
   0   4  -8   13.40    1.37
   0   4  -8   12.33    1.53
   0   4  -8   14.31    1.67
   0   4  -8   13.65    1.40
   0   4  -8   13.65    1.19
   0  -4   8   12.31    1.33
   0   4  -8   14.66    1.94
   0  -4   8   13.19    1.56
   0   4  -8   14.08    1.23
   0  -4   8   12.13    1.69
   0  -4   8   12.78    1.07
   0   4  -8   12.52    2.01
   0  -4   7   49.35    3.27
   0   4  -7   48.02    3.41
   0   4  -7   48.71    2.60
   0  -4   7   47.15    3.01
   0   4  -7   48.21    2.37
   0  -4   7   49.03    3.19
   0   4  -7   47.14    2.99
   0   4  -7   55.17    3.64
   0  -4   7   52.66    3.08
   0   4  -7   48.83    2.96
   0   4  -7   54.14    2.54
   0  -4   7   49.69    2.16
   0  -4   7   46.38    2.28
   0   4  -7   51.03    2.99
   0   4  -6  194.97    7.11
   0   4  -6  194.38    6.78
   0  -4   6  218.55    7.99
   0   4  -6  211.52    8.05
   0  -4   6  218.94    8.10
   0  -4   6  215.64    6.99
   0   4  -6  222.23    8.56
   0   4  -6  215.19    7.31
   0  -4   6  218.33    8.24
   0   4  -6  214.87    7.43
   0   4  -6  209.39    7.21
   0  -4   6  219.39    7.95
   0   4  -6  210.44    7.88
   0   4  -6  219.55    8.05
   0   4  -6  222.34    8.73
   0   4  -5   81.80    4.10
   0  -4   5   78.14    4.01
   0  -4   5   75.58    3.86
   0  -4   5   70.74    3.68
   0   4  -5   77.67    3.73
   0  -4   5   86.02    3.84
   0   4  -5   90.25    3.72
   0   4  -5   76.58    3.21
   0  -4   5   77.05    3.13
   0  -4   5   76.29    3.54
   0  -4   4  956.35   29.70
   0   4  -4  981.73   29.69
   0  -4   4  954.00   29.60
   0  -4   4  938.95   30.79
   0  -4   4  974.17   29.84
   0   4  -4  988.29   29.78
   0   4  -4  969.70   30.38
   0  -4   4 1018.65   30.51
   0  -4   4 1019.59   29.41
   0   4  -4  994.45   30.88
   0   4  -4  984.45   30.09
   0  -4   3  334.67   10.72
   0  -4   3  330.49   11.50
   0  -4   3  325.97   11.69
   0   4  -3  341.53   11.61
   0   4  -3  333.73   10.69
   0  -4   3  332.87   10.69
   0   4  -3  359.72   11.40
   0  -4   3  347.68   11.67
   0  -4   3  330.69   11.41
   0   4  -3  337.13   10.90
   0  -4   2 1861.71   54.80
   0  -4   2 1826.31   55.59
   0  -4   2 1787.43   55.83
   0  -4   2 1753.49   54.37
   0  -4   2 1898.69   55.85
   0   4  -2 1871.71   54.81
   0   4  -2 1856.62   55.39
   0   4  -2 1914.46   55.72
   0   4  -2 1832.80   55.60
   0  -4   2 1912.68   54.83
   0  -4   2 1846.02   55.44
   0  -4   1   17.45    1.09
   0   4  -1   19.17    1.53
   0  -4   1   19.84    1.63
   0  -4   1   15.75    1.10
   0   4  -1   18.26    1.00
   0  -4   1   15.47    1.47
   0  -4   1   14.44    1.36
   0  -4   1   19.08    1.14
   0  -4   1   15.11    1.47
   0   4  -1   19.93    1.37
   0  -4   0  297.79    9.93
   0   4   0  286.85   10.06
   0   4   0  314.77   10.36
   0   4   0  321.80   10.23
   0  -4   0  310.59   10.81
   0   4   0  303.86   10.61
   0  -4   0  313.33   10.72
   0  -4   0  309.48   10.81
   0  -4   0  328.29   10.90
   0  -4   0  295.77    9.87
   0  -4  -1 1702.52   52.98
   0  -4  -1 1735.06   53.95
   0  -4  -1 1785.89   52.90
   0   4   1 1884.24   53.77
   0   4   1 1722.75   53.02
   0  -4  -1 1840.60   53.98
   0   4   2  562.07   17.78
   0  -4  -2  558.06   17.60
   0   4   2  595.62   18.43
   0  -4  -2  535.61   17.75
   0  -4  -2  574.95   18.61
   0  -4  -2  561.84   17.74
   0  -4  -2  539.52   18.58
   0   4   2  570.31   17.11
   0   4   3  746.84   22.97
   0   4   3  724.75   23.74
   0  -4  -3  733.96   23.99
   0  -4  -3  730.07   23.18
   0   4   3  797.48   23.79
   0  -4  -3  716.98   23.19
   0  -4  -4   30.64    2.09
   0  -4  -4   31.80    2.45
   0  -4  -4   32.20    2.07
   0   4   4   32.43    2.46
   0  -4  -5   76.19    3.81
   0  -4  -5   68.72    4.08
   0  -4  -5   76.08    3.60
   0   4   5   79.22    3.78
   0   4   5   73.07    4.26
   0   4   6  702.99   23.79
   0   4   6  744.25   23.67
   0  -4  -6  720.80   23.26
   0  -4  -6  728.28   23.62
   0   4   6  739.05   24.65
   0   4   7    1.23    0.68
   0   4   7    0.60    0.65
   0  -4  -7    0.85    0.68
   0  -4  -7    1.29    0.71
   0   4   7    1.43    0.65
   0  -4  -7    1.76    0.81
   0  -4  -8    6.98    1.16
   0   4   8    7.20    1.30
   0  -4  -8    7.18    1.32
   0   4   8    6.04    1.24
   0  -4  -8    8.22    1.31
   0   4   8    5.97    0.99
   0   4   8    7.88    1.16
   0   4   8    6.31    1.20
   0   4   8    5.68    1.39
   0  -4  -8    4.79    1.17
   0   4   8    6.62    1.20
   0   4   9   24.82    2.05
   0   4   9   24.74    2.04
   0   4   9   29.06    2.73
   0  -4  -9   26.03    2.64
   0  -4  -9   25.93    2.08
   0  -4  -9   30.01    2.93
   0   4   9   24.20    2.39
   0  -4  -9   24.18    2.00
   0   4   9   27.55    2.21
   0  -4  -9   28.56    2.59
   0   4   9   29.03    2.72
   0  -4  -9   21.52    2.09
   0  -4  -9   27.71    2.39
   0   4  10   47.12    3.09
   0  -4 -10   44.49    3.48
   0   4  10   47.28    3.80
   0  -4 -10   48.04    2.94
   0  -4 -10   42.54    3.70
   0  -4 -10   44.85    3.18
   0   4  10   46.61    3.01
   0   4  10   44.21    2.88
   0   4  10   46.13    3.65
   0  -4 -10   41.58    3.48
   0  -4 -10   45.15    2.96
   0   4  11   48.64    2.95
   0  -4 -11   40.38    2.76
   0   4  11   41.74    3.02
   0  -4 -11   51.10    3.73
   0   4  11   52.36    3.88
   0   4  11   43.35    2.86
   0  -4 -11   45.21    3.87
   0   4  11   49.09    4.38
   0  -4 -11   47.31    3.11
   0   4  11   48.00    3.09
   0  -4 -11   47.05    3.36
   0   4  12    1.72    1.15
   0  -4 -12    2.75    0.77
   0  -4 -12    2.09    1.08
   0   4  12    3.09    0.91
   0  -4 -12    3.05    1.05
   0  -4 -12    1.58    0.85
   0  -4 -12    3.09    0.94
   0   4  12    2.09    0.66
   0  -4 -13    0.26    0.63
   0   4  13    0.43    0.40
   0  -4 -13    0.54    0.79
   0   4  13    0.18    0.40
   0  -4 -13    0.14    0.72
   0  -4 -13    0.15    0.70
   0   4  13   -0.27    0.64
   0  -4 -14   24.41    2.03
   0   4  14   25.12    2.12
   0  -4 -14   22.05    2.01
   0  -4 -14   22.73    2.13
   0   4  15    4.75    0.92
   0  -4 -15    3.86    0.89
   0   4  15    3.45    0.75
   0   4  16   11.30    1.10
   0  -4 -16    9.35    0.94
   0  -4 -16   12.02    1.12
   0  -4 -16    9.68    1.11
   0   4  16    9.79    0.92
   0   4  17   21.94    1.23
   0  -4 -17   20.51    1.23
   0   5 -20    7.20    0.59
   0   5 -19   26.14    1.36
   0  -5  19   27.12    1.34
   0  -5  19   27.82    1.52
   0   5 -19   25.79    1.52
   0   5 -18    3.52    0.55
   0  -5  18    2.72    0.70
   0   5 -18    2.22    0.68
   0   5 -17    8.30    0.99
   0  -5  17    8.96    1.27
   0   5 -17    9.15    1.26
   0   5 -17    9.49    1.23
   0  -5  17   11.01    1.40
   0  -5  17    9.15    1.36
   0   5 -17   10.54    1.24
   0  -5  17    9.58    1.29
   0   5 -16  133.28    5.56
   0   5 -16  144.56    6.14
   0  -5  16  131.37    6.30
   0   5 -16  142.24    5.95
   0   5 -16  145.15    6.48
   0  -5  16  145.63    6.48
   0  -5  16  151.81    6.53
   0   5 -15   32.43    3.72
   0   5 -15   31.13    2.32
   0  -5  15   28.68    2.14
   0   5 -15   25.79    2.21
   0   5 -15   29.08    3.71
   0  -5  15   30.11    2.60
   0  -5  15   30.86    2.61
   0  -5  15   30.59    2.53
   0   5 -15   22.78    1.87
   0  -5  14   48.04    3.42
   0  -5  14   45.84    3.35
   0   5 -14   48.60    3.08
   0  -5  14   51.77    3.42
   0  -5  14   46.02    2.98
   0   5 -14   47.45    3.17
   0   5 -13   -0.12    0.53
   0  -5  13    0.72    0.65
   0   5 -13    0.12    0.58
   0  -5  13    0.16    0.70
   0   5 -13   -0.32    1.22
   0   5 -13   -0.65    0.75
   0  -5  13   -0.19    0.82
   0  -5  13    0.65    0.62
   0   5 -12    2.58    0.68
   0   5 -12    2.36    1.27
   0  -5  12    1.82    0.90
   0   5 -12    1.63    0.77
   0  -5  12    2.43    0.95
   0   5 -12    0.85    0.60
   0  -5  12    1.86    0.83
   0   5 -12    2.70    0.74
   0   5 -12    0.92    0.58
   0  -5  12    2.09    0.78
   0   5 -11    9.51    1.95
   0  -5  11   11.23    1.43
   0   5 -11    8.96    1.00
   0   5 -11    9.27    1.22
   0  -5  11    9.84    1.48
   0   5 -11    8.65    1.52
   0  -5  11    8.82    1.52
   0   5 -11   10.45    1.32
   0   5 -11   10.86    1.40
   0   5 -11    9.30    1.69
   0   5 -11    8.99    1.18
   0  -5  11   10.59    1.56
   0   5 -11    8.74    1.12
   0   5 -11   12.10    2.12
   0   5 -10  101.62    5.55
   0   5 -10   85.61    4.22
   0   5 -10   99.35    4.32
   0  -5  10   99.48    5.13
   0  -5  10   89.05    4.69
   0   5 -10   97.80    6.06
   0   5 -10  105.52    6.33
   0   5 -10   98.27    5.32
   0  -5  10   83.20    4.58
   0   5 -10   91.32    4.31
   0   5 -10   96.70    4.05
   0  -5  10   90.97    4.98
   0   5  -9  435.58   16.20
   0   5  -9  476.33   14.85
   0   5  -9  430.87   14.45
   0  -5   9  432.29   14.11
   0   5  -9  454.95   17.00
   0   5  -9  458.15   14.79
   0  -5   9  453.14   15.83
   0   5  -8   33.17    2.16
   0   5  -8   25.65    2.68
   0   5  -8   25.77    1.79
   0  -5   8   27.52    2.56
   0   5  -8   28.10    1.76
   0  -5   8   25.77    2.19
   0   5  -8   28.70    2.32
   0  -5   8   25.02    1.55
   0   5  -8   28.86    2.47
   0  -5   8   25.93    1.71
   0  -5   8   26.27    2.50
   0   5  -8   27.25    2.34
   0   5  -7    7.05    0.67
   0   5  -7    6.59    1.34
   0  -5   7    7.52    1.13
   0  -5   7    8.68    0.86
   0   5  -7    6.85    1.12
   0   5  -7    8.54    0.93
   0   5  -7    9.47    1.24
   0  -5   7    9.78    1.33
   0   5  -7   11.86    1.47
   0  -5   7    7.03    1.27
   0   5  -7    7.23    0.93
   0   5  -7    8.23    1.47
   0   5  -7    8.95    0.95
   0   5  -7    7.97    0.99
   0  -5   6  131.03    5.79
   0   5  -6  134.67    5.88
   0   5  -6  129.49    4.94
   0  -5   6  133.83    5.04
   0   5  -6  129.85    6.22
   0  -5   6  136.51    4.92
   0  -5   6  129.22    5.50
   0   5  -6  129.70    5.05
   0  -5   6  123.17    5.91
   0   5  -6  137.31    5.11
   0   5  -6  133.68    6.32
   0   5  -5  236.71    7.85
   0  -5   5  233.81    7.98
   0   5  -5  223.29    7.85
   0  -5   5  236.07    8.84
   0   5  -5  219.77    7.74
   0  -5   5  226.12    9.16
   0   5  -5  241.13    8.79
   0   5  -5  238.25    9.20
   0   5  -5  240.53    8.01
   0  -5   4 1184.68   35.67
   0   5  -4 1218.37   36.98
   0   5  -4 1190.99   35.97
   0  -5   4 1114.62   35.60
   0  -5   4 1173.52   36.70
   0   5  -4 1172.96   35.63
   0  -5   4 1224.33   37.09
   0  -5   4 1197.47   37.19
   0   5  -4 1207.05   36.58
   0  -5   4 1150.86   35.61
   0  -5   4 1196.28   35.72
   0  -5   3  379.11   13.12
   0   5  -3  389.91   13.25
   0   5  -3  375.36   12.12
   0  -5   3  391.86   11.84
   0   5  -3  367.46   12.82
   0  -5   3  378.71   12.18
   0  -5   3  368.53   12.17
   0  -5   3  393.87   13.18
   0  -5   3  399.91   13.49
   0   5  -3  369.63   13.07
   0  -5   3  372.81   13.47
   0  -5   3  368.11   11.68
   0  -5   2    8.06    0.86
   0   5  -2    6.25    1.02
   0  -5   2    8.58    1.27
   0  -5   2    6.95    0.76
   0  -5   2    7.39    1.14
   0   5  -2   11.85    1.33
   0   5  -2    7.69    0.99
   0  -5   2    6.80    0.57
   0  -5   2    9.34    1.20
   0  -5   2    8.01    1.24
   0  -5   2    9.32    1.14
   0   5  -2    7.37    0.72
   0   5  -1  460.40   14.20
   0  -5   1  455.06   15.80
   0   5  -1  457.69   15.56
   0  -5   1  443.64   15.63
   0  -5   1  473.94   15.92
   0  -5   1  462.16   14.67
   0   5  -1  461.79   15.05
   0  -5   1  472.80   15.90
   0  -5   1  448.41   14.67
   0  -5   0   63.68    2.89
   0   5   0   67.16    3.55
   0  -5   0   64.05    3.64
   0  -5   0   64.37    3.67
   0   5   0   56.33    2.94
   0  -5   0   55.87    3.48
   0  -5   0   56.74    2.78
   0  -5  -1  226.83    8.07
   0   5   1  231.67    8.13
   0  -5  -1  244.56    9.28
   0  -5  -1  225.94    9.09
   0  -5  -1  215.38    8.14
   0  -5  -1  219.00    8.04
   0   5   1  217.65    7.41
   0  -5  -1  231.06    9.22
   0  -5  -2   29.06    2.48
   0   5   2   29.19    1.86
   0  -5  -2   26.64    1.95
   0  -5  -2   29.35    2.49
   0   5   2   28.37    1.74
   0  -5  -2   31.71    1.99
   0   5   2   34.88    1.70
   0   5   3   17.59    1.36
   0  -5  -3   17.99    2.00
   0   5   3   16.86    1.28
   0  -5  -3   18.61    1.99
   0   5   3   15.86    1.73
   0  -5  -3   18.05    1.57
   0  -5  -3   18.93    1.63
   0  -5  -4   69.74    3.64
   0   5   4   67.14    3.13
   0  -5  -4   65.61    4.21
   0  -5  -4   72.05    4.30
   0   5   4   72.21    3.79
   0   5   4   70.60    3.37
   0   5   4   69.94    4.12
   0  -5  -4   68.80    3.64
   0  -5  -5   41.15    3.33
   0  -5  -5   47.83    3.58
   0   5   5   47.04    2.41
   0  -5  -5   50.40    3.09
   0   5   5   55.55    3.00
   0   5   5   48.31    3.47
   0   5   5   48.51    3.15
   0   5   6  228.82    8.81
   0   5   6  222.37    9.10
   0   5   6  226.45    9.81
   0  -5  -6  228.81    9.04
   0  -5  -6  219.96    8.44
   0  -5  -6  228.21    9.91
   0  -5  -7    3.94    0.94
   0  -5  -7    3.79    0.79
   0   5   7    3.76    0.82
   0   5   7    2.95    0.82
   0  -5  -7    4.30    0.94
   0  -5  -7    4.78    1.13
   0   5   7    3.62    0.84
   0  -5  -7    5.02    1.31
   0   5   7    3.58    0.93
   0   5   7    3.75    0.76
   0  -5  -7    4.51    1.25
   0   5   8   43.65    2.94
   0   5   8   52.74    3.03
   0   5   8   47.83    3.52
   0  -5  -8   48.65    2.95
   0   5   8   45.22    3.60
   0   5   8   48.89    3.46
   0  -5  -8   50.90    2.93
   0  -5  -8   47.21    3.49
   0  -5  -8   52.87    4.04
   0  -5  -8   47.96    3.18
   0   5   8   49.85    3.09
   0  -5  -8   48.01    3.13
   0   5   9   25.49    2.14
   0  -5  -9   30.23    2.77
   0  -5  -9   23.87    2.19
   0   5   9   23.82    2.52
   0   5   9   27.71    2.28
   0  -5  -9   26.39    2.98
   0   5   9   24.35    2.53
   0   5   9   24.06    2.04
   0  -5  -9   24.31    2.25
   0  -5  -9   23.96    1.96
   0  -5  -9   25.02    2.77
   0   5   9   23.99    2.98
   0  -5 -10    3.47    0.81
   0  -5 -10    4.77    1.08
   0   5  10    6.57    1.12
   0   5  10    2.82    0.81
   0   5  10    2.23    1.17
   0   5  10    4.99    1.19
   0  -5 -10    6.93    1.29
   0  -5 -10    4.26    1.30
   0   5  10    4.26    0.90
   0  -5 -10    2.91    1.16
   0   5  10    5.74    1.18
   0  -5 -10    4.53    1.30
   0  -5 -11   46.95    3.35
   0  -5 -11   44.65    3.17
   0  -5 -11   44.34    3.90
   0   5  11   42.43    2.89
   0   5  11   49.86    3.24
   0  -5 -11   44.63    3.72
   0  -5 -11   49.87    3.41
   0  -5 -11   47.77    3.65
   0   5  11   43.54    2.85
   0  -5 -11   44.67    3.00
   0   5  11   46.71    4.21
   0   5  12    8.97    1.18
   0   5  12    9.31    1.19
   0  -5 -12   13.80    1.72
   0  -5 -12    6.56    1.39
   0   5  12    9.38    1.44
   0  -5 -12    9.59    1.68
   0   5  12    9.32    1.27
   0  -5 -12    8.56    1.29
   0  -5 -12   12.18    1.59
   0   5  13   15.46    1.29
   0  -5 -13   19.00    1.83
   0   5  13   19.32    1.64
   0  -5 -13   16.84    1.95
   0  -5 -13   19.49    1.87
   0   5  13   16.79    1.70
   0   5  14    1.17    0.55
   0   5  14    1.46    0.68
   0  -5 -14    1.04    0.66
   0  -5 -14    0.86    0.63
   0  -5 -15    0.90    0.48
   0  -5 -15    0.09    0.42
   0   5  15   -0.16    0.42
   0   5  15    0.17    0.33
   0  -5 -16    1.46    0.35
   0   5  16    2.86    0.55
   0  -5 -16    2.95    0.57
   0  -5 -16    2.61    0.48
   0   6 -20   17.94    0.93
   0   6 -19   -0.04    0.17
   0   6 -19    0.82    0.42
   0   6 -18   14.61    1.16
   0  -6  18   13.37    1.35
   0   6 -18   11.13    1.18
   0   6 -18   13.26    1.34
   0  -6  18   12.45    1.30
   0   6 -17    0.20    0.54
   0   6 -17    0.34    0.60
   0  -6  17    0.12    0.66
   0  -6  17    0.13    0.54
   0  -6  17    0.12    0.50
   0  -6  17   -0.11    0.59
   0   6 -17    0.18    0.48
   0  -6  16   55.81    3.30
   0   6 -16   56.34    2.79
   0  -6  16   57.58    3.20
   0  -6  16   58.32    3.16
   0   6 -16   58.34    3.11
   0  -6  16   57.88    3.11
   0  -6  15    2.07    0.96
   0  -6  15    2.99    1.04
   0  -6  15    2.99    0.84
   0   6 -15    4.05    1.01
   0   6 -15    4.04    0.98
   0  -6  15    2.69    0.97
   0  -6  15    4.78    1.13
   0   6 -15    4.22    0.73
   0   6 -15    4.49    1.57
   0  -6  14   25.68    2.68
   0   6 -14   22.55    3.32
   0  -6  14   24.48    2.17
   0  -6  14   25.30    2.33
   0   6 -14   26.91    2.31
   0  -6  14   30.34    2.71
   0   6 -14   28.88    2.29
   0   6 -14   23.75    2.06
   0   6 -13   22.19    2.06
   0  -6  13   20.78    2.05
   0  -6  13   21.63    2.46
   0   6 -13   22.16    3.10
   0   6 -13   21.99    1.95
   0   6 -13   27.15    2.24
   0   6 -13   25.39    3.38
   0   6 -13   20.99    1.87
   0  -6  13   22.04    2.17
   0   6 -13   20.51    2.04
   0   6 -12   31.11    3.55
   0   6 -12   30.78    2.40
   0   6 -12   39.43    2.67
   0   6 -12   36.33    2.60
   0  -6  12   36.25    2.73
   0  -6  12   32.21    2.74
   0   6 -12   31.05    2.52
   0  -6  12   36.11    2.68
   0  -6  12   34.10    3.07
   0  -6  12   35.09    3.01
   0   6 -12   38.54    3.55
   0  -6  12   34.16    2.77
   0   6 -12   34.54    3.85
   0  -6  11  109.22    5.54
   0   6 -11  109.31    6.83
   0  -6  11  111.55    5.43
   0  -6  11  110.93    5.92
   0  -6  11  109.14    5.49
   0   6 -11  107.95    6.15
   0   6 -11  111.10    5.10
   0   6 -11  101.23    5.03
   0   6 -11  109.75    5.29
   0   6 -11  117.66    6.58
   0   6 -11  106.94    5.04
   0   6 -11  127.37    7.45
   0   6 -11  113.54    4.64
   0  -6  11  110.30    5.90
   0   6 -10   62.60    3.63
   0   6 -10   64.24    3.46
   0   6 -10   68.63    4.60
   0   6 -10   72.49    3.60
   0   6 -10   73.18    3.72
   0  -6  10   63.83    4.15
   0  -6  10   58.44    3.83
   0   6 -10   63.58    3.18
   0   6 -10   69.54    5.16
   0  -6  10   69.19    4.29
   0  -6  10   65.45    3.80
   0   6 -10   62.21    4.77
   0  -6   9  118.10    6.57
   0  -6   9  119.12    4.82
   0   6  -9  121.22    6.25
   0   6  -9  126.36    5.30
   0  -6   9  117.71    5.67
   0   6  -9  126.94    6.44
   0   6  -9  123.99    5.01
   0   6  -9  130.71    7.13
   0  -6   9  124.89    6.20
   0   6  -9  125.29    6.08
   0   6  -9  121.85    5.17
   0  -6   8   54.04    3.19
   0   6  -8   51.91    3.34
   0   6  -8   55.17    3.65
   0   6  -8   57.08    2.88
   0   6  -8   49.19    2.63
   0  -6   8   49.05    2.60
   0  -6   8   50.23    3.70
   0  -6   8   52.02    3.88
   0   6  -8   49.58    3.58
   0   6  -8   47.71    3.90
   0  -6   7  282.10   10.31
   0  -6   7  279.98   11.21
   0  -6   7  287.60    9.74
   0   6  -7  261.73    9.63
   0   6  -7  277.79   10.92
   0   6  -7  278.79    9.73
   0  -6   7  282.57    9.27
   0   6  -7  287.27    9.75
   0   6  -7  291.64   11.08
   0  -6   7  282.56   10.96
   0   6  -7  288.58   10.58
   0   6  -7  286.19   11.58
   0   6  -7  308.68    9.83
   0  -6   6   15.18    1.79
   0   6  -6   17.15    1.62
   0   6  -6   18.16    1.29
   0  -6   6   17.32    1.20
   0  -6   6   17.07    1.42
   0   6  -6   16.31    1.82
   0   6  -6   20.52    1.40
   0  -6   6   12.84    1.89
   0   6  -6   19.36    2.12
   0  -6   6   15.89    1.51
   0  -6   6   16.34    1.87
   0  -6   5   19.04    1.91
   0  -6   5   17.01    1.38
   0  -6   5   15.13    1.04
   0  -6   5   18.73    1.29
   0  -6   5   17.41    1.43
   0   6  -5   15.79    1.32
   0   6  -5   18.28    1.94
   0   6  -5   15.93    1.77
   0  -6   5   17.84    1.25
   0   6  -5   22.44    2.16
   0   6  -5   17.58    1.17
   0  -6   5   15.58    1.94
   0   6  -4   53.10    2.11
   0   6  -4   48.14    3.07
   0  -6   4   46.28    2.49
   0   6  -4   47.71    3.24
   0  -6   4   50.29    2.67
   0  -6   4   47.23    2.01
   0  -6   4   45.66    3.41
   0  -6   4   48.48    2.41
   0  -6   4   46.85    3.22
   0   6  -4   50.91    2.51
   0  -6   4   52.00    3.52
   0   6  -4   50.33    3.36
   0  -6   4   47.14    2.21
   0  -6   4   48.91    2.40
   0   6  -3    2.08    0.79
   0   6  -3    1.36    0.61
   0  -6   3    0.82    0.70
   0  -6   3    1.94    0.80
   0  -6   3    1.27    0.80
   0  -6   3    2.38    0.61
   0   6  -3    1.21    0.75
   0  -6   2  630.01   21.65
   0  -6   2  620.56   20.04
   0  -6   2  639.52   21.39
   0  -6   2  659.11   21.80
   0   6  -2  683.25   21.33
   0  -6   2  580.71   20.65
   0  -6   2  628.11   21.66
   0  -6   2  637.74   20.13
   0   6  -2  631.81   19.63
   0   6  -2  660.34   20.77
   0  -6   1    7.17    1.34
   0  -6   1    6.80    1.25
   0  -6   1    6.31    1.26
   0   6  -1    5.98    0.58
   0   6  -1    6.03    0.94
   0  -6   1    5.78    0.88
   0  -6   1    5.40    1.19
   0   6  -1    5.66    1.16
   0  -6   1    8.47    1.17
   0  -6   1    5.09    0.87
   0  -6   0   11.28    1.68
   0  -6   0    9.68    1.53
   0  -6   0   10.85    1.62
   0  -6   0    8.08    1.05
   0   6   0   11.32    1.23
   0  -6   0   10.65    1.19
   0   6   0    9.24    1.40
   0   6   1   84.47    3.89
   0  -6  -1   91.54    5.08
   0  -6  -1   88.95    4.96
   0  -6  -1   82.64    3.89
   0  -6  -1   87.83    5.00
   0  -6  -1   82.95    4.02
   0  -6  -1   85.23    3.86
   0   6   2    3.69    0.67
   0  -6  -2    3.85    0.87
   0  -6  -2    3.91    1.09
   0   6   2    3.80    0.49
   0   6   2    5.09    0.80
   0  -6  -2    5.80    1.35
   0  -6  -2    3.67    1.12
   0  -6  -2    6.07    1.06
   0   6   3  682.83   22.46
   0   6   3  696.81   22.37
   0  -6  -3  729.18   24.67
   0   6   3  747.99   22.83
   0  -6  -3  716.33   23.36
   0  -6  -3  775.77   25.01
   0   6   3  703.28   24.04
   0  -6  -3  756.58   23.48
   0  -6  -3  775.18   24.97
   0  -6  -4    7.73    1.25
   0  -6  -4    5.33    0.93
   0   6   4    7.46    1.37
   0   6   4    6.67    0.85
   0  -6  -4    6.72    1.45
   0   6   4    6.81    0.89
   0  -6  -4    6.89    1.19
   0   6   4    8.50    1.24
   0  -6  -4    7.94    1.66
   0   6   5   31.00    2.28
   0  -6  -5   30.02    3.09
   0   6   5   31.91    2.24
   0   6   5   32.98    2.61
   0  -6  -5   35.33    2.41
   0  -6  -5   36.22    3.26
   0  -6  -5   31.61    2.59
   0  -6  -6    5.65    1.21
   0  -6  -6    5.28    1.42
   0   6   6    3.54    0.88
   0   6   6    4.61    0.89
   0   6   6    5.65    1.14
   0   6   6    4.66    0.81
   0  -6  -6    4.88    0.96
   0  -6  -6    3.95    0.78
   0  -6  -6    5.54    1.06
   0   6   6    4.42    0.91
   0   6   7    1.88    0.80
   0  -6  -7    2.57    0.82
   0  -6  -7    3.57    1.23
   0   6   7    2.73    0.84
   0   6   7    4.15    0.87
   0   6   7    2.19    0.79
   0  -6  -7    2.66    0.74
   0  -6  -7    3.93    0.99
   0   6   7    2.43    0.76
   0  -6  -7    3.41    0.96
   0   6   7    2.73    0.63
   0  -6  -7    3.28    1.02
   0   6   7    2.03    0.68
   0  -6  -7    1.94    0.98
   0   6   7    3.13    1.19
   0  -6  -8   35.69    2.52
   0  -6  -8   37.08    2.69
   0   6   8   34.28    2.58
   0   6   8   39.88    2.79
   0   6   8   36.40    2.67
   0  -6  -8   31.89    2.67
   0   6   8   34.80    2.43
   0   6   8   31.56    3.18
   0  -6  -8   34.98    2.33
   0  -6  -8   35.94    3.52
   0   6   8   36.46    3.61
   0  -6  -8   35.43    2.76
   0   6   8   33.71    2.90
   0  -6  -8   28.09    3.15
   0  -6  -8   41.67    3.29
   0   6   9    0.84    0.70
   0  -6  -9    0.76    0.71
   0  -6  -9   -0.25    0.66
   0  -6  -9    0.25    0.75
   0  -6  -9    0.27    0.68
   0   6   9    0.92    0.60
   0  -6  -9    0.39    0.81
   0  -6  -9    0.12    0.49
   0  -6  -9    0.54    0.88
   0   6   9   -0.27    0.92
   0   6   9   -0.35    0.57
   0  -6  -9    0.62    0.81
   0  -6 -10   23.21    2.57
   0   6  10   20.54    1.94
   0  -6 -10   20.23    2.71
   0   6  10   24.43    2.21
   0  -6 -10   22.64    2.09
   0  -6 -10   23.77    2.34
   0   6  10   21.01    2.78
   0  -6 -10   21.46    2.00
   0  -6 -10   24.16    2.78
   0  -6 -10   23.96    2.30
   0  -6 -10   24.01    2.74
   0   6  10   21.17    1.91
   0  -6 -11   19.43    2.08
   0  -6 -11   18.83    2.49
   0  -6 -11   22.25    2.17
   0  -6 -11   17.92    2.32
   0   6  11   22.66    2.10
   0   6  11   17.46    1.72
   0  -6 -11   20.30    2.31
   0   6  11   22.67    1.90
   0   6  11   20.14    1.81
   0  -6 -12   13.98    1.86
   0   6  12   16.26    1.48
   0  -6 -12   16.59    1.81
   0  -6 -12   16.06    2.08
   0   6  12   14.44    1.43
   0   6  12   11.91    1.48
   0  -6 -12   14.14    1.67
   0   6  13  112.64    3.85
   0  -6 -13  112.31    4.00
   0   6  13  104.99    3.19
   0  -6 -13  105.01    4.35
   0  -6 -13  105.56    3.90
   0  -6 -14   35.39    2.24
   0  -6 -14   34.30    2.22
   0   6  14   31.92    2.12
   0   6  14   30.46    1.70
   0  -6 -15    0.74    0.41
   0   6  15    0.85    0.42
   0  -6 -15    0.84    0.32
   0  -7  19    1.67    0.44
   0   7 -19    2.63    0.52
   0  -7  18   98.00    3.23
   0   7 -18   94.86    3.08
   0   7 -18  100.69    2.79
   0   7 -18   96.56    3.08
   0  -7  17   42.28    2.79
   0  -7  17   45.92    2.87
   0  -7  17   42.49    2.64
   0   7 -17   43.53    2.54
   0  -7  17   43.14    2.82
   0   7 -17   43.80    2.74
   0   7 -16   79.42    3.92
   0  -7  16   82.40    4.32
   0  -7  16   76.33    4.34
   0   7 -16   84.30    4.10
   0  -7  16   79.28    4.43
   0  -7  16   69.22    4.00
   0   7 -16   84.86    4.28
   0  -7  16   75.98    3.68
   0  -7  15   82.23    4.28
   0  -7  15   84.26    4.79
   0  -7  15   85.32    4.92
   0   7 -15   91.13    4.49
   0   7 -15   87.15    4.29
   0  -7  15   85.59    4.67
   0  -7  15   89.36    4.66
   0   7 -14    5.18    1.00
   0   7 -14    4.44    0.94
   0   7 -14    4.99    1.10
   0  -7  14    7.20    1.27
   0   7 -14    8.38    1.31
   0  -7  14    7.51    1.27
   0  -7  14    4.92    1.31
   0  -7  14    6.49    1.22
   0   7 -14    5.78    1.80
   0  -7  13   98.66    5.80
   0  -7  13  113.35    5.45
   0   7 -13   98.70    4.94
   0  -7  13  108.47    5.49
   0   7 -13  110.19    5.18
   0   7 -13   99.58    5.15
   0   7 -13  108.22    5.18
   0   7 -13   97.48    7.08
   0  -7  13  101.92    5.28
   0   7 -12    8.83    1.35
   0   7 -12    9.40    1.36
   0  -7  12    9.05    1.47
   0  -7  12    9.64    1.57
   0   7 -12    6.77    1.70
   0  -7  12   10.43    1.69
   0   7 -12   10.35    2.21
   0  -7  12   10.19    1.44
   0  -7  12   12.57    1.67
   0  -7  12    9.74    1.69
   0   7 -12    9.04    1.35
   0   7 -12    9.73    1.42
   0  -7  11   72.64    4.21
   0   7 -11   72.42    4.12
   0  -7  11   76.54    4.09
   0   7 -11   75.56    3.93
   0   7 -11   74.77    5.19
   0   7 -11   78.38    4.11
   0   7 -11   65.37    3.40
   0  -7  11   71.33    4.60
   0  -7  11   80.61    4.41
   0  -7  11   70.22    4.71
   0  -7  11   69.89    4.33
   0   7 -11   78.56    4.04
   0   7 -11   82.00    5.88
   0  -7  11   56.55    4.24
   0   7 -10    1.53    0.64
   0   7 -10    1.73    0.90
   0  -7  10    1.62    0.92
   0  -7  10    4.51    1.08
   0   7 -10    1.11    0.90
   0   7 -10    1.46    0.62
   0  -7  10    2.02    0.56
   0   7 -10    1.88    0.62
   0   7 -10    0.69    0.70
   0   7 -10    1.25    0.70
   0  -7  10    1.99    0.77
   0   7  -9    0.20    0.43
   0   7  -9    0.84    0.78
   0  -7   9    0.21    0.56
   0  -7   9    1.15    0.60
   0   7  -9    1.03    0.59
   0  -7   9    0.20    0.69
   0   7  -9    1.27    1.02
   0   7  -9    1.34    0.55
   0  -7   9    0.29    0.66
   0  -7   9   -0.24    0.81
   0   7  -9    0.47    0.57
   0   7  -9    0.49    0.58
   0  -7   9   -0.09    0.40
   0   7  -9    0.20    0.72
   0   7  -8  301.76   10.48
   0   7  -8  315.43   11.51
   0  -7   8  285.21   12.10
   0  -7   8  304.79   11.35
   0   7  -8  325.22   12.27
   0  -7   8  289.62   10.51
   0   7  -8  301.30   12.11
   0   7  -8  312.23   10.60
   0  -7   8  282.00   11.17
   0   7  -8  303.31   12.72
   0  -7   7   34.27    3.03
   0  -7   7   38.88    3.15
   0   7  -7   32.99    2.34
   0   7  -7   38.46    3.06
   0  -7   7   38.02    2.27
   0  -7   7   38.90    2.09
   0   7  -7   39.89    2.73
   0  -7   7   48.90    2.62
   0   7  -7   38.96    3.39
   0   7  -7   33.30    3.15
   0   7  -7   36.74    3.09
   0  -7   6    7.36    1.05
   0   7  -6    8.94    1.59
   0   7  -6    8.97    1.51
   0   7  -6    8.39    0.95
   0   7  -6   10.83    1.29
   0  -7   6    8.94    0.98
   0   7  -6    8.75    0.78
   0  -7   6    9.45    1.77
   0   7  -6    8.34    1.48
   0  -7   6    9.29    0.98
   0  -7   6    9.21    1.49
   0  -7   5  236.77    8.67
   0  -7   5  234.98    6.64
   0  -7   5  222.36    9.21
   0   7  -5  231.71    8.75
   0  -7   5  230.41    7.24
   0   7  -5  223.54    6.21
   0   7  -5  227.43    8.59
   0  -7   5  217.46    6.65
   0   7  -5  233.63    8.32
   0  -7   5  232.47    6.88
   0   7  -5  225.91    6.61
   0   7  -4   71.13    4.20
   0   7  -4   76.77    4.52
   0   7  -4   75.95    4.50
   0  -7   4   68.93    3.15
   0  -7   4   73.73    3.05
   0   7  -4   62.18    2.66
   0  -7   4   77.71    3.85
   0  -7   4   81.50    4.97
   0  -7   4   79.32    4.58
   0   7  -4   77.27    3.11
   0  -7   4   74.60    3.43
   0  -7   4   70.23    4.76
   0  -7   4   76.86    3.64
   0  -7   3   12.25    1.94
   0   7  -3   15.21    1.92
   0  -7   3   17.63    1.93
   0   7  -3   18.56    1.86
   0  -7   3   13.24    2.01
   0  -7   3   17.76    2.05
   0  -7   3   19.23    1.63
   0   7  -2  406.11   14.54
   0  -7   2  410.82   14.80
   0  -7   2  414.73   15.53
   0   7  -2  424.20   15.29
   0  -7   2  409.90   14.09
   0  -7   2  436.24   15.97
   0  -7   2  456.02   16.17
   0  -7   2  411.23   13.98
   0  -7   2  412.77   15.83
   0  -7   1   37.98    2.44
   0  -7   1   34.19    2.11
   0  -7   1   34.56    3.19
   0  -7   1   32.92    2.54
   0  -7   1   34.47    3.16
   0  -7   1   32.92    3.09
   0  -7   1   32.63    2.30
   0   7  -1   32.36    2.92
   0  -7   0   -0.21    0.78
   0  -7   0   -0.33    0.66
   0  -7   0    0.42    0.74
   0  -7   0   -0.09    0.48
   0  -7   0    0.21    0.57
   0  -7   0   -0.21    0.64
   0   7   0    0.11    0.40
   0  -7  -1   48.69    3.85
   0  -7  -1   51.52    4.08
   0  -7  -1   55.84    4.12
   0   7   1   51.37    2.98
   0  -7  -1   49.26    3.14
   0  -7  -2  673.26   21.77
   0   7   2  655.43   21.10
   0  -7  -2  672.32   21.54
   0  -7  -2  642.56   23.23
   0  -7  -2  645.40   23.40
   0  -7  -2  626.95   23.30
   0  -7  -3   99.67    5.90
   0   7   3   94.50    4.58
   0  -7  -3   86.59    5.70
   0  -7  -3   92.65    4.74
   0  -7  -3   94.47    5.92
   0   7   3   92.52    4.46
   0  -7  -3   89.53    4.76
   0  -7  -4  170.10    8.79
   0  -7  -4  174.17    8.85
   0   7   4  163.02    7.39
   0  -7  -4  176.05    7.56
   0   7   4  175.73    7.16
   0  -7  -4  167.99    6.90
   0  -7  -4  174.49    8.80
   0  -7  -4  176.73    7.17
   0   7   4  173.12    7.20
   0   7   4  181.19    6.98
   0   7   4  165.23    6.79
   0  -7  -4  178.70    7.23
   0  -7  -5    5.54    1.07
   0  -7  -5    3.73    1.32
   0  -7  -5    8.55    1.78
   0  -7  -5    7.72    1.37
   0   7   5    7.89    1.20
   0  -7  -5    7.84    1.69
   0   7   5   10.65    1.36
   0   7   5    8.04    1.33
   0  -7  -5    6.90    1.15
   0   7   5    8.15    1.10
   0   7   5    4.68    0.83
   0  -7  -5    7.63    1.28
   0   7   5    8.62    1.64
   0   7   6   -0.12    0.60
   0   7   6    0.10    0.45
   0  -7  -6    1.31    0.97
   0  -7  -6   -0.13    0.49
   0   7   6    0.13    0.52
   0   7   6   -0.31    0.41
   0  -7  -6   -0.46    0.57
   0   7   6   -0.24    0.63
   0  -7  -6    0.28    0.85
   0  -7  -6   -0.14    0.64
   0   7   6    0.16    0.55
   0  -7  -6    0.53    0.75
   0  -7  -7    7.46    1.36
   0  -7  -7    7.12    1.24
   0   7   7    7.69    1.05
   0   7   7    9.03    1.33
   0  -7  -7    8.91    1.88
   0   7   7    7.91    1.34
   0  -7  -7    8.69    1.90
   0   7   7    6.47    1.03
   0   7   7   11.08    1.95
   0  -7  -7    6.94    1.14
   0  -7  -7    9.56    1.66
   0   7   8    1.33    0.95
   0  -7  -8    0.79    0.84
   0   7   8    0.97    0.74
   0  -7  -8    1.12    0.64
   0  -7  -8    0.28    0.84
   0  -7  -8    0.45    0.74
   0   7   8    1.39    0.67
   0  -7  -8    2.42    1.19
   0  -7  -8    1.42    0.85
   0   7   8    0.56    0.60
   0   7   9    6.13    1.15
   0  -7  -9    3.98    1.28
   0  -7  -9    8.73    1.48
   0   7   9    4.77    1.37
   0  -7  -9    6.18    1.25
   0   7   9    5.45    1.09
   0  -7  -9    4.29    1.45
   0  -7  -9    4.56    1.32
   0  -7  -9    5.73    1.06
   0   7   9    3.91    0.91
   0  -7  -9    3.89    1.37
   0  -7 -10   75.94    4.81
   0   7  10   78.21    3.83
   0  -7 -10   74.10    4.30
   0   7  10   76.87    4.06
   0   7  10   78.48    4.25
   0  -7 -10   76.94    3.97
   0  -7 -10   71.65    5.09
   0  -7 -10   80.88    5.63
   0  -7 -10   81.13    4.51
   0  -7 -11    7.51    1.60
   0   7  11    6.68    0.95
   0   7  11    7.09    1.20
   0   7  11    7.09    1.04
   0  -7 -11    7.84    1.14
   0  -7 -11    8.51    1.33
   0  -7 -11    8.09    1.51
   0  -7 -11    5.61    1.19
   0   7  11    6.90    1.09
   0  -7 -11    7.73    1.19
   0  -7 -12   76.91    3.39
   0   7  12   72.38    2.43
   0  -7 -12   67.82    3.57
   0  -7 -12   77.33    3.32
   0  -7 -12   78.74    2.90
   0   7  12   80.41    2.88
   0   7  12   84.53    3.36
   0   7  13    4.12    0.81
   0  -7 -13    3.68    0.64
   0  -7 -13    3.44    0.77
   0  -7 -13    4.72    0.89
   0  -7 -14    0.19    0.26
   0  -7 -14    0.40    0.45
   0   7  14    0.32    0.37
   0   7  15    0.23    0.19
   0  -8  19    0.38    0.29
   0   8 -18    9.61    0.97
   0   8 -18    9.40    0.96
   0  -8  18   10.81    1.13
   0  -8  17   26.77    2.00
   0  -8  17   24.04    1.61
   0   8 -17   24.36    1.76
   0   8 -17   22.93    1.55
   0   8 -17   25.17    1.74
   0  -8  16   13.03    1.30
   0  -8  16   16.38    1.83
   0   8 -16   15.89    1.58
   0   8 -16   15.22    1.60
   0  -8  16   12.87    1.60
   0  -8  16   16.01    1.65
   0   8 -16   10.44    1.37
   0  -8  16   13.73    1.47
   0  -8  15    2.61    0.80
   0  -8  15    1.75    0.72
   0   8 -15    2.22    0.79
   0  -8  15    2.20    0.84
   0  -8  15    3.79    1.09
   0  -8  15    4.30    1.08
   0  -8  15    1.95    0.95
   0   8 -15    3.88    0.97
   0   8 -15    2.14    0.66
   0  -8  14   14.34    2.03
   0   8 -14   12.97    1.59
   0   8 -14   14.96    2.45
   0  -8  14   11.71    1.58
   0   8 -14   15.36    1.69
   0   8 -14   13.68    1.53
   0   8 -14   14.82    1.68
   0  -8  14   14.66    1.73
   0   8 -14   15.28    2.62
   0  -8  14   16.43    1.81
   0   8 -13   33.28    3.88
   0  -8  13   38.79    3.37
   0   8 -13   38.19    2.57
   0   8 -13   40.89    2.89
   0  -8  13   39.39    3.05
   0  -8  13   46.09    3.17
   0   8 -13   41.32    2.87
   0   8 -13   37.43    2.75
   0   8 -13   38.12    2.88
   0  -8  13   40.11    2.93
   0  -8  12  117.42    5.59
   0  -8  12  113.66    5.63
   0   8 -12  119.57    7.37
   0  -8  12  113.27    6.28
   0   8 -12  118.76    5.42
   0   8 -12  117.68    5.51
   0  -8  12  109.94    5.76
   0  -8  12   99.03    6.17
   0   8 -12  117.35    5.08
   0   8 -12  112.47    5.49
   0   8 -12  109.67    5.60
   0   8 -12  124.54    7.20
   0   8 -12  105.07    7.24
   0  -8  12  115.82    6.01
   0   8 -11   80.01    4.22
   0   8 -11   76.85    5.34
   0   8 -11   75.53    5.83
   0   8 -11   81.32    4.19
   0   8 -11   77.13    5.71
   0  -8  11   83.87    4.80
   0   8 -11   78.55    4.38
   0  -8  11   74.58    4.15
   0  -8  11   81.92    4.48
   0   8 -11   81.31    5.63
   0  -8  11   83.68    5.11
   0  -8  11   75.99    5.15
   0   8 -10   23.21    2.95
   0  -8  10   24.43    2.78
   0  -8  10   25.34    2.52
   0   8 -10   24.50    3.09
   0   8 -10   24.95    2.04
   0  -8  10   26.65    3.17
   0   8 -10   24.44    2.07
   0   8 -10   27.01    3.02
   0   8 -10   32.69    3.26
   0  -8   9   43.53    3.64
   0  -8   9   42.62    2.72
   0  -8   9   36.11    3.81
   0   8  -9   44.09    3.20
   0  -8   9   40.19    3.58
   0   8  -9   44.48    3.08
   0   8  -9   42.05    3.87
   0   8  -9   42.37    2.94
   0  -8   9   40.89    2.66
   0   8  -9   42.40    4.00
   0  -8   9   41.72    3.20
   0   8  -9   39.64    3.57
   0  -8   9   37.37    3.09
   0   8  -9   43.84    2.74
   0   8  -9   49.55    3.95
   0  -8   9   41.99    2.79
   0   8  -9   45.24    2.70
   0   8  -9   42.72    2.71
   0   8  -8  136.78    7.21
   0  -8   8  135.78    6.49
   0   8  -8  140.46    7.71
   0  -8   8  139.68    7.24
   0  -8   8  136.26    6.59
   0   8  -8  142.86    7.34
   0  -8   8  156.33    6.21
   0   8  -8  134.25    5.85
   0   8  -8  132.90    6.33
   0  -8   8  138.25    5.74
   0   8  -8  138.41    5.86
   0   8  -8  136.92    5.45
   0   8  -8  139.23    6.20
   0   8  -8  150.28    7.72
   0  -8   8  142.06    6.14
   0   8  -7   69.91    4.18
   0  -8   7   78.90    5.55
   0   8  -7   72.06    3.41
   0   8  -7   88.78    5.61
   0   8  -7   89.05    5.17
   0  -8   7   78.60    4.13
   0  -8   7   90.69    4.80
   0   8  -7   85.08    4.30
   0  -8   7   82.00    5.16
   0   8  -7   86.20    4.15
   0  -8   7   78.09    5.22
   0   8  -7   88.93    5.29
   0  -8   7   91.37    3.94
   0   8  -7   89.47    3.92
   0   8  -7   84.47    5.40
   0   8  -7   84.57    4.44
   0  -8   7   85.07    3.79
   0   8  -6    3.28    0.82
   0   8  -6    2.28    0.69
   0   8  -6    1.56    0.96
   0  -8   6    2.09    0.64
   0   8  -6    2.36    0.95
   0   8  -6    3.23    1.04
   0  -8   6    0.65    0.73
   0  -8   6    1.76    0.89
   0  -8   6    1.54    0.99
   0  -8   6    2.39    0.55
   0   8  -5    4.83    1.15
   0  -8   5    2.84    1.00
   0   8  -5    4.95    1.29
   0  -8   5    5.79    0.76
   0  -8   5    4.95    0.90
   0  -8   5    4.30    1.36
   0   8  -5    2.77    1.03
   0  -8   5    6.42    1.46
   0  -8   5    3.84    0.93
   0   8  -5    2.53    0.67
   0   8  -5    3.67    0.83
   0   8  -5    3.60    0.89
   0   8  -5    3.65    0.64
   0  -8   5    1.54    0.53
   0  -8   4  229.01   10.67
   0  -8   4  238.18    8.57
   0  -8   4  237.59    8.80
   0   8  -4  218.06    7.77
   0  -8   4  224.39   10.08
   0   8  -4  231.52   10.09
   0  -8   4  243.53   10.82
   0   8  -4  234.82    9.56
   0  -8   4  196.88    8.83
   0   8  -3  198.29    7.15
   0  -8   3  241.48   10.57
   0  -8   3  222.81    8.39
   0   8  -3  219.55    8.96
   0  -8   3  216.44   10.15
   0   8  -3  221.18    9.57
   0  -8   3  211.00    9.73
   0  -8   2  238.85    8.66
   0  -8   2  236.97    9.16
   0  -8   2  244.89   11.10
   0  -8   2  241.29    9.27
   0  -8   2  242.84    9.88
   0  -8   2  238.05   10.99
   0   8  -2  248.30   10.60
   0  -8   2  249.68   11.19
   0  -8   1    1.25    0.97
   0   8  -1    0.86    0.55
   0  -8   1    2.02    1.01
   0  -8   1   -0.13    0.66
   0  -8   1    0.25    0.82
   0   8  -1    1.70    0.66
   0  -8   1   -0.15    0.55
   0  -8   1    0.13    0.76
   0  -8   1    1.77    0.60
   0  -8   1    1.26    0.69
   0  -8   0  128.24    5.81
   0   8   0  128.43    5.78
   0   8   0  126.05    5.43
   0  -8   0  121.94    7.07
   0   8   0  111.32    5.19
   0  -8   0  119.10    7.10
   0  -8   0  123.85    5.41
   0  -8   0  119.35    5.85
   0  -8   0  120.52    7.10
   0  -8  -1  217.18   10.52
   0  -8  -1  220.97    8.40
   0  -8  -1  222.74    8.95
   0  -8  -1  201.53    8.73
   0   8   1  227.62    8.76
   0  -8  -1  217.82    8.57
   0  -8  -1  216.39   10.40
   0   8   1  219.10    8.51
   0  -8  -1  220.60   10.60
   0   8   1  210.89    8.30
   0   8   2  319.49   11.61
   0   8   2  323.88   10.99
   0  -8  -2  296.18   13.25
   0  -8  -2  310.41   13.69
   0   8   2  301.14   10.98
   0  -8  -2  310.12   11.82
   0   8   2  296.07   11.09
   0  -8  -2  308.78   11.26
   0  -8  -2  304.65   13.49
   0  -8  -3    5.57    0.95
   0  -8  -3    5.31    1.29
   0   8   3    8.97    1.17
   0  -8  -3    5.72    1.63
   0  -8  -3    6.00    1.72
   0  -8  -3    6.61    1.68
   0   8   3    6.14    1.43
   0   8   3    7.13    1.20
   0   8   3    8.78    1.33
   0  -8  -4    5.80    1.12
   0   8   4    3.87    1.18
   0  -8  -4    4.76    1.17
   0   8   4    3.86    0.91
   0  -8  -4    2.95    1.23
   0   8   4    3.59    0.84
   0  -8  -4    3.63    0.86
   0  -8  -4    3.12    1.33
   0   8   4    3.89    0.87
   0   8   4    4.90    1.09
   0  -8  -4    4.20    1.01
   0  -8  -4    3.56    1.53
   0   8   5  294.10   10.71
   0   8   5  293.20   10.53
   0   8   5  292.77   12.47
   0   8   5  260.64   10.90
   0  -8  -5  287.27   10.59
   0  -8  -5  296.71   13.34
   0   8   5  305.15   11.13
   0  -8  -5  296.42   10.99
   0  -8  -5  291.40   11.49
   0  -8  -5  275.07   12.90
   0  -8  -5  286.66   10.09
   0  -8  -5  261.28   10.15
   0  -8  -5  287.30   11.01
   0  -8  -5  283.91   13.22
   0   8   6  221.20    8.51
   0  -8  -6  226.82    9.10
   0  -8  -6  246.93    9.41
   0  -8  -6  217.35    8.76
   0  -8  -6  206.49   10.90
   0   8   6  224.67   10.51
   0  -8  -6  229.16    9.69
   0  -8  -6  206.24    8.35
   0  -8  -6  225.86    8.32
   0  -8  -7    6.76    1.02
   0  -8  -7    6.33    1.78
   0  -8  -7    6.57    1.82
   0  -8  -7    7.24    1.87
   0   8   7    4.94    1.49
   0  -8  -7    6.36    1.33
   0   8   7    4.84    0.89
   0   8   7    6.93    1.24
   0  -8  -7    4.67    1.36
   0   8   8  114.39    5.28
   0  -8  -8   95.75    6.53
   0   8   8   96.72    5.04
   0  -8  -8  102.88    4.65
   0   8   8  101.61    6.36
   0  -8  -8  104.31    5.40
   0   8   8   99.53    5.03
   0   8   8   93.56    4.27
   0  -8  -8  109.02    5.91
   0  -8  -8  100.38    6.56
   0  -8  -9  137.48    6.71
   0  -8  -9  133.93    7.72
   0   8   9  126.08    5.83
   0   8   9  126.70    5.77
   0  -8  -9  129.69    5.40
   0  -8  -9  128.51    7.31
   0   8   9  114.70    5.60
   0  -8  -9  131.48    6.17
   0   8  10    7.69    1.15
   0  -8 -10    6.40    0.96
   0  -8 -10    8.10    1.56
   0   8  10    5.89    1.11
   0  -8 -10    9.22    1.36
   0  -8 -10    7.54    1.70
   0  -8 -10    6.68    1.24
   0  -8 -10    7.56    1.44
   0  -8 -11    7.58    1.42
   0  -8 -11    6.56    0.87
   0   8  11    7.00    1.07
   0  -8 -11    6.52    1.15
   0  -8 -11    5.21    1.16
   0   8  12   -0.08    0.48
   0  -8 -12    0.49    0.55
   0   8  12    0.06    0.32
   0  -8 -12    0.40    0.35
   0   8  13   16.03    1.22
   0  -8 -13   15.20    1.26
   0   8  14    1.26    0.29
   0  -9  19    2.96    0.43
   0  -9  18   13.56    1.18
   0   9 -18   12.65    1.04
   0  -9  17   -0.07    0.00
   0  -9  17    0.89    0.65
   0   9 -17    0.95    0.51
   0   9 -16    5.53    0.79
   0   9 -16    6.42    1.03
   0  -9  16    4.30    0.90
   0  -9  16    4.43    0.77
   0  -9  16    4.93    1.07
   0  -9  16    5.72    1.00
   0   9 -15    3.23    0.76
   0  -9  15    5.06    1.01
   0  -9  15    3.45    1.08
   0   9 -15    4.97    0.84
   0  -9  15    2.70    0.92
   0  -9  15    3.26    0.77
   0   9 -15    3.07    0.72
   0  -9  15    3.63    1.11
   0   9 -15    5.73    1.07
   0   9 -14    4.57    0.94
   0  -9  14    6.65    1.21
   0  -9  14    3.89    1.17
   0   9 -14    6.55    1.08
   0  -9  14    6.35    1.07
   0   9 -14    6.92    1.13
   0   9 -14    5.48    0.90
   0   9 -14    8.25    1.28
   0   9 -14    6.69    1.20
   0  -9  13    5.82    1.25
   0  -9  13    5.38    1.28
   0  -9  13    6.71    1.16
   0   9 -13    6.22    1.16
   0   9 -13    3.18    1.38
   0   9 -13    6.51    1.10
   0   9 -13    6.42    1.18
   0   9 -13    4.68    0.96
   0   9 -13    6.58    0.97
   0   9 -13    5.88    1.14
   0   9 -12   53.63    4.46
   0   9 -12   54.21    4.72
   0  -9  12   53.33    3.31
   0  -9  12   53.78    4.23
   0   9 -12   60.67    3.49
   0   9 -12   45.24    2.72
   0  -9  12   48.11    3.17
   0   9 -12   48.39    4.64
   0   9 -12   55.01    3.27
   0   9 -12   50.49    3.40
   0   9 -12   56.45    4.64
   0  -9  12   51.07    3.95
   0   9 -12   43.53    2.86
   0  -9  12   47.44    3.61
   0   9 -11  221.24   10.79
   0   9 -11  229.13    9.33
   0   9 -11  238.73   10.96
   0   9 -11  232.43    8.24
   0   9 -11  236.03    8.95
   0  -9  11  234.57    9.01
   0   9 -11  226.09   11.09
   0   9 -11  258.83   11.88
   0  -9  11  234.71   10.12
   0   9 -11  187.98    8.18
   0  -9  11  228.30    9.58
   0   9 -11  215.80    8.63
   0  -9  11  222.13    8.87
   0  -9  11  218.91   10.51
   0  -9  11  230.65    9.73
   0   9 -10   95.11    6.12
   0  -9  10   85.84    6.18
   0  -9  10   95.44    5.30
   0   9 -10   96.79    4.94
   0  -9  10   86.72    5.13
   0   9 -10   93.51    6.46
   0   9 -10   77.11    3.98
   0   9 -10   90.66    5.00
   0  -9  10   90.32    4.64
   0  -9  10   85.10    4.43
   0   9 -10   95.98    6.13
   0   9 -10   96.54    6.40
   0   9 -10   94.68    4.05
   0  -9  10   94.41    6.09
   0   9 -10   95.42    4.62
   0  -9   9    3.34    1.27
   0  -9   9    3.77    1.16
   0   9  -9    6.92    1.74
   0  -9   9    3.87    0.82
   0   9  -9    5.00    1.42
   0   9  -9    4.79    0.95
   0  -9   9    5.51    1.07
   0   9  -9    4.96    1.00
   0   9  -9    6.46    1.03
   0  -9   9    5.56    1.38
   0   9  -9    5.08    1.19
   0   9  -9    6.07    1.54
   0   9  -9    6.12    1.66
   0  -9   9    3.37    1.19
   0   9  -9    4.94    1.09
   0   9  -8    5.00    1.50
   0  -9   8    3.28    1.06
   0   9  -8    5.47    1.04
   0   9  -8    5.05    1.46
   0   9  -8    5.18    0.90
   0  -9   8    6.08    1.14
   0   9  -8    4.62    0.95
   0  -9   8    5.61    1.07
   0  -9   8    5.67    1.35
   0   9  -8    6.55    1.49
   0  -9   8    3.90    0.77
   0   9  -8    5.07    1.35
   0   9  -8    6.74    1.23
   0   9  -7   64.01    4.86
   0   9  -7   58.28    3.49
   0   9  -7   67.49    3.44
   0   9  -7   56.53    4.27
   0   9  -7   63.54    3.17
   0   9  -7   62.32    4.77
   0  -9   7   62.31    3.30
   0  -9   7   62.26    3.15
   0  -9   7   57.70    4.67
   0   9  -7   58.47    3.62
   0  -9   7   61.87    3.74
   0   9  -7   61.18    4.52
   0  -9   7   64.43    5.20
   0   9  -7   61.49    3.99
   0  -9   7   57.91    4.35
   0  -9   7   65.25    4.19
   0   9  -7   57.67    3.46
   0   9  -6    1.99    0.73
   0  -9   6    1.29    1.08
   0   9  -6    0.61    0.76
   0   9  -6    2.34    0.78
   0  -9   6    0.60    0.85
   0  -9   6    1.86    0.80
   0  -9   6    1.66    0.63
   0  -9   6    2.37    0.84
   0   9  -6    2.23    0.99
   0   9  -6    2.64    0.61
   0   9  -6    1.30    0.84
   0   9  -6    1.57    0.60
   0  -9   6    2.54    1.06
   0   9  -6    1.76    0.61
   0  -9   5  222.73    9.04
   0  -9   5  225.40    9.13
   0   9  -5  207.08    8.36
   0  -9   5  236.35   11.30
   0   9  -5  229.87    9.98
   0  -9   5  231.40    9.48
   0   9  -5  235.56    7.97
   0  -9   5  228.41    8.74
   0   9  -5  213.33    8.93
   0  -9   5  231.02   10.74
   0   9  -5  218.88    8.48
   0   9  -5  219.30    8.79
   0   9  -5  234.62   10.63
   0  -9   4    2.86    0.90
   0   9  -4    1.74    0.89
   0   9  -4    3.61    1.21
   0  -9   4    2.99    1.33
   0  -9   4    3.55    0.94
   0   9  -4    1.82    0.75
   0   9  -4    2.38    0.80
   0   9  -4    4.05    0.94
   0   9  -4    3.52    0.90
   0   9  -4    3.76    0.61
   0   9  -4    2.72    0.71
   0   9  -3   44.96    2.63
   0   9  -3   43.10    2.71
   0   9  -3   41.66    2.92
   0   9  -3   40.08    2.85
   0  -9   3   38.23    3.56
   0   9  -3   42.10    2.81
   0   9  -3   49.01    3.53
   0  -9   3   48.83    4.49
   0  -9   3   45.69    2.62
   0  -9   3   46.96    3.28
   0  -9   3   47.61    3.24
   0   9  -3   47.27    3.98
   0  -9   3   45.97    4.32
   0  -9   2    4.43    1.10
   0  -9   2    4.44    1.15
   0   9  -2    7.10    1.07
   0  -9   2    7.57    1.81
   0   9  -2    4.23    0.93
   0   9  -2    5.70    1.02
   0  -9   2    5.39    1.74
   0  -9   2    5.27    0.91
   0   9  -2    5.32    1.06
   0   9  -1    6.37    1.13
   0  -9   1   10.13    2.17
   0  -9   1    8.77    1.23
   0  -9   1   10.17    2.14
   0   9  -1    9.22    1.45
   0  -9   1    7.89    1.39
   0  -9   1    6.32    1.66
   0   9  -1    9.64    1.28
   0  -9   1    9.02    1.49
   0   9  -1    8.10    1.22
   0  -9   1    7.99    1.16
   0  -9   1    8.89    1.48
   0   9   0    1.65    0.72
   0  -9   0    1.52    1.08
   0  -9   0    1.95    0.75
   0  -9   0    1.13    0.69
   0  -9   0    0.92    0.93
   0  -9   0    3.51    1.08
   0  -9   0    0.38    0.57
   0   9   0    1.67    0.66
   0   9   0    1.85    0.58
   0  -9   0    2.19    1.34
   0  -9   0    1.13    0.90
   0   9   0    2.43    0.77
   0   9   0    0.65    0.48
   0  -9  -1   43.16    4.22
   0  -9  -1   40.13    2.93
   0  -9  -1   37.53    3.08
   0   9   1   42.51    2.63
   0  -9  -1   36.20    2.70
   0  -9  -1   40.96    3.16
   0  -9  -1   39.80    4.10
   0  -9  -1   37.88    4.14
   0   9   1   34.62    2.47
   0   9   1   40.53    2.83
   0   9   1   39.96    2.80
   0   9   1   40.96    2.75
   0  -9  -2   27.91    2.36
   0  -9  -2   27.11    1.99
   0  -9  -2   28.37    2.52
   0   9   2   29.09    2.32
   0   9   2   27.07    2.26
   0   9   2   27.03    2.88
   0   9   2   30.21    2.22
   0  -9  -2   27.92    2.76
   0   9   2   25.69    2.02
   0  -9  -2   25.06    3.40
   0  -9  -2   30.79    3.62
   0  -9  -2   33.54    3.74
   0   9   2   24.47    2.09
   0   9   3  306.91   13.03
   0  -9  -3  328.50   14.60
   0  -9  -3  303.84   12.03
   0   9   3  298.36   10.89
   0   9   3  315.88   11.60
   0   9   3  305.14   11.29
   0  -9  -3  307.45   11.03
   0   9   3  331.31   11.44
   0  -9  -3  318.81   14.41
   0  -9  -3  332.56   14.69
   0  -9  -4   22.32    3.19
   0   9   4   22.89    1.98
   0   9   4   19.74    2.05
   0   9   4   25.44    2.14
   0  -9  -4   21.39    3.24
   0   9   4   24.05    2.86
   0   9   4   26.67    2.20
   0  -9  -4   20.75    1.84
   0   9   4   25.92    1.85
   0  -9  -4   23.97    3.32
   0  -9  -5  352.36   16.18
   0   9   5  348.55   12.86
   0   9   5  355.12   13.38
   0  -9  -5  372.36   13.75
   0  -9  -5  388.44   16.28
   0  -9  -5  350.37   14.01
   0   9   5  401.13   13.42
   0   9   5  395.03   13.32
   0   9   5  387.30   15.33
   0   9   6    9.75    1.43
   0  -9  -6   15.46    2.65
   0   9   6    8.29    1.11
   0  -9  -6   16.48    2.71
   0   9   6   11.55    1.52
   0   9   6   10.03    1.85
   0  -9  -6   13.36    1.94
   0  -9  -6   12.26    1.72
   0  -9  -7    1.16    1.03
   0   9   7    1.48    0.71
   0   9   7    1.06    0.56
   0   9   7    0.78    0.46
   0  -9  -7    0.95    0.84
   0  -9  -7   -0.15    0.70
   0  -9  -7    1.89    1.26
   0  -9  -7    0.93    0.83
   0  -9  -7    1.22    0.98
   0  -9  -8   22.46    1.65
   0  -9  -8   21.67    2.34
   0  -9  -8   23.08    2.86
   0   9   8   25.32    2.12
   0  -9  -8   20.37    2.12
   0   9   9   28.75    2.16
   0  -9  -9   24.00    1.61
   0  -9  -9   27.38    2.31
   0  -9  -9   21.65    2.26
   0  -9  -9   25.90    2.22
   0  -9  -9   26.50    3.03
   0  -9  -9   22.45    2.60
   0   9   9   22.93    1.97
   0   9  10    0.09    0.44
   0   9  10    0.48    0.52
   0  -9 -10    0.19    0.56
   0  -9 -10    0.35    0.59
   0  -9 -11    0.56    0.56
   0  -9 -11   -0.06    0.00
   0   9  11    0.39    0.48
   0   9  12    0.87    0.37
   0  -9 -12    0.53    0.43
   0   9  12    0.10    0.10
   0  10 -18    0.21    0.29
   0 -10  18   -0.27    0.33
   0 -10  17   17.29    1.47
   0  10 -17   16.54    1.27
   0  10 -16   24.16    1.51
   0 -10  16   23.76    1.85
   0  10 -16   24.23    1.65
   0  10 -15    5.56    0.99
   0 -10  15    5.94    1.19
   0 -10  15    6.30    1.19
   0 -10  15    4.10    0.82
   0 -10  15    3.96    0.86
   0  10 -15    5.12    0.82
   0 -10  14    2.49    0.87
   0 -10  14    1.53    0.87
   0  10 -14    1.15    0.69
   0 -10  14    2.52    0.72
   0  10 -14    2.29    0.80
   0  10 -14   -0.07    0.16
   0  10 -14    1.97    0.67
   0 -10  14    0.24    0.15
   0 -10  13    0.75    0.86
   0 -10  13    0.36    0.47
   0  10 -13    0.58    0.41
   0  10 -13   -0.25    0.71
   0  10 -13    0.39    0.59
   0 -10  13    0.09    0.14
   0  10 -12   27.70    2.45
   0 -10  12   22.25    2.36
   0  10 -12   20.60    2.83
   0  10 -12   24.16    2.10
   0  10 -12   22.56    1.61
   0  10 -12   26.74    3.34
   0 -10  12   27.09    2.76
   0 -10  12   24.66    2.07
   0 -10  12   24.54    2.45
   0 -10  12   21.20    1.81
   0  10 -11    5.25    1.52
   0  10 -11    4.75    1.43
   0 -10  11    4.78    1.38
   0  10 -11    4.87    1.22
   0  10 -11    3.46    1.40
   0  10 -11    2.72    1.03
   0  10 -11    5.90    1.02
   0 -10  11    5.69    1.00
   0 -10  11    3.64    1.24
   0  10 -11    8.03    1.84
   0  10 -11    4.93    1.08
   0 -10  11    5.88    1.37
   0 -10  10   -0.19    0.93
   0 -10  10    0.18    0.77
   0 -10  10    2.22    1.27
   0  10 -10    0.54    0.97
   0  10 -10   -0.28    0.73
   0 -10  10   -0.12    0.58
   0  10 -10    2.50    1.21
   0  10 -10    0.12    0.58
   0 -10  10    0.28    0.74
   0  10 -10    0.76    0.52
   0  10 -10    1.14    0.76
   0  10 -10    0.16    0.71
   0  10 -10    0.12    0.49
   0 -10  10    0.68    0.50
   0  10 -10    0.30    0.84
   0  10  -9   22.07    2.27
   0  10  -9   25.03    2.19
   0 -10   9   25.50    2.22
   0  10  -9   27.89    3.35
   0 -10   9   16.41    2.68
   0  10  -9   23.35    2.88
   0 -10   9   20.23    2.85
   0  10  -9   28.74    2.57
   0  10  -9   23.00    1.88
   0  10  -9   27.90    3.28
   0 -10   9   27.94    2.76
   0  10  -9   26.88    3.16
   0 -10   9   26.44    2.60
   0  10  -8    8.93    1.31
   0 -10   8    7.74    1.58
   0  10  -8   10.25    1.15
   0  10  -8    7.89    1.69
   0 -10   8    7.28    1.38
   0  10  -8    6.64    1.80
   0  10  -8    8.98    1.23
   0  10  -8   10.76    1.88
   0  10  -8   10.11    1.52
   0  10  -7    1.26    0.71
   0  10  -7   -0.15    0.64
   0 -10   7    0.19    0.88
   0 -10   7    1.35    1.26
   0  10  -7    0.10    0.51
   0 -10   7    0.16    0.73
   0 -10   7    0.82    0.81
   0  10  -7    0.47    0.67
   0 -10   7    0.78    0.59
   0  10  -7    0.26    0.37
   0  10  -7    0.28    0.86
   0  10  -7    1.77    0.94
   0 -10   6   29.35    2.78
   0  10  -6   21.55    2.13
   0  10  -6   24.26    1.68
   0 -10   6   25.47    2.42
   0 -10   6   22.20    3.25
   0  10  -6   26.86    3.17
   0  10  -6   23.76    1.83
   0  10  -6   18.62    2.38
   0 -10   6   25.13    2.15
   0  10  -6   22.62    2.71
   0 -10   5    2.07    0.85
   0  10  -5    2.78    1.16
   0  10  -5    2.03    0.67
   0  10  -5    2.74    1.10
   0  10  -5    2.28    0.94
   0  10  -5    3.26    0.94
   0 -10   5    2.32    0.96
   0 -10   5    3.34    1.15
   0  10  -5    2.82    0.66
   0  10  -5    1.55    0.79
   0 -10   5    2.06    1.33
   0  10  -4    2.17    0.77
   0  10  -4    3.41    0.94
   0  10  -4    1.39    1.04
   0  10  -4    2.89    0.95
   0 -10   4    2.36    1.12
   0  10  -4    2.88    0.88
   0  10  -4    3.10    0.77
   0 -10   4    1.18    0.80
   0  10  -4    1.94    1.01
   0 -10   4    6.20    1.96
   0  10  -3    3.24    0.82
   0  10  -3    2.25    0.83
   0 -10   3    1.89    1.01
   0 -10   3    4.18    1.63
   0  10  -3    2.60    0.71
   0 -10   3    2.07    1.39
   0  10  -3    1.59    0.78
   0 -10   3    2.35    0.97
   0  10  -2   10.99    1.39
   0 -10   2    9.56    1.27
   0  10  -2    9.77    1.35
   0  10  -2   11.89    1.53
   0 -10   2   10.90    2.34
   0 -10   2   10.49    1.68
   0 -10   2    7.49    1.16
   0 -10   2   14.86    2.66
   0 -10   2    8.59    1.52
   0  10  -2   10.36    1.50
   0  10  -2   12.60    1.78
   0 -10   2    6.62    1.75
   0 -10   1    2.50    0.81
   0 -10   1    2.44    1.04
   0  10  -1    1.68    0.70
   0 -10   1    1.07    1.14
   0  10  -1    3.00    0.91
   0  10  -1    2.77    0.86
   0 -10   1    4.01    0.93
   0 -10   1    2.78    1.44
   0  10  -1    3.50    0.97
   0 -10   1    1.60    0.85
   0  10   0    6.65    1.20
   0 -10   0    6.10    1.16
   0  10   0    4.43    0.96
   0 -10   0    4.01    1.00
   0  10   0    4.94    1.09
   0 -10   0    5.40    1.30
   0 -10   0    5.30    1.32
   0 -10   0    8.70    2.18
   0 -10   0    1.79    1.34
   0  10   0    6.12    1.25
   0 -10  -1   93.43    5.01
   0  10   1   99.86    5.04
   0 -10  -1   99.87    5.00
   0  10   1  103.44    5.11
   0 -10  -1  100.56    7.26
   0  10   1   95.26    4.63
   0 -10  -1   98.60    5.50
   0 -10  -1  105.46    7.29
   0 -10  -1   94.46    7.01
   0  10   1   96.40    5.99
   0  10   1   89.30    4.54
   0  10   2    7.10    1.09
   0 -10  -2    8.77    1.65
   0  10   2    6.12    1.09
   0  10   2    6.77    1.28
   0 -10  -2    5.54    1.94
   0 -10  -2    9.26    2.20
   0  10   2    7.00    1.28
   0  10   2    6.84    1.21
   0 -10  -2    6.39    1.27
   0  10   2    7.51    1.64
   0 -10  -2    7.99    1.36
   0 -10  -2    8.29    2.13
   0 -10  -3   11.02    2.48
   0 -10  -3    8.21    1.43
   0 -10  -3   10.72    2.44
   0  10   3    7.54    1.08
   0 -10  -3    7.64    1.58
   0  10   3    8.62    1.39
   0 -10  -3    6.73    1.37
   0  10   3    5.63    1.43
   0  10   3    9.39    1.32
   0 -10  -3    8.23    2.13
   0  10   3    7.31    1.21
   0  10   3   10.46    1.51
   0  10   4    5.01    1.10
   0  10   4    6.12    1.51
   0 -10  -4    4.64    1.28
   0 -10  -4    2.80    1.31
   0  10   4    4.39    0.93
   0 -10  -4    3.65    1.12
   0 -10  -4    6.00    1.76
   0  10   4    3.67    0.93
   0 -10  -4    2.45    1.30
   0  10   5    6.59    1.22
   0 -10  -5    4.12    1.26
   0 -10  -5    7.87    1.47
   0 -10  -5    6.42    1.82
   0  10   5    5.50    0.95
   0 -10  -5    5.25    1.15
   0  10   5    5.60    1.04
   0 -10  -5    4.45    1.57
   0 -10  -6   27.67    3.48
   0 -10  -6   38.63    2.96
   0  10   6   31.67    2.13
   0 -10  -6   33.29    2.90
   0 -10  -6   33.98    3.86
   0  10   6   33.97    2.33
   0 -10  -6   36.03    2.77
   0  10   6   38.00    2.72
   0  10   6   35.27    2.53
   0 -10  -7   11.70    2.03
   0  10   7   11.23    1.41
   0 -10  -7    8.91    1.95
   0 -10  -7   11.83    1.60
   0  10   7   10.70    1.31
   0 -10  -7    9.81    1.43
   0  10   8   12.53    1.46
   0  10   8   13.10    1.41
   0 -10  -8   13.09    1.98
   0 -10  -8   12.76    1.55
   0 -10  -9   -0.10    0.47
   0  10   9   -0.09    0.48
   0 -10  -9    0.31    0.58
   0 -10 -10   -0.42    0.48
   0 -10 -10   -0.06    0.09
   0  10  10    0.34    0.35
   0  10  11   21.60    1.26
   0  10  11   24.11    1.27
   0 -11  17   30.49    1.77
   0  11 -17   29.40    1.63
   0 -11  16   -0.05    0.28
   0  11 -16    0.04    0.05
   0 -11  16    0.18    0.51
   0  11 -16   -0.14    0.41
   0  11 -15    0.78    0.44
   0 -11  15    1.46    0.55
   0  11 -15    1.73    0.60
   0  11 -15   -0.13    0.21
   0 -11  15    1.45    0.72
   0 -11  15    1.02    0.69
   0 -11  15    0.16    0.12
   0 -11  14    3.51    1.03
   0 -11  14    1.98    0.75
   0  11 -14    2.24    0.65
   0 -11  14    2.83    1.00
   0  11 -14    2.28    0.75
   0  11 -14    1.69    0.67
   0 -11  13    5.21    1.29
   0  11 -13    8.57    1.23
   0  11 -13    6.98    1.16
   0 -11  12    0.78    0.96
   0 -11  12    1.62    0.85
   0  11 -12    1.58    0.78
   0  11 -12    0.88    0.53
   0 -11  12    0.92    0.84
   0  11 -12    1.25    0.71
   0 -11  11    0.99    0.87
   0  11 -11    1.86    0.88
   0  11 -11    0.78    0.57
   0 -11  11    0.35    0.87
   0 -11  11    2.36    1.10
   0  11 -11    0.92    0.62
   0  11 -11    0.59    0.75
   0  11 -11    0.27    0.72
   0  11 -10    8.88    1.92
   0  11 -10   11.98    2.05
   0 -11  10    5.63    1.07
   0 -11  10    9.18    2.11
   0  11 -10    9.65    1.54
   0  11 -10    9.71    2.01
   0  11 -10    6.97    1.13
   0  11 -10    8.60    1.08
   0  11 -10    7.29    1.37
   0 -11  10   10.21    1.75
   0 -11  10   10.31    1.64
   0  11  -9    5.10    1.09
   0  11  -9    6.21    1.05
   0 -11   9    4.72    1.67
   0  11  -9    5.40    1.22
   0  11  -9    9.42    2.00
   0 -11   9    7.28    1.23
   0  11  -9    6.86    0.94
   0  11  -9    7.13    1.41
   0  11  -9    8.40    1.91
   0 -11   9    6.10    1.55
   0 -11   8    1.00    0.96
   0  11  -8    0.11    0.52
   0  11  -8    0.08    0.32
   0  11  -8   -0.16    0.68
   0  11  -8   -0.54    0.83
   0 -11   8   -0.50    0.84
   0  11  -8   -0.14    0.58
   0 -11   8   -1.07    0.78
   0  11  -8   -0.30    0.86
   0  11  -7    3.16    1.27
   0 -11   7    1.14    0.86
   0 -11   7    1.30    0.84
   0  11  -7    2.06    0.66
   0 -11   7    1.21    0.97
   0  11  -7    0.91    0.98
   0  11  -7    1.42    0.83
   0 -11   7    1.81    1.40
   0  11  -7    1.05    0.67
   0  11  -7    2.42    0.97
   0  11  -6   17.63    2.69
   0 -11   6   20.45    2.44
   0  11  -6   20.02    2.63
   0  11  -6   22.31    1.73
   0 -11   6   20.33    3.20
   0  11  -6   19.42    2.46
   0 -11   6   18.17    2.14
   0  11  -6   22.17    2.23
   0 -11   6   16.88    1.98
   0 -11   5   12.33    2.65
   0  11  -5   12.50    2.32
   0  11  -5    9.42    1.68
   0  11  -5   12.34    1.20
   0 -11   5   14.37    1.93
   0  11  -5   12.80    1.43
   0 -11   5   12.66    1.97
   0  11  -5   13.46    1.75
   0 -11   5   12.50    1.68
   0  11  -5   12.79    2.07
   0  11  -5   10.54    1.58
   0  11  -4    2.42    0.84
   0  11  -4    1.47    0.81
   0 -11   4    0.64    0.77
   0  11  -4    1.24    0.77
   0  11  -4    1.39    0.83
   0 -11   4    3.76    1.76
   0 -11   4    2.53    1.20
   0  11  -3   53.40    3.57
   0  11  -3   53.48    4.07
   0 -11   3   49.88    3.79
   0 -11   3   54.33    3.88
   0  11  -3   50.81    3.35
   0  11  -3   48.38    3.62
   0 -11   3   52.99    3.69
   0  11  -3   51.21    3.23
   0 -11   3   60.63    5.53
   0  11  -2   36.51    3.14
   0  11  -2   31.57    2.53
   0 -11   2   33.76    2.44
   0 -11   2   38.75    4.40
   0  11  -2   37.37    2.85
   0 -11   2   30.05    2.92
   0  11  -2   35.39    2.67
   0 -11   2   32.53    3.06
   0  11  -1   12.51    1.63
   0  11  -1   13.46    1.78
   0 -11   1   16.86    3.03
   0 -11   1   11.42    1.49
   0 -11   1   13.08    2.00
   0  11  -1   14.89    1.72
   0 -11   1   13.86    2.74
   0  11   0   21.98    2.15
   0 -11   0   24.97    2.16
   0 -11   0   28.49    3.76
   0  11   0   25.44    2.88
   0 -11   0   20.10    2.42
   0  11   0   22.17    2.03
   0 -11   0   19.96    1.99
   0 -11   0   22.62    3.48
   0 -11  -1    2.55    1.51
   0  11   1   -0.11    0.56
   0  11   1   -0.10    0.50
   0  11   1    0.72    0.78
   0 -11  -1    0.28    0.59
   0  11   1    1.00    0.72
   0 -11  -1    1.50    1.03
   0 -11  -1    0.76    1.07
   0 -11  -1    1.78    0.83
   0  11   2   62.73    3.76
   0 -11  -2   68.04    4.35
   0  11   2   62.66    3.60
   0 -11  -2   58.12    3.64
   0  11   2   49.01    3.10
   0  11   2   59.34    4.54
   0 -11  -2   61.58    3.80
   0 -11  -2   70.17    5.91
   0 -11  -2   50.50    5.03
   0  11   2   67.83    3.41
   0  11   3   38.98    2.64
   0 -11  -3   36.59    2.80
   0  11   3   39.54    2.36
   0  11   3   38.22    2.57
   0 -11  -3   39.81    4.26
   0 -11  -3   38.25    3.21
   0 -11  -3   32.76    2.77
   0  11   3   45.44    3.02
   0 -11  -3   43.28    4.58
   0 -11  -4    0.91    0.76
   0 -11  -4    0.63    1.01
   0 -11  -4    0.36    0.62
   0  11   4    0.24    0.72
   0 -11  -4    0.82    0.74
   0  11   4    0.68    0.71
   0  11   4    0.41    0.53
   0 -11  -4   -0.17    0.81
   0  11   4    0.10    0.46
   0 -11  -5    0.19    0.14
   0 -11  -5    3.10    1.10
   0  11   5    2.26    0.71
   0  11   5    1.92    0.79
   0  11   5    2.02    0.54
   0  11   5    4.45    0.90
   0 -11  -5    2.33    0.84
   0  11   6    4.30    0.84
   0 -11  -6    4.03    0.97
   0  11   6    6.52    1.10
   0 -11  -6    5.38    1.08
   0 -11  -6    4.81    1.12
   0 -11  -6    3.73    1.36
   0 -11  -7    3.81    0.95
   0  11   7    2.16    0.61
   0 -11  -7    4.76    0.92
   0 -11  -7    3.62    1.13
   0  11   7    2.54    0.76
   0  11   8    3.00    0.59
   0  11   8    5.41    0.84
   0 -11  -8    3.89    0.83
   0  11   9   12.27    0.92
   0 -11  -9   17.21    1.29
   0  11   9   19.23    1.28
   0 -11  -9    8.50    0.86
   0 -11 -10    1.14    0.34
   0  12 -16   -0.10    0.28
   0 -12  16    0.24    0.35
   0 -12  15   26.21    1.68
   0  12 -15   24.96    1.45
   0 -12  15   35.87    2.16
   0  12 -15   34.36    1.86
   0  12 -14   -0.04    0.00
   0 -12  14    0.11    0.55
   0  12 -14    0.08    0.40
   0 -12  14    0.10    0.55
   0 -12  14   -0.06    0.00
   0  12 -14    0.31    0.41
   0 -12  13   10.75    1.52
   0  12 -13   14.05    1.34
   0  12 -13   12.95    1.46
   0 -12  13   11.24    1.47
   0  12 -12   52.78    3.35
   0 -12  12   52.82    3.50
   0 -12  12   56.94    3.75
   0  12 -12   59.26    3.43
   0  12 -12   58.79    3.09
   0  12 -11   20.70    2.03
   0 -12  11   19.25    2.20
   0 -12  11   20.84    2.31
   0  12 -11   21.09    2.07
   0  12 -10    0.29    0.73
   0  12 -10    1.04    0.92
   0  12 -10   -0.21    0.55
   0  12 -10    0.30    0.71
   0  12 -10   -0.10    0.52
   0 -12  10    0.59    0.77
   0 -12  10    0.35    0.89
   0  12  -9    4.88    1.21
   0  12  -9    3.69    0.95
   0 -12   9    5.21    1.06
   0 -12   9    3.54    1.43
   0 -12   9    5.64    1.17
   0  12  -9    3.95    1.39
   0 -12   9    5.21    1.39
   0  12  -9    3.80    1.00
   0  12  -9    5.28    0.90
   0  12  -8    2.77    0.67
   0  12  -8    3.23    0.93
   0  12  -8    4.52    1.15
   0 -12   8    2.50    1.15
   0  12  -8    2.78    1.00
   0  12  -8    4.19    1.38
   0 -12   8    4.00    1.04
   0 -12   8    2.67    0.94
   0 -12   7   13.36    1.71
   0  12  -7   12.98    1.25
   0 -12   7   11.47    1.66
   0  12  -7   12.08    1.96
   0  12  -7   11.56    2.20
   0  12  -7   10.77    1.94
   0 -12   7   13.92    2.08
   0 -12   7   15.44    2.80
   0  12  -7   15.20    1.83
   0 -12   6   10.34    2.39
   0  12  -6    5.69    1.52
   0  12  -6    8.85    1.59
   0 -12   6   10.43    1.78
   0  12  -6    8.79    1.44
   0  12  -6    9.05    1.50
   0 -12   6   10.05    1.59
   0 -12   6    8.40    1.37
   0 -12   5   30.26    2.93
   0  12  -5   27.09    2.70
   0  12  -5   26.00    2.39
   0 -12   5   22.17    3.44
   0  12  -5   24.98    1.97
   0  12  -5   31.44    2.64
   0 -12   5   23.97    2.19
   0  12  -4  104.43    4.95
   0  12  -4  108.87    5.58
   0 -12   4  100.42    4.99
   0 -12   4  112.54    6.05
   0 -12   4  105.34    7.64
   0  12  -4  113.02    5.50
   0  12  -4  106.63    6.20
   0 -12   3   12.67    1.90
   0  12  -3    9.93    1.58
   0  12  -3   11.40    1.80
   0 -12   3   11.58    1.85
   0 -12   3   11.37    2.56
   0  12  -3   11.41    1.45
   0  12  -3   11.75    1.57
   0 -12   2    6.85    1.46
   0 -12   2    9.14    1.67
   0 -12   2    6.00    2.02
   0  12  -2    7.43    1.41
   0  12  -2    9.03    1.48
   0  12  -2    8.57    1.27
   0 -12   1   42.77    3.46
   0  12  -1   43.71    3.04
   0 -12   1   38.80    2.61
   0  12  -1   40.71    2.90
   0  12  -1   47.11    3.21
   0  12  -1   42.72    2.87
   0 -12   1   39.32    3.20
   0 -12   1   44.58    4.67
   0  12   0    0.29    0.68
   0 -12   0   -0.11    0.59
   0  12   0    0.68    0.59
   0 -12   0   -0.36    1.02
   0 -12   0    0.18    0.83
   0  12   1   69.38    3.93
   0  12   1   73.73    3.96
   0 -12  -1   68.95    4.36
   0 -12  -1   65.86    4.03
   0 -12  -1   64.38    5.57
   0  12   1   62.86    3.38
   0 -12  -1   64.89    3.63
   0  12   1   59.77    3.57
   0  12   2    4.88    1.09
   0 -12  -2    2.90    1.29
   0  12   2    2.88    0.82
   0  12   2    0.08    0.23
   0  12   2    3.12    0.90
   0 -12  -2    3.84    0.91
   0 -12  -2    3.02    1.11
   0 -12  -2    3.89    1.04
   0 -12  -3    1.72    0.98
   0 -12  -3    0.68    0.65
   0  12   3    0.38    0.47
   0  12   3    0.87    0.70
   0 -12  -3    0.76    0.66
   0 -12  -3    0.59    0.95
   0  12   4   18.18    1.55
   0 -12  -4   19.82    1.95
   0 -12  -4   15.51    1.51
   0  12   4   20.25    1.78
   0  12   5   27.54    2.01
   0 -12  -5   19.87    1.70
   0 -12  -5   27.46    2.83
   0 -12  -5   23.92    2.07
   0 -12  -6    3.90    0.78
   0 -12  -6    5.48    0.99
   0  12   6    4.86    0.86
   0 -12  -7   53.20    2.74
   0  12   7   54.90    2.69
   0  12   8   13.19    1.00
   0  13 -14    4.70    0.63
   0  13 -13   17.13    1.47
   0 -13  13   16.41    1.52
   0  13 -13   17.03    1.24
   0  13 -12    1.22    0.63
   0  13 -12    1.15    0.48
   0  13 -12    1.68    0.70
   0 -13  12    0.69    0.70
   0  13 -11   56.55    3.32
   0  13 -11   52.72    2.65
   0 -13  11   54.94    3.46
   0  13 -11   58.73    3.31
   0  13 -10    0.20    0.27
   0  13 -10    0.90    0.74
   0 -13  10   -0.45    0.77
   0  13 -10    0.13    0.59
   0 -13  10    0.11    0.48
   0  13 -10    0.08    0.42
   0  13  -9    4.64    0.90
   0 -13   9    1.56    0.69
   0  13  -9   -0.06    0.12
   0  13  -9    1.47    0.74
   0 -13   9    2.41    1.09
   0 -13   9    3.35    1.34
   0  13  -9    1.92    0.87
   0 -13   9    3.03    0.71
   0 -13   8   -0.11    0.59
   0  13  -8    0.14    0.69
   0  13  -8    0.06    0.06
   0 -13   8    0.12    0.57
   0  13  -8   -0.69    0.82
   0  13  -8    0.12    0.61
   0  13  -8    0.83    0.80
   0 -13   8   -0.68    0.87
   0 -13   7    0.55    0.60
   0 -13   7    0.94    0.68
   0 -13   7    0.52    0.89
   0  13  -7   -0.15    0.72
   0  13  -7    0.14    0.67
   0 -13   7    0.32    0.98
   0 -13   6    0.67    1.01
   0 -13   6    0.74    0.76
   0  13  -6    0.28    0.62
   0 -13   6    1.40    0.94
   0 -13   6    0.21    0.22
   0  13  -6    0.65    0.74
   0  13  -6    0.83    0.76
   0 -13   5    2.73    1.56
   0 -13   5    3.66    1.15
   0  13  -5    2.03    0.85
   0  13  -5    3.90    1.10
   0  13  -5    3.33    1.00
   0 -13   5    0.09    0.18
   0  13  -4    2.35    0.82
   0 -13   4    2.38    1.14
   0  13  -4    1.11    0.51
   0  13  -4    0.75    0.67
   0  13  -4    1.31    0.75
   0 -13   4    0.34    0.98
   0 -13   3    0.68    0.90
   0  13  -3    0.74    0.62
   0  13  -3    0.10    0.48
   0 -13   3    0.65    0.93
   0 -13   3    0.33    0.79
   0  13  -3    0.58    0.66
   0 -13   2    9.48    1.60
   0 -13   2    9.05    2.12
   0 -13   2   12.06    1.70
   0  13  -2    8.76    1.42
   0  13  -2   10.95    1.32
   0 -13   1    0.65    1.20
   0  13  -1    3.14    0.83
   0  13  -1    3.11    0.98
   0  13  -1    2.78    0.74
   0 -13   1    3.37    1.09
   0 -13   0   23.34    2.39
   0 -13   0   26.07    3.36
   0  13   0   26.83    2.15
   0  13   0   28.58    1.97
   0  13   0   30.50    2.40
   0 -13   0   28.94    2.38
   0 -13  -1   -0.28    1.01
   0  13   1    0.28    0.17
   0  13   1    0.12    0.61
   0 -13  -1    1.33    0.69
   0 -13  -1    0.07    0.39
   0 -13  -1   -0.15    0.78
   0 -13  -2    9.50    1.89
   0 -13  -2    7.24    1.26
   0  13   2    6.65    1.02
   0 -13  -2    5.39    0.79
   0  13   2    8.11    1.11
   0  13   3   49.82    2.42
   0 -13  -3   48.82    2.70
   0 -13  -3   44.74    1.92
   0 -13  -4   13.33    1.43
   0 -13  -4   11.13    1.00
   0  13   4   11.60    1.06
   0  13   4   12.14    1.23
   0 -13  -5   67.64    3.06
   0  13   5   63.23    2.82
   0  13   6    4.69    0.61
   0 -13  -6    3.99    0.63
   0 -14  13    0.43    0.32
   0 -14  12    0.26    0.11
   0  14 -12    1.43    0.50
   0  14 -12    1.45    0.49
   0 -14  12    0.98    0.45
   0 -14  12    1.40    0.58
   0  14 -11   14.18    1.27
   0 -14  11   12.46    1.30
   0 -14  11   12.29    1.21
   0  14 -11   13.36    1.26
   0  14 -10    4.86    0.92
   0 -14  10    6.59    1.11
   0 -14  10    3.13    0.82
   0  14 -10    5.46    0.93
   0  14  -9   15.85    1.61
   0 -14   9   15.30    1.65
   0 -14   9   19.11    1.88
   0  14  -9   16.87    1.61
   0  14  -9   16.47    1.39
   0  14  -8    5.27    0.93
   0  14  -8    9.91    1.30
   0 -14   8    7.49    1.30
   0 -14   8    8.27    0.99
   0 -14   8    7.77    1.67
   0  14  -8    8.30    1.17
   0 -14   7    0.96    0.59
   0  14  -7    1.11    0.70
   0 -14   7    0.95    0.88
   0  14  -7    1.39    0.78
   0  14  -6   58.50    3.34
   0 -14   6   58.14    3.56
   0  14  -6   56.07    3.29
   0  14  -6   62.21    3.38
   0 -14   6   50.76    3.13
   0 -14   6   55.50    4.63
   0  14  -5    1.04    0.71
   0 -14   5    1.38    0.98
   0  14  -5    0.47    0.62
   0 -14   5    0.36    0.64
   0  14  -5    0.32    0.46
   0 -14   5    0.82    0.81
   0 -14   4   11.18    1.51
   0  14  -4   13.50    1.42
   0 -14   4   13.55    2.29
   0  14  -4   13.83    1.57
   0 -14   3    8.16    1.78
   0 -14   3   12.87    1.58
   0 -14   3   11.13    1.49
   0  14  -3   12.77    1.51
   0 -14   2    2.36    1.13
   0  14  -2    3.60    0.90
   0  14  -2    3.76    0.75
   0  14  -2    3.19    0.67
   0 -14   2    2.87    0.84
   0 -14   1   15.89    1.62
   0 -14   1   14.51    1.43
   0  14  -1   17.52    1.58
   0  14  -1   14.84    1.21
   0 -14   1   18.00    2.45
   0  14   0    1.04    0.62
   0 -14   0    2.04    1.00
   0  14   0   -0.04    0.00
   0  14   0    0.89    0.50
   0 -14   0    1.69    0.80
   0 -14   0    1.13    0.52
   0  14   1   41.54    1.91
   0  14   1   41.26    2.05
   0 -14  -1   41.29    2.32
   0 -14  -2   28.05    1.99
   0  14   3    0.37    0.33
   0  14   3    0.58    0.24
   0 -14  -3    0.51    0.49
   0  14   4   -0.04    0.22
   0 -14  -4    0.20    0.28
   0  15 -11    0.63    0.30
   0 -15  11    0.56    0.34
   0  15 -11    1.51    0.37
   0 -15  10    4.64    0.72
   0  15 -10    6.20    0.76
   0  15 -10    5.29    0.70
   0  15  -9   26.98    1.52
   0  15  -9   22.93    1.40
   0 -15   9   26.71    1.62
   0  15  -8    2.51    0.58
   0  15  -8    1.80    0.56
   0  15  -8    1.82    0.45
   0 -15   8    1.87    0.66
   0  15  -7   -0.08    0.48
   0 -15   7   -0.09    0.50
   0 -15   7   -0.07    0.10
   0  15  -7    0.44    0.48
   0 -15   6   10.91    1.26
   0  15  -6   10.39    1.08
   0  15  -6   13.88    1.23
   0 -15   6    8.19    0.89
   0  15  -6   11.49    1.14
   0  15  -5    6.91    0.89
   0  15  -5    7.60    0.95
   0 -15   5    8.39    0.93
   0 -15   5    8.77    1.09
   0  15  -5    6.74    0.91
   0  15  -4    1.13    0.55
   0 -15   4    0.60    0.49
   0 -15   4    0.24    0.43
   0  15  -4    0.35    0.42
   0  15  -3    2.99    0.48
   0  15  -3    2.51    0.67
   0  15  -3    3.06    0.62
   0  15  -2    3.94    0.58
   0 -15   2    3.15    0.56
   0  15  -2    2.91    0.65
   0 -15   2    2.77    0.65
   0  15  -1    3.12    0.60
   0 -15   1    2.78    0.60
   0  15   0   -0.15    0.30
   0 -15   0    0.06    0.34
   0 -15  -1   16.66    1.12
  -1  16  -2    0.08    0.22
  -1  16  -3    0.78    0.31
  -1  16  -4    5.68    0.65
   1 -16   4    3.36    0.53
   1 -16   5    0.51    0.34
  -1  16  -5    0.68    0.32
   1 -16   6    7.60    0.79
  -1  16  -6    7.39    0.67
   1 -16   7    5.19    0.64
  -1  16  -7    4.76    0.53
   1 -16   8    8.07    0.72
  -1  16  -8    7.46    0.63
   1 -15  -2    2.74    0.55
   1 -15  -1    2.40    0.60
  -1  15   1    1.91    0.47
   1 -15   0   17.09    1.43
  -1  15   0   17.90    1.37
   1 -15   0   15.80    1.21
  -1  15  -1    0.10    0.11
  -1  15  -1    0.41    0.46
   1 -15   1    0.50    0.51
  -1  15  -2    9.95    1.13
   1 -15   2    9.57    1.09
  -1  15  -2   10.35    0.94
   1 -15   3   17.40    1.52
   1 -15   3   18.73    1.66
  -1  15  -3   18.69    1.35
  -1  15  -3   18.15    1.61
  -1  15  -4    3.56    0.73
  -1  15  -4    3.71    0.81
   1 -15   4    2.69    0.68
   1 -15   4    3.92    0.93
  -1  15  -5    0.43    0.43
   1 -15   5    0.14    0.35
  -1  15  -5    0.16    0.43
   1 -15   5    0.74    0.62
  -1  15  -5    0.47    0.52
  -1  15  -6   55.81    2.80
   1 -15   6   58.73    3.15
  -1  15  -6   56.87    2.86
  -1  15  -6   52.60    2.81
  -1  15  -7    3.93    0.78
   1 -15   7    3.89    0.86
  -1  15  -7    3.18    0.75
  -1  15  -8    2.02    0.60
   1 -15   8    1.43    0.70
  -1  15  -8    1.86    0.49
  -1  15  -8    0.99    0.56
   1 -15   9    0.60    0.49
  -1  15  -9    0.08    0.47
  -1  15  -9    0.23    0.42
  -1  15 -10    1.31    0.48
   1 -15  10    1.71    0.55
  -1  15 -10    1.25    0.48
   1 -15  11    1.99    0.50
  -1  15 -11    2.55    0.52
   1 -15  11    2.24    0.42
  -1  15 -11    3.27    0.54
  -1  14   5   15.05    1.04
   1 -14  -5   13.77    1.11
  -1  14   4    0.33    0.27
   1 -14  -4    0.31    0.48
  -1  14   4    0.12    0.38
   1 -14  -3    1.12    0.66
  -1  14   3    1.06    0.46
   1 -14  -3   -0.04    0.00
  -1  14   2   19.78    1.47
   1 -14  -2    0.07    0.16
   1 -14  -2   18.74    1.65
  -1  14   2   18.58    1.43
   1 -14  -1    9.33    1.76
   1 -14  -1    7.89    1.21
  -1  14   1    5.21    0.65
  -1  14   1    9.15    1.16
   1 -14  -1    6.46    1.02
  -1  14   0   -0.06    0.00
   1 -14   0    1.63    0.80
  -1  14   0    1.33    0.67
   1 -14   0    1.30    0.93
  -1  14   0    0.56    0.54
   1 -14   1    1.65    1.18
  -1  14  -1    1.77    0.63
  -1  14  -1    2.28    0.81
   1 -14   1    2.00    0.84
  -1  14  -1    1.11    0.50
   1 -14   1    1.43    0.73
   1 -14   2   53.70    4.64
  -1  14  -2   56.63    3.01
   1 -14   2   54.62    3.42
  -1  14  -2   47.92    2.84
   1 -14   2   59.51    3.55
  -1  14  -2   57.99    3.46
   1 -14   3   24.96    3.20
   1 -14   3   21.82    2.16
  -1  14  -3   22.18    2.09
   1 -14   4    2.37    0.91
   1 -14   4    0.07    0.07
   1 -14   4    2.03    1.12
  -1  14  -4    1.84    0.80
  -1  14  -4    2.46    0.80
   1 -14   4    1.51    0.73
  -1  14  -4    1.44    0.76
  -1  14  -5    9.02    1.26
   1 -14   5    9.97    1.33
   1 -14   5    9.03    1.44
  -1  14  -5    8.43    1.29
  -1  14  -5   10.13    1.34
   1 -14   5    8.80    1.93
   1 -14   6   23.27    1.77
   1 -14   6   26.04    2.29
  -1  14  -6   26.50    2.03
  -1  14  -6   26.12    2.05
  -1  14  -6   24.23    2.01
  -1  14  -7    4.43    0.97
   1 -14   7    6.55    1.31
   1 -14   7    1.28    0.53
   1 -14   7    4.12    0.80
   1 -14   7    4.58    1.42
  -1  14  -7    4.08    0.98
   1 -14   8   80.86    5.31
  -1  14  -8   79.91    4.14
  -1  14  -8   78.89    4.15
   1 -14   8   81.07    3.85
  -1  14  -8   80.96    3.99
   1 -14   8   82.12    4.41
   1 -14   9    3.62    1.00
   1 -14   9    7.52    1.25
  -1  14  -9    7.00    1.14
  -1  14  -9    4.77    0.84
  -1  14  -9    6.22    1.11
   1 -14   9    6.80    0.98
  -1  14 -10    3.09    0.79
  -1  14 -10    2.44    0.75
   1 -14  10    1.92    0.78
   1 -14  10    3.14    0.88
  -1  14 -11   34.35    1.98
   1 -14  11   29.70    1.99
  -1  14 -11   30.88    1.91
   1 -14  11   31.61    2.00
  -1  14 -12   11.78    1.15
   1 -14  12   14.90    1.35
  -1  14 -12   13.43    1.21
   1 -14  13    0.30    0.27
   1 -13  -7   13.37    1.10
  -1  13   7   12.44    1.01
   1 -13  -6    5.79    0.63
   1 -13  -6    8.98    1.06
  -1  13   6    8.12    0.93
  -1  13   5   49.28    2.32
   1 -13  -5   46.75    1.81
  -1  13   4   21.94    1.53
   1 -13  -4   20.43    2.50
   1 -13  -4   23.20    1.95
  -1  13   4   23.74    1.78
   1 -13  -4   17.33    1.23
   1 -13  -3    0.14    0.79
   1 -13  -3    0.26    0.80
   1 -13  -3    0.15    0.45
   1 -13  -3   -0.10    0.55
  -1  13   3    0.89    0.62
  -1  13   2    4.17    0.94
   1 -13  -2    2.99    0.66
  -1  13   2    4.12    0.96
   1 -13  -2    3.49    1.37
   1 -13  -2    2.91    0.89
   1 -13  -2    3.98    1.10
  -1  13   1    9.67    1.34
   1 -13  -1   10.63    2.17
  -1  13   1   10.19    1.39
   1 -13  -1   11.69    1.64
  -1  13   0   33.13    2.60
  -1  13   0   30.07    2.12
   1 -13   0   26.56    2.49
   1 -13   0   28.91    2.66
   1 -13   0   25.02    3.37
  -1  13  -1   18.10    1.83
   1 -13   1   20.05    2.21
  -1  13  -1   16.46    1.66
   1 -13   1   18.13    2.08
  -1  13  -1   15.64    1.89
   1 -13   1   22.11    3.20
  -1  13  -2    0.37    0.59
  -1  13  -2   -0.30    0.73
   1 -13   2    0.99    0.90
   1 -13   2    0.17    0.84
   1 -13   2   -0.35    1.05
  -1  13  -3    6.83    1.30
  -1  13  -3    6.57    1.18
   1 -13   3   10.82    2.35
  -1  13  -3    7.21    1.16
   1 -13   3    9.18    1.62
  -1  13  -4   59.46    3.86
  -1  13  -4   63.56    3.73
   1 -13   4   54.60    3.35
   1 -13   4   59.54    3.85
   1 -13   4   58.93    5.34
   1 -13   4   64.31    4.19
  -1  13  -4   55.04    3.20
  -1  13  -5    9.07    1.50
   1 -13   5   10.53    2.26
  -1  13  -5   10.44    1.54
   1 -13   5   11.13    1.78
   1 -13   5    7.03    1.21
   1 -13   5    9.69    1.53
  -1  13  -6   39.80    2.96
  -1  13  -6   36.96    2.91
   1 -13   6   37.78    2.85
   1 -13   6   41.27    2.88
   1 -13   6   44.33    3.45
  -1  13  -6   43.45    3.09
   1 -13   7   42.76    2.93
  -1  13  -7   39.26    2.97
   1 -13   7   35.92    3.95
   1 -13   7   37.75    3.18
   1 -13   7   35.98    2.63
  -1  13  -7   36.59    2.83
   1 -13   8  112.56    4.85
  -1  13  -8  114.89    4.51
  -1  13  -8  102.58    4.07
   1 -13   8  107.15    3.58
  -1  13  -8  121.03    4.71
   1 -13   8  100.60    4.11
   1 -13   8  102.26    6.07
  -1  13  -9    2.64    0.87
  -1  13  -9    0.58    0.33
   1 -13   9    3.54    1.11
   1 -13   9    3.63    1.28
  -1  13  -9    3.71    1.08
  -1  13  -9    4.17    0.90
   1 -13  10   13.83    1.86
   1 -13  10   13.37    1.78
  -1  13 -10   13.59    1.23
  -1  13 -10   12.79    1.58
  -1  13 -10    9.26    1.17
  -1  13 -10   12.66    1.59
  -1  13 -11   21.13    1.95
  -1  13 -11   19.47    1.87
   1 -13  11   23.57    2.26
   1 -13  11   18.78    1.83
  -1  13 -11   23.67    1.63
   1 -13  11   24.81    2.17
  -1  13 -12   11.38    1.35
  -1  13 -12   10.63    1.05
  -1  13 -12   12.76    1.39
   1 -13  12   11.32    1.53
   1 -13  13   18.88    1.61
   1 -13  13   12.43    1.26
   1 -13  13   15.94    1.59
  -1  13 -13   16.04    1.41
   1 -13  14   -0.25    0.44
  -1  13 -14    0.16    0.30
   1 -13  14    0.55    0.32
   1 -13  14    0.37    0.43
   1 -13  15    0.15    0.30
  -1  12   9   61.60    2.40
   1 -12  -9   54.64    2.21
   1 -12  -8    3.83    0.63
  -1  12   8    3.40    0.67
   1 -12  -8    3.82    0.77
   1 -12  -7   21.74    1.63
  -1  12   7   25.09    1.81
   1 -12  -7   24.82    1.97
  -1  12   7   18.63    1.39
   1 -12  -6    1.98    0.87
  -1  12   6   -0.06    0.00
  -1  12   6    1.80    0.74
   1 -12  -6    2.14    0.68
  -1  12   6    1.27    0.54
   1 -12  -5   12.33    1.35
   1 -12  -5   11.22    2.01
  -1  12   5   12.55    1.46
  -1  12   5    8.46    1.05
  -1  12   5   11.91    1.25
   1 -12  -5   13.42    1.63
   1 -12  -4   55.46    4.77
  -1  12   4   54.48    3.29
  -1  12   4   54.43    3.13
   1 -12  -4   46.47    3.19
   1 -12  -4   45.67    2.91
  -1  12   4   41.56    2.70
   1 -12  -4   54.08    3.58
   1 -12  -3   29.37    2.48
   1 -12  -3   33.67    2.40
   1 -12  -3   39.36    3.06
  -1  12   3   33.52    2.58
   1 -12  -3   37.45    3.99
  -1  12   3   25.10    2.02
   1 -12  -2   25.63    3.47
   1 -12  -2   26.69    2.17
   1 -12  -2   32.10    3.90
  -1  12   2   29.39    2.46
  -1  12   2   30.63    2.57
   1 -12  -2   32.00    2.55
   1 -12  -2   35.76    2.97
  -1  12   2   26.92    1.94
  -1  12   1    3.13    0.96
   1 -12  -1    2.95    1.48
   1 -12  -1    2.77    0.80
  -1  12   1    3.51    0.80
  -1  12   1    2.88    0.98
   1 -12  -1    2.84    1.48
   1 -12  -1    1.43    0.94
   1 -12  -1    2.99    0.88
  -1  12   0    1.67    0.70
  -1  12   0    1.09    0.77
   1 -12   0    1.83    1.30
   1 -12   0    1.81    0.99
   1 -12   0    0.90    0.60
   1 -12   0    1.50    1.28
   1 -12   1    6.29    2.07
   1 -12   1    7.07    1.49
  -1  12  -1    6.72    1.23
   1 -12   1    7.94    1.59
   1 -12   1    5.31    2.00
  -1  12  -1    3.90    1.24
  -1  12  -1    6.72    1.35
  -1  12  -1    5.10    1.17
   1 -12   2   56.35    3.93
  -1  12  -2   63.72    3.92
   1 -12   2   54.58    3.97
   1 -12   2   61.40    5.57
  -1  12  -2   51.22    2.90
  -1  12  -2   50.00    3.38
  -1  12  -2   53.92    3.94
  -1  12  -3    3.79    1.13
  -1  12  -3    1.99    0.77
  -1  12  -3    3.18    0.94
   1 -12   3    5.57    1.95
   1 -12   3    4.99    1.32
  -1  12  -3    1.95    0.96
   1 -12   3    4.43    1.15
  -1  12  -4    2.11    0.78
  -1  12  -4    2.57    1.09
  -1  12  -4    1.66    0.78
   1 -12   4    0.74    1.25
   1 -12   4    2.89    1.02
   1 -12   4    2.22    0.96
  -1  12  -4    1.65    0.85
   1 -12   4    1.37    1.01
  -1  12  -5   67.60    4.65
   1 -12   5   79.47    4.99
   1 -12   5   75.25    4.35
  -1  12  -5   78.65    4.56
   1 -12   5   71.74    4.46
  -1  12  -5   86.20    4.61
   1 -12   5   77.55    6.28
   1 -12   6   34.74    2.65
  -1  12  -6   41.76    3.82
  -1  12  -6   36.09    2.16
  -1  12  -6   40.31    3.06
   1 -12   6   36.49    3.26
  -1  12  -6   33.31    2.86
   1 -12   6   35.45    2.82
   1 -12   6   36.66    2.95
  -1  12  -6   35.64    3.32
  -1  12  -7    0.30    0.78
  -1  12  -7    0.54    0.81
  -1  12  -7    1.86    0.86
   1 -12   7    1.69    0.80
  -1  12  -7    2.73    0.97
   1 -12   7    2.04    1.36
  -1  12  -7    1.50    0.88
   1 -12   7    2.15    1.19
  -1  12  -7    1.94    0.62
  -1  12  -8    0.96    0.75
   1 -12   8    1.28    1.03
  -1  12  -8    0.67    0.52
  -1  12  -8    0.48    0.69
  -1  12  -8    0.55    0.88
  -1  12  -8    0.99    0.83
   1 -12   8    0.19    0.87
  -1  12  -8    1.16    0.78
   1 -12   8    1.35    0.66
  -1  12  -9    0.78    0.81
  -1  12  -9    0.16    0.73
   1 -12   9    0.33    0.80
   1 -12   9    0.30    0.84
   1 -12   9    0.91    0.75
  -1  12  -9    0.20    0.48
  -1  12  -9    0.52    0.59
  -1  12 -10    6.65    1.11
   1 -12  10    9.00    1.51
  -1  12 -10   10.27    1.26
  -1  12 -10   10.34    1.59
  -1  12 -10   11.39    1.60
   1 -12  10    7.27    1.42
  -1  12 -11   12.48    1.67
   1 -12  11   14.62    1.79
   1 -12  11   12.08    1.68
  -1  12 -11   16.97    1.84
   1 -12  11   16.04    2.08
   1 -12  12   17.01    2.04
  -1  12 -12   16.09    1.71
  -1  12 -12   16.55    1.56
   1 -12  12   16.39    1.83
  -1  12 -12   16.09    1.78
   1 -12  13   12.02    1.41
  -1  12 -13   12.12    1.27
   1 -12  13   10.37    1.55
  -1  12 -13   11.81    1.40
   1 -12  14    0.48    0.59
   1 -12  14    0.09    0.24
  -1  12 -14   -0.15    0.45
   1 -12  14    0.31    0.44
   1 -12  14    0.54    0.66
  -1  12 -14    0.08    0.42
   1 -12  15    0.14    0.09
  -1  12 -15    0.57    0.38
  -1  12 -16    2.79    0.48
   1 -12  16    2.37    0.54
   1 -11 -10    3.87    0.66
   1 -11 -10    2.70    0.54
  -1  11  10    2.99    0.53
  -1  11  10    4.54    0.62
  -1  11   9   21.18    1.61
   1 -11  -9   20.72    1.68
   1 -11  -9   23.38    1.71
  -1  11   9   20.78    1.53
  -1  11   8    6.03    0.94
  -1  11   8    6.93    1.04
   1 -11  -8    7.36    1.10
   1 -11  -8    5.80    1.33
   1 -11  -8    5.50    1.07
   1 -11  -7   17.18    1.85
  -1  11   7    0.13    0.10
   1 -11  -7   16.32    1.76
  -1  11   7   17.62    1.58
  -1  11   7   19.24    1.71
   1 -11  -7    0.22    0.14
  -1  11   6    2.68    0.73
   1 -11  -6    4.74    1.16
   1 -11  -6    3.65    1.39
   1 -11  -6    2.85    0.98
  -1  11   6    2.45    0.78
   1 -11  -6    3.44    1.38
  -1  11   6    3.78    1.00
   1 -11  -5    3.14    1.51
   1 -11  -5    2.95    1.37
   1 -11  -5    3.64    1.46
  -1  11   5    2.78    0.78
  -1  11   5    2.37    0.59
   1 -11  -5    1.66    0.95
   1 -11  -5    2.52    0.89
   1 -11  -5    2.65    1.08
  -1  11   5    2.10    0.85
  -1  11   5    3.19    0.91
   1 -11  -4    5.06    1.18
  -1  11   4    2.86    0.88
  -1  11   4    3.21    0.96
   1 -11  -4    3.38    0.96
  -1  11   4    4.20    0.87
   1 -11  -4    4.18    1.16
   1 -11  -4    3.45    1.53
   1 -11  -4    4.01    1.65
   1 -11  -4    4.89    1.59
  -1  11   4    4.60    0.99
   1 -11  -3  136.72    8.70
  -1  11   3  122.16    5.83
  -1  11   3  121.08    5.95
  -1  11   3  135.30    5.42
   1 -11  -3  133.80    6.46
   1 -11  -3  136.89    8.51
  -1  11   3  129.89    5.78
   1 -11  -3  124.80    5.93
   1 -11  -3  131.35    6.61
  -1  11   3  134.69    6.31
   1 -11  -3  138.17    8.56
   1 -11  -2   -0.36    1.02
  -1  11   2    2.00    0.64
   1 -11  -2    0.36    1.08
  -1  11   2    0.45    0.73
   1 -11  -2    1.11    1.31
  -1  11   2   -0.13    0.55
   1 -11  -2    0.13    0.63
   1 -11  -2    0.49    0.67
  -1  11   2   -0.44    0.66
  -1  11   2   -0.44    0.65
   1 -11  -2    0.91    0.92
  -1  11   2    0.12    0.54
   1 -11  -1  224.51   11.80
   1 -11  -1  218.39    9.31
   1 -11  -1  231.57    9.66
   1 -11  -1  224.24   11.73
  -1  11   1  202.04    9.59
  -1  11   1  187.46    8.19
  -1  11   1  233.67    8.78
   1 -11  -1  219.07    8.92
   1 -11  -1  201.19    8.31
  -1  11   1  209.85    8.73
  -1  11   1  215.91    8.31
   1 -11   0   97.88    5.58
   1 -11   0  112.29    5.75
   1 -11   0  113.28    7.68
  -1  11   0   99.83    4.84
   1 -11   0   96.74    4.68
   1 -11   0  102.39    7.33
   1 -11   0  100.47    5.07
  -1  11   0   89.29    4.88
  -1  11   0   86.80    5.01
  -1  11   0   96.85    5.14
  -1  11   0   87.47    5.62
  -1  11   0   93.74    4.28
   1 -11   1   56.77    3.59
  -1  11  -1   65.93    3.92
  -1  11  -1   59.12    3.60
   1 -11   1   64.68    5.69
   1 -11   1   64.10    4.21
   1 -11   1   62.88    5.74
  -1  11  -1   60.76    3.27
   1 -11   1   62.42    4.15
  -1  11  -1   69.44    4.35
  -1  11  -1   68.42    4.06
  -1  11  -2   -0.41    0.76
   1 -11   2   -1.08    1.34
  -1  11  -2    0.55    0.63
  -1  11  -2    0.91    0.67
  -1  11  -2    0.21    0.53
   1 -11   2    0.36    1.03
  -1  11  -2   -0.14    0.77
   1 -11   2    1.24    0.87
   1 -11   2    0.61    0.58
  -1  11  -2    0.47    0.72
   1 -11   3   41.65    4.55
  -1  11  -3   35.22    2.50
  -1  11  -3   46.44    3.72
   1 -11   3   38.40    3.06
  -1  11  -3   37.67    2.83
  -1  11  -3   39.35    3.15
  -1  11  -3   37.54    2.95
  -1  11  -3   35.10    2.66
  -1  11  -4   15.49    1.85
   1 -11   4   14.58    2.76
  -1  11  -4   14.82    1.84
  -1  11  -4   14.59    1.58
   1 -11   4   16.84    2.04
   1 -11   4   16.10    2.21
  -1  11  -4   15.26    2.03
   1 -11   4   14.88    1.88
  -1  11  -4   14.26    1.61
   1 -11   5   20.02    2.37
  -1  11  -5   23.41    2.26
  -1  11  -5   18.59    2.08
  -1  11  -5   20.93    1.59
   1 -11   5   18.29    3.02
  -1  11  -5   19.19    2.55
  -1  11  -5   21.95    2.48
  -1  11  -5   17.56    1.74
   1 -11   5   13.95    1.78
  -1  11  -5   20.82    2.85
   1 -11   5   16.42    1.98
  -1  11  -6    0.88    0.99
  -1  11  -6    3.17    1.05
  -1  11  -6    0.52    0.74
   1 -11   6    0.98    1.03
  -1  11  -6    1.15    0.86
   1 -11   6    1.08    0.70
  -1  11  -6    1.41    0.57
   1 -11   6    1.70    0.86
  -1  11  -7   24.51    3.09
  -1  11  -7   27.67    2.45
  -1  11  -7   26.65    2.49
  -1  11  -7   24.35    1.94
   1 -11   7   24.10    2.26
  -1  11  -7   26.72    3.18
   1 -11   7   27.28    2.77
  -1  11  -7   24.00    2.84
  -1  11  -8    1.16    1.08
  -1  11  -8    1.94    0.55
   1 -11   8    1.30    1.04
   1 -11   8    1.24    0.93
  -1  11  -8    0.85    0.79
  -1  11  -8    1.80    0.96
   1 -11   8    1.74    0.95
  -1  11  -8    1.32    0.63
  -1  11  -8    1.12    1.00
   1 -11   8    1.44    0.69
  -1  11  -8    1.33    0.78
   1 -11   9    3.38    1.28
  -1  11  -9    2.40    0.61
  -1  11  -9    2.70    1.01
  -1  11  -9    2.29    1.30
   1 -11   9    2.73    1.26
  -1  11  -9    1.39    0.68
   1 -11   9    2.07    0.99
  -1  11  -9    3.75    1.05
  -1  11  -9    3.01    0.90
   1 -11   9    2.51    1.10
   1 -11  10   20.32    2.83
  -1  11 -10   22.05    1.97
   1 -11  10   21.42    2.33
  -1  11 -10   22.62    2.31
  -1  11 -10   21.61    2.90
  -1  11 -10   20.21    2.19
   1 -11  10   21.34    1.88
  -1  11 -10   19.76    1.69
   1 -11  10   22.91    2.47
   1 -11  10   22.90    3.02
  -1  11 -10   21.53    2.78
   1 -11  11   33.98    2.76
  -1  11 -11   36.84    2.74
  -1  11 -11   41.64    2.52
  -1  11 -11   36.46    2.68
   1 -11  11   35.65    3.04
   1 -11  12    6.96    1.29
   1 -11  12    6.89    1.37
   1 -11  12    6.25    1.47
  -1  11 -12    6.98    1.27
  -1  11 -12    6.51    1.20
  -1  11 -12    7.92    1.20
  -1  11 -13   13.06    1.43
   1 -11  13    8.15    1.24
   1 -11  13   10.79    1.69
  -1  11 -13   10.26    1.37
   1 -11  14  139.83    5.02
  -1  11 -14  141.96    4.07
  -1  11 -14  131.20    3.96
  -1  11 -15    3.73    0.63
  -1  11 -15    3.78    0.65
   1 -11  15    3.10    0.56
   1 -11  15    2.10    0.61
  -1  11 -15    4.90    0.81
   1 -11  15    3.07    0.87
   1 -11  16   20.21    1.48
  -1  11 -16   18.81    1.27
  -1  11 -17    8.65    0.76
   1 -11  17    7.08    0.80
   1 -10 -12    1.82    0.42
  -1  10  12    1.12    0.35
  -1  10  11    4.94    0.72
   1 -10 -11    5.79    0.83
  -1  10  10   46.06    2.59
   1 -10 -10   45.42    2.74
  -1  10  10   48.40    2.68
  -1  10   9    5.73    0.98
   1 -10  -9    6.54    1.49
   1 -10  -9    5.56    1.11
  -1  10   9    8.03    1.15
   1 -10  -9    5.65    1.20
   1 -10  -9    4.84    1.05
   1 -10  -8    7.31    1.70
   1 -10  -8    9.62    1.98
  -1  10   8    8.47    1.26
   1 -10  -8    8.04    1.29
   1 -10  -8    8.66    1.41
  -1  10   8    7.29    1.19
   1 -10  -8    6.34    1.34
   1 -10  -7   63.53    4.02
   1 -10  -7   63.61    4.24
  -1  10   7   63.52    3.27
   1 -10  -7   65.90    3.89
   1 -10  -7   70.53    5.53
  -1  10   7   63.90    3.78
   1 -10  -7   64.30    5.28
  -1  10   6   32.39    2.11
   1 -10  -6   30.87    2.86
  -1  10   6   31.94    2.32
   1 -10  -6   34.07    3.80
  -1  10   6   34.80    2.67
  -1  10   6   30.93    2.48
   1 -10  -6   30.13    3.74
  -1  10   5  165.09    6.76
  -1  10   5  167.23    7.46
   1 -10  -5  166.85    7.02
   1 -10  -5  169.68    9.63
   1 -10  -5  182.39   10.10
  -1  10   5  180.33    7.45
   1 -10  -5  179.75   10.06
  -1  10   5  174.55    7.21
   1 -10  -4   42.40    4.68
  -1  10   4   58.59    3.65
   1 -10  -4   60.03    5.20
   1 -10  -4   53.32    5.08
   1 -10  -4   50.91    3.38
  -1  10   4   49.92    3.27
   1 -10  -4   51.19    3.13
  -1  10   4   52.59    4.12
  -1  10   4   52.32    3.11
   1 -10  -3   66.75    5.51
   1 -10  -3   65.10    5.52
  -1  10   3   63.20    4.46
  -1  10   3   58.28    3.56
   1 -10  -3   54.49    3.87
  -1  10   3   57.90    3.14
   1 -10  -3   51.84    3.22
  -1  10   3   61.64    3.47
   1 -10  -3   55.60    4.05
   1 -10  -3   60.73    3.64
   1 -10  -3   61.06    5.44
  -1  10   3   57.65    3.69
  -1  10   2    0.22    0.65
   1 -10  -2   -0.19    0.79
   1 -10  -2    2.42    1.34
  -1  10   2    0.75    0.55
   1 -10  -2   -0.34    1.26
   1 -10  -2    1.72    0.75
  -1  10   2    0.12    0.56
  -1  10   2    0.25    0.58
   1 -10  -2    0.32    0.78
   1 -10  -2    0.34    1.02
  -1  10   2    1.00    0.70
   1 -10  -1    7.98    1.99
   1 -10  -1    5.46    1.80
   1 -10  -1    5.24    1.08
  -1  10   1    6.40    1.13
  -1  10   1   11.10    1.40
  -1  10   1    4.42    1.21
   1 -10  -1    6.53    1.41
  -1  10   1    5.55    1.18
  -1  10   1    5.43    1.02
   1 -10  -1    5.97    1.82
   1 -10  -1    4.76    1.22
   1 -10  -1    6.37    1.23
   1 -10  -1    8.54    1.62
  -1  10   1    7.32    1.20
  -1  10   1    5.92    0.96
   1 -10   0   27.22    3.48
  -1  10   0   18.37    1.82
   1 -10   0   21.10    2.44
  -1  10   0   20.94    2.18
   1 -10   0   27.25    3.47
   1 -10   0   21.50    1.91
   1 -10   0   21.59    2.07
  -1  10   0   20.31    2.00
  -1  10   0   24.77    2.05
   1 -10   0   27.37    3.51
  -1  10   0   22.50    1.80
   1 -10   0   20.39    2.28
   1 -10   0   20.75    2.22
   1 -10   1   13.59    1.81
   1 -10   1   13.37    1.57
  -1  10  -1   12.79    1.79
  -1  10  -1   12.80    1.56
   1 -10   1   14.95    1.87
  -1  10  -1   10.93    1.46
   1 -10   1   14.08    2.08
  -1  10  -1    8.80    1.25
  -1  10  -1   12.99    1.39
   1 -10   1   13.38    2.48
   1 -10   1   15.53    2.63
   1 -10   2    2.93    1.31
  -1  10  -2    2.50    0.80
  -1  10  -2    1.94    0.81
   1 -10   2    2.51    1.04
  -1  10  -2    2.54    0.80
   1 -10   2    2.59    1.21
   1 -10   2    1.75    0.66
  -1  10  -2    2.19    0.72
  -1  10  -2    2.68    0.82
   1 -10   2    2.90    1.01
   1 -10   2    2.80    1.02
  -1  10  -2    2.53    0.78
   1 -10   3   13.98    1.84
  -1  10  -3   13.53    1.59
  -1  10  -3   14.85    1.71
   1 -10   3   17.06    2.73
  -1  10  -3   14.88    1.87
  -1  10  -3   13.33    2.20
   1 -10   3   15.45    1.52
  -1  10  -3   12.96    1.46
  -1  10  -3   12.96    1.52
  -1  10  -3   16.64    1.86
   1 -10   3   15.24    1.86
   1 -10   3   16.33    2.67
  -1  10  -4   -0.44    0.82
  -1  10  -4    0.73    0.74
   1 -10   4    0.96    1.03
  -1  10  -4    0.38    0.65
   1 -10   4    0.09    0.43
   1 -10   4   -0.31    0.66
  -1  10  -4    0.26    0.80
  -1  10  -4   -0.16    0.40
   1 -10   4    0.78    0.67
  -1  10  -4    0.58    0.67
  -1  10  -4   -0.11    0.59
   1 -10   4    2.38    0.81
  -1  10  -4   -0.14    0.61
  -1  10  -4    1.17    0.69
  -1  10  -5   25.11    3.01
  -1  10  -5   22.76    2.51
  -1  10  -5   22.52    2.68
  -1  10  -5   24.22    2.24
  -1  10  -5   20.86    1.88
   1 -10   5   28.56    3.30
   1 -10   5   24.48    2.17
  -1  10  -5   28.51    3.00
   1 -10   5   26.99    2.62
   1 -10   5   26.33    3.39
  -1  10  -5   24.33    2.11
   1 -10   5   23.08    2.24
  -1  10  -5   28.14    2.43
   1 -10   5   26.27    2.41
  -1  10  -5   25.05    1.82
   1 -10   6    3.59    0.91
  -1  10  -6    3.40    0.96
   1 -10   6    5.49    1.15
  -1  10  -6    3.59    1.10
  -1  10  -6    5.67    1.50
  -1  10  -6    5.09    0.75
   1 -10   6    5.16    1.08
  -1  10  -6    6.93    1.70
   1 -10   6    4.35    1.40
   1 -10   6    3.64    1.26
   1 -10   6    3.05    1.27
  -1  10  -6    4.60    0.86
  -1  10  -7   24.53    1.77
   1 -10   7   22.67    3.14
  -1  10  -7   22.51    2.87
   1 -10   7   24.98    2.55
  -1  10  -7   25.00    2.26
   1 -10   7   23.14    1.97
  -1  10  -7   19.86    1.79
  -1  10  -7   23.06    2.83
   1 -10   7   21.16    2.04
  -1  10  -7   23.34    2.25
   1 -10   7   21.74    1.66
   1 -10   7   22.57    2.94
  -1  10  -7   25.75    2.84
   1 -10   7   18.73    2.69
   1 -10   8    3.22    0.97
   1 -10   8    1.53    1.23
  -1  10  -8    2.82    0.97
   1 -10   8    3.05    0.85
  -1  10  -8    2.77    1.15
  -1  10  -8    3.04    1.06
   1 -10   8    2.95    0.67
  -1  10  -8    2.04    1.09
  -1  10  -8    2.46    0.92
  -1  10  -8    2.43    1.13
  -1  10  -8    1.13    0.74
   1 -10   8    5.30    1.23
  -1  10  -8    3.16    0.71
   1 -10   8    2.76    1.05
   1 -10   9    0.59    0.84
   1 -10   9    1.63    0.91
  -1  10  -9    0.27    0.86
   1 -10   9    0.91    0.92
  -1  10  -9    0.63    0.47
  -1  10  -9    1.00    0.84
  -1  10  -9    0.56    0.73
   1 -10   9    0.53    0.42
  -1  10  -9    0.90    0.97
   1 -10   9    0.70    0.65
  -1  10  -9    1.69    1.00
  -1  10  -9    0.40    0.61
  -1  10  -9    0.12    0.51
  -1  10  -9    0.80    0.73
   1 -10   9    1.43    0.97
   1 -10  10   36.19    3.09
  -1  10 -10   35.39    2.51
   1 -10  10   38.40    3.76
  -1  10 -10   39.44    3.78
   1 -10  10   30.23    2.30
  -1  10 -10   35.78    2.88
  -1  10 -10   31.40    2.32
  -1  10 -10   30.08    3.54
  -1  10 -10   29.64    2.41
   1 -10  10   32.33    3.55
  -1  10 -10   30.66    3.48
  -1  10 -10   36.76    2.98
   1 -10  11    0.69    0.62
   1 -10  11    0.21    0.91
  -1  10 -11    0.31    0.78
   1 -10  11    0.54    0.86
  -1  10 -11    0.26    0.61
  -1  10 -11   -0.57    0.86
   1 -10  11    0.81    0.82
  -1  10 -11    0.16    0.78
  -1  10 -11   -0.23    0.46
   1 -10  11   -0.12    0.44
  -1  10 -11   -0.28    0.90
  -1  10 -11    1.55    1.20
   1 -10  12   40.74    2.73
  -1  10 -12   37.69    2.73
  -1  10 -12   36.27    3.89
   1 -10  12   41.57    3.48
   1 -10  12   41.97    3.11
  -1  10 -12   38.09    2.19
  -1  10 -12   36.82    2.92
  -1  10 -12   34.79    2.35
   1 -10  12   39.39    2.79
   1 -10  12   37.35    3.12
   1 -10  13   -0.16    0.77
   1 -10  13    2.09    1.11
   1 -10  13    0.95    0.61
  -1  10 -13    0.51    0.34
   1 -10  13    0.54    0.76
  -1  10 -13   -0.13    0.58
  -1  10 -13   -0.50    0.65
   1 -10  13   -0.36    0.48
   1 -10  14    4.66    0.92
   1 -10  14    4.73    0.92
   1 -10  14    5.09    1.23
  -1  10 -14    5.25    0.99
  -1  10 -14    5.84    1.08
   1 -10  14    6.35    1.06
  -1  10 -15    0.82    0.47
   1 -10  15    1.77    0.69
   1 -10  15    0.16    0.19
   1 -10  15    2.02    0.90
   1 -10  15    1.41    0.82
   1 -10  15    1.11    0.52
  -1  10 -15    1.81    0.68
  -1  10 -15    0.41    0.47
   1 -10  16   41.70    2.32
  -1  10 -16    7.31    0.78
   1 -10  16   -0.05    0.00
  -1  10 -16   42.30    2.02
   1 -10  16   36.89    2.05
  -1  10 -16   38.60    2.02
  -1  10 -17    0.24    0.40
   1 -10  17   -0.07    0.43
  -1  10 -17   -0.03    0.00
   1 -10  17   -0.04    0.00
   1 -10  18    2.49    0.43
  -1  10 -18    2.06    0.36
   1  -9 -13    0.12    0.36
  -1   9  13    0.26    0.32
  -1   9  12    4.36    0.59
  -1   9  12    5.30    0.83
   1  -9 -12    5.39    0.88
   1  -9 -11    3.48    0.82
   1  -9 -11    7.35    1.15
   1  -9 -11    4.68    1.28
  -1   9  11    4.59    0.89
  -1   9  10   17.82    1.70
   1  -9 -10   15.98    2.33
  -1   9  10   15.17    1.55
   1  -9 -10   15.55    1.93
   1  -9 -10   17.57    2.31
   1  -9 -10   17.43    1.81
   1  -9  -9    1.04    0.93
   1  -9  -9    0.99    0.76
  -1   9   9    2.30    0.83
  -1   9   9    1.72    0.71
   1  -9  -9    1.26    0.87
   1  -9  -8   36.32    2.85
   1  -9  -8   31.28    3.64
   1  -9  -8   36.94    3.19
  -1   9   8   40.93    2.84
   1  -9  -8   39.31    4.12
  -1   9   8   37.21    2.76
   1  -9  -7    2.73    1.15
   1  -9  -7    2.32    0.76
   1  -9  -7    0.91    0.71
   1  -9  -7    1.59    1.28
   1  -9  -7    3.00    0.95
  -1   9   7    1.66    0.64
  -1   9   7    2.53    0.88
   1  -9  -7    2.75    1.35
  -1   9   7    2.77    0.97
   1  -9  -7   -0.32    1.20
   1  -9  -6   28.16    2.38
   1  -9  -6   28.62    2.46
  -1   9   6   26.35    2.88
  -1   9   6   25.94    1.96
   1  -9  -6   32.79    2.99
   1  -9  -6   29.90    3.65
   1  -9  -6   30.77    3.72
  -1   9   6   25.92    2.37
   1  -9  -6   31.89    3.67
   1  -9  -6   26.77    2.21
   1  -9  -5   98.84    6.78
   1  -9  -5   96.70    4.87
   1  -9  -5   89.85    6.67
   1  -9  -5  100.53    6.89
  -1   9   5   94.29    4.50
   1  -9  -5  106.08    5.67
  -1   9   5   96.99    5.92
  -1   9   5  100.04    5.02
  -1   9   4   42.02    2.73
   1  -9  -4   41.80    4.28
   1  -9  -4   47.56    3.15
  -1   9   4   44.63    3.73
   1  -9  -4   55.44    4.91
  -1   9   4   48.71    3.11
  -1   9   4   50.23    3.13
   1  -9  -4   40.10    4.16
   1  -9  -4   45.85    3.53
  -1   9   4   47.89    3.14
   1  -9  -4   42.16    3.35
   1  -9  -4   43.07    2.93
   1  -9  -3   82.50    4.72
  -1   9   3   80.27    4.04
   1  -9  -3   66.03    5.51
   1  -9  -3   83.65    5.93
   1  -9  -3   75.68    4.08
   1  -9  -3   75.54    5.74
  -1   9   3   66.77    3.70
  -1   9   3   70.03    4.01
  -1   9   3   66.63    4.61
  -1   9   3   70.94    3.55
  -1   9   2    2.32    0.77
  -1   9   2    1.72    0.67
   1  -9  -2    1.84    0.95
   1  -9  -2    2.43    1.30
   1  -9  -2    1.96    0.67
  -1   9   2    1.92    0.69
   1  -9  -2    2.36    1.23
  -1   9   2    2.54    0.77
   1  -9  -2    3.86    1.49
  -1   9   2    1.67    0.62
  -1   9   2    2.35    0.84
   1  -9  -1   59.06    4.89
   1  -9  -1   55.48    3.68
   1  -9  -1   58.44    4.89
  -1   9   1   56.17    3.20
   1  -9  -1   57.59    3.24
  -1   9   1   48.53    2.95
   1  -9  -1   53.32    4.71
  -1   9   1   55.91    3.36
   1  -9  -1   50.77    3.34
   1  -9  -1   50.76    3.78
  -1   9   1   60.05    3.42
  -1   9   1   51.60    3.15
  -1   9   1   54.67    3.41
  -1   9   0   21.42    1.88
   1  -9   0   31.28    3.44
  -1   9   0   23.97    2.11
   1  -9   0   27.42    3.21
  -1   9   0   22.81    1.90
  -1   9   0   26.05    2.09
   1  -9   0   22.99    2.17
   1  -9   0   22.40    2.45
  -1   9   0   26.05    2.32
   1  -9   0   24.47    3.03
   1  -9   0   22.53    2.04
   1  -9   0   23.69    2.26
   1  -9   1   31.67    2.60
   1  -9   1   32.32    3.50
  -1   9  -1   32.08    2.36
  -1   9  -1   30.33    2.34
   1  -9   1   32.27    2.57
   1  -9   1   32.15    3.02
   1  -9   1   36.40    2.70
  -1   9  -1   34.17    2.52
   1  -9   1   34.57    2.41
  -1   9  -1   35.77    2.86
   1  -9   1   33.30    3.53
  -1   9  -1   31.52    2.17
   1  -9   1   32.26    3.51
   1  -9   2   39.93    3.96
   1  -9   2   41.86    2.91
  -1   9  -2   41.05    2.57
  -1   9  -2   41.20    3.01
  -1   9  -2   46.94    3.87
  -1   9  -2   41.44    2.79
  -1   9  -2   42.11    2.75
   1  -9   2   43.53    3.01
   1  -9   2   49.45    4.28
   1  -9   2   42.44    3.54
  -1   9  -2   40.28    2.68
   1  -9   3   67.41    4.00
  -1   9  -3   77.25    5.10
   1  -9   3   64.80    4.93
  -1   9  -3   71.67    3.87
   1  -9   3   73.44    4.93
  -1   9  -3   73.28    4.33
  -1   9  -3   70.86    4.51
   1  -9   3   78.46    5.53
   1  -9   3   66.78    5.14
   1  -9   3   75.79    4.15
  -1   9  -3   72.86    3.95
  -1   9  -3   73.98    3.71
  -1   9  -3   70.62    3.73
   1  -9   4   47.04    4.21
  -1   9  -4   42.12    2.69
  -1   9  -4   38.92    3.61
  -1   9  -4   39.53    2.10
   1  -9   4   50.04    3.14
  -1   9  -4   43.69    3.50
  -1   9  -4   44.49    2.93
   1  -9   4   44.05    3.00
   1  -9   4   51.09    4.31
  -1   9  -4   42.08    2.83
   1  -9   4   39.12    3.67
  -1   9  -4   41.46    2.83
   1  -9   4   44.04    2.83
   1  -9   5  112.89    4.50
  -1   9  -5  119.07    6.24
   1  -9   5  115.32    5.48
  -1   9  -5  121.87    6.71
   1  -9   5  118.61    5.25
   1  -9   5  118.66    7.11
  -1   9  -5  106.73    4.51
   1  -9   5  105.25    6.74
   1  -9   5  119.09    5.89
  -1   9  -5  121.95    5.50
   1  -9   5  119.98    5.52
  -1   9  -5  119.02    4.91
  -1   9  -5  107.73    6.25
  -1   9  -5  119.53    5.32
  -1   9  -6  119.01    5.54
  -1   9  -6  125.62    4.90
  -1   9  -6  122.56    6.48
  -1   9  -6  110.91    5.99
   1  -9   6  110.75    5.40
  -1   9  -6  109.05    4.99
  -1   9  -6  126.32    6.80
   1  -9   6  125.03    5.29
   1  -9   6  121.51    6.01
  -1   9  -6  113.14    6.72
  -1   9  -6  125.31    7.04
   1  -9   6  116.35    5.52
  -1   9  -6  126.55    5.72
   1  -9   6  116.60    6.90
   1  -9   6  116.43    4.77
  -1   9  -7   62.31    3.37
   1  -9   7   61.96    4.81
   1  -9   7   63.16    3.58
   1  -9   7   60.46    3.95
  -1   9  -7   62.50    4.47
  -1   9  -7   62.93    4.68
   1  -9   7   59.21    4.86
  -1   9  -7   62.75    3.16
  -1   9  -7   62.12    3.75
  -1   9  -7   60.59    3.58
  -1   9  -7   62.08    4.61
   1  -9   7   61.54    3.25
   1  -9   7   61.47    3.14
   1  -9   7   60.60    4.70
  -1   9  -7   55.69    4.57
  -1   9  -7   59.78    2.90
  -1   9  -8   36.72    2.53
  -1   9  -8   39.27    2.88
  -1   9  -8   35.64    2.84
   1  -9   8   39.98    3.13
   1  -9   8   36.89    2.40
   1  -9   8   37.40    3.69
  -1   9  -8   38.20    2.26
  -1   9  -8   33.76    2.57
   1  -9   8   34.38    3.61
  -1   9  -8   36.45    3.66
  -1   9  -8   40.50    2.49
  -1   9  -8   37.41    3.61
  -1   9  -8   39.00    3.62
   1  -9   8   39.12    2.76
  -1   9  -8   40.56    3.64
   1  -9   8   32.82    3.43
   1  -9   9  172.36    9.19
   1  -9   9  188.46    8.18
  -1   9  -9  175.01    6.96
   1  -9   9  183.07    7.46
  -1   9  -9  165.56    9.28
  -1   9  -9  178.09    7.92
  -1   9  -9  190.33    7.24
  -1   9  -9  182.91    9.15
   1  -9   9  176.76    9.13
   1  -9   9  170.25    9.19
  -1   9  -9  167.24    9.11
  -1   9  -9  172.37    7.34
  -1   9  -9  194.59    7.99
  -1   9  -9  179.38    9.24
  -1   9  -9  191.25    7.45
   1  -9   9  177.63    7.20
  -1   9 -10    1.41    0.76
  -1   9 -10   -0.16    0.80
  -1   9 -10    0.76    0.45
  -1   9 -10    1.89    1.26
   1  -9  10    1.31    0.97
   1  -9  10    0.69    0.55
  -1   9 -10    0.32    0.48
  -1   9 -10    0.60    0.79
  -1   9 -10    0.15    0.70
  -1   9 -10    0.27    0.71
   1  -9  10    0.89    0.86
   1  -9  10    1.32    0.59
   1  -9  11  168.30    8.13
  -1   9 -11  168.02    9.25
  -1   9 -11  169.03    6.39
  -1   9 -11  179.56    7.59
  -1   9 -11  164.87    6.84
   1  -9  11  166.45    6.93
   1  -9  11  166.28    7.66
  -1   9 -11  149.26    8.57
   1  -9  11  159.55    8.50
   1  -9  11  173.56    7.43
   1  -9  11  152.87    7.32
  -1   9 -11  167.13    7.03
  -1   9 -12   37.55    3.77
  -1   9 -12   36.31    2.89
   1  -9  12   40.23    3.40
  -1   9 -12   35.42    2.28
  -1   9 -12   32.25    3.70
   1  -9  12   35.34    3.43
  -1   9 -12   35.16    2.77
  -1   9 -12   34.63    2.68
  -1   9 -12   30.24    2.40
   1  -9  12   31.28    2.71
   1  -9  12   31.47    2.90
  -1   9 -12   34.26    2.52
   1  -9  12   37.50    2.90
   1  -9  13    4.16    1.01
   1  -9  13    2.60    1.10
  -1   9 -13    3.30    1.00
  -1   9 -13    3.39    0.85
  -1   9 -13    3.49    0.97
   1  -9  13    3.36    1.04
  -1   9 -13    5.13    0.89
   1  -9  13    5.43    1.14
  -1   9 -13    4.05    1.42
   1  -9  14   21.93    1.93
   1  -9  14   23.37    2.47
   1  -9  14   23.17    2.09
  -1   9 -14   24.62    1.81
  -1   9 -14   23.18    2.03
  -1   9 -14   21.88    1.91
  -1   9 -15   12.22    1.21
   1  -9  15   12.33    1.69
   1  -9  15   11.85    1.68
  -1   9 -15    9.29    1.24
   1  -9  15   14.66    1.51
   1  -9  15   14.00    1.53
   1  -9  15   11.90    1.22
  -1   9 -15   12.36    1.40
  -1   9 -15   13.75    1.54
  -1   9 -16   -0.08    0.42
  -1   9 -16    0.47    0.51
   1  -9  16    0.09    0.43
   1  -9  16   -0.23    0.56
   1  -9  16    0.35    0.69
  -1   9 -17    1.79    0.54
   1  -9  17    0.87    0.60
  -1   9 -17    0.22    0.43
  -1   9 -17    0.25    0.36
   1  -9  17    0.15    0.37
   1  -9  18   27.96    1.60
  -1   9 -18   26.31    1.44
   1  -8 -14   -0.25    0.37
  -1   8  14   -0.06    0.32
  -1   8  13   54.48    2.34
   1  -8 -13   58.57    2.54
   1  -8 -13   47.03    1.54
   1  -8 -12    8.56    1.25
   1  -8 -12    6.72    1.39
   1  -8 -12    7.01    1.24
   1  -8 -12    8.37    1.07
  -1   8  12    9.76    1.09
   1  -8 -12    7.15    0.89
  -1   8  12   10.75    1.30
   1  -8 -11   13.49    1.53
   1  -8 -11   10.05    1.83
  -1   8  11   11.67    1.37
   1  -8 -11   12.37    1.24
   1  -8 -11    8.69    1.70
   1  -8 -11   16.53    1.78
   1  -8 -11   12.99    1.78
  -1   8  11   14.88    1.59
   1  -8 -10    5.55    1.49
   1  -8 -10    5.02    1.07
   1  -8 -10    4.86    1.26
  -1   8  10    4.00    1.02
   1  -8 -10    3.52    0.84
  -1   8  10    4.01    0.86
   1  -8 -10    4.10    1.10
   1  -8 -10    5.95    0.92
   1  -8  -9  193.42    9.12
   1  -8  -9  197.44   10.21
  -1   8   9  212.38    8.38
   1  -8  -9  205.00    8.46
   1  -8  -9  206.54    8.68
  -1   8   9  198.72    7.90
  -1   8   9  225.60    8.62
   1  -8  -9  214.51   10.70
   1  -8  -9  209.26    7.85
   1  -8  -9  193.00   10.16
   1  -8  -9  208.23    8.29
  -1   8   8   11.34    1.56
  -1   8   8   11.36    1.52
   1  -8  -8   12.50    1.91
  -1   8   8   13.11    1.44
   1  -8  -8   11.11    1.46
  -1   8   8   11.04    1.52
   1  -8  -8   10.21    2.14
   1  -8  -8   13.42    1.69
   1  -8  -8   11.18    1.27
   1  -8  -8   11.58    1.64
  -1   8   8    9.68    1.75
   1  -8  -8    9.28    2.02
   1  -8  -8   12.39    1.72
   1  -8  -7   61.89    5.03
   1  -8  -7   61.82    3.19
   1  -8  -7   64.25    4.32
  -1   8   7   55.88    3.61
   1  -8  -7   59.87    3.69
  -1   8   7   57.75    4.43
   1  -8  -7   61.45    3.81
   1  -8  -7   61.98    5.24
  -1   8   7   59.62    3.65
  -1   8   7   61.74    3.72
   1  -8  -7   55.23    3.48
   1  -8  -7   60.50    3.77
  -1   8   7   59.70    3.36
   1  -8  -6   12.56    1.60
  -1   8   6   10.27    1.46
   1  -8  -6    9.88    1.70
   1  -8  -6   12.50    2.33
  -1   8   6    9.70    1.15
  -1   8   6   12.69    1.43
  -1   8   6   12.87    1.97
   1  -8  -6   13.17    1.61
  -1   8   6   13.49    1.61
   1  -8  -6   12.51    1.62
   1  -8  -6   12.01    2.28
   1  -8  -6   13.20    2.33
  -1   8   6   12.56    1.39
  -1   8   6   12.09    1.52
   1  -8  -5   14.45    2.34
   1  -8  -5   12.75    1.54
   1  -8  -5   10.09    2.09
  -1   8   5   12.75    1.40
   1  -8  -5   12.13    1.59
   1  -8  -5   13.89    1.87
   1  -8  -5   14.14    1.88
   1  -8  -5   13.69    1.59
   1  -8  -5   14.11    2.42
  -1   8   5   13.92    1.50
  -1   8   5   12.29    1.90
  -1   8   5   12.45    1.51
   1  -8  -4   13.10    1.72
  -1   8   4   11.03    1.26
  -1   8   4    9.01    1.12
   1  -8  -4   11.66    1.42
  -1   8   4   12.16    1.42
  -1   8   4   11.55    1.41
  -1   8   4   10.61    1.71
   1  -8  -4   10.78    2.04
  -1   8   4   11.01    1.41
  -1   8   4   10.95    1.33
   1  -8  -4   15.16    1.89
   1  -8  -4   11.22    2.05
  -1   8   3   63.63    3.56
   1  -8  -3   45.27    4.16
  -1   8   3   48.63    3.65
   1  -8  -3   54.77    3.22
  -1   8   3   46.18    2.82
  -1   8   3   56.49    3.15
   1  -8  -3   53.98    3.53
   1  -8  -3   53.37    4.50
   1  -8  -3   50.85    3.37
   1  -8  -3   51.88    4.34
  -1   8   3   52.67    3.14
  -1   8   3   49.55    3.10
   1  -8  -2   84.47    4.37
   1  -8  -2   78.17    4.41
   1  -8  -2   90.08    5.78
  -1   8   2   83.76    4.15
   1  -8  -2   81.72    5.49
  -1   8   2   78.15    4.05
  -1   8   2   87.15    4.13
   1  -8  -2   81.55    5.58
   1  -8  -1  107.78    6.38
   1  -8  -1  106.89    5.02
  -1   8   1  109.07    5.00
   1  -8  -1  106.05    6.35
  -1   8   1   93.67    4.58
   1  -8  -1  104.02    6.34
   1  -8  -1  104.43    5.09
  -1   8   0    6.06    1.08
   1  -8   0    5.41    1.23
   1  -8   0    5.99    1.47
   1  -8   0    6.84    1.57
   1  -8   0    5.32    1.02
   1  -8   0    5.96    1.07
   1  -8   0    5.38    1.39
  -1   8  -1    5.32    1.29
   1  -8   1    5.74    1.44
   1  -8   1    4.19    0.92
   1  -8   1    3.80    1.25
  -1   8  -1    4.09    1.03
   1  -8   1    5.07    1.43
   1  -8   1    4.49    0.95
   1  -8   1    6.05    1.27
   1  -8   2  130.44    6.50
   1  -8   2  120.39    6.61
  -1   8  -2  127.72    6.56
   1  -8   2  124.50    5.42
   1  -8   2  126.60    5.50
  -1   8  -2  118.15    5.90
   1  -8   2  124.89    6.96
   1  -8   2  122.71    6.77
   1  -8   2  129.53    7.02
   1  -8   3  214.89    9.68
   1  -8   3  223.34   10.10
   1  -8   3  225.28    8.39
  -1   8  -3  218.51    7.33
  -1   8  -3  226.88    9.57
   1  -8   3  216.30    9.95
   1  -8   3  212.50    9.54
  -1   8  -3  227.52    9.21
  -1   8  -3  208.08    7.53
   1  -8   4    5.49    1.28
  -1   8  -4    5.82    1.25
   1  -8   4    4.60    1.29
   1  -8   4    5.35    0.89
   1  -8   4    5.46    0.99
  -1   8  -4    5.72    0.71
   1  -8   4    2.72    1.15
   1  -8   4    3.60    0.77
   1  -8   4    5.12    0.65
  -1   8  -4    5.63    1.14
  -1   8  -4    4.74    1.23
  -1   8  -4    4.50    0.69
   1  -8   4    2.93    0.67
  -1   8  -5  220.15    9.79
  -1   8  -5  231.00    9.99
  -1   8  -5  229.84    7.93
   1  -8   5  212.86    8.37
   1  -8   5  212.42   10.14
   1  -8   5  228.34   10.01
  -1   8  -5  231.84    9.53
  -1   8  -5  224.13    9.26
   1  -8   5  240.32    7.93
  -1   8  -5  221.62    7.67
  -1   8  -5  214.01    8.13
  -1   8  -5  232.07    8.69
  -1   8  -5  241.11    9.91
   1  -8   5  230.93    8.33
   1  -8   5  235.06    8.61
  -1   8  -6  869.77   29.15
  -1   8  -6  876.99   29.01
   1  -8   6  888.62   26.64
   1  -8   6  860.07   27.81
  -1   8  -6  854.75   26.66
  -1   8  -6  913.12   28.74
   1  -8   6  790.48   26.99
   1  -8   6  838.42   26.73
   1  -8   6  865.43   29.10
  -1   8  -6  841.35   27.00
  -1   8  -6  882.07   28.84
  -1   8  -6  886.02   27.43
  -1   8  -6  826.81   27.75
  -1   8  -6  841.29   26.37
  -1   8  -7   14.54    1.43
  -1   8  -7   12.27    2.01
  -1   8  -7   13.09    1.54
   1  -8   7   16.75    1.86
   1  -8   7   12.83    1.44
  -1   8  -7   17.44    2.17
   1  -8   7   14.67    2.19
  -1   8  -7   13.62    2.00
  -1   8  -7   16.02    1.41
   1  -8   7   13.43    2.10
   1  -8   7   14.38    1.74
   1  -8   7   15.16    1.33
  -1   8  -7   12.07    1.90
  -1   8  -7   13.53    1.49
   1  -8   7   11.88    1.90
  -1   8  -7   12.75    1.47
   1  -8   7   15.18    1.37
  -1   8  -7   14.24    1.27
   1  -8   8    2.67    1.02
   1  -8   8    1.51    0.94
  -1   8  -8    4.56    1.01
  -1   8  -8    2.85    1.06
  -1   8  -8    3.71    0.75
  -1   8  -8    5.00    1.32
  -1   8  -8    4.90    1.33
   1  -8   8    1.93    1.10
   1  -8   8    3.13    0.74
  -1   8  -8    3.52    0.82
  -1   8  -8    1.15    0.90
  -1   8  -8    4.26    0.90
  -1   8  -8    3.66    0.97
   1  -8   8    3.92    0.81
  -1   8  -9  111.14    6.45
  -1   8  -9  106.60    4.89
   1  -8   9  113.37    6.79
   1  -8   9  112.70    4.95
  -1   8  -9  105.82    6.48
   1  -8   9   99.02    6.34
   1  -8   9  107.42    5.50
  -1   8  -9  103.88    4.90
  -1   8  -9  108.12    5.04
  -1   8  -9  101.65    4.77
  -1   8  -9  125.44    7.12
  -1   8  -9  116.25    5.44
  -1   8  -9  119.13    6.64
  -1   8  -9  114.41    5.50
  -1   8  -9  100.93    4.51
   1  -8   9  107.26    5.63
  -1   8 -10    5.53    1.56
  -1   8 -10    5.83    1.04
   1  -8  10    5.10    1.17
  -1   8 -10    5.91    1.05
   1  -8  10    6.00    0.96
  -1   8 -10    8.44    1.05
   1  -8  10    5.21    1.24
  -1   8 -10    5.94    1.22
  -1   8 -10    4.76    1.43
   1  -8  10    7.34    1.55
  -1   8 -10    4.95    1.48
  -1   8 -10    5.88    1.49
  -1   8 -11   25.38    1.96
  -1   8 -11   27.75    2.22
   1  -8  11   21.79    2.68
   1  -8  11   31.17    2.74
   1  -8  11   23.88    2.67
   1  -8  11   26.63    2.24
  -1   8 -11   27.00    2.29
  -1   8 -11   23.80    2.33
  -1   8 -11   28.12    3.22
  -1   8 -11   26.79    2.37
  -1   8 -11   29.08    3.44
   1  -8  11   24.31    2.35
   1  -8  11   31.25    2.62
  -1   8 -12    1.44    0.76
   1  -8  12    0.56    0.60
  -1   8 -12    0.53    0.54
  -1   8 -12    0.27    0.65
  -1   8 -12    0.65    0.98
   1  -8  12    0.32    0.77
  -1   8 -12    1.29    0.80
   1  -8  12    1.33    0.81
   1  -8  12    0.35    0.72
  -1   8 -12    0.28    0.75
   1  -8  12    0.23    0.67
   1  -8  12    1.25    1.07
  -1   8 -13   29.83    2.58
  -1   8 -13   31.30    2.51
   1  -8  13   27.87    2.38
   1  -8  13   34.49    3.15
  -1   8 -13   30.34    2.48
   1  -8  13   32.64    2.72
  -1   8 -13   29.34    3.58
  -1   8 -13   29.08    2.18
  -1   8 -13   27.82    2.37
  -1   8 -13   29.30    2.41
   1  -8  13   35.23    2.66
  -1   8 -13   31.95    3.49
   1  -8  14    3.46    0.85
  -1   8 -14    3.50    0.97
  -1   8 -14    4.16    0.98
   1  -8  14    3.27    1.11
  -1   8 -14    2.70    0.81
   1  -8  14    3.80    0.95
  -1   8 -15   34.67    2.46
   1  -8  15   33.37    2.52
   1  -8  15   32.52    2.67
   1  -8  16    2.97    0.87
   1  -8  16    2.11    0.69
  -1   8 -16    1.88    0.72
  -1   8 -16    1.73    0.67
  -1   8 -16    2.74    0.78
   1  -8  17   10.76    1.28
   1  -8  17   11.21    1.27
   1  -8  17   11.53    1.20
  -1   8 -17   11.19    1.18
  -1   8 -17   10.76    1.14
  -1   8 -17   10.70    1.16
   1  -8  18    0.19    0.38
   1  -8  18    0.16    0.14
  -1   7  15   21.94    1.38
   1  -7 -15   18.56    1.33
  -1   7  14   27.28    1.89
   1  -7 -14   30.44    2.02
   1  -7 -14   25.96    1.58
   1  -7 -13   23.37    1.57
  -1   7  13   24.46    1.54
  -1   7  13   26.30    1.90
   1  -7 -13   20.95    1.99
  -1   7  13   -0.07    0.10
   1  -7 -13   -0.08    0.00
   1  -7 -13   24.82    1.92
   1  -7 -12    7.12    1.41
   1  -7 -12    8.58    1.33
  -1   7  12    8.99    1.32
  -1   7  12    6.41    0.98
  -1   7  12    6.08    0.97
   1  -7 -12    6.30    1.38
   1  -7 -12    6.52    1.52
  -1   7  11   13.88    1.49
  -1   7  11   16.68    1.81
   1  -7 -11   15.50    1.86
   1  -7 -11   14.32    2.20
   1  -7 -11   16.39    2.12
   1  -7 -11   13.34    1.58
  -1   7  11   16.42    1.63
   1  -7 -11   13.15    2.21
   1  -7 -10    3.47    1.28
   1  -7 -10    1.05    0.89
   1  -7 -10    2.10    0.86
   1  -7 -10    2.32    0.91
  -1   7  10    2.35    0.81
  -1   7  10    1.28    0.74
  -1   7  10    3.09    1.08
  -1   7  10    2.60    0.75
   1  -7 -10    0.79    0.90
   1  -7  -9   -0.29    0.83
   1  -7  -9   -0.28    0.90
   1  -7  -9    0.96    0.80
  -1   7   9   -0.13    0.66
  -1   7   9    1.15    0.63
  -1   7   9   -0.74    0.64
   1  -7  -9    1.89    0.73
  -1   7   9    0.48    0.57
  -1   7   9   -0.43    0.75
   1  -7  -9    0.56    0.58
   1  -7  -9    0.27    1.05
   1  -7  -9   -0.14    0.59
   1  -7  -9   -0.20    0.90
   1  -7  -8   25.94    3.21
  -1   7   8   32.76    2.40
  -1   7   8   36.04    3.42
  -1   7   8   31.03    2.22
   1  -7  -8   35.88    3.68
   1  -7  -8   31.87    2.56
  -1   7   8   34.17    2.62
   1  -7  -8   30.17    2.87
   1  -7  -8   35.97    2.84
  -1   7   8   36.21    2.60
   1  -7  -8   33.05    2.60
   1  -7  -8   30.15    2.22
   1  -7  -7    7.01    1.45
  -1   7   7    7.63    1.18
   1  -7  -7    8.80    1.34
   1  -7  -7    6.93    1.70
   1  -7  -7    9.99    1.98
  -1   7   7    8.23    1.26
   1  -7  -7    7.88    1.05
   1  -7  -7    7.82    1.35
  -1   7   7    6.36    1.00
  -1   7   7    7.75    1.56
   1  -7  -7    6.49    1.15
  -1   7   7    8.87    1.12
  -1   7   7    4.60    1.30
  -1   7   7    8.38    1.17
   1  -7  -6  203.24    8.24
  -1   7   6  202.46    7.84
  -1   7   6  211.12    9.59
   1  -7  -6  230.92   10.43
  -1   7   6  207.53    8.24
   1  -7  -6  207.31    7.71
   1  -7  -6  217.59   10.26
  -1   7   6  210.00    7.99
  -1   7   6  209.89    7.90
  -1   7   6  210.27    8.32
   1  -7  -6  198.75    8.31
   1  -7  -6  224.51    9.06
  -1   7   6  201.17    8.24
   1  -7  -5   24.08    2.81
   1  -7  -5   18.07    1.94
  -1   7   5   17.35    1.59
   1  -7  -5   17.27    1.93
  -1   7   5   18.15    1.75
  -1   7   5   20.22    1.78
  -1   7   5   13.70    1.49
   1  -7  -5   17.59    1.70
  -1   7   5   16.29    1.66
  -1   7   5   19.53    2.23
   1  -7  -5   19.43    2.56
  -1   7   4   12.65    1.42
  -1   7   4   11.83    1.22
   1  -7  -4   16.04    2.23
   1  -7  -4   12.44    1.60
  -1   7   4   11.62    1.68
   1  -7  -4   12.36    1.62
   1  -7  -4   13.60    2.07
  -1   7   3   10.34    1.53
   1  -7  -3   14.43    2.11
   1  -7  -3   10.93    1.43
   1  -7  -3   12.97    1.55
   1  -7  -3   10.16    1.78
  -1   7   3    9.14    0.97
   1  -7  -3   12.55    1.97
   1  -7  -2    1.82    0.95
   1  -7  -2    0.82    0.88
   1  -7  -2    1.63    0.64
   1  -7  -2    2.73    0.83
  -1   7   2    1.02    0.47
   1  -7  -2    2.02    0.69
   1  -7  -1  159.85    7.55
   1  -7  -1  143.10    6.00
   1  -7  -1  158.18    7.45
   1  -7  -1  145.29    6.10
   1  -7  -1  152.81    7.38
  -1   7   1  142.76    6.06
  -1   7   0   58.62    3.37
   1  -7   0   62.89    4.22
   1  -7   0   65.02    4.24
   1  -7   0   64.64    3.27
   1  -7   0   60.64    3.25
   1  -7   0   58.76    4.16
   1  -7   1    0.09    0.52
  -1   7  -1    1.12    0.82
   1  -7   1    0.85    0.75
   1  -7   1    0.18    0.76
   1  -7   1    0.54    0.77
   1  -7   1   -0.74    0.77
   1  -7   1    0.18    0.51
   1  -7   2  136.07    5.53
   1  -7   2  135.30    5.46
   1  -7   2  125.06    6.47
   1  -7   2  140.21    5.45
  -1   7  -2  140.86    6.53
   1  -7   2  143.11    6.88
   1  -7   2  140.16    6.84
   1  -7   2  132.48    6.67
  -1   7  -2  137.28    6.08
   1  -7   3  123.40    5.98
   1  -7   3  114.72    5.89
   1  -7   3  115.60    6.05
   1  -7   3  122.63    4.94
   1  -7   3  107.46    4.67
   1  -7   3  103.68    4.07
   1  -7   3  113.73    6.09
   1  -7   3  126.27    4.27
   1  -7   3  124.35    4.93
  -1   7  -3  118.44    5.65
  -1   7  -3  121.87    4.15
  -1   7  -3  119.99    5.90
  -1   7  -3  120.14    5.84
  -1   7  -4 1076.98   32.63
   1  -7   4 1042.02   32.85
   1  -7   4  995.54   32.44
   1  -7   4 1071.62   34.58
   1  -7   4 1102.30   32.25
   1  -7   4 1075.34   32.86
   1  -7   4 1057.57   34.70
   1  -7   4 1120.28   34.81
  -1   7  -4 1030.14   32.25
   1  -7   4 1083.92   34.39
  -1   7  -4 1085.41   34.37
  -1   7  -4 1087.35   34.07
  -1   7  -4 1069.93   32.11
  -1   7  -4 1035.07   34.23
   1  -7   5   82.34    4.78
  -1   7  -5   82.80    3.86
   1  -7   5   95.60    4.07
   1  -7   5   83.39    3.51
  -1   7  -5   86.61    3.58
   1  -7   5   77.98    3.99
   1  -7   5   91.68    3.93
  -1   7  -5   83.10    4.75
  -1   7  -5   81.54    3.43
  -1   7  -5   80.88    4.55
  -1   7  -5   80.33    4.79
  -1   7  -5   77.08    4.59
   1  -7   6    5.25    1.27
  -1   7  -6    5.97    1.21
   1  -7   6    3.89    0.80
  -1   7  -6    3.43    1.05
  -1   7  -6    5.66    1.25
  -1   7  -6    7.95    1.40
  -1   7  -6    4.69    0.83
  -1   7  -6    3.58    0.64
   1  -7   6    5.26    1.15
  -1   7  -6    3.74    0.80
   1  -7   6    2.71    0.96
  -1   7  -7   27.78    2.65
   1  -7   7   34.57    2.14
   1  -7   7   34.85    2.95
   1  -7   7   29.90    2.95
   1  -7   7   30.14    2.59
   1  -7   7   29.58    2.98
  -1   7  -7   32.63    3.03
   1  -7   7   34.24    2.25
  -1   7  -7   28.96    2.01
  -1   7  -7   33.78    2.97
  -1   7  -7   29.98    2.29
  -1   7  -8    0.35    0.55
   1  -7   8   -0.38    0.65
   1  -7   8   -0.23    0.76
  -1   7  -8    0.37    0.44
  -1   7  -8   -0.23    0.74
  -1   7  -8    0.79    0.80
   1  -7   8   -0.33    0.53
  -1   7  -8    1.62    0.64
   1  -7   8    0.26    0.67
  -1   7  -8    0.10    0.44
   1  -7   8   -0.18    0.39
   1  -7   8    0.20    0.53
  -1   7  -8    0.20    0.56
   1  -7   8    0.21    0.55
  -1   7  -9   17.02    1.59
  -1   7  -9   18.68    2.30
   1  -7   9   16.48    2.19
   1  -7   9   17.45    1.51
   1  -7   9   18.52    2.53
  -1   7  -9   15.60    1.59
  -1   7  -9   14.87    2.27
   1  -7   9   17.05    1.99
   1  -7   9   16.85    1.88
   1  -7   9   16.73    1.82
  -1   7  -9   16.95    1.80
  -1   7  -9   15.51    2.17
  -1   7 -10   14.72    1.60
  -1   7 -10   14.30    2.16
  -1   7 -10   16.55    1.50
   1  -7  10   15.42    1.85
  -1   7 -10   17.75    2.66
   1  -7  10   14.32    1.31
  -1   7 -10   13.84    2.11
  -1   7 -10   16.98    1.64
   1  -7  10   16.99    1.83
   1  -7  10   14.69    1.97
  -1   7 -10   16.34    1.79
   1  -7  10   16.55    2.14
   1  -7  11    3.53    1.20
  -1   7 -11    4.19    0.84
  -1   7 -11    4.80    0.97
  -1   7 -11    4.60    1.44
   1  -7  11    3.25    0.95
  -1   7 -11    3.94    0.92
   1  -7  11    3.10    1.04
  -1   7 -11    3.81    0.96
   1  -7  11    2.42    1.01
  -1   7 -11    2.05    1.00
   1  -7  12    1.62    1.04
   1  -7  12    1.00    0.82
   1  -7  12    0.14    0.58
  -1   7 -12   -0.13    0.65
  -1   7 -12    0.65    0.93
  -1   7 -12    0.13    0.58
   1  -7  12   -0.22    0.58
  -1   7 -12   -0.30    0.66
  -1   7 -12    0.14    0.60
   1  -7  12    0.14    0.66
   1  -7  13   81.65    4.51
  -1   7 -13   71.34    3.99
  -1   7 -13   80.49    4.27
  -1   7 -13   87.31    4.47
  -1   7 -13   86.34    6.40
  -1   7 -13   86.15    4.50
   1  -7  13   83.64    5.19
   1  -7  13   79.62    4.26
   1  -7  14    0.33    0.85
   1  -7  14    1.88    0.69
  -1   7 -14    1.07    0.59
  -1   7 -14    2.36    0.91
  -1   7 -14    0.67    1.07
  -1   7 -14    3.25    0.86
   1  -7  14    3.13    1.02
   1  -7  14    1.77    0.76
   1  -7  14    0.98    0.89
  -1   7 -15    1.67    0.75
   1  -7  15    3.65    0.97
   1  -7  15    3.48    1.09
  -1   7 -15    4.19    1.02
   1  -7  15    4.18    1.08
  -1   7 -15    2.87    0.82
   1  -7  15    4.56    1.06
  -1   7 -15    3.52    0.92
  -1   7 -16    2.30    0.77
   1  -7  16    3.03    0.80
  -1   7 -16    2.67    0.73
   1  -7  16    2.03    0.79
  -1   7 -16    1.12    0.69
  -1   7 -16    2.07    0.79
   1  -7  16    1.47    0.78
   1  -7  17   11.71    1.32
   1  -7  17   11.50    1.29
  -1   7 -17   10.55    1.25
  -1   7 -17   12.31    1.29
  -1   7 -18   27.06    1.52
   1  -7  18   27.43    1.58
  -1   7 -18   27.82    1.57
  -1   7 -18   26.62    1.30
   1  -7  19    5.60    0.55
  -1   7 -19    8.03    0.65
  -1   6  16    5.85    0.68
   1  -6 -16    2.86    0.43
  -1   6  15    0.86    0.48
  -1   6  15    1.15    0.41
   1  -6 -15    1.59    0.55
   1  -6 -15    2.19    0.66
  -1   6  14    7.58    1.11
   1  -6 -14    6.64    1.12
   1  -6 -14    8.04    1.15
  -1   6  14    8.24    1.02
  -1   6  13    0.10    0.50
   1  -6 -13    1.42    0.75
   1  -6 -13    0.33    0.71
  -1   6  13    1.10    0.69
   1  -6 -13    1.40    0.68
   1  -6 -13    0.52    0.67
  -1   6  13    0.08    0.25
  -1   6  12    0.14    0.62
   1  -6 -12   -0.88    0.82
   1  -6 -12    0.14    0.62
   1  -6 -12   -0.12    0.58
   1  -6 -12    0.14    0.63
  -1   6  12    0.09    0.17
  -1   6  12   -0.12    0.56
   1  -6 -12   -0.29    0.73
   1  -6 -12    0.24    0.69
   1  -6 -12    0.19    0.80
  -1   6  12    0.52    0.51
   1  -6 -11    3.72    1.21
  -1   6  11    2.71    0.95
  -1   6  11    3.74    0.90
   1  -6 -11    2.30    0.71
  -1   6  11    2.92    0.72
  -1   6  11    3.00    0.82
  -1   6  11    2.23    1.03
   1  -6 -11    1.95    0.98
   1  -6 -11    2.08    0.86
   1  -6 -11    2.29    0.77
   1  -6 -11    2.14    1.15
   1  -6 -11    2.96    1.18
  -1   6  11    2.94    0.76
   1  -6 -11    3.72    1.04
   1  -6 -10    7.26    1.36
   1  -6 -10    8.96    1.84
  -1   6  10    9.49    1.24
   1  -6 -10    7.90    1.20
  -1   6  10    8.28    1.44
  -1   6  10   11.47    1.44
  -1   6  10    7.34    1.61
   1  -6 -10   11.03    1.59
   1  -6 -10   10.97    1.83
   1  -6 -10   10.37    1.32
  -1   6  10   10.74    1.31
  -1   6  10    9.38    1.29
   1  -6  -9  100.06    4.72
  -1   6   9   95.52    4.61
  -1   6   9  101.60    6.21
  -1   6   9  102.72    5.10
  -1   6   9   99.59    4.81
   1  -6  -9  105.34    6.39
   1  -6  -9   95.53    5.54
   1  -6  -9   97.25    5.06
  -1   6   9   90.60    4.65
   1  -6  -9   95.40    5.17
   1  -6  -9  105.54    6.49
  -1   6   8   10.29    1.32
   1  -6  -8   11.60    1.78
  -1   6   8    8.09    1.41
  -1   6   8   10.54    1.28
   1  -6  -8    8.66    1.36
   1  -6  -8   11.31    1.62
  -1   6   8   11.12    1.43
   1  -6  -8    7.97    1.75
  -1   6   8    8.04    1.59
   1  -6  -8   11.87    1.34
  -1   6   8   10.24    1.42
  -1   6   8   11.38    1.38
  -1   6   8    8.53    1.72
   1  -6  -7   76.67    5.24
  -1   6   7   85.17    4.38
  -1   6   7   80.86    5.11
  -1   6   7   84.06    4.17
  -1   6   7   78.64    3.88
  -1   6   7   78.91    3.94
  -1   6   7   72.29    4.96
   1  -6  -7   72.96    3.69
   1  -6  -7   78.76    4.13
  -1   6   7   68.32    4.21
   1  -6  -7   81.31    5.31
  -1   6   7   81.64    4.07
  -1   6   7   82.05    4.17
   1  -6  -7   71.98    4.18
   1  -6  -7   83.04    4.67
   1  -6  -6   91.28    5.78
   1  -6  -6   95.97    4.65
  -1   6   6   98.04    4.86
  -1   6   6   99.04    4.94
   1  -6  -6   99.06    5.12
  -1   6   6  105.66    4.81
  -1   6   6  109.47    5.77
   1  -6  -6   96.78    4.97
  -1   6   6  104.30    4.72
   1  -6  -6  111.28    6.14
   1  -6  -5   18.01    1.84
  -1   6   5   15.56    1.88
   1  -6  -5   15.77    1.69
  -1   6   5   16.07    1.59
   1  -6  -5   17.07    2.17
  -1   6   5   17.08    1.62
   1  -6  -5   14.58    2.06
   1  -6  -4    3.00    0.78
   1  -6  -4    1.70    0.75
   1  -6  -4    3.73    1.04
   1  -6  -4    1.89    0.91
  -1   6   4    1.51    0.53
  -1   6   4    2.05    0.63
   1  -6  -3  142.28    5.81
  -1   6   3  141.69    5.25
   1  -6  -3  140.38    6.90
   1  -6  -3  136.93    5.57
   1  -6  -3  143.31    5.83
  -1   6   3  134.82    5.41
   1  -6  -3  137.44    6.79
  -1   6   2  385.91   12.17
   1  -6  -2  377.36   13.64
   1  -6  -2  365.67   12.36
   1  -6  -2  390.97   13.74
   1  -6  -2  359.49   12.15
   1  -6  -1   31.34    2.69
  -1   6   1   35.80    2.21
   1  -6  -1   37.21    2.22
   1  -6  -1   34.93    2.79
   1  -6  -1   36.73    2.83
   1  -6  -1   34.16    2.09
   1  -6   0 1125.85   34.73
   1  -6   0 1137.49   34.77
   1  -6   0 1097.66   35.95
   1  -6   0 1124.93   36.15
   1  -6   0 1164.33   36.26
  -1   6   0 1156.32   35.96
   1  -6   0 1150.41   36.25
   1  -6   1  110.36    5.15
   1  -6   1  108.25    4.97
   1  -6   1  104.64    5.01
  -1   6  -1  109.94    4.50
  -1   6  -1  115.62    4.97
   1  -6   1  108.37    4.08
   1  -6   1  109.48    5.17
   1  -6   1  116.01    4.00
   1  -6   1  113.00    4.10
   1  -6   2  494.91   17.09
  -1   6  -2  462.54   16.84
   1  -6   2  500.82   15.84
  -1   6  -2  508.43   15.17
   1  -6   2  502.94   15.88
   1  -6   2  497.46   17.17
  -1   6  -2  502.24   16.97
   1  -6   2  445.90   16.73
   1  -6   2  503.00   15.39
   1  -6   2  491.97   17.02
   1  -6   2  498.54   15.17
   1  -6   2  452.09   17.12
  -1   6  -2  511.86   16.65
   1  -6   3  776.18   25.71
   1  -6   3  778.17   25.56
  -1   6  -3  785.42   25.56
   1  -6   3  769.00   25.74
  -1   6  -3  781.88   23.85
   1  -6   3  748.32   24.40
   1  -6   3  763.46   24.38
  -1   6  -3  812.67   25.37
   1  -6   3  775.00   25.83
   1  -6   3  805.16   24.21
  -1   6  -3  761.19   25.44
   1  -6   3  829.82   23.92
   1  -6   4  753.04   23.80
   1  -6   4  718.49   22.45
   1  -6   4  715.81   23.76
  -1   6  -4  706.95   22.08
  -1   6  -4  715.25   22.50
   1  -6   4  728.86   22.52
   1  -6   4  684.53   21.91
   1  -6   4  690.34   22.92
  -1   6  -4  761.85   23.92
   1  -6   4  728.32   23.97
  -1   6  -4  712.88   23.63
  -1   6  -4  761.08   23.67
   1  -6   4  774.51   24.31
  -1   6  -4  746.24   22.20
   1  -6   5  335.99   11.65
  -1   6  -5  327.35   12.13
  -1   6  -5  319.00   11.94
   1  -6   5  333.97   12.27
   1  -6   5  337.65   11.01
  -1   6  -5  328.71   12.46
  -1   6  -5  342.75   11.34
   1  -6   5  347.75   11.15
  -1   6  -5  320.05   11.38
  -1   6  -5  318.43   10.87
   1  -6   6  317.75   12.11
  -1   6  -6  305.13   11.82
  -1   6  -6  330.99   10.60
   1  -6   6  319.61   10.72
  -1   6  -6  313.06   11.12
   1  -6   6  298.35   11.82
  -1   6  -6  335.14   12.38
  -1   6  -6  295.03   10.66
  -1   6  -6  316.47   10.46
  -1   6  -6  329.27   11.88
  -1   6  -7   59.48    2.74
   1  -6   7   59.32    2.97
  -1   6  -7   56.59    3.73
   1  -6   7   62.07    3.82
  -1   6  -7   62.97    3.91
   1  -6   7   55.35    3.77
  -1   6  -7   59.15    4.10
   1  -6   7   60.52    2.83
  -1   6  -7   64.30    2.97
   1  -6   7   54.58    3.59
  -1   6  -7   49.70    2.46
   1  -6   8   84.07    3.75
  -1   6  -8   91.70    5.09
   1  -6   8   79.67    4.81
   1  -6   8   87.16    5.10
  -1   6  -8   96.62    4.12
  -1   6  -8   96.40    5.25
   1  -6   8   86.93    4.92
  -1   6  -8   90.11    3.73
   1  -6   8   94.21    5.65
   1  -6   8   86.31    5.05
  -1   6  -8   94.86    5.62
  -1   6  -9  123.79    5.37
  -1   6  -9  137.29    5.69
  -1   6  -9  121.12    5.31
  -1   6  -9  117.32    4.77
   1  -6   9  119.62    6.46
   1  -6   9  128.11    5.23
  -1   6  -9  133.93    7.30
   1  -6   9  127.71    4.94
   1  -6   9  129.11    7.17
   1  -6   9  121.54    5.80
  -1   6  -9  123.83    6.47
  -1   6  -9  141.45    6.91
   1  -6   9  125.51    6.39
  -1   6  -9  123.81    6.84
  -1   6 -10  157.67    6.50
  -1   6 -10  155.89    6.42
  -1   6 -10  153.07    7.94
   1  -6  10  146.48    6.85
  -1   6 -10  165.13    8.32
   1  -6  10  150.82    7.32
  -1   6 -10  155.52    8.54
  -1   6 -10  151.69    6.55
   1  -6  10  162.84    7.64
   1  -6  10  151.10    6.59
  -1   6 -11   76.10    4.10
   1  -6  11   74.22    4.47
   1  -6  11   76.18    4.15
  -1   6 -11   83.62    4.17
  -1   6 -11   70.69    3.82
  -1   6 -11   85.82    4.21
  -1   6 -11   77.45    4.27
   1  -6  11   77.80    4.93
  -1   6 -11   79.76    5.85
   1  -6  11   79.37    4.85
   1  -6  11   75.13    4.42
   1  -6  12  102.13    5.90
  -1   6 -12  110.09    5.04
  -1   6 -12  113.61    7.44
  -1   6 -12  111.96    5.28
  -1   6 -12  106.30    5.13
   1  -6  12  102.77    5.54
   1  -6  12  107.83    5.63
   1  -6  12  111.64    5.22
   1  -6  12  115.72    6.22
  -1   6 -12  107.16    5.18
  -1   6 -12  100.48    5.24
  -1   6 -13   19.71    1.86
   1  -6  13   18.85    1.82
  -1   6 -13   20.11    1.84
  -1   6 -13   18.97    2.97
   1  -6  13   22.02    2.28
  -1   6 -13   19.95    1.94
  -1   6 -13   17.88    1.91
  -1   6 -13   17.81    1.49
   1  -6  13   15.74    2.16
   1  -6  14    0.45    0.62
  -1   6 -14    0.48    0.42
   1  -6  14   -0.16    0.87
   1  -6  14    0.48    0.91
  -1   6 -14    1.04    0.91
  -1   6 -14   -0.13    0.60
   1  -6  14    0.98    0.96
  -1   6 -14   -0.12    0.63
  -1   6 -15    6.79    1.21
   1  -6  15    5.44    1.19
   1  -6  15    6.59    1.28
   1  -6  15    4.84    1.22
   1  -6  15    7.62    1.28
  -1   6 -15    3.79    0.94
  -1   6 -16  166.87    6.86
  -1   6 -16  163.74    6.60
   1  -6  16  168.82    6.94
   1  -6  16  169.23    6.98
   1  -6  16  172.44    7.05
   1  -6  16  159.23    7.25
   1  -6  17   26.57    2.06
   1  -6  17   28.73    2.14
  -1   6 -17   27.02    2.06
  -1   6 -17   26.83    1.83
  -1   6 -17   21.04    1.93
  -1   6 -17   31.10    2.12
  -1   6 -18   36.59    1.89
   1  -6  18   39.43    1.83
  -1   6 -18   38.84    1.89
  -1   6 -18   35.80    1.44
   1  -6  19    5.43    0.63
  -1   6 -19    6.29    0.64
  -1   5  17    2.56    0.41
  -1   5  16    0.84    0.46
  -1   5  16    0.73    0.37
   1  -5 -16    0.99    0.52
   1  -5 -16    0.78    0.41
   1  -5 -15    2.37    0.74
   1  -5 -15    2.39    0.77
  -1   5  15    1.63    0.65
   1  -5 -14    1.50    0.67
   1  -5 -14    0.77    0.72
  -1   5  14    0.94    0.64
   1  -5 -14    0.37    0.61
   1  -5 -14    0.13    0.62
   1  -5 -13    2.89    0.85
   1  -5 -13    1.78    0.82
   1  -5 -13    1.76    0.95
  -1   5  13    2.03    0.60
   1  -5 -13    1.43    0.75
  -1   5  13    3.85    0.97
  -1   5  13    1.96    0.63
   1  -5 -13    1.42    0.96
   1  -5 -12   32.73    3.34
  -1   5  12   31.55    2.57
   1  -5 -12   28.16    2.53
  -1   5  12   32.83    2.26
  -1   5  12   28.81    2.21
   1  -5 -12   31.05    2.43
   1  -5 -12   29.20    2.58
   1  -5 -12   28.77    2.26
   1  -5 -12   35.25    3.06
  -1   5  12   31.61    2.16
  -1   5  12   32.01    3.29
  -1   5  11    1.43    0.54
  -1   5  11    2.09    1.01
   1  -5 -11    1.89    0.79
   1  -5 -11    2.56    1.03
   1  -5 -11    3.87    1.36
   1  -5 -11    3.84    1.24
   1  -5 -11    1.21    0.73
  -1   5  11    0.85    0.68
   1  -5 -10  113.34    6.60
  -1   5  10  115.60    5.55
   1  -5 -10  118.75    6.20
   1  -5 -10  117.17    5.69
  -1   5  10  124.62    7.08
   1  -5 -10  111.68    5.36
  -1   5  10  115.08    5.23
   1  -5 -10  113.80    5.88
  -1   5  10  115.87    5.87
  -1   5   9    0.45    0.40
  -1   5   9    1.16    0.65
  -1   5   9   -0.24    0.76
  -1   5   9   -0.19    0.46
  -1   5   9    0.95    0.64
   1  -5  -9   -0.15    0.70
  -1   5   9    0.20    0.57
  -1   5   9    0.24    0.54
   1  -5  -9    0.33    0.53
   1  -5  -9    0.90    0.87
  -1   5   9   -0.32    0.51
   1  -5  -9    0.17    0.74
   1  -5  -9   -0.13    0.61
  -1   5   8  231.98    8.89
   1  -5  -8  235.17    8.73
   1  -5  -8  266.36    9.92
  -1   5   8  238.17    9.47
  -1   5   8  250.71   10.58
  -1   5   8  222.59   10.01
  -1   5   8  232.40    8.86
  -1   5   8  227.98    8.93
  -1   5   8  242.16    9.86
  -1   5   8  235.72    8.82
   1  -5  -8  228.97    9.25
  -1   5   7   17.05    1.61
   1  -5  -7   17.45    1.87
   1  -5  -7   16.84    2.12
  -1   5   7   20.49    1.99
   1  -5  -7   17.06    1.74
  -1   5   7   15.84    2.04
  -1   5   7   13.87    1.86
  -1   5   7   14.31    1.64
  -1   5   6    0.59    0.56
   1  -5  -6    1.55    0.71
  -1   5   6    1.00    0.54
   1  -5  -6    0.90    0.72
   1  -5  -6    0.50    0.65
   1  -5  -5  184.99    8.32
  -1   5   5  193.64    7.49
   1  -5  -5  194.84    7.49
   1  -5  -5  189.08    7.56
  -1   5   5  204.22    7.63
   1  -5  -4   18.97    1.60
   1  -5  -4   17.21    1.57
  -1   5   4   18.10    1.54
   1  -5  -4   17.95    1.93
  -1   5   4   14.22    1.34
  -1   5   3  248.93    9.82
  -1   5   3  289.85    9.50
   1  -5  -3  278.46    9.59
   1  -5  -3  282.91    9.60
   1  -5  -3  281.46   10.60
   1  -5  -3  268.11    9.31
   1  -5  -2 1107.42   34.09
   1  -5  -2 1103.64   35.21
  -1   5   2 1159.09   33.94
   1  -5  -2 1108.21   35.20
   1  -5  -2 1084.34   33.92
   1  -5  -1    8.62    1.21
  -1   5   1    6.33    0.68
   1  -5  -1    7.91    1.22
  -1   5   1    7.10    0.85
   1  -5  -1    6.22    0.79
   1  -5  -1    7.23    0.85
   1  -5  -1    7.47    1.11
   1  -5   0  469.83   15.13
   1  -5   0  490.29   15.03
   1  -5   0  465.61   14.00
   1  -5   0  466.49   15.19
   1  -5   0  468.22   14.04
   1  -5   0  467.79   13.85
  -1   5   0  481.23   15.01
   1  -5   0  493.28   15.22
   1  -5   1  143.49    4.90
   1  -5   1  142.92    5.92
   1  -5   1  143.11    5.09
   1  -5   1  139.74    6.02
   1  -5   1  148.07    6.04
  -1   5  -1  136.54    5.52
   1  -5   1  138.51    5.12
  -1   5  -1  147.02    5.89
   1  -5   1  142.28    6.00
   1  -5   2    2.57    0.71
   1  -5   2    2.08    0.47
   1  -5   2    2.40    0.69
  -1   5  -2    2.24    0.63
  -1   5  -2    2.98    0.39
   1  -5   2    2.12    0.72
  -1   5  -2    2.18    0.55
   1  -5   2    2.43    0.66
   1  -5   2    3.03    0.75
   1  -5   2    2.48    0.49
  -1   5  -2    3.61    0.76
   1  -5   2    3.26    0.48
   1  -5   3  737.60   22.36
   1  -5   3  741.70   23.43
  -1   5  -3  740.60   23.01
  -1   5  -3  667.96   22.10
   1  -5   3  719.42   22.16
   1  -5   3  727.42   23.20
  -1   5  -3  745.20   23.25
  -1   5  -3  708.83   22.07
   1  -5   3  719.11   22.10
  -1   5  -3  717.86   23.10
   1  -5   3  733.04   23.19
   1  -5   3  737.95   22.16
   1  -5   3  701.24   23.26
   1  -5   4 1963.68   58.45
  -1   5  -4 1970.00   57.72
   1  -5   4 1896.45   57.51
  -1   5  -4 1882.60   57.81
   1  -5   4 1898.56   56.79
  -1   5  -4 1877.62   58.19
  -1   5  -4 1752.63   56.99
   1  -5   4 1929.66   56.87
   1  -5   4 1945.40   57.96
   1  -5   4 1939.87   56.84
  -1   5  -5  873.26   26.08
  -1   5  -5  884.16   27.18
  -1   5  -5  808.96   26.21
   1  -5   5  858.30   27.28
  -1   5  -5  842.45   25.95
   1  -5   5  840.08   27.22
   1  -5   5  864.64   27.40
   1  -5   5  865.83   26.15
  -1   5  -5  842.21   27.56
   1  -5   5  798.69   26.80
   1  -5   5  864.95   26.14
  -1   5  -5  873.02   27.21
   1  -5   6   35.40    2.91
   1  -5   6   37.09    2.67
   1  -5   6   34.51    2.64
  -1   5  -6   36.05    2.86
  -1   5  -6   39.89    2.08
   1  -5   6   40.52    2.81
  -1   5  -6   37.81    1.91
  -1   5  -6   36.13    2.63
   1  -5   6   39.29    2.05
   1  -5   6   36.17    2.04
  -1   5  -6   39.36    2.85
   1  -5   6   36.91    1.90
  -1   5  -6   38.37    2.72
  -1   5  -6   34.42    1.83
   1  -5   6   40.80    2.75
   1  -5   7   56.69    3.61
  -1   5  -7   65.21    3.84
  -1   5  -7   62.09    2.70
  -1   5  -7   61.45    3.69
   1  -5   7   61.02    2.96
  -1   5  -7   59.44    2.93
   1  -5   7   65.75    3.88
   1  -5   7   62.65    3.76
  -1   5  -7   58.24    3.87
   1  -5   7   57.72    3.68
   1  -5   7   62.90    2.74
  -1   5  -8    3.60    0.73
   1  -5   8    3.44    0.91
  -1   5  -8    2.66    0.54
  -1   5  -8    3.27    1.14
   1  -5   8    3.52    1.04
  -1   5  -8    3.22    0.92
  -1   5  -8    2.77    0.95
  -1   5  -8    2.28    0.88
   1  -5   8    2.79    0.52
   1  -5   8    2.61    0.62
  -1   5  -8    3.22    0.64
   1  -5   8    3.56    1.05
   1  -5   8    3.23    0.92
   1  -5   9   33.70    1.79
  -1   5  -9   31.84    3.18
   1  -5   9   34.22    2.01
  -1   5  -9   31.03    1.75
  -1   5  -9   32.83    2.19
   1  -5   9   37.86    3.20
   1  -5   9   29.05    2.73
  -1   5  -9   33.21    3.11
   1  -5   9   32.68    2.65
  -1   5  -9   33.25    2.93
  -1   5 -10    9.32    1.22
   1  -5  10    6.76    1.39
  -1   5 -10   11.19    2.02
  -1   5 -10   10.36    1.37
  -1   5 -10   10.16    1.25
   1  -5  10    8.74    1.39
   1  -5  10    9.40    1.37
   1  -5  10   11.10    1.10
  -1   5 -10    9.65    1.69
   1  -5  10   11.94    1.90
   1  -5  10    9.11    1.50
  -1   5 -10    7.84    1.64
  -1   5 -11    1.47    0.69
  -1   5 -11    1.49    1.01
   1  -5  11    2.98    1.25
  -1   5 -11    1.68    0.76
   1  -5  11    3.22    0.80
   1  -5  11    1.24    0.89
   1  -5  11    1.68    0.84
  -1   5 -11    0.75    0.59
   1  -5  11    2.41    0.93
  -1   5 -11    0.70    0.56
  -1   5 -11    1.15    0.61
  -1   5 -12    4.91    1.58
   1  -5  12    4.70    1.28
   1  -5  12    3.57    1.45
  -1   5 -12    5.85    1.02
  -1   5 -12    4.19    0.97
   1  -5  12    4.36    0.96
  -1   5 -12    6.20    1.05
   1  -5  12    3.45    0.90
  -1   5 -12    2.97    0.79
   1  -5  12    4.84    1.34
   1  -5  12    3.36    1.16
   1  -5  12    6.25    1.35
   1  -5  13   58.85    4.17
  -1   5 -13   50.97    2.98
   1  -5  13   57.59    3.28
   1  -5  13   59.37    3.80
   1  -5  13   56.40    3.99
   1  -5  13   58.74    4.20
   1  -5  13   59.64    3.88
  -1   5 -13   59.40    3.47
  -1   5 -13   47.09    4.53
  -1   5 -14  159.21    7.15
  -1   5 -14  161.04    6.82
  -1   5 -14  163.54    9.03
   1  -5  14  157.01    6.42
  -1   5 -14  151.92    6.29
   1  -5  14  169.47    7.85
   1  -5  14  150.75    7.18
   1  -5  14  163.30    7.22
   1  -5  15   23.56    2.20
  -1   5 -15   23.55    1.68
  -1   5 -15   24.17    2.01
  -1   5 -15   25.74    2.21
   1  -5  15   23.28    2.40
  -1   5 -15   24.36    1.92
   1  -5  15   23.80    2.11
   1  -5  16    3.50    0.89
  -1   5 -16    3.94    0.90
   1  -5  16    3.66    1.06
  -1   5 -16    4.02    0.93
  -1   5 -16    1.84    0.52
  -1   5 -16    2.85    0.73
  -1   5 -16    3.54    0.86
   1  -5  16    4.20    1.09
  -1   5 -17   33.25    1.95
  -1   5 -17   34.16    2.35
   1  -5  17   30.17    2.20
  -1   5 -17   33.05    2.20
   1  -5  17   34.67    2.41
   1  -5  17   26.01    2.01
   1  -5  17   33.95    2.51
  -1   5 -18   48.87    2.66
  -1   5 -18   45.34    2.39
   1  -5  18   51.78    2.44
  -1   5 -19   14.07    1.02
   1  -5  19   13.34    1.03
  -1   4  17   15.94    1.15
   1  -4 -17   16.27    1.29
   1  -4 -17   14.81    1.15
  -1   4  16    2.65    0.70
  -1   4  16    2.53    0.65
   1  -4 -16    3.93    0.87
  -1   4  15   21.68    1.52
   1  -4 -15   21.27    2.01
   1  -4 -15   19.30    1.83
   1  -4 -15   23.27    1.90
  -1   4  15   23.84    1.92
  -1   4  15   23.09    1.94
  -1   4  14   17.67    1.81
  -1   4  14   17.05    1.74
   1  -4 -14   15.77    1.68
   1  -4 -14   16.81    1.85
   1  -4 -14   16.75    2.05
   1  -4 -13   18.91    2.18
  -1   4  13   19.12    2.58
   1  -4 -13   21.56    1.90
  -1   4  13   15.58    1.42
   1  -4 -13   15.71    2.29
   1  -4 -13   15.17    1.89
  -1   4  13   14.89    1.73
   1  -4 -13   17.64    1.85
  -1   4  13   15.72    1.77
   1  -4 -12   13.16    1.78
   1  -4 -12   12.89    1.71
  -1   4  12   11.94    1.34
   1  -4 -12   18.65    2.19
  -1   4  12   15.91    1.76
  -1   4  12   16.51    1.50
   1  -4 -12   13.31    1.93
  -1   4  12   15.19    2.35
   1  -4 -12   13.28    1.64
   1  -4 -12   12.96    2.09
  -1   4  12   16.64    1.83
   1  -4 -12   14.35    1.67
   1  -4 -11   74.63    4.00
  -1   4  11   65.06    3.65
  -1   4  11   80.59    5.56
  -1   4  11   72.28    4.08
  -1   4  11   68.74    3.64
   1  -4 -11   73.75    4.24
   1  -4 -11   70.90    4.28
   1  -4 -11   72.56    4.83
   1  -4 -11   72.61    4.05
   1  -4 -11   75.95    4.62
  -1   4  11   73.08    4.07
  -1   4  11   71.92    4.54
   1  -4 -10   10.69    1.50
  -1   4  10   10.06    1.28
  -1   4  10    9.50    1.57
   1  -4 -10   10.90    1.64
   1  -4 -10    9.66    1.36
   1  -4 -10   12.40    1.74
   1  -4 -10   10.68    1.35
  -1   4  10   11.13    1.44
  -1   4  10   10.25    1.25
   1  -4 -10    9.20    1.63
  -1   4  10   12.50    1.86
  -1   4  10   10.56    1.37
  -1   4  10   11.36    2.04
  -1   4   9   17.44    2.10
   1  -4  -9   19.64    2.06
   1  -4  -9   15.33    1.82
  -1   4   9   17.84    1.98
  -1   4   9   18.28    1.96
   1  -4  -9   17.10    2.12
  -1   4   9   20.10    2.42
  -1   4   9   17.26    1.61
  -1   4   9   17.20    1.59
  -1   4   9   14.38    1.83
   1  -4  -9   14.99    1.77
  -1   4   9   15.60    1.69
   1  -4  -8   11.14    1.44
  -1   4   8   11.40    1.60
  -1   4   8   11.79    1.52
   1  -4  -8   12.69    1.65
  -1   4   8   11.23    1.57
  -1   4   8   10.67    1.46
   1  -4  -8   11.03    1.47
  -1   4   8   11.49    1.32
   1  -4  -7    0.33    0.56
  -1   4   7    0.45    0.53
   1  -4  -7    1.76    0.66
   1  -4  -7    0.36    0.60
  -1   4   7    0.88    0.59
   1  -4  -6    1.77    0.74
  -1   4   6    1.29    0.54
  -1   4   6    1.44    0.21
   1  -4  -6    3.38    0.88
   1  -4  -6    1.45    0.68
  -1   4   5  114.46    4.71
  -1   4   5  114.03    5.14
   1  -4  -5  112.92    5.22
   1  -4  -5  113.37    4.53
   1  -4  -5  118.05    4.73
   1  -4  -4 1096.39   32.14
   1  -4  -4 1090.48   32.99
   1  -4  -4 1014.87   31.93
  -1   4   4 1077.18   32.16
  -1   4   4 1089.21   32.12
  -1   4   4 1065.08   32.60
  -1   4   4  984.75   31.10
  -1   4   3  300.65    9.79
  -1   4   3  307.69   10.38
  -1   4   3  321.45   10.82
   1  -4  -3  329.65   11.23
   1  -4  -3  323.23   10.36
  -1   4   2    6.90    0.74
   1  -4  -2   10.03    1.16
   1  -4  -2    9.66    0.86
   1  -4  -2    9.59    0.81
  -1   4   1  113.41    3.98
   1  -4  -1  107.14    4.65
   1  -4  -1  107.84    3.92
   1  -4  -1  108.64    3.98
   1  -4  -1  102.54    3.79
   1  -4  -1  102.14    4.47
   1  -4   0   38.34    2.22
   1  -4   0   37.30    1.70
   1  -4   0   37.75    2.29
  -1   4   0   40.56    2.28
   1  -4   0   40.03    1.74
   1  -4   0   37.67    1.77
  -1   4  -1  683.72   21.50
   1  -4   1  717.92   21.88
   1  -4   1  686.37   20.99
   1  -4   1  638.43   20.95
  -1   4  -1  708.74   21.76
  -1   4  -1  714.65   21.77
   1  -4   1  695.95   21.75
   1  -4   1  693.79   21.04
   1  -4   1  711.37   20.92
   1  -4   2  657.97   19.72
  -1   4  -2  665.28   19.66
   1  -4   2  692.93   19.68
  -1   4  -2  689.25   19.50
   1  -4   2  628.29   18.94
   1  -4   2  693.08   18.76
   1  -4   2  659.65   18.81
   1  -4   2  642.14   19.55
  -1   4  -2  645.25   19.52
  -1   4  -3    5.39    0.85
   1  -4   3    6.40    0.61
  -1   4  -3    5.07    0.44
   1  -4   3    6.00    0.93
  -1   4  -3    5.40    0.78
   1  -4   3    4.66    0.71
   1  -4   3    5.40    0.58
   1  -4   3    4.77    0.75
   1  -4   3    5.49    0.81
   1  -4   4 1301.76   40.50
  -1   4  -4 1340.62   41.56
  -1   4  -4 1374.17   40.42
   1  -4   4 1352.51   40.55
  -1   4  -4 1328.32   41.43
  -1   4  -4 1391.79   41.38
  -1   4  -4 1364.60   40.92
   1  -4   4 1347.48   41.47
   1  -4   4 1381.81   41.43
  -1   4  -5  395.12   13.69
   1  -4   5  395.78   13.60
  -1   4  -5  387.50   13.42
   1  -4   5  398.10   12.55
  -1   4  -5  403.11   13.97
  -1   4  -5  405.40   13.13
  -1   4  -5  408.51   13.52
   1  -4   5  393.77   12.58
  -1   4  -5  386.46   12.42
   1  -4   5  393.64   14.00
  -1   4  -5  395.23   12.41
   1  -4   5  401.40   13.53
   1  -4   5  407.67   13.57
  -1   4  -6  533.09   17.94
  -1   4  -6  526.93   16.30
   1  -4   6  526.30   18.26
   1  -4   6  512.06   16.51
   1  -4   6  520.18   17.69
  -1   4  -6  530.74   16.49
   1  -4   6  534.29   17.66
  -1   4  -6  535.32   17.66
  -1   4  -6  541.75   18.20
  -1   4  -6  505.03   17.55
   1  -4   6  527.73   17.57
  -1   4  -6  533.83   16.60
  -1   4  -7  216.15    8.37
   1  -4   7  198.29    7.13
  -1   4  -7  204.84    7.08
  -1   4  -7  198.21    7.23
   1  -4   7  204.58    8.83
  -1   4  -7  206.00    6.87
  -1   4  -7  202.97    8.10
   1  -4   7  209.42    8.31
  -1   4  -7  206.19    8.66
  -1   4  -7  207.56    8.87
   1  -4   7  206.18    7.03
   1  -4   7  207.41    8.36
   1  -4   7  194.11    8.39
   1  -4   8    3.88    1.03
  -1   4  -8    3.53    0.56
  -1   4  -8    4.73    0.71
   1  -4   8    4.68    1.10
   1  -4   8    4.66    0.65
   1  -4   8    3.96    0.99
  -1   4  -8    4.99    1.23
  -1   4  -8    3.59    0.96
  -1   4  -8    4.20    1.26
  -1   4  -8    3.49    0.69
   1  -4   8    4.17    0.97
  -1   4  -9   38.96    3.51
  -1   4  -9   50.78    3.52
   1  -4   9   42.96    3.23
  -1   4  -9   45.66    2.60
   1  -4   9   39.64    2.98
  -1   4  -9   46.56    3.94
   1  -4   9   48.12    2.29
  -1   4  -9   50.34    2.43
  -1   4  -9   41.64    2.08
   1  -4   9   41.60    3.11
   1  -4   9   45.53    3.55
  -1   4 -10  111.30    5.05
   1  -4  10  125.76    6.61
   1  -4  10  107.85    5.45
   1  -4  10  119.71    5.82
  -1   4 -10  133.69    7.35
   1  -4  10  114.06    4.48
   1  -4  10  122.26    6.03
  -1   4 -10  123.11    6.84
  -1   4 -10  115.82    4.63
   1  -4  10  117.07    6.19
   1  -4  10  113.51    5.33
   1  -4  10  117.46    5.80
  -1   4 -10  114.47    5.03
   1  -4  11   -0.24    0.87
  -1   4 -11    0.34    0.53
  -1   4 -11   -0.10    0.49
   1  -4  11    1.01    0.81
   1  -4  11    0.29    0.72
  -1   4 -11    0.75    0.56
  -1   4 -11    0.60    0.97
  -1   4 -12  553.56   18.78
  -1   4 -12  552.68   18.69
   1  -4  12  557.33   19.45
   1  -4  12  583.11   20.64
   1  -4  12  536.06   18.81
   1  -4  12  592.36   21.50
  -1   4 -12  583.20   18.99
  -1   4 -12  605.11   22.71
   1  -4  12  562.05   19.99
  -1   4 -13   43.90    2.76
   1  -4  13   54.08    4.60
  -1   4 -13   45.70    2.91
   1  -4  13   40.97    2.88
   1  -4  13   48.85    3.71
  -1   4 -13   49.96    4.92
  -1   4 -13   44.36    4.39
  -1   4 -13   45.06    3.00
   1  -4  13   40.97    3.62
   1  -4  13   49.48    3.47
   1  -4  14   24.25    2.55
  -1   4 -14   21.44    3.01
   1  -4  14   22.69    1.96
  -1   4 -14   20.80    2.02
  -1   4 -14   22.92    1.99
  -1   4 -14   20.65    1.84
  -1   4 -14   22.30    3.27
   1  -4  14   22.53    3.04
   1  -4  14   24.76    2.39
  -1   4 -14   20.60    2.15
  -1   4 -15    1.13    0.61
  -1   4 -15    0.88    0.72
  -1   4 -15    0.71    1.01
  -1   4 -15    0.63    0.66
   1  -4  15    1.27    0.90
   1  -4  15    0.30    0.51
   1  -4  15    0.46    0.77
   1  -4  15    1.08    0.69
  -1   4 -15    1.30    0.61
   1  -4  15    1.39    0.70
  -1   4 -16   15.09    1.52
  -1   4 -16   12.46    1.52
  -1   4 -16   14.32    1.51
   1  -4  16   15.10    1.68
  -1   4 -16   13.34    1.27
   1  -4  16   14.94    1.56
   1  -4  16   13.29    1.69
   1  -4  16   14.39    1.51
  -1   4 -16   16.07    1.40
  -1   4 -17   27.38    2.11
   1  -4  17   25.09    2.19
   1  -4  17   26.54    2.10
  -1   4 -17   25.13    1.67
   1  -4  17   29.32    1.96
  -1   4 -17   26.64    1.57
   1  -4  18    0.55    0.49
  -1   4 -18    1.33    0.45
   1  -4  18    1.19    0.40
  -1   4 -18    0.04    0.04
   1  -4  19    0.11    0.30
  -1   4 -19    0.14    0.28
  -1   4 -19   -0.07    0.12
  -1   3  18   11.57    0.86
   1  -3 -18    9.28    0.84
   1  -3 -18    9.68    0.91
  -1   3  17    2.63    0.64
   1  -3 -17    3.89    0.79
   1  -3 -16    0.61    0.54
   1  -3 -16    0.58    0.59
   1  -3 -16    0.56    0.53
  -1   3  16    0.42    0.42
  -1   3  16    1.01    0.62
  -1   3  16    1.26    0.56
   1  -3 -15    2.22    0.91
  -1   3  15    2.83    0.86
   1  -3 -15    2.41    0.55
  -1   3  15    3.15    0.91
   1  -3 -15    1.44    0.72
   1  -3 -15    2.79    0.75
   1  -3 -14    1.88    0.76
   1  -3 -14   -0.15    0.73
   1  -3 -14    0.19    0.63
  -1   3  14   -0.54    0.60
   1  -3 -14    1.44    0.77
  -1   3  14   -0.10    0.47
   1  -3 -14    0.17    0.77
  -1   3  14    0.13    0.62
   1  -3 -14    0.41    0.97
  -1   3  13   14.29    1.75
   1  -3 -13   12.59    1.61
  -1   3  13   13.53    1.64
   1  -3 -13   16.25    1.95
  -1   3  13   11.59    1.80
   1  -3 -13   13.22    1.49
  -1   3  13   11.96    1.42
   1  -3 -13   16.03    1.77
  -1   3  12    5.80    1.55
  -1   3  12    7.77    1.14
  -1   3  12    5.07    1.20
  -1   3  12    6.35    1.35
   1  -3 -12    7.20    1.21
   1  -3 -12    6.09    1.23
   1  -3 -12    5.44    1.25
   1  -3 -12    6.54    1.36
   1  -3 -12    6.02    1.16
   1  -3 -12    6.71    1.40
  -1   3  12    6.29    1.21
   1  -3 -11    8.75    1.24
  -1   3  11    7.62    1.45
   1  -3 -11    7.19    1.43
  -1   3  11    7.92    1.23
  -1   3  11    7.00    1.61
  -1   3  11    6.80    1.36
   1  -3 -11    7.27    1.34
   1  -3 -11    8.17    1.25
   1  -3 -11    4.67    1.20
  -1   3  11    7.07    1.04
   1  -3 -11    6.73    0.94
  -1   3  11    7.68    1.13
  -1   3  10  139.44    5.08
   1  -3 -10  136.01    6.47
  -1   3  10  135.87    5.80
  -1   3  10  146.13    5.77
   1  -3 -10  141.10    5.97
  -1   3  10  149.14    6.92
   1  -3 -10  137.95    5.45
   1  -3 -10  133.53    6.34
   1  -3 -10  148.11    7.02
   1  -3 -10  135.64    6.45
  -1   3  10  140.94    6.57
   1  -3 -10  122.29    5.93
  -1   3  10  130.34    6.01
  -1   3   9  346.29   12.84
   1  -3  -9  352.45   13.39
  -1   3   9  351.38   12.33
  -1   3   9  328.04   12.57
  -1   3   9  359.35   13.22
   1  -3  -9  365.78   12.92
   1  -3  -9  357.54   12.73
  -1   3   9  353.06   13.49
   1  -3  -9  363.59   12.88
   1  -3  -8  198.93    7.48
  -1   3   8  179.38    7.67
   1  -3  -8  198.85    7.62
  -1   3   8  182.78    7.57
   1  -3  -8  176.99    7.37
  -1   3   8  172.55    7.89
  -1   3   7    0.92    0.70
  -1   3   7    0.12    0.47
  -1   3   7    0.79    0.60
  -1   3   7    1.64    0.68
   1  -3  -7    3.17    0.86
   1  -3  -7    1.68    0.67
   1  -3  -7    1.56    0.73
  -1   3   6    2.93    0.75
   1  -3  -6    2.82    0.76
   1  -3  -6    3.57    0.79
  -1   3   6    2.57    0.78
  -1   3   6    1.32    0.55
   1  -3  -5   26.52    1.80
   1  -3  -5   25.58    2.04
   1  -3  -5   25.12    1.63
  -1   3   5   26.15    2.02
  -1   3   4   72.27    3.44
   1  -3  -4   69.53    2.96
  -1   3   4   69.11    3.21
   1  -3  -4   74.80    3.57
   1  -3  -4   66.51    3.07
   1  -3  -3   13.32    1.24
   1  -3  -3   11.85    0.92
  -1   3   3   11.36    0.66
  -1   3   3   11.56    1.07
   1  -3  -2   56.23    2.22
  -1   3   2   57.15    2.44
   1  -3  -2   58.12    2.35
  -1   3   1  498.04   15.15
   1  -3  -1  479.39   14.94
   1  -3  -1  467.42   15.46
   1  -3  -1  512.68   15.15
   1  -3   0  781.47   23.55
  -1   3   0  774.47   24.03
   1  -3   0  764.54   23.98
   1  -3   0  807.86   24.12
   1  -3   1 4275.17  127.61
   1  -3   1 4447.25  128.24
   1  -3   1 4567.47  128.21
   1  -3   1 4361.41  128.09
  -1   3  -1 4314.02  128.14
   1  -3   1 4212.26  127.79
  -1   3  -1 4279.57  128.15
   1  -3   2 6890.12  198.14
   1  -3   2 6619.72  198.31
   1  -3   2 6906.85  198.19
   1  -3   2 6671.51  198.51
  -1   3  -2 6646.40  197.75
   1  -3   2 6841.17  197.71
  -1   3  -2 6308.28  198.35
  -1   3  -3   50.55    2.19
   1  -3   3   49.65    1.91
   1  -3   3   46.00    1.96
   1  -3   3   49.03    2.47
   1  -3   3   52.08    2.48
   1  -3   3   51.46    2.45
  -1   3  -3   48.23    1.96
  -1   3  -3   49.84    2.08
  -1   3  -3   45.04    2.50
  -1   3  -3   44.61    2.39
   1  -3   3   48.46    2.26
   1  -3   4 1370.38   42.07
   1  -3   4 1457.78   43.01
   1  -3   4 1399.50   42.92
  -1   3  -4 1341.72   42.51
   1  -3   4 1461.56   42.90
  -1   3  -4 1447.79   42.86
  -1   3  -4 1417.71   43.02
   1  -3   4 1423.26   43.38
  -1   3  -4 1454.00   43.26
  -1   3  -4 1406.84   42.84
   1  -3   5  560.06   18.19
  -1   3  -5  559.11   18.38
  -1   3  -5  545.64   18.09
   1  -3   5  578.24   18.01
  -1   3  -5  530.84   17.12
  -1   3  -5  540.55   16.90
   1  -3   5  555.85   16.96
  -1   3  -5  568.80   17.91
  -1   3  -5  547.80   17.22
   1  -3   5  558.87   18.43
   1  -3   5  548.70   17.90
  -1   3  -5  539.76   17.76
   1  -3   6  184.88    7.61
  -1   3  -6  193.89    7.68
  -1   3  -6  183.26    7.27
   1  -3   6  188.38    6.23
  -1   3  -6  181.18    6.29
  -1   3  -6  182.51    7.14
   1  -3   6  176.67    7.76
  -1   3  -6  192.95    7.92
  -1   3  -6  185.57    6.68
   1  -3   6  197.43    7.48
  -1   3  -6  190.88    6.51
   1  -3   6  183.42    6.32
  -1   3  -6  181.65    6.57
   1  -3   6  190.24    7.34
  -1   3  -7   31.79    1.93
   1  -3   7   31.98    2.46
   1  -3   7   30.09    2.56
  -1   3  -7   35.49    2.91
  -1   3  -7   31.30    1.84
  -1   3  -7   30.70    2.62
   1  -3   7   36.09    2.60
  -1   3  -7   31.38    1.72
   1  -3   7   32.44    1.62
   1  -3   7   30.01    2.38
  -1   3  -7   31.24    2.00
  -1   3  -7   31.21    2.36
   1  -3   8   70.74    4.21
   1  -3   8   71.82    2.89
   1  -3   8   74.27    4.11
  -1   3  -8   74.60    4.21
  -1   3  -8   72.74    4.50
   1  -3   8   70.37    3.05
  -1   3  -8   69.54    3.27
  -1   3  -8   73.59    3.52
  -1   3  -8   71.91    4.75
   1  -3   8   65.36    4.03
  -1   3  -8   69.87    3.04
   1  -3   8   65.26    3.91
  -1   3  -9  205.24    9.28
   1  -3   9  198.61    8.60
  -1   3  -9  202.55    7.44
  -1   3  -9  193.25    7.63
  -1   3  -9  207.85    9.63
   1  -3   9  204.78    7.06
  -1   3  -9  189.96    6.95
   1  -3   9  204.56    6.77
   1  -3   9  195.45    8.36
   1  -3   9  193.18    8.78
   1  -3   9  196.28    8.48
  -1   3 -10   68.40    5.21
  -1   3 -10   65.44    3.58
  -1   3 -10   61.12    3.27
  -1   3 -10   60.34    2.86
  -1   3 -10   61.40    3.32
  -1   3 -10   66.77    4.78
   1  -3  10   62.01    3.65
   1  -3  10   65.45    4.52
  -1   3 -10   63.28    3.34
   1  -3  10   63.87    4.03
   1  -3  10   62.79    3.88
   1  -3  11   74.36    5.13
   1  -3  11   71.26    4.40
   1  -3  11   72.00    4.74
   1  -3  11   75.97    4.27
   1  -3  11   75.94    4.51
  -1   3 -11   71.87    3.80
  -1   3 -11   73.28    3.72
  -1   3 -11   85.51    6.04
  -1   3 -11   76.43    3.85
  -1   3 -11   71.50    3.81
   1  -3  12   38.29    2.80
   1  -3  12   41.47    3.28
   1  -3  12   41.12    3.12
   1  -3  12   37.69    2.73
  -1   3 -12   40.78    4.31
  -1   3 -12   34.90    2.47
  -1   3 -12   40.43    2.70
   1  -3  12   42.20    3.08
   1  -3  12   38.03    3.34
   1  -3  12   38.45    3.74
  -1   3 -13    8.79    1.23
  -1   3 -13    7.42    1.15
   1  -3  13    5.73    1.32
   1  -3  13    6.50    1.43
   1  -3  13    9.65    1.68
   1  -3  13    7.42    1.25
  -1   3 -13    8.21    1.96
  -1   3 -13    5.57    1.12
  -1   3 -13    6.97    1.36
   1  -3  13    7.48    1.76
  -1   3 -13   10.64    2.37
   1  -3  13    8.55    1.40
  -1   3 -14  136.83    5.80
   1  -3  14  134.09    6.17
  -1   3 -14  132.76    6.09
   1  -3  14  129.92    5.93
  -1   3 -14  140.27    5.98
   1  -3  14  141.80    8.14
  -1   3 -14  136.30    8.32
   1  -3  14  138.40    6.95
  -1   3 -14  140.56    8.95
   1  -3  14  130.41    6.46
   1  -3  14  121.21    6.81
  -1   3 -14  139.32    6.47
   1  -3  15   -0.88    0.70
  -1   3 -15   -0.34    0.67
  -1   3 -15   -0.13    0.60
   1  -3  15    0.26    0.54
   1  -3  15    0.33    0.49
   1  -3  15    1.26    0.93
   1  -3  15   -0.58    0.88
   1  -3  15    0.30    0.68
  -1   3 -15   -0.15    0.69
  -1   3 -15   -0.19    0.50
  -1   3 -15    0.50    0.65
   1  -3  16    6.18    1.24
   1  -3  16    5.66    0.98
   1  -3  16    6.28    1.17
  -1   3 -16    4.52    0.74
   1  -3  16    6.62    1.09
  -1   3 -16    6.06    1.00
   1  -3  16    5.61    0.92
  -1   3 -16    5.84    1.14
  -1   3 -17   47.90    2.60
   1  -3  17   49.67    2.17
  -1   3 -17   48.03    2.27
  -1   3 -17   49.95    2.54
   1  -3  17   47.49    2.75
  -1   3 -17   46.76    2.16
   1  -3  18    0.64    0.51
  -1   3 -18    0.07    0.35
   1  -3  19   12.03    0.95
  -1   3 -19   11.16    0.83
   1  -2 -19   36.51    1.48
  -1   2  19   32.94    1.32
   1  -2 -18    5.20    0.78
  -1   2  18    4.92    0.71
   1  -2 -17   41.34    2.34
  -1   2  17   37.51    2.09
  -1   2  17   39.86    2.01
   1  -2 -17   37.18    2.10
   1  -2 -17   35.17    1.39
   1  -2 -16   19.82    1.51
  -1   2  16   21.89    1.94
   1  -2 -16   20.01    1.77
   1  -2 -16   19.86    1.96
   1  -2 -16   26.37    2.08
   1  -2 -15  203.25    8.31
  -1   2  15  202.50    7.94
   1  -2 -15  212.38    8.79
   1  -2 -15  218.90    8.51
  -1   2  15  225.15    8.62
  -1   2  14   10.01    1.31
  -1   2  14    8.25    1.32
  -1   2  14    9.41    1.36
   1  -2 -14   10.39    1.48
  -1   2  14    9.71    1.57
   1  -2 -14    6.97    1.26
   1  -2 -14    9.54    1.26
  -1   2  14   10.03    1.74
   1  -2 -14    9.84    1.55
   1  -2 -14   11.14    2.56
  -1   2  13   74.15    5.00
   1  -2 -13   76.68    3.80
   1  -2 -13   72.36    3.97
   1  -2 -13   78.44    6.64
   1  -2 -13   72.93    4.50
   1  -2 -13   77.02    4.17
   1  -2 -13   80.86    4.63
   1  -2 -13   72.47    4.20
  -1   2  13   75.91    4.02
  -1   2  13   67.58    4.00
  -1   2  13   72.98    4.56
  -1   2  12   20.94    1.90
   1  -2 -12   19.66    1.51
   1  -2 -12   19.78    2.14
  -1   2  12   19.00    2.15
  -1   2  12   20.54    2.45
   1  -2 -12   19.59    2.18
  -1   2  12   19.20    1.51
  -1   2  12   19.05    1.87
  -1   2  12   20.49    2.70
   1  -2 -12   19.73    1.69
  -1   2  11  145.57    6.34
   1  -2 -11  149.60    7.10
  -1   2  11  150.82    7.42
   1  -2 -11  138.48    6.62
  -1   2  11  149.80    5.68
  -1   2  11  146.58    6.87
  -1   2  11  146.70    7.68
   1  -2 -11  142.02    5.86
   1  -2 -11  159.52    5.74
   1  -2 -11  146.85    6.77
  -1   2  11  140.44    6.16
   1  -2 -10  646.00   21.27
  -1   2  10  667.46   22.01
   1  -2 -10  651.75   21.24
  -1   2  10  624.70   20.81
  -1   2  10  612.26   21.23
  -1   2  10  607.60   20.63
   1  -2 -10  641.86   21.69
  -1   2  10  664.36   22.45
   1  -2 -10  643.84   20.72
   1  -2 -10  640.46   21.18
   1  -2 -10  599.73   20.81
   1  -2  -9  143.40    6.31
  -1   2   9  142.08    7.13
   1  -2  -9  140.60    6.63
  -1   2   9  143.67    5.84
  -1   2   9  144.67    6.70
  -1   2   9  160.88    7.22
   1  -2  -9  162.48    6.48
   1  -2  -9  139.84    6.26
  -1   2   8  119.92    5.88
   1  -2  -8  112.25    5.03
  -1   2   8  116.30    5.64
  -1   2   8  113.82    4.86
   1  -2  -8  111.00    5.03
   1  -2  -8  106.44    4.92
  -1   2   7  204.66    7.99
   1  -2  -7  190.83    7.33
  -1   2   7  197.15    8.12
   1  -2  -7  198.04    7.40
  -1   2   7  193.31    7.33
   1  -2  -6 1089.74   33.28
  -1   2   6 1230.49   34.02
  -1   2   6 1009.15   33.21
  -1   2   6 1157.78   34.07
   1  -2  -6 1094.98   33.23
  -1   2   6  976.95   33.32
  -1   2   5   47.50    2.54
  -1   2   5   42.11    2.29
  -1   2   5   42.94    2.53
   1  -2  -5   39.93    2.16
   1  -2  -4  236.91    8.22
  -1   2   4  254.76    8.34
  -1   2   4  259.56    8.65
  -1   2   4  260.64    8.66
   1  -2  -4  239.40    8.03
  -1   2   3   41.99    2.05
  -1   2   3   41.02    1.86
   1  -2  -3   40.44    1.76
  -1   2   3   44.50    2.06
  -1   2   2  526.62   15.87
  -1   2   2  502.24   15.28
  -1   2   1    0.23    0.19
   1  -2  -1    0.29    0.18
   1  -2   0  381.25   11.95
  -1   2   0  386.45   12.03
   1  -2   0  405.38   11.94
   1  -2   0  386.10   12.08
  -1   2   0  387.95   12.05
   1  -2   0  379.82   12.08
  -1   2  -1  231.61    7.14
   1  -2   1  231.71    7.54
   1  -2   1  240.86    7.39
   1  -2   1  240.08    7.43
  -1   2  -1  229.62    7.54
  -1   2  -1  220.46    7.41
   1  -2   2  179.86    5.81
  -1   2  -2  176.03    5.84
  -1   2  -2  173.88    6.07
  -1   2  -2  182.29    6.23
  -1   2  -2  177.63    5.77
   1  -2   2  183.35    6.05
   1  -2   2  180.78    6.14
   1  -2   3  531.93   18.67
  -1   2  -3  612.43   18.65
   1  -2   3  606.11   17.94
   1  -2   3  587.06   18.92
  -1   2  -3  590.36   18.09
   1  -2   3  606.98   18.57
   1  -2   3  596.55   18.71
  -1   2  -3  602.22   18.83
  -1   2  -4  674.24   20.67
   1  -2   4  637.81   20.98
  -1   2  -4  633.11   20.05
  -1   2  -4  655.83   20.16
   1  -2   4  646.95   19.97
   1  -2   4  682.99   20.92
   1  -2   4  692.11   20.81
  -1   2  -4  648.42   20.86
  -1   2  -4  678.04   21.15
   1  -2   4  696.53   21.29
  -1   2  -5 2008.93   59.34
   1  -2   5 2010.75   59.52
  -1   2  -5 1981.05   59.67
  -1   2  -5 1983.95   60.04
   1  -2   5 1945.35   58.37
   1  -2   5 1953.65   60.04
   1  -2   5 2014.85   58.49
  -1   2  -5 1923.99   58.58
   1  -2   5 1926.28   59.81
   1  -2   5 2013.90   59.72
  -1   2  -5 1913.41   58.72
  -1   2  -6   65.69    2.99
   1  -2   6   68.12    3.82
   1  -2   6   67.53    3.69
   1  -2   6   63.51    3.49
  -1   2  -6   69.35    3.95
  -1   2  -6   64.60    3.40
  -1   2  -6   64.85    2.82
   1  -2   6   66.25    2.77
   1  -2   7   41.56    2.82
   1  -2   7   38.07    1.82
  -1   2  -7   40.44    2.25
   1  -2   7   39.06    2.76
   1  -2   7   36.43    2.83
  -1   2  -7   36.10    2.83
  -1   2  -7   39.62    3.14
  -1   2  -7   36.48    2.02
  -1   2  -8  208.17    9.03
   1  -2   8  182.69    7.77
  -1   2  -8  185.27    6.69
   1  -2   8  181.18    6.16
   1  -2   8  191.90    8.17
  -1   2  -8  193.55    6.93
  -1   2  -8  192.90    8.49
   1  -2   8  199.56    8.23
  -1   2  -8  186.78    7.08
  -1   2  -8  184.72    6.85
   1  -2   8  189.39    6.44
   1  -2   8  184.83    7.94
   1  -2   8  177.38    8.24
   1  -2   9   16.18    1.91
   1  -2   9   14.62    2.05
   1  -2   9   18.72    2.18
  -1   2  -9   16.98    2.37
   1  -2   9   18.59    1.23
   1  -2   9   17.78    2.03
  -1   2  -9   17.31    1.52
  -1   2  -9   17.31    1.50
  -1   2  -9   16.96    2.23
  -1   2  -9   17.69    1.63
   1  -2  10  169.46    7.99
  -1   2 -10  203.74    9.39
   1  -2  10  181.47    7.89
  -1   2 -10  175.73    6.95
   1  -2  10  201.62    8.87
   1  -2  10  186.37    7.53
   1  -2  10  179.06    8.09
  -1   2 -10  172.06    6.39
  -1   2 -10  183.09    7.02
  -1   2 -10  182.29    7.04
  -1   2 -10  173.68    7.24
  -1   2 -10  194.42    9.69
   1  -2  11  230.41    9.60
   1  -2  11  222.53    9.14
   1  -2  11  237.92   10.63
   1  -2  11  237.56    8.92
  -1   2 -11  224.20    8.97
  -1   2 -11  226.17    8.53
   1  -2  11  248.68   10.12
  -1   2 -11  230.97   11.57
  -1   2 -11  228.39    8.46
   1  -2  11  244.08    9.93
  -1   2 -11  229.25    8.66
  -1   2 -11  216.73    8.87
   1  -2  11  215.26    8.77
   1  -2  12   31.97    3.01
  -1   2 -12   39.74    4.29
   1  -2  12   36.11    2.77
  -1   2 -12   28.97    2.30
   1  -2  12   32.14    3.42
   1  -2  12   35.66    2.54
   1  -2  12   34.50    3.00
   1  -2  12   29.31    2.38
  -1   2 -12   30.67    2.24
  -1   2 -12   29.77    2.56
  -1   2 -12   32.49    2.26
   1  -2  13   21.17    1.99
   1  -2  13   21.28    2.02
  -1   2 -13   19.03    2.03
   1  -2  13   22.43    2.48
   1  -2  13   23.32    2.97
  -1   2 -13   17.82    1.67
  -1   2 -13   19.30    3.15
  -1   2 -13   18.59    1.86
  -1   2 -13   24.35    3.30
   1  -2  13   21.98    2.39
  -1   2 -13   18.48    1.86
   1  -2  13   21.33    2.20
   1  -2  14    9.08    1.34
   1  -2  14   15.98    2.46
  -1   2 -14   10.85    1.42
  -1   2 -14   15.40    2.79
  -1   2 -14    9.11    1.16
  -1   2 -14   12.62    1.75
   1  -2  14   11.48    1.66
   1  -2  14   10.67    1.43
  -1   2 -14   10.08    2.17
   1  -2  14   11.77    1.82
  -1   2 -14   11.05    1.48
   1  -2  15   52.66    3.78
  -1   2 -15   53.90    3.20
   1  -2  15   54.42    3.22
   1  -2  15   57.26    3.56
  -1   2 -15   51.51    3.45
   1  -2  15   51.11    3.10
  -1   2 -15   48.64    3.10
   1  -2  15   49.64    3.11
  -1   2 -15   53.68    3.23
   1  -2  16    0.46    0.45
  -1   2 -16   -0.13    0.67
   1  -2  16    0.39    0.52
  -1   2 -16    0.10    0.45
   1  -2  16    0.15    0.57
  -1   2 -16    1.25    0.61
   1  -2  16    0.41    0.49
   1  -2  17    5.04    1.00
  -1   2 -17    3.41    0.82
   1  -2  17    4.07    0.63
  -1   2 -17    3.95    0.68
  -1   2 -18    0.73    0.46
   1  -2  18    0.98    0.54
  -1   2 -18    1.10    0.47
   1  -2  19    2.38    0.45
  -1   1  19   -0.05    0.31
   1  -1 -19    0.17    0.26
   1  -1 -18    2.30    0.66
  -1   1  18    0.05    0.12
   1  -1 -18    2.13    0.61
   1  -1 -18    1.80    0.39
  -1   1  18    1.67    0.62
   1  -1 -17   71.35    2.97
  -1   1  17   67.53    2.66
   1  -1 -17   73.65    3.27
  -1   1  17   68.35    2.97
  -1   1  16   27.94    2.07
   1  -1 -16   28.78    2.30
  -1   1  16   35.28    2.38
  -1   1  16   32.78    2.47
   1  -1 -15    1.51    0.74
  -1   1  15    2.49    0.93
   1  -1 -15    2.96    1.49
  -1   1  15    1.23    0.69
  -1   1  15    0.23    0.51
   1  -1 -15    1.59    1.28
   1  -1 -15    1.97    0.80
   1  -1 -15    1.59    0.67
   1  -1 -15    1.24    0.76
  -1   1  14    5.43    1.28
  -1   1  14    5.44    0.87
   1  -1 -14    6.15    1.20
  -1   1  14    5.44    1.03
   1  -1 -14    5.97    0.92
   1  -1 -14    2.86    1.59
   1  -1 -14    5.37    1.89
   1  -1 -14    5.18    1.17
   1  -1 -14    5.58    1.00
   1  -1 -14    2.82    0.86
  -1   1  14    5.78    1.47
   1  -1 -14    5.53    1.13
  -1   1  13  308.09   12.11
  -1   1  13  307.94   13.03
   1  -1 -13  321.54   11.13
   1  -1 -13  297.67   11.30
   1  -1 -13  304.17   10.75
   1  -1 -13  304.93   11.80
  -1   1  13  307.37   10.80
   1  -1 -13  308.68   15.13
   1  -1 -13  307.24   11.57
  -1   1  13  313.72   11.41
   1  -1 -12   30.38    2.41
  -1   1  12   29.55    2.99
   1  -1 -12   29.13    2.38
   1  -1 -12   32.72    2.69
  -1   1  12   28.76    2.61
  -1   1  12   31.00    2.09
   1  -1 -12   26.32    2.39
  -1   1  12   27.32    2.37
   1  -1 -12   27.78    2.54
  -1   1  12   25.52    2.97
   1  -1 -12   33.80    4.07
   1  -1 -12   34.11    2.69
  -1   1  12   30.36    2.33
   1  -1 -12   30.63    2.17
  -1   1  11   69.59    3.89
   1  -1 -11   66.33    4.05
  -1   1  11   70.48    4.86
  -1   1  11   73.51    5.09
  -1   1  11   72.81    3.80
   1  -1 -11   77.38    3.62
  -1   1  11   71.93    3.87
   1  -1 -11   69.70    3.95
   1  -1 -11   63.65    4.10
  -1   1  11   75.01    4.30
  -1   1  11   72.89    4.68
   1  -1 -10   13.68    1.64
  -1   1  10   15.18    2.02
   1  -1 -10   14.84    1.56
  -1   1  10   16.95    2.22
  -1   1  10   17.64    1.65
   1  -1 -10   13.87    1.63
  -1   1  10   12.12    1.46
  -1   1   9  680.82   23.37
   1  -1  -9  680.41   21.29
   1  -1  -9  692.06   22.23
   1  -1  -9  665.88   22.01
   1  -1  -9  677.42   22.07
  -1   1   9  728.66   23.40
   1  -1  -9  674.27   22.12
   1  -1  -8  297.21   10.55
   1  -1  -8  306.69    9.90
  -1   1   8  302.82    9.99
  -1   1   8  297.71   11.51
   1  -1  -8  300.39   10.60
   1  -1  -8  305.81   10.68
  -1   1   8  296.37   11.11
   1  -1  -7  184.74    7.03
  -1   1   7  200.31    7.53
  -1   1   7  185.75    6.68
   1  -1  -7  194.17    7.03
   1  -1  -7  195.33    7.11
  -1   1   7  189.02    7.79
   1  -1  -6  125.72    4.88
   1  -1  -6  126.08    4.82
  -1   1   6  123.44    4.66
  -1   1   6  126.13    5.38
  -1   1   6  124.10    5.13
   1  -1  -5 2942.01   87.73
   1  -1  -5 2993.05   87.78
  -1   1   5 3144.82   88.10
   1  -1  -5 3043.83   88.23
  -1   1   5 3026.36   88.32
  -1   1   4    1.88    0.46
  -1   1   4    1.45    0.34
   1  -1  -4    1.31    0.37
   1  -1  -3    9.89    0.80
  -1   1   3   11.29    0.80
  -1   1   3   10.28    0.84
   1  -1  -3   10.13    0.65
  -1   1   3   10.23    0.74
  -1   1   3    9.87    0.82
   1  -1  -3   11.58    0.85
   1  -1  -2  199.88    6.70
  -1   1   2  208.37    6.65
  -1   1   2  193.93    6.74
   1  -1  -2  214.26    6.68
   1  -1  -2  213.76    6.54
  -1   1   2  210.09    6.52
   1  -1  -1    5.04    0.31
  -1   1   1    5.04    0.42
   1  -1  -1    4.87    0.35
  -1   1   1    5.94    0.48
  -1   1   0    2.31    0.21
  -1   1   0    2.02    0.28
  -1   1   0    2.15    0.23
   1  -1   0    2.47    0.21
  -1   1   0    2.93    0.31
   1  -1   0    2.42    0.20
  -1   1   0    2.37    0.21
   1  -1   0    2.56    0.29
  -1   1  -1  503.68   14.87
   1  -1   1  506.10   14.92
   1  -1   1  490.28   15.04
   1  -1   1  503.43   14.87
   1  -1   1  497.73   15.04
  -1   1  -1  467.64   14.90
  -1   1  -1  490.71   15.06
   1  -1   2    0.74    0.32
   1  -1   2    0.66    0.18
   1  -1   2    0.31    0.30
  -1   1  -3 1884.61   54.04
   1  -1   3 1798.12   53.48
   1  -1   3 1795.34   54.23
   1  -1   3 1778.95   53.32
   1  -1   3 1857.91   54.16
   1  -1   3 1784.43   54.43
   1  -1   4 1478.40   44.30
   1  -1   4 1512.31   45.55
  -1   1  -4 1467.46   44.47
  -1   1  -4 1516.61   44.58
   1  -1   4 1452.32   45.27
  -1   1  -4 1514.05   44.60
   1  -1   4 1473.13   45.16
  -1   1  -5  418.63   13.33
   1  -1   5  423.27   13.10
   1  -1   5  437.90   14.54
   1  -1   5  427.75   14.12
   1  -1   5  416.24   14.29
   1  -1   5  426.98   14.31
  -1   1  -5  413.15   13.42
  -1   1  -5  409.72   13.42
   1  -1   6  179.82    7.52
   1  -1   6  191.61    7.38
  -1   1  -6  185.87    6.38
  -1   1  -6  176.37    6.63
   1  -1   6  170.37    7.42
   1  -1   6  187.01    6.26
  -1   1  -6  178.12    6.50
  -1   1  -6  187.10    6.65
  -1   1  -6  182.91    6.35
  -1   1  -7  371.36   11.96
  -1   1  -7  354.55   12.26
   1  -1   7  373.78   13.23
   1  -1   7  355.71   13.27
  -1   1  -7  369.65   11.96
  -1   1  -7  372.57   12.33
   1  -1   7  384.10   13.55
   1  -1   7  366.29   11.46
  -1   1  -7  347.20   12.09
  -1   1  -8  529.97   16.40
  -1   1  -8  540.51   16.87
   1  -1   8  490.75   15.70
   1  -1   8  513.33   18.21
   1  -1   8  544.77   18.04
  -1   1  -8  505.95   16.62
   1  -1   8  490.81   17.71
   1  -1   8  478.14   16.04
  -1   1  -8  531.28   16.38
   1  -1   9    2.35    0.42
  -1   1  -9    2.30    1.10
  -1   1  -9    1.25    0.56
  -1   1  -9    3.03    0.80
   1  -1   9    4.41    1.28
  -1   1  -9    2.79    0.80
   1  -1   9    2.93    0.96
  -1   1  -9    2.58    0.54
   1  -1  10    8.87    1.51
  -1   1 -10    8.22    1.09
   1  -1  10    9.35    1.66
  -1   1 -10    7.56    1.06
  -1   1 -10    7.99    1.22
  -1   1 -10    8.02    1.22
   1  -1  10    7.11    1.30
   1  -1  10    7.76    1.66
   1  -1  10   10.47    1.63
  -1   1 -10   14.21    2.37
   1  -1  10    7.30    1.23
   1  -1  11   10.06    1.57
   1  -1  11    7.53    1.15
   1  -1  11    7.55    1.52
  -1   1 -11    6.94    1.18
   1  -1  11    6.86    1.73
  -1   1 -11    8.40    2.02
  -1   1 -11    7.07    1.09
   1  -1  11    5.29    1.50
  -1   1 -11    6.40    1.01
  -1   1 -11    8.77    1.06
   1  -1  11    5.97    1.32
   1  -1  11    6.68    1.23
  -1   1 -12    2.62    0.89
   1  -1  12    3.48    1.13
  -1   1 -12    5.91    1.77
   1  -1  12    3.01    0.97
   1  -1  12    2.29    0.77
  -1   1 -12    1.07    0.70
  -1   1 -12    2.31    0.65
   1  -1  12    2.20    0.95
  -1   1 -12    2.40    0.70
   1  -1  12    3.44    1.30
  -1   1 -12    3.20    0.84
  -1   1 -13  116.48    5.35
  -1   1 -13  118.23    5.44
   1  -1  13  116.88    5.37
   1  -1  13  107.64    6.07
  -1   1 -13  120.09    5.51
  -1   1 -13  118.41    7.79
  -1   1 -13  129.35    8.57
   1  -1  13  105.37    6.91
   1  -1  13  111.60    6.19
   1  -1  13  119.47    5.84
  -1   1 -13  116.07    5.77
   1  -1  14  106.15    4.79
   1  -1  14  100.58    5.20
  -1   1 -14   97.54    4.85
  -1   1 -14   80.84    4.18
  -1   1 -14   91.72    7.22
  -1   1 -14   99.29    4.71
  -1   1 -14  106.24    5.28
  -1   1 -14   99.18    6.92
  -1   1 -14  100.63    4.88
   1  -1  14  103.78    5.65
   1  -1  15   24.31    2.25
   1  -1  15   30.44    2.69
  -1   1 -15   28.75    2.11
  -1   1 -15   23.35    2.23
  -1   1 -15   24.25    2.11
   1  -1  15   24.95    1.97
   1  -1  15   26.77    2.01
   1  -1  15   24.48    2.08
   1  -1  16   18.64    1.63
   1  -1  16   15.16    1.32
  -1   1 -16   17.47    1.48
  -1   1 -16   17.63    1.67
   1  -1  16   18.15    1.97
  -1   1 -16   18.83    1.86
  -1   1 -17   19.72    1.54
  -1   1 -17   21.30    1.64
   1  -1  17   18.67    1.66
  -1   1 -17   22.77    1.80
   1  -1  17   21.64    1.53
   1  -1  17   20.88    1.88
   1  -1  18    0.27    0.38
  -1   1 -18    0.29    0.31
   1  -1  18   -0.03    0.00
  -1   1 -18    0.07    0.36
   1  -1  19    1.54    0.30
   1   0 -19   -0.15    0.20
  -1   0  19    0.62    0.41
   1   0 -19    0.47    0.43
   1   0 -18    0.06    0.33
  -1   0  18   -0.05    0.00
   1   0 -18    0.66    0.53
   1   0 -18    0.20    0.53
  -1   0  18   -0.36    0.49
  -1   0  17   12.52    1.43
  -1   0  17   13.13    1.24
   1   0 -17   14.15    1.41
  -1   0  17   11.74    1.20
  -1   0  16   19.68    1.78
   1   0 -16   17.38    1.87
   1   0 -16   19.66    1.86
  -1   0  16   19.19    1.73
   1   0 -16   18.86    1.51
  -1   0  16   16.43    1.47
  -1   0  16   16.74    1.90
  -1   0  15    1.26    0.90
   1   0 -15    3.02    0.90
  -1   0  15    1.28    0.70
   1   0 -15    2.11    0.76
   1   0 -15    1.77    0.66
  -1   0  15    2.29    0.65
  -1   0  15    2.41    0.78
   1   0 -15    2.98    1.44
  -1   0  15    1.53    0.82
   1   0 -15    2.60    0.91
   1   0 -15    2.78    1.42
  -1   0  14   63.84    3.48
   1   0 -14   65.64    6.01
   1   0 -14   64.42    3.73
  -1   0  14   66.95    3.77
  -1   0  14   64.11    4.15
  -1   0  14   67.42    4.98
  -1   0  14   59.04    3.81
   1   0 -14   58.05    3.84
   1   0 -14   63.12    3.90
   1   0 -14   64.89    3.43
   1   0 -14   70.95    6.01
  -1   0  14   64.44    3.78
  -1   0  13   55.71    3.35
  -1   0  13   58.63    3.90
  -1   0  13   57.80    3.22
  -1   0  13   62.60    4.68
   1   0 -13   58.59    3.62
   1   0 -13   54.89    3.44
   1   0 -13   50.14    4.99
   1   0 -13   59.10    5.57
  -1   0  13   54.98    3.61
   1   0 -13   57.38    3.70
  -1   0  13   57.19    3.51
  -1   0  12   30.61    2.43
   1   0 -12   32.67    2.64
  -1   0  12   32.43    2.65
  -1   0  12   36.19    2.49
   1   0 -12   37.97    4.18
   1   0 -12   34.09    2.58
   1   0 -12   32.74    2.71
   1   0 -12   38.59    2.71
  -1   0  12   35.34    3.43
   1   0 -12   32.23    2.54
  -1   0  12   37.43    2.92
  -1   0  12   32.12    2.47
  -1   0  11    0.23    0.59
  -1   0  11    1.02    0.68
   1   0 -11    0.62    0.93
  -1   0  11    0.25    0.36
   1   0 -11    0.14    0.67
   1   0 -11   -0.12    0.56
  -1   0  11    0.12    0.53
   1   0 -11    0.51    0.63
  -1   0  11    0.22    0.63
   1   0 -11    0.94    0.51
  -1   0  11    0.75    0.51
   1   0 -10   26.18    2.12
  -1   0  10   23.53    1.96
   1   0 -10   26.15    1.74
   1   0 -10   23.66    2.08
   1   0 -10   24.70    1.98
  -1   0  10   28.80    2.80
  -1   0  10   22.89    2.51
  -1   0  10   24.59    2.41
   1   0  -9   17.98    1.69
   1   0  -9   19.03    1.74
  -1   0   9   17.49    2.03
  -1   0   9   17.59    1.59
   1   0  -9   17.39    1.57
   1   0  -9   18.84    1.36
  -1   0   9   19.06    1.99
   1   0  -9   16.79    1.67
  -1   0   8    0.58    0.66
   1   0  -8    0.27    0.32
   1   0  -8    2.30    0.67
   1   0  -8    0.71    0.55
   1   0  -8    0.44    0.52
  -1   0   8    0.12    0.50
  -1   0   8    0.35    0.34
  -1   0   7   52.28    3.04
   1   0  -7   54.97    2.77
   1   0  -7   62.11    3.24
   1   0  -7   52.26    2.73
  -1   0   7   54.03    3.23
   1   0  -6   75.73    3.36
  -1   0   6   75.86    3.81
   1   0  -6   87.14    3.82
   1   0  -6   83.07    3.43
  -1   0   6   77.79    3.67
   1   0  -6   81.53    3.71
   1   0  -5  225.69    7.81
   1   0  -5  238.43    7.92
  -1   0   5  242.07    8.41
  -1   0   5  242.35    8.23
   1   0  -5  231.47    7.76
   1   0  -5  242.32    7.94
   1   0  -5  255.35    8.37
  -1   0   4 2467.09   70.74
  -1   0   4 2365.30   70.57
  -1   0   4 2373.94   70.46
   1   0  -4 2351.57   70.23
   1   0  -4 2367.69   70.40
   1   0  -4 2337.44   70.30
   1   0  -3  841.91   25.99
  -1   0   3  883.67   25.96
   1   0  -3  865.22   26.17
  -1   0   3  864.89   26.32
  -1   0   3  888.88   26.25
  -1   0   3  879.02   26.34
   1   0  -3  877.00   26.19
   1   0  -2   64.25    2.22
  -1   0   2   61.78    2.25
   1   0  -2   66.75    2.28
  -1   0   2   68.98    2.37
  -1   0   2   58.51    2.05
   1   0  -2   67.33    2.45
  -1   0   1    1.60    0.21
   1   0  -1    2.27    0.24
  -1   0   1    2.30    0.32
   1   0  -1    1.89    0.20
   1   0   0 1181.24   34.82
  -1   0   0 1126.11   34.90
   1   0   0 1165.35   34.55
   1   0   0 1219.42   34.87
   1   0   1    3.26    0.42
  -1   0  -1    4.36    0.30
   1   0   2  398.62   12.65
   1   0   2  396.54   12.57
  -1   0  -2  394.20   12.01
   1   0   3  130.78    4.95
  -1   0  -3  134.41    4.62
   1   0   3  120.37    5.01
   1   0   3  132.19    4.30
  -1   0  -3  126.37    4.49
  -1   0  -3  128.27    4.54
   1   0   3  134.74    4.41
   1   0   4  122.39    5.03
  -1   0  -4  127.94    4.67
   1   0   4  127.57    5.21
   1   0   4  127.63    4.26
  -1   0  -4  120.55    4.40
  -1   0  -4  123.16    4.56
   1   0   4  126.22    5.29
  -1   0  -5    7.85    0.78
   1   0   5    5.09    0.57
   1   0   5    5.46    0.99
   1   0   5    4.27    0.88
  -1   0  -5    5.86    0.80
   1   0   5    5.16    0.92
  -1   0  -5    9.24    0.91
   1   0   5    5.74    1.01
   1   0   6  118.49    5.61
   1   0   6  130.32    5.80
  -1   0  -6  122.92    4.91
  -1   0  -6  121.58    4.81
   1   0   6  122.79    4.39
   1   0   6  132.08    5.57
   1   0   6  118.33    4.77
  -1   0  -6  109.42    4.57
   1   0   6  116.54    5.62
   1   0   7  465.33   16.63
  -1   0  -7  480.93   15.34
  -1   0  -7  495.34   15.77
   1   0   7  483.02   14.53
   1   0   7  489.36   15.00
   1   0   7  481.61   15.31
   1   0   7  519.17   16.73
   1   0   7  514.69   17.05
  -1   0  -7  489.81   15.63
   1   0   8  160.47    5.27
   1   0   8  154.67    7.28
  -1   0  -8  158.98    6.46
   1   0   8  154.87    5.78
  -1   0  -8  152.25    6.06
  -1   0  -8  159.41    5.98
   1   0   8  168.54    7.74
  -1   0  -8  165.79    6.58
  -1   0  -9  287.33    9.80
   1   0   9  291.00   11.97
   1   0   9  291.60   11.57
  -1   0  -9  271.82    9.83
  -1   0  -9  277.21   10.46
   1   0   9  271.13   11.35
  -1   0  -9  280.14   10.36
  -1   0 -10   31.14    2.53
   1   0  10   31.37    2.40
   1   0  10   30.33    3.24
   1   0  10   34.74    3.22
  -1   0 -10   31.68    2.10
   1   0  10   30.76    2.90
   1   0  10   30.12    2.32
  -1   0 -10   30.55    2.39
  -1   0 -10   33.95    2.40
   1   0  10   28.31    2.53
   1   0  11   -0.73    0.82
   1   0  11    0.22    0.48
   1   0  11    0.58    0.66
   1   0  11   -0.27    0.66
  -1   0 -11    0.35    1.01
  -1   0 -11    0.62    0.71
  -1   0 -11    0.12    0.50
   1   0  11   -0.35    0.81
   1   0  11    0.39    0.61
  -1   0 -11   -0.14    0.57
  -1   0 -11    0.09    0.45
  -1   0 -11    0.21    0.44
  -1   0 -11    0.49    0.62
   1   0  11    0.57    0.96
   1   0  12   24.20    2.26
  -1   0 -12   29.72    2.48
  -1   0 -12   24.14    2.18
  -1   0 -12   24.70    2.18
   1   0  12   25.60    2.07
   1   0  12   29.05    2.75
  -1   0 -12   23.90    1.84
   1   0  12   30.27    3.21
   1   0  12   27.07    2.69
   1   0  12   27.52    3.34
  -1   0 -12   30.87    3.98
  -1   0 -12   27.50    2.09
   1   0  12   24.16    2.18
   1   0  13    0.38    0.78
  -1   0 -13   -0.13    0.65
  -1   0 -13    0.30    0.75
   1   0  13    0.41    0.64
  -1   0 -13    0.34    0.90
   1   0  13    0.44    0.69
   1   0  13    0.55    0.56
  -1   0 -13    0.11    0.52
  -1   0 -13    0.40    1.14
  -1   0 -14  316.92   11.51
  -1   0 -14  343.30   12.40
   1   0  14  337.06   12.29
  -1   0 -14  320.39   12.02
   1   0  14  348.52   13.02
   1   0  14  319.23   13.99
  -1   0 -14  327.07   11.56
   1   0  14  322.36   11.50
   1   0  14  332.16   11.51
  -1   0 -14  333.10   15.85
   1   0  14  324.29   12.02
  -1   0 -14  335.61   15.10
   1   0  15    7.65    0.92
  -1   0 -15    7.45    1.21
  -1   0 -15    7.95    1.00
  -1   0 -15    8.42    1.34
   1   0  15    8.89    1.47
   1   0  15    7.98    1.23
   1   0  15    8.34    0.98
  -1   0 -16    7.59    1.11
  -1   0 -16    7.71    1.20
   1   0  16    6.41    1.03
   1   0  16    8.84    1.36
   1   0  17    0.14    0.39
   1   0  17   -0.33    0.52
  -1   0 -17    0.24    0.33
  -1   0 -17    0.28    0.50
   1   0  18   16.96    1.17
  -1   0 -18   12.37    0.79
  -1   0 -18   15.93    1.20
  -1   0 -18   16.02    1.14
   1   1 -20    6.52    0.62
  -1  -1  20    6.17    0.61
   1   1 -19    0.78    0.42
  -1  -1  19    0.21    0.40
   1   1 -19    0.59    0.32
   1   1 -19    0.23    0.43
  -1  -1  18    0.10    0.55
  -1  -1  18    0.36    0.41
   1   1 -18    0.26    0.44
   1   1 -18    0.64    0.55
   1   1 -17    8.53    1.29
  -1  -1  17    5.66    0.83
  -1  -1  17    7.62    1.09
   1   1 -17    5.03    0.96
   1   1 -17    6.44    0.88
   1   1 -17    7.33    1.05
  -1  -1  16   38.44    2.47
   1   1 -16   40.59    2.64
   1   1 -16   36.20    2.63
   1   1 -16   36.18    2.78
   1   1 -16   40.77    2.51
  -1  -1  16   30.85    2.50
  -1  -1  16   38.63    2.53
  -1  -1  15    5.46    1.17
   1   1 -15    6.16    1.12
   1   1 -15    9.38    1.45
  -1  -1  15    7.21    1.13
   1   1 -15    9.61    2.25
   1   1 -15   10.15    1.38
  -1  -1  15    4.01    0.96
   1   1 -15    6.01    1.29
   1   1 -15    7.07    2.07
   1   1 -14    0.24    0.55
   1   1 -14    0.16    0.77
   1   1 -14   -1.17    1.50
   1   1 -14   -0.30    0.66
   1   1 -14    0.68    0.74
  -1  -1  14    0.61    0.68
   1   1 -14    0.37    1.05
  -1  -1  14    0.12    0.53
  -1  -1  14    0.37    0.49
  -1  -1  14    0.80    1.11
   1   1 -13    1.92    0.73
  -1  -1  13    1.33    0.64
   1   1 -13    2.56    1.57
   1   1 -13    0.75    0.84
  -1  -1  13    1.52    0.72
   1   1 -13    2.44    1.40
   1   1 -13    1.28    0.61
  -1  -1  13    2.05    0.86
   1   1 -13    2.17    0.84
   1   1 -12  130.92    5.47
  -1  -1  12  147.00    7.82
   1   1 -12  150.61    6.55
  -1  -1  12  138.00    6.35
  -1  -1  12  143.60    7.48
   1   1 -12  156.99    8.72
   1   1 -12  144.28    8.65
  -1  -1  12  139.04    5.97
  -1  -1  12  142.97    6.39
  -1  -1  12  134.92    5.96
  -1  -1  11   68.58    3.94
   1   1 -11   69.68    4.00
  -1  -1  11   73.29    3.99
   1   1 -11   74.74    4.06
  -1  -1  11   79.72    5.11
   1   1 -11   77.00    5.82
   1   1 -11   79.08    3.88
  -1  -1  11   74.43    4.85
   1   1 -10   18.59    1.70
  -1  -1  10   17.98    2.05
   1   1 -10   14.40    1.42
  -1  -1  10   15.00    1.60
   1   1 -10   15.41    1.61
   1   1 -10   15.80    1.65
   1   1 -10   18.65    2.51
  -1  -1   9  293.49   11.44
  -1  -1   9  309.91   10.84
   1   1  -9  319.95   12.65
   1   1  -9  297.59   10.34
   1   1  -9  304.97   10.15
   1   1  -9  298.85   10.71
   1   1  -9  298.55   10.69
   1   1  -8   65.55    3.19
   1   1  -8   73.64    3.28
  -1  -1   8   72.07    3.53
   1   1  -8   79.62    4.71
  -1  -1   8   73.22    4.01
   1   1  -8   72.83    3.88
   1   1  -8   75.22    3.16
   1   1  -8   83.68    3.67
   1   1  -8   81.27    3.64
   1   1  -7   21.60    1.83
   1   1  -7   20.50    1.48
   1   1  -7   21.20    1.53
  -1  -1   7   21.45    1.80
   1   1  -7   19.17    1.32
   1   1  -7   19.37    1.51
   1   1  -7   19.79    1.57
  -1  -1   7   19.84    1.86
   1   1  -7   19.96    1.51
   1   1  -7   20.41    1.29
   1   1  -7   22.50    2.22
   1   1  -6   21.12    1.38
  -1  -1   6   25.15    1.87
   1   1  -6   19.50    1.38
   1   1  -6   24.68    1.54
   1   1  -6   23.74    1.75
  -1  -1   6   21.92    1.41
   1   1  -6   21.20    1.93
   1   1  -6   18.74    1.39
  -1  -1   6   22.48    1.47
  -1  -1   6   22.92    1.73
   1   1  -6   20.14    1.38
   1   1  -6   20.94    1.23
   1   1  -6   21.38    1.61
  -1  -1   5 1833.97   55.03
  -1  -1   5 1776.00   54.62
   1   1  -5 1881.53   54.95
   1   1  -5 1850.87   54.61
   1   1  -5 1822.10   54.54
   1   1  -5 1814.40   55.54
   1   1  -5 1836.01   54.79
   1   1  -5 1817.42   54.49
  -1  -1   4 8190.07  243.75
  -1  -1   4 8192.98  244.05
   1   1  -4 8403.23  243.41
   1   1  -4 7947.60  244.39
   1   1  -4 8540.34  243.73
   1   1  -4 8109.72  243.83
  -1  -1   3    2.85    0.42
   1   1  -3    3.03    0.56
  -1  -1   3    3.33    0.35
   1   1  -3    2.93    0.53
   1   1  -3    2.30    0.40
  -1  -1   3    3.22    0.40
  -1  -1   3    4.01    0.53
  -1  -1   2  608.57   17.07
  -1  -1   2  533.39   16.82
   1   1  -2  542.76   17.23
  -1  -1   2  606.13   17.29
   1   1  -2  584.49   17.26
   1   1  -2  564.21   17.38
   1   1  -2  563.68   17.12
  -1  -1   2  560.64   17.02
   1   1  -2  573.42   17.35
   1   1  -2  562.58   17.15
  -1  -1   1    0.91    0.13
  -1  -1   1    0.07    0.22
   1   1  -1    0.03    0.15
   1   1  -1    0.15    0.20
  -1  -1   1    0.63    0.13
   1   1  -1    1.38    0.15
   1   1   0   17.30    0.95
  -1  -1   0   17.09    0.99
   1   1   1  651.69   20.09
  -1  -1  -1  647.71   19.78
   1   1   2 6819.95  205.94
  -1  -1  -2 6791.21  205.54
   1   1   2 7005.69  205.26
   1   1   2 7050.25  205.94
  -1  -1  -2 7168.29  205.55
   1   1   3  162.74    6.02
  -1  -1  -3  157.62    5.52
  -1  -1  -3  161.47    5.62
   1   1   3  171.23    6.19
  -1  -1  -3  154.73    5.63
  -1  -1  -3  161.87    5.45
   1   1   3  159.99    5.92
   1   1   3  156.88    5.33
  -1  -1  -4   66.32    2.90
   1   1   4   61.77    3.39
  -1  -1  -4   63.88    2.76
   1   1   4   58.22    3.23
   1   1   4   61.55    3.14
   1   1   4   59.84    2.52
  -1  -1  -4   60.49    2.67
   1   1   4   60.33    3.36
   1   1   5  134.41    5.71
  -1  -1  -5  126.83    5.09
   1   1   5  140.09    5.98
  -1  -1  -5  137.07    5.27
  -1  -1  -5  133.24    5.06
   1   1   5  130.78    5.25
   1   1   5  131.60    5.93
  -1  -1  -5  128.01    4.83
  -1  -1  -5  139.53    5.16
   1   1   6  247.83    9.72
  -1  -1  -6  258.46    8.93
  -1  -1  -6  243.53    8.63
  -1  -1  -6  248.66    8.78
  -1  -1  -6  242.24    8.68
  -1  -1  -6  241.69    8.41
   1   1   6  243.15    9.48
   1   1   6  254.67    9.82
   1   1   6  239.47    8.69
   1   1   7   30.99    2.77
  -1  -1  -7   31.96    2.13
   1   1   7   33.87    2.79
  -1  -1  -7   29.64    2.03
   1   1   7   30.03    1.67
   1   1   7   31.92    2.01
   1   1   7   27.21    2.42
  -1  -1  -7   30.11    1.94
  -1  -1  -7   32.12    2.26
   1   1   8  506.27   17.50
  -1  -1  -8  588.60   18.51
   1   1   8  592.76   20.38
  -1  -1  -8  570.94   17.83
   1   1   8  574.90   19.71
  -1  -1  -8  569.60   18.75
   1   1   8  564.56   17.86
  -1  -1  -8  573.65   18.14
   1   1   8  562.32   19.79
  -1  -1  -8  550.97   18.31
  -1  -1  -9    7.27    1.21
   1   1   9    7.32    1.43
  -1  -1  -9    5.13    0.82
  -1  -1  -9    5.34    0.91
  -1  -1  -9    4.09    0.77
   1   1   9    4.08    1.05
  -1  -1  -9    3.45    0.96
  -1  -1  -9    5.90    0.96
   1   1   9    4.54    0.92
   1   1   9    3.99    1.27
  -1  -1  -9    4.99    1.01
   1   1   9    4.89    0.92
   1   1  10   18.04    1.60
   1   1  10   19.22    1.87
  -1  -1 -10   19.32    1.79
  -1  -1 -10   17.38    1.51
  -1  -1 -10   17.62    1.97
   1   1  10   19.02    1.62
   1   1  10   19.39    2.45
   1   1  10   20.36    1.91
  -1  -1 -10   20.35    1.94
   1   1  10   20.24    2.66
  -1  -1 -10   19.42    1.68
  -1  -1 -10   17.92    1.73
   1   1  10   16.38    2.00
  -1  -1 -10   19.23    1.60
  -1  -1 -11    2.01    0.74
  -1  -1 -11    2.37    0.81
   1   1  11    2.32    0.70
  -1  -1 -11    2.86    0.86
   1   1  11    0.53    0.76
  -1  -1 -11    2.19    0.69
   1   1  11    1.18    0.95
  -1  -1 -11    2.36    0.96
   1   1  11    2.69    1.02
   1   1  11    2.01    0.79
   1   1  11    2.95    0.90
   1   1  11    2.06    0.63
  -1  -1 -11    1.57    0.59
  -1  -1 -11    1.91    0.76
  -1  -1 -12    0.89    0.84
  -1  -1 -12    0.37    0.56
  -1  -1 -12    0.81    0.71
   1   1  12    0.98    0.67
   1   1  12    0.76    0.50
   1   1  12    0.58    0.65
   1   1  12    0.37    0.74
   1   1  12    0.10    0.49
  -1  -1 -12    2.00    1.36
  -1  -1 -12    0.10    0.39
   1   1  12    0.63    0.89
   1   1  12   -0.14    0.71
   1   1  13   11.13    2.19
   1   1  13   16.44    2.37
   1   1  13   14.19    1.40
  -1  -1 -13   17.65    1.85
   1   1  13   15.02    1.97
  -1  -1 -13   11.42    2.54
  -1  -1 -13   11.99    1.34
   1   1  13   11.39    1.56
  -1  -1 -13   15.24    2.66
  -1  -1 -14   81.28    4.59
  -1  -1 -14   77.86    4.05
   1   1  14   82.04    4.83
  -1  -1 -14   85.51    4.43
   1   1  14   83.79    4.39
  -1  -1 -15   39.44    2.16
  -1  -1 -15   45.42    2.81
   1   1  15   40.74    2.46
  -1  -1 -15   35.16    2.17
   1   1  15   37.71    2.76
  -1  -1 -15   42.77    2.54
   1   1  15   40.55    2.45
   1   1  16   73.88    3.60
   1   1  16   76.49    3.61
  -1  -1 -16   67.97    3.19
  -1  -1 -16   70.28    3.74
   1   1  17   29.94    1.83
  -1  -1 -17   28.23    1.44
  -1  -1 -17   31.22    1.99
  -1  -1 -17   32.68    1.94
  -1  -1 -18    1.02    0.35
  -1  -1 -18    0.79    0.33
  -1  -2  20   10.96    0.87
   1   2 -20   10.06    0.85
  -1  -2  19    1.39    0.41
  -1  -2  19    1.60    0.56
   1   2 -19    1.77    0.61
   1   2 -18   -0.10    0.52
  -1  -2  18   -0.11    0.44
   1   2 -18    0.25    0.47
  -1  -2  18    0.42    0.56
  -1  -2  18    0.78    0.50
   1   2 -18    0.55    0.40
  -1  -2  17   69.80    3.65
   1   2 -17   70.48    3.68
   1   2 -17   67.34    3.47
   1   2 -17   76.10    4.08
   1   2 -17   68.23    3.62
  -1  -2  16   45.64    2.95
  -1  -2  16   43.74    3.12
   1   2 -16   43.79    2.89
   1   2 -16   45.45    2.92
   1   2 -16   45.51    3.15
  -1  -2  16   44.46    2.62
  -1  -2  15   24.97    2.33
   1   2 -15   25.52    2.14
  -1  -2  15   26.25    2.01
   1   2 -15   26.42    2.38
   1   2 -15   24.33    3.40
   1   2 -15   22.58    1.78
   1   2 -15   19.12    1.99
   1   2 -15   22.31    3.37
  -1  -2  15   22.01    2.20
  -1  -2  14    0.46    0.57
  -1  -2  14   -0.31    0.70
   1   2 -14    0.14    0.69
   1   2 -14   -0.12    0.52
   1   2 -14    0.72    1.09
  -1  -2  14    0.40    0.57
  -1  -2  14    0.28    0.78
   1   2 -14    0.48    0.83
  -1  -2  14   -0.22    0.57
   1   2 -14   -0.10    0.44
  -1  -2  14    1.03    0.85
   1   2 -14    0.30    0.56
   1   2 -13   64.75    5.44
  -1  -2  13   62.15    3.78
   1   2 -13   53.14    3.60
  -1  -2  13   58.85    3.38
  -1  -2  13   58.13    3.63
  -1  -2  13   59.22    4.62
  -1  -2  13   55.83    3.20
   1   2 -13   62.15    5.43
   1   2 -13   59.31    3.36
   1   2 -13   48.78    2.94
  -1  -2  13   62.82    3.53
  -1  -2  13   53.21    4.55
   1   2 -13   56.17    3.25
  -1  -2  12    0.31    0.46
  -1  -2  12   -0.16    0.65
  -1  -2  12   -0.14    0.62
  -1  -2  12    0.82    0.53
   1   2 -12    0.36    0.52
   1   2 -12   -0.14    0.78
  -1  -2  12   -0.12    0.52
  -1  -2  12   -0.27    0.70
   1   2 -12    0.64    0.91
   1   2 -12    0.31    0.99
   1   2 -12    0.31    0.47
  -1  -2  12    0.74    0.84
  -1  -2  12   -0.70    0.83
   1   2 -11    2.24    1.13
   1   2 -11    1.36    1.05
   1   2 -11    1.32    0.69
   1   2 -11    1.26    0.76
  -1  -2  11    2.47    1.01
  -1  -2  11    1.98    0.74
   1   2 -11    2.76    0.71
  -1  -2  11    1.36    0.70
  -1  -2  11    1.46    0.72
   1   2 -10  515.39   16.98
   1   2 -10  537.42   19.84
  -1  -2  10  528.39   18.74
   1   2 -10  534.79   17.55
   1   2 -10  530.17   19.67
  -1  -2  10  508.40   17.76
   1   2 -10  536.58   18.05
   1   2 -10  529.06   17.53
   1   2  -9   75.09    4.87
   1   2  -9   81.11    3.45
   1   2  -9   75.63    4.98
  -1  -2   9   80.44    3.97
   1   2  -9   75.51    3.73
   1   2  -9   72.92    3.73
   1   2  -9   70.69    3.63
   1   2  -9   79.76    4.20
  -1  -2   9   82.33    4.49
   1   2  -9   74.30    3.70
   1   2  -8    1.56    0.62
   1   2  -8    1.35    0.48
   1   2  -8    1.33    0.46
   1   2  -8    1.97    0.68
   1   2  -8    0.92    0.54
   1   2  -8    0.69    0.76
   1   2  -8    1.42    0.65
   1   2  -8    1.39    0.62
  -1  -2   8    1.93    0.52
  -1  -2   8    1.17    0.67
   1   2  -8    1.57    0.66
   1   2  -8    1.34    0.55
   1   2  -8    1.05    0.80
   1   2  -7   16.31    1.47
   1   2  -7   18.20    1.64
  -1  -2   7   15.70    1.42
   1   2  -7   18.64    1.22
   1   2  -7   16.76    1.38
   1   2  -7   14.21    1.17
  -1  -2   7   16.43    1.33
   1   2  -7   21.12    1.65
   1   2  -7   15.04    1.28
   1   2  -7   17.24    1.94
   1   2  -7   17.12    1.38
   1   2  -7   20.06    2.02
  -1  -2   7   18.19    1.68
   1   2  -7   19.40    1.47
   1   2  -6 1023.86   30.70
   1   2  -6 1009.33   31.84
   1   2  -6 1021.17   31.02
   1   2  -6 1022.51   31.06
   1   2  -6  960.33   30.51
   1   2  -6 1027.84   30.59
  -1  -2   6  970.74   31.28
   1   2  -6 1019.26   30.67
   1   2  -6 1005.69   31.92
  -1  -2   6  966.95   30.88
   1   2  -6 1047.49   31.32
   1   2  -5  293.51    9.50
   1   2  -5  285.70   10.12
   1   2  -5  276.93    9.34
  -1  -2   5  272.20    9.38
   1   2  -5  286.86    9.63
   1   2  -5  283.35    9.17
   1   2  -5  257.54    9.37
   1   2  -5  278.60    9.05
  -1  -2   5  299.74    9.78
   1   2  -5  269.52    9.08
   1   2  -5  296.68    9.25
   1   2  -5  284.01   10.07
  -1  -2   4    4.01    0.49
  -1  -2   4    2.84    0.46
   1   2  -4    3.23    0.64
   1   2  -4    3.81    0.54
  -1  -2   4    3.54    0.62
  -1  -2   4    3.67    0.55
  -1  -2   4    3.58    0.53
   1   2  -4    2.48    0.61
   1   2  -4    3.49    0.48
   1   2  -3 1169.57   34.74
   1   2  -3 1170.11   34.94
  -1  -2   3 1249.90   34.97
   1   2  -3 1182.80   35.40
  -1  -2   3 1147.69   34.91
   1   2  -2  863.62   26.08
   1   2  -2  882.65   26.47
  -1  -2   2  886.74   26.36
   1   2  -2  855.63   26.36
  -1  -2   2  829.99   26.25
  -1  -2   2  872.13   25.71
   1   2  -1   61.80    2.58
  -1  -2   1   60.81    2.20
   1   2  -1   58.49    2.58
   1   2  -1   61.03    2.60
   1   2  -1   57.59    2.55
   1   2   0 3981.26  120.01
   1   2   0 4173.55  120.07
  -1  -2   0 4013.70  120.19
   1   2   1 3223.37  100.26
  -1  -2  -1 3557.56  100.57
  -1  -2  -1 3363.36  100.15
  -1  -2  -1 3423.22  100.08
   1   2   1 3388.53  100.68
  -1  -2  -2 2214.11   64.66
   1   2   2 2139.42   65.13
  -1  -2  -2 2087.07   64.35
   1   2   2 2155.00   65.16
  -1  -2  -2 2263.19   65.01
   1   2   2 2187.72   64.25
  -1  -2  -2 2167.04   64.66
   1   2   3  560.01   18.21
  -1  -2  -3  568.88   17.61
  -1  -2  -3  567.67   17.86
  -1  -2  -3  557.73   18.04
   1   2   3  570.77   17.38
   1   2   3  571.00   18.44
   1   2   3  562.23   18.67
   1   2   4    2.00    0.67
  -1  -2  -4    4.36    0.73
   1   2   4    2.54    0.46
   1   2   4    4.35    0.44
  -1  -2  -4    4.81    0.79
  -1  -2  -4    9.06    0.90
   1   2   4    6.76    0.68
   1   2   4    3.21    0.85
   1   2   5  535.17   16.75
  -1  -2  -5  520.61   16.38
   1   2   5  506.55   17.15
   1   2   5  502.34   17.50
   1   2   5  472.05   15.79
   1   2   5  511.00   15.60
  -1  -2  -5  496.44   16.20
   1   2   5  533.86   17.60
  -1  -2  -5  530.60   16.64
   1   2   6    9.44    0.80
   1   2   6    9.20    1.11
   1   2   6    8.55    0.72
   1   2   6    9.53    1.49
  -1  -2  -6   10.77    1.31
  -1  -2  -6   10.21    1.18
  -1  -2  -6    9.81    1.15
  -1  -2  -6    9.09    0.97
  -1  -2  -6    8.59    1.13
   1   2   6   10.46    1.43
  -1  -2  -6    9.21    0.86
   1   2   6    7.84    1.46
   1   2   7   29.57    2.07
  -1  -2  -7   29.27    2.24
  -1  -2  -7   33.13    2.43
  -1  -2  -7   28.03    1.72
   1   2   7   29.28    2.80
   1   2   7   29.24    2.57
   1   2   7   29.49    2.71
  -1  -2  -7   30.70    2.15
  -1  -2  -7   32.61    2.28
  -1  -2  -7   32.72    1.99
   1   2   8   -0.20    0.64
  -1  -2  -8    0.13    0.47
   1   2   8   -0.22    0.79
  -1  -2  -8    0.11    0.55
  -1  -2  -8   -0.14    0.42
   1   2   8    0.36    0.31
  -1  -2  -8    0.45    0.41
  -1  -2  -8   -0.14    0.60
   1   2   8   -0.18    0.65
  -1  -2  -9    0.30    0.53
   1   2   9    0.12    0.53
   1   2   9    0.76    0.81
   1   2   9   -0.21    0.70
  -1  -2  -9    0.67    0.51
  -1  -2  -9    0.25    0.62
   1   2   9    0.15    0.54
  -1  -2  -9    0.91    0.53
  -1  -2  -9    0.11    0.53
  -1  -2  -9   -0.12    0.46
   1   2   9    0.10    0.40
   1   2   9    0.11    0.48
  -1  -2  -9   -0.15    0.63
  -1  -2  -9    0.24    0.37
   1   2  10   16.15    1.97
   1   2  10   19.38    1.92
   1   2  10   20.72    1.77
   1   2  10   21.04    2.82
  -1  -2 -10   19.81    2.00
  -1  -2 -10   19.68    1.77
  -1  -2 -10   17.77    1.52
  -1  -2 -10   20.04    1.86
  -1  -2 -10   20.40    1.97
  -1  -2 -10   19.67    2.19
  -1  -2 -10   19.36    2.14
   1   2  10   19.19    2.42
  -1  -2 -11   73.45    4.52
  -1  -2 -11   59.63    3.23
   1   2  11   71.22    3.98
  -1  -2 -11   66.60    4.23
   1   2  11   69.41    4.41
  -1  -2 -11   69.56    3.93
  -1  -2 -11   62.85    3.56
   1   2  11   75.41    5.63
   1   2  11   69.77    3.61
   1   2  11   66.50    4.84
   1   2  12    0.42    0.69
  -1  -2 -12    0.84    0.73
   1   2  12    0.72    0.49
  -1  -2 -12    0.37    0.72
  -1  -2 -12    0.32    0.74
   1   2  12    0.25    0.60
  -1  -2 -12    1.44    0.70
   1   2  12    0.63    1.17
   1   2  12    0.92    0.86
  -1  -2 -13   75.79    4.22
  -1  -2 -13   78.94    4.14
   1   2  13   74.82    4.19
  -1  -2 -13   75.47    6.51
   1   2  13   74.00    5.20
  -1  -2 -13   81.50    4.59
   1   2  13   83.30    4.82
  -1  -2 -13   72.05    3.74
  -1  -2 -14    3.07    0.86
  -1  -2 -14    2.99    0.82
  -1  -2 -14    2.15    0.63
   1   2  14    0.71    0.34
   1   2  14    3.88    0.94
  -1  -2 -14    2.92    0.96
   1   2  14    3.01    0.90
  -1  -2 -15    1.20    0.54
  -1  -2 -15    1.46    0.51
  -1  -2 -15    1.51    0.76
   1   2  15    1.81    0.69
  -1  -2 -15    1.88    0.80
   1   2  16   27.21    1.68
  -1  -2 -16   23.22    1.09
   1   2  17    4.90    0.61
   1   2  17    4.77    0.64
  -1  -2 -17    5.14    0.71
  -1  -2 -17    5.28    0.76
   1   3 -20    8.88    0.81
  -1  -3  20    8.77    0.79
   1   3 -20    7.89    0.70
  -1  -3  19    2.62    0.57
   1   3 -19    2.15    0.50
  -1  -3  19    2.50    0.62
   1   3 -19    1.93    0.58
   1   3 -18    5.76    0.92
   1   3 -18    4.98    0.96
  -1  -3  18    4.66    0.90
   1   3 -18    3.18    0.70
  -1  -3  17   11.39    1.48
  -1  -3  17    9.34    1.27
  -1  -3  17    8.94    1.35
   1   3 -17   12.26    1.35
   1   3 -17    9.42    1.41
   1   3 -17   10.39    1.02
   1   3 -17    9.32    1.26
  -1  -3  16   85.84    4.59
   1   3 -16   74.88    4.09
   1   3 -16   79.38    3.80
  -1  -3  16   79.08    4.63
  -1  -3  16   81.62    4.37
   1   3 -16   87.47    4.69
  -1  -3  16   81.93    4.48
   1   3 -16   75.09    6.24
   1   3 -15  151.12    6.21
   1   3 -15  138.21    8.89
  -1  -3  15  153.42    6.38
  -1  -3  15  153.44    6.79
   1   3 -15  152.63    6.59
   1   3 -15  159.11    9.63
  -1  -3  15  155.25    6.95
   1   3 -15  149.40    6.94
  -1  -3  15  141.84    7.06
  -1  -3  15  154.54    6.95
   1   3 -14  170.58    7.08
   1   3 -14  178.18   10.21
  -1  -3  14  187.10    7.55
   1   3 -14  188.91    7.31
  -1  -3  14  171.87    8.10
   1   3 -14  184.76    7.50
  -1  -3  14  187.76    7.99
   1   3 -14  213.44   11.09
  -1  -3  14  180.12    7.71
  -1  -3  14  193.09    8.07
   1   3 -14  183.57    7.54
   1   3 -13    0.99    1.06
   1   3 -13    0.91    0.80
  -1  -3  13    0.80    0.65
   1   3 -13    0.69    0.90
   1   3 -13    1.75    0.77
   1   3 -13    1.67    0.61
  -1  -3  13    1.35    0.83
  -1  -3  13    0.90    0.72
  -1  -3  13    1.90    0.73
   1   3 -13    1.43    0.72
  -1  -3  13    1.33    1.03
   1   3 -12  154.89    8.67
   1   3 -12  137.04    6.47
  -1  -3  12  148.66    7.90
   1   3 -12  148.02    6.16
   1   3 -12  145.53    6.11
   1   3 -12  147.55    5.99
  -1  -3  12  143.49    6.52
   1   3 -12  149.50    8.48
  -1  -3  12  145.68    6.57
   1   3 -12  145.09    6.47
  -1  -3  12  140.96    6.29
  -1  -3  12  151.23    6.87
  -1  -3  11  762.15   26.15
  -1  -3  11  789.13   25.84
   1   3 -11  753.30   26.44
  -1  -3  11  805.33   25.59
   1   3 -11  805.18   25.87
   1   3 -11  850.16   28.76
   1   3 -11  831.87   28.51
  -1  -3  11  805.38   26.34
   1   3 -11  837.58   25.39
  -1  -3  11  765.04   27.42
   1   3 -11  793.41   25.76
   1   3 -11  787.28   25.12
   1   3 -10   45.37    2.49
   1   3 -10   39.88    2.71
  -1  -3  10   42.76    3.34
  -1  -3  10   40.17    2.88
   1   3 -10   47.15    3.92
   1   3 -10   46.65    3.91
   1   3 -10   42.01    2.69
   1   3 -10   34.30    2.60
   1   3  -9   34.93    3.19
   1   3  -9   35.43    2.56
   1   3  -9   35.27    2.11
   1   3  -9   33.14    2.29
   1   3  -9   33.52    2.54
   1   3  -9   38.03    2.86
   1   3  -9   31.19    3.04
   1   3  -9   32.36    2.32
  -1  -3   9   35.16    2.84
   1   3  -9   34.86    2.38
  -1  -3   9   34.28    2.06
  -1  -3   8  199.57    8.02
   1   3  -8  201.18    7.88
   1   3  -8  192.40    7.11
   1   3  -8  188.78    8.53
  -1  -3   8  168.17    7.33
   1   3  -8  191.23    8.44
   1   3  -8  191.04    7.34
   1   3  -8  191.47    7.49
   1   3  -8  191.87    6.81
   1   3  -8  191.63    7.57
   1   3  -8  193.43    7.15
   1   3  -7  933.87   29.86
   1   3  -7  948.59   29.97
   1   3  -7  898.39   29.07
   1   3  -7  911.96   28.10
   1   3  -7  913.75   28.35
  -1  -3   7  908.78   29.28
   1   3  -7  942.64   28.89
  -1  -3   7  928.67   28.55
  -1  -3   7  900.88   29.51
  -1  -3   7  899.22   28.82
   1   3  -7  951.86   28.82
   1   3  -7  906.18   28.40
  -1  -3   6  313.33   10.06
   1   3  -6  314.43   10.58
   1   3  -6  338.83   11.06
   1   3  -6  324.50   11.75
   1   3  -6  322.62   10.89
  -1  -3   6  331.57   11.08
  -1  -3   6  314.24   11.34
  -1  -3   6  318.31   11.59
   1   3  -6  307.59   11.18
   1   3  -6  331.56   10.69
   1   3  -6  320.25   11.74
   1   3  -6  336.71   11.04
   1   3  -5  511.31   17.07
  -1  -3   5  535.22   16.35
   1   3  -5  513.96   15.95
  -1  -3   5  517.88   15.93
   1   3  -5  501.29   16.42
   1   3  -5  511.86   16.04
   1   3  -5  513.95   16.39
  -1  -3   5  486.28   15.64
  -1  -3   5  507.71   17.01
   1   3  -5  513.64   16.06
   1   3  -5  545.97   17.17
   1   3  -4    8.81    0.87
   1   3  -4    8.97    0.82
  -1  -3   4   10.83    1.23
   1   3  -4    8.31    0.92
   1   3  -4    8.65    0.76
  -1  -3   4   10.14    0.75
   1   3  -4    7.26    0.99
   1   3  -4    8.12    1.03
  -1  -3   4   11.90    0.90
   1   3  -4    9.02    0.94
   1   3  -4    9.00    0.81
  -1  -3   4    7.21    0.83
  -1  -3   3   68.81    2.72
   1   3  -3   71.15    2.88
   1   3  -3   69.55    2.79
  -1  -3   3   75.57    3.11
  -1  -3   3   72.57    2.65
   1   3  -3   72.55    3.33
   1   3  -3   68.45    2.77
   1   3  -3   72.29    3.13
  -1  -3   3   65.07    3.06
   1   3  -2   29.96    1.42
   1   3  -2   28.64    1.42
  -1  -3   2   28.59    1.54
   1   3  -2   25.77    1.34
  -1  -3   2   27.78    1.72
   1   3  -2   27.63    1.76
   1   3  -2   26.66    1.68
   1   3  -2   26.59    1.65
   1   3  -2   25.60    1.71
   1   3  -2   26.94    1.72
  -1  -3   2   26.00    1.40
  -1  -3   1  100.74    3.78
   1   3  -1  105.84    3.74
   1   3  -1  102.65    4.16
  -1  -3   1   96.78    3.79
   1   3  -1  112.50    4.26
   1   3  -1  108.13    4.28
   1   3  -1  106.08    4.21
  -1  -3   0   30.29    1.51
   1   3   0   30.38    1.89
   1   3   0   29.95    1.80
  -1  -3   0   29.75    1.99
  -1  -3   0   30.83    1.63
   1   3   0   29.59    1.77
   1   3   1  122.76    5.01
   1   3   1  117.41    4.63
   1   3   1  123.76    5.05
  -1  -3  -1  118.35    4.41
  -1  -3  -1  118.06    4.99
  -1  -3  -1  114.27    5.02
  -1  -3  -1  120.71    4.53
  -1  -3  -2   12.32    1.11
   1   3   2   14.92    1.40
  -1  -3  -2   14.82    1.21
   1   3   2   12.56    0.86
   1   3   2   15.79    1.52
  -1  -3  -2   12.74    1.35
  -1  -3  -2   11.92    1.27
  -1  -3  -3   91.65    4.38
   1   3   3   90.12    3.77
  -1  -3  -3   95.75    4.00
   1   3   3   90.37    4.42
   1   3   3   93.89    4.62
   1   3   3   92.85    3.47
   1   3   3   91.61    4.29
  -1  -3  -3   89.61    4.27
   1   3   4    1.06    0.71
  -1  -3  -4    0.96    0.60
   1   3   4    1.75    0.45
   1   3   4    0.74    0.57
   1   3   4    2.61    0.76
   1   3   4    0.98    0.62
   1   3   4    0.82    0.25
  -1  -3  -4    3.30    0.62
  -1  -3  -4    0.44    0.56
   1   3   5  294.29   11.07
   1   3   5  286.39    9.88
  -1  -3  -5  289.95   10.24
   1   3   5  308.39   11.51
   1   3   5  317.02   10.83
   1   3   5  290.06    9.70
   1   3   5  296.13    9.38
   1   3   5  306.37   11.56
  -1  -3  -5  307.26   10.65
   1   3   6   44.72    2.79
   1   3   6   38.84    3.00
   1   3   6   45.12    3.44
  -1  -3  -6   43.19    2.12
   1   3   6   44.96    1.95
  -1  -3  -6   45.09    3.00
  -1  -3  -6   42.30    2.61
  -1  -3  -6   40.94    2.77
  -1  -3  -7   14.56    1.15
  -1  -3  -7   13.17    1.61
  -1  -3  -7   13.85    1.68
   1   3   7   11.80    1.36
  -1  -3  -7   16.28    1.86
   1   3   7   18.07    1.91
  -1  -3  -7   13.93    1.28
   1   3   7   12.86    1.96
  -1  -3  -7   14.89    1.58
   1   3   7   12.12    1.72
  -1  -3  -8   43.42    2.30
   1   3   8   46.49    2.77
   1   3   8   46.15    2.85
  -1  -3  -8   42.39    3.13
   1   3   8   46.22    3.17
  -1  -3  -8   43.41    3.17
  -1  -3  -8   43.48    3.36
   1   3   8   41.58    3.25
   1   3   8   48.16    3.97
  -1  -3  -8   41.91    2.89
  -1  -3  -8   47.58    2.87
  -1  -3  -8   44.36    2.59
   1   3   9  176.30    7.16
  -1  -3  -9  153.69    7.39
  -1  -3  -9  171.03    7.37
  -1  -3  -9  161.77    7.94
  -1  -3  -9  172.44    7.05
   1   3   9  168.73    7.62
   1   3   9  163.98    6.86
  -1  -3  -9  171.04    7.73
   1   3   9  180.00    9.07
  -1  -3  -9  166.05    6.66
   1   3   9  179.54    8.39
   1   3   9  182.99    8.26
   1   3  10   38.96    3.55
  -1  -3 -10   41.09    3.40
   1   3  10   48.05    3.44
   1   3  10   41.89    2.73
  -1  -3 -10   38.87    3.23
  -1  -3 -10   44.92    2.98
  -1  -3 -10   43.03    3.11
   1   3  10   40.73    3.52
   1   3  10   38.71    2.83
  -1  -3 -10   39.37    2.57
   1   3  10   39.08    3.93
  -1  -3 -11    7.18    1.43
  -1  -3 -11    7.41    1.50
   1   3  11    7.36    1.56
   1   3  11    6.97    1.09
  -1  -3 -11    8.68    1.35
   1   3  11    5.81    1.65
   1   3  11    7.12    1.43
  -1  -3 -11    6.99    0.99
  -1  -3 -11    6.88    1.32
  -1  -3 -11    6.00    1.01
   1   3  11    6.36    1.21
  -1  -3 -12   28.21    2.43
  -1  -3 -12   31.90    2.12
   1   3  12   29.45    2.36
   1   3  12   24.36    2.82
   1   3  12   31.49    2.54
   1   3  12   28.88    2.15
  -1  -3 -12   27.43    2.54
  -1  -3 -12   31.89    2.91
  -1  -3 -13    0.61    0.71
  -1  -3 -13    0.13    0.68
   1   3  13   -0.60    0.67
   1   3  13    0.41    0.51
  -1  -3 -13    0.13    0.63
   1   3  13    1.45    0.75
  -1  -3 -13    0.75    0.46
   1   3  14    3.43    0.82
  -1  -3 -14    5.85    1.00
  -1  -3 -14    5.08    1.04
  -1  -3 -14    3.78    0.99
  -1  -3 -14    3.95    0.64
   1   3  14    3.27    0.90
  -1  -3 -15   23.37    1.97
   1   3  15   27.36    1.86
  -1  -3 -15   25.16    1.77
   1   3  15   26.79    1.97
  -1  -3 -16   57.35    2.42
   1   3  16   55.19    2.18
   1   3  16   49.85    1.83
  -1  -3 -16   52.70    2.18
  -1  -3 -17    4.63    0.59
   1   3  17    4.10    0.49
  -1  -3 -17    2.96    0.48
   1   4 -20    1.83    0.42
  -1  -4  20    2.33    0.46
   1   4 -19    0.16    0.43
   1   4 -19    0.04    0.08
   1   4 -18   23.18    1.60
  -1  -4  18   20.49    1.80
   1   4 -18   19.93    1.30
   1   4 -18   22.02    1.89
   1   4 -18   22.27    1.76
   1   4 -18   20.28    1.65
  -1  -4  18   23.76    1.87
  -1  -4  17   43.92    2.93
   1   4 -17   42.12    2.40
   1   4 -17   37.75    2.42
  -1  -4  17   33.85    2.61
  -1  -4  17   40.98    2.91
   1   4 -17   41.90    2.69
  -1  -4  17   40.87    2.82
   1   4 -17   39.99    2.85
  -1  -4  16    0.14    0.73
   1   4 -16   -0.20    0.51
  -1  -4  16    1.00    0.75
  -1  -4  16    0.32    0.68
  -1  -4  16    0.20    0.51
   1   4 -16    0.24    0.71
  -1  -4  16    0.44    0.76
   1   4 -16    0.44    0.77
   1   4 -15  768.33   25.00
   1   4 -15  732.88   24.65
  -1  -4  15  774.76   25.59
  -1  -4  15  773.30   25.66
  -1  -4  15  792.98   25.53
   1   4 -15  808.51   29.03
  -1  -4  15  783.76   25.90
   1   4 -15  764.91   25.17
  -1  -4  15  768.18   24.95
   1   4 -14   67.79    3.70
   1   4 -14   74.88    6.04
   1   4 -14   64.26    3.52
  -1  -4  14   70.42    3.94
  -1  -4  14   70.91    4.41
   1   4 -14   66.28    3.83
   1   4 -14   62.59    3.71
  -1  -4  14   70.28    4.28
  -1  -4  14   75.26    4.18
   1   4 -14   70.38    5.80
  -1  -4  14   70.72    4.23
  -1  -4  13   15.92    1.78
  -1  -4  13   13.50    1.74
  -1  -4  13   15.31    2.32
   1   4 -13   14.14    2.60
   1   4 -13   16.44    1.67
  -1  -4  13   16.66    1.98
  -1  -4  13   15.77    1.76
   1   4 -13   16.29    1.66
  -1  -4  13   15.27    1.96
   1   4 -13   16.28    1.86
   1   4 -13   22.74    3.14
   1   4 -13   18.67    1.59
  -1  -4  13   21.20    2.28
   1   4 -13   18.18    1.77
   1   4 -12   39.96    2.50
  -1  -4  12   39.70    3.17
   1   4 -12   41.09    2.70
   1   4 -12   40.67    3.44
  -1  -4  12   49.96    3.05
   1   4 -12   40.80    4.07
   1   4 -12   40.77    4.14
  -1  -4  12   41.61    2.90
  -1  -4  12   47.08    3.95
   1   4 -12   39.80    2.92
   1   4 -12   39.63    2.59
   1   4 -12   42.26    2.75
  -1  -4  11  145.72    6.25
  -1  -4  11  144.58    6.23
   1   4 -11  146.06    8.08
  -1  -4  11  132.67    6.16
   1   4 -11  138.12    7.93
   1   4 -11  118.70    6.57
   1   4 -11  148.14    6.31
   1   4 -11  136.05    5.87
   1   4 -11  138.83    5.71
   1   4 -11  139.76    6.18
   1   4 -11  155.03    5.97
  -1  -4  11  136.28    6.53
   1   4 -11  138.14    6.50
   1   4 -10   52.52    2.82
  -1  -4  10   45.04    2.60
   1   4 -10   50.86    3.63
   1   4 -10   53.88    3.39
  -1  -4  10   47.33    3.02
   1   4 -10   51.98    3.07
   1   4 -10   48.87    4.09
   1   4 -10   51.94    4.25
   1   4 -10   48.42    3.45
   1   4 -10   51.42    3.05
   1   4 -10   51.22    2.90
  -1  -4   9   21.85    1.86
   1   4  -9   21.68    2.08
   1   4  -9   19.22    2.34
   1   4  -9   20.58    2.38
   1   4  -9   19.23    1.54
   1   4  -9   18.83    1.68
   1   4  -9   16.76    1.63
   1   4  -9   19.58    1.90
   1   4  -9   17.54    1.96
   1   4  -8   74.97    3.27
   1   4  -8   66.51    3.72
   1   4  -8   68.68    3.36
   1   4  -8   72.22    3.97
   1   4  -8   64.69    4.29
   1   4  -8   76.58    3.55
  -1  -4   8   72.60    3.66
  -1  -4   8   65.84    2.78
   1   4  -8   66.36    4.43
   1   4  -8   77.00    4.07
   1   4  -8   72.65    3.46
   1   4  -7  120.82    4.85
   1   4  -7  121.90    5.29
  -1  -4   7  115.05    4.38
  -1  -4   7  117.20    5.36
   1   4  -7  127.39    4.88
  -1  -4   7  122.00    5.93
   1   4  -7  126.37    4.73
   1   4  -7  119.22    4.90
   1   4  -7  115.41    5.87
   1   4  -7  137.86    5.65
   1   4  -7  124.55    5.39
   1   4  -6  480.28   15.41
   1   4  -6  467.39   15.28
   1   4  -6  489.49   15.85
  -1  -4   6  510.97   16.81
  -1  -4   6  489.45   15.24
  -1  -4   6  465.18   15.00
   1   4  -6  486.64   16.04
  -1  -4   6  484.59   15.93
   1   4  -6  478.34   15.39
   1   4  -6  481.11   16.65
   1   4  -5   44.72    2.47
   1   4  -5   44.47    2.94
   1   4  -5   47.86    2.98
  -1  -4   5   47.91    2.17
  -1  -4   5   43.94    2.58
   1   4  -5   46.54    2.26
  -1  -4   5   46.15    2.53
   1   4  -5   44.07    2.27
   1   4  -5   45.81    2.65
  -1  -4   5   49.20    2.24
  -1  -4   5   48.08    3.07
   1   4  -4   36.31    2.16
  -1  -4   4   28.71    1.98
   1   4  -4   31.95    1.87
  -1  -4   4   33.27    1.60
   1   4  -4   32.87    1.76
   1   4  -4   30.75    1.70
  -1  -4   4   29.67    1.49
  -1  -4   4   31.04    1.67
   1   4  -4   32.27    2.27
  -1  -4   4   28.93    2.30
  -1  -4   3  174.96    5.89
  -1  -4   3  240.62    7.51
   1   4  -3  242.53    7.76
   1   4  -3  222.87    6.95
  -1  -4   3  237.97    8.05
  -1  -4   3  239.31    8.09
   1   4  -3  234.98    6.83
   1   4  -3  230.32    7.49
  -1  -4   3  176.29    5.88
  -1  -4   3  223.35    6.81
   1   4  -3  219.74    6.81
   1   4  -3  237.51    7.79
   1   4  -3  231.95    7.56
  -1  -4   3  232.77    7.56
   1   4  -2   10.44    1.10
  -1  -4   2    6.76    1.08
   1   4  -2    5.73    0.81
   1   4  -2    7.91    0.96
   1   4  -2    5.73    0.89
  -1  -4   2    7.12    1.08
   1   4  -2    7.76    0.95
   1   4  -2    8.78    0.78
   1   4  -2    7.02    0.98
  -1  -4   2    6.84    0.98
  -1  -4   2    5.37    0.97
  -1  -4   2    6.54    0.71
  -1  -4   2    6.63    0.74
  -1  -4   1   20.52    1.81
  -1  -4   1   20.47    1.19
   1   4  -1   18.83    1.51
  -1  -4   1   18.18    1.74
   1   4  -1   20.29    1.65
  -1  -4   1   20.93    1.34
  -1  -4   1   15.64    1.63
   1   4  -1   18.56    1.51
   1   4  -1   18.58    1.23
   1   4  -1   21.13    1.54
  -1  -4   1   21.09    1.37
   1   4  -1   22.91    1.75
  -1  -4   1   22.22    1.41
   1   4  -1   22.79    1.11
   1   4   0   32.56    1.45
   1   4   0   41.00    2.49
  -1  -4   0   39.73    2.62
  -1  -4   0   39.84    2.07
   1   4   0   37.72    2.24
  -1  -4   0   33.92    2.46
   1   4   0   33.11    2.09
   1   4   0   34.96    2.08
   1   4   0   38.80    2.41
  -1  -4   0   40.34    2.60
  -1  -4  -1   -0.12    0.48
   1   4   1    0.43    0.43
   1   4   1    0.11    0.16
  -1  -4  -1   -0.12    0.43
   1   4   1    0.54    0.25
  -1  -4  -1    0.37    0.54
   1   4   1    0.49    0.36
  -1  -4  -1    0.13    0.35
  -1  -4  -1    0.21    0.40
   1   4   1    0.35    0.32
  -1  -4  -2  279.13   10.22
   1   4   2  253.83    9.05
  -1  -4  -2  262.59    9.34
  -1  -4  -2  275.90   10.16
   1   4   2  260.76    8.60
  -1  -4  -2  265.84    9.27
   1   4   2  280.35    9.99
   1   4   2  281.87    8.78
   1   4   2  260.07    9.34
  -1  -4  -3  241.62    8.35
   1   4   3  214.25    8.86
   1   4   3  212.24    7.75
  -1  -4  -3  237.63    9.04
   1   4   3  232.59    8.78
   1   4   3  225.20    7.10
  -1  -4  -3  222.79    7.84
   1   4   3  227.78    8.15
   1   4   3  238.53    7.91
  -1  -4  -3  220.54    9.03
   1   4   4  471.32   16.83
  -1  -4  -4  462.75   15.49
   1   4   4  482.59   14.55
   1   4   4  461.28   15.50
   1   4   4  469.83   16.42
   1   4   4  450.65   16.23
  -1  -4  -4  491.56   16.89
  -1  -4  -4  478.31   16.67
  -1  -4  -4  478.08   16.02
   1   4   4  520.34   15.75
   1   4   5  172.02    7.11
   1   4   5  175.69    7.81
  -1  -4  -5  170.15    6.38
  -1  -4  -5  160.48    7.46
   1   4   5  163.39    6.15
   1   4   5  177.91    6.79
   1   4   5  159.13    5.43
  -1  -4  -5  173.76    6.96
   1   4   6  361.91   13.00
  -1  -4  -6  345.54   12.41
   1   4   6  375.78   14.32
   1   4   6  376.03   13.20
  -1  -4  -6  370.55   13.69
  -1  -4  -6  364.29   13.18
   1   4   7  157.16    7.61
   1   4   7  174.78    7.39
  -1  -4  -7  176.61    7.49
   1   4   7  154.15    6.63
  -1  -4  -7  168.58    6.98
   1   4   7  162.15    7.24
  -1  -4  -7  174.05    6.79
   1   4   7  164.31    6.74
  -1  -4  -7  173.20    6.35
  -1  -4  -7  149.95    7.72
  -1  -4  -7  158.68    7.59
  -1  -4  -7  158.49    6.60
   1   4   7  166.42    8.34
   1   4   8    3.36    1.24
  -1  -4  -8    2.96    1.02
   1   4   8    4.75    1.08
  -1  -4  -8    5.39    1.23
   1   4   8    3.62    1.08
  -1  -4  -8    3.73    0.93
  -1  -4  -8    4.07    0.91
  -1  -4  -8    4.31    1.14
  -1  -4  -8    3.27    0.73
   1   4   8    3.26    0.79
   1   4   8    4.19    0.92
  -1  -4  -8    4.64    1.02
   1   4   8    4.32    1.06
   1   4   9  103.81    5.87
  -1  -4  -9   95.29    4.71
  -1  -4  -9   82.88    5.16
   1   4   9   89.81    6.24
  -1  -4  -9   96.23    4.13
   1   4   9   92.82    5.40
  -1  -4  -9   91.47    4.72
   1   4   9   91.76    4.73
   1   4   9   90.32    4.46
  -1  -4  -9  102.76    5.50
  -1  -4  -9   92.41    4.93
  -1  -4  -9   89.60    4.18
  -1  -4  -9   93.89    5.71
  -1  -4 -10   46.45    3.14
   1   4  10   47.33    3.04
   1   4  10   50.28    3.30
  -1  -4 -10   45.85    3.63
  -1  -4 -10   53.04    3.88
   1   4  10   45.24    3.83
  -1  -4 -10   48.96    2.67
  -1  -4 -10   52.63    3.51
  -1  -4 -10   49.66    3.33
  -1  -4 -10   48.07    3.92
   1   4  10   50.79    3.10
  -1  -4 -11   44.50    3.05
  -1  -4 -11   48.27    3.66
   1   4  11   44.39    4.27
   1   4  11   43.68    3.69
  -1  -4 -11   43.00    2.46
   1   4  11   44.03    3.08
  -1  -4 -11   45.54    3.32
  -1  -4 -11   44.12    3.60
   1   4  11   45.40    2.90
  -1  -4 -11   43.46    3.10
   1   4  11   44.00    2.91
   1   4  12   12.67    1.46
  -1  -4 -12   16.89    1.82
  -1  -4 -12   17.62    2.00
   1   4  12   14.97    1.58
   1   4  12   16.40    1.82
  -1  -4 -12   14.08    2.00
  -1  -4 -12   14.99    1.74
   1   4  13    4.80    0.92
   1   4  13    3.19    0.68
   1   4  13    3.69    0.90
  -1  -4 -13    2.81    1.01
   1   4  13    3.57    0.68
   1   4  14    0.08    0.45
  -1  -4 -14    0.36    0.59
   1   4  14   -0.10    0.43
  -1  -4 -15    0.07    0.42
  -1  -4 -15   -0.09    0.53
   1   4  15   -0.16    0.45
  -1  -4 -15    0.32    0.43
   1   4  15    0.27    0.37
  -1  -4 -16   61.09    2.79
   1   4  16   60.30    2.71
  -1  -4 -16   63.78    2.71
  -1  -5  20   12.89    0.88
  -1  -5  20   11.76    0.82
  -1  -5  19    0.07    0.42
   1   5 -19   -0.13    0.35
   1   5 -19    0.16    0.40
  -1  -5  18  154.11    4.44
   1   5 -18  149.57    3.43
   1   5 -18  146.54    4.03
   1   5 -18  146.88    4.03
  -1  -5  17   29.96    2.41
   1   5 -17   30.62    2.43
  -1  -5  17   31.47    2.48
   1   5 -17   32.38    2.01
   1   5 -17   32.30    2.31
  -1  -5  17   30.88    2.45
  -1  -5  17   28.62    2.34
   1   5 -17   33.90    2.20
  -1  -5  16    2.48    0.91
   1   5 -16    2.25    0.82
  -1  -5  16    1.61    0.76
  -1  -5  16    1.84    0.77
   1   5 -16    2.73    0.83
  -1  -5  16    2.73    0.94
  -1  -5  15  152.15    6.71
   1   5 -15  149.05    6.37
  -1  -5  15  131.74    6.69
   1   5 -15  143.18    8.89
   1   5 -15  137.72    6.15
   1   5 -15  130.04    8.36
  -1  -5  15  136.40    6.66
  -1  -5  15  136.86    6.24
  -1  -5  14    1.36    0.67
   1   5 -14    1.07    0.66
  -1  -5  14    1.42    0.78
  -1  -5  14    0.34    0.79
  -1  -5  14   -0.42    0.66
   1   5 -14    2.36    1.25
   1   5 -14    1.45    0.76
   1   5 -13  264.25    9.74
  -1  -5  13  253.38    9.97
   1   5 -13  255.24    9.08
  -1  -5  13  243.79    9.95
   1   5 -13  255.75   12.34
  -1  -5  13  245.87    9.87
   1   5 -13  262.52    9.57
   1   5 -13  254.25   11.21
   1   5 -13  229.68    9.34
   1   5 -13  254.17    9.43
  -1  -5  13  254.32   10.58
   1   5 -12    1.41    0.67
  -1  -5  12    1.16    0.52
   1   5 -12    0.60    0.96
  -1  -5  12    0.53    0.59
  -1  -5  12    0.91    0.77
   1   5 -12    0.58    0.53
  -1  -5  12    1.23    0.88
   1   5 -12    0.34    0.57
   1   5 -12    0.11    0.49
   1   5 -12    0.74    0.72
   1   5 -12    0.66    0.78
   1   5 -12    1.17    0.65
  -1  -5  12    0.14    0.64
  -1  -5  12    0.71    0.72
   1   5 -11   27.50    2.52
  -1  -5  11   24.72    2.14
   1   5 -11   20.35    2.37
  -1  -5  11   22.85    2.13
  -1  -5  11   25.51    2.07
   1   5 -11   19.84    1.82
  -1  -5  11   22.56    2.14
  -1  -5  11   25.78    2.22
   1   5 -11   23.58    1.96
  -1  -5  11   19.89    2.22
  -1  -5  11   17.85    2.29
   1   5 -11   23.38    1.92
   1   5 -11   20.84    2.80
   1   5 -11   24.32    1.85
   1   5 -11   21.87    1.84
  -1  -5  10    7.04    1.21
  -1  -5  10   11.03    1.31
  -1  -5  10    9.57    1.36
   1   5 -10    9.49    1.16
   1   5 -10    8.22    1.76
   1   5 -10   10.56    1.42
  -1  -5  10    8.66    1.39
   1   5 -10   14.74    1.87
   1   5 -10   10.51    1.19
   1   5 -10   10.49    1.61
   1   5  -9   44.56    2.59
   1   5  -9   48.49    3.34
  -1  -5   9   48.39    2.73
   1   5  -9   48.29    3.86
   1   5  -9   52.00    3.50
   1   5  -9   42.55    2.86
  -1  -5   9   39.99    2.93
   1   5  -9   50.81    2.69
   1   5  -9   47.72    2.76
   1   5  -9   48.50    3.87
   1   5  -9   47.07    3.23
  -1  -5   8  227.42    8.21
   1   5  -8  219.90    8.22
   1   5  -8  234.19    9.11
  -1  -5   8  226.95    8.90
   1   5  -8  215.06    8.98
   1   5  -8  226.66    9.94
   1   5  -8  245.29    8.16
   1   5  -8  224.36    9.76
   1   5  -8  227.50    8.55
  -1  -5   8  212.44    9.63
  -1  -5   8  225.20    7.80
   1   5  -7  625.04   19.88
   1   5  -7  644.19   21.68
   1   5  -7  664.34   20.89
   1   5  -7  651.38   21.71
  -1  -5   7  639.32   19.85
  -1  -5   7  616.95   19.63
  -1  -5   7  642.59   20.81
   1   5  -7  642.01   20.02
   1   5  -7  620.04   20.60
   1   5  -7  627.79   20.86
  -1  -5   7  611.76   21.68
   1   5  -7  578.75   20.03
   1   5  -6  492.36   15.23
  -1  -5   6  470.91   14.99
  -1  -5   6  459.63   14.66
   1   5  -6  472.68   15.63
   1   5  -6  474.65   15.12
  -1  -5   6  449.98   14.53
  -1  -5   6  491.74   16.93
   1   5  -6  502.99   16.72
   1   5  -6  470.94   16.01
  -1  -5   6  474.49   15.82
  -1  -5   6  491.60   15.02
  -1  -5   6  463.21   15.93
  -1  -5   6  445.76   14.65
  -1  -5   5    3.30    0.97
  -1  -5   5    2.08    0.71
   1   5  -5    3.25    0.68
   1   5  -5    3.00    0.65
  -1  -5   5    2.51    0.53
  -1  -5   5    3.18    0.62
   1   5  -5    2.11    0.68
   1   5  -5    2.90    0.85
  -1  -5   5    2.42    0.47
  -1  -5   5    2.64    0.47
   1   5  -5    3.16    0.65
  -1  -5   4  511.19   14.30
  -1  -5   4  375.73   12.42
   1   5  -4  502.73   13.64
   1   5  -4  494.37   14.49
   1   5  -4  532.69   15.15
   1   5  -4  525.11   14.98
  -1  -5   4  517.82   14.83
  -1  -5   4  478.91   15.44
  -1  -5   4  367.56   12.40
  -1  -5   4  496.25   13.70
  -1  -5   4  498.36   13.41
   1   5  -3  145.55    6.25
   1   5  -3  157.32    6.25
  -1  -5   3  145.62    6.70
   1   5  -3  145.46    6.34
   1   5  -3  138.79    5.96
  -1  -5   3  150.86    6.78
   1   5  -3  157.85    5.49
  -1  -5   3  141.85    6.29
  -1  -5   3  144.87    5.09
  -1  -5   3  145.72    5.56
   1   5  -2  222.49    8.32
   1   5  -2  223.32    7.52
  -1  -5   2  211.62    8.51
   1   5  -2  225.09    8.51
  -1  -5   2  208.62    7.22
  -1  -5   2  227.95    8.90
  -1  -5   2  213.02    7.85
  -1  -5   2  221.21    8.92
  -1  -5   2  207.61    7.56
   1   5  -2  229.78    8.19
   1   5  -2  210.36    8.19
  -1  -5   2  222.15    7.70
  -1  -5   2  214.95    8.87
   1   5  -1   15.72    1.45
  -1  -5   1   14.89    1.13
   1   5  -1   16.58    1.67
   1   5  -1   17.26    1.69
   1   5  -1   12.99    1.42
  -1  -5   1   18.19    1.92
   1   5  -1   15.31    1.49
  -1  -5   1   16.37    1.37
  -1  -5   1   17.76    1.92
  -1  -5   1   13.45    1.74
  -1  -5   1   15.96    1.36
  -1  -5   1   14.50    1.27
   1   5   0    2.94    0.67
  -1  -5   0    2.99    0.94
   1   5   0    2.15    0.64
   1   5   0    3.01    0.81
  -1  -5   0    2.43    0.95
   1   5   0    2.37    0.39
  -1  -5   0    2.42    0.75
  -1  -5   0    1.18    0.76
   1   5   0    2.69    0.86
  -1  -5  -1  289.78   10.91
  -1  -5  -1  264.66   10.59
   1   5   1  270.87    8.75
  -1  -5  -1  264.26   10.68
   1   5   1  291.14   10.51
  -1  -5  -1  268.85    9.71
   1   5   1  272.77    9.58
   1   5   2   37.64    2.68
   1   5   2   31.33    2.16
  -1  -5  -2   32.94    2.78
   1   5   2   30.02    2.13
  -1  -5  -2   26.99    2.55
  -1  -5  -2   31.17    2.11
   1   5   2   32.62    1.61
  -1  -5  -2   30.32    2.21
   1   5   2   29.73    1.92
   1   5   2   27.84    1.49
  -1  -5  -2   32.53    2.71
  -1  -5  -3  509.46   18.49
  -1  -5  -3  520.33   16.97
   1   5   3  532.11   16.76
   1   5   3  510.96   17.42
  -1  -5  -3  533.57   17.60
   1   5   3  516.91   18.40
   1   5   3  549.26   17.47
  -1  -5  -3  561.20   18.87
  -1  -5  -3  547.87   18.88
   1   5   3  583.11   18.45
   1   5   3  505.95   16.88
   1   5   4  188.46    7.47
  -1  -5  -4  207.89    7.91
   1   5   4  206.18    7.44
   1   5   4  192.14    7.18
  -1  -5  -4  195.76    8.72
   1   5   4  185.39    8.51
  -1  -5  -4  194.14    7.11
  -1  -5  -4  189.62    8.77
  -1  -5  -4  192.50    7.29
  -1  -5  -5    4.69    1.23
  -1  -5  -5    5.10    0.85
   1   5   5    4.97    1.10
   1   5   5    5.12    0.86
   1   5   5    3.81    1.23
   1   5   5    5.87    0.90
  -1  -5  -5    4.68    0.89
  -1  -5  -5    8.82    1.34
   1   5   6    9.36    1.54
  -1  -5  -6   12.70    1.90
   1   5   6   13.02    1.31
  -1  -5  -6   10.31    1.24
   1   5   6   10.84    1.37
   1   5   6   13.60    2.05
   1   5   6   11.35    1.35
  -1  -5  -6   11.20    1.46
  -1  -5  -6   13.64    1.41
  -1  -5  -6   11.40    1.80
  -1  -5  -6   13.09    1.47
   1   5   6   12.92    1.43
  -1  -5  -6   10.67    1.57
   1   5   7  118.32    6.97
  -1  -5  -7  122.90    6.69
   1   5   7  131.20    5.61
  -1  -5  -7  129.47    6.28
  -1  -5  -7  117.38    5.35
  -1  -5  -7  123.24    6.66
   1   5   7  118.77    6.39
  -1  -5  -7  124.52    5.68
  -1  -5  -7  108.34    6.58
   1   5   7  120.52    4.97
   1   5   7  120.67    5.82
  -1  -5  -7  116.64    5.66
   1   5   7  122.56    5.20
   1   5   7  118.46    5.47
   1   5   8  291.13   10.53
  -1  -5  -8  283.31   11.33
   1   5   8  287.59   11.75
   1   5   8  271.60   10.05
  -1  -5  -8  283.04   12.19
  -1  -5  -8  271.64   11.71
  -1  -5  -8  269.05   10.28
  -1  -5  -8  269.06   10.68
  -1  -5  -8  271.26   11.72
  -1  -5  -8  268.23   10.70
   1   5   8  269.72   10.95
   1   5   8  289.44   12.70
   1   5   8  290.20   10.55
   1   5   9    1.28    0.69
  -1  -5  -9    2.60    0.86
  -1  -5  -9    1.84    0.82
  -1  -5  -9    2.51    0.95
  -1  -5  -9    2.58    0.95
  -1  -5  -9    1.94    1.02
   1   5   9    2.24    0.72
  -1  -5  -9    1.73    1.09
  -1  -5  -9    2.39    0.96
  -1  -5  -9    3.85    0.89
   1   5   9    2.48    0.89
   1   5   9    2.61    0.78
   1   5  10  197.23    9.10
   1   5  10  186.70    7.95
  -1  -5 -10  200.47    8.47
  -1  -5 -10  212.40    9.15
   1   5  10  202.52   10.25
  -1  -5 -10  170.09    8.63
   1   5  10  191.14    7.70
  -1  -5 -10  205.40    8.13
   1   5  10  202.61    8.23
  -1  -5 -10  189.68    9.34
  -1  -5 -10  204.58    8.42
  -1  -5 -11  163.18    7.61
   1   5  11  148.00    6.29
   1   5  11  161.05    6.85
  -1  -5 -11  150.48    6.97
  -1  -5 -11  161.22    7.02
  -1  -5 -11  143.93    7.52
   1   5  11  149.74    6.50
   1   5  11  150.18    8.50
   1   5  12   58.25    3.25
   1   5  12   70.09    3.82
  -1  -5 -12   71.84    4.04
  -1  -5 -12   67.41    3.85
  -1  -5 -12   62.87    4.16
   1   5  12   59.20    3.32
   1   5  12   65.32    3.37
  -1  -5 -13   11.25    1.29
  -1  -5 -13    9.38    1.32
   1   5  13   -0.07    0.17
  -1  -5 -13   11.47    1.37
   1   5  13   10.94    1.07
   1   5  13   11.80    1.33
   1   5  13   -0.07    0.18
  -1  -5 -14    0.79    0.60
   1   5  14    0.10    0.31
   1   5  14    0.09    0.49
  -1  -5 -14   -0.33    0.52
  -1  -5 -15    0.28    0.37
  -1  -5 -15   -0.05    0.29
  -1  -5 -15   -0.34    0.43
   1   5  15   -0.25    0.40
   1   6 -19    9.48    1.03
   1   6 -19    8.00    0.90
  -1  -6  19    8.71    0.99
  -1  -6  19    6.40    0.78
   1   6 -19    7.43    0.66
   1   6 -18   26.14    1.53
  -1  -6  18   28.55    1.99
   1   6 -18   28.19    1.76
   1   6 -18   27.22    1.87
  -1  -6  17    7.25    1.21
  -1  -6  17    6.68    0.89
   1   6 -17   10.35    1.37
   1   6 -17    8.61    1.09
  -1  -6  17    7.80    1.17
  -1  -6  17    9.36    1.28
   1   6 -17    9.93    1.20
  -1  -6  17   10.98    1.33
  -1  -6  16   21.43    2.13
  -1  -6  16   23.28    2.16
  -1  -6  16   21.42    2.17
  -1  -6  16   21.25    2.01
   1   6 -16   23.13    1.95
  -1  -6  16   20.77    1.86
  -1  -6  15   30.00    2.69
   1   6 -15   33.05    2.44
   1   6 -15   28.93    2.28
   1   6 -15   29.12    2.43
  -1  -6  15   34.02    2.86
  -1  -6  15   24.49    2.27
  -1  -6  15   31.61    2.57
   1   6 -15   36.34    4.04
  -1  -6  15   30.16    2.56
  -1  -6  14    8.92    1.44
  -1  -6  14    5.12    1.31
  -1  -6  14    9.67    1.46
   1   6 -14    9.61    1.38
  -1  -6  14    8.10    1.57
   1   6 -14    8.15    1.31
  -1  -6  14    7.61    1.37
  -1  -6  14    8.73    1.56
   1   6 -14   10.76    2.34
   1   6 -13   55.89    4.98
   1   6 -13   47.80    3.15
   1   6 -13   53.77    3.10
  -1  -6  13   48.30    3.37
  -1  -6  13   53.59    3.52
  -1  -6  13   50.80    3.83
  -1  -6  13   53.33    3.46
   1   6 -13   50.35    2.84
   1   6 -13   50.70    3.20
   1   6 -13   53.87    3.30
   1   6 -13   54.82    4.88
  -1  -6  12   12.05    1.53
   1   6 -12   12.40    1.49
   1   6 -12   10.41    1.73
   1   6 -12    9.46    1.37
  -1  -6  12    8.81    1.39
   1   6 -12   11.85    1.44
   1   6 -12   10.57    2.07
  -1  -6  12    9.78    1.62
   1   6 -12   12.88    2.33
  -1  -6  12   12.81    1.68
  -1  -6  12   10.45    1.72
   1   6 -12   10.06    1.30
  -1  -6  12   12.20    1.73
   1   6 -12   13.53    2.08
   1   6 -12   12.36    1.47
   1   6 -12   10.41    1.26
  -1  -6  12   11.80    1.68
   1   6 -11   22.81    1.89
  -1  -6  11   20.09    1.97
   1   6 -11   18.28    2.42
  -1  -6  11   18.45    2.06
  -1  -6  11   15.77    2.00
  -1  -6  11   16.92    1.93
   1   6 -11   20.60    1.83
   1   6 -11   20.69    2.81
   1   6 -11   19.27    1.68
  -1  -6  11   17.70    1.78
   1   6 -11   14.61    1.65
   1   6 -11   15.58    2.50
  -1  -6  11   16.18    2.04
   1   6 -11   21.10    1.83
   1   6 -11   17.77    1.72
   1   6 -10    0.93    0.74
   1   6 -10    0.96    0.57
   1   6 -10    0.81    0.72
   1   6 -10    0.58    0.53
   1   6 -10    1.17    0.64
   1   6 -10    1.56    1.01
  -1  -6  10    0.29    0.67
  -1  -6  10    0.90    0.50
  -1  -6  10    1.16    0.64
  -1  -6  10    3.23    0.97
  -1  -6  10    1.87    0.71
   1   6 -10    1.63    0.64
   1   6  -9   50.79    2.90
   1   6  -9   49.08    3.59
   1   6  -9   40.36    3.32
  -1  -6   9   50.90    2.85
   1   6  -9   50.63    4.08
   1   6  -9   52.72    2.82
   1   6  -9   45.58    2.90
  -1  -6   9   40.66    2.89
  -1  -6   9   47.15    3.12
  -1  -6   9   46.91    3.15
   1   6  -9   48.75    2.77
  -1  -6   9   46.60    3.35
   1   6  -8 1014.63   33.08
  -1  -6   8 1023.10   30.83
  -1  -6   8  992.15   30.59
  -1  -6   8  857.36   30.75
   1   6  -8  994.58   30.70
   1   6  -8  988.42   30.99
   1   6  -8 1039.66   32.23
  -1  -6   8  993.31   31.87
   1   6  -8 1033.49   30.98
  -1  -6   8  992.13   32.02
  -1  -6   8 1012.77   33.21
   1   6  -7  100.76    4.36
   1   6  -7  105.62    5.72
   1   6  -7   95.83    4.27
  -1  -6   7   89.77    4.78
  -1  -6   7   98.39    5.73
   1   6  -7  100.04    4.29
  -1  -6   7   82.37    3.92
   1   6  -7   93.22    5.01
  -1  -6   7  106.95    4.25
   1   6  -7   97.66    4.10
  -1  -6   7  100.73    4.26
  -1  -6   6  113.40    4.44
   1   6  -6  127.28    6.20
   1   6  -6  115.85    5.61
  -1  -6   6  115.06    4.26
  -1  -6   6  119.18    6.36
   1   6  -6  114.45    4.77
  -1  -6   6  115.09    5.65
  -1  -6   6  119.92    5.45
  -1  -6   6  117.43    4.52
   1   6  -5  222.30    7.94
   1   6  -5  222.51    8.91
   1   6  -5  210.85    9.28
   1   6  -5  243.84    9.48
  -1  -6   5  212.62    9.57
  -1  -6   5  226.26    7.71
  -1  -6   5  224.14    7.77
  -1  -6   5  214.85    8.20
  -1  -6   5  221.19    9.07
  -1  -6   5  225.94    8.08
  -1  -6   4  343.64   12.54
  -1  -6   4  358.33   13.31
  -1  -6   4  343.53   11.39
   1   6  -4  325.71   12.04
   1   6  -4  345.28   11.22
  -1  -6   4  331.25   11.13
  -1  -6   4  320.17   10.76
  -1  -6   4  322.24   11.90
   1   6  -4  314.97   12.48
  -1  -6   4  355.31   13.25
   1   6  -4  330.75   12.52
   1   6  -4  329.03   11.29
  -1  -6   3   72.46    4.21
   1   6  -3   65.74    3.13
  -1  -6   3   67.82    2.86
  -1  -6   3   74.05    4.55
   1   6  -3   70.37    3.79
  -1  -6   3   67.94    3.36
   1   6  -3   71.45    3.26
   1   6  -3   64.86    3.99
  -1  -6   3   75.20    4.62
  -1  -6   2   18.21    2.21
   1   6  -2   20.42    1.82
   1   6  -2   19.97    1.36
  -1  -6   2   22.78    2.39
  -1  -6   2   22.49    1.80
   1   6  -2   15.38    1.80
  -1  -6   2   18.35    2.16
  -1  -6   2   19.04    1.57
  -1  -6   2   19.67    1.36
  -1  -6   2   16.83    1.53
  -1  -6   1  104.48    4.15
   1   6  -1   92.79    3.75
  -1  -6   1  100.95    5.64
  -1  -6   1   98.91    5.53
  -1  -6   1  101.08    4.42
   1   6  -1   87.06    4.45
   1   6  -1  104.17    5.27
  -1  -6   1  112.20    5.78
   1   6  -1   97.48    4.78
   1   6  -1   98.00    3.48
  -1  -6   1   97.00    4.41
   1   6  -1   99.58    4.86
   1   6   0  132.32    5.37
  -1  -6   0  117.80    5.00
   1   6   0  130.79    5.65
   1   6   0  108.17    4.25
  -1  -6   0  127.97    5.02
  -1  -6   0  122.71    6.34
   1   6   0  120.25    4.20
  -1  -6   0  129.82    6.51
  -1  -6   0  121.90    5.28
  -1  -6   0  124.71    6.46
   1   6   1  264.55    8.51
  -1  -6  -1  257.04    9.69
  -1  -6  -1  258.76   11.03
   1   6   1  286.16    9.90
  -1  -6  -1  256.18   10.87
  -1  -6  -1  245.04   10.86
   1   6   1  259.14    9.48
  -1  -6  -2  143.83    7.15
  -1  -6  -2  135.78    5.93
  -1  -6  -2  131.24    5.68
  -1  -6  -2  125.93    5.10
   1   6   2  137.99    5.82
   1   6   2  140.02    5.95
  -1  -6  -2  142.81    7.00
   1   6   2  129.13    5.42
  -1  -6  -2  123.49    6.83
   1   6   3  261.52    8.93
  -1  -6  -3  279.40   11.81
   1   6   3  284.20   11.39
  -1  -6  -3  293.48   11.78
  -1  -6  -3  300.44   10.49
  -1  -6  -3  298.30   12.00
   1   6   3  294.80   10.24
   1   6   3  260.80    9.55
  -1  -6  -3  279.87    9.69
  -1  -6  -4  179.98    6.77
  -1  -6  -4  189.91    7.50
   1   6   4  177.30    7.18
  -1  -6  -4  188.25    7.40
  -1  -6  -4  172.89    7.54
   1   6   4  175.32    6.53
  -1  -6  -4  178.06    8.81
  -1  -6  -4  193.22    8.91
  -1  -6  -4  172.17    8.51
   1   6   4  170.22    7.25
   1   6   4  175.15    7.08
   1   6   4  184.44    8.55
  -1  -6  -4  176.91    6.95
   1   6   4  196.32    8.14
  -1  -6  -5   39.03    2.83
  -1  -6  -5   41.08    2.84
   1   6   5   38.29    2.45
  -1  -6  -5   39.76    3.00
  -1  -6  -5   38.17    2.60
   1   6   5   45.52    3.82
   1   6   5   39.56    3.21
  -1  -6  -5   44.18    2.55
  -1  -6  -5   40.44    3.70
   1   6   5   39.51    2.78
   1   6   5   40.33    2.74
  -1  -6  -6   42.51    2.68
   1   6   6   44.29    2.62
   1   6   6   49.13    3.64
  -1  -6  -6   40.31    3.67
   1   6   6   42.88    3.90
   1   6   6   45.65    2.63
  -1  -6  -6   42.94    3.03
   1   6   6   45.70    3.01
  -1  -6  -6   45.58    3.95
  -1  -6  -6   46.50    3.42
  -1  -6  -6   48.71    3.02
   1   6   6   42.37    2.95
  -1  -6  -6   45.94    3.19
  -1  -6  -7   39.04    2.91
   1   6   7   33.88    3.06
  -1  -6  -7   32.43    2.37
  -1  -6  -7   29.73    3.23
   1   6   7   35.22    2.24
  -1  -6  -7   35.50    2.77
   1   6   7   35.84    2.32
  -1  -6  -7   33.03    2.97
  -1  -6  -7   35.86    3.44
   1   6   7   31.61    2.56
   1   6   7   33.10    2.58
  -1  -6  -8   18.55    2.00
  -1  -6  -8   18.42    2.28
  -1  -6  -8   15.24    2.24
  -1  -6  -8   13.30    2.15
  -1  -6  -8   20.42    2.16
  -1  -6  -8   15.19    2.41
  -1  -6  -8   17.51    1.72
   1   6   8   15.87    1.55
   1   6   8   11.94    1.88
   1   6   8   15.86    1.79
   1   6   8   19.91    1.95
   1   6   9   25.02    2.60
   1   6   9   26.93    2.31
   1   6   9   26.22    2.30
  -1  -6  -9   25.03    2.82
  -1  -6  -9   24.00    2.96
   1   6   9   27.06    2.30
  -1  -6  -9   29.06    2.58
  -1  -6  -9   28.45    2.52
  -1  -6  -9   27.54    2.76
   1   6   9   28.79    3.33
   1   6   9   23.81    1.92
   1   6  10   96.12    4.41
  -1  -6 -10  103.33    5.23
  -1  -6 -10   99.36    5.59
   1   6  10   97.06    4.90
  -1  -6 -10   99.66    5.18
  -1  -6 -10   92.72    4.68
   1   6  10   87.98    6.18
   1   6  10   95.78    4.81
  -1  -6 -10   98.99    6.11
   1   6  11   26.15    1.71
   1   6  11   27.41    2.12
   1   6  11   23.00    1.80
  -1  -6 -11   28.54    2.30
  -1  -6 -11   27.63    2.28
   1   6  11   28.16    1.98
  -1  -6 -11   22.79    2.37
   1   6  12   74.22    3.57
   1   6  12   66.70    2.87
  -1  -6 -12   73.69    3.75
   1   6  12   74.04    3.23
  -1  -6 -12   72.97    3.72
  -1  -6 -13   32.03    2.04
   1   6  13   33.02    1.95
  -1  -6 -13   32.21    1.99
   1   6  14    0.53    0.45
   1   6  15    1.55    0.34
   1   7 -20    2.67    0.34
  -1  -7  20    2.46    0.38
  -1  -7  19    8.68    0.94
   1   7 -19    7.88    0.66
   1   7 -19    7.25    0.83
   1   7 -18    0.55    0.51
  -1  -7  18    1.01    0.68
  -1  -7  18   -0.06    0.00
   1   7 -18    0.45    0.43
  -1  -7  17    3.09    0.83
   1   7 -17    4.11    0.93
   1   7 -17    2.48    0.77
  -1  -7  17    3.89    0.75
   1   7 -17    3.87    0.79
  -1  -7  17    3.33    0.90
  -1  -7  17    2.00    0.68
   1   7 -16   15.35    1.53
  -1  -7  16   12.90    1.52
  -1  -7  16   13.02    1.52
   1   7 -16   12.31    1.46
  -1  -7  16   13.35    1.66
  -1  -7  16   15.85    1.91
  -1  -7  16   13.90    1.66
   1   7 -15    0.25    0.64
   1   7 -15   -0.66    1.00
  -1  -7  15   -0.26    0.58
  -1  -7  15   -0.16    0.61
   1   7 -15    0.11    0.55
   1   7 -15    0.13    0.58
  -1  -7  15   -0.34    0.74
  -1  -7  15    0.60    0.56
  -1  -7  15    0.55    0.68
  -1  -7  14    1.24    0.88
  -1  -7  14    1.67    0.73
   1   7 -14    0.38    0.50
   1   7 -14   -0.11    0.59
  -1  -7  14   -0.18    0.79
   1   7 -14    0.53    0.57
   1   7 -14    0.79    0.69
   1   7 -14    0.34    0.96
  -1  -7  14    0.19    0.75
  -1  -7  14    0.76    0.67
   1   7 -14    0.78    0.73
   1   7 -13    3.35    0.96
   1   7 -13    1.86    1.03
  -1  -7  13    5.51    1.12
   1   7 -13    1.32    0.90
  -1  -7  13    1.96    0.93
   1   7 -13    3.39    0.86
   1   7 -13    3.38    0.89
   1   7 -13    3.01    0.72
  -1  -7  13    3.26    0.90
   1   7 -13    2.99    1.33
   1   7 -13    2.75    0.88
  -1  -7  13    3.34    1.12
  -1  -7  12   54.12    4.10
   1   7 -12   66.95    3.70
  -1  -7  12   71.17    3.94
  -1  -7  12   53.02    3.95
  -1  -7  12   66.30    3.82
   1   7 -12   63.97    3.80
   1   7 -12   62.12    3.62
  -1  -7  12   67.01    4.16
   1   7 -12   62.25    3.34
   1   7 -12   64.25    3.65
   1   7 -12   61.85    5.26
   1   7 -12   60.05    4.76
  -1  -7  11    1.57    0.92
  -1  -7  11    2.36    0.79
  -1  -7  11    2.17    0.73
  -1  -7  11    2.46    0.82
  -1  -7  11    2.13    0.91
   1   7 -11    2.88    1.06
   1   7 -11    2.45    0.75
   1   7 -11    2.23    0.81
  -1  -7  11    0.33    0.73
   1   7 -11    3.24    0.86
   1   7 -11    2.19    0.73
   1   7 -11    3.51    0.99
   1   7 -11    3.60    1.24
  -1  -7  11    1.49    0.85
   1   7 -11    3.56    1.43
   1   7 -10   34.56    2.47
  -1  -7  10   33.40    2.46
   1   7 -10   33.41    3.15
   1   7 -10   30.69    3.07
   1   7 -10   34.57    2.36
  -1  -7  10   34.06    2.43
   1   7 -10   31.39    2.47
   1   7 -10   31.74    2.25
  -1  -7  10   35.25    3.07
   1   7 -10   37.63    3.72
  -1  -7  10   31.07    2.38
  -1  -7  10   34.77    2.87
   1   7 -10   30.43    2.83
  -1  -7  10   30.53    2.67
  -1  -7   9   30.04    2.52
  -1  -7   9   28.84    2.27
   1   7  -9   30.47    3.21
   1   7  -9   25.42    1.99
  -1  -7   9   30.45    2.60
  -1  -7   9   33.95    2.98
   1   7  -9   30.28    2.12
   1   7  -9   27.03    2.56
   1   7  -9   25.08    2.71
   1   7  -9   30.24    2.87
  -1  -7   9   30.99    2.20
   1   7  -9   29.88    2.27
   1   7  -9   28.62    2.12
  -1  -7   9   25.86    3.03
  -1  -7   8   10.68    1.55
  -1  -7   8   14.26    2.24
   1   7  -8   13.50    1.32
  -1  -7   8   12.68    1.80
  -1  -7   8   15.25    1.74
  -1  -7   8   13.08    1.66
   1   7  -8   16.31    2.08
   1   7  -8   12.62    1.65
   1   7  -8   16.65    1.45
   1   7  -8   14.34    2.16
   1   7  -7   40.81    2.97
  -1  -7   7   39.54    2.98
   1   7  -7   44.85    2.61
  -1  -7   7   45.22    2.52
  -1  -7   7   44.10    3.07
   1   7  -7   44.11    3.58
  -1  -7   7   40.47    2.22
   1   7  -7   48.32    3.45
   1   7  -7   46.04    3.69
   1   7  -7   41.47    2.39
  -1  -7   7   39.99    2.58
  -1  -7   7   40.05    3.77
   1   7  -6  294.87   11.58
  -1  -7   6  291.59   12.13
   1   7  -6  261.32    9.41
  -1  -7   6  247.85    9.40
  -1  -7   6  283.69   11.29
   1   7  -6  273.54    9.77
   1   7  -6  279.48   11.49
  -1  -7   6  286.33    9.56
  -1  -7   6  283.03    9.53
   1   7  -6  286.81   11.03
  -1  -7   5    1.86    1.00
  -1  -7   5    3.77    0.89
   1   7  -5    2.67    1.07
  -1  -7   5    2.47    0.55
   1   7  -5    2.23    0.98
  -1  -7   5    2.69    0.78
   1   7  -5    3.32    0.77
   1   7  -5    5.23    0.87
   1   7  -5    1.72    0.73
  -1  -7   5    1.28    0.53
  -1  -7   5    2.80    0.92
  -1  -7   4   82.41    5.33
  -1  -7   4   74.57    3.17
  -1  -7   4   80.47    3.80
   1   7  -4   78.27    4.71
  -1  -7   4   75.91    4.74
   1   7  -4   79.40    3.69
  -1  -7   4   85.30    4.59
  -1  -7   4   77.56    3.92
   1   7  -4   77.99    4.39
  -1  -7   3   16.88    2.29
   1   7  -3   16.29    1.97
  -1  -7   3   16.44    2.03
   1   7  -3   15.53    1.74
  -1  -7   3   16.16    2.24
  -1  -7   3   15.66    1.22
   1   7  -3   13.25    1.20
  -1  -7   2    4.38    0.92
   1   7  -2    5.09    1.23
  -1  -7   2    5.04    0.76
  -1  -7   2    6.42    1.54
  -1  -7   2    4.55    1.37
   1   7  -2    5.12    1.01
   1   7  -2    5.07    0.67
  -1  -7   1  321.01   12.95
   1   7  -1  322.08   12.33
  -1  -7   1  310.51   12.94
  -1  -7   1  305.85   12.85
  -1  -7   1  293.07   10.90
  -1  -7   1  294.94   10.54
  -1  -7   1  314.34   11.13
  -1  -7   0  207.70    9.95
  -1  -7   0  229.13   10.06
   1   7   0  199.80    8.13
  -1  -7   0  219.16    9.87
  -1  -7   0  199.85    7.87
   1   7   0  202.02    6.78
  -1  -7   0  214.58    8.38
  -1  -7   0  221.53    7.98
  -1  -7  -1  273.70    9.49
  -1  -7  -1  287.83   10.34
  -1  -7  -1  296.10   10.79
  -1  -7  -1  298.14   12.53
  -1  -7  -1  259.72    9.99
   1   7   1  283.56   10.33
  -1  -7  -1  288.23   12.21
  -1  -7  -1  295.24   12.38
   1   7   2  142.47    6.43
   1   7   2  152.94    6.33
   1   7   2  144.05    6.11
  -1  -7  -2  157.36    6.50
   1   7   2  146.13    6.14
  -1  -7  -2  152.73    5.83
  -1  -7  -2  166.41    8.38
  -1  -7  -2  156.07    8.22
  -1  -7  -2  151.66    7.96
   1   7   2  156.27    7.56
   1   7   2  145.60    6.46
   1   7   3    0.92    0.68
  -1  -7  -3    0.72    0.48
  -1  -7  -3   -0.75    0.80
   1   7   3    0.47    0.42
   1   7   3    0.12    0.52
   1   7   3   -0.10    0.47
  -1  -7  -3    0.26    0.84
  -1  -7  -3    0.15    0.36
  -1  -7  -3   -0.26    0.59
   1   7   3   -0.21    0.61
  -1  -7  -3    0.26    0.70
   1   7   4    5.34    0.96
  -1  -7  -4    6.23    1.02
   1   7   4    5.14    1.38
  -1  -7  -4    8.63    1.93
   1   7   4    5.93    1.14
   1   7   4    6.78    1.05
  -1  -7  -4    9.02    1.96
   1   7   4    5.44    1.03
  -1  -7  -4    5.83    0.89
  -1  -7  -4    6.30    1.16
  -1  -7  -4    5.94    1.23
  -1  -7  -4    6.88    1.00
   1   7   4    6.95    1.36
  -1  -7  -4    4.41    1.46
  -1  -7  -5   31.24    3.45
   1   7   5   26.90    2.32
  -1  -7  -5   29.83    2.53
   1   7   5   28.00    2.38
  -1  -7  -5   26.08    2.10
  -1  -7  -5   29.52    2.45
  -1  -7  -5   27.31    2.59
   1   7   5   28.33    2.12
   1   7   5   31.64    2.83
  -1  -7  -5   30.20    2.15
   1   7   5   26.21    2.17
  -1  -7  -5   24.12    1.87
  -1  -7  -6   91.15    6.34
  -1  -7  -6   92.37    4.91
  -1  -7  -6   90.29    6.16
   1   7   6   91.48    4.72
   1   7   6   84.80    4.22
  -1  -7  -6   92.17    4.98
  -1  -7  -6   88.29    5.21
   1   7   6   89.51    4.84
  -1  -7  -6   92.00    4.43
  -1  -7  -6   85.51    5.90
   1   7   6   92.24    5.33
   1   7   7   16.40    1.86
   1   7   7   16.38    2.50
   1   7   7   20.13    2.03
  -1  -7  -7   18.10    2.58
  -1  -7  -7   20.98    2.41
  -1  -7  -7   18.23    2.03
   1   7   7   15.11    2.00
   1   7   7   19.77    1.68
   1   7   7   20.81    1.98
  -1  -7  -7   22.37    2.27
  -1  -7  -7   18.79    1.78
  -1  -7  -7   14.69    2.46
  -1  -7  -8    3.04    1.28
  -1  -7  -8    2.37    0.82
  -1  -7  -8    2.66    0.98
   1   7   8    2.42    0.87
  -1  -7  -8    2.35    1.11
  -1  -7  -8    3.40    1.22
   1   7   8    1.70    1.10
  -1  -7  -8    1.79    0.89
  -1  -7  -8    3.72    1.38
   1   7   9   66.86    3.69
  -1  -7  -9   61.67    3.89
  -1  -7  -9   53.94    4.25
  -1  -7  -9   59.18    4.13
  -1  -7  -9   57.47    3.36
  -1  -7  -9   58.56    3.57
   1   7   9   55.31    3.49
  -1  -7  -9   62.77    3.86
  -1  -7  -9   57.81    4.69
   1   7  10    6.27    1.09
  -1  -7 -10    6.15    1.04
  -1  -7 -10    6.08    1.28
   1   7  10    7.96    1.26
   1   7  10    8.93    1.27
  -1  -7 -10    6.97    1.27
  -1  -7 -10    4.26    1.23
  -1  -7 -10    6.96    1.55
  -1  -7 -10    7.55    1.17
  -1  -7 -11    0.15    0.11
  -1  -7 -11    1.46    0.74
  -1  -7 -11    3.03    0.92
  -1  -7 -11    2.19    0.63
  -1  -7 -11    2.49    0.91
   1   7  11    2.81    0.80
   1   7  11    2.20    0.64
  -1  -7 -12   16.47    1.35
  -1  -7 -12   16.56    1.58
   1   7  12   18.06    1.55
   1   7  12   17.54    1.35
  -1  -7 -13   19.82    1.25
  -1  -7 -13   23.83    1.61
   1   7  13   22.38    1.53
   1   7  14    0.46    0.26
  -1  -8  19    8.59    0.90
   1   8 -19    7.60    0.79
   1   8 -19    7.18    0.67
   1   8 -18   23.57    1.54
   1   8 -18   24.41    1.38
  -1  -8  18   23.15    1.66
   1   8 -18   24.23    1.46
   1   8 -17    1.66    0.57
  -1  -8  17    1.06    0.56
   1   8 -17    1.64    0.68
  -1  -8  17    0.16    0.12
  -1  -8  17    1.32    0.73
   1   8 -17    1.92    0.70
  -1  -8  16    0.74    0.41
  -1  -8  16   10.89    1.30
  -1  -8  16    2.61    0.70
  -1  -8  16   13.68    1.67
   1   8 -16   15.70    1.55
   1   8 -16    6.22    1.05
  -1  -8  16   14.51    1.59
  -1  -8  15    4.08    1.15
   1   8 -15    3.59    0.92
  -1  -8  15    4.27    0.89
  -1  -8  15    2.40    0.79
  -1  -8  15    4.69    1.08
  -1  -8  15    2.63    0.82
  -1  -8  15    3.16    1.07
   1   8 -15    4.73    1.02
   1   8 -14   23.40    2.06
   1   8 -14   24.13    2.10
  -1  -8  14   22.67    2.14
   1   8 -14   18.75    2.82
  -1  -8  14   21.83    2.22
   1   8 -14   18.33    1.71
  -1  -8  14   18.34    1.81
  -1  -8  14   17.30    2.26
   1   8 -14   18.45    1.77
   1   8 -14   14.28    2.60
   1   8 -14   21.70    1.98
  -1  -8  13   94.01    4.91
   1   8 -13  102.06    4.89
   1   8 -13   81.42    5.72
   1   8 -13   93.60    6.62
   1   8 -13   85.93    4.73
  -1  -8  13   91.64    4.65
  -1  -8  13   97.83    5.59
   1   8 -13  100.08    4.80
   1   8 -13   93.08    6.20
   1   8 -13   90.22    4.66
   1   8 -13   96.75    6.76
   1   8 -12   66.92    3.73
  -1  -8  12   66.69    3.75
  -1  -8  12   70.00    4.55
   1   8 -12   60.13    3.81
  -1  -8  12   62.99    4.18
   1   8 -12   66.95    5.38
   1   8 -12   68.89    5.10
   1   8 -12   64.63    5.38
   1   8 -12   66.46    3.76
  -1  -8  12   64.12    4.27
   1   8 -12   64.51    3.81
  -1  -8  12   62.45    3.78
   1   8 -11  113.63    5.55
   1   8 -11  116.33    7.37
   1   8 -11  114.75    7.27
   1   8 -11  129.19    5.50
  -1  -8  11  117.08    6.32
  -1  -8  11  110.40    6.02
   1   8 -11  114.75    5.23
   1   8 -11  120.13    7.01
   1   8 -11  117.42    5.43
  -1  -8  11  111.93    5.41
  -1  -8  11  119.50    5.43
   1   8 -11  118.10    6.83
  -1  -8  11  120.79    6.66
  -1  -8  11  114.33    6.00
   1   8 -11  116.10    5.70
   1   8 -10   98.49    6.60
   1   8 -10  104.82    4.78
   1   8 -10  101.43    6.17
   1   8 -10   97.41    6.09
  -1  -8  10  107.08    5.61
   1   8 -10   97.67    4.71
   1   8 -10   90.64    4.62
  -1  -8  10  101.09    5.38
   1   8 -10   98.62    6.45
  -1  -8  10  100.88    5.01
   1   8 -10  102.67    5.68
  -1  -8  10   94.46    5.88
   1   8  -9   25.95    3.02
   1   8  -9   27.01    2.87
   1   8  -9   28.36    2.09
   1   8  -9   24.81    1.97
   1   8  -9   27.01    2.55
  -1  -8   9   26.98    2.10
  -1  -8   9   23.24    2.18
  -1  -8   9   27.68    2.90
  -1  -8   9   25.97    2.50
   1   8  -9   27.60    2.14
   1   8  -9   24.59    3.03
   1   8  -9   27.61    2.95
  -1  -8   9   25.69    2.44
  -1  -8   9   24.18    3.13
   1   8  -8   28.36    2.12
  -1  -8   8   32.37    2.79
  -1  -8   8   26.55    2.02
   1   8  -8   31.71    3.26
   1   8  -8   31.02    2.37
   1   8  -8   31.62    2.67
  -1  -8   8   30.77    3.14
  -1  -8   8   30.11    2.48
   1   8  -8   34.07    3.18
   1   8  -8   25.72    3.01
   1   8  -8   27.44    2.83
  -1  -8   8   30.73    3.52
   1   8  -7    0.15    0.40
  -1  -8   7    1.94    0.93
  -1  -8   7    1.53    0.56
  -1  -8   7    1.25    0.73
  -1  -8   7    0.14    0.60
  -1  -8   7    1.64    0.75
   1   8  -7    0.43    0.56
   1   8  -7    0.24    0.55
   1   8  -7    0.24    0.74
  -1  -8   7   -0.09    0.43
   1   8  -7    0.24    0.76
  -1  -8   7    0.29    0.81
   1   8  -7    2.02    0.94
   1   8  -7    3.06    0.66
   1   8  -6  124.26    5.59
  -1  -8   6  126.40    6.28
   1   8  -6  129.65    5.84
   1   8  -6  127.92    7.20
  -1  -8   6  124.69    7.16
  -1  -8   6  138.12    7.95
   1   8  -6  128.11    5.21
   1   8  -6  138.59    7.25
  -1  -8   6  136.21    5.56
   1   8  -6  136.51    5.81
   1   8  -6  131.94    6.76
  -1  -8   6  136.87    6.15
  -1  -8   5  101.40    5.43
  -1  -8   5  114.05    7.08
   1   8  -5  116.23    5.19
   1   8  -5  119.46    5.34
   1   8  -5  121.18    6.15
   1   8  -5  114.46    6.45
  -1  -8   5  121.98    5.21
  -1  -8   5  113.37    5.71
   1   8  -4   30.87    2.28
  -1  -8   4   32.04    2.62
  -1  -8   4   26.91    2.69
   1   8  -4   33.34    3.13
   1   8  -4   30.40    2.22
  -1  -8   4   29.76    2.50
  -1  -8   4   28.14    2.24
  -1  -8   4   36.21    3.67
   1   8  -4   27.66    2.61
   1   8  -4   30.27    2.23
  -1  -8   3   35.80    3.65
   1   8  -3   32.73    2.29
  -1  -8   3   29.19    1.88
  -1  -8   3   33.09    3.19
   1   8  -3   25.49    2.09
   1   8  -3   29.36    2.98
   1   8  -3   28.58    2.55
  -1  -8   3   29.93    2.52
  -1  -8   3   27.27    3.21
  -1  -8   2    1.83    0.72
  -1  -8   2    2.61    0.93
  -1  -8   2    1.68    1.08
  -1  -8   2    1.08    0.49
   1   8  -2    2.32    0.68
   1   8  -2    1.12    0.62
   1   8  -2    1.11    0.89
  -1  -8   2   -0.28    0.98
  -1  -8   1   13.82    2.35
   1   8  -1   15.41    1.61
  -1  -8   1   17.91    1.63
  -1  -8   1   15.89    2.52
  -1  -8   1   20.80    2.11
   1   8  -1   17.76    1.89
  -1  -8   1   18.49    2.65
   1   8  -1   16.27    1.57
   1   8  -1   15.83    1.63
  -1  -8   1   18.66    1.94
  -1  -8   1   20.23    1.83
  -1  -8   0   48.62    4.31
  -1  -8   0   37.45    3.89
  -1  -8   0   40.36    3.04
  -1  -8   0   44.45    2.89
  -1  -8   0   43.35    2.78
   1   8   0   40.48    2.71
   1   8   0   42.52    2.96
  -1  -8   0   48.61    4.30
  -1  -8   0   40.42    3.02
   1   8   0   35.90    2.75
   1   8   1  122.32    5.15
  -1  -8  -1  128.94    7.66
  -1  -8  -1  124.73    5.72
   1   8   1  123.31    5.54
  -1  -8  -1  119.43    7.49
   1   8   1  121.24    5.64
  -1  -8  -1  124.61    5.71
  -1  -8  -1  113.44    5.93
   1   8   1  126.07    5.88
  -1  -8  -1  123.92    7.41
   1   8   2   32.51    3.16
   1   8   2   31.25    2.59
   1   8   2   28.33    2.18
   1   8   2   31.74    2.21
   1   8   2   29.16    2.29
  -1  -8  -2   29.76    3.53
  -1  -8  -2   34.50    2.67
  -1  -8  -2   36.81    3.96
  -1  -8  -2   30.55    2.69
  -1  -8  -2   30.27    3.42
  -1  -8  -3  211.28   10.66
   1   8   3  213.03    8.80
   1   8   3  202.14    9.17
  -1  -8  -3  206.60   10.80
   1   8   3  211.43    8.17
  -1  -8  -3  224.33    8.86
  -1  -8  -3  215.11   10.90
   1   8   4   44.10    3.18
  -1  -8  -4   40.32    4.16
  -1  -8  -4   40.89    3.08
   1   8   4   39.06    3.26
   1   8   4   43.14    2.84
  -1  -8  -4   42.79    2.59
   1   8   4   47.62    2.91
  -1  -8  -4   35.83    3.87
   1   8   5   32.66    2.93
   1   8   5   33.25    3.52
   1   8   5   33.74    2.79
  -1  -8  -5   33.70    2.31
  -1  -8  -5   35.61    3.93
  -1  -8  -5   33.26    2.96
   1   8   5   36.48    2.51
  -1  -8  -5   30.39    2.72
   1   8   5   36.76    2.59
  -1  -8  -5   31.71    3.65
   1   8   6   85.90    4.36
   1   8   6   80.89    4.06
  -1  -8  -6   79.85    4.00
  -1  -8  -6   82.57    4.70
   1   8   6   77.78    5.64
  -1  -8  -6   76.30    4.81
  -1  -8  -6   84.49    6.00
  -1  -8  -6   80.46    4.62
  -1  -8  -6   70.48    5.76
  -1  -8  -6   82.18    6.02
   1   8   6   82.25    4.60
  -1  -8  -7    0.57    0.87
  -1  -8  -7    0.65    0.76
   1   8   7    0.44    0.61
  -1  -8  -7    0.61    0.77
  -1  -8  -7    0.57    0.70
  -1  -8  -7    0.32    0.49
  -1  -8  -7    0.54    0.77
   1   8   7    2.58    0.66
   1   8   7   -0.27    0.88
  -1  -8  -8    3.67    1.06
  -1  -8  -8    4.54    0.88
  -1  -8  -8    4.36    1.15
  -1  -8  -8    2.11    0.95
  -1  -8  -8    2.66    1.11
  -1  -8  -8    3.65    1.38
   1   8   8    3.88    0.97
   1   8   9   27.77    2.19
  -1  -8  -9   26.07    2.36
  -1  -8  -9   25.44    2.48
  -1  -8  -9   26.89    1.93
  -1  -8  -9   28.74    3.09
   1   8   9   25.83    2.16
  -1  -8  -9   25.15    2.16
   1   8   9   27.52    2.13
   1   8  10    7.40    1.03
  -1  -8 -10    7.12    1.16
  -1  -8 -10    6.10    1.16
   1   8  10    7.42    1.08
  -1  -8 -10    5.75    0.85
  -1  -8 -11   -0.10    0.56
   1   8  11    1.25    0.54
  -1  -8 -11    0.28    0.32
   1   8  12   -0.09    0.21
   1   8  12    0.31    0.39
  -1  -8 -12   -0.07    0.41
   1   8  13    2.21    0.37
  -1  -8 -13    2.98    0.44
  -1  -9  19   14.70    1.04
   1   9 -18   68.43    2.99
   1   9 -18   64.87    2.96
  -1  -9  18   70.34    3.29
   1   9 -17    4.77    0.82
   1   9 -17    5.29    0.87
  -1  -9  17    5.96    1.07
   1   9 -17    6.25    0.76
  -1  -9  17    2.96    0.66
  -1  -9  16   23.65    1.81
   1   9 -16   25.93    1.56
  -1  -9  16   26.83    2.14
   1   9 -16   24.22    1.80
  -1  -9  15    0.53    0.62
  -1  -9  15    0.16    0.69
   1   9 -15   -0.23    0.63
   1   9 -15   -0.11    0.53
  -1  -9  15   -0.15    0.68
   1   9 -15   -0.08    0.48
  -1  -9  15    0.25    0.36
   1   9 -15    0.17    0.50
   1   9 -14    5.15    1.06
   1   9 -14    4.70    0.82
   1   9 -14    4.95    1.09
   1   9 -14    3.87    0.89
   1   9 -14    3.41    0.86
  -1  -9  14    3.43    1.07
  -1  -9  13    2.70    1.14
   1   9 -13    2.10    0.78
   1   9 -13    1.38    0.58
   1   9 -13    3.81    1.45
  -1  -9  13    1.88    1.04
   1   9 -13    2.13    1.08
   1   9 -13    1.24    0.65
   1   9 -13    1.09    0.83
   1   9 -13    1.97    0.83
   1   9 -13    1.16    0.69
  -1  -9  12   47.00    3.71
   1   9 -12   47.62    4.60
   1   9 -12   48.56    3.33
   1   9 -12   43.00    3.02
   1   9 -12   51.57    4.33
   1   9 -12   49.01    3.25
  -1  -9  12   44.86    3.06
  -1  -9  12   46.27    3.58
  -1  -9  12   53.81    3.70
   1   9 -12   46.79    4.20
   1   9 -12   47.63    4.50
   1   9 -12   53.32    3.19
   1   9 -11   58.61    4.73
  -1  -9  11   50.55    3.29
  -1  -9  11   61.47    4.05
   1   9 -11   60.17    5.02
   1   9 -11   56.05    4.93
   1   9 -11   61.61    4.76
   1   9 -11   62.49    3.46
  -1  -9  11   54.22    3.43
  -1  -9  11   58.27    4.06
  -1  -9  11   56.81    4.13
   1   9 -11   59.21    3.49
   1   9 -10   67.42    3.87
   1   9 -10   64.08    4.32
  -1  -9  10   69.44    4.59
   1   9 -10   76.86    4.38
   1   9 -10   72.02    5.55
   1   9 -10   70.61    5.52
  -1  -9  10   71.25    4.45
  -1  -9  10   81.20    4.04
   1   9 -10   75.41    5.33
   1   9 -10   84.56    5.52
  -1  -9  10   68.52    4.09
   1   9 -10   73.54    4.20
   1   9  -9    5.60    1.00
   1   9  -9    4.12    1.01
   1   9  -9    3.96    1.23
  -1  -9   9    6.67    1.03
   1   9  -9    7.97    1.34
  -1  -9   9    5.44    1.18
  -1  -9   9    6.96    1.89
   1   9  -9    7.14    1.07
   1   9  -9    3.43    1.35
   1   9  -9    9.22    1.82
   1   9  -9    5.57    1.05
  -1  -9   9    6.24    1.40
   1   9  -9    5.89    1.56
  -1  -9   8   90.67    5.18
   1   9  -8   82.92    4.47
   1   9  -8   69.33    4.43
   1   9  -8   83.95    4.29
   1   9  -8   85.65    5.60
   1   9  -8   79.71    5.80
  -1  -9   8   92.45    6.62
   1   9  -8   82.30    5.81
  -1  -9   8   81.99    4.67
   1   9  -8   87.14    5.54
  -1  -9   8   86.47    4.77
   1   9  -8   84.10    4.02
  -1  -9   7   57.37    3.99
   1   9  -7   54.25    3.44
  -1  -9   7   58.60    3.67
   1   9  -7   52.94    4.49
   1   9  -7   53.58    3.56
   1   9  -7   59.16    4.41
  -1  -9   7   53.68    4.99
   1   9  -7   57.44    3.36
  -1  -9   7   55.23    3.71
   1   9  -7   53.17    2.91
  -1  -9   6    4.80    1.31
   1   9  -6    3.88    0.71
   1   9  -6    1.55    0.76
   1   9  -6    5.09    1.08
   1   9  -6    2.61    1.05
   1   9  -6    3.91    1.31
  -1  -9   6    3.80    0.84
   1   9  -6    2.48    0.76
  -1  -9   6    7.21    1.96
  -1  -9   6    3.05    0.98
   1   9  -5  287.21    9.78
  -1  -9   5  299.92   11.55
   1   9  -5  277.28   10.79
  -1  -9   5  281.99   13.47
   1   9  -5  270.45   11.86
   1   9  -5  286.38   10.69
  -1  -9   5  287.71   10.68
   1   9  -5  296.90   12.74
   1   9  -4  118.52    5.37
   1   9  -4  110.17    4.46
  -1  -9   4  122.07    6.07
   1   9  -4  122.16    5.09
   1   9  -4  113.04    5.37
  -1  -9   4  124.09    7.71
   1   9  -4  110.77    5.40
   1   9  -4  117.39    6.24
   1   9  -4  115.64    6.88
  -1  -9   4  113.84    5.47
  -1  -9   4  114.14    5.88
  -1  -9   4  109.71    5.10
  -1  -9   4   99.61    6.14
   1   9  -3   78.55    4.23
   1   9  -3   77.10    4.26
  -1  -9   3   81.78    4.76
  -1  -9   3   70.98    4.26
  -1  -9   3   78.97    5.51
  -1  -9   3   88.44    6.33
   1   9  -3   83.62    5.65
   1   9  -3   71.37    3.82
   1   9  -3   80.72    4.20
  -1  -9   3   85.77    6.29
  -1  -9   3   80.31    4.12
  -1  -9   3   89.98    4.89
  -1  -9   2   73.49    3.68
  -1  -9   2   77.15    4.04
   1   9  -2   71.63    4.45
   1   9  -2   77.17    4.08
  -1  -9   2   71.85    5.77
  -1  -9   2   77.09    4.61
   1   9  -2   71.38    3.99
  -1  -9   2   67.60    4.24
   1   9  -2   70.22    3.76
  -1  -9   2   67.29    5.37
  -1  -9   2   83.38    6.22
  -1  -9   1    4.69    1.65
  -1  -9   1    2.23    1.04
   1   9  -1    3.80    1.02
  -1  -9   1    2.99    0.81
   1   9  -1    2.74    0.83
   1   9  -1    3.23    0.82
   1   9  -1    2.98    0.80
  -1  -9   1    2.60    1.40
  -1  -9   1    1.98    0.90
  -1  -9   1    1.19    0.70
   1   9   0    3.96    0.91
   1   9   0    2.71    0.81
  -1  -9   0    5.75    1.78
  -1  -9   0    2.96    1.12
  -1  -9   0    4.64    1.00
  -1  -9   0    4.23    1.64
   1   9   0    3.36    0.93
  -1  -9   0    2.65    0.88
  -1  -9  -1  280.22   11.27
   1   9   1  265.30   10.38
   1   9   1  271.65   10.54
  -1  -9  -1  282.64   10.82
  -1  -9  -1  286.80   10.77
   1   9   1  292.78   10.71
  -1  -9  -1  302.26   14.02
   1   9   1  273.24   10.45
  -1  -9  -1  280.01   13.52
   1   9   1  280.30   10.07
  -1  -9  -1  271.60   13.27
   1   9   2  744.79   25.47
   1   9   2  789.19   25.63
  -1  -9  -2  779.14   26.45
  -1  -9  -2  823.45   29.19
   1   9   2  783.18   25.16
  -1  -9  -2  792.95   26.04
  -1  -9  -2  803.47   29.43
  -1  -9  -2  841.04   29.56
  -1  -9  -3  116.27    6.03
  -1  -9  -3  118.63    7.79
   1   9   3  103.33    5.35
  -1  -9  -3  116.27    7.72
  -1  -9  -3  104.45    5.74
   1   9   3  109.68    5.98
   1   9   3  112.44    6.83
   1   9   3  120.75    5.53
   1   9   3  123.05    5.93
   1   9   3  110.59    5.12
  -1  -9  -3  107.09    7.37
  -1  -9  -3  112.22    5.69
  -1  -9  -4  115.23    5.69
   1   9   4  108.99    5.31
  -1  -9  -4  101.95    5.58
   1   9   4  104.82    5.55
   1   9   4  118.80    6.95
  -1  -9  -4  103.16    5.68
   1   9   4   92.48    4.50
  -1  -9  -4  108.99    7.41
   1   9   4  114.92    5.14
  -1  -9  -5    8.74    1.51
   1   9   5   10.72    1.46
  -1  -9  -5    9.44    1.67
  -1  -9  -5    9.05    2.14
  -1  -9  -5    7.16    1.96
   1   9   5    7.54    1.73
  -1  -9  -5   11.05    2.20
   1   9   5    8.05    1.18
   1   9   5    9.59    1.32
   1   9   5   11.30    1.42
   1   9   5    9.71    1.48
  -1  -9  -5    9.07    1.57
  -1  -9  -6   63.98    5.00
   1   9   6   50.96    3.02
   1   9   6   55.39    3.44
  -1  -9  -6   57.10    3.79
  -1  -9  -6   55.88    3.73
  -1  -9  -6   56.84    4.89
  -1  -9  -6   53.05    2.88
   1   9   6   58.47    3.69
   1   9   6   60.81    3.29
   1   9   6   57.24    3.33
  -1  -9  -7   15.19    1.37
   1   9   7   15.17    1.67
  -1  -9  -7   11.59    2.16
   1   9   7   15.38    1.38
   1   9   7   15.25    1.60
  -1  -9  -8   34.35    2.59
  -1  -9  -8   31.31    2.38
   1   9   8   27.89    2.08
  -1  -9  -8   24.88    1.68
   1   9   8   28.01    2.16
  -1  -9  -9    2.85    0.84
   1   9   9    3.46    0.76
  -1  -9  -9    4.21    0.86
  -1  -9 -10    9.55    1.17
   1   9  10    8.71    0.95
  -1  -9 -11    6.89    0.87
  -1  -9 -12    0.29    0.24
   1  10 -18   20.51    1.27
   1  10 -18   17.58    1.06
   1  10 -17   36.21    2.02
  -1 -10  17   37.57    2.22
  -1 -10  16    1.61    0.63
   1  10 -16    0.53    0.53
  -1 -10  16    1.80    0.77
   1  10 -16    0.09    0.07
   1  10 -15   10.95    1.14
   1  10 -15   13.48    1.40
  -1 -10  15   15.67    1.74
  -1 -10  15    0.18    0.14
  -1 -10  15   14.10    1.66
   1  10 -15    0.06    0.11
  -1 -10  14   -0.15    0.72
   1  10 -14    0.82    0.61
   1  10 -14    0.64    0.53
   1  10 -14    0.32    0.58
   1  10 -14    1.14    0.69
   1  10 -14   -0.07    0.18
  -1 -10  14    1.31    0.79
  -1 -10  14   -0.33    0.78
   1  10 -13   14.05    1.65
   1  10 -13   18.53    1.89
   1  10 -13   20.58    1.88
  -1 -10  13   17.84    2.19
   1  10 -13   11.81    1.14
  -1 -10  13   18.18    2.10
  -1 -10  12   14.29    2.02
   1  10 -12   17.12    1.75
   1  10 -12   13.64    1.21
   1  10 -12   14.95    2.39
  -1 -10  12   16.79    1.99
   1  10 -12   15.89    2.49
   1  10 -12   19.57    2.62
   1  10 -12   15.52    2.58
   1  10 -11  106.95    5.66
  -1 -10  11  118.90    5.58
   1  10 -11  115.53    7.46
   1  10 -11  115.38    7.09
   1  10 -11  120.97    5.54
  -1 -10  11  124.37    6.46
  -1 -10  11  115.78    6.03
   1  10 -11  120.14    7.65
   1  10 -11  121.92    5.96
   1  10 -11  130.29    7.44
   1  10 -11  124.40    5.40
   1  10 -10    2.07    0.92
  -1 -10  10    1.91    0.84
   1  10 -10    1.08    0.87
   1  10 -10    3.25    1.27
   1  10 -10    1.53    0.98
   1  10 -10    2.43    0.94
   1  10 -10    1.67    0.69
   1  10 -10    1.41    0.60
   1  10 -10    1.87    0.71
  -1 -10  10    1.78    1.16
   1  10  -9   25.57    2.22
  -1 -10   9   30.93    3.90
   1  10  -9   29.00    3.23
   1  10  -9   26.75    2.04
   1  10  -9   24.70    2.95
  -1 -10   9   25.53    2.77
  -1 -10   9   29.28    2.66
   1  10  -9   32.97    3.69
  -1 -10   9   32.97    2.70
   1  10  -9   31.52    2.60
   1  10  -8  124.54    7.03
   1  10  -8  106.83    5.32
  -1 -10   8  113.53    5.79
   1  10  -8  111.07    4.83
   1  10  -8  114.38    5.66
  -1 -10   8  130.02    8.21
   1  10  -8  124.13    6.93
  -1 -10   8  108.15    5.74
  -1 -10   8  117.27    6.29
   1  10  -8  105.64    6.99
   1  10  -8  101.69    4.95
   1  10  -7   74.69    3.72
  -1 -10   7   71.70    6.05
   1  10  -7   67.47    3.98
  -1 -10   7   63.99    4.27
   1  10  -7   70.20    3.43
   1  10  -7   66.25    4.93
   1  10  -7   74.32    4.23
   1  10  -7   73.65    5.52
  -1 -10   7   77.63    4.84
  -1 -10   7   72.31    4.25
   1  10  -7   65.67    4.80
  -1 -10   6    2.32    0.93
   1  10  -6    2.34    1.22
   1  10  -6    5.72    1.45
   1  10  -6    3.79    0.78
  -1 -10   6    5.15    1.94
   1  10  -6    5.96    1.16
   1  10  -6    4.72    0.73
  -1 -10   6    4.29    1.33
   1  10  -5   52.65    3.42
   1  10  -5   55.94    4.18
  -1 -10   5   56.95    4.03
   1  10  -5   54.33    3.55
   1  10  -5   43.84    2.62
   1  10  -5   46.08    4.41
  -1 -10   5   53.14    3.78
  -1 -10   5   55.17    5.22
   1  10  -4   21.42    2.09
  -1 -10   4   16.93    1.70
   1  10  -4   18.33    2.42
   1  10  -4   17.56    2.63
   1  10  -4   23.04    1.88
   1  10  -4   18.50    1.89
  -1 -10   4   11.75    2.64
  -1 -10   4   16.14    2.20
  -1 -10   4   18.79    2.25
   1  10  -4   18.84    2.02
  -1 -10   3  200.60    9.03
   1  10  -3  202.43    8.56
   1  10  -3  208.18    8.66
   1  10  -3  204.40    9.33
   1  10  -3  191.36    7.97
  -1 -10   3  211.16    8.28
  -1 -10   3  225.17   11.66
  -1 -10   3  218.09    9.36
   1  10  -3  208.92    8.43
  -1 -10   2   37.97    4.25
   1  10  -2   35.49    2.59
   1  10  -2   36.71    2.70
  -1 -10   2   34.09    2.64
   1  10  -2   36.05    2.79
   1  10  -2   29.15    2.81
  -1 -10   2   34.13    3.08
   1  10  -2   38.27    2.83
   1  10  -1   10.15    1.39
  -1 -10   1    8.84    1.26
  -1 -10   1   10.45    1.83
   1  10  -1   13.17    1.64
  -1 -10   1   12.02    1.56
   1  10  -1    9.80    1.55
  -1 -10   1   13.56    2.67
   1  10  -1   11.86    1.66
  -1 -10   1   17.46    2.96
   1  10   0   17.78    2.55
  -1 -10   0   24.58    2.62
   1  10   0   21.87    2.16
   1  10   0   22.45    2.15
   1  10   0   19.59    2.06
   1  10   0   21.29    1.96
  -1 -10   0   23.33    2.08
  -1 -10   0   20.88    2.10
  -1 -10   0   23.32    3.43
  -1 -10   0   19.47    3.18
  -1 -10  -1    1.87    1.39
   1  10   1    3.54    0.98
   1  10   1    1.23    0.66
   1  10   1    0.69    0.61
  -1 -10  -1    1.28    0.75
   1  10   1    1.05    0.93
   1  10   1    0.72    0.74
  -1 -10  -1    1.82    0.86
  -1 -10  -1    3.23    1.26
  -1 -10  -1    0.71    1.15
  -1 -10  -2   98.58    6.99
  -1 -10  -2  100.49    5.50
   1  10   2   86.58    4.70
   1  10   2   96.77    6.23
  -1 -10  -2   89.43    6.92
   1  10   2   86.07    4.28
   1  10   2   92.18    4.40
  -1 -10  -2   94.03    4.98
   1  10   2   97.33    4.95
  -1 -10  -3    7.42    1.35
   1  10   3    7.36    1.70
   1  10   3    8.66    1.18
   1  10   3    5.24    1.13
   1  10   3    6.11    1.10
  -1 -10  -3    7.11    1.54
   1  10   3    5.70    1.18
   1  10   3    5.28    0.89
  -1 -10  -3    7.71    2.04
  -1 -10  -3    5.41    1.20
  -1 -10  -4   20.16    2.25
   1  10   4   16.79    1.84
   1  10   4   18.23    1.49
   1  10   4   18.92    1.73
  -1 -10  -4   21.73    2.23
  -1 -10  -4   17.99    1.98
  -1 -10  -4   17.36    1.77
   1  10   4   23.02    1.95
  -1 -10  -5   21.90    2.96
   1  10   5   20.00    1.73
  -1 -10  -5   23.05    2.30
  -1 -10  -5   20.61    2.12
   1  10   5   20.64    1.80
  -1 -10  -5   20.36    2.15
   1  10   5   21.31    1.98
   1  10   6    0.41    0.44
  -1 -10  -6    0.14    0.67
  -1 -10  -6   -0.29    0.79
   1  10   6   -0.18    0.47
   1  10   6    0.36    0.65
  -1 -10  -6    0.44    0.61
   1  10   6   -0.10    0.52
  -1 -10  -6    1.01    1.01
   1  10   7    0.12    0.09
   1  10   7   98.03    3.59
   1  10   7   84.62    3.05
  -1 -10  -7   96.63    3.87
  -1 -10  -7   88.24    4.69
   1  10   7    0.11    0.09
   1  10   8    0.55    0.52
  -1 -10  -8    1.02    0.61
  -1 -10  -8    0.86    0.66
   1  10   8    0.37    0.43
  -1 -10  -9   21.30    1.55
   1  10   9   22.43    1.25
   1  10   9   23.43    1.46
   1  10  10   -0.14    0.29
  -1 -10 -10    0.36    0.39
  -1 -11  17    3.12    0.61
   1  11 -17    3.84    0.59
  -1 -11  16    2.63    0.56
   1  11 -16    2.55    0.64
   1  11 -16    0.81    0.33
  -1 -11  16    2.16    0.62
  -1 -11  15    1.30    0.71
   1  11 -15    1.42    0.46
   1  11 -15    2.65    0.71
   1  11 -14   21.43    1.71
   1  11 -14   21.74    1.79
   1  11 -14   19.57    1.72
  -1 -11  14   17.82    1.88
  -1 -11  14   21.70    2.02
  -1 -11  13   57.52    3.71
   1  11 -13   57.65    3.35
   1  11 -13   60.32    3.10
   1  11 -13   53.17    3.14
   1  11 -12    1.64    0.75
  -1 -11  12    1.70    1.00
   1  11 -12    1.14    0.53
   1  11 -12    2.35    0.90
   1  11 -12    2.78    1.18
  -1 -11  11   19.16    1.87
   1  11 -11   25.61    3.02
   1  11 -11   21.28    1.72
  -1 -11  11   19.89    2.33
   1  11 -11   22.92    2.23
   1  11 -11   23.17    1.91
   1  11 -11   18.57    2.00
  -1 -11  10   17.67    2.26
   1  11 -10   13.69    1.35
   1  11 -10   12.90    2.20
   1  11 -10   16.68    1.95
   1  11 -10   17.35    1.98
   1  11 -10   13.31    2.21
   1  11 -10   18.70    2.66
  -1 -11  10   10.47    1.52
   1  11 -10   12.09    1.47
  -1 -11  10   14.49    1.80
   1  11  -9   15.92    2.55
   1  11  -9   13.91    1.77
   1  11  -9   12.60    2.17
   1  11  -9   12.74    1.30
   1  11  -9   12.74    1.43
   1  11  -9   12.81    1.56
  -1 -11   9   14.42    2.68
  -1 -11   9   14.23    2.06
  -1 -11   9   11.69    1.68
  -1 -11   9   14.27    1.79
  -1 -11   8    1.65    0.74
   1  11  -8    3.09    1.33
  -1 -11   8    6.36    1.84
   1  11  -8    4.48    1.47
   1  11  -8    2.53    0.92
   1  11  -8    4.16    0.72
  -1 -11   8    3.54    1.10
   1  11  -8    3.89    1.02
  -1 -11   8    4.27    1.26
   1  11  -8    3.43    0.78
   1  11  -7    4.87    1.38
  -1 -11   7    3.45    1.33
  -1 -11   7    2.85    0.99
   1  11  -7    2.39    1.09
   1  11  -7    4.97    1.53
  -1 -11   7    2.45    0.86
   1  11  -7    2.62    0.73
  -1 -11   7    1.91    1.36
   1  11  -7    1.31    0.85
   1  11  -7    4.02    1.09
   1  11  -6    8.64    1.07
  -1 -11   6    9.05    1.76
  -1 -11   6    8.97    1.39
   1  11  -6    9.13    1.46
   1  11  -6    9.37    1.87
   1  11  -6    6.82    1.52
   1  11  -6    7.79    1.94
  -1 -11   6   10.07    2.44
   1  11  -6    9.56    1.52
  -1 -11   5  359.31   13.73
  -1 -11   5  374.78   13.98
  -1 -11   5  364.80   16.62
  -1 -11   5  341.38   12.62
   1  11  -5  376.42   13.45
   1  11  -5  367.45   13.12
   1  11  -5  325.04   13.81
   1  11  -5  323.14   14.07
   1  11  -4  108.65    5.15
   1  11  -4  117.37    6.58
   1  11  -4  116.24    5.68
  -1 -11   4  119.92    8.27
  -1 -11   4  122.93    6.37
  -1 -11   4  126.88    6.40
   1  11  -4  112.94    5.77
   1  11  -4  104.06    6.06
  -1 -11   3   27.97    2.25
   1  11  -3   27.22    2.35
  -1 -11   3   25.58    3.78
  -1 -11   3   29.07    2.82
   1  11  -3   25.73    2.44
  -1 -11   3   26.77    2.70
   1  11  -3   25.06    2.12
   1  11  -3   28.99    2.88
   1  11  -3   26.72    2.64
  -1 -11   2    3.84    1.70
   1  11  -2    3.34    1.01
  -1 -11   2    1.18    1.19
   1  11  -2    2.43    0.78
   1  11  -2    2.06    0.75
   1  11  -2    1.70    0.81
  -1 -11   2    3.03    0.93
  -1 -11   1  139.45    8.93
   1  11  -1  142.87    6.44
   1  11  -1  144.84    6.54
   1  11  -1  127.60    6.48
  -1 -11   1  143.18    7.04
   1  11  -1  135.56    7.73
  -1 -11   1  122.30    6.05
  -1 -11   1  143.04    6.83
   1  11  -1  133.91    6.13
   1  11   0    0.85    0.69
  -1 -11   0    1.41    0.80
   1  11   0    0.36    0.59
   1  11   0    0.52    0.79
  -1 -11   0    1.10    1.25
  -1 -11   0    1.92    1.13
   1  11   0    1.20    0.79
  -1 -11   0    2.06    0.98
   1  11   1    2.08    0.74
  -1 -11  -1    1.29    0.78
  -1 -11  -1    3.54    1.61
  -1 -11  -1    1.87    1.08
   1  11   1    1.60    0.76
  -1 -11  -1    1.45    0.85
[truncated: 1,682,710 more chars]
