# Supplementary material for: London Dispersion versus Intramolecular Hydrogen Bond in Bis‐Pyridines: How Accurate Is DFT for Competing Noncovalent Interactions in the Condensed Phase?
Source: Chemistry. 2025 Oct 23;31(66):e02745. doi: 10.1002/chem.202502745 (PMC12648470; doi:10.1002/chem.202502745)
Supplement: Supplementary file 1 — Supporting Information [file CHEM-31-e02745-s002.zip › Crystal_structures/3b/c031219_2_2.fcf]

#
# h,k,l, Fc-squared, Fo-squared, sigma(Fo-squared), status flag
#
data_c031219_2_2
_shelx_title ' c031219_2_2_a.res in P-1'
_shelx_refln_list_code          4
_shelx_F_calc_maximum      258.97
_exptl_crystal_F_000      1144.00
_reflns_d_resolution_high  0.7822

loop_
 _space_group_symop_operation_xyz
 'x, y, z'
 '-x, -y, -z'

_cell_length_a    12.9839
_cell_length_b    13.1496
_cell_length_c    16.8817
_cell_angle_alpha  97.575
_cell_angle_beta  110.643
_cell_angle_gamma 108.088

_shelx_F_squared_multiplier     1.000

loop_
 _refln_index_h
 _refln_index_k
 _refln_index_l
 _refln_F_squared_calc
 _refln_F_squared_meas
 _refln_F_squared_sigma
 _refln_observed_status
   1   0   0       7833.71       7096.64       105.13 o
   2   0   0       5654.42       5205.61       104.44 o
   3   0   0          0.57          1.43         1.13 o
   4   0   0       2126.12       2213.50        38.26 o
   5   0   0        273.88        322.50         8.70 o
   6   0   0       1760.07       1856.56        63.80 o
   7   0   0         35.37         56.26         6.99 o
   8   0   0        316.41        307.26         6.40 o
   9   0   0         28.33         27.48         1.80 o
  10   0   0       1982.50       2082.72        30.02 o
  11   0   0         98.27         85.32         4.81 o
  12   0   0          9.20          7.45         1.52 o
  13   0   0         15.67         12.75         2.63 o
  14   0   0         57.28         50.54         4.78 o
 -14   1   0          3.90          3.82         1.72 o
 -13   1   0         13.78          6.35         3.99 o
 -12   1   0        154.22        158.18         5.61 o
 -11   1   0        128.48        133.39         5.33 o
 -10   1   0        297.70        285.49         8.02 o
  -9   1   0       1077.98       1090.21        13.17 o
  -8   1   0        445.06        438.90         9.35 o
  -7   1   0        192.07        208.09         8.94 o
  -6   1   0         73.47         82.49         3.54 o
  -5   1   0          1.80          0.02         1.21 o
  -4   1   0       1149.33       1210.81        19.79 o
  -3   1   0      67063.55      58243.05       648.72 o
  -2   1   0         42.72         43.87         1.76 o
  -1   1   0         17.75         14.51         0.50 o
   0   1   0        733.56        751.95        17.17 o
   1   1   0        146.55        103.97         4.14 o
   2   1   0        395.17        427.87        10.10 o
   3   1   0        775.56        694.77        16.14 o
   4   1   0        505.44        453.05        11.61 o
   5   1   0       5915.79       6155.26        86.33 o
   6   1   0        249.54        256.63         9.57 o
   7   1   0        137.04        121.28         5.37 o
   8   1   0        624.22        655.59        10.47 o
   9   1   0         33.69         52.56         2.70 o
  10   1   0          5.36          3.95         1.76 o
  11   1   0          1.48          2.69         1.49 o
  12   1   0         59.45         69.43         3.95 o
  13   1   0         25.18         23.47         2.41 o
 -14   2   0         21.55         28.29         4.53 o
 -13   2   0         49.42         37.96         2.74 o
 -12   2   0        481.06        491.91        10.16 o
 -11   2   0        330.30        334.34         8.02 o
 -10   2   0       2285.86       2344.90        30.37 o
  -9   2   0        849.26        791.54        13.28 o
  -8   2   0        117.83        114.51         4.08 o
  -7   2   0       1558.30       1637.47        24.42 o
  -6   2   0       5753.01       6276.48        80.64 o
  -5   2   0       4282.83       4291.29        61.67 o
  -4   2   0      14459.98      14138.90       197.82 o
  -3   2   0        724.38        606.92        17.08 o
  -2   2   0       1458.98       1325.31        26.70 o
  -1   2   0       2390.69       2345.76        29.67 o
   0   2   0        183.36        132.67         2.70 o
   1   2   0      27823.65      24530.06       419.12 o
   2   2   0      17351.17      16124.71       238.66 o
   3   2   0       5172.19       5079.87        80.06 o
   4   2   0      21166.13      20657.89       279.53 o
   5   2   0        127.00        121.15         4.72 o
   6   2   0       2586.84       2617.75        39.45 o
   7   2   0        430.78        472.06        11.31 o
   8   2   0        129.17        137.36         5.36 o
   9   2   0          1.18          2.21         1.46 o
  10   2   0         23.13         25.51         2.95 o
  11   2   0          0.95          1.09         1.22 o
  12   2   0          4.62          5.23         1.79 o
  13   2   0          9.00          5.52         3.02 o
 -14   3   0        180.36        215.81        12.88 o
 -13   3   0         16.51         13.15         1.88 o
 -12   3   0         26.22         23.04         2.01 o
 -11   3   0        308.76        316.10         7.76 o
 -10   3   0        637.09        642.67        10.69 o
  -9   3   0         17.24         21.20         1.78 o
  -8   3   0        749.51        881.28        13.25 o
  -7   3   0       2897.48       3169.18        52.44 o
  -6   3   0       9944.64      10418.12       142.67 o
  -5   3   0        243.95        173.93         5.50 o
  -4   3   0       7333.33       6925.86       104.85 o
  -3   3   0        798.98        779.54        12.99 o
  -2   3   0      15067.14      13834.65       155.79 o
  -1   3   0       5034.08       4729.23        72.29 o
   0   3   0          0.09          3.77         0.68 o
   1   3   0        197.59        182.42         4.30 o
   2   3   0       3320.61       3373.06        38.69 o
   3   3   0        147.76         92.35         2.90 o
   4   3   0      10432.89      10482.83       132.12 o
   5   3   0       1231.20       1179.54        23.88 o
   6   3   0         47.83         50.46         2.98 o
   7   3   0          0.27          2.34         1.38 o
   8   3   0         30.13         38.67         4.52 o
   9   3   0        452.42        390.91        11.42 o
  10   3   0         12.95         10.76         2.13 o
  11   3   0        189.69        171.83         6.27 o
  12   3   0         56.04         66.07         7.71 o
  13   3   0          8.11         12.57         1.87 o
 -15   4   0        100.17         88.32         5.38 o
 -14   4   0         84.20         54.22         5.20 o
 -13   4   0        617.01        645.76        16.06 o
 -12   4   0         80.80         72.52         3.70 o
 -11   4   0       1529.85       1575.50        25.35 o
 -10   4   0        199.63        219.17         5.82 o
  -9   4   0          0.22          3.27         0.94 o
  -8   4   0         24.63         26.13         1.97 o
  -7   4   0        325.19        396.47         9.82 o
  -6   4   0       1525.29       1450.23        37.40 o
  -5   4   0         56.07         37.44         2.40 o
  -4   4   0         37.94         42.06         3.34 o
  -3   4   0        449.58        519.54         9.72 o
  -2   4   0        839.31        758.77        12.73 o
  -1   4   0        184.30        233.15         4.81 o
   0   4   0       2127.68       1862.84        19.90 o
   1   4   0        229.60        221.67         5.95 o
   2   4   0       6011.58       5822.69        70.17 o
   3   4   0       1235.54       1279.46        23.04 o
   4   4   0         81.94         64.26         4.73 o
   5   4   0        924.94        972.70        17.88 o
   6   4   0        143.43        141.72         4.27 o
   7   4   0        182.20        199.45         6.63 o
   8   4   0        535.72        624.74        11.63 o
   9   4   0         28.71         30.03         2.34 o
  10   4   0          0.82         -0.10         1.09 o
  11   4   0         38.89         24.13         2.01 o
  12   4   0          0.40          0.31         0.82 o
 -14   5   0        139.12        145.01         8.49 o
 -13   5   0         12.44          5.18         1.84 o
 -12   5   0        262.37        237.63         6.28 o
 -11   5   0        160.54        183.92         4.86 o
 -10   5   0        304.41        326.25         9.06 o
  -9   5   0        322.19        342.60         6.23 o
  -8   5   0       1064.66       1079.13        15.46 o
  -7   5   0       1703.18       1773.45        27.47 o
  -6   5   0        590.73        703.70        12.78 o
  -5   5   0          7.88          6.55         1.45 o
  -4   5   0       1003.02       1008.71        20.16 o
  -3   5   0       3120.80       3227.31        39.41 o
  -2   5   0       2903.68       2789.15        31.94 o
  -1   5   0       2943.11       2871.92        31.31 o
   0   5   0        437.49        368.56        10.35 o
   1   5   0          0.19         14.86         1.36 o
   2   5   0        510.44        481.13        10.04 o
   3   5   0         25.97         23.74         2.26 o
   4   5   0       1583.45       1576.65        24.66 o
   5   5   0         24.24         23.22         2.13 o
   6   5   0        794.08        786.50        14.21 o
   7   5   0        108.32         64.76         3.85 o
   8   5   0        373.73        331.59         9.49 o
   9   5   0        325.32        341.70         7.83 o
  10   5   0         43.47         37.90         2.67 o
  11   5   0         66.48         68.47         6.33 o
 -15   6   0          4.48          2.24         1.45 o
 -14   6   0         49.63         56.17         8.10 o
 -13   6   0          0.23          2.56         1.60 o
 -12   6   0          2.79          4.00         1.66 o
 -11   6   0       1774.71       1809.11        26.58 o
 -10   6   0        198.77        176.64         4.04 o
  -9   6   0          8.74          7.66         1.03 o
  -8   6   0        131.69        147.56         3.88 o
  -7   6   0        174.18        159.77         5.47 o
  -6   6   0       2695.63       2622.10        39.08 o
  -5   6   0        813.94        807.91        12.67 o
  -4   6   0        113.24        112.51         3.70 o
  -3   6   0        870.55        949.14        14.15 o
  -2   6   0        762.09        797.84        10.84 o
  -1   6   0       6444.72       6872.64        81.58 o
   0   6   0         60.27         61.13         3.04 o
   1   6   0        739.76        741.94        11.04 o
   2   6   0        889.22        904.98        14.14 o
   3   6   0       2873.71       2828.98        33.11 o
   4   6   0        841.50        795.30        16.67 o
   5   6   0          2.49          6.26         1.39 o
   6   6   0        597.28        634.70        11.77 o
   7   6   0         31.36         19.93         2.13 o
   8   6   0        105.04        103.74         5.17 o
   9   6   0          0.07          0.27         1.20 o
  10   6   0          0.72          1.62         1.06 o
  11   6   0         59.85         64.91         2.77 o
 -14   7   0        286.72        269.88        10.66 o
 -13   7   0         88.16         89.12         6.36 o
 -12   7   0        254.84        256.79         8.32 o
 -11   7   0         16.66         22.55         2.56 o
 -10   7   0          2.87          4.20         1.16 o
  -9   7   0          0.94          2.14         1.13 o
  -8   7   0         24.80         22.58         1.75 o
  -7   7   0          2.59          2.26         1.09 o
  -6   7   0        166.31        158.23         4.01 o
  -5   7   0        430.61        408.17        10.86 o
  -4   7   0       1299.78       1244.80        19.96 o
  -3   7   0        527.95        501.58         8.59 o
  -2   7   0         15.50          8.25         0.98 o
  -1   7   0        367.88        373.42         9.05 o
   0   7   0          2.81         -0.04         1.29 o
   1   7   0       1359.79       1273.14        21.43 o
   2   7   0          0.10          1.31         0.96 o
   3   7   0        661.63        619.11         9.66 o
   4   7   0          8.47         10.59         1.37 o
   5   7   0        745.49        798.79        13.72 o
   6   7   0       1000.94        990.12        13.51 o
   7   7   0        244.94        246.66         5.45 o
   8   7   0         50.25         61.83         4.48 o
   9   7   0          0.07          0.56         2.05 o
  10   7   0          1.37          0.34         0.94 o
 -15   8   0          3.68          4.08         1.26 o
 -14   8   0         17.15         21.40         3.13 o
 -13   8   0         39.30         35.76         3.48 o
 -12   8   0         84.43         80.01         4.37 o
 -11   8   0        197.29        206.35         6.89 o
 -10   8   0          1.25          3.08         1.27 o
  -9   8   0          9.18         11.76         1.51 o
  -8   8   0         41.64         30.59         1.96 o
  -7   8   0         29.08         32.12         2.22 o
  -6   8   0        145.99        151.31         6.44 o
  -5   8   0          7.33          2.13         1.06 o
  -4   8   0        277.10        280.67         6.43 o
  -3   8   0         36.54         37.00         2.03 o
  -2   8   0         13.32         17.38         1.86 o
  -1   8   0         56.79         35.19         2.78 o
   0   8   0        763.43        739.37        12.00 o
   1   8   0        256.59        253.19         6.64 o
   2   8   0        116.13        134.77         5.18 o
   3   8   0        487.63        441.59         9.86 o
   4   8   0        553.60        545.85        10.28 o
   5   8   0        502.26        534.76        10.77 o
   6   8   0        477.43        466.15        10.74 o
   7   8   0         86.67         83.89         6.19 o
   8   8   0         50.60         68.79         5.04 o
   9   8   0         13.34         12.79         1.59 o
 -15   9   0         21.06         16.21         3.72 o
 -14   9   0         18.17         20.21         2.91 o
 -13   9   0         12.96         18.93         2.40 o
 -12   9   0        564.26        547.35        18.59 o
 -11   9   0         34.82         40.59         3.13 o
 -10   9   0         88.61         87.25         3.81 o
  -9   9   0          0.07          1.64         1.29 o
  -8   9   0       1200.31       1188.98        19.24 o
  -7   9   0       1001.38        983.47        13.57 o
  -6   9   0        610.98        585.96         7.69 o
  -5   9   0        404.50        406.51         6.76 o
  -4   9   0          0.16          2.42         1.10 o
  -3   9   0        295.04        307.20         7.52 o
  -2   9   0        412.78        410.08         7.05 o
  -1   9   0        156.20        145.97         3.98 o
   0   9   0          9.33          9.14         1.21 o
   1   9   0         14.51         22.21         2.18 o
   2   9   0       2584.94       2553.52        45.37 o
   3   9   0         96.42        100.29         4.74 o
   4   9   0         88.09         95.07         4.45 o
   5   9   0        151.07        158.22         7.83 o
   6   9   0         14.53         13.92         2.43 o
   7   9   0         39.49         47.46         3.04 o
   8   9   0         12.23          9.21         2.37 o
 -15  10   0          6.64          4.17         1.39 o
 -14  10   0         17.84         30.46         3.20 o
 -13  10   0         80.32         97.09         6.49 o
 -12  10   0        204.37        245.34         8.80 o
 -11  10   0         16.15         18.70         1.97 o
 -10  10   0         22.54         28.77         2.17 o
  -9  10   0         26.83         29.24         2.52 o
  -8  10   0       1141.91       1162.95        16.53 o
  -7  10   0       1901.75       1875.82        23.13 o
  -6  10   0         11.53          5.54         1.10 o
  -5  10   0          6.86          3.09         1.08 o
  -4  10   0         32.55         46.02         2.79 o
  -3  10   0       1294.85       1317.21        18.94 o
  -2  10   0         38.17         50.49         2.30 o
  -1  10   0        127.31        133.22         4.06 o
   0  10   0         30.75         32.19         2.52 o
   1  10   0        112.62        130.55         4.42 o
   2  10   0        165.71        176.33         6.22 o
   3  10   0        211.85        223.94         7.19 o
   4  10   0        628.67        647.60        13.58 o
   5  10   0        236.19        231.25         7.23 o
   6  10   0         39.27         51.34         2.93 o
   7  10   0         59.44         78.03         3.99 o
 -14  11   0          0.66          1.53         1.42 o
 -13  11   0          4.44          3.84         2.11 o
 -12  11   0        257.71        300.70         8.24 o
 -11  11   0         58.25         73.39         3.61 o
 -10  11   0         82.72         88.34         3.63 o
  -9  11   0          2.44          2.17         1.28 o
  -8  11   0        360.36        366.98         6.89 o
  -7  11   0         88.05         86.30         3.24 o
  -6  11   0       1392.26       1485.00        17.99 o
  -5  11   0        178.92        171.07         4.81 o
  -4  11   0          4.38          4.54         1.64 o
  -3  11   0        857.45        937.44        15.63 o
  -2  11   0        216.73        224.77         6.86 o
  -1  11   0        622.12        588.23        11.43 o
   0  11   0        113.76        137.82         5.16 o
   1  11   0          3.26          6.57         1.73 o
   2  11   0        475.21        500.28         9.89 o
   3  11   0         11.07         17.50         2.54 o
   4  11   0          5.66          5.77         1.77 o
   5  11   0         64.36         58.05         3.44 o
   6  11   0        117.37        111.99         4.58 o
 -14  12   0          7.86          7.44         1.99 o
 -13  12   0         54.97         75.68         7.25 o
 -12  12   0        236.84        289.23        15.35 o
 -11  12   0          1.20          4.04         1.60 o
 -10  12   0         91.05         91.83         4.49 o
  -9  12   0         60.09         62.75         3.19 o
  -8  12   0        400.88        417.52         8.44 o
  -7  12   0        321.62        324.84         7.21 o
  -6  12   0        564.34        585.81        10.07 o
  -5  12   0        195.78        204.37         5.08 o
  -4  12   0       1002.56        923.09        12.82 o
  -3  12   0        407.54        415.38         8.96 o
  -2  12   0        328.92        342.21        10.23 o
  -1  12   0         12.32          8.44         2.05 o
   0  12   0          1.87          1.08         1.88 o
   1  12   0          0.37          0.76         1.57 o
   2  12   0          2.39          2.76         1.13 o
   3  12   0         82.13         86.62         3.69 o
   4  12   0          6.72         12.07         1.32 o
   5  12   0         76.46         58.40         6.71 o
 -13  13   0         95.54         94.30         6.71 o
 -12  13   0         61.32          8.81        30.62 o
 -11  13   0        113.71        122.60         5.23 o
 -10  13   0        105.53        123.15         6.15 o
  -9  13   0          0.20          1.65         1.68 o
  -8  13   0        116.38        135.44         5.02 o
  -7  13   0         62.80         61.52         3.33 o
  -6  13   0          3.17          4.89         1.38 o
  -5  13   0        268.80        271.19         5.82 o
  -4  13   0         74.96         77.04         3.07 o
  -3  13   0        120.99        133.75         4.96 o
  -2  13   0          0.03          2.51         1.51 o
  -1  13   0        168.10        177.44         7.29 o
   0  13   0        173.36        167.65         5.80 o
   1  13   0        196.52        192.48         7.37 o
   2  13   0          9.55         15.70         1.96 o
   3  13   0         32.40         30.70         2.81 o
   4  13   0         18.80         13.52         3.48 o
 -11  14   0        200.45        186.46        18.20 o
 -10  14   0         66.35         76.67         4.75 o
  -9  14   0          0.07          0.18         1.49 o
  -8  14   0         18.54         17.07         2.14 o
  -7  14   0         11.41          6.41         3.91 o
  -6  14   0         13.35          5.49         2.75 o
  -5  14   0        160.42         66.47        34.62 o
  -4  14   0          2.21          1.15         0.83 o
  -3  14   0         34.73         29.52         2.72 o
  -2  14   0          4.13          1.46         0.87 o
  -1  14   0          3.94          2.26         2.27 o
   0  14   0          1.74          3.19         2.13 o
   1  14   0         54.04         56.47         4.16 o
   2  14   0         25.82         27.53         2.33 o
 -11  15   0          0.07          1.39         2.18 o
  -9  15   0          0.05          1.02         2.05 o
  -8  15   0         57.63         50.69         5.47 o
  -7  15   0          2.90          2.69         1.15 o
  -6  15   0         57.52         75.31         6.68 o
  -5  15   0        165.35        168.46         6.49 o
  -4  15   0        226.92        222.40         7.66 o
  -3  15   0          6.00          1.48         2.11 o
  -2  15   0         22.73         34.12         4.59 o
  -1  15   0         97.94        102.00         4.63 o
   0  15   0          0.04         -0.31         1.36 o
  -9  16   0         34.03         48.00         4.96 o
  -7  16   0         17.93         13.84         3.75 o
  -6  16   0         86.24         72.22         4.45 o
  -5  16   0        286.17        314.64        36.33 o
  -4  16   0         25.54         26.04         2.94 o
  -3  16   0          1.26          0.39         1.32 o
   2 -16   1        166.71        151.61         8.58 o
   3 -16   1         14.37         11.00         2.12 o
   4 -16   1          2.01          1.71         1.84 o
   5 -16   1         17.78         11.23         2.45 o
   6 -16   1        444.51        419.58        13.41 o
   7 -16   1        185.28        191.73        15.26 o
   8 -16   1          1.13          0.19         1.51 o
   9 -16   1        196.99        213.63        11.36 o
  -1 -15   1          3.83          1.69         1.13 o
   0 -15   1         11.33         17.89         2.56 o
   1 -15   1          2.49          1.27         0.85 o
   2 -15   1          0.11         -0.13         0.49 o
   3 -15   1         43.95          7.32        13.29 o
   4 -15   1          3.45          1.64         2.41 o
   5 -15   1          2.99          0.10         0.30 o
   6 -15   1         17.52         13.28         2.57 o
   7 -15   1        116.16        133.03         7.80 o
   8 -15   1          3.84          0.21         1.72 o
   9 -15   1         12.10         11.94         2.26 o
  10 -15   1        108.69        108.87         7.44 o
  -3 -14   1          1.81          0.12         1.02 o
  -2 -14   1          8.80         23.42         3.03 o
  -1 -14   1        230.43         76.62        66.36 o
   0 -14   1         81.11         95.57         4.15 o
   1 -14   1          7.37          9.98         1.74 o
   2 -14   1         63.49         73.50         3.69 o
   3 -14   1         83.53         93.49         4.34 o
   4 -14   1       1355.73       1413.01        22.85 o
   5 -14   1        330.59        331.40         7.36 o
   6 -14   1         52.82         48.83         2.50 o
   7 -14   1        104.62         50.28        18.41 o
   8 -14   1          4.14          3.91         1.42 o
   9 -14   1         94.73         98.95         5.26 o
  10 -14   1          2.23          2.84         1.47 o
  11 -14   1          9.19         11.79         3.39 o
  -4 -13   1         13.61         18.64         3.69 o
  -3 -13   1        109.07         94.24         9.46 o
  -2 -13   1         72.99         62.46         5.96 o
  -1 -13   1         84.28         98.88         4.26 o
   0 -13   1         13.33         16.49         2.50 o
   1 -13   1         96.40        108.54         4.98 o
   2 -13   1         19.46         16.53         2.87 o
   3 -13   1        112.06        134.75         4.59 o
   4 -13   1          7.06          4.92         1.44 o
   5 -13   1        469.54        453.69         8.03 o
   6 -13   1         66.42         71.69         3.41 o
   7 -13   1         27.20         29.41         2.39 o
   8 -13   1         34.17         32.59         2.52 o
   9 -13   1         56.15         53.14         3.20 o
  10 -13   1        101.97        106.72         3.91 o
  11 -13   1          0.98          0.65         0.77 o
  12 -13   1         78.94         94.98        12.06 o
  13 -13   1        251.29        235.57        11.24 o
  -5 -12   1         33.90         41.31         2.79 o
  -4 -12   1        110.24        124.64         5.69 o
  -3 -12   1        212.59        235.07        11.02 o
  -2 -12   1        236.03        252.20         7.35 o
  -1 -12   1        246.85        266.06         7.91 o
   0 -12   1        253.73        255.37         6.68 o
   1 -12   1         33.15         37.82         3.05 o
   2 -12   1          0.62          0.62         1.69 o
   3 -12   1        347.87        350.53         8.25 o
   4 -12   1          9.23          5.72         1.51 o
   5 -12   1        152.03        171.41         4.65 o
   6 -12   1        600.83        604.86        11.49 o
   7 -12   1         23.55         23.05         2.03 o
   8 -12   1         94.42         89.47         3.30 o
   9 -12   1        151.80        149.25         5.99 o
  10 -12   1        548.39        577.82        10.54 o
  11 -12   1          4.00          2.81         1.47 o
  12 -12   1         17.60         21.32         3.22 o
  13 -12   1         27.13         48.54         5.56 o
  -7 -11   1         41.91         16.20         2.54 o
  -6 -11   1         65.38         68.47         4.31 o
  -5 -11   1        124.83        121.35         4.26 o
  -4 -11   1         26.47         28.24         2.54 o
  -3 -11   1          5.23          7.72         1.57 o
  -2 -11   1         24.57         27.08         2.49 o
  -1 -11   1        816.97        827.14        13.65 o
   0 -11   1         66.23         80.90         4.30 o
   1 -11   1        373.38        381.76         7.79 o
   2 -11   1        636.03        681.35        11.52 o
   3 -11   1        917.67        916.76        15.49 o
   4 -11   1        420.66        443.63         9.28 o
   5 -11   1        305.13        304.66         5.86 o
   6 -11   1          0.07          0.61         1.21 o
   7 -11   1         85.64         85.50         3.20 o
   8 -11   1        347.98        349.73         6.65 o
   9 -11   1        474.88        492.42         9.86 o
  10 -11   1          3.68          0.90         1.32 o
  11 -11   1         13.13         16.17         1.74 o
  12 -11   1         81.39        103.71         6.45 o
  13 -11   1          2.67          5.84         2.17 o
  14 -11   1         28.36         33.48         2.63 o
  -8 -10   1         61.12         64.12        12.57 o
  -7 -10   1         73.72         67.31         3.24 o
  -6 -10   1          5.87          4.96         1.39 o
  -5 -10   1        165.73        172.08         6.52 o
  -4 -10   1        381.24        365.63         9.62 o
  -3 -10   1         17.12         13.33         2.00 o
  -2 -10   1       2091.56       2052.51        32.84 o
  -1 -10   1         70.66         68.84         4.14 o
   0 -10   1         15.58         15.72         1.75 o
   1 -10   1         69.48         76.90         3.07 o
   2 -10   1        596.57        618.16         9.87 o
   3 -10   1         16.01         27.77         2.04 o
   4 -10   1        446.31        416.01         7.80 o
   5 -10   1          0.22          2.55         0.97 o
   6 -10   1       1936.70       1913.90        20.49 o
   7 -10   1         50.33         47.85         2.33 o
   8 -10   1       1166.61       1177.32        17.92 o
   9 -10   1       1780.07       1867.31        37.42 o
  10 -10   1         66.19         58.25         3.38 o
  11 -10   1         56.65         54.11         3.45 o
  12 -10   1         24.25         34.67         2.76 o
  13 -10   1        108.32        134.69         7.45 o
  14 -10   1          3.74          1.81         1.45 o
  -9  -9   1         23.38          9.02         1.53 o
  -8  -9   1          0.73          0.64         1.22 o
  -7  -9   1         19.19         25.23         3.04 o
  -6  -9   1        376.88        386.91        16.91 o
  -5  -9   1         22.43         19.28         2.15 o
  -4  -9   1        369.89        365.38         8.29 o
  -3  -9   1         42.14         49.22         3.28 o
  -2  -9   1        626.59        595.68        10.50 o
  -1  -9   1         12.50         16.74         1.74 o
   0  -9   1         60.25         51.27         2.43 o
   1  -9   1        214.73        199.38         4.49 o
   2  -9   1        219.35        224.35         5.54 o
   3  -9   1        126.47        124.23         3.61 o
   4  -9   1        373.44        361.44         6.73 o
   5  -9   1         43.77         49.38         2.16 o
   6  -9   1        725.80        710.56        11.09 o
   7  -9   1        101.95         80.58         3.61 o
   8  -9   1          0.04          1.69         1.44 o
   9  -9   1        380.94        371.42         9.28 o
  10  -9   1          0.39          0.71         1.31 o
  11  -9   1          1.94          1.39         1.36 o
  12  -9   1         15.12         16.91         2.22 o
  13  -9   1        170.07        180.78         8.48 o
  14  -9   1         24.79         21.13         2.76 o
 -10  -8   1         49.30         49.39         3.75 o
  -9  -8   1        164.19        198.93         6.16 o
  -8  -8   1         17.53         17.64         2.21 o
  -7  -8   1        107.57         97.62         5.90 o
  -6  -8   1         25.14         24.22         2.34 o
  -5  -8   1        733.25        761.86        13.65 o
  -4  -8   1        326.56        324.07         6.60 o
  -3  -8   1        117.43        121.48         5.17 o
  -2  -8   1         46.06         40.37         2.63 o
  -1  -8   1        107.28        105.85         3.44 o
   0  -8   1          1.25          5.15         1.42 o
   1  -8   1         35.71         28.99         2.45 o
   2  -8   1         10.63          7.14         1.40 o
   3  -8   1        191.03        248.66         5.41 o
   4  -8   1       1153.79       1172.61        16.32 o
   5  -8   1        325.45        325.20         6.68 o
   6  -8   1        121.28        125.54         4.01 o
   7  -8   1        634.72        574.64         9.02 o
   8  -8   1         53.08         62.04         3.15 o
   9  -8   1        468.00        461.01         8.93 o
  10  -8   1        102.84         98.37         3.42 o
  11  -8   1          1.27          0.93         1.28 o
  12  -8   1        256.55        269.57        10.03 o
  13  -8   1         19.11         18.89         2.33 o
  14  -8   1          5.93          7.24         2.14 o
 -10  -7   1         88.19         68.62         3.80 o
  -9  -7   1         16.64         14.49         3.44 o
  -8  -7   1        420.99        432.21         9.84 o
  -7  -7   1        220.86        244.43         6.00 o
  -6  -7   1         19.48         28.63         2.39 o
  -5  -7   1        290.89        284.50         6.12 o
  -4  -7   1        453.10        443.86         7.47 o
  -3  -7   1          5.71          5.85         1.09 o
  -2  -7   1       1458.17       1369.69        28.16 o
  -1  -7   1       1841.95       1861.85        27.02 o
   0  -7   1        233.08        206.52         5.62 o
   1  -7   1          0.71          1.75         1.52 o
   2  -7   1       2063.86       1979.35        22.57 o
   3  -7   1        422.07        439.37         6.74 o
   4  -7   1         99.69         93.83         2.99 o
   5  -7   1       1242.75       1264.75        17.59 o
   6  -7   1       4476.34       4272.83        61.16 o
   7  -7   1         53.28         59.71         3.54 o
   8  -7   1         51.89         55.11         2.68 o
   9  -7   1         33.58         30.88         2.01 o
  10  -7   1        104.05        108.18         3.45 o
  11  -7   1          0.01          0.92         1.36 o
  12  -7   1        119.53        124.82         5.54 o
  13  -7   1        357.55        369.48         8.26 o
  14  -7   1         60.64         52.23         5.74 o
 -11  -6   1         59.97         71.57         4.29 o
 -10  -6   1         15.34         15.93         2.16 o
  -9  -6   1         56.77         62.51         3.00 o
  -8  -6   1         27.17         28.43         2.08 o
  -7  -6   1        140.03        128.06         4.64 o
  -6  -6   1          1.77          4.10         1.34 o
  -5  -6   1        456.51        418.03         8.77 o
  -4  -6   1         38.82         45.03         2.05 o
  -3  -6   1        890.04        866.83        21.30 o
  -2  -6   1        621.29        680.69        13.49 o
  -1  -6   1        621.41        598.25         7.93 o
   0  -6   1         23.80         37.48         1.85 o
   1  -6   1        625.04        671.13         9.25 o
   2  -6   1        180.14        159.64         5.10 o
   3  -6   1         66.11         91.01         2.74 o
   4  -6   1        136.35        165.86         3.89 o
   5  -6   1        226.98        227.04         5.49 o
   6  -6   1        182.11        142.02         4.17 o
   7  -6   1        601.04        632.66        12.92 o
   8  -6   1         20.37         31.93         1.87 o
   9  -6   1        538.32        579.73         9.41 o
  10  -6   1         60.75         48.88         2.37 o
  11  -6   1          7.36          8.01         1.78 o
  12  -6   1        148.16        155.80         5.60 o
  13  -6   1         46.82         48.90         3.88 o
  14  -6   1         19.43          2.83        12.60 o
 -12  -5   1          1.74          1.09         0.96 o
 -11  -5   1          1.20          0.21         1.28 o
 -10  -5   1         13.64          9.27         1.69 o
  -9  -5   1        176.04        178.30         5.58 o
  -8  -5   1         92.34         75.66         3.33 o
  -7  -5   1        346.38        349.44         7.05 o
  -6  -5   1         22.06         21.62         1.99 o
  -5  -5   1          5.24         13.62         2.06 o
  -4  -5   1         62.29         41.66         3.15 o
  -3  -5   1        584.67        607.52         9.94 o
  -2  -5   1        745.03        827.52        10.96 o
  -1  -5   1         81.27         94.53         2.58 o
   0  -5   1       3010.60       2777.97        30.69 o
   1  -5   1        884.86        860.46        11.20 o
   2  -5   1       3845.21       3864.17        36.73 o
   3  -5   1       4761.33       4758.66        43.64 o
   4  -5   1        557.82        586.49         8.63 o
   5  -5   1       1071.03       1008.81        13.19 o
   6  -5   1        230.48        255.92         5.71 o
   7  -5   1        328.96        371.13         9.58 o
   8  -5   1        152.73        157.93         4.41 o
   9  -5   1          8.15         11.33         1.29 o
  10  -5   1        537.13        550.42        10.61 o
  11  -5   1         15.94          8.54         1.64 o
  12  -5   1         58.38         63.19         4.65 o
  13  -5   1        112.57        119.45        10.03 o
  14  -5   1          0.71          1.32         1.11 o
 -12  -4   1        204.62        240.40         6.18 o
 -11  -4   1        111.45        105.72         5.33 o
 -10  -4   1          2.12          2.75         1.23 o
  -9  -4   1        479.42        461.73        11.50 o
  -8  -4   1        133.77        151.22         6.90 o
  -7  -4   1        233.63        225.64         6.70 o
  -6  -4   1        132.14        144.37         5.75 o
  -5  -4   1        796.93        855.10        19.77 o
  -4  -4   1        373.75        436.72        18.57 o
  -3  -4   1       1234.69       1244.96        18.29 o
  -2  -4   1      14673.42      13863.96       122.67 o
  -1  -4   1        148.62        123.89         2.52 o
   0  -4   1        122.59        106.64         3.64 o
   1  -4   1       4589.88       4200.50        43.09 o
   2  -4   1          8.39         12.57         1.15 o
   3  -4   1       1798.16       1798.64        27.92 o
   4  -4   1        334.23        335.49         5.72 o
   5  -4   1       1568.37       1609.34        29.20 o
   6  -4   1         64.94         63.92         2.73 o
   7  -4   1        800.71        849.40        13.60 o
   8  -4   1       2233.93       2454.38        26.55 o
   9  -4   1       1438.62       1493.82        18.27 o
  10  -4   1         73.47         71.50         3.11 o
  11  -4   1        522.04        478.49        14.99 o
  12  -4   1        140.73        132.34         5.41 o
  13  -4   1         49.25         38.72         2.69 o
  14  -4   1        123.87         89.95         5.32 o
 -13  -3   1         19.31         18.11         1.54 o
 -12  -3   1        108.21        113.93         5.72 o
 -11  -3   1         75.74         67.64         3.04 o
 -10  -3   1         72.60         62.86         3.59 o
  -9  -3   1        289.19        296.54         7.52 o
  -8  -3   1        405.95        426.73        10.41 o
  -7  -3   1        545.99        533.20        11.42 o
  -6  -3   1       1064.22       1059.23        20.98 o
  -5  -3   1       2539.17       2469.60        36.72 o
  -4  -3   1       1406.15       1429.05        22.57 o
  -3  -3   1       2800.64       2527.77        26.59 o
  -2  -3   1       6012.99       5831.30        63.75 o
  -1  -3   1        692.12        631.85         9.82 o
   0  -3   1       1285.37       1025.92        11.41 o
   1  -3   1      28691.67      26317.75       292.53 o
   2  -3   1        729.01        706.16         8.18 o
   3  -3   1        291.51        295.02         6.09 o
   4  -3   1        890.23        789.37        11.56 o
   5  -3   1       3607.38       3718.79        57.27 o
   6  -3   1          5.63          4.41         1.31 o
   7  -3   1        449.24        494.12        11.50 o
   8  -3   1        635.68        645.69        10.69 o
   9  -3   1        619.60        664.08        11.35 o
  10  -3   1        208.79        214.60         5.76 o
  11  -3   1        981.38        980.52        13.03 o
  12  -3   1        606.89        573.94        11.01 o
  13  -3   1         11.63          6.82         1.54 o
  14  -3   1         18.28          6.83         2.72 o
 -13  -2   1         64.51         96.50         5.36 o
 -12  -2   1          0.77          0.56         0.94 o
 -11  -2   1         56.35         48.26         3.07 o
 -10  -2   1         78.92         77.19         3.61 o
  -9  -2   1        272.98        305.21         8.82 o
  -8  -2   1          4.93          4.95         1.85 o
  -7  -2   1        402.41        444.39         9.31 o
  -6  -2   1         16.12         11.82         1.41 o
  -5  -2   1       2552.10       2572.67        33.57 o
  -4  -2   1         79.37        120.19         4.42 o
  -3  -2   1        397.42        364.95         9.23 o
  -2  -2   1       5493.96       5274.60        80.39 o
  -1  -2   1        463.57        362.90         6.72 o
   0  -2   1       1417.42       1255.48        24.56 o
   1  -2   1       1541.53       1406.08        18.27 o
   2  -2   1      20835.93      18730.36       306.41 o
   3  -2   1        415.20        398.79         8.02 o
   4  -2   1       2200.08       2202.50        27.75 o
   5  -2   1       2342.40       2592.41        43.18 o
   6  -2   1         91.08         85.46         3.70 o
   7  -2   1       1565.23       1518.50        29.85 o
   8  -2   1        628.88        698.33        15.65 o
   9  -2   1         17.88         18.80         1.69 o
  10  -2   1         45.40         39.75         2.30 o
  11  -2   1         80.64         78.63         3.30 o
  12  -2   1         88.80         95.62         4.13 o
  13  -2   1         20.36         23.64         5.20 o
  14  -2   1         22.06         19.16         3.45 o
 -14  -1   1         10.86          9.67         2.24 o
 -13  -1   1         16.92         19.65         4.14 o
 -12  -1   1        618.03        663.57        18.33 o
 -11  -1   1         73.87         63.10         3.31 o
 -10  -1   1       1183.05       1295.38        21.77 o
  -9  -1   1         20.89         23.44         2.12 o
  -8  -1   1        252.49        268.17         6.16 o
  -7  -1   1         93.11         79.52         4.44 o
  -6  -1   1       3038.94       2936.34        35.88 o
  -5  -1   1        971.57        916.41        14.43 o
  -4  -1   1       2128.75       1934.01        25.91 o
  -3  -1   1      10317.07       9320.74       221.78 o
  -2  -1   1       2205.77       1938.76        31.25 o
  -1  -1   1          0.34          4.84         1.36 o
   0  -1   1       3233.28       3013.98        37.17 o
   1  -1   1       3206.80       2989.56        34.17 o
   2  -1   1      23991.85      22426.18       303.34 o
   3  -1   1       2258.14       2271.18        27.80 o
   4  -1   1       2514.46       2392.34        46.74 o
   5  -1   1        566.87        640.12        11.41 o
   6  -1   1        222.57        204.32         8.45 o
   7  -1   1        140.08        157.22         8.41 o
   8  -1   1        318.24        324.04         6.50 o
   9  -1   1         14.77         16.88         1.57 o
  10  -1   1        618.67        637.65        11.44 o
  11  -1   1        129.68        145.36         4.29 o
  12  -1   1        306.79        297.23        15.48 o
  13  -1   1         28.14          6.28        17.86 o
  14  -1   1        103.52         99.90        14.39 o
 -14   0   1         67.98         71.51         6.41 o
 -13   0   1         11.64         14.52         3.39 o
 -12   0   1          3.04          0.88         1.74 o
 -11   0   1        114.04        117.73         5.30 o
 -10   0   1       1685.80       1675.96        21.81 o
  -9   0   1         60.23         57.62         2.54 o
  -8   0   1        190.11        217.36         5.70 o
  -7   0   1         70.83        119.72         4.91 o
  -6   0   1       2954.68       3251.48        43.53 o
  -5   0   1        277.16        275.51         8.86 o
  -4   0   1        822.61        845.96        17.70 o
  -3   0   1         77.93         72.80         3.12 o
  -2   0   1        575.73        539.92         8.63 o
  -1   0   1         21.85         11.99         0.94 o
   0   0   1        224.84        223.25         5.83 o
   1   0   1         33.36         24.52         3.32 o
   2   0   1          0.15          4.15         0.95 o
   3   0   1       2424.41       2112.96        28.74 o
   4   0   1        579.50        653.75        17.56 o
   5   0   1        170.79        165.81         8.51 o
   6   0   1        284.86        310.63        11.53 o
   7   0   1          4.30          5.61         1.30 o
   8   0   1       2115.83       2197.53        22.84 o
   9   0   1        571.49        535.63         9.11 o
  10   0   1         17.23         16.28         1.98 o
  11   0   1          5.90          2.29         0.89 o
  12   0   1          5.85          6.39         1.54 o
  13   0   1          0.76          0.49         2.27 o
 -14   1   1        127.72        122.25        19.01 o
 -13   1   1         99.80         99.93         8.56 o
 -12   1   1        471.89        458.18        10.23 o
 -11   1   1        502.47        473.48         8.87 o
 -10   1   1          5.28         10.79         1.66 o
  -9   1   1       1255.33       1385.49        18.51 o
  -8   1   1       1144.72       1240.74        17.29 o
  -7   1   1        399.76        427.35        10.73 o
  -6   1   1       5459.14       5662.42        73.18 o
  -5   1   1       2437.85       2486.72        45.98 o
  -4   1   1       1413.78       1208.87        33.40 o
  -3   1   1       1364.81       1443.10        29.43 o
  -2   1   1      10026.22       9567.73       125.00 o
  -1   1   1         38.06         31.15         1.13 o
   0   1   1       3062.86       2717.30       122.26 o
   1   1   1       4402.37       3927.28        85.20 o
   2   1   1          1.36          1.47         1.13 o
   3   1   1        223.42        179.60         4.54 o
   4   1   1        613.25        636.65        11.18 o
   5   1   1       3632.33       3447.09        48.55 o
   6   1   1        924.94        873.60        18.20 o
   7   1   1         36.15         35.21         2.24 o
   8   1   1       2021.98       2020.96        36.20 o
   9   1   1         37.34         49.51         3.86 o
  10   1   1         96.72        103.45         5.29 o
  11   1   1          0.03          0.54         1.68 o
  12   1   1          0.02          1.58         1.64 o
  13   1   1         15.12         20.35         3.29 o
 -15   2   1         22.85         20.49         2.84 o
 -14   2   1        181.94        221.07        13.54 o
 -13   2   1          4.47          5.26         1.47 o
 -12   2   1        615.01        563.78        18.85 o
 -11   2   1          0.02          2.03         1.37 o
 -10   2   1        703.75        727.59        10.76 o
  -9   2   1        779.44        808.45        16.11 o
  -8   2   1          1.38          2.25         1.44 o
  -7   2   1        122.59        166.73         7.98 o
  -6   2   1       3583.41       4145.10        97.36 o
  -5   2   1        519.95        565.99        12.32 o
  -4   2   1        724.62        650.22        12.69 o
  -3   2   1        105.64        101.16         3.64 o
  -2   2   1        319.49        311.08         7.61 o
  -1   2   1          1.72          1.58         0.79 o
   0   2   1       7307.88       7191.87       126.91 o
   1   2   1      22536.21      20519.20       271.28 o
   2   2   1        641.52        626.93        13.19 o
   3   2   1       3269.96       3182.85        47.31 o
   4   2   1        729.14        799.02        16.19 o
   5   2   1       2396.13       2562.85        34.80 o
   6   2   1        231.62        201.33         7.02 o
   7   2   1          0.26          2.39         1.42 o
   8   2   1        196.69        181.49         5.24 o
   9   2   1          9.74         10.68         4.06 o
  10   2   1          0.01          1.20         1.70 o
  11   2   1        348.44        360.80        16.66 o
  12   2   1        102.07        105.09        25.21 o
  13   2   1         90.91         81.10         4.93 o
 -15   3   1        100.95         79.43         5.98 o
 -14   3   1        179.41        147.03        18.44 o
 -13   3   1        146.37        156.25         5.00 o
 -12   3   1        234.25        219.82         5.94 o
 -11   3   1         89.31         99.14         3.79 o
 -10   3   1         33.05         23.75         1.95 o
  -9   3   1        455.49        530.41         8.13 o
  -8   3   1        337.13        368.27         9.20 o
  -7   3   1        888.80        932.42        16.27 o
  -6   3   1       3599.64       3667.77        58.49 o
  -5   3   1       1368.08       1261.67        21.94 o
  -4   3   1       2428.48       2154.26        60.15 o
  -3   3   1         59.23         60.69         1.91 o
  -2   3   1       6358.87       5786.24        80.24 o
  -1   3   1       3074.66       2962.87        55.76 o
   0   3   1         10.72         19.88         1.24 o
   1   3   1        682.07        721.51        10.93 o
   2   3   1          6.85          2.31         0.98 o
   3   3   1         83.72         82.80         4.28 o
   4   3   1          1.88          3.51         1.68 o
   5   3   1          8.32         31.67         2.59 o
   6   3   1         31.63         26.12         2.30 o
   7   3   1          0.03          1.61         1.53 o
   8   3   1        156.15        138.45         6.39 o
   9   3   1        115.82        127.93         6.18 o
  10   3   1         19.37         30.45         2.21 o
  11   3   1        146.62        170.79         6.79 o
  12   3   1         79.59         73.45         5.26 o
 -14   4   1          1.70          1.02         1.63 o
 -13   4   1        537.35        485.86         9.94 o
 -12   4   1        236.05        226.55         6.53 o
 -11   4   1        159.50        151.63         4.62 o
 -10   4   1          0.94          2.36         1.26 o
  -9   4   1        561.82        550.30         8.27 o
  -8   4   1        334.03        272.12         9.10 o
  -7   4   1       1279.02       1299.70        33.85 o
  -6   4   1         69.05         74.30         4.70 o
  -5   4   1      10172.70      10286.94       251.53 o
  -4   4   1       4077.35       4062.29       127.91 o
  -3   4   1        280.61        237.20         6.11 o
  -2   4   1       1552.82       1461.31        29.20 o
  -1   4   1        678.79        647.93        10.11 o
   0   4   1      11774.76      10761.87       157.88 o
   1   4   1          0.00          1.48         0.59 o
   2   4   1       1063.81        973.27        15.10 o
   3   4   1       1365.65       1414.81        25.88 o
   4   4   1         44.52         70.65         3.17 o
   5   4   1       1850.31       1865.12        25.57 o
   6   4   1          3.53          5.80         1.49 o
   7   4   1        118.28        118.49         4.38 o
   8   4   1        113.63        116.22         5.67 o
   9   4   1        387.44        372.40         7.36 o
  10   4   1          2.70          2.34         1.54 o
  11   4   1          2.19          0.80         1.07 o
  12   4   1        117.63        112.68         6.23 o
 -15   5   1          0.74          1.41         2.78 o
 -14   5   1         41.85         43.41         4.21 o
 -13   5   1         80.08         63.21         4.01 o
 -12   5   1        114.07        113.47         5.40 o
 -11   5   1         57.16         43.19         2.68 o
 -10   5   1          0.24          2.84         1.06 o
  -9   5   1          9.05         16.23         1.36 o
  -8   5   1         19.08         22.64         2.28 o
  -7   5   1        260.14        270.73         8.66 o
  -6   5   1        428.90        400.33         9.25 o
  -5   5   1        338.94        368.44         9.62 o
  -4   5   1         87.85        100.21         4.34 o
  -3   5   1       2014.22       1939.62        41.91 o
  -2   5   1          0.29          2.96         0.68 o
  -1   5   1         44.18         42.67         2.05 o
   0   5   1       1353.38       1365.64        17.85 o
   1   5   1       1609.54       1659.36        22.90 o
   2   5   1        349.33        394.13         7.96 o
   3   5   1       3147.19       3040.43        62.05 o
   4   5   1        262.96        279.34         7.58 o
   5   5   1        402.01        449.70         9.18 o
   6   5   1       1745.44       1733.12        23.39 o
   7   5   1        629.75        617.25        10.24 o
   8   5   1          2.12          4.04         1.45 o
   9   5   1        194.69        182.07         7.81 o
  10   5   1        218.12        241.91         6.87 o
  11   5   1         66.97         51.84         3.46 o
 -14   6   1         14.05         15.23         2.06 o
 -13   6   1          2.56          4.07         1.47 o
 -12   6   1        649.01        616.50        15.14 o
 -11   6   1         31.37         32.47         2.66 o
 -10   6   1         35.16         38.70         2.32 o
  -9   6   1         42.05         36.39         1.74 o
  -8   6   1        519.82        476.22         9.47 o
  -7   6   1          9.67          6.89         1.89 o
  -6   6   1       1766.02       1825.46        31.60 o
  -5   6   1         63.26         62.35         3.18 o
  -4   6   1        180.02        185.30         6.52 o
  -3   6   1       5296.48       5294.54        52.15 o
  -2   6   1        641.23        667.91         9.81 o
  -1   6   1        205.35        212.87         5.96 o
   0   6   1        467.62        517.98         9.80 o
   1   6   1       1719.07       1584.86        22.69 o
   2   6   1        371.22        359.33         7.67 o
   3   6   1        518.88        518.57         8.12 o
   4   6   1         20.00         21.25         1.75 o
   5   6   1        191.28        187.01         4.78 o
   6   6   1          4.01          2.43         1.26 o
   7   6   1        147.80        124.60         4.30 o
   8   6   1          1.10          3.27         1.98 o
   9   6   1         79.50         78.19         3.82 o
  10   6   1         15.67         14.53         2.10 o
 -15   7   1          7.30          6.53         1.80 o
 -14   7   1         30.65         18.20         2.81 o
 -13   7   1        118.42        143.83        11.80 o
 -12   7   1         76.64         68.98         3.80 o
 -11   7   1          1.23          3.88         1.22 o
 -10   7   1        150.53        138.82         3.68 o
  -9   7   1         11.11         14.58         1.53 o
  -8   7   1         40.56         38.72         1.87 o
  -7   7   1         10.19          8.85         1.32 o
  -6   7   1         26.93         12.19         1.38 o
  -5   7   1        530.21        573.87        10.87 o
  -4   7   1       1235.03       1279.82        17.20 o
  -3   7   1       1143.91       1329.37        16.77 o
  -2   7   1       2876.42       2878.21        34.96 o
  -1   7   1        809.25        902.22        17.88 o
   0   7   1        273.63        309.30         9.55 o
   1   7   1       1715.06       1717.44        23.17 o
   2   7   1        323.99        305.66         5.72 o
   3   7   1        834.46        808.28        10.27 o
   4   7   1        920.43        924.33        12.46 o
   5   7   1        141.45        152.61         4.35 o
   6   7   1        834.97        798.87        14.26 o
   7   7   1        316.54        284.26         9.42 o
   8   7   1        130.97        119.35         5.33 o
   9   7   1        124.53        135.96         6.79 o
  10   7   1         17.22         15.03         1.58 o
 -15   8   1          4.90          7.16         1.80 o
 -14   8   1          3.85          1.30         2.10 o
 -13   8   1         17.29         17.68         2.92 o
 -12   8   1         34.58         30.84         3.13 o
 -11   8   1         74.15         77.65         3.74 o
 -10   8   1        371.83        363.18         8.62 o
  -9   8   1        570.20        560.52        10.26 o
  -8   8   1         22.70         29.50         1.88 o
  -7   8   1        227.67        203.69         4.73 o
  -6   8   1         61.01         67.25         2.55 o
  -5   8   1        197.37        206.27         4.90 o
  -4   8   1          1.47          3.89         1.77 o
  -3   8   1        473.12        446.08         8.53 o
  -2   8   1          1.17          2.81         1.30 o
  -1   8   1        583.94        629.99        12.33 o
   0   8   1       1262.68       1315.25        17.31 o
   1   8   1        713.29        742.10        11.56 o
   2   8   1        465.74        446.55         8.32 o
   3   8   1         20.97         21.90         2.01 o
   4   8   1       1363.97       1415.24        28.64 o
   5   8   1         10.95         11.75         1.88 o
   6   8   1        373.33        426.45        12.20 o
   7   8   1        230.95        248.81        10.67 o
   8   8   1          3.09          4.14         1.36 o
   9   8   1          9.25         17.92         2.76 o
 -15   9   1         82.21         70.39         4.02 o
 -14   9   1         25.21         33.60         4.56 o
 -13   9   1          5.71          4.92         1.49 o
 -12   9   1          4.59          2.41         1.35 o
 -11   9   1        139.01        152.16         5.00 o
 -10   9   1         66.62         64.82         3.04 o
  -9   9   1        247.55        256.68         6.49 o
  -8   9   1        673.15        688.36        11.43 o
  -7   9   1        712.36        734.37        10.22 o
  -6   9   1        329.42        324.23         5.83 o
  -5   9   1        398.72        391.79         8.24 o
  -4   9   1         75.54        102.55         4.31 o
  -3   9   1       1280.06       1354.07        17.89 o
  -2   9   1        288.00        294.64         6.45 o
  -1   9   1        333.70        330.08         5.95 o
   0   9   1        236.06        238.43         5.25 o
   1   9   1       1664.77       1693.81        20.46 o
   2   9   1        293.37        289.59         7.75 o
   3   9   1          4.56          7.15         1.94 o
   4   9   1        322.23        353.00         9.17 o
   5   9   1          2.25          6.97         2.84 o
   6   9   1        116.38        124.02         5.65 o
   7   9   1        110.59        132.68         4.91 o
   8   9   1         57.14         50.01         6.54 o
 -15  10   1         61.11         54.03         3.78 o
 -14  10   1          0.16          1.51         1.74 o
 -13  10   1         27.95         37.24         4.50 o
 -12  10   1         56.82         59.65         3.11 o
 -11  10   1         86.67         91.93         4.04 o
 -10  10   1        369.02        363.10        13.52 o
  -9  10   1         20.73         16.14         2.05 o
  -8  10   1        999.50       1014.36        14.94 o
  -7  10   1          0.01          1.18         1.12 o
  -6  10   1        788.69        795.04        11.54 o
  -5  10   1        173.69        166.50         5.20 o
  -4  10   1        108.68         94.40         3.94 o
  -3  10   1          3.47          8.40         1.41 o
  -2  10   1          3.71          2.36         0.97 o
  -1  10   1         33.83         39.87         2.05 o
   0  10   1        596.54        589.06         9.91 o
   1  10   1         12.24          9.20         1.61 o
   2  10   1         23.31         28.82         2.44 o
   3  10   1        433.77        451.16        11.53 o
   4  10   1        106.71        108.83         4.73 o
   5  10   1          2.17          3.86         1.39 o
   6  10   1          6.81          4.56         1.27 o
   7  10   1          3.05          4.42         3.11 o
 -14  11   1         23.59         19.65         4.50 o
 -13  11   1         15.09         21.33         3.25 o
 -12  11   1         33.86         26.41         2.20 o
 -11  11   1          2.44          1.73         1.31 o
 -10  11   1         26.01         23.72         1.91 o
  -9  11   1         21.15         20.16         1.96 o
  -8  11   1        423.17        416.08         8.33 o
  -7  11   1        429.69        421.65         8.05 o
  -6  11   1         14.63         11.25         1.75 o
  -5  11   1          5.10         11.42         1.92 o
  -4  11   1          0.13          1.70         1.72 o
  -3  11   1         10.11         12.06         1.70 o
  -2  11   1         59.19         64.84         2.52 o
  -1  11   1       1335.54       1297.68        21.34 o
   0  11   1          4.16          4.25         1.46 o
   1  11   1         11.47         11.46         1.90 o
   2  11   1         83.22         98.38         5.45 o
   3  11   1          1.32          3.67         1.76 o
   4  11   1          7.83          2.84         1.29 o
   5  11   1          3.25          1.33         0.63 o
   6  11   1        134.57        101.97         4.94 o
 -14  12   1         46.69         40.74         4.11 o
 -13  12   1         15.13         10.16         2.12 o
 -12  12   1          0.02          0.08         1.39 o
 -11  12   1         83.17         81.38         3.56 o
 -10  12   1         46.93         41.91         3.03 o
  -9  12   1          4.43          2.95         1.20 o
  -8  12   1        150.74        150.86         5.18 o
  -7  12   1       1256.70       1304.30        18.93 o
  -6  12   1         17.01         25.81         2.10 o
  -5  12   1         37.59         44.85         3.04 o
  -4  12   1          9.37         14.02         1.73 o
  -3  12   1         12.83         13.40         1.87 o
  -2  12   1        355.06        314.28         7.28 o
  -1  12   1         11.98         17.34         2.06 o
   0  12   1        387.14        400.09         8.41 o
   1  12   1         24.21         23.82         2.48 o
   2  12   1         39.93         65.09         3.58 o
   3  12   1          0.05          0.67         0.71 o
   4  12   1         14.72         11.31         1.36 o
 -13  13   1          1.40          0.30         1.87 o
 -12  13   1          3.84          0.26         1.18 o
 -11  13   1         53.06         57.36         6.62 o
 -10  13   1          0.27          0.37         2.03 o
  -9  13   1        350.91        353.34         9.46 o
  -8  13   1        151.28        156.79         6.30 o
  -7  13   1         83.38         82.18         3.97 o
  -6  13   1          6.26          5.53         1.59 o
  -5  13   1          3.08          5.15         1.29 o
  -4  13   1        267.68        260.59         6.00 o
  -3  13   1        205.01        196.80         5.56 o
  -2  13   1        170.88        154.68         7.33 o
  -1  13   1         60.43         63.25         4.69 o
   0  13   1          1.38          1.52         1.06 o
   1  13   1          2.34         -0.08         0.45 o
   2  13   1        173.38        171.26         8.90 o
   3  13   1        144.55        134.39        12.15 o
 -12  14   1          8.23         12.03         2.72 o
 -11  14   1         21.58         10.84         1.74 o
 -10  14   1         33.15         36.43         3.10 o
  -9  14   1         27.87         28.01         3.67 o
  -8  14   1         34.14         33.35         2.97 o
  -7  14   1        116.78        120.82         4.09 o
  -6  14   1         12.01         16.93         2.17 o
  -5  14   1        387.50        346.56         8.62 o
  -4  14   1         34.37         33.57         2.40 o
  -3  14   1          9.29         10.39         3.22 o
  -2  14   1        175.79        181.48         7.23 o
  -1  14   1         44.90         42.50         4.64 o
   0  14   1        208.78        250.13         7.24 o
   1  14   1          3.91          0.80         0.75 o
   2  14   1          1.13          1.45         1.81 o
 -10  15   1         11.29         16.72         2.06 o
  -9  15   1         32.87         33.89         2.51 o
  -8  15   1          0.06         -0.03         0.51 o
  -7  15   1         40.91         39.05         2.68 o
  -6  15   1        114.49        124.17         4.58 o
  -5  15   1         13.21         13.96         1.76 o
  -4  15   1         44.06         47.71         3.97 o
  -3  15   1        221.66        226.28         9.93 o
  -2  15   1         23.15         25.77         4.47 o
  -1  15   1         10.49         12.84         2.24 o
   0  15   1         91.34        100.71         6.77 o
  -8  16   1         41.53         37.72         4.96 o
  -7  16   1         50.17         59.85         6.35 o
  -6  16   1         63.58         47.51         5.80 o
  -5  16   1        105.13         91.45         4.94 o
  -4  16   1        144.17        107.66         7.68 o
   1 -16   2          0.25          0.48         1.33 o
   2 -16   2          8.17          3.68         2.21 o
   3 -16   2         13.48         18.16         2.67 o
   4 -16   2         45.96         40.09         4.14 o
   5 -16   2         95.35         19.88        27.59 o
   6 -16   2         28.96         23.28         2.63 o
   7 -16   2          0.20          2.76         1.52 o
   8 -16   2         48.22         49.53         3.84 o
   9 -16   2          3.07          5.44         2.30 o
  -1 -15   2         11.48          3.91         3.29 o
   0 -15   2         16.48         19.92         1.83 o
   1 -15   2         52.70         60.50         3.64 o
   2 -15   2          0.50          0.63         0.75 o
   3 -15   2        186.73         83.72        48.84 o
   4 -15   2        182.01         83.27        55.56 o
   5 -15   2          0.04         -0.38         0.38 o
   6 -15   2         12.61          0.09         0.35 o
   7 -15   2        133.25        127.97        10.10 o
   8 -15   2          0.04          1.95         2.03 o
   9 -15   2         31.22         35.69         3.52 o
  10 -15   2         67.46         64.88         7.56 o
  -3 -14   2         50.72         38.95         3.18 o
  -2 -14   2        180.91        201.78         8.71 o
  -1 -14   2         17.70         18.88         2.39 o
   0 -14   2         13.77         19.80         2.22 o
   1 -14   2        277.70        332.24         8.31 o
   2 -14   2        264.30        239.92         6.49 o
   3 -14   2          0.12          2.35         1.57 o
   4 -14   2         87.63         82.45         3.55 o
   5 -14   2          8.41         13.14         2.33 o
   6 -14   2         34.52         27.49         2.54 o
   7 -14   2         86.74         95.60         6.93 o
   8 -14   2         26.62         34.09         2.74 o
   9 -14   2        119.08        124.53         5.96 o
  10 -14   2          9.96          9.31         3.57 o
  11 -14   2         22.08         29.82         3.24 o
  12 -14   2        164.45        135.47         7.56 o
  -4 -13   2          1.08          1.56         1.22 o
  -3 -13   2        116.30        100.57         6.91 o
  -2 -13   2        841.35        866.94        15.75 o
  -1 -13   2         53.13         65.89         4.14 o
   0 -13   2         63.03         62.02         4.24 o
   1 -13   2          2.40          1.13         2.10 o
   2 -13   2          0.03         -0.16         1.56 o
   3 -13   2        305.89        270.35         6.75 o
   4 -13   2         28.73         36.52         2.57 o
   5 -13   2        109.25        104.00         4.23 o
   6 -13   2         60.22         64.38         3.25 o
   7 -13   2        243.56        241.35         6.20 o
   8 -13   2          1.96          4.09         1.50 o
   9 -13   2         42.75         47.82         2.61 o
  10 -13   2        197.63        198.04         5.95 o
  11 -13   2        159.14         44.29        88.77 o
  13 -13   2         61.57         56.58         4.17 o
  -6 -12   2          0.01          0.54         1.51 o
  -5 -12   2         30.46         31.87         3.08 o
  -4 -12   2         54.65         53.79         2.77 o
  -3 -12   2        317.41        346.32        10.63 o
  -2 -12   2          4.33          1.36         1.48 o
  -1 -12   2         15.30         11.43         1.76 o
   0 -12   2         42.71         48.99         3.71 o
   1 -12   2        333.61        333.28         9.48 o
   2 -12   2         18.99         25.29         2.69 o
   3 -12   2         82.37         65.40         3.11 o
   4 -12   2        333.09        347.41         8.38 o
   5 -12   2        109.45         94.03         3.49 o
   6 -12   2        908.20        980.48        14.68 o
   7 -12   2        829.66        819.59        12.47 o
   8 -12   2         75.24         73.82         3.10 o
   9 -12   2        926.12        959.40        17.32 o
  10 -12   2          6.73          5.44         1.32 o
  11 -12   2         13.07         17.70         3.56 o
  12 -12   2          2.10          5.78         3.32 o
  13 -12   2         27.42         30.96         2.61 o
  -7 -11   2          2.84          1.55         1.00 o
  -6 -11   2         84.57         96.01         3.64 o
  -5 -11   2        112.63        120.18         4.37 o
  -4 -11   2         88.80        108.74         4.31 o
  -3 -11   2        345.30        346.29         7.83 o
  -2 -11   2          2.92          3.02         1.45 o
  -1 -11   2         16.81         14.75         2.12 o
   0 -11   2        209.30        207.15         6.15 o
   1 -11   2          2.78          2.04         1.37 o
   2 -11   2          0.04          2.67         1.42 o
   3 -11   2         63.75         54.56         3.23 o
   4 -11   2        334.88        341.14         8.54 o
   5 -11   2          8.81          6.63         1.52 o
   6 -11   2       1621.53       1570.75        24.18 o
   7 -11   2       1375.63       1367.57        17.34 o
   8 -11   2         75.51         79.47         3.24 o
   9 -11   2         31.14         23.10         1.89 o
  10 -11   2          0.08          1.56         1.25 o
  11 -11   2         27.72         29.39         2.40 o
  12 -11   2          4.90          8.43         2.54 o
  13 -11   2         38.86         45.19         3.75 o
  14 -11   2        185.78        139.28         6.95 o
  -8 -10   2          3.22          5.20         1.48 o
  -7 -10   2          8.74         14.11         1.57 o
  -6 -10   2          3.31          4.81         1.22 o
  -5 -10   2         31.36         37.63         2.75 o
  -4 -10   2        697.28        736.62        14.75 o
  -3 -10   2        475.13        481.50        10.09 o
  -2 -10   2         65.77         72.07         3.43 o
  -1 -10   2        205.58        213.13         6.14 o
   0 -10   2         68.53         61.74         2.98 o
   1 -10   2         18.57         14.76         1.50 o
   2 -10   2       1062.06       1025.26        13.46 o
   3 -10   2         39.40         40.35         2.66 o
   4 -10   2        483.31        475.08         8.13 o
   5 -10   2         91.81        101.68         3.38 o
   6 -10   2        251.49        241.03         5.20 o
   7 -10   2         64.82         71.60         3.01 o
   8 -10   2        612.76        614.88        11.08 o
   9 -10   2         16.45         17.56         1.94 o
  10 -10   2          6.23          7.99         1.43 o
  11 -10   2        489.15        500.35         9.35 o
  12 -10   2        109.66        120.34         6.24 o
  13 -10   2         76.19         91.57         5.73 o
  14 -10   2         27.07         29.08         3.69 o
  -9  -9   2          0.03          0.13         0.94 o
  -8  -9   2        108.18        109.11         5.13 o
  -7  -9   2        441.21        480.30        18.23 o
  -6  -9   2         36.95         33.03         2.62 o
  -5  -9   2          4.00          9.70         1.87 o
  -4  -9   2        830.03        856.41        15.59 o
  -3  -9   2         33.83         24.60         2.35 o
  -2  -9   2        479.31        451.23         9.15 o
  -1  -9   2        443.16        443.69         7.99 o
   0  -9   2         29.87         33.19         2.24 o
   1  -9   2        258.79        255.99         5.62 o
   2  -9   2        133.56        120.57         3.32 o
   3  -9   2         48.02         66.33         2.51 o
   4  -9   2        640.85        635.27        10.49 o
   5  -9   2         82.71         82.81         2.89 o
   6  -9   2       2744.76       2624.74        26.91 o
   7  -9   2          0.09          2.18         1.38 o
   8  -9   2        356.59        348.67         7.14 o
   9  -9   2        208.91        228.95         6.05 o
  10  -9   2         12.55         15.90         1.92 o
  11  -9   2          0.08          1.27         1.64 o
  12  -9   2         18.32         27.30         3.56 o
  13  -9   2          3.79          5.71         2.48 o
  14  -9   2         69.74         64.50         5.68 o
 -10  -8   2        151.77        145.73         5.00 o
  -9  -8   2          1.04          2.15         1.47 o
  -8  -8   2         99.61         98.27         4.76 o
  -7  -8   2        171.18        192.27         8.18 o
  -6  -8   2         25.57         26.40         2.50 o
  -5  -8   2          5.43          7.84         1.84 o
  -4  -8   2         97.64        101.05         4.43 o
  -3  -8   2       1585.31       1579.68        34.78 o
  -2  -8   2         40.89         34.26         2.69 o
  -1  -8   2         18.67          8.77         1.55 o
   0  -8   2       1374.83       1463.84        21.32 o
   1  -8   2        807.15        755.41        12.65 o
   2  -8   2        375.14        374.93         6.53 o
   3  -8   2        191.52        161.05         5.48 o
   4  -8   2        742.95        726.91        11.40 o
   5  -8   2         19.33         17.74         1.63 o
   6  -8   2          2.09          4.41         1.15 o
   7  -8   2        722.17        719.53         9.66 o
   8  -8   2        491.36        512.82         8.51 o
   9  -8   2        618.56        682.65        12.84 o
  10  -8   2          1.26          1.50         1.32 o
  11  -8   2          9.50          9.91         1.77 o
  12  -8   2          4.34          2.61         1.55 o
  13  -8   2        213.76        206.24         7.12 o
  14  -8   2         60.75         70.73         5.11 o
 -11  -7   2         24.24         26.35         2.09 o
 -10  -7   2          8.15          6.41         1.50 o
  -9  -7   2          0.33          0.16         0.63 o
  -8  -7   2        426.55        406.63        10.57 o
  -7  -7   2          2.11          0.92         1.20 o
  -6  -7   2         22.74         34.40         2.41 o
  -5  -7   2         90.17         91.15         3.94 o
  -4  -7   2        840.33        790.46        12.48 o
  -3  -7   2         98.53         95.43         3.37 o
  -2  -7   2          5.29          9.22         1.80 o
  -1  -7   2         23.28         30.47         2.17 o
   0  -7   2       2283.32       2536.73        30.37 o
   1  -7   2        812.86        827.41        12.36 o
   2  -7   2        837.84        965.52        12.37 o
   3  -7   2        637.63        624.29         9.30 o
   4  -7   2       1081.55       1107.48        14.82 o
   5  -7   2        345.17        316.39         5.78 o
   6  -7   2        532.50        562.64        10.49 o
   7  -7   2        806.00        790.85        10.57 o
   8  -7   2         21.14         18.37         1.71 o
   9  -7   2          0.02          0.43         1.17 o
  10  -7   2       1056.19        965.30        14.23 o
  11  -7   2          4.37          4.06         1.30 o
  12  -7   2         11.63          9.47         2.67 o
  13  -7   2         25.37         27.64         3.92 o
  14  -7   2         59.55         67.34         3.96 o
 -11  -6   2         27.69         39.78         3.59 o
 -10  -6   2        119.19        101.09         5.89 o
  -9  -6   2         26.88         14.03         2.29 o
  -8  -6   2         21.46         17.01         1.79 o
  -7  -6   2        237.72        226.84         5.66 o
  -6  -6   2         10.47          9.52         1.49 o
  -5  -6   2          5.31          7.80         1.25 o
  -4  -6   2          3.47          2.90         1.07 o
  -3  -6   2        454.82        480.05         9.55 o
  -2  -6   2        603.01        644.31        10.55 o
  -1  -6   2        105.66        117.40         3.53 o
   0  -6   2       4026.75       3854.24        39.89 o
   1  -6   2       2728.47       2973.84        27.92 o
   2  -6   2       3191.25       3378.79        29.80 o
   3  -6   2        285.82        321.81         4.94 o
   4  -6   2        647.52        574.40         8.11 o
   5  -6   2        332.92        337.43         6.11 o
   6  -6   2        746.34        752.72        12.73 o
   7  -6   2         20.00         15.02         1.84 o
   8  -6   2          0.03          3.26         1.22 o
   9  -6   2         57.92         75.46         3.30 o
  10  -6   2         38.08         40.54         2.65 o
  11  -6   2         23.68         18.28         2.12 o
  12  -6   2         25.07         29.05         3.22 o
  13  -6   2         17.71         21.72         2.39 o
  14  -6   2          2.88          1.27         1.26 o
 -12  -5   2         27.92         38.49         6.23 o
 -11  -5   2          0.52         -0.23         1.37 o
 -10  -5   2         68.88         77.22         5.75 o
  -9  -5   2        155.16        137.40         4.61 o
  -8  -5   2         58.31         43.63         2.59 o
  -7  -5   2        104.28         87.82         3.52 o
  -6  -5   2        276.55        266.33         6.68 o
  -5  -5   2        692.67        799.78        14.48 o
  -4  -5   2          0.91          3.97         1.24 o
  -3  -5   2        686.67        668.45         9.16 o
  -2  -5   2         14.40         19.54         1.43 o
  -1  -5   2       1389.86       1318.86        13.61 o
   0  -5   2         69.37         47.50         1.93 o
   1  -5   2         26.28         16.34         0.99 o
   2  -5   2       1026.67        976.17        10.79 o
   3  -5   2       1295.65       1103.09        14.38 o
   4  -5   2        586.31        694.28        15.42 o
   5  -5   2          8.20         13.54         1.28 o
   6  -5   2       3933.90       4076.58        49.26 o
   7  -5   2        485.51        528.66        10.44 o
   8  -5   2        170.97        160.29         4.16 o
   9  -5   2        150.33        159.20         5.06 o
  10  -5   2        280.65        276.39         7.54 o
  11  -5   2          2.41          4.71         1.64 o
  12  -5   2        135.29        122.12         4.87 o
  13  -5   2        274.68        248.54         9.03 o
  14  -5   2          4.78          0.83         0.63 o
 -13  -4   2        142.34        113.87         4.39 o
 -12  -4   2          0.42          2.26         1.34 o
 -11  -4   2        114.38        133.69         4.42 o
 -10  -4   2         11.44         13.72         1.67 o
  -9  -4   2        388.70        373.91         7.34 o
  -8  -4   2        165.72        170.77         5.75 o
  -7  -4   2        302.93        345.78         7.94 o
  -6  -4   2        644.05        707.06        13.35 o
  -5  -4   2         15.77         16.72         2.75 o
  -4  -4   2       1569.76       1464.28        23.02 o
  -3  -4   2        379.97        369.96         6.76 o
  -2  -4   2       1489.68       1424.41        15.61 o
  -1  -4   2         32.29         43.81         1.80 o
   0  -4   2      11890.35      11196.25       100.77 o
   1  -4   2       4252.53       4016.77        40.78 o
   2  -4   2         11.31         26.58         1.14 o
   3  -4   2       1010.22       1055.33        12.72 o
   4  -4   2         13.47         28.81         1.34 o
   5  -4   2        110.20         89.14         2.76 o
   6  -4   2        238.10        284.43         5.62 o
   7  -4   2       2201.79       2326.71        29.86 o
   8  -4   2        246.12        248.34         6.18 o
   9  -4   2        445.14        496.69        11.64 o
  10  -4   2          1.15          0.54         1.32 o
  11  -4   2        243.98        242.26         6.06 o
  12  -4   2         13.54         21.55         2.04 o
  13  -4   2          9.03         16.02         3.39 o
  14  -4   2         23.55         23.70         3.26 o
 -13  -3   2          0.77         -0.79         2.12 o
 -12  -3   2         25.40         24.53         2.19 o
 -11  -3   2         64.85         70.28         3.40 o
 -10  -3   2         25.99         29.85         2.16 o
  -9  -3   2        100.61         95.11         4.47 o
  -8  -3   2         55.35         55.33         3.62 o
  -7  -3   2        410.93        471.42        10.31 o
  -6  -3   2        509.43        506.69        11.97 o
  -5  -3   2       8238.07       8707.03       114.39 o
  -4  -3   2       1156.23       1026.55        24.35 o
  -3  -3   2       3100.69       3174.82        39.23 o
  -2  -3   2       1654.81       1481.12        15.95 o
  -1  -3   2        185.13        165.57         2.84 o
   0  -3   2      13634.98      13037.22       129.15 o
   1  -3   2      47187.55      40522.64       452.70 o
   2  -3   2         83.19         90.36         2.84 o
   3  -3   2          9.03         11.02         1.02 o
   4  -3   2       3383.90       3391.59        38.10 o
   5  -3   2        653.69        675.85        10.03 o
   6  -3   2       1068.44       1119.49        20.52 o
   7  -3   2          1.62          2.56         1.45 o
   8  -3   2         52.38         61.10         2.93 o
   9  -3   2       1082.40       1102.67        15.34 o
  10  -3   2       1154.19       1161.68        14.81 o
  11  -3   2         10.57         13.64         1.58 o
  12  -3   2        306.70        306.51        10.38 o
  13  -3   2         77.66         81.44         6.42 o
  14  -3   2          1.41          0.54         1.99 o
 -14  -2   2          8.45         12.33         1.99 o
 -13  -2   2          0.02          0.51         1.77 o
 -12  -2   2          1.63          3.17         1.42 o
 -11  -2   2         66.20         65.47         3.25 o
 -10  -2   2          0.11          0.50         1.26 o
  -9  -2   2        207.02        187.60         8.25 o
  -8  -2   2        625.68        631.04        12.80 o
  -7  -2   2         35.43         29.27         2.16 o
  -6  -2   2        279.02        220.37         5.73 o
  -5  -2   2       3285.51       3421.75        39.84 o
  -4  -2   2       2205.27       2140.82        29.40 o
  -3  -2   2       1186.55       1148.44        24.69 o
  -2  -2   2      16821.16      15199.75       229.12 o
  -1  -2   2       5454.04       5232.05        64.66 o
   0  -2   2       2375.77       2368.71        27.95 o
   1  -2   2       1219.04       1082.67        13.66 o
   2  -2   2        799.12        830.65        11.90 o
   3  -2   2        823.00        733.47         8.92 o
   4  -2   2        892.92        932.47        14.95 o
   5  -2   2         45.80         79.16         2.87 o
   6  -2   2         97.01         70.76         2.69 o
   7  -2   2        938.49        899.15        18.43 o
   8  -2   2         13.30         17.07         1.68 o
   9  -2   2         74.12         80.62         3.14 o
  10  -2   2         12.29         13.65         1.53 o
  11  -2   2         20.25         17.97         1.75 o
  12  -2   2         15.11          5.59         4.35 o
  13  -2   2         16.18         24.91         4.78 o
  14  -2   2         21.16         16.77         1.90 o
 -14  -1   2         25.37         30.53         3.93 o
 -13  -1   2         89.86         81.10         9.82 o
 -12  -1   2         10.54         13.67         2.50 o
 -11  -1   2        329.20        342.04         7.55 o
 -10  -1   2        106.64         86.69         4.27 o
  -9  -1   2       1003.76        981.48        15.05 o
  -8  -1   2         69.93         93.02         3.62 o
  -7  -1   2        685.36        685.64        12.74 o
  -6  -1   2       2831.43       2854.16        32.21 o
  -5  -1   2        541.46        604.18         9.04 o
  -4  -1   2        338.39        298.17         5.75 o
  -3  -1   2       6875.42       6300.78       132.95 o
  -2  -1   2       1025.36       1010.27        13.15 o
  -1  -1   2       3780.38       3450.22        37.65 o
   0  -1   2        798.45        726.29         8.84 o
   1  -1   2          0.52          3.57         0.84 o
   2  -1   2        252.79        267.97         6.31 o
   3  -1   2        432.18        398.38         6.65 o
   4  -1   2       7578.47       7586.69        77.97 o
   5  -1   2        618.82        716.74        10.74 o
   6  -1   2        653.95        732.14        17.01 o
   7  -1   2        510.02        563.07        12.48 o
   8  -1   2        289.99        316.07         6.43 o
   9  -1   2       1106.36       1114.00        15.73 o
  10  -1   2        976.37        979.27        17.56 o
  11  -1   2        391.51        386.92        10.05 o
  12  -1   2         26.97         14.52         2.53 o
  13  -1   2         23.71         25.51         4.65 o
 -14   0   2          6.21          5.62         2.96 o
 -13   0   2         35.00         35.08         3.36 o
 -12   0   2          8.96          7.92         3.53 o
 -11   0   2        123.43        115.85         3.86 o
 -10   0   2          2.19          3.09         1.25 o
  -9   0   2         76.16         69.06         2.70 o
  -8   0   2       1099.93       1116.90        15.38 o
  -7   0   2         99.46        104.80         3.54 o
  -6   0   2       1640.92       1686.44        29.82 o
  -5   0   2        570.89        586.28        14.13 o
  -4   0   2        441.78        437.90        12.99 o
  -3   0   2       1577.71       1637.64        26.89 o
  -2   0   2      13423.38      12650.21       163.15 o
  -1   0   2        398.37        389.57         8.34 o
   0   0   2        228.61        235.95         5.66 o
   1   0   2       2580.55       2396.13        43.28 o
   2   0   2       1406.59       1525.14        35.59 o
   3   0   2        252.90        282.28         6.69 o
   4   0   2          1.78          5.59         1.56 o
   5   0   2        946.70        816.36        13.83 o
   6   0   2        454.52        451.54         8.79 o
   7   0   2         50.72         40.46         2.42 o
   8   0   2       3741.04       3761.72        38.08 o
   9   0   2        124.83        122.45         4.20 o
  10   0   2        161.44        140.35         6.18 o
  11   0   2        124.51        123.68         6.38 o
  12   0   2         31.08         27.04         3.38 o
  13   0   2          4.13          4.75         1.69 o
 -15   1   2          2.05          2.90         1.69 o
 -14   1   2         69.73         88.50         8.28 o
 -13   1   2         11.26         10.35         2.05 o
 -12   1   2        287.37        259.45         6.57 o
 -11   1   2        726.92        764.11        14.99 o
 -10   1   2        699.19        692.54        10.54 o
  -9   1   2        739.24        779.16        11.21 o
  -8   1   2          3.48          1.34         1.35 o
  -7   1   2       1620.80       1610.18        23.44 o
  -6   1   2       1769.67       1776.94        36.92 o
  -5   1   2       1958.89       1862.42        28.78 o
  -4   1   2        144.70        132.23         3.98 o
  -3   1   2       2095.64       1978.20        28.84 o
  -2   1   2        135.28        134.57         3.94 o
  -1   1   2       1330.76       1251.93        17.33 o
   0   1   2       1228.45       1294.29        34.88 o
   1   1   2      46815.46      42133.92       555.94 o
   2   1   2        868.65        738.06        11.65 o
   3   1   2          9.32         11.83         1.16 o
   4   1   2        155.37        133.69         3.90 o
   5   1   2          2.24          0.97         1.23 o
   6   1   2        343.64        414.56        10.03 o
   7   1   2         91.05         70.30         2.77 o
   8   1   2          0.47          1.27         1.59 o
   9   1   2        200.97        206.54         6.16 o
  10   1   2         14.70         16.99         1.86 o
  11   1   2         75.34         74.43         6.26 o
  12   1   2         49.99         49.51         3.18 o
  13   1   2        185.13        239.26        11.12 o
 -15   2   2         73.72         84.15         6.41 o
 -14   2   2        106.24        106.63         9.61 o
 -13   2   2         32.34         36.34         2.61 o
 -12   2   2        882.25        850.25        14.39 o
 -11   2   2        380.49        365.73         7.02 o
 -10   2   2       2049.71       2089.66        39.99 o
  -9   2   2       1842.99       1844.82        21.59 o
  -8   2   2        430.95        455.89        12.54 o
  -7   2   2        156.97        187.50         7.65 o
  -6   2   2        615.45        674.44        16.26 o
  -5   2   2        204.29        206.51         5.93 o
  -4   2   2         26.14         49.48         4.53 o
  -3   2   2       9608.81       9293.76       223.62 o
  -2   2   2      17440.28      16205.31       294.83 o
  -1   2   2       3444.76       3108.68        73.69 o
   0   2   2       9928.44       9503.93       115.95 o
   1   2   2      13886.81      13144.75       147.92 o
   2   2   2       4184.14       4225.32        44.61 o
   3   2   2       2831.03       2802.00        31.07 o
   4   2   2        157.99        184.00         4.75 o
   5   2   2       1535.07       1521.41        26.20 o
   6   2   2        197.04        212.89         6.09 o
   7   2   2       1270.18       1274.21        17.76 o
   8   2   2         20.14         19.06         1.96 o
   9   2   2          1.79          4.46         1.45 o
  10   2   2        112.76        117.53         5.24 o
  11   2   2          9.69          5.57         1.70 o
  12   2   2         33.67         28.75         3.00 o
 -15   3   2         19.82         19.28         3.69 o
 -14   3   2         37.26         33.35         5.02 o
 -13   3   2        267.15        251.05         7.22 o
 -12   3   2        110.66        101.31         4.42 o
 -11   3   2        106.35        116.14         4.95 o
 -10   3   2        285.13        288.13         6.90 o
  -9   3   2        125.03        116.48         3.77 o
  -8   3   2        120.60        108.68         5.19 o
  -7   3   2         83.50         91.02         3.48 o
  -6   3   2       1083.02       1256.46        26.87 o
  -5   3   2          1.82          2.03         1.13 o
  -4   3   2       1373.99       1345.10        34.71 o
  -3   3   2       7674.81       7419.46        99.66 o
  -2   3   2         41.99         44.45         1.52 o
  -1   3   2        315.11        345.42         8.14 o
   0   3   2         73.03         49.74         2.73 o
   1   3   2         91.80         81.16         3.32 o
   2   3   2        959.24       1069.05        13.51 o
   3   3   2        903.33        853.92        14.02 o
   4   3   2        113.68        131.17         4.47 o
   5   3   2        328.69        346.68        12.00 o
   6   3   2          3.30          2.11         1.21 o
   7   3   2         41.28         44.40         2.79 o
   8   3   2        555.91        528.41        12.50 o
   9   3   2          2.81          1.37         1.33 o
  10   3   2         24.35         20.49         1.89 o
  11   3   2         66.42         69.60         3.34 o
  12   3   2        440.19        476.77        18.13 o
 -15   4   2        269.34        219.92         9.73 o
 -14   4   2        217.71        228.47        10.05 o
 -13   4   2        330.81        329.88         7.41 o
 -12   4   2        168.77        162.45         5.56 o
 -11   4   2         89.32        104.58         3.69 o
 -10   4   2          7.94         11.01         1.40 o
  -9   4   2        381.15        390.32         6.68 o
  -8   4   2        268.95        300.45         9.75 o
  -7   4   2        271.97        283.50         8.98 o
  -6   4   2       6003.37       6727.54       141.72 o
  -5   4   2       7093.85       7270.98       155.93 o
  -4   4   2        490.76        419.99         8.60 o
  -3   4   2       2862.50       2592.36        33.97 o
  -2   4   2        907.95        844.37        11.53 o
  -1   4   2         41.72         54.21         3.88 o
   0   4   2       3493.96       3401.34        38.32 o
   1   4   2       1830.10       1624.50        19.68 o
   2   4   2        905.46        918.63        12.28 o
   3   4   2        608.91        601.48        12.15 o
   4   4   2        419.35        465.61         9.89 o
   5   4   2        399.49        428.19         7.44 o
   6   4   2       1496.15       1493.72        18.70 o
   7   4   2        138.63        137.99         4.78 o
   8   4   2          5.13          9.65         1.42 o
   9   4   2        339.48        323.26         8.41 o
  10   4   2         12.23          5.88         1.92 o
  11   4   2          6.71          7.45         1.43 o
 -15   5   2        248.37        235.40        13.66 o
 -14   5   2          1.04          0.58         2.03 o
 -13   5   2         38.47         38.91         3.27 o
 -12   5   2        114.41        121.44         4.97 o
 -11   5   2        283.10        305.20         7.32 o
 -10   5   2         12.23         17.48         1.54 o
  -9   5   2       1144.59       1166.87        15.04 o
  -8   5   2       1623.59       1724.91        25.78 o
  -7   5   2        892.73        906.41        30.19 o
  -6   5   2        760.68        752.79        18.01 o
  -5   5   2       1174.42       1168.51        28.72 o
  -4   5   2        435.28        346.07         6.44 o
  -3   5   2       3287.69       3129.64        41.37 o
  -2   5   2         82.43        141.78         4.04 o
  -1   5   2       6911.03       6729.92        93.15 o
   0   5   2        138.20        183.51         5.31 o
   1   5   2        209.14        187.12         3.89 o
   2   5   2          6.87         16.36         1.16 o
   3   5   2        876.95        952.43        15.11 o
   4   5   2         45.08         52.39         2.67 o
   5   5   2        628.59        629.60         9.03 o
   6   5   2        119.35        140.44         4.35 o
   7   5   2        229.79        239.17         5.81 o
   8   5   2         93.34        118.92         4.78 o
   9   5   2        714.63        657.79        17.62 o
  10   5   2        129.86        126.12         5.87 o
  11   5   2          6.54          6.94         1.36 o
 -15   6   2         67.65         73.67         4.40 o
 -14   6   2          0.00          1.77         1.61 o
 -13   6   2        306.20        338.17         8.62 o
 -12   6   2        693.17        668.38        14.33 o
 -11   6   2        157.86        104.29         4.15 o
 -10   6   2         80.32         74.81         3.01 o
  -9   6   2        392.27        455.69         7.79 o
  -8   6   2        193.48        186.51         5.27 o
  -7   6   2        385.74        327.12         8.09 o
  -6   6   2       4140.31       4200.50        73.07 o
  -5   6   2       1178.10       1219.67        23.07 o
  -4   6   2         22.75         28.11         2.71 o
  -3   6   2      17253.82      17398.00       222.26 o
  -2   6   2        756.90        783.89        10.65 o
  -1   6   2       2079.90       2270.11        34.48 o
   0   6   2         30.29         26.26         1.92 o
   1   6   2        789.14        810.16        13.45 o
   2   6   2        512.31        492.53         7.59 o
   3   6   2       1063.93       1028.89        12.06 o
   4   6   2         38.97         43.50         2.00 o
   5   6   2       1073.49       1050.93        13.44 o
   6   6   2        953.82        942.17        13.66 o
   7   6   2        212.00        195.35         6.39 o
   8   6   2          0.13          1.00         1.59 o
   9   6   2        199.65        216.21         7.34 o
  10   6   2          3.09          4.28         0.82 o
 -15   7   2          3.27          1.51         1.75 o
 -14   7   2          4.48          1.66         3.77 o
 -13   7   2          0.01          0.60         1.32 o
 -12   7   2          0.96          6.35         1.71 o
 -11   7   2         26.02         42.21         2.24 o
 -10   7   2        421.01        465.00         8.14 o
  -9   7   2         34.55         30.66         2.08 o
  -8   7   2        766.99        794.46        11.68 o
  -7   7   2         33.30         29.91         1.77 o
  -6   7   2        189.10        189.84         7.77 o
  -5   7   2        768.41        779.24        16.73 o
  -4   7   2         13.09         18.33         1.79 o
  -3   7   2        203.84        266.34         6.54 o
  -2   7   2          6.89          9.49         1.48 o
  -1   7   2         15.58          9.85         1.68 o
   0   7   2       3960.66       3954.20        55.11 o
   1   7   2        879.19        914.31        12.29 o
   2   7   2        391.81        359.40         5.99 o
   3   7   2       3295.04       3226.40        32.30 o
   4   7   2       2650.40       2703.95        33.10 o
   5   7   2         17.10         15.18         1.81 o
   6   7   2         55.34         68.75         3.81 o
   7   7   2        306.01        328.64         8.77 o
   8   7   2         31.20         25.08         2.95 o
   9   7   2          0.48          2.83         1.00 o
 -15   8   2          0.52          0.02         1.51 o
 -14   8   2          2.65          3.79         3.26 o
 -13   8   2        699.42        730.22        15.89 o
 -12   8   2        230.17        204.03        10.05 o
 -11   8   2         91.13         96.66         4.31 o
 -10   8   2         66.17         83.25         4.91 o
  -9   8   2         62.55         75.23         3.52 o
  -8   8   2        179.63        180.61         4.41 o
  -7   8   2       1008.62        994.06        15.67 o
  -6   8   2        359.24        338.90         6.55 o
  -5   8   2        304.53        280.98         5.69 o
  -4   8   2       2434.26       2317.86        37.81 o
  -3   8   2       1706.32       1613.27        26.68 o
  -2   8   2        299.86        287.58         7.50 o
  -1   8   2        526.34        501.87         9.85 o
   0   8   2       1757.47       1864.63        23.95 o
   1   8   2        208.41        188.62         5.18 o
   2   8   2        114.67        132.84         4.05 o
   3   8   2          6.12          7.19         1.44 o
   4   8   2         87.75         81.93         3.65 o
   5   8   2         29.17         37.67         2.95 o
   6   8   2         22.98         14.96         2.28 o
   7   8   2        209.95        225.07        31.71 o
   8   8   2         26.79         19.97         1.90 o
 -15   9   2         54.72         47.04         3.50 o
 -14   9   2          9.26          5.81         2.43 o
 -13   9   2          0.41          0.22         1.34 o
 -12   9   2         19.88         42.40         2.84 o
 -11   9   2         16.97         10.21         1.76 o
 -10   9   2          0.14          1.96         1.46 o
  -9   9   2       1504.97       1584.22        25.66 o
  -8   9   2        354.21        383.42         8.19 o
  -7   9   2         69.93         51.68         2.06 o
  -6   9   2        823.25        787.37        10.86 o
  -5   9   2          1.74          2.37         1.16 o
  -4   9   2         25.94         27.70         2.63 o
  -3   9   2        733.88        735.21        11.10 o
  -2   9   2         17.78         25.30         1.63 o
  -1   9   2          9.69         13.08         1.48 o
   0   9   2        186.74        167.75         4.14 o
   1   9   2       4820.33       4792.16        57.58 o
   2   9   2          2.63          6.83         1.62 o
   3   9   2         28.87         34.41         2.50 o
   4   9   2       1488.98       1484.99        28.25 o
   5   9   2        191.40        192.40         7.98 o
   6   9   2         64.93         71.90         5.62 o
   7   9   2         24.26         24.36         1.96 o
 -15  10   2          2.38          4.65         1.38 o
 -14  10   2         43.20         47.29         4.32 o
 -13  10   2        215.31        234.50         8.70 o
 -12  10   2        104.05        111.01         3.98 o
 -11  10   2          7.20          9.57         1.85 o
 -10  10   2          7.11          6.84         1.82 o
  -9  10   2         99.86         99.22         3.65 o
  -8  10   2       1567.24       1592.08        18.25 o
  -7  10   2        388.58        381.97         6.63 o
  -6  10   2        614.72        627.00        10.92 o
  -5  10   2        617.90        587.37         9.79 o
  -4  10   2         52.28         62.04         3.36 o
  -3  10   2        154.66        143.40         4.23 o
  -2  10   2        306.58        261.73         5.75 o
  -1  10   2          2.38          3.34         1.32 o
   0  10   2         47.77         43.39         2.43 o
   1  10   2        566.58        561.86        10.48 o
   2  10   2        274.83        247.88         6.35 o
   3  10   2        420.14        428.54         9.37 o
   4  10   2          3.41          4.57         1.43 o
   5  10   2          1.16          4.79         1.36 o
   6  10   2         11.28         17.44         2.42 o
   7  10   2         10.63          1.63         1.39 o
 -15  11   2         10.18          8.52         1.81 o
 -14  11   2         18.32         13.80         2.27 o
 -13  11   2        307.01        315.70         9.73 o
 -12  11   2          2.04          4.79         1.96 o
 -11  11   2        315.18        324.87         8.67 o
 -10  11   2        202.66        195.64         6.15 o
  -9  11   2        160.86        173.25         5.74 o
  -8  11   2        452.36        413.58         8.70 o
  -7  11   2        271.49        255.40         6.40 o
  -6  11   2        678.10        670.57        12.42 o
  -5  11   2        527.42        520.98        10.57 o
  -4  11   2       1122.42       1120.75        16.25 o
  -3  11   2        292.55        292.13         7.53 o
  -2  11   2        155.82        201.83         4.73 o
  -1  11   2          0.61          1.92         1.23 o
   0  11   2        374.53        369.09        10.87 o
   1  11   2         14.27         24.78         2.35 o
   2  11   2        125.79        123.49         6.09 o
   3  11   2         37.58         48.34         3.47 o
   4  11   2         29.35         34.50         4.00 o
   5  11   2        128.26        130.61         4.82 o
 -14  12   2        330.75        375.21        15.84 o
 -13  12   2        178.47        166.29         6.13 o
 -12  12   2          1.28          1.65         1.61 o
 -11  12   2         98.17         92.70         4.30 o
 -10  12   2         68.64         85.13         4.30 o
  -9  12   2        591.75        597.80        17.02 o
  -8  12   2          1.45          5.35         2.12 o
  -7  12   2        102.44         98.66         4.65 o
  -6  12   2        318.38        332.59         8.35 o
  -5  12   2         93.89         95.21         4.11 o
  -4  12   2        116.50        156.60         5.65 o
  -3  12   2       1789.13       1747.96        22.41 o
  -2  12   2          0.00          1.13         1.26 o
  -1  12   2        182.20        179.22         6.24 o
   0  12   2         10.56         14.45         2.89 o
   1  12   2         88.16         45.12        18.89 o
   2  12   2          1.29          1.25         1.13 o
   3  12   2        335.39        388.00        13.39 o
   4  12   2         91.07         81.80         4.12 o
 -13  13   2         26.61         36.57         4.11 o
 -12  13   2         75.73         65.00         4.59 o
 -11  13   2         76.21         87.37         6.20 o
 -10  13   2        346.74        356.67        12.00 o
  -9  13   2        733.75        739.89        19.74 o
  -8  13   2        109.08        104.67         5.23 o
  -7  13   2         39.63         42.31         2.97 o
  -6  13   2        278.04        265.82         8.06 o
  -5  13   2        358.15        384.50         8.54 o
  -4  13   2         16.06         13.48         4.27 o
  -3  13   2         80.61         84.99         4.11 o
  -2  13   2         10.08          9.97         2.30 o
  -1  13   2         23.67         21.59         2.26 o
   0  13   2         27.66         42.09         3.54 o
   1  13   2         75.22         77.43         4.80 o
   2  13   2         24.29         24.55         3.26 o
 -12  14   2        431.92        374.58        17.47 o
 -11  14   2         18.58         12.50         1.80 o
 -10  14   2         16.26         14.52         2.05 o
  -9  14   2          0.15          1.99         1.70 o
  -8  14   2        167.71        164.02         6.12 o
  -7  14   2          0.45          1.21         0.92 o
  -6  14   2        104.29        107.85         4.82 o
  -5  14   2          1.00         -0.20         0.64 o
  -4  14   2          6.63          7.09         1.74 o
  -3  14   2          0.01          0.79         1.43 o
  -2  14   2         29.10         50.80         3.82 o
  -1  14   2        109.60         66.16        30.66 o
   0  14   2        162.69        169.56        12.03 o
   1  14   2          2.41          0.73         0.92 o
 -10  15   2        213.38        165.95        14.48 o
  -9  15   2         17.15         12.45         2.33 o
  -8  15   2          3.67          2.18         1.41 o
  -7  15   2         11.16          9.64         2.35 o
  -6  15   2         50.35         47.28         3.40 o
  -5  15   2         95.52        103.85         5.17 o
  -4  15   2        154.47        125.07         6.14 o
  -3  15   2          2.12          3.34         1.98 o
  -2  15   2        301.65        169.91       157.80 o
  -1  15   2         18.14         16.56         3.32 o
  -8  16   2         39.87         29.08         4.23 o
  -7  16   2          2.08          2.78         2.60 o
  -6  16   2          7.53          5.08         2.78 o
  -5  16   2         35.09         23.33         3.75 o
   1 -16   3          5.31          4.72         1.87 o
   2 -16   3         70.20         53.50         8.46 o
   3 -16   3         18.07         16.55         2.73 o
   4 -16   3         42.66         55.26         4.51 o
   5 -16   3          1.55          1.85         1.43 o
   6 -16   3          2.22          2.33         2.81 o
   7 -16   3          0.36          1.34         1.20 o
   8 -16   3         16.20         16.81         2.27 o
   9 -16   3        102.70         92.73         6.41 o
  -1 -15   3         50.41         63.22         3.30 o
   0 -15   3         18.99         17.59         2.00 o
   1 -15   3        122.15        110.45         4.60 o
   2 -15   3          1.43          2.78         1.64 o
   3 -15   3          3.06          2.13         0.84 o
   4 -15   3          2.17          3.12         1.59 o
   5 -15   3         89.83         73.04         4.44 o
   6 -15   3         21.96         18.28         2.68 o
   7 -15   3         10.89         13.84         3.08 o
   8 -15   3        172.63        215.24         9.07 o
   9 -15   3          4.57          7.15         1.84 o
  10 -15   3         15.30         13.01         2.30 o
  -3 -14   3          0.01          1.04         1.03 o
  -2 -14   3         40.63         34.51         4.14 o
  -1 -14   3         23.96         33.66         3.18 o
   0 -14   3         57.83         70.74         5.54 o
   1 -14   3        140.09        136.60         8.22 o
   2 -14   3        147.28        145.81         5.90 o
   3 -14   3         43.68         57.17         4.26 o
   4 -14   3         10.39          8.48         2.03 o
   5 -14   3        155.27        148.86         5.16 o
   6 -14   3         20.54         24.14         2.24 o
   7 -14   3        113.28        107.51         4.04 o
   8 -14   3        258.44        257.30         8.24 o
   9 -14   3        104.39        122.51         7.68 o
  10 -14   3         47.11         54.08         4.78 o
  11 -14   3          1.54          3.84         1.62 o
  -5 -13   3          0.79          0.36         1.20 o
  -4 -13   3         12.82         11.20         1.92 o
  -3 -13   3        146.67        167.83         6.08 o
  -2 -13   3        239.10        254.40         6.74 o
  -1 -13   3         21.16         18.51         2.49 o
   0 -13   3          4.75          2.90         1.66 o
   1 -13   3         54.02         46.49         4.28 o
   2 -13   3          5.51          5.45         1.79 o
   3 -13   3        162.10        137.46         5.56 o
   4 -13   3        360.79        367.41        10.03 o
   5 -13   3         62.80         66.12         4.19 o
   6 -13   3         55.14         64.74         4.83 o
   7 -13   3         26.19         27.95         2.47 o
   8 -13   3          0.18          0.55         0.60 o
   9 -13   3        217.70        227.73         5.97 o
  10 -13   3        118.87         61.60        64.77 o
  11 -13   3          2.05          1.96         2.02 o
  12 -13   3          0.52          0.85         1.03 o
  -6 -12   3         59.05         55.44         2.98 o
  -5 -12   3         16.45         14.78         1.77 o
  -4 -12   3          0.39         -0.72         1.42 o
  -3 -12   3         43.03         38.79         2.59 o
  -2 -12   3         66.31         59.56         3.14 o
  -1 -12   3          3.41          2.90         1.62 o
   0 -12   3         58.10         69.12         3.98 o
   1 -12   3         22.98         21.03         2.88 o
   2 -12   3         19.88          9.34         1.84 o
   3 -12   3        208.70        196.75         6.07 o
   4 -12   3        212.41        251.24         7.63 o
   5 -12   3        310.52        329.98         8.68 o
   6 -12   3        511.15        505.23         9.92 o
   7 -12   3         37.37         34.82         2.20 o
   8 -12   3        216.03        212.89         5.68 o
   9 -12   3         45.09         41.11         2.74 o
  10 -12   3          6.01          9.13         1.97 o
  11 -12   3         12.49         13.06         3.09 o
  12 -12   3          0.11          4.41         2.36 o
  13 -12   3          8.25         13.60         1.67 o
  -7 -11   3          0.48          0.50         1.17 o
  -6 -11   3         55.54         68.30         3.94 o
  -5 -11   3         54.32         40.91         2.94 o
  -4 -11   3         92.16         98.77         3.82 o
  -3 -11   3        117.44        115.01         4.15 o
  -2 -11   3        156.22        174.87         6.95 o
  -1 -11   3        157.55        163.25         5.17 o
   0 -11   3        338.45        316.15         7.54 o
   1 -11   3        202.35        231.37         6.48 o
   2 -11   3        693.90        695.74        11.82 o
   3 -11   3        138.04        168.38         5.70 o
   4 -11   3        100.35        104.34         3.64 o
   5 -11   3        254.43        263.25         6.17 o
   6 -11   3        309.20        309.94         6.25 o
   7 -11   3        557.48        590.15         8.87 o
   8 -11   3        554.47        565.88         8.41 o
   9 -11   3        119.84        112.26         3.92 o
  10 -11   3          9.65         12.77         1.56 o
  11 -11   3        315.54        316.39         8.35 o
  12 -11   3         36.52         51.93         6.23 o
  13 -11   3          5.13          9.54         1.90 o
  -8 -10   3         29.75         30.14         1.86 o
  -7 -10   3         55.08         54.11         3.03 o
  -6 -10   3         26.20         25.38         2.30 o
  -5 -10   3          4.45          3.28         1.55 o
  -4 -10   3        143.76        164.30         5.19 o
  -3 -10   3         97.36         92.69         3.88 o
  -2 -10   3        362.55        409.53         9.04 o
  -1 -10   3       1257.54       1250.76        17.91 o
   0 -10   3          9.85         15.02         1.96 o
   1 -10   3         82.67         88.19         3.14 o
   2 -10   3         13.23         14.50         1.66 o
   3 -10   3        475.81        464.77         7.97 o
   4 -10   3         49.98         54.88         2.29 o
   5 -10   3        313.66        321.07         6.00 o
   6 -10   3       1232.81       1220.22        17.58 o
   7 -10   3        200.87        199.53         4.95 o
   8 -10   3        332.39        327.94         7.61 o
   9 -10   3         23.59         25.21         2.27 o
  10 -10   3         52.39         49.61         2.80 o
  11 -10   3        104.79        110.45         3.86 o
  12 -10   3        496.33        581.02        21.94 o
  13 -10   3         22.29         17.55         2.08 o
  14 -10   3        231.81        190.66         8.70 o
  -9  -9   3         44.78         49.02         2.57 o
  -8  -9   3          0.07          0.37         1.41 o
  -7  -9   3        159.62        158.65         6.19 o
  -6  -9   3        280.83        291.98         7.67 o
  -5  -9   3        372.84        357.94         8.49 o
  -4  -9   3         68.88         58.40         3.57 o
  -3  -9   3        202.08        184.82         6.16 o
  -2  -9   3          2.62          3.87         1.70 o
  -1  -9   3        491.02        482.29         8.21 o
   0  -9   3        248.64        269.03         5.29 o
   1  -9   3        388.72        436.28         7.28 o
   2  -9   3        171.23        175.49         4.40 o
   3  -9   3        949.00       1002.35        11.88 o
   4  -9   3        518.23        488.77         7.38 o
   5  -9   3         43.03         42.94         1.90 o
   6  -9   3         16.81         16.71         1.64 o
   7  -9   3       2384.31       2314.73        38.84 o
   8  -9   3          5.10          5.49         1.47 o
   9  -9   3        528.43        541.75         9.85 o
  10  -9   3        661.78        689.13        13.68 o
  11  -9   3          3.43          5.93         1.71 o
  12  -9   3        147.56        140.95         5.89 o
  13  -9   3          0.71          1.19         2.15 o
  14  -9   3         12.27         28.05         3.20 o
 -10  -8   3         15.42         13.92         1.80 o
  -9  -8   3         92.59         94.88         5.19 o
  -8  -8   3        394.33        407.71        10.50 o
  -7  -8   3        135.63        116.39         5.31 o
  -6  -8   3         59.08         59.57         3.58 o
  -5  -8   3        119.85        125.58         5.40 o
  -4  -8   3        610.37        623.07        13.51 o
  -3  -8   3        281.70        261.36         6.50 o
  -2  -8   3         18.49         20.60         1.80 o
  -1  -8   3        187.84        180.44         5.11 o
   0  -8   3       1235.71       1312.17        21.94 o
   1  -8   3       1381.98       1323.71        17.85 o
   2  -8   3       2427.78       2438.27        26.71 o
   3  -8   3        123.02         90.21         2.99 o
   4  -8   3       1624.49       1697.74        21.74 o
   5  -8   3          0.92          5.12         1.01 o
   6  -8   3        568.05        560.60        10.83 o
   7  -8   3        161.37        167.42         4.15 o
   8  -8   3        586.63        576.75         9.88 o
   9  -8   3          4.17          7.20         1.34 o
  10  -8   3         14.95         20.70         1.88 o
  11  -8   3          1.53          1.93         1.42 o
  12  -8   3          3.07          1.45         1.85 o
  13  -8   3          0.51         -0.67         1.62 o
  14  -8   3         53.88         59.97         4.78 o
 -11  -7   3        150.41        165.07         5.96 o
 -10  -7   3          0.50          2.45         1.92 o
  -9  -7   3          4.18          5.08         1.66 o
  -8  -7   3        171.53        151.28         5.76 o
  -7  -7   3         54.02         73.21         4.00 o
  -6  -7   3        573.43        548.94        10.07 o
  -5  -7   3        248.00        236.91         6.25 o
  -4  -7   3          0.02          0.72         1.11 o
  -3  -7   3       2183.57       2158.26        29.18 o
  -2  -7   3       1615.17       1669.42        33.74 o
  -1  -7   3        111.94         92.90         3.76 o
   0  -7   3         98.64        101.93         5.51 o
   1  -7   3        710.17        713.51         9.10 o
   2  -7   3         49.15         58.31         2.43 o
   3  -7   3        212.11        268.13         4.99 o
   4  -7   3        673.58        641.69         9.81 o
   5  -7   3          0.00          0.51         0.83 o
   6  -7   3        279.04        282.18         5.34 o
   7  -7   3        124.28        130.04         3.93 o
   8  -7   3        291.65        304.34         6.43 o
   9  -7   3        570.24        624.74        10.75 o
  10  -7   3        636.07        659.33        11.06 o
  11  -7   3         69.48         65.23         3.55 o
  12  -7   3         30.86         23.02         2.25 o
  13  -7   3         28.91         28.84         3.31 o
  14  -7   3          2.95          3.60         1.19 o
 -12  -6   3         54.41         49.82         2.64 o
 -11  -6   3          0.63          1.83         1.18 o
 -10  -6   3          6.46          2.16         0.96 o
  -9  -6   3        260.12        249.55         6.62 o
  -8  -6   3          7.32         10.52         1.52 o
  -7  -6   3        129.18        149.86         4.52 o
  -6  -6   3        551.50        584.35         9.27 o
  -5  -6   3        570.20        593.19        10.79 o
  -4  -6   3          0.84          3.29         1.36 o
  -3  -6   3        483.01        491.37         9.49 o
  -2  -6   3        297.64        287.33         5.98 o
  -1  -6   3        359.89        419.92         7.27 o
   0  -6   3         13.64          9.82         1.62 o
   1  -6   3       4242.03       4734.64        43.56 o
   2  -6   3          3.43          2.00         0.78 o
   3  -6   3       1254.03       1187.13        13.84 o
   4  -6   3       2334.75       2261.77        23.41 o
   5  -6   3        253.89        245.72         5.75 o
   6  -6   3        104.15         81.25         3.49 o
   7  -6   3        407.66        476.74         7.98 o
   8  -6   3         35.87         31.83         2.27 o
   9  -6   3        923.78        898.61        17.62 o
  10  -6   3        127.15        119.77         4.90 o
  11  -6   3        910.03        900.03        14.25 o
  12  -6   3         81.85         88.39         4.56 o
  13  -6   3        114.27        108.29         6.42 o
 -12  -5   3         93.73        108.73        10.43 o
 -11  -5   3          8.55          4.51         3.74 o
 -10  -5   3          0.66          0.50         0.90 o
  -9  -5   3         37.23         33.13         2.23 o
  -8  -5   3          0.33          2.69         1.11 o
  -7  -5   3        146.76        163.29         4.49 o
  -6  -5   3       1285.91       1425.91        23.37 o
  -5  -5   3       1299.97       1243.05        19.31 o
  -4  -5   3       2297.35       2385.69        29.22 o
  -3  -5   3        365.70        435.17        10.03 o
  -2  -5   3       1934.31       2135.61        22.63 o
  -1  -5   3        968.43        892.62        11.47 o
   0  -5   3       2312.31       2294.41        22.08 o
   1  -5   3       4646.03       4371.25        38.06 o
   2  -5   3        228.14        225.46         3.96 o
   3  -5   3        203.71        252.77         4.76 o
   4  -5   3        188.06        195.94         4.25 o
   5  -5   3       1039.05       1077.50        16.08 o
   6  -5   3        343.87        319.48         7.67 o
   7  -5   3        101.63        140.52         3.85 o
   8  -5   3        147.52        157.48         4.36 o
   9  -5   3          1.05          0.69         1.58 o
  10  -5   3        204.69        204.35         7.69 o
  11  -5   3        586.62        613.53        12.23 o
  12  -5   3        194.17        197.88         5.24 o
  13  -5   3        162.17        140.21         6.05 o
 -13  -4   3         36.86         39.66         5.53 o
 -12  -4   3         93.84         82.85         4.86 o
 -11  -4   3         11.49          4.71         1.43 o
 -10  -4   3        256.79        216.77         6.72 o
  -9  -4   3         28.87         50.61         2.84 o
  -8  -4   3         42.81         37.23         2.84 o
  -7  -4   3        303.14        329.66         7.38 o
  -6  -4   3          2.84          1.72         1.41 o
  -5  -4   3         17.34         19.59         2.33 o
  -4  -4   3       1088.26       1053.96        17.25 o
  -3  -4   3       1137.42       1169.63        18.09 o
  -2  -4   3         28.40         31.12         1.41 o
  -1  -4   3       1459.87       1347.73        26.32 o
   0  -4   3       2086.62       2040.54        21.42 o
   1  -4   3         49.32         32.71         1.34 o
   2  -4   3         69.86         75.29         2.54 o
   3  -4   3        936.41       1008.84        14.28 o
   4  -4   3         20.18         24.83         1.56 o
   5  -4   3        747.59        713.48         9.93 o
   6  -4   3       3153.76       3226.43        34.38 o
   7  -4   3        919.96        866.78        13.81 o
   8  -4   3        448.46        463.44         7.59 o
   9  -4   3        149.02        142.05         4.71 o
  10  -4   3        277.61        294.68         7.46 o
  11  -4   3         67.66         76.63         3.64 o
  12  -4   3         17.78         25.58         2.11 o
  13  -4   3        212.94        145.22        48.39 o
 -13  -3   3         79.85        103.19         8.52 o
 -12  -3   3        314.68        286.63         8.62 o
 -11  -3   3         49.57         45.44         2.68 o
 -10  -3   3        166.40        171.38         6.13 o
  -9  -3   3         16.29         27.54         2.60 o
  -8  -3   3        281.43        268.81         6.27 o
  -7  -3   3        237.27        218.25         6.99 o
  -6  -3   3        300.09        365.83        11.27 o
  -5  -3   3       2711.58       3030.73        33.23 o
  -4  -3   3          2.11          7.77         1.51 o
  -3  -3   3       1125.66       1062.68        13.70 o
  -2  -3   3         11.92         11.10         1.13 o
  -1  -3   3        469.70        427.22         5.87 o
   0  -3   3       6095.15       5644.33        47.39 o
   1  -3   3        273.68        294.48         4.02 o
   2  -3   3       7035.38       6698.37        67.89 o
   3  -3   3       6604.00       6345.67        67.54 o
   4  -3   3       2076.21       2016.47        21.84 o
   5  -3   3          0.46          2.56         0.70 o
   6  -3   3       3054.30       2917.04        36.35 o
   7  -3   3         12.28         15.24         2.11 o
   8  -3   3         27.08         34.92         2.17 o
   9  -3   3        784.06        899.93        13.57 o
  10  -3   3          0.23          0.72         1.17 o
  11  -3   3        742.44        740.18        12.03 o
  12  -3   3         33.58         44.23         3.46 o
  13  -3   3          0.00         -0.12         1.30 o
  14  -3   3         39.87         42.38         3.69 o
 -14  -2   3         35.44         32.78         2.50 o
 -13  -2   3         22.30         21.49         2.64 o
 -12  -2   3          8.85          3.46         1.43 o
 -11  -2   3        914.84        880.50        16.43 o
 -10  -2   3         67.85         63.65         4.05 o
  -9  -2   3        278.29        250.09         8.59 o
  -8  -2   3        297.96        299.48         8.38 o
  -7  -2   3        114.96        112.46         4.99 o
  -6  -2   3         10.78          7.98         1.26 o
  -5  -2   3         53.09         48.73         2.35 o
  -4  -2   3        221.30        174.15         8.23 o
  -3  -2   3        403.08        322.82         5.74 o
  -2  -2   3          2.25          2.38         0.69 o
  -1  -2   3       7690.60       7163.18        94.59 o
   0  -2   3         22.82         24.20         1.26 o
   1  -2   3       3889.06       3583.59        39.62 o
   2  -2   3        591.23        556.05         8.45 o
   3  -2   3       1920.36       1789.73        20.72 o
   4  -2   3        924.55        957.96        11.99 o
   5  -2   3        131.44        155.80         4.94 o
   6  -2   3       8277.39       8037.23        94.72 o
   7  -2   3         29.84         30.40         2.21 o
   8  -2   3         25.18         26.61         1.92 o
   9  -2   3         65.40         69.88         2.74 o
  10  -2   3        415.28        429.04         7.42 o
  11  -2   3         36.09         36.10         2.65 o
  12  -2   3         12.30          7.95         2.06 o
  13  -2   3         28.81         39.29         5.14 o
 -14  -1   3        382.65        405.92        18.20 o
 -13  -1   3         59.04         48.76         3.42 o
 -12  -1   3         91.95        115.06         6.94 o
 -11  -1   3          1.46          1.93         1.42 o
 -10  -1   3        123.22        133.35         5.28 o
  -9  -1   3         65.17         68.58         3.12 o
  -8  -1   3        518.35        530.22         9.74 o
  -7  -1   3          5.41          9.73         1.34 o
  -6  -1   3       1960.56       1917.28        21.48 o
  -5  -1   3       2176.40       2049.57        24.61 o
  -4  -1   3       5070.61       4736.45        55.50 o
  -3  -1   3        971.75        925.19        13.19 o
  -2  -1   3       4415.00       4086.65        65.31 o
  -1  -1   3         28.51         18.94         1.00 o
   0  -1   3      10320.13       9468.60       100.38 o
   1  -1   3      11868.36      10985.40       133.11 o
   2  -1   3       5718.72       5644.28        84.87 o
   3  -1   3       5826.11       5486.58        64.83 o
   4  -1   3       1292.13       1272.11        17.65 o
   5  -1   3        285.53        301.59         6.44 o
   6  -1   3        630.44        680.49        16.43 o
   7  -1   3        171.83        158.00         4.75 o
   8  -1   3        479.71        487.20         7.92 o
   9  -1   3        118.16        123.62         3.84 o
  10  -1   3        233.20        215.52         5.88 o
  11  -1   3          5.31          7.38         1.79 o
  12  -1   3          5.07          1.25         1.34 o
  13  -1   3         90.85         97.62        12.85 o
 -15   0   3         16.03         23.76         2.90 o
 -14   0   3          2.37          8.28         3.57 o
 -13   0   3         47.30         60.43         5.39 o
 -12   0   3        140.59        140.69         5.88 o
 -11   0   3        611.38        660.66        13.66 o
 -10   0   3        965.82        950.97        19.40 o
  -9   0   3          0.79          4.03         1.09 o
  -8   0   3          7.70         16.20         1.93 o
  -7   0   3        608.71        603.50        13.76 o
  -6   0   3         34.70         40.41         2.79 o
  -5   0   3        560.70        558.94        13.63 o
  -4   0   3        334.96        341.80         7.73 o
  -3   0   3         24.20         21.33         1.55 o
  -2   0   3       1885.08       1993.53        46.55 o
  -1   0   3       5351.37       5269.48        59.80 o
   0   0   3      13727.85      13064.70       275.74 o
   1   0   3        850.24        785.95        10.51 o
   2   0   3        984.42        913.38        15.68 o
   3   0   3         44.89         29.79         2.06 o
   4   0   3        447.30        476.17        10.86 o
   5   0   3       2659.94       2832.20        37.74 o
   6   0   3         85.88         83.03         3.68 o
   7   0   3        601.25        633.03         9.43 o
   8   0   3          3.77          8.60         1.43 o
   9   0   3          5.08          3.73         1.51 o
  10   0   3          2.71          1.69         1.39 o
  11   0   3          3.44          2.17         1.38 o
  12   0   3         25.35         26.96         3.87 o
  13   0   3         26.77         32.63         3.42 o
 -15   1   3          0.28          0.91         1.75 o
 -14   1   3         50.99         67.52         7.62 o
 -13   1   3        138.63        120.63         6.55 o
 -12   1   3         81.31        108.12         4.18 o
 -11   1   3        906.12        917.51        19.78 o
 -10   1   3       3549.02       3519.03        47.90 o
  -9   1   3       2344.74       2411.06        27.62 o
  -8   1   3        325.21        317.07         8.09 o
  -7   1   3        784.15        823.57        16.34 o
  -6   1   3        514.17        494.72        13.15 o
  -5   1   3       1076.53       1061.59        20.97 o
  -4   1   3       4778.11       4791.46        81.32 o
  -3   1   3      12086.13      11433.54       160.11 o
  -2   1   3      26495.35      23777.35       256.19 o
  -1   1   3         56.19         63.25         1.77 o
   0   1   3       5744.70       5449.51        82.52 o
   1   1   3       1007.06        970.99        12.16 o
   2   1   3       4411.55       4349.32        52.32 o
   3   1   3       1620.90       1455.82        17.85 o
   4   1   3        680.81        535.35         9.22 o
   5   1   3         92.66        123.76         4.36 o
   6   1   3       1227.13       1304.15        17.07 o
   7   1   3        697.14        727.57        11.19 o
   8   1   3        824.80        798.50        13.58 o
   9   1   3         19.22         18.70         1.84 o
  10   1   3        116.40        110.28         5.31 o
  11   1   3          0.02          2.42         1.62 o
  12   1   3         33.84         29.42         3.17 o
 -15   2   3          6.96          7.44         2.84 o
 -14   2   3         21.44         21.19         7.31 o
 -13   2   3        134.66        123.19         4.55 o
 -12   2   3        408.99        418.33        11.71 o
 -11   2   3        374.84        377.51        10.23 o
 -10   2   3          9.96         10.04         1.97 o
  -9   2   3         98.81        113.68         3.74 o
  -8   2   3        347.17        335.53        10.68 o
  -7   2   3        955.53       1064.12        19.45 o
  -6   2   3       4277.90       4133.02        66.29 o
  -5   2   3       6592.38       6376.45        77.38 o
  -4   2   3        147.15        142.35         5.46 o
  -3   2   3       3494.66       3279.58        51.89 o
  -2   2   3       2599.91       2587.36        30.74 o
  -1   2   3        256.29        253.11         5.80 o
   0   2   3       2826.28       2568.02        35.95 o
   1   2   3       3689.29       3419.13        41.16 o
   2   2   3        985.64        832.04        12.57 o
   3   2   3        211.43        270.03         5.42 o
   4   2   3        831.64        790.72        11.34 o
   5   2   3          5.81          5.25         1.41 o
   6   2   3         61.98         74.63         3.50 o
   7   2   3         69.28         70.23         3.96 o
   8   2   3          8.39          4.73         1.37 o
   9   2   3        303.24        312.11         6.92 o
  10   2   3        107.87        111.73         6.13 o
  11   2   3         91.84        113.69         4.21 o
  12   2   3         42.25         36.78         2.24 o
 -15   3   3         66.18         73.33         6.77 o
 -14   3   3          0.59          1.98         2.53 o
 -13   3   3        275.39        296.28         8.04 o
 -12   3   3          6.17          4.39         1.44 o
 -11   3   3          6.51         11.78         2.11 o
 -10   3   3         10.91         14.13         1.72 o
  -9   3   3       3350.49       3369.68        47.32 o
  -8   3   3         25.71          9.26         2.17 o
  -7   3   3        391.29        417.53        11.31 o
  -6   3   3       1950.94       1754.10        57.00 o
  -5   3   3       3497.17       3624.55        56.01 o
  -4   3   3       1892.79       1811.63        29.50 o
  -3   3   3      11850.66      11319.30       180.33 o
  -2   3   3        195.90        165.19         3.56 o
  -1   3   3         81.38         71.33         2.70 o
   0   3   3        237.93        255.01         5.64 o
   1   3   3        524.76        556.48         8.77 o
   2   3   3       2519.45       2591.95        28.99 o
   3   3   3        267.46        266.41         7.29 o
   4   3   3        177.12        183.08         5.07 o
   5   3   3        220.66        221.75         4.79 o
   6   3   3       1706.55       1662.98        21.12 o
   7   3   3         95.11        106.30         3.85 o
   8   3   3        562.86        562.96        10.04 o
   9   3   3        135.40        139.50         5.15 o
  10   3   3         53.95         57.41         5.32 o
  11   3   3         38.26         45.00         2.88 o
 -15   4   3         66.74         69.12         4.18 o
 -14   4   3         15.26         12.72         2.57 o
 -13   4   3        104.31        100.67         4.03 o
 -12   4   3        140.56        152.56         6.59 o
 -11   4   3        132.48        147.66         5.39 o
 -10   4   3        127.54        128.29         4.15 o
  -9   4   3        157.15        113.56         3.65 o
  -8   4   3        557.11        590.95        23.64 o
  -7   4   3        225.47        269.22        10.71 o
  -6   4   3        617.66        674.92        18.76 o
  -5   4   3       2584.33       2367.94        34.27 o
  -4   4   3       4462.90       4443.61        69.80 o
  -3   4   3        506.30        478.21         7.87 o
  -2   4   3         15.89         18.52         1.97 o
  -1   4   3       1913.24       1910.44        30.20 o
   0   4   3       4383.84       4487.64        57.91 o
   1   4   3       1300.52       1375.32        16.75 o
   2   4   3       5355.62       5515.96        55.17 o
   3   4   3        386.81        412.86         8.10 o
   4   4   3        365.69        362.70         6.72 o
   5   4   3        288.91        285.63         5.64 o
   6   4   3        658.25        647.00        10.04 o
   7   4   3         68.91         64.22         3.42 o
   8   4   3         97.83         95.05         5.16 o
   9   4   3        176.79        203.32         6.84 o
  10   4   3        139.49        146.33         8.86 o
 -15   5   3        111.64        105.53         5.71 o
 -14   5   3          6.69          7.18         1.96 o
 -13   5   3         62.04         68.41         3.91 o
 -12   5   3        446.53        414.84         9.81 o
 -11   5   3         14.98         17.10         1.86 o
 -10   5   3         90.77        124.38         4.91 o
  -9   5   3       1319.85       1381.05        16.52 o
  -8   5   3       2680.17       2627.76        82.92 o
  -7   5   3       3620.41       3579.98        66.73 o
  -6   5   3       1768.18       1872.01        45.69 o
  -5   5   3        797.21        937.81        16.69 o
  -4   5   3        172.16        144.65         7.99 o
  -3   5   3        910.08        809.04        12.47 o
  -2   5   3       2838.70       2614.69        35.93 o
  -1   5   3       1636.55       1665.84        29.06 o
   0   5   3        133.70        106.68         3.63 o
   1   5   3       3018.06       3226.55        37.09 o
   2   5   3        108.93         96.99         2.84 o
   3   5   3          3.53          7.84         1.04 o
   4   5   3         62.51         51.37         2.13 o
   5   5   3        410.22        402.50         8.33 o
   6   5   3         72.45         87.68         3.28 o
   7   5   3         63.19         63.64         3.58 o
   8   5   3        119.17        142.62         5.82 o
   9   5   3         48.59         41.34         3.05 o
  10   5   3         72.32         91.30         8.70 o
 -15   6   3          3.13          1.55         0.79 o
 -14   6   3         11.54         10.90         2.04 o
 -13   6   3          1.73          1.29         1.35 o
 -12   6   3         26.27         29.01         2.28 o
 -11   6   3          3.75         11.39         1.73 o
 -10   6   3        243.66        239.58         5.89 o
  -9   6   3        330.67        301.53         6.37 o
  -8   6   3         17.77          5.12         1.30 o
  -7   6   3         36.91         48.57         3.20 o
  -6   6   3        929.80        848.62        19.24 o
  -5   6   3        574.94        608.59        14.12 o
  -4   6   3         15.36         15.71         1.36 o
  -3   6   3          0.14          1.40         0.99 o
  -2   6   3         41.09         51.22         2.10 o
  -1   6   3        917.50        843.83        13.37 o
   0   6   3       4570.34       4419.89        61.33 o
   1   6   3       1832.11       1707.27        25.46 o
   2   6   3        225.89        239.32         5.12 o
   3   6   3        845.62        895.64        11.07 o
   4   6   3        402.32        414.24         6.89 o
   5   6   3       2454.40       2475.68        35.77 o
   6   6   3          0.17          0.70         1.40 o
   7   6   3        416.70        452.27        11.15 o
   8   6   3          5.93         12.02         1.87 o
   9   6   3          2.49          1.59         1.03 o
  10   6   3          1.70          3.39         1.27 o
 -16   7   3         62.61         70.97         4.41 o
 -15   7   3          1.82          1.10         1.82 o
 -14   7   3        177.95        194.75        10.40 o
 -13   7   3        416.75        430.92        10.52 o
 -12   7   3          7.13          8.09         1.72 o
 -11   7   3         14.61          4.47         1.31 o
 -10   7   3          0.13          2.28         1.10 o
  -9   7   3        571.66        588.53         9.06 o
  -8   7   3        228.54        261.63         6.75 o
  -7   7   3       1131.97       1139.33        16.97 o
  -6   7   3       2784.55       2598.16        44.99 o
  -5   7   3        318.26        369.80         7.33 o
  -4   7   3          2.36          1.73         1.16 o
  -3   7   3       2294.62       2218.19        32.91 o
  -2   7   3        770.74        814.02        12.45 o
  -1   7   3         37.64         66.97         3.69 o
   0   7   3        573.90        561.08        11.54 o
   1   7   3          0.01          1.02         0.97 o
   2   7   3         90.56         91.02         3.36 o
   3   7   3        889.98        881.35        12.17 o
   4   7   3       1053.75       1099.51        14.16 o
   5   7   3          1.17          0.75         1.46 o
   6   7   3        281.90        281.95         8.26 o
   7   7   3        141.13        138.63         8.51 o
   8   7   3        161.01        173.92         8.14 o
   9   7   3         43.53         45.15         3.09 o
 -16   8   3        126.03         85.90         4.90 o
 -15   8   3         36.62         39.24         3.61 o
 -14   8   3         12.62         22.69         3.58 o
 -13   8   3         13.45         15.87         2.20 o
 -12   8   3        143.69        148.10         6.19 o
 -11   8   3        380.16        347.48         9.48 o
 -10   8   3          1.92         12.94         2.41 o
  -9   8   3        140.88        144.96         5.03 o
  -8   8   3         13.71         13.72         1.48 o
  -7   8   3         30.04         28.64         1.81 o
  -6   8   3         79.40         72.70         2.55 o
  -5   8   3        333.62        331.61         7.32 o
  -4   8   3        172.09        153.48         4.11 o
  -3   8   3        300.74        347.18        15.05 o
  -2   8   3       3128.33       3013.87        33.55 o
  -1   8   3        336.66        318.07         6.46 o
   0   8   3         26.59         42.30         2.64 o
   1   8   3       1280.04       1284.19        21.60 o
   2   8   3        622.92        625.32         9.96 o
   3   8   3       1396.60       1405.42        18.51 o
   4   8   3         63.98         63.16         3.27 o
   5   8   3        177.29        202.35         6.95 o
   6   8   3          0.02          0.07         0.56 o
   7   8   3         34.78         42.37         2.86 o
   8   8   3          7.36          1.91         1.39 o
 -15   9   3         16.46         21.23         2.68 o
 -14   9   3        157.13        172.02        10.76 o
 -13   9   3        298.50        311.98         9.05 o
 -12   9   3        331.80        311.54         9.90 o
 -11   9   3         62.61         62.27         3.20 o
 -10   9   3         10.24         10.47         1.79 o
  -9   9   3         41.51         47.91         2.66 o
  -8   9   3          7.23         13.69         1.40 o
  -7   9   3         15.37         25.33         1.57 o
  -6   9   3        237.11        216.90         5.67 o
  -5   9   3         14.17         10.14         1.44 o
  -4   9   3          6.81          7.87         1.62 o
  -3   9   3          7.71         15.34         1.52 o
  -2   9   3       1928.21       1965.93        22.00 o
  -1   9   3        420.41        445.14        11.53 o
   0   9   3       1939.58       1896.77        23.44 o
   1   9   3        745.32        682.34        10.62 o
   2   9   3        580.23        587.85        10.93 o
   3   9   3          1.84          0.62         1.49 o
   4   9   3        427.71        402.55        11.68 o
   5   9   3        337.36        336.78         8.44 o
   6   9   3        133.29        135.89         4.63 o
   7   9   3         53.30         52.75         8.40 o
 -15  10   3         19.56         17.66         2.14 o
 -14  10   3          2.87          3.88         2.08 o
 -13  10   3         64.93         77.26         4.89 o
 -12  10   3        414.41        445.13         9.66 o
 -11  10   3        145.96        144.38         6.24 o
 -10  10   3        507.77        516.83        12.17 o
  -9  10   3        998.20       1022.00        19.09 o
  -8  10   3       2152.68       2192.60        28.17 o
  -7  10   3         37.63         41.04         2.94 o
  -6  10   3        837.86        814.37        17.53 o
  -5  10   3        684.32        692.63        16.87 o
  -4  10   3         91.40        100.45         6.24 o
  -3  10   3        322.83        307.70         7.37 o
  -2  10   3        469.23        478.28         8.96 o
  -1  10   3        354.74        355.33         6.82 o
   0  10   3         56.26         50.32         2.57 o
   1  10   3         34.97         39.41         2.36 o
   2  10   3         14.64         14.93         1.78 o
   3  10   3          4.64          8.81         1.60 o
   4  10   3          1.86          0.71         0.76 o
   5  10   3          3.74         -0.08         0.59 o
   6  10   3          0.08          0.61         0.91 o
 -15  11   3          0.71          2.18         1.39 o
 -14  11   3         43.51         57.79         6.17 o
 -13  11   3         58.93         57.23         4.93 o
 -12  11   3        469.87        481.48        20.09 o
 -11  11   3         19.26         33.43         2.74 o
 -10  11   3        401.83        390.65        10.40 o
  -9  11   3         65.79         69.02         4.08 o
  -8  11   3        532.79        522.43        11.19 o
  -7  11   3        601.20        643.34        14.38 o
  -6  11   3        335.61        341.34        13.01 o
  -5  11   3        473.26        446.65        12.40 o
  -4  11   3        140.69        155.52         6.99 o
  -3  11   3        149.12        121.73         5.11 o
  -2  11   3         50.22         53.26         2.82 o
  -1  11   3        787.84        789.30        11.79 o
   0  11   3        235.65        235.94         5.92 o
   1  11   3        124.65         60.71        32.28 o
   2  11   3        324.38        356.43        10.89 o
   3  11   3         29.34         34.46         3.51 o
   4  11   3         13.51         16.48         2.25 o
   5  11   3         41.50         28.53         1.93 o
 -14  12   3         12.11         15.05         2.84 o
 -13  12   3         32.19          9.94        10.63 o
 -12  12   3          0.13         -0.41         0.69 o
 -11  12   3         70.38         65.23         4.54 o
 -10  12   3         54.37         62.00         3.82 o
  -9  12   3         87.49         90.56         5.08 o
  -8  12   3          4.70          9.81         2.15 o
  -7  12   3         54.17         64.28         3.77 o
  -6  12   3         87.93         98.29         5.65 o
  -5  12   3         27.45         37.36         3.65 o
  -4  12   3         43.78         63.57         4.38 o
  -3  12   3         33.73         37.45         2.30 o
  -2  12   3        120.59        147.41         6.09 o
  -1  12   3        188.57        194.75        11.31 o
   0  12   3          5.38          4.61         1.65 o
   1  12   3          5.48          6.14         1.78 o
   2  12   3         18.56         17.42         2.50 o
   3  12   3        110.54        125.36         9.19 o
 -13  13   3        129.56        149.86         8.58 o
 -12  13   3         68.19         71.97         6.08 o
 -11  13   3        394.43        444.90        12.36 o
 -10  13   3          5.98          8.49         2.05 o
  -9  13   3         46.28         48.57         3.28 o
  -8  13   3        117.36        122.68         4.23 o
  -7  13   3         22.51         27.40         2.21 o
  -6  13   3         16.80          2.96         2.20 o
  -5  13   3        330.21        331.86         9.00 o
  -4  13   3        385.82        383.20        11.71 o
  -3  13   3         45.50         40.51         3.38 o
  -2  13   3         62.45         76.56         6.60 o
  -1  13   3          0.77          1.55         1.61 o
   0  13   3        267.70        286.05         9.38 o
   1  13   3         80.24        108.54         7.03 o
   2  13   3         68.96         62.58         9.49 o
 -12  14   3          0.61          1.15         1.99 o
 -11  14   3         37.31         39.01         9.01 o
 -10  14   3         61.32         11.69        30.71 o
  -9  14   3          1.94          0.81         2.99 o
  -8  14   3         87.93         16.47        47.97 o
  -7  14   3          0.97          0.05         1.81 o
  -6  14   3         13.05          9.30         2.35 o
  -5  14   3         80.00         91.95         4.81 o
  -4  14   3         69.92         61.15         3.59 o
  -3  14   3         13.98         10.88         2.35 o
  -2  14   3         82.79         86.25         5.52 o
  -1  14   3          6.87          1.59         2.79 o
   0  14   3          1.17          3.00         1.09 o
 -11  15   3         56.50         49.93         4.47 o
 -10  15   3         14.41         11.34         1.56 o
  -9  15   3          4.79          4.93         1.54 o
  -8  15   3          8.34          9.61         2.59 o
  -7  15   3          6.38          7.35         1.94 o
  -6  15   3          0.17         -0.31         1.07 o
  -5  15   3          4.86          4.65         1.31 o
  -4  15   3         95.63         74.10         4.46 o
  -3  15   3          0.03         -0.70         0.94 o
  -2  15   3        312.29        364.51        16.50 o
  -8  16   3         81.44         62.87         5.56 o
  -7  16   3        119.64         94.54         7.19 o
  -6  16   3         22.41         17.23         3.14 o
   1 -16   4         29.99         27.73         7.01 o
   2 -16   4         12.04          6.30         1.33 o
   3 -16   4          9.91          8.01         2.10 o
   4 -16   4          0.60          0.20         0.26 o
   5 -16   4          5.38          1.36         1.33 o
   6 -16   4          0.28          1.43         1.49 o
   7 -16   4         57.42         55.10         3.41 o
   8 -16   4         60.67         63.44         3.69 o
  -2 -15   4         10.46         11.06         2.39 o
  -1 -15   4        129.82        138.39         4.63 o
   0 -15   4          5.17          3.30         1.40 o
   1 -15   4         20.38         20.83         2.33 o
   2 -15   4         48.48         39.97         3.08 o
   3 -15   4          5.58          2.19         2.43 o
   4 -15   4         90.95         89.99         5.45 o
   5 -15   4          0.94          2.55         1.54 o
   6 -15   4          4.38          4.20         1.61 o
   7 -15   4          5.56          1.93         1.50 o
   8 -15   4         51.83         60.69         4.17 o
   9 -15   4         25.64         35.66         3.54 o
  10 -15   4        158.27        163.03         8.64 o
  -4 -14   4        189.03         92.97         6.11 o
  -3 -14   4        101.38        121.06         5.01 o
  -2 -14   4        170.69        157.78         9.23 o
  -1 -14   4          3.71          4.15         1.92 o
   0 -14   4         83.78         78.74         4.89 o
   1 -14   4         10.29          4.17         2.87 o
   2 -14   4          1.04          1.83         1.59 o
   3 -14   4          7.27          7.73         1.74 o
   4 -14   4        225.72        233.53         8.09 o
   5 -14   4        220.31        232.48         9.55 o
   6 -14   4          1.87          1.24         1.77 o
   7 -14   4         52.28         61.29        10.76 o
   8 -14   4         83.11         85.85         8.58 o
   9 -14   4          8.30          8.75         2.29 o
  10 -14   4          0.04         -1.33         2.66 o
  11 -14   4         47.16         47.09         4.47 o
  -5 -13   4         22.52         20.52         2.12 o
  -4 -13   4        137.61        137.75         5.94 o
  -3 -13   4          4.52          2.89         0.99 o
  -2 -13   4         24.88         33.51         3.33 o
  -1 -13   4        109.26        126.31         5.42 o
   0 -13   4         14.76          7.91         1.81 o
   1 -13   4        361.40        356.96         8.68 o
   2 -13   4        347.32        350.81        10.24 o
   3 -13   4       1129.27       1108.23        17.26 o
   4 -13   4        169.00        175.14         5.68 o
   5 -13   4         36.56         41.42         3.12 o
   6 -13   4        110.95        124.36         5.21 o
   7 -13   4         20.70         11.17         3.89 o
   8 -13   4         82.09         72.62         3.93 o
   9 -13   4         83.59         82.97         5.01 o
  10 -13   4          6.44          4.75         2.03 o
  11 -13   4         10.06         10.57         1.58 o
  12 -13   4         97.99         91.88         5.98 o
  -6 -12   4          3.68          1.75         1.54 o
  -5 -12   4          9.33          5.27         1.75 o
  -4 -12   4         63.99         65.51         3.77 o
  -3 -12   4         20.39         26.39         2.45 o
  -2 -12   4          6.34          5.06         1.49 o
  -1 -12   4        213.66        228.07         6.97 o
   0 -12   4        680.70        648.00        12.99 o
   1 -12   4          4.22         11.58         2.00 o
   2 -12   4        188.51        192.90         5.67 o
   3 -12   4        548.44        515.04        10.61 o
   4 -12   4        811.47        809.04        13.65 o
   5 -12   4        449.95        444.84         9.55 o
   6 -12   4        351.72        369.06         8.29 o
   7 -12   4        473.21        474.52         7.69 o
   8 -12   4       1026.08       1053.42        13.41 o
   9 -12   4         40.35         50.02         2.87 o
  10 -12   4          1.33          0.47         0.87 o
  11 -12   4        158.90        153.60         6.07 o
  12 -12   4         13.52         15.12         2.28 o
  -7 -11   4         39.63         55.71         5.68 o
  -6 -11   4          0.51          1.21         1.64 o
  -5 -11   4         68.31         81.28         4.15 o
  -4 -11   4          8.48         13.05         1.96 o
  -3 -11   4        472.82        467.82         9.10 o
  -2 -11   4        156.78        150.34         5.53 o
  -1 -11   4        694.16        699.20        13.24 o
   0 -11   4          1.82         10.35         2.04 o
   1 -11   4         98.51         91.59         3.84 o
   2 -11   4          8.75          8.78         1.51 o
   3 -11   4        378.55        362.19         7.62 o
   4 -11   4         10.78          8.98         1.77 o
   5 -11   4        579.81        534.51         9.23 o
   6 -11   4        178.13        178.51         4.97 o
   7 -11   4        889.11        934.28        12.58 o
   8 -11   4         61.42         61.61         3.37 o
   9 -11   4        713.23        753.49        17.48 o
  10 -11   4         60.42         57.89         3.09 o
  11 -11   4         53.69         55.76         3.21 o
  12 -11   4         44.28         48.22        11.58 o
  13 -11   4         28.93         26.54         7.62 o
  -9 -10   4          2.83          2.96         1.33 o
  -8 -10   4         39.51         42.60         2.34 o
  -7 -10   4        100.90        117.37         4.20 o
  -6 -10   4        282.54        274.10         7.74 o
  -5 -10   4        180.39        194.25         9.72 o
  -4 -10   4        667.57        663.23        11.45 o
  -3 -10   4       2154.77       2095.70        28.16 o
  -2 -10   4         22.78         22.92         2.48 o
  -1 -10   4        122.92        114.05         4.19 o
   0 -10   4         21.23         15.79         1.90 o
   1 -10   4          0.19          2.20         1.01 o
   2 -10   4         10.33          4.84         1.13 o
   3 -10   4         73.89         63.59         2.53 o
   4 -10   4          9.27         11.64         1.35 o
   5 -10   4         52.00         61.81         2.74 o
   6 -10   4       1225.40       1194.54        13.74 o
   7 -10   4       3231.92       3236.85        34.09 o
   8 -10   4          7.87         11.41         1.75 o
   9 -10   4        186.86        185.24         4.83 o
  10 -10   4          4.10          3.78         1.32 o
  11 -10   4         27.80         21.69         2.31 o
  12 -10   4         10.15         12.75         3.99 o
  13 -10   4         49.77         36.64         5.83 o
  -9  -9   4          8.77          4.12         2.89 o
  -8  -9   4         33.59         24.83         2.92 o
  -7  -9   4          5.47          1.20         1.64 o
  -6  -9   4        115.74         99.31         5.04 o
  -5  -9   4         22.06         32.03         2.84 o
  -4  -9   4       1045.10       1136.30        18.96 o
  -3  -9   4       2311.23       2420.14        30.38 o
  -2  -9   4        187.63        187.51         4.96 o
  -1  -9   4        783.44        692.42         9.43 o
   0  -9   4         14.72         18.79         1.55 o
   1  -9   4        247.74        261.65         5.09 o
   2  -9   4       1707.46       1717.19        20.12 o
   3  -9   4       2821.30       2924.56        25.72 o
   4  -9   4         64.01         65.75         2.44 o
   5  -9   4        389.60        385.27         5.92 o
   6  -9   4        411.18        381.66         7.24 o
   7  -9   4       1805.00       1766.40        20.91 o
   8  -9   4        202.39        185.71         5.44 o
   9  -9   4         43.40         43.47         2.71 o
  10  -9   4        252.25        249.56         6.42 o
  11  -9   4         49.17         48.79         2.69 o
  12  -9   4         53.63         56.94         6.08 o
  13  -9   4          0.51          1.26         1.36 o
 -10  -8   4          1.96          2.71         1.11 o
  -9  -8   4         44.91         41.81         3.27 o
  -8  -8   4         90.47         94.77         6.23 o
  -7  -8   4        943.67        951.29        19.51 o
  -6  -8   4        542.28        542.91        10.41 o
  -5  -8   4       1417.12       1379.19        19.74 o
  -4  -8   4        121.75        130.58         3.84 o
  -3  -8   4        829.66        780.66        11.50 o
  -2  -8   4        286.02        262.32         6.05 o
  -1  -8   4        155.17        183.18         4.84 o
   0  -8   4       1234.12       1378.22        21.69 o
   1  -8   4         22.82         29.24         1.48 o
   2  -8   4         30.79         42.67         2.74 o
   3  -8   4        326.56        319.73         5.55 o
   4  -8   4         53.62         47.02         2.02 o
   5  -8   4        253.56        301.28         5.30 o
   6  -8   4        110.89        104.02         3.20 o
   7  -8   4       4115.67       4079.78        49.30 o
   8  -8   4        654.44        703.29        10.92 o
   9  -8   4        900.36        970.59        15.57 o
  10  -8   4          4.45          4.48         1.37 o
  11  -8   4          0.84          0.47         0.96 o
  12  -8   4         20.33         16.97         1.84 o
  13  -8   4          3.33          9.34         2.33 o
 -11  -7   4          8.03          6.86         1.22 o
 -10  -7   4        244.72         84.06        68.25 o
  -9  -7   4         89.32         86.98         4.36 o
  -8  -7   4        299.61        330.33        13.06 o
  -7  -7   4        152.39        141.09         5.18 o
  -6  -7   4         35.06         44.48         3.35 o
  -5  -7   4        154.48        171.24         6.48 o
  -4  -7   4        152.74        123.95         4.39 o
  -3  -7   4       2596.45       2530.92        31.05 o
  -2  -7   4        529.39        617.24        15.57 o
  -1  -7   4        430.06        475.92         8.29 o
   0  -7   4        443.28        444.26         7.22 o
   1  -7   4       6252.30       6449.56        53.99 o
   2  -7   4       4824.68       4980.81        43.11 o
   3  -7   4          1.99          1.52         0.81 o
   4  -7   4       3705.76       3644.35        51.00 o
   5  -7   4         58.61         57.81         2.30 o
   6  -7   4       1040.53       1013.61        12.65 o
   7  -7   4        493.76        473.09         7.23 o
   8  -7   4        257.48        237.18         6.23 o
   9  -7   4        576.37        567.41        13.82 o
  10  -7   4        147.95        141.00         6.66 o
  11  -7   4         75.17         63.34         2.86 o
  12  -7   4         32.68         33.75         2.35 o
  13  -7   4         32.26         19.34         2.90 o
 -12  -6   4        126.23        120.18         7.01 o
 -11  -6   4          3.02          0.77         1.04 o
 -10  -6   4        155.54        142.69         4.18 o
  -9  -6   4         25.17         19.39         2.26 o
  -8  -6   4        420.23        348.73         9.44 o
  -7  -6   4         50.77         50.64         2.82 o
  -6  -6   4         62.62         49.25         2.71 o
  -5  -6   4       2055.65       2238.40        28.47 o
  -4  -6   4       2479.10       2653.87        30.71 o
  -3  -6   4       1005.03       1005.01        14.89 o
  -2  -6   4        305.57        303.56         6.71 o
  -1  -6   4       2127.55       2023.39        21.48 o
   0  -6   4        241.64        295.89         4.24 o
   1  -6   4       4411.79       4402.39        37.28 o
   2  -6   4       3110.67       2998.62        25.94 o
   3  -6   4        672.80        669.42         8.63 o
   4  -6   4        111.72        108.01         3.51 o
   5  -6   4        777.80        828.52        14.51 o
   6  -6   4       1279.40       1205.96        16.58 o
   7  -6   4        841.05        888.26        10.92 o
   8  -6   4        154.05        146.86         4.47 o
   9  -6   4        224.77        208.66         6.44 o
  10  -6   4         63.90         81.37         3.68 o
  11  -6   4         44.60         39.63         2.40 o
  12  -6   4          0.81          1.83         0.68 o
  13  -6   4         28.42         27.75         3.81 o
 -12  -5   4          2.01         -0.42         1.07 o
 -11  -5   4         16.02         11.09         3.07 o
 -10  -5   4         27.64         31.70         2.74 o
  -9  -5   4        440.21        432.50        10.13 o
  -8  -5   4         57.79         37.25         2.30 o
  -7  -5   4        200.05        204.48         5.24 o
  -6  -5   4       2479.14       2525.01        29.33 o
  -5  -5   4        163.16        178.24         5.60 o
  -4  -5   4         36.84         31.49         2.18 o
  -3  -5   4        116.90         73.19         4.30 o
  -2  -5   4         47.90         46.57         3.92 o
  -1  -5   4       3220.23       2914.90        77.39 o
   0  -5   4       6629.33       7161.61        66.04 o
   1  -5   4      11395.25      11528.81       109.92 o
   2  -5   4       1201.24       1317.20        15.50 o
   3  -5   4       6771.38       6649.02        69.03 o
   4  -5   4          1.26          0.82         1.06 o
   5  -5   4        182.02        173.85         4.41 o
   6  -5   4         55.98         62.81         2.79 o
   7  -5   4        471.65        475.89         7.78 o
   8  -5   4        133.42        152.72         6.78 o
   9  -5   4        127.44        148.64         5.44 o
  10  -5   4        664.11        701.53        12.22 o
  11  -5   4         75.29         70.67         3.49 o
  12  -5   4        125.96        118.20         3.89 o
  13  -5   4         42.97          5.41        12.03 o
 -13  -4   4         75.84         92.73         4.80 o
 -12  -4   4        134.51        126.13         5.63 o
 -11  -4   4         10.30          6.16         1.63 o
 -10  -4   4          2.25          4.53         1.30 o
  -9  -4   4        155.14        123.97         4.18 o
  -8  -4   4        274.07        254.70         7.48 o
  -7  -4   4          0.05          0.39         1.11 o
  -6  -4   4         46.69         60.60         3.88 o
  -5  -4   4        133.43        147.19         6.59 o
  -4  -4   4        272.88        294.76         6.32 o
  -3  -4   4        955.84       1082.25        12.52 o
  -2  -4   4       2838.47       2767.51        33.09 o
  -1  -4   4        153.58        191.17         3.54 o
   0  -4   4       5982.71       5928.26        54.77 o
   1  -4   4       8536.88       8185.47        82.75 o
   2  -4   4       2967.36       2663.29        43.36 o
   3  -4   4          2.06          6.44         1.14 o
   4  -4   4       1642.32       1773.86        26.44 o
   5  -4   4         87.09         88.17         3.36 o
   6  -4   4         16.58         14.35         1.54 o
   7  -4   4         85.31        102.64         3.17 o
   8  -4   4          5.13          4.98         1.48 o
   9  -4   4          0.33          1.14         1.23 o
  10  -4   4         12.54         13.63         1.64 o
  11  -4   4        627.62        633.10        11.93 o
  12  -4   4        103.54        113.84         4.76 o
  13  -4   4         72.88         54.56        29.80 o
 -13  -3   4        214.17        207.83        13.36 o
 -12  -3   4         53.66         63.49         4.81 o
 -11  -3   4         10.15          5.80         1.73 o
 -10  -3   4        189.52        208.39         7.37 o
  -9  -3   4        487.84        544.85        14.78 o
  -8  -3   4         70.53         75.78         3.47 o
  -7  -3   4       1033.41       1063.54        16.24 o
  -6  -3   4         15.12         14.10         1.64 o
  -5  -3   4       1146.64       1358.06        20.76 o
  -4  -3   4       8734.46       8622.92        94.00 o
  -3  -3   4        826.50        711.87         9.11 o
  -2  -3   4        181.11        192.68         3.03 o
  -1  -3   4         53.09         55.42         1.90 o
   0  -3   4        277.37        198.12         2.74 o
   1  -3   4       8834.26       8575.74        81.96 o
   2  -3   4       2185.48       2126.06        22.92 o
   3  -3   4        837.15        825.40        13.90 o
   4  -3   4        444.64        497.94         7.80 o
   5  -3   4        105.51         93.09         3.42 o
   6  -3   4        672.97        690.78        11.36 o
   7  -3   4        571.06        548.29         8.95 o
   8  -3   4          6.97          5.84         1.37 o
   9  -3   4         23.45         30.09         1.96 o
  10  -3   4        161.32        180.40         4.79 o
  11  -3   4         16.58         18.82         1.68 o
  12  -3   4        196.98        230.24        18.38 o
  13  -3   4          0.42          2.66         2.18 o
 -14  -2   4         34.88         30.65         3.87 o
 -13  -2   4         52.26         65.65         4.29 o
 -12  -2   4        682.64        694.31        14.70 o
 -11  -2   4          8.90          6.27         1.92 o
 -10  -2   4         74.44         88.79         4.68 o
  -9  -2   4        168.57        171.44         4.69 o
  -8  -2   4        658.14        650.68        11.46 o
  -7  -2   4        846.55        786.20        12.88 o
  -6  -2   4       1244.88       1337.19        18.82 o
  -5  -2   4        248.31        263.21         6.80 o
  -4  -2   4       4189.23       3943.12        47.74 o
  -3  -2   4        109.28        101.97         2.68 o
  -2  -2   4       6745.80       5944.59        52.11 o
  -1  -2   4         21.24         21.05         1.08 o
   0  -2   4        722.33        666.07         7.69 o
   1  -2   4       4087.93       4018.28        40.66 o
   2  -2   4       1614.31       1641.18        20.04 o
   3  -2   4       4141.33       3789.42        38.32 o
   4  -2   4         28.23         19.49         1.42 o
   5  -2   4       1484.51       1411.33        16.82 o
   6  -2   4        440.26        393.82         7.72 o
   7  -2   4        463.46        466.08         7.65 o
   8  -2   4        876.23        866.62        10.95 o
   9  -2   4          3.41          4.03         1.14 o
  10  -2   4        156.29        169.80         4.51 o
  11  -2   4         66.22         59.11         4.31 o
  12  -2   4         14.06         15.43         2.44 o
  13  -2   4          6.94          5.56         1.57 o
 -14  -1   4        110.84        127.39         6.62 o
 -13  -1   4          3.98          1.45         0.63 o
 -12  -1   4         83.72        100.45         5.17 o
 -11  -1   4       1612.05       1655.72        24.36 o
 -10  -1   4        311.72        319.12         7.26 o
  -9  -1   4        132.55        125.05         3.90 o
  -8  -1   4        301.28        298.87         7.63 o
  -7  -1   4       2280.90       2081.11        26.44 o
  -6  -1   4       2314.94       2298.15        28.01 o
  -5  -1   4       3070.36       3027.18        44.32 o
  -4  -1   4       2309.60       2272.51        34.40 o
  -3  -1   4        712.75        769.94        14.99 o
  -2  -1   4       7632.26       7455.24        79.64 o
  -1  -1   4      55811.18      49783.78       601.81 o
   0  -1   4      22723.36      21544.16       240.69 o
   1  -1   4       9494.24       8995.97       102.45 o
   2  -1   4       1239.99       1176.80        17.33 o
   3  -1   4         18.91         10.41         1.38 o
   4  -1   4          8.68         32.70         2.05 o
   5  -1   4          9.45         13.63         1.63 o
   6  -1   4        827.97        776.20        13.78 o
   7  -1   4        140.96        146.03         4.29 o
   8  -1   4        107.03        113.37         3.33 o
   9  -1   4         43.02         54.51         2.60 o
  10  -1   4         53.50         46.83         3.50 o
  11  -1   4         45.71         44.19         3.59 o
  12  -1   4         14.67         24.54         4.84 o
  13  -1   4         74.34         74.49         3.68 o
 -15   0   4          0.60          2.42         1.63 o
 -14   0   4         22.47         40.44         5.80 o
 -13   0   4         73.32         71.06         7.52 o
 -12   0   4          1.09          6.95         2.10 o
 -11   0   4        859.55        838.44        15.33 o
 -10   0   4          4.43          7.00         1.58 o
  -9   0   4       1423.32       1468.79        16.77 o
  -8   0   4        125.22        137.68         5.17 o
  -7   0   4       2730.40       2417.06        42.41 o
  -6   0   4        262.63        263.61         7.54 o
  -5   0   4         28.55         27.83         1.57 o
  -4   0   4       7544.20       7208.55       109.42 o
  -3   0   4        217.14        260.69         7.80 o
  -2   0   4       2918.19       3029.34        35.69 o
  -1   0   4      14932.73      14373.39       173.86 o
   0   0   4       1108.81       1108.96        15.46 o
   1   0   4        843.06        755.95        10.81 o
   2   0   4        907.16        913.73        10.42 o
   3   0   4        137.31        141.95         3.80 o
   4   0   4        147.77        160.30         5.22 o
   5   0   4       1848.70       1883.54        24.11 o
   6   0   4        256.00        285.56         6.65 o
   7   0   4          4.00          6.16         1.11 o
   8   0   4        749.39        791.80        16.21 o
   9   0   4        185.23        181.43         5.74 o
  10   0   4          3.28          3.25         1.56 o
  11   0   4          4.14         -0.41         0.79 o
  12   0   4          7.90          3.19         1.77 o
 -15   1   4          5.89          5.08         2.54 o
 -14   1   4          5.89          1.21         3.02 o
 -13   1   4         69.66         70.04         3.58 o
 -12   1   4        120.57        114.69         6.31 o
 -11   1   4       1818.31       1884.89        37.60 o
 -10   1   4          0.02          0.58         1.19 o
  -9   1   4       1231.47       1209.27        15.08 o
  -8   1   4        743.98        675.32        21.17 o
  -7   1   4       1627.25       1735.81        28.46 o
  -6   1   4         21.89         20.21         2.70 o
  -5   1   4        114.71        124.96         3.59 o
  -4   1   4       1066.51       1012.48        16.80 o
  -3   1   4       8674.61       8310.38       146.01 o
  -2   1   4       5646.01       5683.17        69.36 o
  -1   1   4          5.96          9.25         1.33 o
   0   1   4       1271.59       1155.97        20.36 o
   1   1   4        335.66        372.94         6.30 o
   2   1   4          7.40          7.74         1.11 o
   3   1   4        828.53        851.24        12.49 o
   4   1   4       1720.94       1735.79        20.80 o
   5   1   4        541.81        601.83        13.13 o
   6   1   4        186.31        178.65         4.06 o
   7   1   4       2380.51       2399.16        26.11 o
   8   1   4         16.47         15.26         1.99 o
   9   1   4        855.59        862.14        15.03 o
  10   1   4        165.17        165.55         8.83 o
  11   1   4         74.54         81.59         5.55 o
  12   1   4          5.57          4.90         1.54 o
 -15   2   4        254.26        301.46        15.35 o
 -14   2   4        129.80        113.92         9.94 o
 -13   2   4         42.58         42.09         2.85 o
 -12   2   4        231.27        218.49         7.19 o
 -11   2   4         37.69         36.85         2.79 o
 -10   2   4        257.02        246.84         5.71 o
  -9   2   4        326.33        335.53         8.06 o
  -8   2   4         47.60         47.16         5.58 o
  -7   2   4         11.91         11.21         3.07 o
  -6   2   4        210.63        272.39        10.16 o
  -5   2   4       3989.04       4058.63        70.46 o
  -4   2   4         17.55         22.83         1.60 o
  -3   2   4       1811.84       1716.97        33.67 o
  -2   2   4       1440.80       1401.40        20.62 o
  -1   2   4       1529.07       1512.04        29.33 o
   0   2   4       1483.20       1481.77        18.00 o
   1   2   4         57.33         30.15         4.14 o
   2   2   4       1205.49       1301.32        14.39 o
   3   2   4       1978.59       1968.05        22.35 o
   4   2   4        251.77        248.76         5.85 o
   5   2   4        331.57        349.30         6.38 o
   6   2   4          3.70          2.87         1.11 o
   7   2   4        150.40        152.92         4.93 o
   8   2   4        257.76        264.30         7.19 o
   9   2   4         16.12         12.95         1.74 o
  10   2   4        214.16        194.04         7.36 o
  11   2   4         32.79         33.66         2.67 o
 -15   3   4         14.91         17.29         4.05 o
 -14   3   4          6.93          2.24         1.53 o
 -13   3   4        490.65        511.27        12.86 o
 -12   3   4          7.32          6.35         1.89 o
 -11   3   4         49.55         49.07         3.23 o
 -10   3   4        344.22        314.56         7.61 o
  -9   3   4        145.99        141.90         5.00 o
  -8   3   4        561.98        659.10        19.54 o
  -7   3   4        524.44        584.16        15.34 o
  -6   3   4        910.37        800.84        15.04 o
  -5   3   4       2349.61       2421.74        45.76 o
  -4   3   4        674.44        710.00        11.88 o
  -3   3   4        319.70        279.65         6.02 o
  -2   3   4        354.84        344.85         8.47 o
  -1   3   4        394.58        424.53         8.72 o
   0   3   4          3.89          2.94         1.27 o
   1   3   4          9.50          8.76         1.66 o
   2   3   4       5022.77       5448.77        47.67 o
   3   3   4        270.73        238.15         4.50 o
   4   3   4        810.21        783.04        10.17 o
   5   3   4          7.27         14.04         1.35 o
   6   3   4       1119.60       1047.48        14.77 o
   7   3   4        500.95        518.85        10.79 o
   8   3   4         43.32         40.94         2.59 o
   9   3   4         10.54          8.23         1.52 o
  10   3   4        109.59        112.98         5.81 o
  11   3   4         36.48         42.96         2.10 o
 -15   4   4        145.78        178.95        12.82 o
 -14   4   4         58.14         53.75         3.58 o
 -13   4   4          5.76          7.70         1.75 o
 -12   4   4        367.11        369.43        15.32 o
 -11   4   4          5.09          4.40         1.44 o
 -10   4   4        681.21        640.18         9.91 o
  -9   4   4       2172.20       2117.02        25.23 o
  -8   4   4       2563.14       2623.02        61.45 o
  -7   4   4       3099.03       3113.04        67.58 o
  -6   4   4       5275.61       5425.38        84.47 o
  -5   4   4       2129.78       2210.42        33.17 o
  -4   4   4        888.07        886.64        15.41 o
  -3   4   4       2998.81       2843.63        36.68 o
  -2   4   4       1554.08       1533.88        27.37 o
  -1   4   4       6494.27       6408.91        83.95 o
   0   4   4        212.45        191.81         6.78 o
   1   4   4       2847.76       2886.16        30.56 o
   2   4   4        895.41        884.15        16.45 o
   3   4   4       1742.33       1763.41        17.97 o
   4   4   4        550.02        514.01         7.30 o
   5   4   4         15.60         20.01         1.57 o
   6   4   4        219.50        235.73         5.91 o
   7   4   4        728.49        694.10        11.69 o
   8   4   4        245.75        257.40         8.12 o
   9   4   4          8.12          4.06         1.71 o
  10   4   4         22.10         19.04         2.64 o
 -15   5   4         47.88         52.05         9.76 o
 -14   5   4          0.95          4.95         1.69 o
 -13   5   4         56.17         53.16         4.66 o
 -12   5   4        234.77        251.21         7.81 o
 -11   5   4          3.16          6.11         1.73 o
 -10   5   4        704.53        686.56        10.47 o
  -9   5   4          5.32          7.13         1.32 o
  -8   5   4        370.65        420.08         9.86 o
  -7   5   4         67.18         94.61         9.16 o
  -6   5   4        879.53        902.27        20.37 o
  -5   5   4         26.09         10.88         1.53 o
  -4   5   4       1247.77       1161.05        14.63 o
  -3   5   4         48.60         53.31         2.24 o
  -2   5   4          3.42          3.73         1.19 o
  -1   5   4         64.22        103.99         4.23 o
   0   5   4        412.23        420.02         7.94 o
   1   5   4       1202.57       1179.49        15.61 o
   2   5   4        217.38        199.52         4.87 o
   3   5   4        731.43        776.81        10.38 o
   4   5   4          6.93         10.98         1.43 o
   5   5   4        602.62        618.02        10.28 o
   6   5   4         97.73         70.26         3.01 o
   7   5   4        307.07        318.43         8.35 o
   8   5   4          5.15          5.53         1.66 o
   9   5   4        211.93        205.36         8.35 o
  10   5   4         34.99         31.86         3.45 o
 -15   6   4         17.40         23.34         3.10 o
 -14   6   4         58.46         54.57         3.61 o
 -13   6   4          0.53          1.34         1.35 o
 -12   6   4         72.11         91.88         3.99 o
 -11   6   4       1106.84       1062.68        20.65 o
 -10   6   4        342.30        351.32         7.51 o
  -9   6   4        608.68        541.48         8.70 o
  -8   6   4        333.92        347.15         7.11 o
  -7   6   4       1010.28        990.26        22.44 o
  -6   6   4       4249.89       4584.80        70.14 o
  -5   6   4       1437.86       1496.34        20.62 o
  -4   6   4         33.18         24.42         1.93 o
  -3   6   4        636.19        633.24        11.97 o
  -2   6   4       1190.37       1280.66        22.02 o
  -1   6   4         33.89         13.65         1.84 o
   0   6   4         51.70         42.32         2.26 o
   1   6   4       1093.45       1090.87        12.19 o
   2   6   4       1160.62       1165.05        13.97 o
   3   6   4         20.58         17.36         1.56 o
   4   6   4        705.23        734.16        11.24 o
   5   6   4         25.82         21.09         2.06 o
   6   6   4         48.23         59.06         4.88 o
   7   6   4         19.67         18.65         2.63 o
   8   6   4         24.99         19.92         1.92 o
   9   6   4        342.88        302.09        45.37 o
 -16   7   4          5.62          0.24         1.57 o
 -15   7   4          0.33          0.01         0.58 o
 -14   7   4        572.18        619.38        14.21 o
 -13   7   4         61.85         60.01         3.91 o
 -12   7   4        135.31         95.10         3.80 o
 -11   7   4          1.17          2.94         1.24 o
 -10   7   4        367.27        409.40         8.27 o
  -9   7   4        374.84        390.72         7.52 o
  -8   7   4        612.23        607.05        10.55 o
  -7   7   4          0.35          1.25         0.99 o
  -6   7   4         10.22         10.83         1.54 o
  -5   7   4       3836.51       3870.72        65.92 o
  -4   7   4        361.99        355.51         8.23 o
  -3   7   4        135.94        103.53         5.71 o
  -2   7   4        729.40        741.60        13.06 o
  -1   7   4         57.80         76.61         3.66 o
   0   7   4        996.47       1046.79        13.04 o
   1   7   4         37.36         37.82         1.87 o
   2   7   4         33.32         35.69         2.14 o
   3   7   4       2301.18       2250.82        25.91 o
   4   7   4        812.71        786.77        12.35 o
   5   7   4        868.31        873.50        19.55 o
   6   7   4       1190.22       1253.77        28.43 o
   7   7   4         35.21         36.58         4.44 o
   8   7   4        148.13        151.64         5.30 o
 -16   8   4         20.58         14.45         2.36 o
 -15   8   4          1.57          0.98         1.86 o
 -14   8   4         47.76         46.55         7.01 o
 -13   8   4        229.79        262.95         7.43 o
 -12   8   4         68.79         63.34         3.61 o
 -11   8   4         20.70          4.33         1.31 o
 -10   8   4        339.28        339.79         9.70 o
  -9   8   4        927.16        868.96        13.12 o
  -8   8   4        379.34        370.44         6.83 o
  -7   8   4          5.42          3.18         0.95 o
  -6   8   4          2.85          1.69         1.26 o
  -5   8   4        195.40        235.26         5.77 o
  -4   8   4         19.47         29.80         2.60 o
  -3   8   4         94.20         91.81         3.40 o
  -2   8   4        706.17        722.62        12.36 o
  -1   8   4         97.24         68.99         2.59 o
   0   8   4         16.45         24.79         1.82 o
   1   8   4        259.74        256.99         6.70 o
   2   8   4        783.80        814.06        12.27 o
   3   8   4        477.00        478.88         8.93 o
   4   8   4         50.47         38.73         2.82 o
   5   8   4          0.04          3.98         1.74 o
   6   8   4         49.68         55.25         6.54 o
   7   8   4         23.06         22.76         1.91 o
 -15   9   4          1.23          0.00         1.69 o
 -14   9   4         41.35         40.79         4.32 o
 -13   9   4        136.74        149.13         5.80 o
 -12   9   4        599.99        656.87        12.46 o
 -11   9   4        259.32        252.19         6.87 o
 -10   9   4        165.59        162.95         4.91 o
  -9   9   4        530.19        537.77         9.47 o
  -8   9   4       1013.77        998.08        13.33 o
  -7   9   4        925.99        939.54        13.31 o
  -6   9   4       1045.71       1018.14        19.46 o
  -5   9   4         18.33         25.58         2.17 o
  -4   9   4        455.20        462.28        10.98 o
  -3   9   4        214.91        203.74         4.95 o
  -2   9   4        362.58        352.91         9.34 o
  -1   9   4        266.94        277.31         6.37 o
   0   9   4        138.77        142.63         4.37 o
   1   9   4        578.08        647.18        13.64 o
   2   9   4          0.04          1.78         1.37 o
   3   9   4         55.16         45.82         3.66 o
   4   9   4        167.57        160.94         5.47 o
   5   9   4          9.04          2.33         3.13 o
   6   9   4         33.15         32.23         2.67 o
   7   9   4          1.19          1.15         1.45 o
 -15  10   4          3.85          0.56         1.27 o
 -14  10   4          0.52          1.44         1.66 o
 -13  10   4          4.29          1.50         0.82 o
 -12  10   4        199.67        208.19         6.72 o
 -11  10   4         71.25         91.80         4.42 o
 -10  10   4       1257.58       1265.22        23.61 o
  -9  10   4          0.74          3.52         1.34 o
  -8  10   4         37.94         45.40         2.39 o
  -7  10   4         59.26         64.83         3.06 o
  -6  10   4         37.86         37.86         2.73 o
  -5  10   4        108.63        103.18         4.25 o
  -4  10   4       1060.16       1096.67        19.24 o
  -3  10   4        488.03        498.14        10.81 o
  -2  10   4       1193.48       1241.95        17.33 o
  -1  10   4        306.19        317.18         7.55 o
   0  10   4         23.16         26.05         2.37 o
   1  10   4         96.64        116.14         4.01 o
   2  10   4        595.03        601.58        19.21 o
   3  10   4         19.92          4.44         6.86 o
   4  10   4         38.76         38.14         3.43 o
   5  10   4         39.08         40.75         4.93 o
   6  10   4         80.64         35.24         3.57 o
 -15  11   4        425.84        364.82        14.02 o
 -14  11   4         77.37         77.98         6.83 o
 -13  11   4         37.16         29.34         4.56 o
 -12  11   4        137.66        124.76         8.01 o
 -11  11   4        209.67        216.16         6.97 o
 -10  11   4          2.35          0.72         1.24 o
  -9  11   4        144.24        160.42         5.41 o
  -8  11   4        144.12        160.88         5.41 o
  -7  11   4       1161.37       1157.78        17.54 o
  -6  11   4        222.89        221.72         7.93 o
  -5  11   4       2511.55       2446.50        37.15 o
  -4  11   4         12.08          6.36         1.89 o
  -3  11   4        148.26        148.88         4.96 o
  -2  11   4         14.78         12.68         1.72 o
  -1  11   4         27.02         24.14         2.08 o
   0  11   4          3.66          2.53         1.32 o
   1  11   4          0.01          0.04         1.29 o
   2  11   4         63.74         56.78         4.56 o
   3  11   4        116.97        114.32         4.48 o
   4  11   4          0.81          2.81         2.59 o
 -13  12   4          3.47          0.23         0.77 o
 -12  12   4        285.76        299.43        10.22 o
 -11  12   4         62.42         77.79         4.36 o
 -10  12   4         17.18         20.42         2.71 o
  -9  12   4         63.43         66.17         4.15 o
  -8  12   4        271.16        269.15         7.30 o
  -7  12   4        174.38        178.30         5.21 o
  -6  12   4        126.17        129.72         5.82 o
  -5  12   4        120.86         98.81         5.04 o
  -4  12   4          3.91          1.92         2.02 o
  -3  12   4        115.73        127.19         4.16 o
  -2  12   4        216.75        224.56         9.66 o
  -1  12   4        304.18        300.43        12.36 o
   0  12   4        114.76        110.74         5.57 o
   1  12   4          5.69          4.05         1.65 o
   2  12   4         67.73         77.10         4.61 o
   3  12   4        138.50        165.39         9.01 o
 -13  13   4         28.91         35.81         3.72 o
 -12  13   4          3.67          1.66         2.03 o
 -11  13   4         40.74         41.23         4.38 o
 -10  13   4         84.29         87.38         5.30 o
  -9  13   4         16.97          7.26         4.16 o
  -8  13   4        632.65        680.58        11.02 o
  -7  13   4          8.10          5.55         2.14 o
  -6  13   4        145.73        164.87         5.67 o
  -5  13   4         95.59         93.38         4.49 o
  -4  13   4         15.92         13.66         2.11 o
  -3  13   4          1.30          1.54         1.90 o
  -2  13   4        166.87        144.41         7.35 o
  -1  13   4        128.65        126.76         6.14 o
   0  13   4         66.41         71.86         3.47 o
   1  13   4         22.67         20.62         2.75 o
 -12  14   4        234.03        246.51         8.15 o
 -11  14   4         15.42         12.33         1.99 o
 -10  14   4         64.56         54.23         4.50 o
  -9  14   4        123.01        123.88         7.02 o
  -8  14   4        171.14        184.41         8.87 o
  -7  14   4         52.46         58.96         3.91 o
  -6  14   4        265.89        262.45         9.31 o
  -5  14   4         26.62         16.67         2.27 o
  -4  14   4         19.42         24.00         2.78 o
  -3  14   4        121.67        115.85         5.56 o
  -2  14   4        265.99         74.76        87.39 o
  -1  14   4          1.53          1.57         1.21 o
   0  14   4          0.51          0.40         1.05 o
 -11  15   4          0.47         -0.42         1.45 o
 -10  15   4          3.75          3.72         1.83 o
  -9  15   4        238.33        249.81        49.24 o
  -8  15   4         26.39         19.40         3.39 o
  -7  15   4          1.92          2.39         1.44 o
  -6  15   4        179.94        191.87         7.48 o
  -5  15   4          3.04          2.24         1.66 o
  -4  15   4          7.15          5.46         3.69 o
  -3  15   4          0.33         -1.03         2.12 o
  -2  15   4         34.37         30.89         3.57 o
   1 -16   5          1.96          3.61         1.41 o
   2 -16   5         38.22         32.09         4.38 o
   3 -16   5         33.99         29.89         2.57 o
   4 -16   5          8.22          3.24         2.14 o
   5 -16   5         20.74         17.21         2.35 o
   6 -16   5          1.90          0.79         1.04 o
   7 -16   5         39.37         35.35         3.64 o
   8 -16   5          2.50          4.67         1.25 o
  -2 -15   5         48.79         61.17         3.37 o
  -1 -15   5        258.05        307.91         8.28 o
   0 -15   5         34.90         46.41         2.56 o
   1 -15   5          1.11          2.12         1.20 o
   2 -15   5          1.56          1.88         1.66 o
   3 -15   5         22.73         30.78         2.57 o
   4 -15   5          4.99          4.30         2.52 o
   5 -15   5          8.45          6.06         2.21 o
   6 -15   5          1.19          0.17         1.76 o
   7 -15   5         54.35         73.08         4.29 o
   8 -15   5          8.86          9.73         2.05 o
   9 -15   5        343.05        364.21        17.80 o
  10 -15   5         16.89         11.43         1.99 o
  -4 -14   5         98.15         90.05         3.91 o
  -3 -14   5          0.24          2.46         1.49 o
  -2 -14   5        130.95        145.62         5.38 o
  -1 -14   5         45.39         45.23         3.23 o
   0 -14   5          0.38          3.96         1.60 o
   1 -14   5         56.06         56.24         3.43 o
   2 -14   5          0.01          0.41         1.57 o
   3 -14   5        347.15        369.48        10.49 o
   4 -14   5         38.53         36.52         3.29 o
   5 -14   5        643.05        627.32        17.61 o
   6 -14   5        439.29        417.44        11.73 o
   7 -14   5         77.99         95.86         6.71 o
   8 -14   5          0.15          1.64         2.20 o
   9 -14   5          6.31          5.34         2.01 o
  10 -14   5          0.00          0.36         1.51 o
  11 -14   5         44.53         40.26         4.59 o
  -5 -13   5        177.21        203.11        10.13 o
  -4 -13   5          0.09          0.56         1.59 o
  -3 -13   5          1.15          0.60         1.53 o
  -2 -13   5         12.30         14.33         2.34 o
  -1 -13   5        168.69        156.28         6.13 o
   0 -13   5         18.00          9.17         4.28 o
   1 -13   5         71.04         57.21         3.83 o
   2 -13   5          0.46          0.11         1.66 o
   3 -13   5         11.14         14.34         2.10 o
   4 -13   5        171.42        211.65         7.21 o
   5 -13   5        494.07        473.78        20.43 o
   6 -13   5         40.55         40.32         3.37 o
   7 -13   5          1.30          1.93         1.49 o
   8 -13   5         54.42         51.52         5.78 o
   9 -13   5        175.31        190.99         7.78 o
  10 -13   5        311.07        325.35         9.74 o
  11 -13   5        121.87        116.90         7.95 o
  -7 -12   5         31.75         26.48         2.84 o
  -6 -12   5         89.68         95.37         5.72 o
  -5 -12   5          0.00          1.04         1.45 o
  -4 -12   5          6.50          4.43         1.58 o
  -3 -12   5         28.24         31.33         3.56 o
  -2 -12   5        391.68        437.53        11.29 o
  -1 -12   5          8.01          4.33         2.04 o
   0 -12   5        161.73        161.20         6.46 o
   1 -12   5        429.55        464.75        10.86 o
   2 -12   5        816.26        758.97        15.51 o
   3 -12   5          0.51          1.99         1.53 o
   4 -12   5         60.14         52.75         2.76 o
   5 -12   5        469.33        479.50         9.00 o
   6 -12   5        363.56        391.29         7.28 o
   7 -12   5        126.78        119.37         3.90 o
   8 -12   5        167.20        165.36         4.83 o
   9 -12   5         42.39         41.69         3.51 o
  10 -12   5        188.14        215.33         7.15 o
  11 -12   5          9.29         10.24         1.77 o
  12 -12   5          3.45          8.13         1.30 o
  -8 -11   5          9.60          4.47         1.57 o
  -7 -11   5         30.62         41.02         3.19 o
  -6 -11   5          8.95          7.00         1.92 o
  -5 -11   5         70.92         75.63         3.77 o
  -4 -11   5         44.20         38.18         2.75 o
  -3 -11   5         65.71         78.94         4.53 o
  -2 -11   5        113.20        106.68         5.25 o
  -1 -11   5       2071.53       2145.15        40.98 o
   0 -11   5         64.24         74.83         3.14 o
   1 -11   5        142.00        116.29         3.89 o
   2 -11   5         15.82         18.23         2.06 o
   3 -11   5         14.76         22.72         1.82 o
   4 -11   5        236.70        248.76         6.19 o
   5 -11   5        278.77        262.98         6.02 o
   6 -11   5        900.61        933.72        13.16 o
   7 -11   5         54.75         62.49         2.87 o
   8 -11   5         69.68         73.50         3.77 o
   9 -11   5         96.20         96.03         3.59 o
  10 -11   5         24.86         25.14         2.17 o
  11 -11   5          0.71          5.84         1.54 o
  12 -11   5         16.45         16.03         2.22 o
  13 -11   5          4.36          6.23         1.45 o
  -9 -10   5          2.19          3.69         1.63 o
  -8 -10   5          1.57          1.45         1.01 o
  -7 -10   5          9.82         10.46         1.61 o
  -6 -10   5         33.36         27.48         2.41 o
  -5 -10   5         58.21         39.23         2.99 o
  -4 -10   5        155.34        139.23         6.40 o
  -3 -10   5       1646.72       1712.31        26.36 o
  -2 -10   5        776.27        880.52        17.68 o
  -1 -10   5        279.24        311.81         9.12 o
   0 -10   5         12.43         14.95         1.63 o
   1 -10   5        177.17        150.51         3.74 o
   2 -10   5        179.62        215.47         4.82 o
   3 -10   5       1302.50       1292.64        13.68 o
   4 -10   5          0.33          2.68         1.08 o
   5 -10   5          1.59          4.37         1.30 o
   6 -10   5          0.01          1.25         1.10 o
   7 -10   5        578.12        542.35        11.47 o
   8 -10   5         10.17         11.90         1.68 o
   9 -10   5        173.38        177.93         6.31 o
  10 -10   5        178.69        194.28         5.73 o
  11 -10   5         13.98         18.17         2.16 o
  12 -10   5         67.28         58.59         3.57 o
  13 -10   5         53.70         52.35         4.47 o
 -10  -9   5          2.00         -0.18         1.33 o
  -9  -9   5          2.45          6.32         1.29 o
  -8  -9   5          3.90          8.73         1.83 o
  -7  -9   5          1.89          3.63         1.69 o
  -6  -9   5        759.54        757.85        16.25 o
  -5  -9   5          0.11         -0.45         1.94 o
  -4  -9   5          6.62          4.04         1.97 o
  -3  -9   5        765.80        706.66        14.36 o
  -2  -9   5        271.21        290.35         6.59 o
  -1  -9   5       1708.13       1729.96        24.11 o
   0  -9   5       1357.77       1361.16        15.44 o
   1  -9   5        646.19        701.97         8.96 o
   2  -9   5        173.80        146.10         3.17 o
   3  -9   5         10.11         18.06         1.37 o
   4  -9   5        541.37        502.92         7.73 o
   5  -9   5       1211.70       1219.23        13.25 o
   6  -9   5         20.23         17.85         1.61 o
   7  -9   5         13.47         19.27         1.74 o
   8  -9   5          2.72          5.08         1.28 o
   9  -9   5        105.83        115.10         3.95 o
  10  -9   5          4.62          4.07         1.59 o
  11  -9   5          6.00          5.97         1.59 o
  12  -9   5        180.04        179.06         6.19 o
  13  -9   5         61.71         68.37         5.32 o
 -10  -8   5         34.82         16.79         8.22 o
  -9  -8   5         87.71        100.29         5.18 o
  -8  -8   5          0.42          0.85         1.90 o
  -7  -8   5         29.67         24.41         2.29 o
  -6  -8   5         41.59         46.61         2.77 o
  -5  -8   5         14.70         17.92         2.27 o
  -4  -8   5        249.64        246.48         6.31 o
  -3  -8   5         41.32         38.23         2.79 o
  -2  -8   5          6.44          7.88         1.77 o
  -1  -8   5        728.50        699.27        12.24 o
   0  -8   5         37.28         24.26         1.78 o
   1  -8   5       1255.24       1374.45        13.78 o
   2  -8   5         51.01         59.35         2.11 o
   3  -8   5        149.06        157.68         3.35 o
   4  -8   5        124.18        104.66         3.08 o
   5  -8   5        591.80        597.88         8.43 o
   6  -8   5        253.84        272.96         5.28 o
   7  -8   5        257.23        257.52         6.43 o
   8  -8   5       1409.42       1425.91        25.31 o
   9  -8   5         29.65         27.55         2.39 o
  10  -8   5          7.17         11.19         1.70 o
  11  -8   5          6.18          5.40         2.06 o
  12  -8   5        151.59        148.50         7.26 o
  13  -8   5          9.31          4.96         2.18 o
 -11  -7   5         13.58          7.04         1.58 o
 -10  -7   5          0.61         -0.09         0.92 o
  -9  -7   5         65.31         62.39         3.51 o
  -8  -7   5         37.45         31.08         2.66 o
  -7  -7   5        556.40        536.20        13.11 o
  -6  -7   5         69.28         72.30         4.02 o
  -5  -7   5        568.51        553.82        11.05 o
  -4  -7   5        484.05        462.96         8.46 o
  -3  -7   5       1429.54       1393.63        19.00 o
  -2  -7   5         73.57         58.59         3.19 o
  -1  -7   5         11.66         17.30         1.55 o
   0  -7   5       1369.57       1381.24        13.50 o
   1  -7   5        509.21        509.09         7.56 o
   2  -7   5       5377.33       5474.87        48.67 o
   3  -7   5       4671.03       4717.78        44.72 o
   4  -7   5        299.79        325.28         6.50 o
   5  -7   5        450.15        415.15         6.56 o
   6  -7   5        548.30        550.20         7.88 o
   7  -7   5         10.42          9.63         1.32 o
   8  -7   5        269.90        253.97         6.22 o
   9  -7   5       1373.46       1379.27        23.29 o
  10  -7   5          2.58          6.47         1.50 o
  11  -7   5         24.86         19.55         2.07 o
  12  -7   5          8.03         10.51         1.61 o
  13  -7   5         37.16         39.66         3.99 o
 -12  -6   5        157.88        147.86         9.13 o
 -11  -6   5         34.66         24.49         2.19 o
 -10  -6   5        363.31        347.46         6.81 o
  -9  -6   5        352.35        357.25         8.53 o
  -8  -6   5         29.38         25.94         2.79 o
  -7  -6   5         32.61         33.32         3.49 o
  -6  -6   5         79.61         82.64         3.50 o
  -5  -6   5        273.17        256.71         5.86 o
  -4  -6   5         23.75         28.91         2.14 o
  -3  -6   5        446.81        467.01        11.05 o
  -2  -6   5         51.68         37.39         3.46 o
  -1  -6   5       1299.56       1347.00        16.28 o
   0  -6   5         93.87        104.86         2.61 o
   1  -6   5       1900.33       2004.53        22.14 o
   2  -6   5          2.92          7.22         1.18 o
   3  -6   5          0.39          2.26         1.04 o
   4  -6   5       4297.56       4137.90        48.40 o
   5  -6   5         20.03         19.32         1.50 o
   6  -6   5         15.45          7.99         1.11 o
   7  -6   5        488.31        506.10         8.61 o
   8  -6   5        505.39        488.02         9.18 o
   9  -6   5         39.59         27.32         2.45 o
  10  -6   5        179.30        212.47         5.71 o
  11  -6   5         63.15         62.20         2.93 o
  12  -6   5         15.46          5.63         4.75 o
  13  -6   5          5.57          4.59         1.39 o
 -12  -5   5         46.15         47.99        10.55 o
 -11  -5   5         64.65         45.85         2.86 o
 -10  -5   5        165.19        141.24         5.84 o
  -9  -5   5        138.28        138.07         5.46 o
  -8  -5   5        100.45        102.46         4.80 o
  -7  -5   5          3.47          2.07         1.18 o
  -6  -5   5        325.14        312.17         7.12 o
  -5  -5   5         72.38         64.34         3.06 o
  -4  -5   5        116.37        101.33         5.73 o
  -3  -5   5        153.15        172.89         4.49 o
  -2  -5   5          2.28          4.93         1.15 o
  -1  -5   5         11.01         16.75         1.13 o
   0  -5   5       1268.88       1407.01        16.77 o
   1  -5   5       5048.04       5150.34        46.67 o
   2  -5   5       1915.50       1866.09        20.97 o
   3  -5   5       1262.22       1297.77        17.63 o
   4  -5   5        798.32        764.60        15.72 o
   5  -5   5        580.60        644.65        10.67 o
   6  -5   5         16.89         12.40         1.40 o
   7  -5   5          0.07          1.85         1.30 o
   8  -5   5          1.21          2.25         1.58 o
   9  -5   5        512.13        508.17        10.30 o
  10  -5   5        109.05        103.65         3.72 o
  11  -5   5          2.49          3.06         1.09 o
  12  -5   5          4.53          2.56         1.35 o
  13  -5   5          8.24          1.87         1.75 o
 -13  -4   5        618.14        570.66        87.77 o
 -12  -4   5        366.83        359.49         9.73 o
 -11  -4   5        410.62        428.86         8.33 o
 -10  -4   5          1.36          1.15         1.49 o
  -9  -4   5        739.60        724.34        12.57 o
  -8  -4   5          6.04          5.44         1.46 o
  -7  -4   5        157.47        155.90         5.89 o
  -6  -4   5         69.03         68.84         3.31 o
  -5  -4   5        265.86        255.76         6.17 o
  -4  -4   5         50.87         47.04         2.24 o
  -3  -4   5        569.68        539.21         7.89 o
  -2  -4   5        189.07        192.63         3.24 o
  -1  -4   5        276.37        280.22         4.57 o
   0  -4   5        434.17        478.17         8.55 o
   1  -4   5       2337.61       2404.24        22.17 o
   2  -4   5       1067.89        951.68        11.46 o
   3  -4   5          4.32          7.36         1.42 o
   4  -4   5        456.77        468.17        10.18 o
   5  -4   5        321.29        320.11         6.92 o
   6  -4   5         12.23          9.54         1.32 o
   7  -4   5        369.42        365.21         7.25 o
   8  -4   5        378.63        405.89         7.62 o
   9  -4   5          0.01          0.79         1.14 o
  10  -4   5       2408.94       2492.75        27.34 o
  11  -4   5        251.11        285.21        11.79 o
  12  -4   5         85.92         72.70         4.85 o
 -13  -3   5         61.10         12.40        33.88 o
 -12  -3   5        108.18        106.84         4.34 o
 -11  -3   5        768.30        764.98        15.44 o
 -10  -3   5        624.74        572.91        12.03 o
  -9  -3   5          7.51          6.54         1.70 o
  -8  -3   5         31.54         32.28         2.67 o
  -7  -3   5       2927.62       3041.87        39.92 o
  -6  -3   5         70.01         75.48         4.18 o
  -5  -3   5        558.14        558.05         9.24 o
  -4  -3   5        113.73         87.75         2.78 o
  -3  -3   5         83.51        121.71         2.51 o
  -2  -3   5         51.56         39.24         1.40 o
  -1  -3   5       3345.00       3109.97        29.79 o
   0  -3   5         70.93         67.08         2.49 o
   1  -3   5       3516.25       3341.35        30.91 o
   2  -3   5       1585.65       1699.50        20.33 o
   3  -3   5         34.96         45.14         2.39 o
   4  -3   5       5332.57       5622.94        63.87 o
   5  -3   5          4.86          4.46         1.16 o
   6  -3   5        336.20        334.37         6.68 o
   7  -3   5        176.97        173.25         4.31 o
   8  -3   5        267.21        265.68         6.38 o
   9  -3   5         99.18        106.37         3.44 o
  10  -3   5        226.35        229.36         5.90 o
  11  -3   5         25.14         24.88         2.29 o
  12  -3   5         38.12         29.03         8.40 o
  13  -3   5          5.92          5.74         1.69 o
 -14  -2   5        244.73        247.24        12.33 o
 -13  -2   5         78.49         94.84         5.03 o
 -12  -2   5          2.12          1.81         1.70 o
 -11  -2   5       1425.81       1435.25        23.87 o
 -10  -2   5         30.00         41.79         3.09 o
  -9  -2   5        360.66        342.35         7.03 o
  -8  -2   5        388.54        395.28         8.95 o
  -7  -2   5        273.66        282.34         8.55 o
  -6  -2   5         64.18         49.38         3.20 o
  -5  -2   5       2303.25       2225.18        29.17 o
  -4  -2   5        643.06        637.91        10.62 o
  -3  -2   5       2495.98       2432.57        24.33 o
  -2  -2   5          0.82          5.83         0.65 o
  -1  -2   5       1698.74       1706.12        16.80 o
   0  -2   5        226.29        236.15         3.25 o
   1  -2   5      12076.98      11915.19       108.06 o
   2  -2   5        672.42        548.59        10.02 o
   3  -2   5         82.10         87.96         3.07 o
   4  -2   5       1121.17       1136.78        15.94 o
   5  -2   5        542.06        563.30         8.61 o
   6  -2   5        982.06        993.87        12.56 o
   7  -2   5         34.09         37.93         2.13 o
   8  -2   5        450.33        441.66        10.16 o
   9  -2   5        670.63        696.76        11.12 o
  10  -2   5         23.09         29.07         2.27 o
  11  -2   5         82.74         83.08         6.00 o
  12  -2   5          0.49          1.16         1.90 o
  13  -2   5          2.86          4.47         1.39 o
 -15  -1   5          8.60          2.36         1.33 o
 -14  -1   5         60.55         70.18         7.01 o
 -13  -1   5         30.66         34.01         2.86 o
 -12  -1   5         37.66         38.77         3.71 o
 -11  -1   5       1657.90       1742.46        31.34 o
 -10  -1   5         53.34         46.02         2.49 o
  -9  -1   5       1025.66       1009.47        12.11 o
  -8  -1   5       1298.51       1278.63        19.33 o
  -7  -1   5         19.77         21.45         1.85 o
  -6  -1   5       4417.77       4584.78       101.40 o
  -5  -1   5        462.34        521.70        10.12 o
  -4  -1   5        707.74        661.25        10.96 o
  -3  -1   5       5902.18       5626.71        52.18 o
  -2  -1   5       1798.85       1736.90        21.55 o
  -1  -1   5      11417.99      11058.96       117.16 o
   0  -1   5      19084.73      18127.13       190.64 o
   1  -1   5       2557.52       2547.87        29.47 o
   2  -1   5        193.11        148.41         3.38 o
   3  -1   5         12.04         22.19         1.75 o
   4  -1   5       1889.70       1892.81        24.78 o
   5  -1   5        549.03        593.68         9.79 o
   6  -1   5        481.00        477.76         7.89 o
   7  -1   5          3.63          2.65         1.19 o
   8  -1   5        229.89        225.69         5.84 o
   9  -1   5         23.81         17.63         2.57 o
  10  -1   5          0.50          1.13         0.95 o
  11  -1   5          2.06          1.07         1.67 o
  12  -1   5         75.78         73.95         3.67 o
 -15   0   5        105.73        107.96         7.31 o
 -14   0   5          0.18          0.51         0.60 o
 -13   0   5        327.98        374.27        10.72 o
 -12   0   5        269.35        256.39         9.65 o
 -11   0   5          5.95          6.11         1.72 o
 -10   0   5        485.79        496.85         9.24 o
  -9   0   5        233.35        248.64         4.91 o
  -8   0   5         59.72         60.26         3.04 o
  -7   0   5       1791.59       1679.08        28.69 o
  -6   0   5        750.91        761.69        24.02 o
  -5   0   5        304.65        301.96        10.46 o
  -4   0   5        872.15        760.77        18.82 o
  -3   0   5      20369.31      19390.11       216.77 o
  -2   0   5         41.82         77.64         2.25 o
  -1   0   5       1501.04       1448.14        18.40 o
   0   0   5       1453.16       1361.20        16.45 o
   1   0   5         40.42         38.41         3.12 o
   2   0   5         19.52         32.14         1.59 o
   3   0   5        669.75        779.74        11.42 o
   4   0   5        689.77        711.65        11.05 o
   5   0   5          1.16          1.34         1.09 o
   6   0   5         37.83         36.28         1.83 o
   7   0   5       4952.59       4816.33        44.58 o
   8   0   5        437.39        435.99         9.04 o
   9   0   5        331.69        325.99         8.08 o
  10   0   5        626.67        660.76        18.06 o
  11   0   5         47.42         28.45         5.41 o
  12   0   5          0.18          0.54         1.19 o
 -15   1   5          0.02         -2.42         2.54 o
 -14   1   5         68.91         69.95        13.57 o
 -13   1   5         98.06        101.86         5.19 o
 -12   1   5        204.41        175.11         6.26 o
 -11   1   5         76.46         90.86         4.23 o
 -10   1   5        750.60        736.99        11.17 o
  -9   1   5          1.07          1.22         1.07 o
  -8   1   5        415.67        402.86        13.20 o
  -7   1   5        405.49        431.18        16.49 o
  -6   1   5       1152.26       1186.53        20.98 o
  -5   1   5        534.21        478.28        10.34 o
  -4   1   5        410.42        400.27         9.59 o
  -3   1   5         49.74         41.03         2.09 o
  -2   1   5       1551.92       1458.50        14.70 o
  -1   1   5      18684.62      18324.15       237.98 o
   0   1   5       3512.93       3470.16        41.63 o
   1   1   5        854.28        806.24        10.73 o
   2   1   5         87.74         55.13         3.61 o
   3   1   5         21.09         30.13         1.83 o
   4   1   5       6096.97       6214.48        70.23 o
   5   1   5         73.50         69.24         3.19 o
   6   1   5         18.61         18.01         1.74 o
   7   1   5          6.11          4.75         1.43 o
   8   1   5         12.05         18.06         1.96 o
   9   1   5         26.14         12.51         4.47 o
  10   1   5        219.95        203.18         9.46 o
  11   1   5          4.35          2.99         1.51 o
 -15   2   5         16.36         19.53         4.05 o
 -14   2   5         30.25         23.35         3.22 o
 -13   2   5        134.05        134.21         4.62 o
 -12   2   5         27.38         30.96         3.36 o
 -11   2   5         22.14         32.17         2.58 o
 -10   2   5         15.02         16.93         1.56 o
  -9   2   5        276.80        267.07         5.55 o
  -8   2   5        125.88        117.94         6.03 o
  -7   2   5          0.18          1.28         1.18 o
  -6   2   5        462.53        475.46        11.72 o
  -5   2   5       3084.34       3133.50        42.80 o
  -4   2   5       1944.94       1931.49        38.24 o
  -3   2   5       1313.01       1275.14        14.57 o
  -2   2   5       1648.98       1331.56        18.92 o
  -1   2   5        254.49        259.80         7.39 o
   0   2   5       1963.39       1959.02        23.35 o
   1   2   5       3010.32       3095.69        34.19 o
   2   2   5          3.98          9.38         1.05 o
   3   2   5       3063.01       2937.42        33.46 o
   4   2   5         73.10         66.37         2.74 o
   5   2   5        126.25        139.29         3.54 o
   6   2   5       1487.40       1456.38        23.05 o
   7   2   5        912.62        922.08        15.05 o
   8   2   5         52.21         56.22         3.24 o
   9   2   5          2.41          0.92         1.44 o
  10   2   5         54.53         56.84         3.99 o
  11   2   5        370.98        384.60         8.67 o
 -16   3   5         17.20         11.12         2.18 o
 -15   3   5        123.20        166.66        11.18 o
 -14   3   5         57.07         56.73         4.29 o
 -13   3   5        111.80        115.61         5.08 o
 -12   3   5          0.26          2.20         1.85 o
 -11   3   5        497.01        500.90        10.75 o
 -10   3   5          0.02          1.03         1.09 o
  -9   3   5       1356.42       1397.31        20.99 o
  -8   3   5          6.05          2.68         1.57 o
  -7   3   5        570.10        637.19        13.50 o
  -6   3   5       2124.41       2203.17       139.45 o
  -5   3   5       2565.52       2727.19        45.49 o
  -4   3   5          0.27          0.57         1.13 o
  -3   3   5          2.85          2.70         0.79 o
  -2   3   5       2364.57       2236.75        38.71 o
  -1   3   5        158.15        156.03         5.59 o
   0   3   5       2167.23       2453.52        31.43 o
   1   3   5       1728.24       1807.28        21.07 o
   2   3   5       1213.06       1315.07        15.21 o
   3   3   5          7.95          3.22         0.85 o
   4   3   5         31.99         31.44         1.83 o
   5   3   5         23.13         28.24         2.23 o
   6   3   5        767.05        779.73        12.32 o
   7   3   5          4.17         10.13         1.56 o
   8   3   5         99.38        102.81         4.66 o
   9   3   5        177.14        178.95         7.36 o
  10   3   5        217.72        229.01         5.60 o
 -15   4   5          0.03          1.39         2.66 o
 -14   4   5        133.74        151.53         7.06 o
 -13   4   5         17.00         24.22         2.42 o
 -12   4   5         67.26         63.57         3.24 o
 -11   4   5          0.71          2.82         1.46 o
 -10   4   5         12.50         10.52         1.49 o
  -9   4   5         10.04          6.47         1.40 o
  -8   4   5         30.62         43.91         4.09 o
  -7   4   5        524.60        554.17        13.77 o
  -6   4   5        180.26        188.70         4.98 o
  -5   4   5        704.86        744.71        15.30 o
  -4   4   5        489.03        498.58        10.04 o
  -3   4   5        117.11        149.39         3.74 o
  -2   4   5       1350.45       1331.51        17.10 o
  -1   4   5        677.30        693.07        13.10 o
   0   4   5        447.88        453.93        10.50 o
   1   4   5       1071.80       1018.38        14.19 o
   2   4   5        387.92        382.24         6.54 o
   3   4   5       1999.70       2061.66        21.02 o
   4   4   5       1093.30       1015.44        11.94 o
   5   4   5        253.40        253.49         5.54 o
   6   4   5         75.97         78.87         3.14 o
   7   4   5        143.16        143.12         5.65 o
   8   4   5          2.59          5.03         1.57 o
   9   4   5        235.76        257.72         6.28 o
  10   4   5        159.08        174.02        14.27 o
 -16   5   5         17.78         18.62         2.30 o
 -15   5   5          8.27          5.88         2.28 o
 -14   5   5          3.96          4.95         1.81 o
 -13   5   5        157.20        159.45         9.80 o
 -12   5   5        438.61        478.64        10.61 o
 -11   5   5        269.52        252.24         6.73 o
 -10   5   5          5.74          0.90         1.25 o
  -9   5   5        161.71        145.40         5.02 o
  -8   5   5         58.68         58.70         2.81 o
  -7   5   5        314.09        282.75         9.32 o
  -6   5   5          8.50         11.97         2.38 o
  -5   5   5        133.26        176.67         4.58 o
  -4   5   5       2874.19       3105.09        44.83 o
  -3   5   5        307.63        322.94         7.18 o
  -2   5   5       6648.73       6538.61        82.90 o
  -1   5   5       1148.87       1171.69        20.76 o
   0   5   5        271.00        295.07         7.03 o
   1   5   5         27.03         33.21         2.37 o
   2   5   5         89.82         98.82         3.04 o
   3   5   5        365.85        404.71         7.27 o
   4   5   5         11.59         11.29         1.32 o
   5   5   5          0.54          0.21         1.27 o
   6   5   5        285.04        284.38         7.39 o
   7   5   5        251.68        254.49         6.75 o
   8   5   5          2.21          5.77         1.70 o
   9   5   5          2.16          1.23         0.64 o
 -15   6   5         11.04          8.70         1.82 o
 -14   6   5        403.00        405.60        13.24 o
 -13   6   5         34.60         32.62         2.72 o
 -12   6   5        621.99        645.47        12.39 o
 -11   6   5        850.03        775.09        14.31 o
 -10   6   5          0.23          0.57         1.22 o
  -9   6   5        853.72        916.74        13.24 o
  -8   6   5        105.31         95.46         3.65 o
  -7   6   5        610.56        616.02        11.50 o
  -6   6   5          0.02          0.98         0.71 o
  -5   6   5          2.93          5.22         1.26 o
  -4   6   5       6360.75       6546.09        83.11 o
  -3   6   5        846.07        791.83        21.15 o
  -2   6   5        280.70        237.45         6.23 o
  -1   6   5        126.35         99.12         4.12 o
   0   6   5        173.41        197.78         5.88 o
   1   6   5        239.50        244.39         5.24 o
   2   6   5         78.96         90.93         3.01 o
   3   6   5       1199.23       1223.53        14.27 o
   4   6   5          4.31          0.84         1.47 o
   5   6   5        212.73        209.79         5.54 o
   6   6   5         85.18        109.24         4.33 o
   7   6   5          0.82          0.23         1.38 o
   8   6   5         16.22          8.38         1.84 o
   9   6   5         76.73         62.14         4.23 o
 -16   7   5          0.20         -0.48         1.45 o
 -15   7   5        105.90         91.64         5.45 o
 -14   7   5        522.13        520.48        15.66 o
 -13   7   5        829.04        746.34        28.19 o
 -12   7   5          1.46          2.26         1.59 o
 -11   7   5        638.25        583.15        10.43 o
 -10   7   5        434.59        475.27         9.11 o
  -9   7   5        302.95        300.33         7.36 o
  -8   7   5        264.57        275.53         7.53 o
  -7   7   5       3352.30       3332.11        49.17 o
  -6   7   5         98.38         79.78         3.17 o
  -5   7   5        923.25       1003.90        17.14 o
  -4   7   5        102.20        134.12         5.09 o
  -3   7   5        333.12        304.04         6.48 o
  -2   7   5        122.36        112.00         4.21 o
  -1   7   5        102.96        108.51         3.37 o
   0   7   5         57.67         44.89         2.30 o
   1   7   5        142.60        169.16         4.07 o
   2   7   5        271.80        282.44         5.69 o
   3   7   5        272.08        266.63         6.05 o
   4   7   5          0.02          1.70         1.33 o
   5   7   5         62.77         72.21         3.42 o
   6   7   5         83.31         83.66         4.50 o
   7   7   5        125.95        110.46         8.55 o
   8   7   5        110.88        102.17         7.50 o
 -16   8   5          0.57         -0.24         1.45 o
 -15   8   5        275.72        301.51        10.98 o
 -14   8   5         35.47         39.76         4.42 o
 -13   8   5         15.10          1.07         1.12 o
 -12   8   5         90.40        103.43         4.33 o
 -11   8   5         46.51         58.34         3.03 o
 -10   8   5        267.24        230.31        10.51 o
  -9   8   5        311.96        296.09         6.62 o
  -8   8   5       1541.20       1615.77        19.54 o
  -7   8   5         39.20         36.98         2.02 o
  -6   8   5        813.14        804.67        12.93 o
  -5   8   5        527.55        569.41         9.88 o
  -4   8   5          0.11          2.33         1.31 o
  -3   8   5          1.59          1.25         1.08 o
  -2   8   5        815.05        861.05        12.22 o
  -1   8   5         62.99         79.13         3.01 o
   0   8   5       1723.63       1733.35        18.18 o
   1   8   5        184.36        205.53         5.50 o
   2   8   5       1074.49       1112.08        17.46 o
   3   8   5       1564.40       1616.58        22.31 o
   4   8   5        845.50        881.32        17.10 o
   5   8   5        354.34        347.42         9.66 o
   6   8   5          3.98          1.59         0.97 o
   7   8   5         37.97         37.46         2.69 o
 -15   9   5         13.30          9.39         2.78 o
 -14   9   5         32.97         32.87         3.20 o
 -13   9   5          0.10          0.08         0.88 o
 -12   9   5        269.64        261.30         9.82 o
 -11   9   5        170.24        191.04         7.20 o
 -10   9   5        870.45        883.52        15.03 o
  -9   9   5         78.74         67.77         3.10 o
  -8   9   5        118.28        131.02         3.95 o
  -7   9   5        729.29        679.52        10.51 o
  -6   9   5         54.97         65.50         3.13 o
  -5   9   5        388.83        415.13         8.14 o
  -4   9   5        832.28        885.61        12.60 o
  -3   9   5        295.52        287.73         6.43 o
  -2   9   5         56.31         51.29         2.60 o
  -1   9   5        596.85        592.43        11.94 o
   0   9   5       2255.50       2255.31        39.47 o
   1   9   5         65.70         57.15         2.72 o
   2   9   5          0.81          1.88         1.34 o
   3   9   5         13.54          8.81         1.76 o
   4   9   5         75.50         77.48         3.73 o
   5   9   5        114.07        132.70         7.34 o
   6   9   5          4.59          8.41         1.74 o
 -15  10   5        368.21        367.74        19.46 o
 -14  10   5        176.65        181.59         9.76 o
 -13  10   5        165.44        158.92        11.96 o
 -12  10   5        388.62        410.02        13.10 o
 -11  10   5        248.62        304.43         8.28 o
 -10  10   5        246.85        234.86         6.43 o
  -9  10   5       2094.14       2102.80        24.83 o
  -8  10   5        104.27        116.90         3.84 o
  -7  10   5        283.63        297.19         7.37 o
  -6  10   5        266.39        236.05         6.52 o
  -5  10   5        164.92        181.13         5.29 o
  -4  10   5          0.60          1.81         1.33 o
  -3  10   5        752.41        747.88        13.08 o
  -2  10   5        322.70        313.06         7.43 o
  -1  10   5       1092.89       1041.66        16.91 o
   0  10   5         28.10         35.11         2.64 o
   1  10   5        127.52        126.82         4.72 o
   2  10   5          2.57          4.19         1.51 o
   3  10   5          5.92         10.92         2.01 o
   4  10   5          2.66          0.25         0.62 o
   5  10   5         49.69         35.74         5.14 o
 -14  11   5          2.50          2.98         1.63 o
 -13  11   5          6.79          6.51         1.72 o
 -12  11   5         31.63         43.03         3.70 o
 -11  11   5          2.69          3.60         1.58 o
 -10  11   5          0.73          1.31         0.80 o
  -9  11   5        221.73        246.06         7.11 o
  -8  11   5        658.26        698.22        13.01 o
  -7  11   5         34.04         33.19         2.96 o
  -6  11   5         37.01         44.70         4.76 o
  -5  11   5          3.87          4.69         1.63 o
  -4  11   5         62.31         62.66         3.40 o
  -3  11   5        797.20        785.84        13.53 o
  -2  11   5          4.80          3.40         1.68 o
  -1  11   5         16.75         15.83         1.76 o
   0  11   5         17.99          9.58         2.81 o
   1  11   5         14.82         10.72         3.84 o
   2  11   5        132.53         47.79        35.20 o
   3  11   5        100.60         20.33        27.09 o
   4  11   5        119.03         70.22        16.05 o
 -13  12   5         87.92         87.08         4.04 o
 -12  12   5          0.01          1.73         1.78 o
 -11  12   5         25.73         30.30         3.61 o
 -10  12   5         17.11         23.60         3.01 o
  -9  12   5         86.90         73.24         4.52 o
  -8  12   5        342.29        344.65         8.68 o
  -7  12   5          6.16          5.16         1.78 o
  -6  12   5        110.98        109.96         5.27 o
  -5  12   5        308.97        297.77         8.08 o
  -4  12   5         74.36         81.38         3.65 o
  -3  12   5         87.48         97.11         3.81 o
  -2  12   5         22.30         28.84         3.04 o
  -1  12   5         73.39         69.60         3.39 o
   0  12   5        162.08        146.98         9.78 o
   1  12   5         85.00         95.92         5.92 o
   2  12   5          8.63          4.02         1.70 o
 -13  13   5        205.05        208.46         7.31 o
 -12  13   5          6.67          6.36         5.20 o
 -11  13   5        101.93        134.64         7.10 o
 -10  13   5         80.57         63.76         7.13 o
  -9  13   5         46.23         47.97         3.69 o
  -8  13   5          9.39         11.70         2.15 o
  -7  13   5        181.42        202.87         6.32 o
  -6  13   5        612.72        636.07        12.58 o
  -5  13   5         31.74         26.73         2.64 o
  -4  13   5         12.24         18.62         2.05 o
  -3  13   5         54.88         69.61         4.45 o
  -2  13   5        263.06        149.78        54.36 o
  -1  13   5        287.46        288.58         8.63 o
   0  13   5        360.58        394.92        13.33 o
   1  13   5          0.84         -0.79         1.81 o
 -12  14   5          2.23          4.16         1.45 o
 -11  14   5         13.26         12.52         2.31 o
 -10  14   5          9.50         10.42         3.84 o
  -9  14   5         97.75        115.05         6.60 o
  -8  14   5          0.66          1.64         1.67 o
  -7  14   5          3.54          6.67         2.65 o
  -6  14   5         43.70         61.23         4.44 o
  -5  14   5        111.98        100.15         5.78 o
  -4  14   5        369.67        410.28        10.80 o
  -3  14   5        120.69        129.91         7.03 o
  -2  14   5          9.20         10.90         2.25 o
  -1  14   5         99.08         87.53         4.59 o
 -10  15   5         77.78         69.76         5.14 o
  -9  15   5         74.04         76.98        16.05 o
  -8  15   5        104.00        104.40         6.71 o
  -6  15   5         77.78         69.23         4.52 o
  -5  15   5         11.44          5.48         3.48 o
  -4  15   5        250.90        213.87        11.18 o
   1 -16   6         31.34         45.21         3.09 o
   2 -16   6          1.55          3.50         1.24 o
   3 -16   6          8.43          9.73         2.17 o
   4 -16   6         29.81         23.40         6.35 o
   5 -16   6         31.90         27.14         2.12 o
   6 -16   6         76.11         68.92         3.53 o
   7 -16   6        169.28        173.71         6.48 o
  -2 -15   6        181.10        161.84        12.18 o
  -1 -15   6          8.71          9.35         1.27 o
   0 -15   6         53.90         65.90         4.11 o
   1 -15   6        339.02        338.11         8.75 o
   2 -15   6          5.59          2.44         2.74 o
   3 -15   6        467.06        459.60        10.12 o
   4 -15   6         86.98         82.04         3.83 o
   5 -15   6          6.63          8.71         2.78 o
   6 -15   6          1.35          0.17         1.72 o
   7 -15   6         21.62         25.34         2.94 o
   8 -15   6         61.60         61.91         3.64 o
   9 -15   6          0.21         -0.33         1.20 o
  -4 -14   6         17.38         17.39         2.67 o
  -3 -14   6          3.19          1.38         0.86 o
  -2 -14   6        100.81        106.17         4.61 o
  -1 -14   6          3.81          6.10         1.76 o
   0 -14   6        335.12        344.66         8.57 o
   1 -14   6        138.49        151.96         5.43 o
   2 -14   6          0.17          2.21         1.44 o
   3 -14   6          3.78          5.13         1.79 o
   4 -14   6         52.07         44.11         3.43 o
   5 -14   6         65.68         71.17         4.58 o
   6 -14   6         83.06         73.81         4.46 o
   7 -14   6         88.31         90.65         6.13 o
   8 -14   6          8.64         14.36         2.66 o
   9 -14   6         10.93          7.29         2.32 o
  10 -14   6          1.16          2.06         1.57 o
  -5 -13   6          1.24          1.03         1.66 o
  -4 -13   6         12.95         13.72         2.69 o
  -3 -13   6        142.02        138.84         5.84 o
  -2 -13   6         10.07         11.90         2.06 o
  -1 -13   6         73.75         62.43         4.37 o
   0 -13   6          2.77          3.22         1.09 o
   1 -13   6        263.39        244.88         7.41 o
   2 -13   6         12.95         11.78         2.25 o
   3 -13   6         71.73         78.81         4.35 o
   4 -13   6        463.46        451.87        10.29 o
   5 -13   6        112.90        101.48         4.50 o
   6 -13   6          0.33          0.37         0.50 o
   7 -13   6        121.82         33.50        38.80 o
   8 -13   6        162.22        175.71         8.01 o
   9 -13   6          9.63         15.95         2.20 o
  10 -13   6         17.52         21.71         2.07 o
  11 -13   6         32.68         27.81         2.06 o
  -7 -12   6         13.00         19.09         5.95 o
  -6 -12   6         59.29         57.57         4.56 o
  -5 -12   6         24.24         28.21         3.22 o
  -4 -12   6         12.01         18.62         1.96 o
  -3 -12   6         35.07         38.22         3.57 o
  -2 -12   6         29.74         28.76         3.39 o
  -1 -12   6         20.13         21.09         2.83 o
   0 -12   6         53.30         54.24         3.39 o
   1 -12   6        250.72        220.61         5.82 o
   2 -12   6         69.58         75.50         3.97 o
   3 -12   6        385.60        385.38         8.05 o
   4 -12   6        148.08        145.56         4.93 o
   5 -12   6        716.69        683.82        11.91 o
   6 -12   6        852.42        839.31        13.47 o
   7 -12   6         99.11         94.67         3.45 o
   8 -12   6        304.88        309.72         7.26 o
   9 -12   6          1.74          1.39         1.35 o
  10 -12   6          4.01          0.88         1.82 o
  11 -12   6          8.00          8.04         2.42 o
  12 -12   6          1.61          1.27         1.03 o
  -8 -11   6        142.38        123.74         7.37 o
  -7 -11   6          0.14         -1.28         2.19 o
  -6 -11   6         14.52         16.12         2.52 o
  -5 -11   6          0.22          0.15         1.48 o
  -4 -11   6         54.69         62.62         3.90 o
  -3 -11   6         43.28         42.80         2.79 o
  -2 -11   6        108.12        101.36         4.69 o
  -1 -11   6         43.84         53.31         3.11 o
   0 -11   6        108.93        121.05         4.61 o
   1 -11   6         12.12          7.97         1.71 o
   2 -11   6        204.39        203.26         5.19 o
   3 -11   6          0.91          0.79         1.18 o
   4 -11   6         18.71         20.58         1.89 o
   5 -11   6        448.57        457.06         8.14 o
   6 -11   6        209.30        206.76         5.42 o
   7 -11   6          3.90          5.19         1.59 o
   8 -11   6        204.81        199.93         6.16 o
   9 -11   6          0.30          1.21         1.25 o
  10 -11   6        232.31        255.73         9.67 o
  11 -11   6          5.38          9.10         1.63 o
  12 -11   6          1.12          2.18         1.93 o
  -9 -10   6          1.55          1.87         2.84 o
  -8 -10   6         14.45         18.45         2.56 o
  -7 -10   6        135.44        130.74         4.51 o
  -6 -10   6        156.15        153.52         4.98 o
  -5 -10   6        309.63        293.79         6.77 o
  -4 -10   6        974.98       1021.53        16.53 o
  -3 -10   6        778.40        780.60        13.24 o
  -2 -10   6        414.96        458.76         9.28 o
  -1 -10   6         30.06         26.34         2.52 o
   0 -10   6        176.62        145.57         4.50 o
   1 -10   6         29.91         27.88         1.87 o
   2 -10   6         12.22          8.84         1.29 o
   3 -10   6        229.29        244.71         4.98 o
   4 -10   6        483.00        465.86         7.48 o
   5 -10   6       1996.26       1971.14        21.15 o
   6 -10   6        991.22       1001.85        13.23 o
   7 -10   6        906.69        910.59        15.64 o
   8 -10   6          0.30         -0.54         1.43 o
   9 -10   6         70.34         73.26         3.66 o
  10 -10   6         53.03         60.09         2.66 o
  11 -10   6          0.00          0.02         1.20 o
  12 -10   6         20.63         19.12         2.90 o
 -10  -9   6         64.63         34.70         3.63 o
  -9  -9   6         67.45         60.17         3.71 o
  -8  -9   6         29.48         33.76         3.16 o
  -7  -9   6          6.84          8.54         1.96 o
  -6  -9   6         27.50         31.97         3.20 o
  -5  -9   6          6.30          8.92         2.50 o
  -4  -9   6       1091.54       1186.76        20.79 o
  -3  -9   6        197.03        183.80         6.18 o
  -2  -9   6         12.95         14.02         1.57 o
  -1  -9   6         16.94         22.25         2.35 o
   0  -9   6         10.64         10.92         1.22 o
   1  -9   6        673.03        719.56         8.95 o
   2  -9   6        907.00        828.04         8.84 o
   3  -9   6         13.68         16.45         1.29 o
   4  -9   6        323.27        335.27         6.05 o
   5  -9   6         72.31         68.48         2.85 o
   6  -9   6          0.10          0.78         1.39 o
   7  -9   6        374.65        371.59         7.59 o
   8  -9   6          0.92          1.35         1.43 o
   9  -9   6         37.35         37.01         2.44 o
  10  -9   6         26.17         30.67         2.98 o
  11  -9   6         19.07         18.34         1.92 o
  12  -9   6         75.37         60.07         5.71 o
  13  -9   6         25.46          5.56         1.93 o
 -11  -8   6         75.09         21.82         2.54 o
 -10  -8   6         32.23         28.17         2.20 o
  -9  -8   6        173.32        174.36         7.57 o
  -8  -8   6         25.30         17.16         3.07 o
  -7  -8   6         90.44         72.78         3.71 o
  -6  -8   6         35.00         31.70         2.93 o
  -5  -8   6          5.80          6.13         1.79 o
  -4  -8   6         16.99         13.28         1.88 o
  -3  -8   6         15.32         16.29         1.80 o
  -2  -8   6          1.74          5.86         1.44 o
  -1  -8   6        778.11        795.11        10.90 o
   0  -8   6         19.70         13.06         1.48 o
   1  -8   6       5014.93       5196.79        44.71 o
   2  -8   6       1026.92       1028.66        11.60 o
   3  -8   6         85.40         70.83         2.22 o
   4  -8   6        116.10        117.74         3.30 o
   5  -8   6        109.64        103.68         3.01 o
   6  -8   6          0.01          0.80         0.99 o
   7  -8   6          0.01          1.19         1.03 o
   8  -8   6       1267.00       1272.04        15.66 o
   9  -8   6        882.73        845.63        13.10 o
  10  -8   6        135.63        149.44         4.38 o
  11  -8   6         38.33         41.83         2.34 o
  12  -8   6          4.47          4.04         1.55 o
  13  -8   6          6.86          0.54         1.51 o
 -11  -7   6         15.08         11.28         1.65 o
 -10  -7   6         79.21         92.08         6.47 o
  -9  -7   6          0.15         -0.63         1.64 o
  -8  -7   6         60.20         52.72         3.33 o
  -7  -7   6          3.37          3.91         1.70 o
  -6  -7   6        375.44        369.97         8.64 o
  -5  -7   6         87.55         84.08         3.69 o
  -4  -7   6        776.53        806.72        15.99 o
  -3  -7   6        230.43        228.42         5.55 o
  -2  -7   6       1209.68       1248.19        20.52 o
  -1  -7   6       1695.66       1679.52        22.52 o
   0  -7   6         66.87         53.86         2.09 o
   1  -7   6         41.82         27.87         2.23 o
   2  -7   6       1359.86       1404.42        16.76 o
   3  -7   6        292.07        290.48         6.44 o
   4  -7   6         86.54        101.23         3.06 o
   5  -7   6         69.66         64.76         2.51 o
   6  -7   6        459.62        461.61         9.77 o
   7  -7   6         49.86         47.45         2.27 o
   8  -7   6         75.36         78.99         3.07 o
   9  -7   6        278.77        257.46         6.76 o
  10  -7   6          0.17          1.32         1.22 o
  11  -7   6         91.76        104.36         3.14 o
  13  -7   6          2.75         -0.97         1.57 o
 -12  -6   6         73.62         61.26         3.73 o
 -11  -6   6          0.39         -0.01         0.99 o
 -10  -6   6         27.35         35.78         2.27 o
  -9  -6   6        678.10        605.65        13.20 o
  -8  -6   6        142.27        149.77         5.46 o
  -7  -6   6        418.62        420.21        10.29 o
  -6  -6   6         33.14         52.18         2.89 o
  -5  -6   6        147.12        159.20         5.04 o
  -4  -6   6       3468.27       3536.86        47.18 o
  -3  -6   6       1225.59       1215.15        21.43 o
  -2  -6   6        195.49        167.63         5.25 o
  -1  -6   6        655.76        706.93        10.27 o
   0  -6   6        111.59        104.89         2.90 o
   1  -6   6       1756.45       1912.38        21.59 o
   2  -6   6        267.85        270.28         5.01 o
   3  -6   6         24.15         12.56         1.45 o
   4  -6   6        622.62        571.65        11.53 o
   5  -6   6       1675.28       1666.82        17.96 o
   6  -6   6        766.70        739.07        10.06 o
   7  -6   6        418.83        436.34         7.18 o
   8  -6   6          7.48          5.36         1.43 o
   9  -6   6         67.31         66.25         3.21 o
  10  -6   6        160.79        191.41         4.86 o
  11  -6   6         96.64         91.60         6.32 o
  12  -6   6          0.25          0.30         2.06 o
 -12  -5   6         36.73         27.15         2.05 o
 -11  -5   6        160.10        181.67         5.31 o
 -10  -5   6         97.77         79.37         3.78 o
  -9  -5   6          0.88          0.11         1.47 o
  -8  -5   6         37.82         37.91         3.17 o
  -7  -5   6        308.69        324.15         6.94 o
  -6  -5   6        184.22        176.61         5.03 o
  -5  -5   6        941.78        912.09        14.77 o
  -4  -5   6         12.06         15.57         1.78 o
  -3  -5   6         69.34         85.72         3.42 o
  -2  -5   6        554.58        530.59         7.75 o
  -1  -5   6       2966.35       2862.35        25.87 o
   0  -5   6        775.27        797.94         9.93 o
   1  -5   6        197.20        226.70         3.65 o
   2  -5   6       2338.34       2358.48        26.05 o
   3  -5   6        794.82        790.05        13.61 o
   4  -5   6         52.11         50.22         2.87 o
   5  -5   6        416.20        387.13         8.24 o
   6  -5   6         41.11         40.95         2.08 o
   7  -5   6          9.77         17.31         1.75 o
   8  -5   6        239.18        275.18         7.02 o
   9  -5   6       1496.70       1518.74        19.57 o
  10  -5   6         47.95         44.59         2.36 o
  11  -5   6         96.49        102.20         3.83 o
  12  -5   6        642.59        525.83        78.98 o
 -13  -4   6          2.91          0.06         0.54 o
 -12  -4   6        101.44         84.87         4.29 o
 -11  -4   6         15.47         16.25         2.05 o
 -10  -4   6         21.98         26.55         2.29 o
  -9  -4   6         64.92         65.98         3.13 o
  -8  -4   6         18.23         37.65         3.37 o
  -7  -4   6         41.39         34.75         2.24 o
  -6  -4   6        895.39        898.22        12.69 o
  -5  -4   6       9181.33       9625.67        99.94 o
  -4  -4   6        673.88        738.33        12.04 o
  -3  -4   6        244.77        216.35         3.87 o
  -2  -4   6        700.74        680.31         8.52 o
  -1  -4   6       3058.10       2919.87        30.07 o
   0  -4   6       1395.93       1288.37        12.01 o
   1  -4   6       2956.57       3187.46        30.24 o
   2  -4   6         12.61         21.84         1.60 o
   3  -4   6          7.52         11.74         1.39 o
   4  -4   6        982.14       1016.15        18.35 o
   5  -4   6       2331.92       2325.85        28.53 o
   6  -4   6          6.29          3.80         1.18 o
   7  -4   6        365.04        372.60        11.63 o
   8  -4   6        622.16        659.58        10.57 o
   9  -4   6         10.19          5.36         1.20 o
  10  -4   6          2.85          6.76         1.28 o
  11  -4   6        406.81        444.47        14.73 o
  12  -4   6          0.76          1.63         2.06 o
  13  -4   6         41.06         41.11         3.45 o
 -13  -3   6          6.26          3.49         3.60 o
 -12  -3   6         88.17         83.48         5.29 o
 -11  -3   6         45.34         38.19         3.10 o
 -10  -3   6        302.26        295.54         6.97 o
  -9  -3   6        106.30        105.54         4.16 o
  -8  -3   6        438.17        462.78        11.45 o
  -7  -3   6         42.78         60.56         2.93 o
  -6  -3   6       1047.90       1065.61        14.02 o
  -5  -3   6        493.59        543.46         8.49 o
  -4  -3   6        736.89        767.20         9.84 o
  -3  -3   6       1069.84       1026.81        12.65 o
  -2  -3   6       3784.87       3516.93        37.51 o
  -1  -3   6       2160.81       1952.79        19.29 o
   0  -3   6        147.23        140.52         2.35 o
   1  -3   6       1102.18       1127.67        11.28 o
   2  -3   6       2748.80       2659.43        27.04 o
   3  -3   6        817.83        895.52        14.16 o
   4  -3   6       6344.58       6311.17        76.52 o
   5  -3   6        118.31        126.28         3.92 o
   6  -3   6         29.79         31.47         2.13 o
   7  -3   6          0.12          1.67         1.19 o
   8  -3   6       1736.53       1769.42        22.75 o
   9  -3   6         45.42         50.53         2.41 o
  10  -3   6        204.28        206.77         5.87 o
  11  -3   6        106.67         91.48         7.00 o
  12  -3   6        112.66         53.20         4.96 o
 -14  -2   6         29.48         20.59         2.31 o
 -13  -2   6        366.25        333.54        11.40 o
 -12  -2   6        107.71        110.96         6.60 o
 -11  -2   6        192.53        235.94         6.87 o
 -10  -2   6        685.16        713.14        12.09 o
  -9  -2   6         39.53         37.72         2.10 o
  -8  -2   6        578.24        569.01        10.43 o
  -7  -2   6        926.05        939.27        15.93 o
  -6  -2   6         16.74         18.16         1.90 o
  -5  -2   6       3322.78       3346.62        49.54 o
  -4  -2   6       1025.85       1133.00        16.19 o
  -3  -2   6        323.46        285.31         4.36 o
  -2  -2   6       5863.55       6118.68        65.32 o
  -1  -2   6       5718.46       6090.20        56.61 o
   0  -2   6       8690.96       8468.49        70.87 o
   1  -2   6        447.85        399.22         7.01 o
   2  -2   6        400.92        437.21         6.38 o
   3  -2   6        155.89        141.66         6.01 o
   4  -2   6         72.17         66.15         3.71 o
   5  -2   6         44.87         45.83         2.73 o
   6  -2   6         92.85        106.03         3.21 o
   7  -2   6        232.24        210.10         5.07 o
   8  -2   6         41.19         42.97         2.36 o
   9  -2   6        706.89        755.49        12.16 o
  10  -2   6          0.38          2.05         1.71 o
  11  -2   6         56.87         53.21         4.19 o
  12  -2   6        171.01        167.11         7.84 o
 -15  -1   6         18.23         15.72         2.54 o
 -14  -1   6         19.79          2.12         6.11 o
 -13  -1   6         19.17         19.56         2.50 o
 -12  -1   6         47.60         45.84         5.12 o
 -11  -1   6        622.96        653.81        10.98 o
 -10  -1   6        220.70        219.47         5.22 o
  -9  -1   6          3.20          2.25         1.04 o
  -8  -1   6         24.33         19.07         1.50 o
  -7  -1   6         66.45         60.28         3.08 o
  -6  -1   6       2795.82       2652.58        30.15 o
  -5  -1   6         82.75         63.46         2.57 o
  -4  -1   6       1910.53       1782.75        20.49 o
  -3  -1   6         48.61         75.33         2.27 o
  -2  -1   6      12822.33      12624.95       110.77 o
  -1  -1   6        193.73        131.24         2.63 o
   0  -1   6      12469.85      12363.62       151.78 o
   1  -1   6       1052.25       1103.41        13.58 o
   2  -1   6        164.73        182.58         3.70 o
   3  -1   6       2587.60       2544.46        31.82 o
   4  -1   6       3116.50       2880.27        40.29 o
   5  -1   6          0.25          1.08         1.02 o
   6  -1   6        487.11        513.47         8.21 o
   7  -1   6       1359.98       1352.71        16.41 o
   8  -1   6        598.85        604.42        10.14 o
   9  -1   6        400.52        393.08        16.95 o
  10  -1   6        237.25        204.59        14.80 o
  11  -1   6         41.70         31.41         3.14 o
  12  -1   6         32.89         35.24         6.83 o
 -15   0   6          8.19         10.64         2.84 o
 -14   0   6          7.83          5.80         2.90 o
 -13   0   6         32.64         40.18         4.46 o
 -12   0   6        193.89        187.39         6.18 o
 -11   0   6        946.39        991.58        18.09 o
 -10   0   6        458.87        448.71         7.35 o
  -9   0   6        315.14        308.34         6.02 o
  -8   0   6         14.85         22.40         1.96 o
  -7   0   6        395.27        365.54        12.28 o
  -6   0   6         15.69         17.97         1.93 o
  -5   0   6        234.86        270.79        15.01 o
  -4   0   6       4042.68       3670.09        44.38 o
  -3   0   6         89.93        126.25         3.00 o
  -2   0   6         17.48         11.58         0.98 o
  -1   0   6        521.14        485.30        10.07 o
   0   0   6         56.67         46.65         1.77 o
   1   0   6        713.15        732.44        10.86 o
   2   0   6       2127.58       2252.47        24.43 o
   3   0   6       4363.03       4091.01        44.99 o
   4   0   6        174.19        181.87         5.09 o
   5   0   6         38.45         47.77         2.17 o
   6   0   6       1892.36       1875.55        18.91 o
   7   0   6         97.95         96.41         3.32 o
   8   0   6        998.32       1017.83        17.52 o
   9   0   6         67.29         75.30         4.77 o
  10   0   6        193.27        188.81         6.62 o
  11   0   6          1.10          1.02         1.51 o
 -15   1   6         34.22         37.36         5.02 o
 -14   1   6         47.81         51.92         4.93 o
 -13   1   6          0.25          3.30         2.06 o
 -12   1   6         35.10         37.99         2.59 o
 -11   1   6       5647.18       5752.51        74.30 o
 -10   1   6        641.76        654.28         9.43 o
  -9   1   6        357.18        305.61         5.21 o
  -8   1   6        222.08        229.54        11.84 o
  -7   1   6         63.70         54.20         2.95 o
  -6   1   6       1449.89       1511.96        25.24 o
  -5   1   6       2363.26       2429.57        41.35 o
  -4   1   6        373.06        303.67        10.06 o
  -3   1   6       3324.39       3233.74        63.77 o
  -2   1   6       1576.97       1497.41        19.55 o
  -1   1   6        796.98        755.97        13.40 o
   0   1   6       3576.50       3302.97        40.45 o
   1   1   6       1456.91       1490.00        18.09 o
   2   1   6       1984.37       2008.81        25.37 o
   3   1   6        487.67        450.09        13.37 o
   4   1   6        769.99        802.79        13.09 o
   5   1   6        173.40        159.80         4.65 o
   6   1   6       1059.76       1076.58        13.71 o
   7   1   6        169.93        188.81         5.05 o
   8   1   6        395.18        411.74        12.62 o
   9   1   6          2.33          3.67         1.67 o
  10   1   6        205.45        240.11         9.19 o
  11   1   6        107.60         99.52         9.07 o
 -16   2   6          3.48          3.02         1.45 o
 -15   2   6          0.87          0.85         3.42 o
 -14   2   6        131.37        131.22         5.40 o
 -13   2   6          0.93          2.52         2.51 o
 -12   2   6        263.96        279.00         7.07 o
 -11   2   6        750.57        764.92        16.05 o
 -10   2   6        378.89        372.07         6.73 o
  -9   2   6        193.50        180.32         5.47 o
  -8   2   6        211.79        237.45        12.49 o
  -7   2   6       1505.03       1564.16        36.24 o
  -6   2   6         55.34         42.62         4.22 o
  -5   2   6        728.01        840.36        19.74 o
  -4   2   6       3411.07       3785.09        94.72 o
  -3   2   6       4507.60       4584.23        64.87 o
  -2   2   6       7964.32       7624.60       131.33 o
  -1   2   6       6848.38       6639.00       186.53 o
   0   2   6        141.28        143.54         4.18 o
   1   2   6         38.53         56.35         1.83 o
   2   2   6         98.51         98.66         2.66 o
   3   2   6       1358.30       1329.41        16.75 o
   4   2   6        417.66        399.88         6.46 o
   5   2   6        120.44        135.52         3.78 o
   6   2   6         39.34         41.93         2.90 o
   7   2   6         36.19         34.99         2.70 o
   8   2   6         44.94         39.09         3.16 o
   9   2   6         17.61         17.71         2.55 o
  10   2   6          4.97          1.39         2.00 o
 -16   3   6        102.02        105.97         6.65 o
 -15   3   6        235.63         76.71       130.93 o
 -14   3   6          1.15         -0.39         1.84 o
 -13   3   6        735.29        759.51        16.02 o
 -12   3   6          2.04          5.66         1.75 o
 -11   3   6        199.79        209.83         5.39 o
 -10   3   6         70.15         54.40         2.80 o
  -9   3   6          9.28          9.83         1.38 o
  -8   3   6          9.28          5.71         2.11 o
  -7   3   6         16.00         42.77         4.92 o
  -6   3   6         66.51         81.61         3.66 o
  -5   3   6       4961.78       5051.99        92.68 o
  -4   3   6       1287.76       1238.37        16.94 o
  -3   3   6       2383.04       2240.63        34.99 o
  -2   3   6       1519.36       1601.62        24.39 o
  -1   3   6         37.36         16.01         1.91 o
   0   3   6       1846.39       2146.04        32.43 o
   1   3   6        277.62        262.28         5.52 o
   2   3   6         33.42         56.36         2.04 o
   3   3   6        162.70        142.47         3.42 o
   4   3   6        286.03        294.42         6.62 o
   5   3   6         24.16         25.02         2.10 o
   6   3   6       1593.87       1645.39        21.97 o
   7   3   6          2.19          2.27         1.26 o
   8   3   6        148.93        148.55         5.28 o
   9   3   6         16.37         16.65         1.53 o
  10   3   6        134.94        136.00         8.13 o
 -16   4   6         16.43         14.99         2.66 o
 -15   4   6          6.73         10.04         1.82 o
 -14   4   6        142.36        155.09         7.19 o
 -13   4   6         37.84         41.10         3.44 o
 -12   4   6         59.20         61.60         3.38 o
 -11   4   6          4.72          2.79         1.48 o
 -10   4   6          0.18          1.35         1.18 o
  -9   4   6         80.82         91.91         3.91 o
  -8   4   6          2.83          5.03         1.35 o
  -7   4   6        198.57        170.61         9.48 o
  -6   4   6       4246.33       4289.14        80.74 o
  -5   4   6         16.54         22.92         2.15 o
  -4   4   6        295.76        308.59         7.04 o
  -3   4   6        197.24        171.03         5.21 o
  -2   4   6      12543.98      13028.19       176.89 o
  -1   4   6         16.69          9.77         1.56 o
   0   4   6       4078.92       4395.80        64.30 o
   1   4   6       2069.92       2207.76        32.73 o
   2   4   6        122.09        141.40         3.11 o
   3   4   6       1175.89       1162.63        17.89 o
   4   4   6        184.21        180.43         5.71 o
   5   4   6        766.85        803.69        13.18 o
   6   4   6         16.00         19.33         2.52 o
   7   4   6         32.88         37.76         2.61 o
   8   4   6          3.13          8.50         1.37 o
   9   4   6          2.52          0.98         0.84 o
 -16   5   6         36.64         39.78         3.69 o
 -15   5   6         33.81         35.69         3.82 o
 -14   5   6         83.27         99.75         5.76 o
 -13   5   6        192.77        184.15         5.61 o
 -12   5   6       1113.47       1204.50        20.93 o
 -11   5   6       1695.61       1685.03        25.52 o
 -10   5   6         47.82         53.63         3.03 o
  -9   5   6       1361.80       1424.85        18.23 o
  -8   5   6       1561.93       1357.93        19.70 o
  -7   5   6       4720.40       4683.33       118.09 o
  -6   5   6         13.24          8.80         1.47 o
  -5   5   6       2208.21       2390.43        32.86 o
  -4   5   6         23.07         27.90         2.31 o
  -3   5   6         25.70         44.82         2.25 o
  -2   5   6        139.49        185.00         5.69 o
  -1   5   6          1.48          5.39         1.68 o
   0   5   6       1416.32       1363.92        22.56 o
   1   5   6         73.94         72.06         2.49 o
   2   5   6         66.35         62.27         2.82 o
   3   5   6        189.10        181.52         4.74 o
   4   5   6         50.63         51.70         2.64 o
   5   5   6        107.15        116.85         4.51 o
   6   5   6         30.05         36.66         2.69 o
   7   5   6          1.68          0.77         1.27 o
   8   5   6         13.68         15.43         1.93 o
 -15   6   6        200.05        210.13         7.24 o
 -14   6   6         18.52         18.11         2.83 o
 -13   6   6        570.29        579.12        12.30 o
 -12   6   6        148.83        164.73         5.55 o
 -11   6   6        245.42        280.13         7.31 o
 -10   6   6        608.53        668.14        14.08 o
  -9   6   6         85.91         69.29         3.22 o
  -8   6   6        353.74        326.19         6.41 o
  -7   6   6          2.37          3.72         1.27 o
  -6   6   6        388.87        415.53        10.14 o
  -5   6   6        673.19        745.40        14.89 o
  -4   6   6        384.26        400.83        11.00 o
  -3   6   6       2867.54       2790.92        40.30 o
  -2   6   6        542.62        508.18        10.97 o
  -1   6   6        665.13        610.85        10.61 o
   0   6   6         22.77         28.64         1.83 o
   1   6   6        291.31        271.33         5.23 o
   2   6   6       1343.37       1297.83        16.16 o
   3   6   6        260.82        263.97         5.61 o
   4   6   6        263.58        268.83         6.85 o
   5   6   6        919.17        912.84        16.11 o
   6   6   6        423.06        443.35         9.21 o
   7   6   6          3.01          1.15         1.15 o
   8   6   6          1.36         -0.24         0.91 o
 -15   7   6         74.01         71.97         5.50 o
 -14   7   6         33.30         30.62         3.92 o
 -13   7   6          4.92          8.67         1.70 o
 -12   7   6        285.31        261.31         6.98 o
 -11   7   6        163.27        148.30         5.62 o
 -10   7   6        540.77        570.68        10.50 o
  -9   7   6          6.73          4.65         1.59 o
  -8   7   6         36.15         63.48         2.60 o
  -7   7   6        351.85        358.12         6.26 o
  -6   7   6          1.15          2.13         1.15 o
  -5   7   6       1196.71       1285.09        17.44 o
  -4   7   6        220.95        206.95         5.28 o
  -3   7   6        224.19        203.29         5.40 o
  -2   7   6        123.97        131.78         3.59 o
  -1   7   6       1298.24       1266.59        14.26 o
   0   7   6          0.20          0.15         0.99 o
   1   7   6        511.11        544.04         9.23 o
   2   7   6        207.42        198.01         4.71 o
   3   7   6        640.78        669.87        10.84 o
   4   7   6        163.31        166.58         5.10 o
   5   7   6        128.96        122.21         6.83 o
   6   7   6        245.02        257.78        10.19 o
   7   7   6          0.03          1.39         0.94 o
 -15   8   6          3.59          6.10         2.12 o
 -14   8   6        160.64        149.07         6.65 o
 -13   8   6         52.35         21.19        13.80 o
 -12   8   6         84.89         72.62         3.62 o
 -11   8   6          0.41          4.23         1.43 o
 -10   8   6        140.29        136.47         4.16 o
  -9   8   6        122.69        104.31         3.79 o
  -8   8   6          0.25          1.92         1.08 o
  -7   8   6        511.04        465.98         9.76 o
  -6   8   6          9.52          8.42         1.55 o
  -5   8   6          5.95          4.81         1.27 o
  -4   8   6          0.61          2.79         1.15 o
  -3   8   6        814.86        807.20        10.97 o
  -2   8   6          9.52         14.26         1.57 o
  -1   8   6         65.39         72.71         2.61 o
   0   8   6       1382.37       1349.35        18.75 o
   1   8   6        484.48        488.02         8.77 o
   2   8   6        156.55        162.21         5.02 o
   3   8   6        294.17        291.43         7.05 o
   4   8   6          2.17          1.99         1.09 o
   5   8   6         13.16         13.86         1.95 o
   6   8   6        170.23        187.60         7.89 o
 -15   9   6          9.23          2.93         1.64 o
 -14   9   6         38.20         44.15         5.44 o
 -13   9   6        152.41        131.19         7.63 o
 -12   9   6        444.34        416.30        19.07 o
 -11   9   6        145.70        149.98         5.76 o
 -10   9   6         49.26         53.44         2.95 o
  -9   9   6        598.61        628.96        12.03 o
  -8   9   6       1546.71       1529.87        21.08 o
  -7   9   6        251.92        253.39         6.14 o
  -6   9   6       1182.59       1184.03        17.11 o
  -5   9   6          0.00          0.37         1.25 o
  -4   9   6        331.37        310.40         7.13 o
  -3   9   6         20.07         20.56         2.01 o
  -2   9   6         65.99         75.98         3.40 o
  -1   9   6        173.01        170.08         5.04 o
   0   9   6         77.74         68.68         5.23 o
   1   9   6        342.63        341.29         6.78 o
   2   9   6          0.53          1.78         1.11 o
   3   9   6        159.61        165.01         4.85 o
   4   9   6         21.99         13.76         1.73 o
   5   9   6        173.46        156.83         6.80 o
 -15  10   6          1.10          0.57         1.28 o
 -14  10   6          2.26          0.48         2.84 o
 -13  10   6          1.18          1.32         1.77 o
 -12  10   6        433.79        467.34        10.70 o
 -11  10   6          8.24          3.34         1.56 o
 -10  10   6          1.88          1.79         1.41 o
  -9  10   6        709.22        702.41        13.36 o
  -8  10   6        187.32        185.74         5.49 o
  -7  10   6        357.73        369.67         9.15 o
  -6  10   6        393.59        373.92         7.62 o
  -5  10   6         39.55         51.44         3.15 o
  -4  10   6          0.05          1.40         1.39 o
  -3  10   6        113.14        138.49         4.67 o
  -2  10   6          5.94          8.14         1.69 o
  -1  10   6        196.20        194.86         6.12 o
   0  10   6        218.35        208.98         5.50 o
   1  10   6          0.00          1.13         1.25 o
   2  10   6        393.12        197.51        86.60 o
   3  10   6        412.22         62.74        88.23 o
   4  10   6         37.96         29.56         5.08 o
 -14  11   6        127.44         69.37        53.53 o
 -13  11   6          0.26          0.47         0.70 o
 -12  11   6        119.21        113.57         6.64 o
 -11  11   6         14.62          1.58         4.49 o
 -10  11   6         86.80         98.94         4.93 o
  -9  11   6        332.63        341.03         9.69 o
  -8  11   6         88.23        101.32         5.43 o
  -7  11   6        421.34        426.56        10.32 o
  -6  11   6         19.53         20.93         2.41 o
  -5  11   6          3.65          1.53         1.49 o
  -4  11   6        378.06        365.87         7.88 o
  -3  11   6        257.01        245.51         8.42 o
  -2  11   6        617.11        588.81        12.54 o
  -1  11   6         24.31         19.96         2.23 o
   0  11   6         29.25         29.77         2.58 o
   1  11   6         62.92         66.14         6.68 o
   2  11   6         78.10        101.78         4.96 o
   3  11   6         51.96         46.93         6.20 o
 -14  12   6         49.57         42.68         4.35 o
 -13  12   6          9.62          1.94         6.38 o
 -12  12   6         57.19         67.87         5.12 o
 -11  12   6         74.35         74.12         6.38 o
 -10  12   6        123.96        137.14         7.59 o
  -9  12   6        100.24         99.86         6.38 o
  -8  12   6          5.12          6.85         2.65 o
  -7  12   6          0.88          2.06         1.68 o
  -6  12   6        558.09        588.68        14.44 o
  -5  12   6         90.55         89.59         3.65 o
  -4  12   6         62.38         78.81         3.52 o
  -3  12   6          1.12          1.07         1.40 o
  -2  12   6         22.63         38.41         2.85 o
  -1  12   6         10.65          3.71         3.27 o
   0  12   6         24.49         28.50         3.02 o
   1  12   6          0.16          0.42         2.36 o
   2  12   6        149.52        153.36         8.22 o
 -13  13   6          0.06         -0.30         1.69 o
 -12  13   6          0.01          4.41         2.05 o
 -11  13   6         75.00         69.73         5.68 o
 -10  13   6        155.96        170.87        14.60 o
  -9  13   6         63.73         69.50         5.78 o
  -8  13   6         98.36        114.61         5.55 o
  -7  13   6          5.22          6.83         2.28 o
  -6  13   6        209.55        229.33         9.30 o
  -5  13   6        140.37        144.09         5.46 o
  -4  13   6         27.15         34.73         4.14 o
  -3  13   6         80.66         65.15         3.75 o
  -2  13   6        143.68        152.15         9.06 o
  -1  13   6         44.94         43.96         5.75 o
   0  13   6         20.28         26.47         2.65 o
 -12  14   6         18.57          7.07         1.81 o
 -11  14   6         87.36         97.32         5.02 o
 -10  14   6         54.08         57.30         4.19 o
  -9  14   6         20.66         23.17         3.05 o
  -8  14   6         17.68         18.21         2.41 o
  -7  14   6         13.43         13.74         2.43 o
  -6  14   6          0.01          0.70         1.49 o
  -5  14   6        261.86        270.06        11.70 o
  -4  14   6         34.90         36.63         4.56 o
  -3  14   6         12.96         12.31         1.87 o
  -2  14   6         79.40         65.53         4.03 o
  -9  15   6         31.53         15.77         6.17 o
  -8  15   6        271.19        212.69        42.86 o
  -7  15   6        457.68        350.91        64.32 o
  -6  15   6        100.60         64.50         5.62 o
   1 -16   7         20.82         29.89         2.47 o
   2 -16   7         25.28         18.43         2.73 o
   3 -16   7          7.36          3.77         1.09 o
   4 -16   7         35.28         24.59         2.28 o
   5 -16   7        126.67        112.90         6.99 o
   6 -16   7          0.10          1.82         1.03 o
  -2 -15   7         92.20        114.87        18.71 o
  -1 -15   7         36.73         46.12         2.55 o
   0 -15   7          0.01         -0.05         0.58 o
   1 -15   7         23.38         22.21         2.77 o
   2 -15   7          7.88          2.89         2.21 o
   3 -15   7         30.46         28.68         3.20 o
   4 -15   7         85.15         95.50         4.52 o
   5 -15   7         38.03         33.75         2.67 o
   6 -15   7        175.79        134.08         6.55 o
   7 -15   7       1075.41       1143.97        58.91 o
   8 -15   7         11.90         13.63         3.96 o
  -4 -14   7          0.27          0.03         0.98 o
  -3 -14   7          2.59          2.07         1.04 o
  -2 -14   7        107.68        125.72         5.85 o
  -1 -14   7          0.48          1.46         1.52 o
   0 -14   7          5.21          6.63         2.16 o
   1 -14   7         32.87         23.91         3.00 o
   2 -14   7         33.08         38.51         3.31 o
   3 -14   7        132.67        121.05         5.95 o
   4 -14   7          0.61          4.38         2.38 o
   5 -14   7         10.76         12.43         2.45 o
   6 -14   7         23.68         32.61         2.77 o
   7 -14   7         49.64         52.42         3.70 o
   8 -14   7          6.38          2.84         1.79 o
   9 -14   7          5.44          5.32         2.36 o
  10 -14   7        122.78        104.03         6.89 o
  -5 -13   7        216.05        181.58         6.94 o
  -4 -13   7          4.39          3.57         1.86 o
  -3 -13   7        210.90        228.38         9.95 o
  -2 -13   7          0.89         -0.09         2.10 o
  -1 -13   7         57.50         56.56         4.69 o
   0 -13   7          3.28          2.38         1.79 o
   1 -13   7        229.14        231.30         7.43 o
   2 -13   7          0.10         -0.38         2.48 o
   3 -13   7         33.02         34.63         3.40 o
   4 -13   7         55.12         49.07         4.18 o
   5 -13   7         11.13          4.53         2.73 o
   6 -13   7        129.92         53.31        28.91 o
   7 -13   7        351.77        374.22        15.69 o
   8 -13   7       1056.75       1204.91        22.46 o
   9 -13   7        149.74        151.51         5.90 o
  10 -13   7          0.00         -0.42         0.95 o
  -7 -12   7        167.44        145.92        23.24 o
  -6 -12   7         49.55         53.66         4.51 o
  -5 -12   7        256.54        296.19         9.98 o
  -4 -12   7         99.92         97.41         8.08 o
  -3 -12   7         36.26         39.12         4.19 o
  -2 -12   7         74.05         78.32         5.15 o
  -1 -12   7       1257.68       1256.80        22.46 o
   0 -12   7         79.72         78.61         3.66 o
   1 -12   7         12.61          9.58         1.72 o
   2 -12   7        242.97        210.67         6.42 o
   3 -12   7         45.51         53.22         3.75 o
   4 -12   7          0.04          2.60         1.54 o
   5 -12   7        536.32        495.36        10.92 o
   6 -12   7        129.62        116.84         4.68 o
   7 -12   7        199.46        199.42         5.54 o
   8 -12   7          3.44          6.75         1.63 o
   9 -12   7         77.49         85.63         4.08 o
  10 -12   7         79.83         89.35         3.61 o
  11 -12   7          4.50          9.35         1.81 o
  -8 -11   7          1.91         -0.43         1.29 o
  -7 -11   7        115.37         93.87         4.75 o
  -6 -11   7         12.55         18.05         2.54 o
  -5 -11   7        158.65        158.67         6.11 o
  -4 -11   7        941.70        939.02        17.82 o
  -3 -11   7        343.04        354.25        10.02 o
  -2 -11   7          8.84         16.74         1.88 o
  -1 -11   7         13.38         17.96         1.97 o
   0 -11   7         10.74          9.63         1.67 o
   1 -11   7        154.07        154.80         5.41 o
   2 -11   7          1.84          0.42         1.21 o
   3 -11   7        135.30        133.02         5.28 o
   4 -11   7        232.88        245.04         6.01 o
   5 -11   7         26.16         28.38         2.05 o
   6 -11   7         15.56         16.80         1.84 o
   7 -11   7         84.41         90.82         4.22 o
   8 -11   7        218.91        219.20         6.89 o
   9 -11   7          2.94          3.09         1.31 o
  10 -11   7         23.79         30.21         2.96 o
  11 -11   7          7.59          8.42         1.71 o
  12 -11   7         19.00         14.69         1.99 o
  -9 -10   7         16.30         17.35         2.90 o
  -8 -10   7        119.75        153.63        10.34 o
  -7 -10   7        252.94        252.03         7.38 o
  -6 -10   7        147.65        158.28         4.94 o
  -5 -10   7        178.42        187.94         5.32 o
  -4 -10   7        444.87        476.05         9.84 o
  -3 -10   7        417.37        446.30         9.30 o
  -2 -10   7         20.77         23.28         2.75 o
  -1 -10   7        441.36        428.62         7.98 o
   0 -10   7          4.02          3.16         1.13 o
   1 -10   7        134.53        137.85         3.64 o
   2 -10   7        139.56        150.85         3.96 o
   3 -10   7        313.49        317.41         6.00 o
   4 -10   7        778.88        789.00        11.90 o
   5 -10   7        235.64        225.93         5.96 o
   6 -10   7          1.12          1.34         1.43 o
   7 -10   7        174.55        185.54         5.25 o
   8 -10   7          8.75          7.96         1.53 o
   9 -10   7          5.75          3.78         1.12 o
  10 -10   7        104.15        112.40         4.70 o
  11 -10   7         53.07         50.94         4.79 o
  12 -10   7         41.68         40.68         3.87 o
 -10  -9   7          0.50         -0.37         1.19 o
  -9  -9   7          3.69          3.66         1.32 o
  -8  -9   7        116.07        111.59         3.97 o
  -7  -9   7        235.64        251.53         7.37 o
  -6  -9   7         49.20         55.69         3.03 o
  -5  -9   7        408.76        443.65         9.46 o
  -4  -9   7       1067.35       1097.94        16.99 o
  -3  -9   7        235.22        255.27         6.78 o
  -2  -9   7       2043.12       2078.47        26.77 o
  -1  -9   7        305.65        335.65         7.12 o
   0  -9   7        366.32        372.05         5.67 o
   1  -9   7        362.43        370.81         5.72 o
   2  -9   7          8.10         12.24         1.26 o
   3  -9   7          5.80          9.14         1.40 o
   4  -9   7        256.57        263.42         5.93 o
   5  -9   7         37.62         43.59         2.37 o
   6  -9   7        246.60        264.16         6.42 o
   7  -9   7        141.28        141.55         3.86 o
   8  -9   7         22.01         19.95         1.77 o
   9  -9   7         25.89         27.80         2.47 o
  10  -9   7         75.85         87.20         4.15 o
  11  -9   7         15.42         13.61         1.78 o
  12  -9   7         44.88         40.02         4.17 o
 -10  -8   7        159.13        143.81         4.86 o
  -9  -8   7         29.03         15.89         1.93 o
  -8  -8   7         44.41         55.87         3.47 o
  -7  -8   7        248.73        225.56         6.70 o
  -6  -8   7         65.01         76.68         4.40 o
  -5  -8   7          0.39          2.56         1.37 o
  -4  -8   7        127.21        130.08         4.41 o
  -3  -8   7       1833.06       1838.86        20.63 o
  -2  -8   7        114.34        121.07         4.09 o
  -1  -8   7          2.81          5.43         1.39 o
   0  -8   7        478.29        506.27         7.59 o
   1  -8   7         82.36         86.34         2.31 o
   2  -8   7        121.22        132.77         3.61 o
   3  -8   7        359.93        362.41         5.72 o
   4  -8   7        103.51         88.33         2.91 o
   5  -8   7        136.17        130.14         3.96 o
   6  -8   7         42.69         44.44         2.73 o
   7  -8   7         20.77         15.45         1.51 o
   8  -8   7          8.51          5.76         1.34 o
   9  -8   7         51.47         55.18         3.33 o
  10  -8   7          3.52          3.53         1.05 o
  11  -8   7        111.61        118.99         4.87 o
  12  -8   7         18.81         18.38         3.14 o
 -11  -7   7         15.90         16.75         3.26 o
 -10  -7   7         35.14         31.24         3.35 o
  -9  -7   7          8.39          9.32         1.67 o
  -8  -7   7          0.01          0.61         1.59 o
  -7  -7   7        111.67        115.74         4.35 o
  -6  -7   7         15.20         18.74         1.90 o
  -5  -7   7        186.30        173.55         5.48 o
  -4  -7   7        279.58        277.73         6.81 o
  -3  -7   7       3039.07       2993.35        33.71 o
  -2  -7   7          8.75         11.18         1.37 o
  -1  -7   7        251.02        258.49         4.99 o
   0  -7   7        219.10        233.92         5.29 o
   1  -7   7        145.98        191.34         4.62 o
   2  -7   7       2169.48       2272.96        26.45 o
   3  -7   7         52.70         51.62         2.07 o
   4  -7   7        149.55        142.59         3.62 o
   5  -7   7         94.08        100.25         3.19 o
   6  -7   7         64.14         65.71         2.55 o
   7  -7   7        670.52        676.50        10.49 o
   8  -7   7         59.58         60.31         2.81 o
   9  -7   7         77.58         80.70         3.57 o
  10  -7   7          9.17         14.46         1.41 o
  11  -7   7        270.34        284.05         6.96 o
  12  -7   7         86.47         78.38        18.10 o
 -12  -6   7         47.37         31.10         2.10 o
 -11  -6   7         35.90         40.66         2.36 o
 -10  -6   7         56.72         58.56         3.26 o
  -9  -6   7        285.17        291.34         7.20 o
  -8  -6   7         37.49         34.29         2.15 o
  -7  -6   7        315.00        292.51         6.37 o
  -6  -6   7       1170.87       1167.19        19.06 o
  -5  -6   7        956.79        970.46        14.96 o
  -4  -6   7        703.59        693.51        10.60 o
  -3  -6   7         38.83         34.01         2.43 o
  -2  -6   7        176.36        161.83         5.46 o
  -1  -6   7        647.17        589.23         9.83 o
   0  -6   7       1674.92       1720.15        17.24 o
   1  -6   7        362.15        353.42         6.29 o
   2  -6   7        299.72        276.87         5.65 o
   3  -6   7         11.22         11.77         1.68 o
   4  -6   7       1501.88       1453.31        24.33 o
   5  -6   7         17.05         18.25         1.44 o
   6  -6   7         88.62        100.58         2.85 o
   7  -6   7        790.43        761.13        10.94 o
   8  -6   7        135.65        128.09         4.66 o
   9  -6   7        712.51        717.91        13.74 o
  10  -6   7         59.50         56.22         3.15 o
  11  -6   7          6.67          2.50         1.77 o
  12  -6   7          4.35          1.57         2.54 o
 -12  -5   7         41.05         30.02         2.69 o
 -11  -5   7        255.65        240.32         5.74 o
 -10  -5   7        167.58        180.07         5.17 o
  -9  -5   7         39.79         38.88         2.34 o
  -8  -5   7         13.97         12.84         1.62 o
  -7  -5   7        162.16        150.28         3.91 o
  -6  -5   7        494.08        533.59         8.70 o
  -5  -5   7        167.96        173.77         5.58 o
  -4  -5   7       1670.97       1763.48        21.53 o
  -3  -5   7        565.13        589.06         9.30 o
  -2  -5   7        215.87        218.48         4.59 o
  -1  -5   7       3772.95       3811.79        35.94 o
   0  -5   7         50.69         49.73         1.83 o
   1  -5   7        396.81        370.70         6.05 o
   2  -5   7       3861.60       3809.99        45.35 o
   3  -5   7         43.15         49.15         2.78 o
   4  -5   7         18.29         20.33         1.63 o
   5  -5   7        422.70        464.80         7.26 o
   6  -5   7         34.62         33.24         1.76 o
   7  -5   7          0.72          3.82         1.56 o
   8  -5   7         59.32         59.71         3.02 o
   9  -5   7         85.38         94.40         3.82 o
  10  -5   7        177.19        193.04         5.57 o
  11  -5   7         18.80         20.58         2.55 o
  12  -5   7         39.70         18.01         3.51 o
 -13  -4   7         52.82         41.67         2.62 o
 -12  -4   7          0.05          2.08         1.27 o
 -11  -4   7         75.51        100.55         4.21 o
 -10  -4   7        449.01        421.82         8.16 o
  -9  -4   7        135.86        136.12         5.50 o
  -8  -4   7        150.23        152.18         4.32 o
  -7  -4   7       1549.74       1599.37        18.47 o
  -6  -4   7        245.85        214.55         4.98 o
  -5  -4   7        649.47        678.60        10.78 o
  -4  -4   7        435.33        426.56         6.91 o
  -3  -4   7        660.11        688.60         8.88 o
  -2  -4   7         77.26         54.82         2.61 o
  -1  -4   7        850.72        740.97         9.36 o
   0  -4   7        264.19        299.82         4.51 o
   1  -4   7       1166.74       1237.03        13.14 o
   2  -4   7       2343.08       2567.61        29.87 o
   3  -4   7        242.93        257.17         6.37 o
   4  -4   7       3452.69       3569.29        46.25 o
   5  -4   7        198.66        178.71         4.66 o
   6  -4   7          2.01          2.38         1.09 o
   7  -4   7        315.95        322.81         6.88 o
   8  -4   7        626.32        582.66         9.87 o
   9  -4   7        654.40        644.50         9.40 o
  10  -4   7        701.41        716.31        13.31 o
  11  -4   7         31.17         32.66         3.03 o
 -13  -3   7         22.18         29.57         2.44 o
 -12  -3   7         73.67         85.84         5.70 o
 -11  -3   7         10.43         13.59         1.98 o
 -10  -3   7         14.96         18.60         1.72 o
  -9  -3   7        198.96        238.68         6.72 o
  -8  -3   7         66.65         82.88         3.00 o
  -7  -3   7        331.43        323.75         6.93 o
  -6  -3   7        249.76        280.56         6.03 o
  -5  -3   7        404.95        365.44         6.37 o
  -4  -3   7        344.44        358.82         5.97 o
  -3  -3   7        163.79        140.97         3.59 o
  -2  -3   7         74.05         53.17         2.21 o
  -1  -3   7       5697.60       5564.89        50.52 o
   0  -3   7       3238.71       3388.52        30.55 o
   1  -3   7        172.57        192.82         3.74 o
   2  -3   7         20.93         52.23         2.37 o
   3  -3   7          8.48         14.52         1.48 o
   4  -3   7        130.13        107.22         4.59 o
   5  -3   7         63.11         71.59         3.11 o
   6  -3   7        167.64        165.69         4.54 o
   7  -3   7        436.31        456.02         8.02 o
   8  -3   7         30.94         31.56         2.50 o
   9  -3   7          6.78         10.15         1.33 o
  10  -3   7         66.55         72.69         3.29 o
  11  -3   7          7.36          6.69         2.18 o
  12  -3   7        131.68        142.96         8.10 o
 -14  -2   7        163.51        153.27        15.63 o
 -13  -2   7         16.33         16.11         3.04 o
 -12  -2   7        434.45        473.36        12.17 o
 -11  -2   7        446.47        453.88         8.89 o
 -10  -2   7        190.77        184.78         5.32 o
  -9  -2   7         88.09         76.18         3.59 o
  -8  -2   7          9.02          8.01         1.32 o
  -7  -2   7        136.18        137.69         4.39 o
  -6  -2   7       1693.77       1653.38        20.69 o
  -5  -2   7         26.57         24.50         1.56 o
  -4  -2   7        219.58        246.38         5.38 o
  -3  -2   7       3416.78       3577.59        34.72 o
  -2  -2   7       1134.28       1279.57        12.43 o
  -1  -2   7        136.01        104.75         2.57 o
   0  -2   7       2936.41       3095.67        27.74 o
   1  -2   7        201.78        232.22         5.20 o
   2  -2   7       1266.93       1389.18        16.63 o
   3  -2   7          8.60         26.09         2.13 o
   4  -2   7          4.30         11.27         1.67 o
   5  -2   7       3106.65       3044.79        34.63 o
   6  -2   7         33.47         41.44         2.22 o
   7  -2   7        432.03        442.92         7.92 o
   8  -2   7        140.28        152.32         4.23 o
   9  -2   7          1.49          1.73         1.29 o
  10  -2   7          0.02          1.96         1.30 o
  11  -2   7         27.25         24.35         4.26 o
  12  -2   7         26.84         20.86         2.48 o
 -15  -1   7         13.53         10.88         2.36 o
 -14  -1   7         78.30         78.84         5.42 o
 -13  -1   7          3.71          2.18         2.23 o
 -12  -1   7        109.05        107.46         5.48 o
 -11  -1   7         58.37         73.60         3.29 o
 -10  -1   7         68.91         68.22         2.89 o
  -9  -1   7        230.28        208.21         4.38 o
  -8  -1   7          0.05          2.71         1.02 o
  -7  -1   7        861.94        796.54        21.96 o
  -6  -1   7        193.91        186.70         4.65 o
  -5  -1   7         66.17         70.81         2.53 o
  -4  -1   7       2426.32       2391.17        24.99 o
  -3  -1   7      13147.93      13956.89       126.47 o
  -2  -1   7          2.46          9.30         0.89 o
  -1  -1   7        120.86        123.21         2.87 o
   0  -1   7        290.17        273.08         5.29 o
   1  -1   7       2235.16       2213.11        24.99 o
   2  -1   7        236.21        230.47         5.01 o
   3  -1   7          3.17          4.35         1.40 o
   4  -1   7        580.83        604.23        10.11 o
   5  -1   7         50.17         51.38         2.36 o
   6  -1   7        691.90        650.58         9.22 o
   7  -1   7        290.03        286.76         7.06 o
   8  -1   7        129.05        117.58         3.81 o
   9  -1   7         72.39         79.01         5.94 o
  10  -1   7        132.78        119.97         8.17 o
  11  -1   7        330.04        280.01        80.34 o
 -15   0   7         52.40         45.88         5.08 o
 -14   0   7         38.06         29.86         3.45 o
 -13   0   7        207.78        227.45         9.74 o
 -12   0   7        125.01        133.81         5.01 o
 -11   0   7          0.46          0.66         1.32 o
 -10   0   7       1062.97       1071.24        15.11 o
  -9   0   7        290.51        289.58         5.72 o
  -8   0   7        226.48        233.47         5.07 o
  -7   0   7        821.55        805.02        14.12 o
  -6   0   7         90.99        116.36         4.16 o
  -5   0   7       1431.56       1524.76        21.27 o
  -4   0   7       4364.25       4338.65        44.68 o
  -3   0   7        669.79        561.52         7.80 o
  -2   0   7       1633.62       1505.42        16.68 o
  -1   0   7        289.54        332.91         8.33 o
   0   0   7          7.42          3.23         0.87 o
   1   0   7       2907.53       2966.59        31.67 o
   2   0   7        477.89        468.12         7.37 o
   3   0   7          2.27          2.18         1.18 o
   4   0   7        157.28        123.09         3.75 o
   5   0   7         42.38         40.31         2.24 o
   6   0   7        142.80        130.49         3.70 o
   7   0   7        373.05        372.85         7.50 o
   8   0   7         40.36         40.62         3.13 o
   9   0   7        187.20        182.00         7.01 o
  10   0   7        353.22        325.42        11.01 o
  11   0   7          0.57          2.12         0.99 o
 -15   1   7        224.45         85.47       126.49 o
 -14   1   7         17.92         10.56         3.17 o
 -13   1   7         41.52         39.13         3.78 o
 -12   1   7         20.63         20.88         2.29 o
 -11   1   7          7.90          7.94         1.63 o
 -10   1   7         80.63         72.08         3.17 o
  -9   1   7        177.87        176.19         4.26 o
  -8   1   7       1200.81       1214.99        19.01 o
  -7   1   7        185.49        209.12        10.15 o
  -6   1   7        608.74        640.68        15.61 o
  -5   1   7         18.66         31.86         3.66 o
  -4   1   7        515.91        521.26         8.62 o
  -3   1   7      12623.48      12868.94       345.77 o
  -2   1   7        443.47        412.46         9.01 o
  -1   1   7       1250.00       1157.48        17.69 o
   0   1   7          7.25         13.58         2.20 o
   1   1   7        202.27        186.25         4.32 o
   2   1   7         86.69        115.78         2.86 o
   3   1   7        316.92        305.78         6.99 o
   4   1   7         32.12         29.89         1.82 o
   5   1   7        122.34        101.26         3.28 o
   6   1   7         74.17         78.08         3.20 o
   7   1   7        631.51        638.87        10.19 o
   8   1   7        195.60        206.77         7.78 o
   9   1   7        247.82        274.64         8.08 o
  10   1   7          0.55          0.86         0.96 o
 -16   2   7         69.24         73.27         5.32 o
 -15   2   7         12.28         13.63         2.59 o
 -14   2   7        316.36        351.50        16.77 o
 -13   2   7          3.32          1.21         1.79 o
 -12   2   7        357.76        370.19         8.45 o
 -11   2   7        143.83        151.81         4.15 o
 -10   2   7       2010.06       1962.98        23.57 o
  -9   2   7          9.39         12.32         1.48 o
  -8   2   7        179.70        167.17         4.96 o
  -7   2   7        199.88        211.72        11.90 o
  -6   2   7        370.13        382.62         9.34 o
  -5   2   7        216.40        223.39        10.91 o
  -4   2   7        600.00        672.11        12.10 o
  -3   2   7        566.36        554.43         9.10 o
  -2   2   7         35.02         30.67         2.41 o
  -1   2   7       1150.24       1188.57        20.58 o
   0   2   7       3932.69       4160.38        55.83 o
   1   2   7        195.02        184.02         4.26 o
   2   2   7         13.74          5.76         0.99 o
   3   2   7          3.02          7.48         1.07 o
   4   2   7        434.73        430.38         7.70 o
   5   2   7         20.06         24.17         2.01 o
   6   2   7        105.81        107.97         3.91 o
   7   2   7        857.42        863.38        19.21 o
   8   2   7          1.31          0.31         1.18 o
   9   2   7         95.10        100.35         3.98 o
  10   2   7         33.87         39.51         4.93 o
 -16   3   7         26.53         20.92         3.08 o
 -15   3   7          0.70          1.36         1.87 o
 -14   3   7         21.33         24.56         3.12 o
 -13   3   7         41.47         39.03         3.18 o
 -12   3   7        176.41        174.52         5.66 o
 -11   3   7       1463.10       1483.74        20.91 o
 -10   3   7       2746.60       2710.14        35.68 o
  -9   3   7        516.50        560.42        11.32 o
  -8   3   7         72.59         62.25         2.77 o
  -7   3   7        145.49        167.17         7.17 o
  -6   3   7        454.48        479.77        12.48 o
  -5   3   7         72.07         58.61         2.49 o
  -4   3   7        794.95        724.81        14.97 o
  -3   3   7        882.14        906.99        13.23 o
  -2   3   7          4.83          4.01         1.03 o
  -1   3   7          8.86          7.96         1.73 o
   0   3   7       1189.90       1179.51        27.71 o
   1   3   7         71.74         85.78         2.95 o
   2   3   7         58.81         55.46         2.09 o
   3   3   7        220.69        252.29         5.38 o
   4   3   7        149.61        172.75         5.27 o
   5   3   7        687.26        703.60        11.74 o
   6   3   7         36.75         37.83         2.36 o
   7   3   7         14.34          9.33         1.94 o
   8   3   7         86.43         34.34        23.26 o
   9   3   7          5.35          6.01         1.61 o
 -16   4   7         31.22         25.33         3.45 o
 -15   4   7         18.02         25.08         3.27 o
 -14   4   7        156.35        173.33         6.63 o
 -13   4   7        116.11        120.11         4.62 o
 -12   4   7        154.41        166.72         5.83 o
 -11   4   7        191.06        196.25         6.12 o
 -10   4   7        108.01        101.10         4.33 o
  -9   4   7        596.18        604.84         9.76 o
  -8   4   7        607.75        614.12        10.49 o
  -7   4   7        992.01        998.60        21.53 o
  -6   4   7       1756.85       1821.00        32.96 o
  -5   4   7        265.92        248.32         6.00 o
  -4   4   7         44.39         39.11         2.43 o
  -3   4   7        160.08        158.06         5.15 o
  -2   4   7        381.31        370.16        11.89 o
  -1   4   7          0.96          4.38         1.58 o
   0   4   7          4.58          7.10         1.71 o
   1   4   7        897.16        997.91        12.60 o
   2   4   7        260.96        253.48         4.59 o
   3   4   7          3.61          5.24         1.35 o
   4   4   7          5.58          5.10         1.42 o
   5   4   7        108.98        101.15         4.54 o
   6   4   7         51.33         51.96         3.66 o
   7   4   7          9.68          5.00         2.48 o
   8   4   7         39.08         13.49         9.99 o
   9   4   7         20.72         25.28         3.11 o
 -16   5   7        127.20        146.29         7.86 o
 -15   5   7         67.60         81.43         7.80 o
 -14   5   7         24.52         27.52         2.85 o
 -13   5   7          0.23          0.04         1.57 o
 -12   5   7        319.87        330.71         8.92 o
 -11   5   7       1680.30       1657.50        28.76 o
 -10   5   7        113.52        112.70         4.43 o
  -9   5   7        272.10        256.29         6.63 o
  -8   5   7        148.91        161.45         5.37 o
  -7   5   7         86.70        102.54         3.36 o
  -6   5   7         57.46         82.28         4.40 o
  -5   5   7          2.96          1.94         1.89 o
  -4   5   7        110.01        115.06         4.03 o
  -3   5   7        435.49        397.41         8.86 o
  -2   5   7         10.26         11.19         1.75 o
  -1   5   7        106.63        101.09         3.92 o
   0   5   7         28.96         23.71         1.67 o
   1   5   7        726.58        733.09         9.47 o
   2   5   7        112.07        107.75         3.45 o
   3   5   7        762.05        787.82        11.61 o
   4   5   7        457.14        468.21        12.43 o
   5   5   7         66.19         61.18         2.97 o
   6   5   7         16.40         19.60         2.08 o
   7   5   7          5.72          4.58         2.17 o
   8   5   7          3.72          2.50         1.51 o
 -15   6   7         67.28         63.38         4.00 o
 -14   6   7         78.94         72.50         4.59 o
 -13   6   7        266.79        275.81         7.26 o
 -12   6   7         12.09          4.85         1.75 o
 -11   6   7         56.05         81.30         3.66 o
 -10   6   7         36.56         46.11         2.88 o
  -9   6   7          5.01          3.11         1.21 o
  -8   6   7        100.93         80.34         2.99 o
  -7   6   7       1800.70       1697.65        27.43 o
  -6   6   7         91.01        127.68         5.09 o
  -5   6   7        769.66        744.30        12.91 o
  -4   6   7       1833.58       1764.86        24.72 o
  -3   6   7         16.28         22.22         3.20 o
  -2   6   7          0.37          0.76         0.97 o
  -1   6   7        512.98        475.14         6.76 o
   0   6   7         10.91         17.20         1.32 o
   1   6   7        241.78        207.32         4.91 o
   2   6   7         86.46         80.20         3.25 o
   3   6   7        499.24        519.84         9.79 o
   4   6   7         16.80          8.79         1.73 o
   5   6   7        109.92        107.90         4.32 o
   6   6   7          1.29          1.65         1.03 o
   7   6   7         12.66         15.76         2.36 o
 -15   7   7         66.99         66.19         5.41 o
 -14   7   7         85.20         88.57         4.36 o
 -13   7   7          6.05          5.25         1.68 o
 -12   7   7        348.71        308.68         9.59 o
 -11   7   7         19.86          9.75         1.61 o
 -10   7   7        119.86        155.62         6.42 o
  -9   7   7         33.08         32.49         2.11 o
  -8   7   7        412.23        379.78         7.37 o
  -7   7   7       2136.98       2112.64        27.00 o
  -6   7   7        110.51        115.40         3.99 o
  -5   7   7         44.94         51.47         2.74 o
  -4   7   7        890.73        925.63        17.00 o
  -3   7   7        523.34        496.95         9.94 o
  -2   7   7        256.90        244.24         4.80 o
  -1   7   7         41.28         46.63         2.05 o
   0   7   7         55.99         48.33         2.44 o
   1   7   7        106.55        113.79         3.65 o
   2   7   7         62.00         65.02         3.31 o
   3   7   7         19.24         21.36         2.16 o
   4   7   7          6.65          9.98         2.03 o
   5   7   7         12.57          3.73         3.84 o
   6   7   7        158.59        186.94         6.71 o
   7   7   7          0.28          1.03         1.21 o
 -15   8   7         43.08         37.76         3.52 o
 -14   8   7        127.33        148.22         8.28 o
 -13   8   7        355.82        380.20        12.19 o
 -12   8   7        149.36        133.09         5.48 o
 -11   8   7        190.07        239.56         7.96 o
 -10   8   7         22.82         34.39         2.56 o
  -9   8   7        132.57        123.73         4.54 o
  -8   8   7        122.21        122.44         3.92 o
  -7   8   7        428.89        409.13        10.00 o
  -6   8   7          9.26         11.85         1.99 o
  -5   8   7         24.75         24.29         2.38 o
  -4   8   7        239.31        257.81         6.21 o
  -3   8   7         26.46         25.13         1.93 o
  -2   8   7         26.95         26.92         1.94 o
  -1   8   7        386.02        362.80         6.42 o
   0   8   7         45.69         36.65         2.62 o
   1   8   7          1.29          4.54         1.39 o
   2   8   7          6.37          8.87         1.64 o
   3   8   7        491.79        501.78        10.19 o
   4   8   7         41.34         50.10         3.47 o
   5   8   7          8.31          3.97         1.16 o
   6   8   7          7.31          4.52         1.66 o
 -15   9   7         64.61         67.37         4.41 o
 -14   9   7        194.11        195.46        10.34 o
 -13   9   7        255.21        247.19         8.90 o
 -12   9   7         23.31         18.77         4.19 o
 -11   9   7          0.25          1.35         1.32 o
 -10   9   7        207.38        249.10         6.55 o
  -9   9   7        174.93        169.39         4.86 o
  -8   9   7        120.25        108.21         4.60 o
  -7   9   7        390.87        388.34        10.82 o
  -6   9   7        143.12        140.81         4.63 o
  -5   9   7        146.75        129.25         5.13 o
  -4   9   7        103.96         87.08         3.64 o
  -3   9   7        138.58        145.24         4.97 o
  -2   9   7       1048.48       1003.65        16.40 o
  -1   9   7          5.95         11.98         1.73 o
   0   9   7         11.27          5.85         1.45 o
   1   9   7        115.48         90.38         4.25 o
   2   9   7        110.65        110.48         3.98 o
   3   9   7        121.11         52.61        27.19 o
   4   9   7        248.74        266.96        28.71 o
   5   9   7         12.54         11.46         2.57 o
 -14  10   7          1.57          4.17         1.32 o
 -13  10   7        171.99        189.09         7.06 o
 -12  10   7         19.89         30.93         3.45 o
 -11  10   7        146.83        142.28         5.32 o
 -10  10   7        395.76        389.87        10.97 o
  -9  10   7        699.07        678.23        11.65 o
  -8  10   7         44.04         44.07         3.30 o
  -7  10   7         83.66         92.27         3.96 o
  -6  10   7        366.98        361.49         8.52 o
  -5  10   7       1072.41       1112.68        19.86 o
  -4  10   7         49.59         43.93         2.67 o
  -3  10   7          8.09          5.55         1.63 o
  -2  10   7        103.67         96.34         3.91 o
  -1  10   7        365.98        390.82         9.38 o
   0  10   7         62.72         65.27         3.85 o
   1  10   7        537.65        161.09       141.48 o
   2  10   7         14.38          2.52         3.64 o
   3  10   7          1.45          0.63         2.93 o
   4  10   7          0.47         -0.22         0.99 o
 -14  11   7          3.49          2.60         2.42 o
 -13  11   7          7.93          1.90         3.37 o
 -12  11   7         24.15          2.44        11.61 o
 -11  11   7         31.00         34.47         5.92 o
 -10  11   7          3.59          1.26         2.33 o
  -9  11   7         79.64         90.81         6.37 o
  -8  11   7         34.49         37.52         3.86 o
  -7  11   7        118.18        107.80         5.29 o
  -6  11   7        104.02         94.82         4.20 o
  -5  11   7        226.65        241.57         6.09 o
  -4  11   7         99.46         87.57         3.85 o
  -3  11   7          0.38         -0.31         0.97 o
  -2  11   7        196.00        206.39         6.68 o
  -1  11   7        110.80         34.64        26.38 o
   0  11   7         28.17         20.29         2.50 o
   1  11   7         23.26         22.69         2.27 o
   2  11   7         72.55         49.67         3.85 o
 -14  12   7         12.56         14.87         2.60 o
 -13  12   7         79.89         85.11         7.31 o
 -12  12   7          2.06         11.28         2.67 o
 -11  12   7         10.61         18.86         4.96 o
 -10  12   7        190.47        198.40        17.65 o
  -9  12   7        542.62        588.24        16.19 o
  -8  12   7        128.33        136.34         6.58 o
  -7  12   7         81.13         76.81         4.99 o
  -6  12   7        252.75        299.31         8.15 o
  -5  12   7        149.36        150.51         5.01 o
  -4  12   7         42.04         42.51         3.16 o
  -3  12   7        337.64        343.66         9.90 o
  -2  12   7          3.12          3.36         1.44 o
  -1  12   7        154.33        134.33         8.32 o
   0  12   7        276.67        326.91        11.60 o
   1  12   7         17.79         17.53         3.02 o
 -13  13   7        326.12        285.26        12.39 o
 -12  13   7        280.63        307.71        10.45 o
 -11  13   7         14.69         18.34         2.99 o
 -10  13   7          0.99          2.24         2.84 o
  -9  13   7          0.01          0.79         2.43 o
  -8  13   7         31.22         22.82         3.35 o
  -7  13   7        152.60        176.18         9.33 o
  -6  13   7        382.07        401.71        16.36 o
  -5  13   7          6.04          3.32         1.48 o
  -4  13   7          0.40         -1.53         2.05 o
  -3  13   7         30.97         22.56         3.20 o
  -2  13   7         26.93         36.44         3.73 o
  -1  13   7         63.44         77.87         4.50 o
 -11  14   7         48.37         41.37         5.89 o
 -10  14   7         46.78         42.83         3.40 o
  -9  14   7        260.32        273.99         9.77 o
  -8  14   7         77.43         68.46         4.59 o
  -7  14   7          0.93         -0.49         1.47 o
  -6  14   7          6.86          4.22         2.05 o
  -5  14   7         46.97         64.44         4.59 o
  -4  14   7         41.35         48.70         3.66 o
  -3  14   7          5.35          1.47         1.05 o
  -8  15   7         87.24         22.91         3.26 o
   1 -16   8         48.62         46.77         2.87 o
   2 -16   8         40.94         37.11         2.84 o
   3 -16   8          3.60          1.97         0.92 o
   4 -16   8          0.00         -0.02         1.00 o
   5 -16   8         68.00         54.30         9.19 o
  -2 -15   8         16.28         12.12         3.54 o
  -1 -15   8          8.13          8.78         1.71 o
   0 -15   8         21.70         12.19         1.65 o
   1 -15   8         10.62          9.77         1.73 o
   2 -15   8         63.91         52.97         2.88 o
   3 -15   8        149.58        152.55         5.78 o
   4 -15   8        124.00        126.47         5.13 o
   5 -15   8         28.04         22.73         2.21 o
   6 -15   8        105.93         96.55         4.07 o
   7 -15   8         14.78         10.12         2.42 o
  -4 -14   8         47.59         56.41         5.20 o
  -3 -14   8         41.55         41.86         3.63 o
  -2 -14   8          5.09          6.49         1.47 o
  -1 -14   8         56.98         57.98         3.31 o
   0 -14   8         47.84         47.60         2.87 o
   1 -14   8        457.70        487.34        10.47 o
   2 -14   8          7.34          9.12         2.31 o
   3 -14   8         20.52         24.12         2.62 o
   4 -14   8          3.35          4.47         2.00 o
   5 -14   8        104.38        119.32         5.25 o
   6 -14   8         15.07         17.57         3.00 o
   7 -14   8         23.80         35.40         3.89 o
   8 -14   8        146.55        134.58         5.85 o
   9 -14   8         63.68         62.08         5.62 o
  -5 -13   8        166.88        161.86         8.90 o
  -4 -13   8        184.24        177.96         6.73 o
  -3 -13   8          6.87          9.49         1.94 o
  -2 -13   8         18.47          9.06         4.48 o
  -1 -13   8          4.77         11.37         1.92 o
   0 -13   8          0.09          0.19         0.77 o
   1 -13   8        652.64        657.67        15.75 o
   2 -13   8         32.65         15.76         5.95 o
   3 -13   8        148.38        162.69         5.57 o
   4 -13   8        142.52        162.10         5.55 o
   5 -13   8        140.23        129.14         4.79 o
   6 -13   8          1.94          2.32         1.23 o
   7 -13   8        396.66        463.81        11.39 o
   8 -13   8          2.80          1.62         0.97 o
   9 -13   8         26.13         17.18         2.09 o
  10 -13   8        117.52        108.87         7.86 o
  -7 -12   8         13.63         17.60         2.12 o
  -6 -12   8          1.48         -0.18         1.31 o
  -5 -12   8        188.06        201.95         8.10 o
  -4 -12   8         52.41         70.34         4.66 o
  -3 -12   8          2.32          2.03         1.25 o
  -2 -12   8         91.27         95.64         5.14 o
  -1 -12   8         61.31         60.04         3.78 o
   0 -12   8         16.26         19.85         2.08 o
   1 -12   8          6.56          5.09         1.49 o
   2 -12   8        105.73         89.71         4.30 o
   3 -12   8          5.13          3.65         1.61 o
   4 -12   8          1.20          0.64         1.50 o
   5 -12   8        131.53        125.45         5.11 o
   6 -12   8          1.30          4.26         1.71 o
   7 -12   8         44.38         44.43         3.45 o
   8 -12   8          0.00          3.02         1.81 o
   9 -12   8        221.68        234.46         6.47 o
  10 -12   8         20.82         16.55         1.60 o
  -8 -11   8         42.70         31.97         2.91 o
  -7 -11   8         87.21         98.31         5.82 o
  -6 -11   8         68.28         21.36        19.31 o
  -5 -11   8        752.29        754.10        17.38 o
  -4 -11   8        670.44        702.29        13.31 o
  -3 -11   8        146.08        147.60         4.84 o
  -2 -11   8        501.88        525.19         9.41 o
  -1 -11   8         15.11         21.88         1.88 o
   0 -11   8          0.02         -0.83         1.20 o
   1 -11   8          9.40          8.60         1.45 o
   2 -11   8          3.89          2.96         1.42 o
   3 -11   8        120.46        118.08         4.14 o
   4 -11   8         93.24        101.12         3.55 o
   5 -11   8          6.96          9.27         1.40 o
   6 -11   8         17.74         16.09         1.74 o
   7 -11   8         40.26         46.90         2.69 o
   8 -11   8         19.19         14.35         1.77 o
   9 -11   8         19.98         25.40         2.38 o
  10 -11   8          1.84          4.81         1.15 o
  11 -11   8         93.32        102.12         4.85 o
  -9 -10   8         18.17         10.63         2.06 o
  -8 -10   8         69.84         14.32        16.94 o
  -7 -10   8          5.71          1.06         0.69 o
  -6 -10   8         83.49        104.86         4.31 o
  -5 -10   8        125.86        137.66         6.59 o
  -4 -10   8       1023.93       1073.28        17.60 o
  -3 -10   8        185.22        193.17         6.07 o
  -2 -10   8          7.38          9.60         1.74 o
  -1 -10   8        704.72        682.88        13.47 o
   0 -10   8         48.47         54.57         2.92 o
   1 -10   8         15.27         17.04         1.50 o
   2 -10   8         27.45         38.63         2.05 o
   3 -10   8        708.39        694.64         9.95 o
   4 -10   8          5.96          5.66         1.12 o
   5 -10   8         10.44          9.04         1.45 o
   6 -10   8         27.12         20.65         1.91 o
   7 -10   8        133.77        134.60         4.21 o
   8 -10   8         27.23         26.00         2.17 o
   9 -10   8          3.42          7.98         1.47 o
  10 -10   8          0.32         -0.64         1.59 o
  11 -10   8         16.85         18.20         3.39 o
 -10  -9   8         35.73         32.62         2.94 o
  -9  -9   8         16.26         25.38         3.44 o
  -8  -9   8        204.89        192.60         5.22 o
  -7  -9   8        158.38        172.37         5.23 o
  -6  -9   8        732.30        754.77        14.60 o
  -5  -9   8       1556.63       1604.86        25.69 o
  -4  -9   8        364.66        370.74         8.46 o
  -3  -9   8        158.17        161.12         4.68 o
  -2  -9   8         50.37         51.33         2.81 o
  -1  -9   8        499.02        505.60         8.63 o
   0  -9   8         35.87         31.59         1.86 o
   1  -9   8        212.22        227.13         4.44 o
   2  -9   8          2.01          0.19         0.85 o
   3  -9   8        763.15        794.80        10.86 o
   4  -9   8       1206.17       1192.20        14.60 o
   5  -9   8        956.45        958.52        13.21 o
   6  -9   8        310.80        320.47         6.52 o
   7  -9   8         61.32         59.50         2.43 o
   8  -9   8         12.18         13.86         1.60 o
   9  -9   8         23.93         28.56         2.31 o
  10  -9   8         27.71         25.51         2.38 o
  11  -9   8          0.01          0.03         1.31 o
  12  -9   8          7.78          0.91         1.45 o
 -10  -8   8        270.46        286.85         8.09 o
  -9  -8   8         59.62         64.91         2.90 o
  -8  -8   8          0.46          0.17         0.72 o
  -7  -8   8        311.68        322.19         8.08 o
  -6  -8   8        121.31        127.36         4.43 o
  -5  -8   8        307.52        303.25         7.80 o
  -4  -8   8        585.10        608.00        10.60 o
  -3  -8   8          2.89          5.02         1.41 o
  -2  -8   8         44.43         47.21         2.77 o
  -1  -8   8        175.31        180.45         4.65 o
   0  -8   8        803.40        845.95        10.03 o
   1  -8   8         12.36         20.81         1.61 o
   2  -8   8        581.15        586.64         7.73 o
   3  -8   8        481.04        434.48         7.30 o
   4  -8   8         64.77         68.05         2.60 o
   5  -8   8         25.11         33.40         2.40 o
   6  -8   8         11.15         15.23         1.95 o
   7  -8   8        147.33        163.27         5.25 o
   8  -8   8         33.55         36.69         2.31 o
   9  -8   8        245.60        246.10         6.69 o
  10  -8   8        199.25        227.84         7.93 o
  11  -8   8         36.33         26.79         2.95 o
  12  -8   8          0.56          1.33         1.51 o
 -11  -7   8         61.14         47.66         3.29 o
 -10  -7   8        144.13        173.53         6.47 o
  -9  -7   8        124.65        122.47         4.63 o
  -8  -7   8          2.11          0.81         1.41 o
  -7  -7   8         77.53         73.52         3.20 o
  -6  -7   8          2.09          4.49         1.37 o
  -5  -7   8         60.91         60.72         3.11 o
  -4  -7   8        949.37        981.81        15.04 o
  -3  -7   8          1.45          2.62         1.18 o
  -2  -7   8         15.80         24.52         2.00 o
  -1  -7   8         86.53         85.03         3.24 o
   0  -7   8       1828.80       1827.45        21.81 o
   1  -7   8          0.04          1.08         0.89 o
   2  -7   8       1098.12       1131.23        13.57 o
   3  -7   8        245.60        216.42         4.39 o
   4  -7   8        355.22        323.71         6.40 o
   5  -7   8        370.88        384.32         7.04 o
   6  -7   8        472.62        482.09         6.96 o
   7  -7   8        153.44        144.92         3.98 o
   8  -7   8          1.45          2.01         1.26 o
   9  -7   8        176.32        158.18         5.84 o
  10  -7   8        234.69        218.80         5.78 o
  11  -7   8         24.20         20.89         2.27 o
  12  -7   8         88.83         27.14         3.57 o
 -12  -6   8          2.22          0.48         1.33 o
 -11  -6   8        355.95        364.01        10.02 o
 -10  -6   8        265.82        265.85         7.07 o
  -9  -6   8        687.13        669.01        11.31 o
  -8  -6   8        199.06        197.00         5.58 o
  -7  -6   8        234.98        256.35         6.06 o
  -6  -6   8         76.54         86.04         3.30 o
  -5  -6   8         60.34         60.39         3.28 o
  -4  -6   8          6.22          3.73         1.11 o
  -3  -6   8        133.62        135.66         4.29 o
  -2  -6   8        797.12        809.55        11.76 o
  -1  -6   8       5755.77       6021.05        57.47 o
   0  -6   8        297.38        312.86         6.17 o
   1  -6   8        580.72        542.67         8.69 o
   2  -6   8        118.49        126.51         4.36 o
   3  -6   8        309.49        308.72         8.19 o
   4  -6   8        835.85        849.29        11.82 o
   5  -6   8        184.78        197.65         4.62 o
   6  -6   8        262.98        286.94         5.85 o
   7  -6   8        165.86        185.39         6.92 o
   8  -6   8        144.43        118.12         5.02 o
   9  -6   8         36.04         36.03         2.68 o
  10  -6   8         93.33         96.13         5.06 o
  11  -6   8        263.10        221.12        16.20 o
  12  -6   8          0.92         -0.24         1.39 o
 -13  -5   8         41.42         30.59         3.57 o
 -12  -5   8         57.02         54.92         3.80 o
 -11  -5   8         10.17         11.66         1.75 o
 -10  -5   8        897.31        910.47        14.43 o
  -9  -5   8         84.75         92.08         3.82 o
  -8  -5   8        218.77        199.07         5.12 o
  -7  -5   8         23.99         31.11         1.95 o
  -6  -5   8          0.02          2.75         0.96 o
  -5  -5   8         64.40         68.20         2.89 o
  -4  -5   8        858.69        942.30        16.21 o
  -3  -5   8        263.08        241.67         5.83 o
  -2  -5   8         45.88         61.40         2.36 o
  -1  -5   8       1353.62       1370.07        15.97 o
   0  -5   8        153.56        164.86         3.61 o
   1  -5   8         14.46         18.35         1.27 o
   2  -5   8          3.98          9.98         1.45 o
   3  -5   8        777.70        857.40        12.42 o
   4  -5   8       1546.60       1642.28        21.44 o
   5  -5   8        412.39        423.22         7.58 o
   6  -5   8        283.27        278.99         5.81 o
   7  -5   8         14.64         12.17         1.92 o
   8  -5   8        294.10        280.91         7.32 o
   9  -5   8         28.48         26.80         2.16 o
  10  -5   8        806.50        831.34        14.06 o
  11  -5   8         81.20         78.42         4.77 o
 -13  -4   8          3.89          3.07         1.25 o
 -12  -4   8        170.95        174.49         7.43 o
 -11  -4   8         35.97         39.52         3.46 o
 -10  -4   8        155.34        169.31         5.07 o
  -9  -4   8         10.71          8.44         1.43 o
  -8  -4   8          0.85          3.00         1.17 o
  -7  -4   8         14.99         28.02         1.71 o
  -6  -4   8       1738.72       1624.27        17.38 o
  -5  -4   8         57.49         70.53         2.82 o
  -4  -4   8          3.04          5.15         0.98 o
  -3  -4   8        376.84        450.22         8.06 o
  -2  -4   8        116.63        131.21         3.38 o
  -1  -4   8        430.84        428.83         7.47 o
   0  -4   8         73.47         78.57         2.15 o
   1  -4   8         29.48         25.12         1.52 o
   2  -4   8       1227.04       1353.11        22.93 o
   3  -4   8         13.79         11.71         2.50 o
   4  -4   8         23.07         20.24         1.77 o
   5  -4   8       1134.74       1082.39        19.73 o
   6  -4   8        354.77        396.64         6.99 o
   7  -4   8         23.42         25.56         1.85 o
   8  -4   8          0.81          2.36         1.17 o
   9  -4   8         37.31         47.30         2.47 o
  10  -4   8          6.99          4.17         1.63 o
  11  -4   8          0.29         -0.96         0.96 o
 -14  -3   8          6.86          4.98         1.27 o
 -13  -3   8         29.50         31.73         2.49 o
 -12  -3   8         28.88         31.91         3.71 o
 -11  -3   8         54.29         55.56         3.44 o
 -10  -3   8        117.94        107.72         4.29 o
  -9  -3   8         15.93         13.61         1.60 o
  -8  -3   8        518.89        537.43         8.37 o
  -7  -3   8        627.57        632.81         8.78 o
  -6  -3   8        239.78        211.85         4.79 o
  -5  -3   8        261.77        261.38         5.74 o
  -4  -3   8        153.67        141.82         3.63 o
  -3  -3   8       1194.16       1115.99        16.84 o
  -2  -3   8       2854.17       2748.34        28.76 o
  -1  -3   8       1117.98       1155.41        13.77 o
   0  -3   8      16295.41      16773.55       142.85 o
   1  -3   8        368.11        428.25         6.36 o
   2  -3   8       1314.21       1359.92        18.83 o
   3  -3   8         96.12        103.99         4.01 o
   4  -3   8          0.24          3.77         1.24 o
   5  -3   8          0.59          0.92         1.33 o
   6  -3   8        214.65        245.60         5.51 o
   7  -3   8        100.73        100.45         3.71 o
   8  -3   8        929.54        923.82        13.02 o
   9  -3   8        267.03        280.20         5.95 o
  10  -3   8          0.25          1.16         1.56 o
  11  -3   8          1.00          4.51         1.71 o
 -14  -2   8         58.10         74.84         6.95 o
 -13  -2   8        310.51        350.77         9.61 o
 -12  -2   8        590.18        638.72        18.14 o
 -11  -2   8        253.84        262.50         6.09 o
 -10  -2   8         23.03         15.08         1.77 o
  -9  -2   8          3.67          5.18         1.49 o
  -8  -2   8          7.84         11.22         1.62 o
  -7  -2   8        306.02        348.15         6.84 o
  -6  -2   8        888.34       1012.04        14.35 o
  -5  -2   8        650.44        697.89         9.78 o
  -4  -2   8          0.22          0.85         0.88 o
  -3  -2   8          0.21          1.56         0.83 o
  -2  -2   8       2052.07       2192.45        19.54 o
  -1  -2   8         10.63          8.37         0.99 o
   0  -2   8         70.89         56.59         1.85 o
   1  -2   8       1141.37       1139.72        12.39 o
   2  -2   8          0.05          1.90         1.02 o
   3  -2   8        303.66        274.20         6.59 o
   4  -2   8        511.39        482.69         7.99 o
   5  -2   8        897.72        902.63        12.69 o
   6  -2   8         11.25         14.61         1.53 o
   7  -2   8        214.93        201.75         4.79 o
   8  -2   8        153.41        151.78         3.95 o
   9  -2   8        408.06        431.73        11.60 o
  10  -2   8         38.95         38.63         2.84 o
  11  -2   8        145.44        103.60        13.36 o
 -15  -1   8        149.06        133.72         7.80 o
 -14  -1   8         43.31         47.09         6.04 o
 -13  -1   8         29.23         35.13         3.26 o
 -12  -1   8          0.26          1.09         1.52 o
 -11  -1   8        328.13        317.96         6.76 o
 -10  -1   8       1123.65       1098.64        18.08 o
  -9  -1   8        281.79        288.76         6.17 o
  -8  -1   8          7.10          8.52         1.35 o
  -7  -1   8        308.71        306.85         6.06 o
  -6  -1   8          1.96          1.77         0.79 o
  -5  -1   8       1666.92       1835.11        21.69 o
  -4  -1   8       7385.14       7980.35        78.42 o
  -3  -1   8          1.70         12.66         1.18 o
  -2  -1   8       1002.83       1099.78        11.22 o
  -1  -1   8        445.17        453.94         8.92 o
   0  -1   8          2.48          5.81         1.78 o
   1  -1   8       3078.73       3108.06        43.15 o
   2  -1   8         16.29         13.16         1.41 o
   3  -1   8        116.43        135.67         3.85 o
   4  -1   8       1249.07       1230.52        13.68 o
   5  -1   8        103.80        101.76         3.26 o
   6  -1   8       1145.73       1161.69        14.25 o
   7  -1   8        239.42        216.15         5.29 o
   8  -1   8          0.67          1.10         1.69 o
   9  -1   8        209.95        210.70         9.11 o
  10  -1   8         19.67         17.90         2.20 o
  11  -1   8         23.44         18.08         1.51 o
 -15   0   8         25.81         22.79         2.52 o
 -14   0   8         67.60         53.46         5.04 o
 -13   0   8        966.92        976.73        23.08 o
 -12   0   8         36.31         40.43         3.08 o
 -11   0   8        521.36        553.85         9.68 o
 -10   0   8       2712.58       2722.47        27.62 o
  -9   0   8        503.82        467.10         7.42 o
  -8   0   8        503.36        529.84         8.14 o
  -7   0   8        861.77        825.05        12.36 o
  -6   0   8         17.98          9.70         1.39 o
  -5   0   8       5539.16       5561.80        55.05 o
  -4   0   8        770.50        910.99        12.20 o
  -3   0   8       3077.86       3293.62        38.99 o
  -2   0   8       3561.30       3821.96        47.89 o
  -1   0   8          0.16          3.64         1.08 o
   0   0   8        234.08        259.62         8.80 o
   1   0   8       1019.74        961.77        13.39 o
   2   0   8        763.39        771.12        11.07 o
   3   0   8         77.80         75.45         3.04 o
   4   0   8         17.79         23.05         2.18 o
   5   0   8        846.58        848.57        11.75 o
   6   0   8        424.15        431.62         7.36 o
   7   0   8        619.18        639.46        11.69 o
   8   0   8         75.09         70.26         4.71 o
   9   0   8         27.41         26.39         2.98 o
  10   0   8         25.38         21.26         2.07 o
 -16   1   8         52.85         50.78         3.81 o
 -15   1   8         13.83         11.85         2.39 o
 -14   1   8          7.43          8.55         2.49 o
 -13   1   8         28.29         25.39         3.44 o
 -12   1   8         29.04         22.80         2.11 o
 -11   1   8        193.65        193.07         4.46 o
 -10   1   8         50.37         50.43         2.37 o
  -9   1   8       1041.16       1044.09        12.68 o
  -8   1   8       4424.29       4377.47        41.89 o
  -7   1   8        255.66        283.94         6.61 o
  -6   1   8          0.13          2.08         1.07 o
  -5   1   8         77.08         54.19         2.33 o
  -4   1   8       1325.61       1421.59        21.28 o
  -3   1   8        146.40        142.11         4.18 o
  -2   1   8        206.53        230.48         5.31 o
  -1   1   8       1871.04       1821.46        24.18 o
   0   1   8         41.22         39.83         2.16 o
   1   1   8       3376.55       3416.62        35.58 o
   2   1   8       3014.23       3086.80        28.14 o
   3   1   8          0.98          1.95         0.93 o
   4   1   8        433.66        408.01         6.89 o
   5   1   8         92.18         77.01         2.94 o
   6   1   8        224.88        230.09         5.64 o
   7   1   8        117.23        117.27         6.84 o
   8   1   8        104.75        118.86         6.18 o
   9   1   8          2.78          1.35         1.59 o
  10   1   8         47.19         44.80         3.10 o
 -16   2   8         29.19         26.60         3.39 o
 -15   2   8         44.18         51.50         6.11 o
 -14   2   8         15.96         13.71         3.75 o
 -13   2   8        247.41        248.64        10.40 o
 -12   2   8        668.11        672.48        12.05 o
 -11   2   8       1892.34       1948.72        24.72 o
 -10   2   8       3211.05       3114.57        44.21 o
  -9   2   8        252.25        253.39         5.59 o
  -8   2   8        198.04        179.21         4.87 o
  -7   2   8       1552.52       1583.23        37.53 o
  -6   2   8       1157.66       1208.69        24.20 o
  -5   2   8        432.91        417.12        13.40 o
  -4   2   8       1080.81       1040.01        19.91 o
  -3   2   8       1535.35       1689.04        22.48 o
  -2   2   8          2.98          2.25         1.03 o
  -1   2   8        682.50        682.86        12.80 o
   0   2   8        321.49        347.73         7.69 o
   1   2   8          0.86          0.44         0.97 o
   2   2   8         27.95         22.49         1.44 o
   3   2   8         14.16         11.77         1.24 o
   4   2   8        335.37        309.88         5.92 o
   5   2   8        272.63        288.42         6.21 o
   6   2   8         24.79         27.97         2.55 o
   7   2   8         19.93         22.81         3.27 o
   8   2   8          2.70          1.82         1.74 o
   9   2   8          0.17         -0.16         0.97 o
 -16   3   8        421.39        433.18        17.65 o
 -15   3   8          7.27          6.53         3.32 o
 -14   3   8         25.01         31.97         3.14 o
 -13   3   8        285.91        289.67         8.27 o
 -12   3   8        300.94        278.34         7.05 o
 -11   3   8        319.99        330.51         7.75 o
 -10   3   8        343.33        349.68         8.08 o
  -9   3   8         32.09         43.70         2.35 o
  -8   3   8        255.56        230.90         5.43 o
  -7   3   8        709.02        702.12        41.29 o
  -6   3   8         12.49          6.70         1.78 o
  -5   3   8          4.34          5.94         1.28 o
  -4   3   8        289.19        296.14        10.04 o
  -3   3   8        414.80        475.04         8.55 o
  -2   3   8        685.48        660.80        12.29 o
  -1   3   8       1091.08       1122.13        25.84 o
   0   3   8        494.97        464.37         8.18 o
   1   3   8        306.72        269.62         5.14 o
   2   3   8        135.96        122.78         3.48 o
   3   3   8         64.37         63.45         2.80 o
   4   3   8        503.65        513.59         9.47 o
   5   3   8        339.03        325.42         7.79 o
   6   3   8         62.30         56.83         3.64 o
   7   3   8         11.68          2.65         2.55 o
   8   3   8          1.15          3.97         1.39 o
   9   3   8         42.66         47.82         2.63 o
 -16   4   8          0.08          0.30         1.75 o
 -15   4   8          9.40         12.26         2.61 o
 -14   4   8        187.96        204.81         7.24 o
 -13   4   8         65.97         81.16         4.03 o
 -12   4   8          1.38          2.81         1.37 o
 -11   4   8        523.55        510.54        10.02 o
 -10   4   8         13.65         10.28         1.46 o
  -9   4   8         72.55         66.79         2.65 o
  -8   4   8          5.23          6.87         1.10 o
  -7   4   8         29.72         32.23         2.45 o
  -6   4   8         86.18         94.81         4.39 o
  -5   4   8        115.86        103.18         6.80 o
  -4   4   8        189.25        141.06         5.32 o
  -3   4   8       2790.27       2744.01        49.12 o
  -2   4   8        169.96        151.76         5.14 o
  -1   4   8         70.56         69.04         3.19 o
   0   4   8         36.93         40.62         2.20 o
   1   4   8         14.01         24.08         1.64 o
   2   4   8        389.30        440.23         6.91 o
   3   4   8        280.64        239.54         6.03 o
   4   4   8        433.39        455.50        10.95 o
   5   4   8        108.65        104.99         5.72 o
   6   4   8         97.68         84.85         3.47 o
   7   4   8          4.36          1.55         0.89 o
   8   4   8         93.12        120.70         5.81 o
 -15   5   8         90.56         73.10         5.92 o
 -14   5   8        209.84        214.94         7.55 o
 -13   5   8        108.71        115.19         4.62 o
 -12   5   8         11.75         25.61         3.08 o
 -11   5   8         13.29         10.79         1.79 o
 -10   5   8         28.89         25.56         2.78 o
  -9   5   8        366.01        368.96         7.84 o
  -8   5   8        165.80        170.15         4.24 o
  -7   5   8        440.51        461.05         7.63 o
  -6   5   8         39.00         29.97         2.55 o
  -5   5   8       3130.34       2918.71        61.63 o
  -4   5   8       1394.79       1358.41        20.60 o
  -3   5   8         80.91         88.88         5.54 o
  -2   5   8        138.44        138.50         4.34 o
  -1   5   8       1291.83       1434.48        17.02 o
   0   5   8        348.33        294.67         5.65 o
   1   5   8       1720.31       1680.42        18.59 o
   2   5   8        226.19        220.09         5.71 o
   3   5   8         25.22         28.72         2.13 o
   4   5   8         11.20         16.42         2.06 o
   5   5   8        350.25        379.36        13.36 o
   6   5   8          7.96          3.85         1.54 o
   7   5   8          7.47         10.25         1.99 o
   8   5   8         72.76         34.46         3.08 o
 -15   6   8         65.93         74.44         4.89 o
 -14   6   8         30.59         33.96         2.95 o
 -13   6   8        308.57        272.37         8.75 o
 -12   6   8        221.79        192.88         7.83 o
 -11   6   8        654.58        615.19        14.57 o
 -10   6   8          4.79         12.19         1.81 o
  -9   6   8        249.06        219.41         5.53 o
  -8   6   8         38.78         35.78         1.91 o
  -7   6   8       1009.90        982.51        15.84 o
  -6   6   8         15.85         19.96         2.17 o
  -5   6   8        158.36        165.47         4.97 o
  -4   6   8       1203.54       1214.54        16.89 o
  -3   6   8         70.31         70.16         2.96 o
  -2   6   8       1176.63       1170.80        14.93 o
  -1   6   8         55.09         61.92         2.46 o
   0   6   8        204.15        213.99         4.38 o
   1   6   8         90.18        102.06         4.22 o
   2   6   8       1348.15       1293.02        16.41 o
   3   6   8        495.10        478.69         9.44 o
   4   6   8        454.60        500.34         9.63 o
   5   6   8          5.32          6.72         1.69 o
   6   6   8         52.10         55.14         5.77 o
   7   6   8          7.26          4.35         1.75 o
 -15   7   8          0.48          4.78         2.90 o
 -14   7   8          0.29          1.34         1.57 o
 -13   7   8         64.27         77.21         3.61 o
 -12   7   8          0.02          0.96         1.35 o
 -11   7   8          1.89          1.43         1.31 o
 -10   7   8         12.91          9.13         1.76 o
  -9   7   8       1790.33       1731.32        31.77 o
  -8   7   8          2.92          3.65         1.35 o
  -7   7   8         11.19          8.27         1.48 o
  -6   7   8         37.97         48.36         2.66 o
  -5   7   8        181.23        186.26         5.05 o
  -4   7   8        315.26        306.01         9.61 o
  -3   7   8         14.16         15.91         1.72 o
  -2   7   8         17.56         19.29         1.56 o
  -1   7   8        214.57        198.23         4.67 o
   0   7   8          3.82          6.13         1.46 o
   1   7   8         13.25         15.32         2.07 o
   2   7   8        133.25        138.82         5.07 o
   3   7   8        279.65        275.37         8.00 o
   4   7   8        114.01        131.43         5.50 o
   5   7   8          2.02          4.84         1.20 o
   6   7   8        208.71        199.13        42.77 o
 -15   8   8         80.89        105.00         7.31 o
 -14   8   8         52.92         62.25         4.00 o
 -13   8   8          7.43          8.49         2.04 o
 -12   8   8          6.30          8.81         1.87 o
 -11   8   8        203.65        219.81         6.91 o
 -10   8   8        156.27        144.16         5.06 o
  -9   8   8        433.81        438.76        13.65 o
  -8   8   8       1697.19       1722.65        27.32 o
  -7   8   8        899.91        834.48        16.61 o
  -6   8   8         36.98         36.72         2.93 o
  -5   8   8        114.91        105.94         4.32 o
  -4   8   8          4.86          9.47         1.74 o
  -3   8   8         65.59         67.03         3.28 o
  -2   8   8        102.19         75.81         3.16 o
  -1   8   8         72.65         70.06         2.71 o
   0   8   8        644.36        615.44        10.22 o
   1   8   8         31.40         22.32         2.38 o
   2   8   8         30.91         33.46         2.57 o
   3   8   8          3.42          0.89         0.40 o
   4   8   8        207.35        204.37         6.87 o
   5   8   8        116.31        133.39        19.53 o
 -14   9   8          0.62         -0.21         1.13 o
 -13   9   8          3.88         -1.33         1.85 o
 -12   9   8          0.30          1.06         1.44 o
 -11   9   8        699.03        664.71        13.75 o
 -10   9   8         35.70         33.20         2.41 o
  -9   9   8          4.79          6.47         1.74 o
  -8   9   8          0.11          1.18         1.49 o
  -7   9   8         14.44         14.94         2.40 o
  -6   9   8          0.01          0.28         1.72 o
  -5   9   8        429.61        437.61        10.34 o
  -4   9   8        493.11        504.32        11.51 o
  -3   9   8        679.17        710.72        12.89 o
  -2   9   8         30.28         27.38         2.25 o
  -1   9   8        187.43        226.21         7.73 o
   0   9   8        140.25        137.03         5.72 o
   1   9   8        163.12        173.55         8.22 o
   2   9   8          0.85          0.34         0.62 o
   3   9   8         10.87         12.10         1.89 o
   4   9   8         13.05         11.45         1.98 o
 -14  10   8          7.02          0.10         0.18 o
 -13  10   8         38.22          3.23        15.66 o
 -12  10   8        147.06        140.74        10.17 o
 -11  10   8         26.53         23.24         3.11 o
 -10  10   8        178.49        188.61         6.33 o
  -9  10   8          0.03          1.19         1.82 o
  -8  10   8          2.75          5.51         1.99 o
  -7  10   8         36.02         35.94         3.04 o
  -6  10   8         53.32         49.65         3.14 o
  -5  10   8       1007.35        999.70        14.99 o
  -4  10   8         42.03         37.87         2.72 o
  -3  10   8        138.94        159.66         5.64 o
  -2  10   8          0.87          1.09         1.60 o
  -1  10   8         52.97         47.99         3.19 o
   0  10   8         78.16         77.70         4.72 o
   1  10   8          5.02          4.00         1.61 o
   2  10   8          2.14          2.92         1.23 o
   3  10   8         21.12         18.15         3.05 o
 -14  11   8          2.36          0.97         1.93 o
 -13  11   8         33.29         35.00         5.38 o
 -12  11   8          0.31          5.62         3.87 o
 -11  11   8        266.61        281.03        18.26 o
 -10  11   8         41.12         49.62         3.95 o
  -9  11   8         38.06         44.25         5.17 o
  -8  11   8          5.13          1.79         2.12 o
  -7  11   8        595.39        613.92        12.42 o
  -6  11   8          5.10          5.89         1.72 o
  -5  11   8         10.39          6.04         1.92 o
  -4  11   8          4.14          3.64         1.69 o
  -3  11   8        238.12        254.97         7.85 o
  -2  11   8          3.11          4.34         2.26 o
  -1  11   8         32.33         38.78         2.91 o
   0  11   8         35.08         24.61         3.69 o
   1  11   8         42.41         46.63         3.78 o
   2  11   8        222.02        209.75        38.63 o
 -14  12   8         44.22         38.93         3.45 o
 -13  12   8          0.82          2.78         2.24 o
 -12  12   8         19.94         27.40         3.27 o
 -11  12   8         11.07         11.85         4.05 o
 -10  12   8          7.11          8.77         4.11 o
  -9  12   8         18.73         19.90         3.05 o
  -8  12   8         38.64         33.96         3.81 o
  -7  12   8        105.60        114.02         6.21 o
  -6  12   8        150.70        153.78         5.16 o
  -5  12   8          9.00         12.76         2.02 o
  -4  12   8         46.06         51.44         3.45 o
  -3  12   8          9.70         10.47         1.96 o
  -2  12   8          6.42          5.59         1.56 o
  -1  12   8         20.22         22.30         2.38 o
   0  12   8         59.92         79.73         6.04 o
 -13  13   8          9.02          9.91         1.87 o
 -12  13   8        130.69        133.62        11.58 o
 -11  13   8         50.29         47.42         3.83 o
 -10  13   8         18.64         10.48         2.32 o
  -9  13   8          5.52          5.98         2.36 o
  -8  13   8        283.72        316.76        17.59 o
  -7  13   8        179.27        186.76         9.25 o
  -6  13   8         16.24         25.49         2.66 o
  -5  13   8         71.33         80.15         5.81 o
  -4  13   8          0.11          0.51         2.12 o
  -3  13   8         70.41         82.73         5.20 o
  -2  13   8        308.74        331.58        10.55 o
 -11  14   8         21.48         24.26         1.97 o
 -10  14   8          8.74         10.12         1.60 o
  -9  14   8          5.67          3.89         1.49 o
  -8  14   8          0.01          2.12         1.14 o
  -7  14   8         58.53         59.78         5.56 o
  -6  14   8         52.05         53.83         7.01 o
  -5  14   8         34.12         39.49         3.07 o
  -4  14   8          3.76          2.31         1.06 o
   3 -16   9          6.23          2.54         1.51 o
  -2 -15   9         54.69         58.85        11.52 o
  -1 -15   9          4.19          2.33         1.19 o
   0 -15   9        143.99        154.06         7.51 o
   1 -15   9          0.11          1.79         1.60 o
   2 -15   9        147.74        157.68         5.62 o
   3 -15   9          1.28          2.10         1.75 o
   4 -15   9         38.94         42.06         2.46 o
   5 -15   9         10.46          9.65         1.59 o
   6 -15   9        145.92        150.38         7.69 o
  -4 -14   9          2.55          1.63         0.98 o
  -3 -14   9         14.58         16.17         2.26 o
  -2 -14   9         21.92         23.76         2.51 o
  -1 -14   9         50.17         51.81         3.47 o
   0 -14   9         89.77        100.78         4.34 o
   1 -14   9         42.65         36.74         3.15 o
   2 -14   9        202.16        214.46         8.11 o
   3 -14   9          1.15          2.54         1.94 o
   4 -14   9         11.61         11.29         2.07 o
   5 -14   9          9.44          3.13         2.51 o
   6 -14   9         17.70         16.11         1.87 o
   7 -14   9         92.70        103.47         5.88 o
  -5 -13   9         54.55         67.65         4.60 o
  -4 -13   9         48.54         44.97         4.21 o
  -3 -13   9        229.05        226.96         7.20 o
  -2 -13   9        252.09        278.67         6.28 o
  -1 -13   9        126.54        123.71         6.02 o
   0 -13   9         16.44          8.66         2.81 o
   1 -13   9         18.82         15.37         3.13 o
   2 -13   9        273.77        261.79         7.16 o
   3 -13   9          0.33          0.34         1.06 o
   4 -13   9         94.14         99.89         4.34 o
   5 -13   9         43.51         48.25         2.95 o
   6 -13   9        364.25        367.15        14.73 o
   7 -13   9          3.01          2.18         1.46 o
   8 -13   9         52.50         42.17         4.57 o
   9 -13   9         20.22         18.53         3.78 o
  -7 -12   9        137.26        115.62        24.57 o
  -6 -12   9         97.86         85.85         5.57 o
  -5 -12   9         11.65         15.91         2.00 o
  -4 -12   9         65.34         72.44         4.08 o
  -3 -12   9          2.04          1.29         0.72 o
  -2 -12   9        104.08        105.31         4.68 o
  -1 -12   9        222.15        210.48         5.62 o
   0 -12   9         23.92         28.48         2.26 o
   1 -12   9          3.21          2.66         1.54 o
   2 -12   9          0.05          2.21         1.74 o
   3 -12   9        310.81        310.99         8.37 o
   4 -12   9        104.01         92.36         4.35 o
   5 -12   9        110.30        127.58         4.67 o
   6 -12   9          5.64          5.69         2.70 o
   7 -12   9        293.11        302.53        12.68 o
   8 -12   9          9.59          8.96         1.82 o
   9 -12   9          5.96          9.16         4.05 o
  10 -12   9          6.54          5.46         1.54 o
  -8 -11   9          2.00          2.11         1.45 o
  -7 -11   9         33.61         21.76         5.47 o
  -6 -11   9        137.83        142.43         5.69 o
  -5 -11   9         26.23         33.24         3.80 o
  -4 -11   9         93.87         82.11         4.03 o
  -3 -11   9         64.77         71.62         3.55 o
  -2 -11   9        345.07        349.41         7.23 o
  -1 -11   9         91.21         80.40         3.37 o
   0 -11   9         34.41         39.95         2.46 o
   1 -11   9         21.23         15.48         1.77 o
   2 -11   9        379.57        368.98        10.85 o
   3 -11   9        375.67        338.99         7.82 o
   4 -11   9        112.63         96.43         3.29 o
   5 -11   9         57.88         65.66         2.73 o
   6 -11   9         36.70         37.83         2.52 o
   7 -11   9          1.94          0.01         1.45 o
   8 -11   9          7.62         10.38         1.85 o
   9 -11   9          0.12          1.87         1.78 o
  10 -11   9        389.77        377.39        12.03 o
  -9 -10   9        168.01        157.71        10.28 o
  -8 -10   9         10.33          9.40         2.12 o
  -7 -10   9          9.17          5.08         1.87 o
  -6 -10   9         36.45         38.53         4.28 o
  -5 -10   9         79.56         95.28         4.32 o
  -4 -10   9       1063.62       1136.99        18.28 o
  -3 -10   9        176.10        189.72         6.20 o
  -2 -10   9         99.56        111.35         4.16 o
  -1 -10   9        158.92        173.47         5.39 o
   0 -10   9        156.11        150.31         4.92 o
   1 -10   9          6.80          4.43         1.06 o
   2 -10   9        154.09        144.85         3.77 o
   3 -10   9        176.87        143.36         5.54 o
   4 -10   9          6.19          8.87         1.41 o
   5 -10   9         85.71         91.88         3.41 o
   6 -10   9        197.94        180.92         6.06 o
   7 -10   9        135.07        147.88         4.42 o
   8 -10   9         29.78         26.36         2.09 o
   9 -10   9         10.20          9.93         2.67 o
  10 -10   9         82.78         82.61         5.56 o
  11 -10   9         20.95         20.32        11.97 o
 -10  -9   9        138.89         95.02         6.83 o
  -9  -9   9         18.30         17.39         2.33 o
  -8  -9   9         19.78         21.96         2.56 o
  -7  -9   9         49.16         49.81         3.55 o
  -6  -9   9         30.74         39.81         3.92 o
  -5  -9   9         65.59         72.30         4.43 o
  -4  -9   9        318.10        342.44         8.81 o
  -3  -9   9         20.37         23.86         2.18 o
  -2  -9   9        358.97        357.97         7.15 o
  -1  -9   9         36.45         37.00         2.19 o
   0  -9   9         35.31         30.59         1.81 o
   1  -9   9       1066.08       1089.23        12.26 o
   2  -9   9        136.96        160.17         3.61 o
   3  -9   9        198.88        218.52         4.72 o
   4  -9   9       1173.57       1242.79        14.81 o
   5  -9   9         21.52         21.87         1.72 o
   6  -9   9        975.07       1002.41        12.99 o
   7  -9   9         24.63         26.06         1.79 o
   8  -9   9         72.17         61.27         2.79 o
   9  -9   9         67.99         69.56         4.74 o
  10  -9   9         20.83         21.28         2.12 o
  11  -9   9        155.47        107.43        33.58 o
 -11  -8   9         35.52         34.82         4.29 o
 -10  -8   9          6.73          5.12         2.02 o
  -9  -8   9         53.09         53.36         3.58 o
  -8  -8   9         14.57          9.22         2.14 o
  -7  -8   9        123.20        118.36         4.63 o
  -6  -8   9         35.58         41.75         2.77 o
  -5  -8   9         98.52         96.02         4.81 o
  -4  -8   9       1506.69       1493.30        24.32 o
  -3  -8   9        710.81        722.50        12.84 o
  -2  -8   9        569.59        582.84         9.70 o
  -1  -8   9        153.41        158.99         3.99 o
   0  -8   9        249.43        256.85         4.47 o
   1  -8   9        672.16        658.57         8.74 o
   2  -8   9        939.96        918.76        10.82 o
   3  -8   9          2.90          0.66         1.10 o
   4  -8   9         53.85         49.54         2.23 o
   5  -8   9          1.99          2.07         1.03 o
   6  -8   9         44.39         38.84         2.09 o
   7  -8   9         37.41         40.58         2.11 o
   8  -8   9          3.72          1.96         1.30 o
   9  -8   9         42.57         38.60         2.37 o
  10  -8   9        116.87        125.66         6.25 o
  11  -8   9        266.99        164.67        10.16 o
 -11  -7   9          0.23          1.14         1.40 o
 -10  -7   9         40.56         32.05         2.40 o
  -9  -7   9        357.91        337.06        10.62 o
  -8  -7   9        379.73        409.07         9.00 o
  -7  -7   9        746.97        782.35        14.40 o
  -6  -7   9        163.51        159.26         4.81 o
  -5  -7   9          0.56          1.26         1.38 o
  -4  -7   9        376.61        386.96         7.43 o
  -3  -7   9        653.03        625.29        11.29 o
  -2  -7   9        488.07        479.37         8.26 o
  -1  -7   9        167.36        176.12         3.96 o
   0  -7   9          0.13          2.98         0.95 o
   1  -7   9         94.20        101.72         3.31 o
   2  -7   9         11.62         14.75         1.31 o
   3  -7   9         22.85         24.28         1.86 o
   4  -7   9          2.51          3.98         1.02 o
   5  -7   9        433.04        425.07         7.30 o
   6  -7   9        604.82        614.14         8.83 o
   7  -7   9        322.11        325.08         6.58 o
   8  -7   9        210.19        196.12         6.81 o
   9  -7   9        190.37        187.49         7.08 o
  10  -7   9         24.56         31.14         2.87 o
  11  -7   9          2.90          4.12         1.27 o
 -12  -6   9         62.71         42.82        17.53 o
 -11  -6   9          8.73         11.43         1.77 o
 -10  -6   9         42.63         55.95         3.59 o
  -9  -6   9          8.04         12.30         1.73 o
  -8  -6   9        156.54        149.14         4.95 o
  -7  -6   9          4.49          4.50         1.33 o
  -6  -6   9        251.14        266.43         6.60 o
  -5  -6   9         73.65         70.37         2.95 o
  -4  -6   9        971.23        945.59        12.56 o
  -3  -6   9         19.27         17.46         1.80 o
  -2  -6   9         72.31         57.00         2.41 o
  -1  -6   9        331.24        289.28         5.41 o
   0  -6   9        767.38        743.88        10.48 o
   1  -6   9        699.31        763.67         9.50 o
   2  -6   9        843.96        831.05        10.78 o
   3  -6   9        224.58        274.69         6.18 o
   4  -6   9          8.27          9.90         1.44 o
   5  -6   9        127.41        128.76         3.88 o
   6  -6   9        128.24        115.26         3.74 o
   7  -6   9         13.31          7.59         1.45 o
   8  -6   9         10.49          8.23         1.73 o
   9  -6   9          0.04          0.69         1.21 o
  10  -6   9          0.49          0.30         1.06 o
  11  -6   9         56.78         36.81         4.90 o
 -12  -5   9        175.80        158.55        55.25 o
 -11  -5   9         73.34         76.59         3.90 o
 -10  -5   9        363.27        391.35         8.39 o
  -9  -5   9          3.61          3.46         1.11 o
  -8  -5   9        142.74        130.64         3.76 o
  -7  -5   9       1672.37       1622.82        17.36 o
  -6  -5   9        242.55        220.31         5.06 o
  -5  -5   9       1826.56       1911.76        23.53 o
  -4  -5   9          0.04          1.03         1.20 o
  -3  -5   9         21.11         24.81         2.14 o
  -2  -5   9       1493.74       1562.26        16.69 o
  -1  -5   9        291.59        284.69         5.54 o
   0  -5   9       2634.61       2713.79        34.80 o
   1  -5   9        183.55        199.04         4.52 o
   2  -5   9        733.92        743.80        10.66 o
   3  -5   9         93.24        102.52         3.25 o
   4  -5   9        676.62        693.81         9.77 o
   5  -5   9         28.88         37.23         2.12 o
   6  -5   9          7.63          6.69         1.23 o
   7  -5   9         36.96         39.37         2.38 o
   8  -5   9         28.15         32.31         2.22 o
   9  -5   9          0.90         -0.01         1.27 o
  10  -5   9         21.00          6.99         2.82 o
  11  -5   9        333.39        321.80        36.09 o
 -13  -4   9         54.56         46.14        13.36 o
 -12  -4   9        131.86        123.21         5.26 o
 -11  -4   9         53.34         47.12         2.75 o
 -10  -4   9        876.38        864.36        15.98 o
  -9  -4   9         16.96         22.55         2.45 o
  -8  -4   9         13.52         18.10         1.88 o
  -7  -4   9          1.79          1.01         1.15 o
  -6  -4   9         10.62          6.88         1.17 o
  -5  -4   9        157.89        152.02         3.92 o
  -4  -4   9        361.99        369.34         7.01 o
  -3  -4   9         37.04         47.61         2.28 o
  -2  -4   9       1306.05       1408.24        16.99 o
  -1  -4   9         98.77        117.42         3.77 o
   0  -4   9       2335.99       2355.75        24.03 o
   1  -4   9        265.50        273.07         6.43 o
   2  -4   9        570.88        564.76         9.06 o
   3  -4   9        475.49        456.27         7.12 o
   4  -4   9        142.05        158.74         3.83 o
   5  -4   9         39.27         41.21         2.32 o
   6  -4   9         64.23         65.77         2.67 o
   7  -4   9        848.09        868.43        13.08 o
   8  -4   9        667.34        652.12        10.77 o
   9  -4   9        112.91        112.89         3.90 o
  10  -4   9        101.90        120.01         9.43 o
  11  -4   9          2.67          3.34         1.23 o
 -14  -3   9         68.10         39.35         3.45 o
 -13  -3   9          4.77          4.04         2.03 o
 -12  -3   9        159.48        153.47         4.75 o
 -11  -3   9          8.50          6.07         1.79 o
 -10  -3   9        373.58        405.49         8.32 o
  -9  -3   9        325.13        314.34        10.28 o
  -8  -3   9        549.87        555.94         9.31 o
  -7  -3   9        650.64        689.03         9.18 o
  -6  -3   9          0.48          0.78         0.87 o
  -5  -3   9        977.23        978.30        16.94 o
  -4  -3   9        223.41        298.89         9.29 o
  -3  -3   9       1032.46       1014.80        13.55 o
  -2  -3   9          7.60          1.64         0.85 o
  -1  -3   9        177.39        208.02         4.54 o
   0  -3   9       2268.23       2330.44        26.08 o
   1  -3   9       1179.92       1204.45        14.45 o
   2  -3   9       1226.49       1198.04        16.39 o
   3  -3   9       1259.43       1291.53        14.65 o
   4  -3   9        302.80        282.33         5.93 o
   5  -3   9          1.17          4.48         1.20 o
   6  -3   9        296.29        276.61         5.69 o
   7  -3   9          0.00          1.16         1.21 o
   8  -3   9          4.86          5.41         1.50 o
   9  -3   9         75.20         70.68         4.17 o
  10  -3   9        163.12        140.16         8.89 o
 -14  -2   9        458.61        556.02        24.00 o
 -13  -2   9         68.91         79.42         4.81 o
 -12  -2   9        311.73        323.15         7.91 o
 -11  -2   9          4.70          5.37         1.44 o
 -10  -2   9        437.36        437.27         7.83 o
  -9  -2   9        106.62        113.46         3.60 o
  -8  -2   9          1.18          1.84         1.06 o
  -7  -2   9        372.06        350.72         6.72 o
  -6  -2   9       2633.95       2666.33        31.08 o
  -5  -2   9       1330.88       1236.30        16.57 o
  -4  -2   9          5.54         16.35         1.95 o
  -3  -2   9       2410.22       2537.10        26.77 o
  -2  -2   9       3378.58       3558.64        32.63 o
  -1  -2   9        526.69        464.41         7.62 o
   0  -2   9       4356.54       4525.78        56.16 o
   1  -2   9         92.52        105.63         3.35 o
   2  -2   9        115.15        100.63         3.18 o
   3  -2   9          0.24          1.06         0.89 o
   4  -2   9          1.47          4.07         1.01 o
   5  -2   9       1148.49       1161.77        13.69 o
   6  -2   9        134.11        130.52         3.60 o
   7  -2   9         24.11         23.04         1.77 o
   8  -2   9         15.08         15.65         1.64 o
   9  -2   9        233.60        255.38         8.19 o
  10  -2   9        126.81        124.51         4.46 o
 -15  -1   9         27.86         25.28         2.21 o
 -14  -1   9          0.21          1.56         2.17 o
 -13  -1   9         99.26        110.54         6.48 o
 -12  -1   9        273.52        274.06         7.42 o
 -11  -1   9        496.12        519.73         9.31 o
 -10  -1   9         63.64         70.82         2.89 o
  -9  -1   9        188.08        172.80         4.60 o
  -8  -1   9        502.93        460.16         7.60 o
  -7  -1   9         24.90         21.78         1.40 o
  -6  -1   9          4.16         10.57         1.17 o
  -5  -1   9        265.13        275.66         5.26 o
  -4  -1   9       2940.92       3022.86        34.01 o
  -3  -1   9        580.82        632.01        10.58 o
  -2  -1   9         59.15         45.89         1.89 o
  -1  -1   9       1734.18       1831.33        24.90 o
   0  -1   9        153.83        161.97         4.77 o
   1  -1   9         13.88         15.35         1.43 o
   2  -1   9        125.88        106.18         3.06 o
   3  -1   9        153.34        186.98         4.16 o
   4  -1   9         83.28         79.32         2.55 o
   5  -1   9         81.92         85.15         2.87 o
   6  -1   9         83.46         80.08         3.19 o
   7  -1   9        281.73        285.82         6.22 o
   8  -1   9        239.17        241.27         8.57 o
   9  -1   9         61.60         68.23         4.16 o
  10  -1   9          4.99          4.41         2.18 o
 -15   0   9          3.20          5.50         2.54 o
 -14   0   9         78.88         71.60         5.84 o
 -13   0   9        204.21        220.56        11.11 o
 -12   0   9        838.29        872.19        16.16 o
 -11   0   9        279.95        280.12         6.07 o
 -10   0   9       1273.84       1274.57        14.08 o
  -9   0   9        156.61        172.81         4.02 o
  -8   0   9          0.44          1.01         0.79 o
  -7   0   9        367.74        375.41         6.00 o
  -6   0   9        755.52        775.67        10.17 o
  -5   0   9       4183.14       4161.69        41.42 o
  -4   0   9        639.87        701.62        13.06 o
  -3   0   9       1756.56       1887.78        21.21 o
  -2   0   9       2527.66       2678.21        30.07 o
  -1   0   9         95.36        109.21         3.56 o
   0   0   9         19.58         26.94         2.44 o
   1   0   9       1743.69       1700.01        24.39 o
   2   0   9        102.05        121.26         3.58 o
   3   0   9         29.98         32.60         2.05 o
   4   0   9       1131.94       1165.08        17.92 o
   5   0   9         77.84         75.34         3.07 o
   6   0   9         28.78         25.68         2.23 o
   7   0   9         32.80         39.16         2.98 o
   8   0   9          2.59          2.92         1.61 o
   9   0   9          4.48          7.24         1.65 o
  10   0   9         57.20         49.91         2.94 o
 -16   1   9          8.13          1.51         1.21 o
 -15   1   9          0.71          1.09         1.75 o
 -14   1   9          1.51          0.51         2.16 o
 -13   1   9        214.79        227.65         8.48 o
 -12   1   9          2.53          3.20         1.40 o
 -11   1   9       1465.95       1476.66        20.41 o
 -10   1   9        467.48        475.18         8.62 o
  -9   1   9         25.15         24.56         1.68 o
  -8   1   9        610.10        619.67         9.70 o
  -7   1   9       1854.11       1771.73        25.42 o
  -6   1   9       1678.08       1740.58        21.27 o
  -5   1   9       1628.82       1774.14        30.37 o
  -4   1   9         28.73         40.65         2.59 o
  -3   1   9         12.25         15.28         1.42 o
  -2   1   9       1094.49       1141.05        19.28 o
  -1   1   9       4085.27       4143.50        51.00 o
   0   1   9       2527.78       2564.45        40.80 o
   1   1   9         33.39         30.95         1.70 o
   2   1   9        700.04        688.05        10.18 o
   3   1   9        142.25        146.54         4.91 o
   4   1   9         15.47         22.29         1.93 o
   5   1   9        687.44        670.48        11.18 o
   6   1   9        202.09        199.89         8.33 o
   7   1   9        351.43        374.21        12.32 o
   8   1   9         24.52         24.56         2.85 o
   9   1   9         53.81         49.85         2.51 o
 -16   2   9         65.16         72.30         5.38 o
 -15   2   9         69.76         71.28         5.47 o
 -14   2   9        167.60        170.10         8.11 o
 -13   2   9          2.08          0.33         0.66 o
 -12   2   9         63.78         65.53         3.18 o
 -11   2   9         50.07         50.22         2.82 o
 -10   2   9         34.43         38.15         2.23 o
  -9   2   9          9.04          8.64         1.35 o
  -8   2   9        174.91        187.11         5.08 o
  -7   2   9       1429.62       1475.60        17.90 o
  -6   2   9          8.03          5.25         1.40 o
  -5   2   9        630.95        704.38        12.87 o
  -4   2   9        185.35        145.62         4.41 o
  -3   2   9       3665.04       3726.68        46.09 o
  -2   2   9       1206.98       1400.19        17.30 o
  -1   2   9        867.22        890.47        16.66 o
   0   2   9         12.02         18.31         1.46 o
   1   2   9          0.63          1.35         0.83 o
   2   2   9          0.01          1.09         0.96 o
   3   2   9        111.06        105.60         3.88 o
   4   2   9        667.82        703.26        13.55 o
   5   2   9          6.63          8.25         1.73 o
   6   2   9         30.50         33.88         2.60 o
   7   2   9        380.70        404.19        10.42 o
   8   2   9        269.03        281.91        12.13 o
   9   2   9        130.57        145.60         5.53 o
 -16   3   9        291.56        326.31        14.27 o
 -15   3   9          2.10          7.91         2.46 o
 -14   3   9         34.75         41.85         4.87 o
 -13   3   9         89.51         83.33         5.16 o
 -12   3   9        264.45        254.45         7.55 o
 -11   3   9        465.07        444.75         9.69 o
 -10   3   9         56.10         63.06         2.79 o
  -9   3   9         73.13         90.55         3.20 o
  -8   3   9         95.04        101.12         2.95 o
  -7   3   9        455.30        454.70         8.30 o
  -6   3   9        563.52        576.15        11.05 o
  -5   3   9       3554.65       3356.44        64.90 o
  -4   3   9       1626.48       1622.03        36.09 o
  -3   3   9        215.34        227.92         5.76 o
  -2   3   9        124.97        155.92         6.53 o
  -1   3   9       2181.92       2135.04        26.02 o
   0   3   9        196.00        220.57         4.22 o
   1   3   9       1107.18       1029.49        13.16 o
   2   3   9        659.28        701.00        11.83 o
   3   3   9         43.95         41.18         3.19 o
   4   3   9        222.50        250.69         7.20 o
   5   3   9        889.33        960.20        16.79 o
   6   3   9        102.38        108.48         6.98 o
   7   3   9          0.02         -0.18         0.57 o
   8   3   9         42.75         47.65         3.21 o
 -16   4   9          2.20          1.93         1.75 o
 -15   4   9        137.29        154.74         7.71 o
 -14   4   9        159.70        147.31         6.53 o
 -13   4   9          3.10          4.93         1.87 o
 -12   4   9          1.38          1.30         1.39 o
 -11   4   9         53.13         52.74         2.67 o
 -10   4   9        640.25        625.18        10.05 o
  -9   4   9       1551.53       1552.43        20.60 o
  -8   4   9        239.32        243.19         4.90 o
  -7   4   9        133.30        141.58         3.19 o
  -6   4   9         24.20         25.94         2.10 o
  -5   4   9          0.03          1.33         1.41 o
  -4   4   9        629.12        618.33        12.27 o
  -3   4   9        144.86        136.67         4.20 o
  -2   4   9        156.37        164.57         4.97 o
  -1   4   9         83.66        102.95         3.27 o
   0   4   9        145.53        158.16         3.88 o
   1   4   9        558.08        563.86         8.29 o
   2   4   9          0.87          1.20         1.18 o
   3   4   9          8.93          7.46         1.50 o
   4   4   9        274.49        286.74         7.87 o
   5   4   9        357.18        350.84         7.62 o
   6   4   9          4.60          6.33         1.81 o
   7   4   9        135.93        147.19         4.90 o
   8   4   9         69.93         56.94        18.56 o
 -15   5   9          0.73          2.51         1.87 o
 -14   5   9         28.35         29.73         2.70 o
 -13   5   9        409.10        442.70        11.86 o
 -12   5   9        136.61        114.10         4.27 o
 -11   5   9        321.41        330.27         6.74 o
 -10   5   9        134.18        119.95         4.08 o
  -9   5   9       3218.72       3336.50        50.22 o
  -8   5   9         50.69         50.39         2.37 o
  -7   5   9         29.43         20.31         2.00 o
  -6   5   9        260.22        251.86         6.40 o
  -5   5   9         86.03         82.35         3.56 o
  -4   5   9        142.94        112.24         3.74 o
  -3   5   9         18.55         32.35         2.07 o
  -2   5   9          3.13          5.06         1.26 o
  -1   5   9          2.24          1.45         0.96 o
   0   5   9        144.44        152.43         4.15 o
   1   5   9         21.53         14.37         1.50 o
   2   5   9        193.62        154.31         4.62 o
   3   5   9        227.21        214.12         5.86 o
   4   5   9        189.82        202.65         6.29 o
   5   5   9         29.13         26.77         3.24 o
   6   5   9        358.18        355.95        11.02 o
   7   5   9         61.50         48.67         3.20 o
 -15   6   9         29.72         17.89         3.45 o
 -14   6   9         68.21         70.29         3.96 o
 -13   6   9        219.78        200.37         7.25 o
 -12   6   9          1.97          0.21         1.47 o
 -11   6   9        143.43        123.16         4.70 o
 -10   6   9         41.80         29.77         2.41 o
  -9   6   9        571.60        533.03         9.54 o
  -8   6   9        777.64        779.92        14.99 o
  -7   6   9        330.68        305.62         6.93 o
  -6   6   9         11.65          8.23         1.65 o
  -5   6   9         49.35         57.84         3.31 o
  -4   6   9        371.11        370.03         7.20 o
  -3   6   9        303.82        299.68         6.17 o
  -2   6   9        288.54        271.95         5.49 o
  -1   6   9        654.41        595.47         9.52 o
   0   6   9          4.81          1.87         1.19 o
   1   6   9        171.86        160.05         4.56 o
   2   6   9        680.40        658.46        12.14 o
   3   6   9         33.34         33.13         2.72 o
   4   6   9        470.55        492.80        14.48 o
   5   6   9          0.02         -0.03         1.38 o
   6   6   9          0.55         -0.37         0.74 o
 -14   7   9         14.19          6.64         2.40 o
 -13   7   9         77.08         64.62         3.50 o
 -12   7   9          1.08         -0.26         1.35 o
 -11   7   9        347.52        322.09        10.73 o
 -10   7   9        106.13        101.89         3.93 o
  -9   7   9        182.61        166.95         5.50 o
  -8   7   9        737.45        726.70        17.07 o
  -7   7   9         92.58         85.41         3.80 o
  -6   7   9       1691.07       1768.23        23.11 o
  -5   7   9        101.37         96.96         3.70 o
  -4   7   9       2585.52       2450.26        25.78 o
  -3   7   9        760.30        796.38        15.43 o
  -2   7   9         85.58         90.96         3.27 o
  -1   7   9          0.05          1.54         1.18 o
   0   7   9         31.25         32.92         2.20 o
   1   7   9        358.83        360.16         7.71 o
   2   7   9        354.23        365.57        10.88 o
   3   7   9        148.04        135.06         6.74 o
   4   7   9          4.15          1.88         1.36 o
   5   7   9          2.74          4.58         1.73 o
 -14   8   9          9.74         -0.36         0.79 o
 -13   8   9         11.44         14.68         2.14 o
 -12   8   9        174.98        174.99         7.73 o
 -11   8   9        310.72        336.57         8.51 o
 -10   8   9         15.07         15.58         2.19 o
  -9   8   9         34.92         32.58         3.23 o
  -8   8   9        356.71        367.48        10.04 o
  -7   8   9          0.01          1.79         1.80 o
  -6   8   9       4419.80       4466.64        53.16 o
  -5   8   9          3.68          2.83         1.54 o
  -4   8   9          2.34          5.27         1.74 o
  -3   8   9        436.86        456.77         9.02 o
  -2   8   9        239.50        255.76         5.58 o
  -1   8   9       1245.81       1249.04        16.05 o
   0   8   9        788.12        774.28        13.20 o
   1   8   9        186.38        161.02         4.82 o
   2   8   9          0.01          0.41         0.78 o
   3   8   9         32.31         37.07         2.59 o
   4   8   9          4.37          2.17         1.57 o
 -14   9   9         20.63          2.95         9.19 o
 -13   9   9         17.93         24.53         3.76 o
 -12   9   9        231.19        269.15         9.38 o
 -11   9   9        441.38        424.44        11.46 o
 -10   9   9        295.79        292.31         8.59 o
  -9   9   9       1367.70       1369.83        33.01 o
  -8   9   9       1217.67       1175.18        21.49 o
  -7   9   9        487.93        485.83        10.33 o
  -6   9   9        324.88        355.36         8.50 o
  -5   9   9        460.21        488.23        11.04 o
  -4   9   9        142.16        139.63         6.49 o
  -3   9   9        354.42        366.46         7.46 o
  -2   9   9        110.27        117.08         4.41 o
  -1   9   9          6.31          8.90         2.19 o
   0   9   9        156.59        151.16         5.00 o
   1   9   9         26.82         21.61         2.85 o
   2   9   9         35.03         46.23         3.32 o
   3   9   9         18.03         19.23         2.50 o
 -14  10   9        296.14        328.55        15.60 o
 -13  10   9        127.02        142.42        10.82 o
 -12  10   9          5.48          9.02         2.98 o
 -11  10   9        461.46        476.98        15.06 o
 -10  10   9        242.53        260.89         9.26 o
  -9  10   9        206.80        215.66         7.31 o
  -8  10   9         10.34         14.96         2.18 o
  -7  10   9        140.44        144.30         5.31 o
  -6  10   9        249.55        250.76         7.72 o
  -5  10   9        179.58        182.72         6.60 o
  -4  10   9        184.33        175.86         6.67 o
  -3  10   9        296.32        287.65         7.22 o
  -2  10   9        263.66        290.54         8.91 o
  -1  10   9         25.31         37.11         2.80 o
   0  10   9          0.01          0.14         1.76 o
   1  10   9        120.04        135.76         4.89 o
   2  10   9          9.56         13.70         2.66 o
 -14  11   9         48.19         63.35         5.08 o
 -13  11   9          0.60          4.23         2.78 o
 -12  11   9          3.90          6.65         3.32 o
 -11  11   9         51.35         67.64         8.46 o
 -10  11   9        117.12        133.33         7.11 o
  -9  11   9          0.90          1.28         1.86 o
  -8  11   9        693.99        696.20        17.97 o
  -7  11   9         13.44         12.14         2.14 o
  -6  11   9         40.94         43.92         3.77 o
  -5  11   9         86.85         87.44         3.82 o
  -4  11   9          0.50          1.23         1.62 o
  -3  11   9         38.32         35.58         3.29 o
  -2  11   9        174.12        170.91         5.58 o
  -1  11   9        100.48        130.02         4.92 o
   0  11   9         95.62         85.42        13.67 o
   1  11   9         24.97         28.16         2.42 o
 -13  12   9         16.63         19.71         3.26 o
 -12  12   9         52.29         68.07         6.53 o
 -11  12   9        112.87        117.21         9.49 o
 -10  12   9         82.29        107.06         9.73 o
  -9  12   9         15.35         19.31         4.00 o
  -8  12   9          0.14         -0.19         2.46 o
  -7  12   9         15.03         17.46         3.49 o
  -6  12   9         45.27         31.31         3.08 o
  -5  12   9         29.24         22.91         2.39 o
  -4  12   9          1.58          6.73         1.56 o
  -3  12   9         54.76         68.32         4.06 o
  -2  12   9          0.56          0.59         1.07 o
  -1  12   9        354.24        350.86        21.04 o
 -12  13   9          0.51          1.39         0.98 o
 -11  13   9         30.20         27.80         2.93 o
 -10  13   9         34.07         39.92        11.97 o
  -9  13   9        110.29        122.76        28.47 o
  -8  13   9         10.22         11.73         3.57 o
  -7  13   9          2.81          1.70         1.45 o
  -6  13   9          2.67          5.76         2.29 o
  -5  13   9        102.68        107.65         6.07 o
  -4  13   9        232.39        230.77        10.35 o
  -3  13   9         13.52          9.86         1.95 o
  -9  14   9         25.69         12.75         2.18 o
  -8  14   9         44.52         63.53         4.78 o
  -7  14   9        575.03        424.27       132.90 o
  -6  14   9          0.01          1.24         0.93 o
  -1 -15  10          0.74          2.22         1.06 o
   0 -15  10         30.94         32.76         2.53 o
   1 -15  10          5.00          8.55         1.75 o
   2 -15  10        136.29        151.45         5.08 o
   3 -15  10         37.44         47.61         2.77 o
   4 -15  10          0.97          0.97         2.15 o
   5 -15  10         58.03         70.18         6.77 o
  -3 -14  10         10.46          7.39         1.49 o
  -2 -14  10         16.54         19.53         2.61 o
  -1 -14  10         22.31         22.01         2.71 o
   0 -14  10         32.91         30.75         3.54 o
   1 -14  10          9.64         16.18         2.41 o
   2 -14  10         37.22         44.53         2.99 o
   3 -14  10         86.20         83.13         3.85 o
   4 -14  10        109.83         87.83         3.71 o
   5 -14  10        100.88         32.43        31.87 o
   6 -14  10          0.40         -0.13         0.68 o
   7 -14  10          0.04          1.21         1.57 o
  -5 -13  10         57.53         69.06         6.59 o
  -4 -13  10          0.03         -0.44         1.54 o
  -3 -13  10         23.07         20.98         2.40 o
  -2 -13  10         21.50          6.61         4.54 o
  -1 -13  10         66.98         77.51         4.42 o
   0 -13  10          0.42          0.97         1.10 o
   1 -13  10         63.72         75.41         3.62 o
   2 -13  10        458.33        468.34         9.30 o
   3 -13  10         15.62          8.02         3.63 o
   4 -13  10          6.62          4.53         1.43 o
   5 -13  10        129.29        119.73         4.79 o
   6 -13  10         94.13         91.70         9.99 o
   7 -13  10        203.73        192.46         8.40 o
   8 -13  10          8.55          8.03         1.53 o
  -7 -12  10          4.21          3.02         1.93 o
  -6 -12  10          0.25          1.46         1.31 o
  -5 -12  10         18.92         19.96         3.50 o
  -4 -12  10        254.72        267.12        11.91 o
  -3 -12  10        228.92        252.88         5.45 o
  -2 -12  10        351.30        374.17         7.58 o
  -1 -12  10        841.77        894.73        13.80 o
   0 -12  10          0.44          1.53         1.56 o
   1 -12  10         56.67         55.57         4.09 o
   2 -12  10        489.41        493.41        11.29 o
   3 -12  10         16.17         19.51         2.49 o
   4 -12  10         18.53         19.96         2.67 o
   5 -12  10        119.74        154.57        12.04 o
   6 -12  10         40.44         53.24         3.31 o
   7 -12  10        166.56        179.55         6.89 o
   8 -12  10         32.98         24.11         3.45 o
   9 -12  10         66.57         60.55         3.80 o
  -8 -11  10          8.51          7.96         1.67 o
  -7 -11  10         32.11         27.31         2.53 o
  -6 -11  10        188.26        178.92         7.06 o
  -5 -11  10          2.15          2.16         1.11 o
  -4 -11  10        136.90        150.42         6.10 o
  -3 -11  10       1568.62       1690.50        33.91 o
  -2 -11  10        700.99        715.93        15.91 o
  -1 -11  10         91.68         87.49         4.52 o
   0 -11  10         49.91         52.24         2.69 o
   1 -11  10        136.83        129.34         4.15 o
   2 -11  10          2.03          3.00         1.27 o
   3 -11  10          7.15          1.72         1.31 o
   4 -11  10          5.42         13.18         1.42 o
   5 -11  10         12.03         11.68         1.64 o
   6 -11  10        809.95        812.94        13.44 o
   7 -11  10        265.74        300.79        13.35 o
   8 -11  10          4.96          1.67         1.26 o
   9 -11  10          0.66          1.06         1.33 o
  10 -11  10          0.61          2.24         1.21 o
  -9 -10  10          2.79          0.81         1.12 o
  -8 -10  10          1.31          0.73         1.12 o
  -7 -10  10         26.40         23.38         2.56 o
  -6 -10  10          0.24          4.69         1.56 o
  -5 -10  10         52.51         54.80         3.37 o
  -4 -10  10        407.74        423.07         9.83 o
  -3 -10  10         95.60        117.26         4.27 o
  -2 -10  10        124.06        122.08         4.02 o
  -1 -10  10         17.76         11.08         1.60 o
   0 -10  10          1.75          2.74         1.07 o
   1 -10  10        192.73        203.12         5.71 o
   2 -10  10        371.94        396.71         7.30 o
   3 -10  10       1683.44       1738.70        19.95 o
   4 -10  10         21.84         22.99         1.81 o
   5 -10  10          0.59          1.87         1.44 o
   6 -10  10        113.73        112.67         4.48 o
   7 -10  10         37.01         39.83         3.10 o
   8 -10  10         40.07         42.08         3.97 o
   9 -10  10         85.28         85.59         4.61 o
  10 -10  10         45.43         55.22         2.85 o
 -10  -9  10          0.01          0.96         1.66 o
  -9  -9  10          5.39          1.39         1.90 o
  -8  -9  10          2.49          3.67         2.33 o
  -7  -9  10        468.02        463.40        23.06 o
  -6  -9  10         54.16         48.45         7.15 o
  -5  -9  10        170.27        172.46         7.22 o
  -4  -9  10       1503.80       1542.45        27.44 o
  -3  -9  10         38.20         34.84         2.73 o
  -2  -9  10         60.80         65.13         3.42 o
  -1  -9  10        461.28        440.86         8.22 o
   0  -9  10        599.40        550.85         7.95 o
   1  -9  10          3.95          4.41         1.15 o
   2  -9  10         12.48         22.38         1.62 o
   3  -9  10        343.24        328.52         6.39 o
   4  -9  10          0.35          1.15         1.38 o
   5  -9  10         58.67         73.95         3.28 o
   6  -9  10         38.06         38.94         2.47 o
   7  -9  10          5.10          6.02         1.21 o
   8  -9  10        155.13        146.44         6.93 o
   9  -9  10         32.41         37.63         2.88 o
  10  -9  10        307.46        316.96         9.94 o
 -11  -8  10        134.36         82.09         6.77 o
 -10  -8  10          6.92         11.49         1.87 o
  -9  -8  10          0.20          2.64         1.93 o
  -8  -8  10         86.26         88.39         5.31 o
  -7  -8  10        391.77        391.62         9.83 o
  -6  -8  10       1237.46       1265.75        25.76 o
  -5  -8  10        187.22        181.47         6.23 o
  -4  -8  10       1141.71       1175.30        16.87 o
  -3  -8  10        615.84        590.99        10.18 o
  -2  -8  10        939.59        994.21        15.23 o
  -1  -8  10        626.86        602.57         9.53 o
   0  -8  10        153.59        155.55         5.34 o
   1  -8  10         47.70         37.32         2.12 o
   2  -8  10         10.93         11.97         1.42 o
   3  -8  10         35.85         24.38         1.91 o
   4  -8  10        192.18        215.23         5.16 o
   5  -8  10        988.22       1030.46        12.65 o
   6  -8  10          6.89          9.35         1.35 o
   7  -8  10         34.39         26.46         2.20 o
   8  -8  10          2.83          3.13         1.42 o
   9  -8  10          0.01          2.31         1.32 o
  10  -8  10          0.30          0.28         0.62 o
 -12  -7  10         16.98         10.34         2.42 o
 -11  -7  10         46.82         37.98        13.51 o
 -10  -7  10        367.63        341.68        16.11 o
  -9  -7  10          0.43          0.63         1.25 o
  -8  -7  10         21.53         17.37         1.89 o
  -7  -7  10        826.76        866.61        13.63 o
  -6  -7  10        148.08        162.15         6.56 o
  -5  -7  10       1096.42       1117.53        18.16 o
  -4  -7  10       2335.90       2295.75        26.68 o
  -3  -7  10        339.86        360.97         6.35 o
  -2  -7  10          1.20          3.19         1.09 o
  -1  -7  10        200.02        199.68         4.29 o
   0  -7  10         10.20         10.87         1.32 o
   1  -7  10         84.60         94.91         3.12 o
   2  -7  10        171.54        151.82         3.87 o
   3  -7  10         92.62         98.08         3.43 o
   4  -7  10        696.90        730.00        11.81 o
   5  -7  10         41.00         39.17         2.20 o
   6  -7  10          3.96          6.24         1.29 o
   7  -7  10          0.80          1.15         1.14 o
   8  -7  10         67.28         57.82         3.48 o
   9  -7  10        143.58        157.84         6.25 o
  10  -7  10          1.26          1.18         0.87 o
  11  -7  10          2.32          0.79         1.33 o
 -12  -6  10         11.65         14.93         4.23 o
 -11  -6  10         37.92         29.69         2.71 o
 -10  -6  10         56.25         58.68         3.72 o
  -9  -6  10          9.23          7.20         1.80 o
  -8  -6  10        863.13        904.56        17.87 o
  -7  -6  10         64.96         58.25         3.19 o
  -6  -6  10          0.36          1.74         1.43 o
  -5  -6  10       1888.65       1960.99        23.23 o
  -4  -6  10        447.91        442.27         8.41 o
  -3  -6  10        870.22        926.15        11.71 o
  -2  -6  10        610.20        616.63         7.86 o
  -1  -6  10          8.89          7.16         1.14 o
   0  -6  10        385.38        400.39         6.86 o
   1  -6  10        989.25        935.40        13.68 o
   2  -6  10        164.98        152.73         4.54 o
   3  -6  10          9.36         20.12         1.84 o
   4  -6  10        223.97        222.54         4.76 o
   5  -6  10        450.83        437.66         7.98 o
   6  -6  10         44.70         47.09         2.52 o
   7  -6  10        246.48        264.09         6.48 o
   8  -6  10          0.10          2.11         1.43 o
   9  -6  10        962.91       1031.49        16.74 o
  10  -6  10         32.64         29.44         2.42 o
 -13  -5  10        146.08        157.11         9.55 o
 -12  -5  10         74.62         73.39         8.77 o
 -11  -5  10        148.85        143.99        11.47 o
 -10  -5  10        193.54        196.30         6.12 o
  -9  -5  10        256.14        254.31         7.00 o
  -8  -5  10        624.92        627.94        13.55 o
  -7  -5  10         11.32         14.71         1.97 o
  -6  -5  10          6.32          4.74         1.21 o
  -5  -5  10        546.28        514.41         9.46 o
  -4  -5  10        925.09        954.69        13.67 o
  -3  -5  10         15.61         11.65         1.33 o
  -2  -5  10        902.76        952.28        11.72 o
  -1  -5  10         61.67         60.98         2.89 o
   0  -5  10        519.70        570.48        10.61 o
   1  -5  10         55.44         59.11         2.48 o
   2  -5  10         82.72         85.34         2.99 o
   3  -5  10        235.07        225.66         4.68 o
   4  -5  10         19.71         30.07         1.67 o
   5  -5  10         98.89         95.95         3.22 o
   6  -5  10        172.83        178.64         6.16 o
   7  -5  10          6.98         11.15         1.72 o
   8  -5  10         22.54         15.77         2.04 o
   9  -5  10        219.42        245.88         5.66 o
  10  -5  10        131.93        124.43         6.16 o
 -13  -4  10         22.55         18.70         2.28 o
 -12  -4  10         41.11         34.19         3.37 o
 -11  -4  10         83.72         87.24         3.55 o
 -10  -4  10         15.19         12.32         2.13 o
  -9  -4  10        453.14        442.95         9.38 o
  -8  -4  10        229.30        242.88         5.83 o
  -7  -4  10       1558.15       1582.08        20.31 o
  -6  -4  10        373.14        387.44         6.92 o
  -5  -4  10        230.78        269.81         6.47 o
  -4  -4  10         91.62         87.10         3.35 o
  -3  -4  10         53.91         58.00         2.47 o
  -2  -4  10          7.44          7.25         1.15 o
  -1  -4  10        285.27        303.74         5.82 o
   0  -4  10       1017.46       1070.48        13.68 o
   1  -4  10        689.81        707.89         9.33 o
   2  -4  10         10.87         18.88         1.63 o
   3  -4  10         10.44         12.72         1.25 o
   4  -4  10        204.76        210.55         5.29 o
   5  -4  10          1.69          4.95         1.28 o
   6  -4  10          3.17          4.82         1.39 o
   7  -4  10          1.05          0.63         1.52 o
   8  -4  10        204.18        225.73         5.66 o
   9  -4  10          6.49          6.12         1.65 o
  10  -4  10         16.32         14.02         1.61 o
 -14  -3  10         94.76        101.01         7.44 o
 -13  -3  10         19.28         24.00         5.98 o
 -12  -3  10        229.45        234.66         8.30 o
 -11  -3  10         22.63         22.87         2.16 o
 -10  -3  10        122.06        125.52         4.47 o
  -9  -3  10        797.74        787.64        15.41 o
  -8  -3  10        117.43        118.54         3.78 o
  -7  -3  10        207.70        224.36         4.82 o
  -6  -3  10          2.63          4.72         0.98 o
  -5  -3  10        723.21        689.12        11.31 o
  -4  -3  10        699.46        712.43        11.46 o
  -3  -3  10       1095.89       1075.36        13.20 o
  -2  -3  10         74.79        115.34         3.31 o
  -1  -3  10        259.23        253.60         7.34 o
   0  -3  10       2634.18       2727.98        31.96 o
   1  -3  10        396.51        381.45         6.73 o
   2  -3  10       3823.46       4120.85        42.25 o
   3  -3  10        998.53        964.27        11.78 o
   4  -3  10         13.53         18.42         1.54 o
   5  -3  10         24.18         21.97         1.83 o
   6  -3  10        496.75        502.19         9.24 o
   7  -3  10         32.94         35.59         2.63 o
   8  -3  10         56.63         54.24         2.49 o
   9  -3  10          2.35          0.93         1.08 o
  10  -3  10          0.39          0.68         0.77 o
 -14  -2  10         13.47          7.25         3.45 o
 -13  -2  10        239.85        202.96        14.33 o
 -12  -2  10         60.56         63.08         3.87 o
 -11  -2  10         62.83         69.13         3.78 o
 -10  -2  10       1742.25       1709.01        27.62 o
  -9  -2  10       1947.38       2049.78        28.40 o
  -8  -2  10         61.72         53.03         3.05 o
  -7  -2  10         55.68         42.50         2.01 o
  -6  -2  10        159.01        148.20         3.89 o
  -5  -2  10         42.34         38.64         2.61 o
  -4  -2  10       2593.88       2785.61        29.46 o
  -3  -2  10       2577.44       2546.32        24.96 o
  -2  -2  10        986.59       1032.17        11.53 o
  -1  -2  10       3178.59       3187.03        38.87 o
   0  -2  10         53.35         51.96         3.09 o
   1  -2  10       1075.79       1101.91        15.20 o
   2  -2  10        108.09        116.82         3.42 o
   3  -2  10        422.58        425.13         6.99 o
   4  -2  10         94.84         93.90         3.25 o
   5  -2  10        241.54        251.47         6.73 o
   6  -2  10         45.39         43.11         2.48 o
   7  -2  10         26.27         23.61         2.86 o
   8  -2  10        127.10        141.09         5.37 o
   9  -2  10         39.92         38.72         4.35 o
  10  -2  10         27.40         16.68         2.60 o
 -15  -1  10          2.37          1.52         1.17 o
 -14  -1  10          0.52          3.95         2.21 o
 -13  -1  10          7.98          6.67         3.29 o
 -12  -1  10         38.36         40.37         3.12 o
 -11  -1  10       1110.94       1068.36        14.78 o
 -10  -1  10         70.84         65.28         2.66 o
  -9  -1  10        306.48        321.95         6.83 o
  -8  -1  10        106.77        122.12         3.60 o
  -7  -1  10       1067.00       1031.50        11.97 o
  -6  -1  10        110.02        130.91         3.89 o
  -5  -1  10        749.84        741.29        10.87 o
  -4  -1  10        241.89        186.13         4.22 o
  -3  -1  10        383.37        497.74         7.70 o
  -2  -1  10       2184.83       2183.74        26.11 o
  -1  -1  10         99.46         98.45         3.92 o
   0  -1  10          3.06          6.00         1.45 o
   1  -1  10         51.71         51.29         2.50 o
   2  -1  10         25.89         30.15         1.66 o
   3  -1  10        645.64        659.73        11.02 o
   4  -1  10         40.56         39.80         2.46 o
   5  -1  10        678.27        697.55        11.24 o
   6  -1  10        149.43        165.95         4.63 o
   7  -1  10          9.47         11.76         1.82 o
   8  -1  10          0.98          3.43         2.32 o
   9  -1  10         18.39         23.45         2.18 o
 -15   0  10        427.41        409.25        12.76 o
 -14   0  10         47.71         47.52         4.76 o
 -13   0  10         51.89         50.76         3.34 o
 -12   0  10        985.42        993.74        22.80 o
 -11   0  10        849.94        828.46        12.48 o
 -10   0  10          4.98          6.67         1.40 o
  -9   0  10        348.82        350.60         6.54 o
  -8   0  10        280.24        283.85         5.06 o
  -7   0  10        160.58        137.68         2.98 o
  -6   0  10         27.64         28.98         1.77 o
  -5   0  10       5612.48       6013.76        84.16 o
  -4   0  10       2377.43       2398.68        31.66 o
  -3   0  10        194.39        197.84         4.74 o
  -2   0  10         97.54         86.63         3.36 o
  -1   0  10        141.54        151.56         4.56 o
   0   0  10        512.51        481.74         8.21 o
   1   0  10        183.22        189.32         4.84 o
   2   0  10          0.79          2.11         1.17 o
   3   0  10        311.40        333.88         6.99 o
   4   0  10        168.39        182.07         4.41 o
   5   0  10        315.63        321.59         7.06 o
   6   0  10        263.22        285.18         8.81 o
   7   0  10         74.81         89.14         5.39 o
   8   0  10          7.72          2.75         1.66 o
   9   0  10         31.17         36.63         4.53 o
 -15   1  10         23.38         18.10         2.84 o
 -14   1  10         15.31         16.40         3.42 o
 -13   1  10        587.07        615.50        22.68 o
 -12   1  10          1.70          1.25         1.45 o
 -11   1  10        120.30        130.54         5.09 o
 -10   1  10        712.16        738.78        12.88 o
  -9   1  10        261.30        260.68         5.12 o
  -8   1  10          9.06          8.40         1.05 o
  -7   1  10         57.33         49.06         2.40 o
  -6   1  10        274.96        271.91         5.54 o
  -5   1  10       2241.77       2285.35        33.02 o
  -4   1  10        277.64        267.56         9.14 o
  -3   1  10       2511.36       2666.25        32.37 o
  -2   1  10        186.02        205.30         4.70 o
  -1   1  10         84.60         89.75         3.87 o
   0   1  10        470.35        442.36         7.72 o
   1   1  10        117.77        113.72         2.93 o
   2   1  10        422.31        430.86         8.46 o
   3   1  10         15.81         26.59         2.11 o
   4   1  10         40.12         28.32         2.30 o
   5   1  10        107.67        122.59         5.77 o
   6   1  10         24.84         28.60         4.39 o
   7   1  10        124.55        132.22         6.30 o
   8   1  10         12.43         16.40         2.11 o
   9   1  10          2.08          1.21         1.33 o
 -16   2  10         58.29         68.37         5.02 o
 -15   2  10          1.94          0.96         1.79 o
 -14   2  10        157.39        180.75         9.66 o
 -13   2  10        481.97        532.67        20.60 o
 -12   2  10        228.53        216.84         7.26 o
 -11   2  10       1767.56       1825.53        22.71 o
 -10   2  10         40.14         39.19         2.30 o
  -9   2  10        421.82        421.54         7.05 o
  -8   2  10        457.35        488.92        10.15 o
  -7   2  10        960.45        986.59        13.18 o
  -6   2  10        158.92        195.92         4.40 o
  -5   2  10        251.02        226.97         5.94 o
  -4   2  10        602.65        612.32        13.23 o
  -3   2  10        844.69        880.29        13.95 o
  -2   2  10        588.62        619.34        13.05 o
  -1   2  10       3813.10       3846.39        38.74 o
   0   2  10         66.52         84.73         2.56 o
   1   2  10        107.16        117.26         3.42 o
   2   2  10         58.68         43.01         2.21 o
   3   2  10          5.92          5.02         1.25 o
   4   2  10        125.42        130.28         5.14 o
   5   2  10        200.01        209.21         6.88 o
   6   2  10          0.61          0.71         0.46 o
   7   2  10         39.12         48.94         2.67 o
   8   2  10        118.74        135.65         5.55 o
 -16   3  10          0.41          0.24         1.63 o
 -15   3  10         45.99         60.77         9.13 o
 -14   3  10          0.04          4.71         2.65 o
 -13   3  10         95.67         97.16         5.36 o
 -12   3  10         15.63         20.91         2.30 o
 -11   3  10        254.31        244.78         6.01 o
 -10   3  10        154.21        154.72         4.21 o
  -9   3  10        339.05        341.39         6.53 o
  -8   3  10        817.23        783.94        10.49 o
  -7   3  10        402.24        396.02         6.67 o
  -6   3  10        359.58        326.51         7.85 o
  -5   3  10          2.56          3.12         1.45 o
  -4   3  10        568.58        560.00        12.78 o
  -3   3  10       6183.43       6219.65        80.46 o
  -2   3  10        478.92        494.24         7.25 o
  -1   3  10        812.56        835.49        10.17 o
   0   3  10        289.29        243.23         5.18 o
   1   3  10        248.89        250.73         5.72 o
   2   3  10          0.70          1.77         1.35 o
   3   3  10        623.06        590.46        11.86 o
   4   3  10        513.94        502.55        10.34 o
   5   3  10        197.11        187.92         5.64 o
   6   3  10         58.20         69.60         3.12 o
   7   3  10        124.93        120.94         5.15 o
   8   3  10         20.21         18.20         4.56 o
 -15   4  10         74.85         79.65         5.47 o
 -14   4  10         81.17         84.86         6.21 o
 -13   4  10        503.54        521.52        11.83 o
 -12   4  10          0.04          2.19         1.28 o
 -11   4  10       1288.11       1294.29        16.13 o
 -10   4  10        253.02        263.01         5.63 o
  -9   4  10       1095.86       1112.17        18.02 o
  -8   4  10         29.37         30.34         1.81 o
  -7   4  10        383.99        380.60         6.86 o
  -6   4  10       1082.53       1031.15        16.52 o
  -5   4  10        427.60        404.58         7.93 o
  -4   4  10         24.26         18.31         2.08 o
  -3   4  10        112.37        121.17         3.49 o
  -2   4  10         11.84         16.20         1.65 o
  -1   4  10         57.47         64.22         2.51 o
   0   4  10        248.93        274.78         5.91 o
   1   4  10        278.00        296.42         6.07 o
   2   4  10        358.88        372.20         7.78 o
   3   4  10         55.62         62.54         3.28 o
   4   4  10         24.78         26.11         2.28 o
   5   4  10         34.64         39.68         2.84 o
   6   4  10          1.58          2.58         2.62 o
   7   4  10        133.28        149.55         5.92 o
 -15   5  10         46.84         47.73         4.11 o
 -14   5  10         10.42          7.49         2.11 o
 -13   5  10        339.63        337.72         8.62 o
 -12   5  10         38.10         31.73         2.38 o
 -11   5  10        126.07        113.97         3.79 o
 -10   5  10          0.18          0.28         1.10 o
  -9   5  10       1167.57       1215.08        17.76 o
  -8   5  10        762.42        707.13        15.81 o
  -7   5  10         85.40         84.00         3.49 o
  -6   5  10         48.52         40.38         3.09 o
  -5   5  10        498.50        481.91         9.30 o
  -4   5  10        779.71        774.57        12.20 o
  -3   5  10         16.71         17.44         1.54 o
  -2   5  10        576.37        621.53        10.26 o
  -1   5  10        714.04        700.70        11.82 o
   0   5  10         36.74         27.79         2.08 o
   1   5  10       1251.50       1190.45        16.82 o
   2   5  10         40.20         39.51         3.30 o
   3   5  10        415.60        439.45        10.98 o
   4   5  10          9.88         11.61         1.98 o
   5   5  10        381.61        400.78        18.86 o
   6   5  10        227.58        209.71         7.55 o
 -14   6  10         34.49         28.06         3.85 o
 -13   6  10         57.44         55.22         3.35 o
 -12   6  10         65.28         71.70         3.60 o
 -11   6  10          3.95          2.47         1.43 o
 -10   6  10          9.36          7.73         2.05 o
  -9   6  10          1.98          0.76         1.61 o
  -8   6  10        192.32        174.34         5.16 o
  -7   6  10        168.09        170.38         7.08 o
  -6   6  10          3.35          1.07         1.50 o
  -5   6  10       1309.22       1426.07        19.18 o
  -4   6  10       3230.33       3157.91        37.66 o
  -3   6  10        665.31        643.51        11.31 o
  -2   6  10        196.49        173.63         5.13 o
  -1   6  10         51.53         57.92         2.47 o
   0   6  10        143.20        136.10         4.01 o
   1   6  10        605.11        586.09        10.36 o
   2   6  10        264.04        279.90         9.99 o
   3   6  10         70.53         49.30         4.21 o
   4   6  10        765.40        759.61        18.30 o
   5   6  10         32.94         39.91         2.01 o
 -14   7  10          7.89          7.19         2.90 o
 -13   7  10          0.01         -0.51         0.94 o
 -12   7  10         73.51         55.04         3.52 o
 -11   7  10         52.07         59.81         3.72 o
 -10   7  10        907.76        824.50        24.70 o
  -9   7  10         32.53         28.12         3.73 o
  -8   7  10        116.43        125.08         5.98 o
  -7   7  10       1515.14       1586.38        25.86 o
  -6   7  10        658.02        679.21        12.17 o
  -5   7  10        260.10        252.40         5.74 o
  -4   7  10          8.42         11.26         1.51 o
  -3   7  10         89.11         84.54         3.51 o
  -2   7  10        176.26        145.27         4.68 o
  -1   7  10          7.86         12.44         1.77 o
   0   7  10        455.06        466.89         8.87 o
   1   7  10         35.81         42.09         2.46 o
   2   7  10        150.17        157.87         5.50 o
   3   7  10          0.93          0.66         1.57 o
   4   7  10         73.13         82.05         3.23 o
 -14   8  10          4.59          1.53         1.80 o
 -13   8  10          4.47          0.81         4.05 o
 -12   8  10        504.40        472.37        17.93 o
 -11   8  10        153.09        182.15         8.85 o
 -10   8  10        240.81        252.66         9.34 o
  -9   8  10          0.01          2.43         1.83 o
  -8   8  10          5.38          2.78         1.84 o
  -7   8  10          1.45          3.50         1.76 o
  -6   8  10        690.19        701.81        12.53 o
  -5   8  10        830.84        811.49        14.80 o
  -4   8  10        236.21        258.30         5.75 o
  -3   8  10          5.04         18.67         1.82 o
  -2   8  10          8.60          7.78         1.46 o
  -1   8  10         32.73         28.14         2.18 o
   0   8  10         39.72         44.19         2.68 o
   1   8  10         39.24         40.77         2.80 o
   2   8  10         70.76         75.93         6.26 o
   3   8  10          9.91         11.91         1.68 o
 -13   9  10        265.61        268.52        15.96 o
 -12   9  10          9.33         12.75         3.19 o
 -11   9  10        225.98        230.73         7.88 o
 -10   9  10        151.12        157.50         7.13 o
  -9   9  10        239.78        248.69         9.72 o
  -8   9  10          3.07          2.70         1.93 o
  -7   9  10         84.27        103.48         4.34 o
  -6   9  10        442.33        489.31        12.28 o
  -5   9  10        619.39        680.78        13.83 o
  -4   9  10        571.95        579.27        10.94 o
  -3   9  10          2.48          5.29         1.61 o
  -2   9  10         26.89         33.55         2.75 o
  -1   9  10        113.41        100.32         4.63 o
   0   9  10          2.80          1.62         1.56 o
   1   9  10         43.88         54.78         4.46 o
   2   9  10          0.40          2.68         1.23 o
 -13  10  10         38.69         53.68         6.11 o
 -12  10  10          0.04          3.52         2.41 o
 -11  10  10         55.87         52.24         4.28 o
 -10  10  10         16.15         20.61         2.49 o
  -9  10  10         56.76         48.53         5.11 o
  -8  10  10        283.68        304.52         7.31 o
  -7  10  10         29.61         19.06         2.22 o
  -6  10  10        112.63        119.24         5.00 o
  -5  10  10          1.67          4.58         1.71 o
  -4  10  10         45.64         48.91         4.01 o
  -3  10  10        252.76        258.17         9.38 o
  -2  10  10         60.39         57.15         3.49 o
  -1  10  10        292.08        282.09         9.31 o
   0  10  10          0.96         -0.21         1.12 o
   1  10  10          1.22          0.44         1.51 o
 -13  11  10          2.26          0.66         2.06 o
 -12  11  10         57.97         60.63         6.53 o
 -11  11  10         54.22         59.91         7.31 o
 -10  11  10         16.23         12.66         3.63 o
  -9  11  10         30.30         27.73         3.32 o
  -8  11  10          9.39          8.16         2.30 o
  -7  11  10          7.71          6.02         1.62 o
  -6  11  10         30.78         24.93         2.32 o
  -5  11  10         77.75         63.26         4.91 o
  -4  11  10         14.11         13.75         2.46 o
  -3  11  10         90.20         98.30         4.90 o
  -2  11  10         80.76         92.08         4.03 o
  -1  11  10         23.34         21.56         2.37 o
   0  11  10         11.27          6.89         2.06 o
 -12  12  10          2.88          2.69         1.52 o
 -11  12  10         24.01         31.68         4.59 o
 -10  12  10         54.31         67.34         7.01 o
  -9  12  10          9.52          1.09         2.78 o
  -8  12  10        166.96        204.20        13.42 o
  -7  12  10         17.61         16.40         3.59 o
  -6  12  10         78.66         78.50        14.51 o
  -5  12  10         78.59         77.52         4.34 o
  -4  12  10         55.20         51.55         3.31 o
  -3  12  10          0.28          2.92         1.56 o
 -11  13  10          7.80          9.20         1.60 o
 -10  13  10         60.96         58.18         3.57 o
  -9  13  10         12.28          9.53         1.54 o
  -8  13  10        104.34        109.87         5.84 o
  -7  13  10         65.37         56.93         4.12 o
  -6  13  10         22.74         26.57         5.41 o
  -5  13  10          2.84          3.20         1.51 o
  -4  13  10          0.17          0.37         0.86 o
   0 -15  11          7.40          5.65         1.79 o
   1 -15  11         17.11         15.37         1.47 o
   2 -15  11         12.22          5.44         1.08 o
   3 -15  11        191.70        137.57         6.09 o
   4 -15  11        172.14        154.39         9.61 o
   5 -15  11        223.46        110.02         6.77 o
  -3 -14  11          1.42          0.17         1.33 o
  -2 -14  11         38.66         32.56         4.33 o
  -1 -14  11        130.22        147.51         5.50 o
   0 -14  11         53.06         79.22         3.80 o
   1 -14  11        178.23        191.73         5.95 o
   2 -14  11        129.32        148.97         6.89 o
   3 -14  11          1.32          1.06         0.97 o
   4 -14  11         13.67         15.52         2.41 o
   5 -14  11         47.10         37.94         8.58 o
   7 -14  11        351.28        286.90        13.24 o
  -4 -13  11         37.17         32.10         2.68 o
  -3 -13  11         42.35         62.30         3.27 o
  -2 -13  11         70.24         19.04        19.36 o
  -1 -13  11        262.01        124.80        57.23 o
   0 -13  11        320.81        335.30         9.46 o
   1 -13  11        125.84        132.98         5.71 o
   2 -13  11          0.17          1.30         1.50 o
   3 -13  11          8.40         13.48         1.90 o
   4 -13  11         24.94         26.31         2.17 o
   5 -13  11          8.14         11.98         1.52 o
   6 -13  11         34.40         39.08         3.26 o
   7 -13  11          1.23          2.16         0.88 o
   8 -13  11          6.12          5.38         1.99 o
[truncated: 188,938 more chars]
