# Supplementary material for: London Dispersion versus Intramolecular Hydrogen Bond in Bis‐Pyridines: How Accurate Is DFT for Competing Noncovalent Interactions in the Condensed Phase?
Source: Chemistry. 2025 Oct 23;31(66):e02745. doi: 10.1002/chem.202502745 (PMC12648470; doi:10.1002/chem.202502745)
Supplement: Supplementary file 1 — Supporting Information [file CHEM-31-e02745-s002.zip › Crystal_structures/3b/c031219_2_2.res]

TITL c031219_2_2_a.res in P-1
    c031219_2_2.res
    created by SHELXL-2018/3 at 12:48:39 on 11-Dec-2019
REM Old TITL c031219_2_2 in P-1
REM SHELXT solution in P-1
REM R1 0.344, Rweak 0.038, Alpha 0.063, Orientation as input
REM Formula found by SHELXT: C48 B4 N3 F22
CELL 1.54184 12.9839 13.1496 16.8817 97.575 110.643 108.088
ZERR 2 0.0001 0.0001 0.0001 0.001 0.001 0.001
LATT 1
SFAC C H B F N
UNIT 100 74 2 48 4
SADI F2 C7 F2B C7 F1B C7 F3 C7 F3A C7 F1 C7 F3B C7 F1A C7 F2A C7
SADI F22 C32 F23A C32A F24A C32A F24 C32 F22A C32A F23 C32
RIGU F10 F12 F11 C16 F10A F11A F12A C13
RIGU F22 F24 F23 C32 F24A F23A F22A C32A C29
RIGU C21 F17 F18 F16 C24 F17A F16A F18A
SADI C32A C29 C32 C29
SIMU F22 F24 F23 C32 F24A F23A F22A C32A
SIMU F10 F12 F11 C16 F10A F11A F12A
SADI F22 F23 F23 F24 F24 F22 F22A F23A F23A F24A F24A F22A
SIMU F17 F18 F16 C24 F17A F16A F18A
SADI F11A C16 F12 C16 F10A C16 F11 C16 F12A C16 F10 C16
SADI F13 F14 F14 F15 F15 F13 F13A F14A F14A F15A F15A F13A F13B F14B F14B =
 F15B F15B F13B
SADI F4A F5A F5A F6A F6A F4A F4B F5B F5B F6B F6B F4B F4 F5 F5 F6 F6 F4
SADI F17 C24 F16A C24 F17A C24 F18 C24 F18A C24 F16 C24
SADI F5B C8 F5A C8 F4A C8 F6B C8 F5 C8 F4B C8 F6A C8 F6 C8 F4 C8
RIGU F2 F1 F3 C7 F1A F2A F3A F1B F3B F2B C3
SADI F1 F2 F2 F3 F3 F1 F1A F2A F2A F3A F3A F1A F1B F2B F2B F3B F3B F1B
RIGU C5 F4A F6A F5A C8 F5B F6B F4B F6 F4 F5
SIMU F4A F6A F5A C8 F5B F6B F4B F6 F4 F5
SIMU F2 F1 F3 C7 F1A F2A F3A F1B F3B F2B
SADI F3 C7 F2B C7 F1B C7 F2 C7 F3A C7 F1 C7 F3B C7 F1A C7 F2A C7
RIGU F20 F19 F21 C31 F20A C31A F21A F19A C27
SADI F20 C31 F21A C31A F20A C31A F19 C31 F19A C31A F21 C31
SIMU F20 F19 F21 C31 F20A C31A F21A F19A
SADI C31A C27 C31 C27
SADI F19 F20 F20 F21 F21 F19 F19A F20A F20A F21A F21A F19A
RIGU F15 F14 C19 F13 C23 F13A F14A F15A F14B F15B F13B
SADI F14 C23 F15 C23 F15B C23 F13 C23 F14B C23 F13A C23 F13B C23 F14A C23 =
 F15A C23
SIMU F15 F14 F13 C23 F13A F14A F15A F14B F15B F13B
SADI F16 F17 F17 F18 F18 F16 F16A F17A F17A F18A F18A F16A
SADI F10 F11 F11 F12 F12 F10 F10A F11A F11A F12A F12A F10A
ISOR 0.01 0.02 F2 F1 F3 C7 F1A F2A F3A F1B F3B F2B F4A F6A F5A C8 F5B F6B =
 F4B F6 F4 F5 F17 F18 F16 C24 F17A F16A F18A F15 F14 F13 C23 F13A F14A F15A =
 F14B F15B F13B F10 F12 F11 C16 F10A F11A F12A F22 F24 F23 C32 F24A F23A =
 F22A C32A F20 F19 F21 C31 F20A C31A F21A F19A F8 F7 F9 C15
DFIX 0.93 0.01 N2C H2C
SUMP 1 0.0001 1 2 1 3 1 4

L.S. 8
PLAN  60
CONF
BOND $H
list 4
MORE -1
fmap 2
acta
OMIT 12 -13 2
OMIT -14 9 10
REM <olex2.extras>
REM <HklSrc "%.\\c031219_2_2.hkl">
REM </olex2.extras>

WGHT    0.044000    1.171000
FVAR       0.40673   0.45275   0.22207   0.32515   0.54421
F8    4    0.149305    0.129436    0.558713    11.00000    0.02484    0.03252 =
         0.06064   -0.00066    0.01637    0.00932
PART 1
F17   4    0.826955    0.850199    0.897674    51.00000    0.05706    0.02793 =
         0.04113   -0.00940    0.03104   -0.00202
PART 0
PART 2
F4A   4    0.349037    0.439761    0.972611    31.00000    0.00815    0.01105 =
         0.02055    0.00381    0.00890    0.00605
PART 0
PART 1
F20   4    1.063163    0.590320    0.946226    51.00000    0.02402    0.03091 =
         0.04365   -0.00961    0.00986    0.00721
PART 0
F7    4    0.178447   -0.020368    0.566685    11.00000    0.04078    0.03084 =
         0.08483    0.02169    0.03613    0.00741
PART 1
F22   4    0.939007    0.080652    0.869637    51.00000    0.03562    0.03631 =
         0.03683    0.01330    0.00787    0.02479
PART 0
PART 2
F6A   4    0.338931    0.484170    0.852725    31.00000    0.01493    0.04996 =
         0.01873    0.01168    0.00875    0.02298
PART 0
PART 1
F10   4    0.475072    0.032543    0.386081    51.00000    0.05615    0.02570 =
         0.03274   -0.00143    0.02498    0.01638
F15   4    0.766381    0.739763    0.591494    21.00000    0.02458    0.03251 =
         0.02116    0.01125    0.01275    0.00077
PART 0
F9    4    0.125810    0.018051    0.443203    11.00000    0.02633    0.08136 =
         0.03574   -0.01659    0.00436   -0.00402
PART 2
F5A   4    0.220190    0.325833    0.848814    31.00000    0.01887    0.03152 =
         0.03252   -0.00789    0.00109    0.01494
PART 0
PART 1
F24   4    0.842523    0.043356    0.729721    51.00000    0.05873    0.04678 =
         0.03532   -0.00058    0.01223    0.03512
F19   4    1.125400    0.521352    0.858067    51.00000    0.02778    0.03461 =
         0.05761   -0.00252    0.02938    0.00089
F12   4    0.641763    0.163271    0.464169    51.00000    0.02956    0.10654 =
         0.03880   -0.02309    0.02014   -0.00591
F21   4    1.153908    0.482152    0.981842    51.00000    0.02279    0.04956 =
         0.03980   -0.00502   -0.00314    0.01345

PART 0
N2C   5    0.609413    0.170570    0.251649    11.00000    0.02526    0.02813 =
         0.02374    0.00412    0.01262    0.00858
H2C   2    0.561112    0.203940    0.261716    11.00000   -1.20000

PART 1
F18   4    0.733249    0.735307    0.950637    51.00000    0.10694    0.02476 =
         0.06005    0.00047    0.06704    0.00523

PART 0
N1C   5    0.648470    0.378794    0.307146    11.00000    0.03022    0.03200 =
         0.02435    0.00988    0.01442    0.01614

PART 1
F23   4    0.748401    0.020768    0.810776    51.00000    0.03455    0.03226 =
         0.09044    0.02692    0.02377    0.01703
F2    4    0.703325    0.258580    1.077529    21.00000    0.05266    0.05953 =
         0.04053    0.03004   -0.01299   -0.00652
F16   4    0.640318    0.807186    0.857162    51.00000    0.03716    0.02865 =
         0.10402   -0.01697    0.02497    0.01068
F14   4    0.594715    0.610121    0.511522    21.00000    0.04512    0.04019 =
         0.00997    0.00264   -0.00008   -0.01212
F1    4    0.602746    0.106391    0.977813    21.00000    0.09465    0.05432 =
         0.04690    0.03089    0.03796    0.05742
PART 0
C9    1    0.521934    0.253279    0.654053    11.00000    0.02209    0.01736 =
         0.01989    0.00718    0.00942    0.00817

C6C   1    0.719213    0.242469    0.269091    11.00000    0.02355    0.02495 =
         0.01612    0.00573    0.00795    0.00752
C2    1    0.598659    0.274154    0.888253    11.00000    0.01890    0.01993 =
         0.02001    0.00507    0.00710    0.00637
AFIX  43
H2    2    0.658084    0.248021    0.890095    11.00000   -1.20000
AFIX   0
C25   1    0.741594    0.329668    0.783850    11.00000    0.02122    0.02405 =
         0.01788    0.00588    0.01051    0.00852
PART 1
F11   4    0.493337    0.194959    0.377104    51.00000    0.10266    0.06853 =
         0.06161    0.04734    0.06773    0.05925
PART 0
C18   1    0.648769    0.500318    0.664457    11.00000    0.02173    0.02266 =
         0.02034    0.00663    0.00809    0.00894
AFIX  43
H18   2    0.630222    0.443873    0.616150    11.00000   -1.20000
AFIX   0
C5    1    0.425061    0.352526    0.888236    11.00000    0.01969    0.02304 =
         0.01986    0.00316    0.00804    0.00502
C1    1    0.559368    0.326173    0.823101    11.00000    0.01733    0.01670 =
         0.01661    0.00284    0.00582    0.00269
C17   1    0.639218    0.472250    0.739295    11.00000    0.01680    0.02075 =
         0.02179    0.00629    0.00833    0.00716
C10   1    0.400127    0.196595    0.630566    11.00000    0.02336    0.01932 =
         0.02027    0.00663    0.01051    0.00811
AFIX  43
H10   2    0.369372    0.209248    0.671307    11.00000   -1.20000
AFIX   0
C14   1    0.561503    0.228343    0.589258    11.00000    0.02300    0.02032 =
         0.02401    0.00621    0.01175    0.00720
AFIX  43
H14   2    0.642011    0.262321    0.601970    11.00000   -1.20000
AFIX   0
C3    1    0.551646    0.260184    0.950553    11.00000    0.02247    0.02365 =
         0.01893    0.00712    0.00699    0.00523
PART 1
F3    4    0.525419    0.164900    1.056094    21.00000    0.05264    0.06629 =
         0.05326    0.04567    0.03489    0.03054
PART 0
C6    1    0.470298    0.363914    0.825089    11.00000    0.02058    0.02025 =
         0.01842    0.00590    0.00733    0.00623
AFIX  43
H6    2    0.440264    0.397925    0.782476    11.00000   -1.20000
AFIX   0

C5C   1    0.743150    0.360762    0.303999    11.00000    0.02725    0.02582 =
         0.01780    0.00705    0.00978    0.01184
C22   1    0.667155    0.561696    0.809118    11.00000    0.02475    0.02277 =
         0.02533    0.00648    0.01444    0.00667
AFIX  43
H22   2    0.662791    0.547377    0.860589    11.00000   -1.20000
AFIX   0

C7C   1    0.797563    0.200796    0.253271    11.00000    0.02239    0.02373 =
         0.02198    0.00421    0.00823    0.00738
AFIX  43
H7C   2    0.873911    0.249594    0.265234    11.00000   -1.20000
AFIX   0

C26   1    0.851350    0.419419    0.827472    11.00000    0.02193    0.02626 =
         0.02375    0.00277    0.01194    0.00759
AFIX  43
H26   2    0.853215    0.491206    0.831119    11.00000   -1.20000
AFIX   0
C11   1    0.323314    0.121855    0.548264    11.00000    0.02289    0.01838 =
         0.02391    0.00467    0.00875    0.00646
C12   1    0.364431    0.100162    0.485243    11.00000    0.02866    0.01902 =
         0.02078    0.00246    0.00848    0.00652
AFIX  43
H12   2    0.313099    0.050640    0.430254    11.00000   -1.20000
AFIX   0
C30   1    0.745951    0.224075    0.778794    11.00000    0.02150    0.02530 =
         0.02477    0.00680    0.01104    0.00927
AFIX  43
H30   2    0.675548    0.161796    0.747823    11.00000   -1.20000
AFIX   0

C4C   1    0.855499    0.443630    0.333005    11.00000    0.02825    0.02483 =
         0.02335    0.00739    0.01239    0.01211
AFIX  43
H4C   2    0.917629    0.426214    0.328275    11.00000   -1.20000
AFIX   0

C13   1    0.484795    0.154763    0.506839    11.00000    0.03130    0.02048 =
         0.02207    0.00508    0.01349    0.00974
C19   1    0.685127    0.609969    0.659684    11.00000    0.02543    0.02662 =
         0.02613    0.01237    0.01169    0.01145
C4    1    0.465272    0.299543    0.951776    11.00000    0.02288    0.02725 =
         0.01880    0.00569    0.01051    0.00479
AFIX  43
H4    2    0.434771    0.290945    0.993818    11.00000   -1.20000
AFIX   0

C8C   1    0.764951    0.087423    0.219827    11.00000    0.02574    0.02413 =
         0.01976    0.00434    0.00688    0.00808
C21   1    0.701140    0.671012    0.803880    11.00000    0.02938    0.02114 =
         0.03401    0.00589    0.01910    0.00763
C29   1    0.851986    0.209059    0.818508    11.00000    0.02787    0.03382 =
         0.02758    0.01002    0.01426    0.01720
C3C   1    0.875000    0.553115    0.369274    11.00000    0.03410    0.02368 =
         0.02157    0.00810    0.01262    0.01219
PART 1
F13   4    0.750991    0.572435    0.549336    21.00000    0.10404    0.05627 =
         0.04605    0.03275    0.05573    0.04963
PART 0
C8    1    0.334214    0.398891    0.890006    11.00000    0.02730    0.03189 =
         0.02646    0.00544    0.01411    0.01040

C10C  1    0.573225    0.060254    0.220142    11.00000    0.02668    0.02850 =
         0.02980    0.00339    0.01294    0.00289
AFIX  43
H10C  2    0.496518    0.013367    0.209172    11.00000   -1.20000
AFIX   0
C9C   1    0.649379    0.017122    0.204259    11.00000    0.02956    0.02200 =
         0.02694    0.00159    0.01049    0.00494
AFIX  43
H9C   2    0.624514   -0.059310    0.182993    11.00000   -1.20000
AFIX   0
C1C   1    0.666509    0.483942    0.340379    11.00000    0.03822    0.03450 =
         0.02864    0.01267    0.01882    0.02338
AFIX  43
H1C   2    0.602151    0.499124    0.342761    11.00000   -1.20000
AFIX   0

C27   1    0.957757    0.404851    0.865562    11.00000    0.02029    0.03659 =
         0.02543   -0.00144    0.01015    0.00808
C20   1    0.710910    0.696623    0.728889    11.00000    0.02863    0.02081 =
         0.03786    0.01244    0.01802    0.01018
AFIX  43
H20   2    0.734038    0.769671    0.725368    11.00000   -1.20000
AFIX   0
C15   1    0.195029    0.062814    0.528819    11.00000    0.02636    0.02493 =
         0.03138   -0.00083    0.01075    0.00407

C2C   1    0.775805    0.571623    0.371491    11.00000    0.04297    0.02653 =
         0.02637    0.01002    0.01818    0.01984
AFIX  43
H2CA  2    0.783107    0.643238    0.393986    11.00000   -1.20000
AFIX   0
C15C  1    0.847912    0.039896    0.197968    11.00000    0.02777    0.02425 =
         0.03449    0.00174    0.01107    0.01053
C11C  1    0.997532    0.647345    0.406177    11.00000    0.03851    0.02149 =
         0.03500    0.00590    0.01715    0.00995

C7    1    0.598054    0.202670    1.017552    11.00000    0.02813    0.03924 =
         0.02555    0.01684    0.01054    0.00964
C28   1    0.959526    0.299660    0.862623    11.00000    0.02361    0.04467 =
         0.02595    0.00485    0.01039    0.01807
AFIX  43
H28   2    1.030607    0.290088    0.889397    11.00000   -1.20000
AFIX   0
C16   1    0.529758    0.137619    0.438160    11.00000    0.04211    0.02724 =
         0.02980    0.00353    0.02102    0.01047
C24   1    0.728318    0.764580    0.879135    11.00000    0.04681    0.02149 =
         0.04754    0.00503    0.03175    0.00567
C23   1    0.699175    0.633310    0.578710    11.00000    0.04907    0.03087 =
         0.03259    0.01757    0.01952    0.01439

C12C  1    1.029140    0.706389    0.501197    11.00000    0.04601    0.02817 =
         0.02857    0.00645    0.00941    0.01234
AFIX 137
H12A  2    0.973093    0.739633    0.501695    11.00000   -1.50000
H12B  2    1.108060    0.763066    0.526115    11.00000   -1.50000
H12C  2    1.026042    0.653410    0.535237    11.00000   -1.50000
AFIX   0

PART 1
C31   1    1.076358    0.499299    0.914046    51.00000    0.01473    0.03311 =
         0.02993   -0.00510    0.00779    0.00979
C32   1    0.846713    0.089628    0.807638    51.00000    0.02865    0.02701 =
         0.03511    0.01034    0.00876    0.01978
PART 0
B1    3    0.613723    0.344660    0.749174    11.00000    0.01797    0.01900 =
         0.01811    0.00488    0.00812    0.00613

C13C  1    0.993483    0.729957    0.349989    11.00000    0.06466    0.03007 =
         0.03683    0.01053    0.02694    0.00846
AFIX 137
H13A  2    0.973840    0.692852    0.290605    11.00000   -1.50000
H13B  2    1.069978    0.790152    0.373483    11.00000   -1.50000
H13C  2    0.934099    0.758552    0.350725    11.00000   -1.50000
AFIX   0
C17C  1    0.792418   -0.011765    0.098072    11.00000    0.04493    0.05350 =
         0.03804    0.00552    0.01994    0.02476
AFIX 137
H17A  2    0.715307   -0.069142    0.080393    11.00000   -1.50000
H17B  2    0.842981   -0.043032    0.083069    11.00000   -1.50000
H17C  2    0.784301    0.044610    0.068355    11.00000   -1.50000
AFIX   0
C14C  1    1.094455    0.604419    0.406554    11.00000    0.03318    0.02767 =
         0.07927   -0.00398    0.02430    0.00271
AFIX 137
H14A  2    1.096583    0.551876    0.440949    11.00000   -1.50000
H14B  2    1.170397    0.665563    0.431595    11.00000   -1.50000
H14C  2    1.077229    0.568871    0.347355    11.00000   -1.50000
AFIX   0
C18C  1    0.859810   -0.050930    0.244686    11.00000    0.06128    0.05294 =
         0.05818    0.02552    0.02910    0.03875
AFIX 137
H18A  2    0.896133   -0.018908    0.307183    11.00000   -1.50000
H18B  2    0.908535   -0.083654    0.228393    11.00000   -1.50000
H18C  2    0.782213   -0.107115    0.227742    11.00000   -1.50000
AFIX   0
C16C  1    0.971533    0.128541    0.225034    11.00000    0.03121    0.03527 =
         0.09779   -0.00948    0.02648    0.00932
AFIX 137
H16A  2    0.964751    0.184983    0.195124    11.00000   -1.50000
H16B  2    1.020359    0.095154    0.209605    11.00000   -1.50000
H16C  2    1.007327    0.161303    0.287416    11.00000   -1.50000
AFIX   0

PART 2
F1A   4    0.531860    0.111529    1.010537    31.00000    0.07269    0.05435 =
         0.06527    0.04562   -0.00402   -0.01643
F2A   4    0.708649    0.216725    1.036176    31.00000    0.05075    0.08787 =
         0.05762    0.04989    0.02814    0.04790
F3A   4    0.615813    0.270708    1.101105    31.00000    0.11482    0.08873 =
         0.02259    0.02531    0.02213    0.06829
PART 0
PART 3
F1B   4    0.574858    0.096133    0.979871    41.00000    0.05577    0.01675 =
         0.02641    0.01299   -0.00915   -0.00898
F3B   4    0.555413    0.199703    1.077203    41.00000    0.04977    0.09689 =
         0.03227    0.04336    0.02746    0.03860
F2B   4    0.715970    0.247607    1.060598    41.00000    0.01494    0.03125 =
         0.02716    0.01609   -0.00247   -0.00214
F5B   4    0.327837    0.425868    0.966653    41.00000    0.05474    0.07482 =
         0.04998    0.03009    0.04192    0.03528
F6B   4    0.221873    0.335610    0.830771    41.00000    0.02248    0.04638 =
         0.07512    0.00009    0.00413    0.01423
F4B   4    0.359268    0.496859    0.866505    41.00000    0.03236    0.03581 =
         0.03858    0.01602    0.01426    0.02180
PART 0
PART 1
F6    4    0.318117    0.467636    0.841725    21.00000    0.05481    0.08361 =
         0.05534    0.04630    0.03763    0.05252
F4    4    0.361414    0.446710    0.973478    21.00000    0.03188    0.03915 =
         0.03083   -0.00528    0.02001    0.00915
F5    4    0.227409    0.312215    0.862163    21.00000    0.01839    0.04756 =
         0.04806   -0.00278    0.00774    0.01285
PART 0
PART 2
F20A  4    1.055348    0.602526    0.934514   -51.00000    0.02344    0.03433 =
         0.07540   -0.00393    0.00914    0.00589
C31A  1    1.066787    0.512044    0.900000   -51.00000    0.02438    0.05274 =
         0.03453    0.00309    0.00471    0.01734
F21A  4    1.156572    0.501988    0.964271   -51.00000    0.03018    0.06541 =
         0.08062    0.00150   -0.01529    0.01743
F19A  4    1.110181    0.540389    0.841434   -51.00000    0.06541    0.08932 =
         0.05163   -0.01062    0.03393   -0.03470
F13A  4    0.779330    0.721143    0.580819    31.00000    0.05417    0.07977 =
         0.04244    0.01530    0.03428   -0.00069
F14A  4    0.688543    0.543599    0.522244    31.00000    0.14072    0.06261 =
         0.04200    0.02858    0.06141    0.04329
F15A  4    0.589389    0.641946    0.528074    31.00000    0.06694    0.04882 =
         0.01864    0.00688   -0.00149    0.01280
PART 0
PART 3
F14B  4    0.790480    0.604383    0.573978    41.00000    0.07701    0.06803 =
         0.05190    0.03687    0.05305    0.04802
F15B  4    0.608409    0.588975    0.503542    41.00000    0.05394    0.09469 =
         0.03305    0.00825    0.02060   -0.00583
F13B  4    0.743762    0.744662    0.590936    41.00000    0.06222    0.03686 =
         0.05564    0.03155    0.03876    0.02234
PART 0
PART 2
F17A  4    0.760123    0.736960    0.957665   -51.00000    0.13106    0.02674 =
         0.02943    0.00370    0.03471    0.01087
F16A  4    0.824926    0.853483    0.893953   -51.00000    0.03864    0.01928 =
         0.05204    0.01220    0.01779    0.00200
F18A  4    0.641696    0.795623    0.870829   -51.00000    0.07470    0.08716 =
         0.08667   -0.02138    0.04493    0.04085
F10A  4    0.643553    0.135945    0.477114   -51.00000    0.04399    0.04264 =
         0.04695    0.00150    0.03277    0.01284
F11A  4    0.467730    0.045317    0.376066   -51.00000    0.04106    0.06786 =
         0.03645   -0.01924    0.01801   -0.00037
F12A  4    0.554256    0.222277    0.405242   -51.00000    0.11126    0.05593 =
         0.06928    0.04225    0.07620    0.05072
F24A  4    0.833014    0.043222    0.741937   -51.00000    0.12206    0.05820 =
         0.05510   -0.00674    0.00756    0.06375
F23A  4    0.762739    0.038145    0.838094   -51.00000    0.08952    0.06087 =
         0.17297    0.07627    0.08253    0.05417
F22A  4    0.951800    0.099391    0.876900   -51.00000    0.06849    0.05634 =
         0.07076    0.00852    0.00111    0.04639
C32A  1    0.849895    0.099331    0.820049   -51.00000    0.04210    0.05392 =
         0.05322    0.01071    0.01953    0.02776
HKLF 4


REM  c031219_2_2_a.res in P-1
REM wR2 = 0.1037, GooF = S = 1.075, Restrained GooF = 1.098 for all data
REM R1 = 0.0389 for 9211 Fo > 4sig(Fo) and 0.0463 for all 10503 data
REM 995 parameters refined using 2008 restraints

END  
     
WGHT      0.0440      1.1710 

REM Highest difference peak  0.334,  deepest hole -0.283,  1-sigma level  0.050
Q1    1   0.9811  0.1104  0.2881  11.00000  0.05    0.33
Q2    1   0.6777  0.3384  0.7681  11.00000  0.05    0.29
Q3    1   0.8434  0.0615  0.1163  11.00000  0.05    0.29
Q4    1   0.6242  0.4041  0.7449  11.00000  0.05    0.26
Q5    1   0.5011  0.1485  0.4712  11.00000  0.05    0.24
Q6    1   0.2607  0.1026  0.5377  11.00000  0.05    0.24
Q7    1   0.9389  0.6024  0.3891  11.00000  0.05    0.23
Q8    1   0.6935  0.6225  0.6244  11.00000  0.05    0.22
Q9    1   0.5186  0.1617  0.5411  11.00000  0.05    0.22
Q10   1   0.5567  0.2894  0.7017  11.00000  0.05    0.21
Q11   1   0.4760  0.2217  0.6506  11.00000  0.05    0.21
Q12   1   0.4576  0.3404  0.9247  11.00000  0.05    0.21
Q13   1   0.3593  0.1640  0.5865  11.00000  0.05    0.21
Q14   1   0.4361  0.1194  0.4987  11.00000  0.05    0.21
Q15   1   0.8007  0.4026  0.3281  11.00000  0.05    0.21
Q16   1   0.7327  0.3086  0.2928  11.00000  0.05    0.20
Q17   1   0.5646  0.0565  0.4273  11.00000  0.05    0.20
Q18   1   0.5801  0.3226  0.7827  11.00000  0.05    0.20
Q19   1   0.5754  0.2366  0.9806  11.00000  0.05    0.20
Q20   1   0.4472  0.1200  0.3499  11.00000  0.05    0.19
Q21   1   0.3386  0.1193  0.5162  11.00000  0.05    0.19
Q22   1   0.7165  0.6460  0.6974  11.00000  0.05    0.19
Q23   1   0.6429  0.5581  0.6530  11.00000  0.05    0.19
Q24   1   0.5650  0.2519  0.9140  11.00000  0.05    0.19
Q25   1   0.8096  0.0670  0.2082  11.00000  0.05    0.18
Q26   1   0.6414  0.7140  0.9091  11.00000  0.05    0.18
Q27   1   1.0217  0.1572  0.3320  11.00000  0.05    0.18
Q28   1   0.6570  0.7037  0.5549  11.00000  0.05    0.18
Q29   1   0.7127  0.7122  0.8416  11.00000  0.05    0.18
Q30   1   0.1383  0.1436  0.5078  11.00000  0.05    0.18
Q31   1   0.5969  0.3276  0.8699  11.00000  0.05    0.18
Q32   1   0.9008  0.2590  0.8307  11.00000  0.05    0.17
Q33   1   0.6352  0.4840  0.7030  11.00000  0.05    0.17
Q34   1   0.8144  0.2196  0.8240  11.00000  0.05    0.17
Q35   1   0.7993 -0.0937  0.1832  11.00000  0.05    0.17
Q36   1   0.7360  0.2817  0.7684  11.00000  0.05    0.17
Q37   1   0.1794  0.0384  0.5998  11.00000  0.05    0.17
Q38   1   0.6443  0.5090  0.7700  11.00000  0.05    0.17
Q39   1   0.8573  0.5012  0.3411  11.00000  0.05    0.17
Q40   1   0.6373  0.0429  0.2440  11.00000  0.05    0.16
Q41   1   0.6689  0.6121  0.8009  11.00000  0.05    0.16
Q42   1   0.5024  0.3211  0.8110  11.00000  0.05    0.16
Q43   1   1.0455  0.6219  0.4068  11.00000  0.05    0.16
Q44   1   1.0940  0.5361  0.3834  11.00000  0.05    0.15
Q45   1   0.8362  0.5566  0.3880  11.00000  0.05    0.15
Q46   1   0.5283  0.2972  0.9623  11.00000  0.05    0.15
Q47   1   0.7804  0.1454  0.2357  11.00000  0.05    0.15
Q48   1   0.7220  0.2454  0.4993  11.00000  0.05    0.15
Q49   1   1.0690  0.5945  0.8261  11.00000  0.05    0.15
Q50   1   0.1605 -0.0361  0.4607  11.00000  0.05    0.15
Q51   1   0.6886 -0.0841  0.7600  11.00000  0.05    0.15
Q52   1   0.4605  0.3636  0.8639  11.00000  0.05    0.15
Q53   1   0.6970  0.1425  1.0096  11.00000  0.05    0.15
Q54   1   1.0012  0.6990  0.3838  11.00000  0.05    0.15
Q55   1   0.8025  0.1686  1.0713  11.00000  0.05    0.15
Q56   1   0.8018  0.3803  0.8191  11.00000  0.05    0.15
Q57   1   0.5914  0.3193  0.3148  11.00000  0.05    0.15
Q58   1   0.1305  0.1423  0.4529  11.00000  0.05    0.15
Q59   1   0.5000  0.0000  0.5000  10.50000  0.05    0.14
Q60   1   0.8397  0.0822  0.8988  11.00000  0.05    0.14

  REM The information below was added by Olex2.
  REM
  REM R1 = 0.0389 for 9211 Fo > 4sig(Fo) and 0.0463 for all 68821 data
  REM n/a parameters refined using n/a restraints
  REM Highest difference peak 0.33, deepest hole -0.28
  REM Mean Shift 0, Max Shift -0.001.

  REM +++ Tabular Listing of Refinement Information +++
  REM R1_all = 0.0463
  REM R1_gt = 0.0389
  REM wR_ref = 0.1037
  REM GOOF = 1.075
  REM Shift_max = -0.001
  REM Shift_mean = 0
  REM Reflections_all = 68821
  REM Reflections_gt = 9211
  REM Parameters = n/a
  REM Hole = -0.28
  REM Peak = 0.33
  REM Flack = n/a

  
