# Supplementary material for: London Dispersion versus Intramolecular Hydrogen Bond in Bis‐Pyridines: How Accurate Is DFT for Competing Noncovalent Interactions in the Condensed Phase?
Source: Chemistry. 2025 Oct 23;31(66):e02745. doi: 10.1002/chem.202502745 (PMC12648470; doi:10.1002/chem.202502745)
Supplement: Supplementary file 1 — Supporting Information [file CHEM-31-e02745-s002.zip › Crystal_structures/3b/c031219_2_2.xyz]

146
c031219_2_2
F      -1.915149   -0.776099    8.495512
F       1.923914    6.780657   13.650053
F       5.763143    3.324148   14.387523
F      -0.972480   -2.682839    8.616700
F       6.686950   -2.717498   13.222776
F       3.738074   -1.248193    5.870876
F       3.410177    6.712748    8.994103
F      -1.077911   -1.673488    6.739115
F       6.418908   -2.584269   11.095515
F       7.376367    2.840422   13.047912
F       4.903664    0.052117    7.058432
F       7.170242    1.820378   14.928842
F       0.860284    5.117759   14.454428
F       4.806721   -3.214276   12.328687
F       1.663015   -1.384641   16.384017
F      -0.083589    6.416709   13.034226
F       2.186485    5.434329    7.777656
F       1.571584   -2.859890   14.868020
C       1.850026    0.363340    9.945212
C       1.367224   -0.379335   13.506360
H       2.234475   -0.713847   13.534414
C       3.617685    0.762004   11.918897
F       3.364514    0.821582    5.734026
C       2.426370    3.406673   10.103502
H       2.703517    2.908107    9.368920
C      -1.206720    0.600439   13.506208
C       1.032450    0.550069   12.515716
C       1.971560    2.735116   11.241488
C       0.639734   -0.244535    9.588185
H      -0.053710   -0.260996   10.207615
C       2.851221    0.329220    8.960042
H       3.682191    0.699513    9.153305
C       0.443105   -0.820912   14.453668
F      -0.136913   -2.464169   16.058617
C      -0.289949    1.013283   12.545975
H      -0.565185    1.621063   11.898004
C       1.553470    3.554041   12.303142
H       1.249029    3.154463   13.085758
C       4.416774    1.696946   12.582164
H       4.126194    2.578618   12.637650
C       0.437320   -0.826069    8.336613
C       1.434877   -0.827274    7.378358
H       1.297825   -1.210647    6.542263
C       4.135538   -0.536288   11.841957
H       3.659990   -1.182004   11.371085
C       2.646283   -0.237343    7.706798
C       2.479250    4.797754   10.030820
C      -0.846458   -0.334192   14.472371
H      -1.457555   -0.621760   15.111583
C       1.579704    4.942843   12.223465
C       5.337236   -0.894109   12.445922
F       4.144816    4.801115    8.352427
C      -2.586113    1.172343   13.533122
C       5.631181    1.351609   13.161345
C       2.048307    5.584293   11.083198
H       2.071318    6.512505   11.029644
C      -0.871476   -1.480879    8.041017
C       0.881598   -1.826867   15.472442
C       6.101114    0.049358   13.116641
H       6.903685   -0.185029   13.523801
C       3.708768   -0.157295    6.662479
C       1.102680    5.789957   13.367837
C       3.048281    5.436454    8.799623
C       6.497691    2.324647   13.897904
C       5.821196   -2.340581   12.280030
B       2.102635    1.097979   11.391567
F      -2.788284    2.238209   12.798540
F      -2.925167    1.412202   14.802636
F      -3.453486    0.207905   13.110254
N       5.718435    1.053765    3.826485
H       4.895295    1.427318    3.979301
N       5.045185    3.418648    4.670395
C       6.746729    1.877768    4.091671
C       6.366858    3.206775    4.622497
C       8.028295    1.424691    3.851118
H       8.749216    1.983339    4.033038
C       7.314675    4.118365    5.063459
H       8.220577    3.920916    4.991613
C       8.266801    0.150759    3.342643
C       6.904989    5.331547    5.614966
C       5.886608   -0.190188    3.347357
H       5.147271   -0.729216    3.180582
C       7.145928   -0.661256    3.105893
H       7.261679   -1.525484    2.782515
C       4.652354    4.590607    5.175677
H       3.740561    4.770201    5.211881
C       5.528375    5.553280    5.648722
H       5.196841    6.352092    5.990787
C       9.668054   -0.349559    3.010249
C       7.891527    6.351240    6.176204
C       7.495392    6.682066    7.621039
H       6.629018    7.095474    7.628565
H       8.140411    7.283741    7.999886
H       7.468894    5.873980    8.138591
C       7.836091    7.624618    5.321802
H       8.086019    7.415242    4.418819
H       8.443771    8.276337    5.679027
H       6.943989    7.978862    5.332978
C       9.753046   -0.567226    1.491212
H       9.091295   -1.208742    1.222423
H      10.626477   -0.893839    1.263113
H       9.594341    0.264714    1.039378
C       9.323122    5.813040    6.181830
H       9.360479    5.008853    6.704887
H       9.910399    6.469995    6.562654
H       9.596833    5.622336    5.281736
C       9.915204   -1.685107    3.720654
H       9.884283   -1.552622    4.670897
H      10.778567   -2.024317    3.472849
H       9.238072   -2.314784    3.462950
C      10.750188    0.642467    3.421713
H      10.609720    1.476138    2.966974
H      11.612285    0.291246    3.187166
H      10.709920    0.784673    4.370328
F      -3.052640    1.329811   14.788951
F      -2.650159    2.398570   12.965801
F      -3.522743    0.435320   12.906500
F       0.436886   -2.936261   15.365242
F       2.148692   -1.731411   15.756026
F       0.337068   -1.334520   16.742868
F       1.240184   -2.997636   14.899952
F      -0.015050   -2.119591   16.379455
F       1.973401   -1.449722   16.127042
F      -3.236036    1.181345   14.699238
F      -3.433553    0.634948   12.632799
F      -2.520567    2.498184   13.175638
F       5.680394    3.526779   14.209618
C       6.404518    2.543383   13.685025
F       7.228614    2.142861   14.662745
F       7.200832    3.149477   12.793978
F       3.717696    6.524852    8.831403
F       3.612189    4.557245    7.940356
F       1.889046    5.760690    8.030069
F       4.380032    5.095268    8.728005
F       2.498120    5.204864    7.656011
F       3.100306    6.776568    8.984979
F       1.160354    5.108585   14.562388
F       1.905195    6.837760   13.593792
F      -0.098994    6.213436   13.241022
F       4.962124   -0.345652    7.254584
F       3.649251   -1.045346    5.718820
F       3.877837    1.042417    6.161303
F       6.223768   -2.639046   11.281023
F       4.759283   -3.115011   12.743800
F       6.733352   -2.515033   13.333776
C       5.749344   -2.272467   12.468579
