# Supplementary material for: London Dispersion versus Intramolecular Hydrogen Bond in Bis‐Pyridines: How Accurate Is DFT for Competing Noncovalent Interactions in the Condensed Phase?
Source: Chemistry. 2025 Oct 23;31(66):e02745. doi: 10.1002/chem.202502745 (PMC12648470; doi:10.1002/chem.202502745)
Supplement: Supplementary file 1 — Supporting Information [file CHEM-31-e02745-s002.zip › Crystal_structures/4b/4b_crystal_structure.xyz]

119
c080620_3_2
F       7.029011   11.283304   12.937761
F       7.522673   13.295923   12.382342
F       7.686675   11.706703   10.990559
F       1.523603   14.858911   11.935029
F       3.324111   15.655343   12.798194
F       2.940742   15.888607   10.706117
F       0.718104   10.549066    4.565050
F       2.341118   10.339510    3.197865
F       1.730239   12.282805    3.821902
F       7.281556   10.315950    6.338376
F       6.867495   11.615622    4.689339
F       7.084587   12.419983    6.666061
F       2.703496    4.468043    8.486125
F       4.733534    4.871235    7.894067
F       3.106905    5.860616    6.896643
F       4.273647    5.622252   13.091310
F       5.767736    7.167268   12.956793
F       3.808382    7.633696   13.680132
F      -0.966073   13.718386    8.121542
F      -2.358662   13.543423    9.706234
F      -2.621865   12.419103    7.924751
F      -0.999129    9.010733   12.971811
F      -2.797333    9.002123   11.787436
F      -1.251309    7.567278   11.408741
C       3.560591   11.552273   10.334543
C       4.885524   11.428527   10.778231
H       5.369332   10.641980   10.554963
C       5.519566   12.410297   11.531736
C       4.860890   13.580539   11.879487
H       5.292103   14.254012   12.392376
C       3.552218   13.731997   11.452242
C       2.914883   12.739404   10.711943
H       2.010213   12.870693   10.453278
C       6.917853   12.198869   12.003906
C       2.843665   15.019811   11.732800
C       3.304920   10.756671    7.807452
C       2.440320   10.747505    6.704901
H       1.518105   10.570050    6.847989
C       2.883214   10.988793    5.408924
C       4.219837   11.237794    5.143902
H       4.520572   11.416469    4.260592
C       5.103454   11.217571    6.211498
C       4.651437   10.995291    7.510582
H       5.281309   11.006137    8.221699
C       1.927826   11.006424    4.261318
C       6.567087   11.405133    5.981174
C       3.354222    8.908414    9.726042
C       3.731606    8.531650   11.020854
H       3.784274    9.199249   11.694672
C       4.032915    7.212500   11.357601
C       3.966654    6.204639   10.411059
H       4.158637    5.303117   10.640787
C       3.609825    6.554255    9.112622
C       3.316987    7.874337    8.776004
H       3.085471    8.080988    7.878064
C       4.461835    6.905561   12.761037
C       3.546316    5.461625    8.093707
C       1.216117   10.501393    9.579614
C       0.441513   11.551375    9.042968
H       0.850975   12.162118    8.441368
C      -0.899511   11.723195    9.363661
C      -1.544431   10.854372   10.235241
H      -2.456028   10.983176   10.469358
C      -0.816901    9.794053   10.752466
C       0.529235    9.618206   10.421934
H       0.995409    8.872731   10.781636
C      -1.699220   12.843595    8.771602
C      -1.461126    8.856679   11.720242
B       2.845926   10.428586    9.360165
N       8.891612    5.978950    5.380700
N       9.001159    8.205728    3.911365
H       8.306962    7.906666    4.400625
C       8.831148    4.864416    6.095235
H       8.041484    4.687027    6.592678
C       9.878193    3.936473    6.150130
H       9.787815    3.145404    6.668391
C      11.031608    4.173584    5.454497
H      11.745090    3.547155    5.486139
C      11.157493    5.354785    4.688045
C      12.335999    5.704799    3.918097
C      13.504204    4.745046    3.968849
H      14.131878    4.955990    3.246416
H      13.177862    3.827311    3.860458
H      13.959483    4.830006    4.832441
C      12.366773    6.857223    3.175726
C      13.540561    7.244942    2.318258
H      13.533454    8.214210    2.173629
H      13.480376    6.785357    1.454873
H      14.372581    6.987928    2.767888
C      11.219878    7.744349    3.171972
C      11.147876    8.957689    2.445396
H      11.892617    9.234034    1.924312
C      10.019614    9.743361    2.480094
H       9.989617   10.556547    1.989862
C       8.934379    9.347000    3.227773
H       8.148389    9.879894    3.255958
C      10.092593    7.399422    3.914731
C      10.034922    6.198702    4.694389
H      13.425162    4.095462    3.239282
H      13.502312    4.273331    4.827832
H      14.341763    5.244514    3.872201
H      13.219638    7.553540    1.445280
H      14.125929    6.468651    2.195432
H      14.040831    7.965304    2.755680
F       7.166226   10.842080   12.118227
F       7.090245   12.599398   13.284736
F       7.884111   12.663843   11.314229
F       7.603511   11.339908   11.301282
F       7.632484   13.332114   12.041841
F       6.936814   11.781476   13.297682
F       2.213532   11.567165    3.175856
F       0.692462   11.393779    4.686750
F       1.647199    9.655759    3.946192
F       2.477300   10.471529    3.140899
F       0.831910   10.266564    4.502905
F       1.517835   12.207137    3.908646
F      -0.958579   13.844388    8.284672
F      -2.459923   12.426372    7.774568
F      -2.520190   13.384724    9.659625
