# Supplementary material for: London Dispersion versus Intramolecular Hydrogen Bond in Bis‐Pyridines: How Accurate Is DFT for Competing Noncovalent Interactions in the Condensed Phase?
Source: Chemistry. 2025 Oct 23;31(66):e02745. doi: 10.1002/chem.202502745 (PMC12648470; doi:10.1002/chem.202502745)
Supplement: Supplementary file 1 — Supporting Information [file CHEM-31-e02745-s002.zip › Crystal_structures/4b/c080620_3_2.cif]

data_c080620_3_2
_audit_creation_date               2022-11-07
_audit_creation_method
;
Olex2 1.5
(compiled 2022.04.07 svn.rca3783a0 for OlexSys, GUI svn.r6498)
;
_shelx_SHELXL_version_number       '2018/3'
loop_
  _audit_author_name
  _audit_author_email
  _audit_author_address
 'Savoy, A.' asavoy@org.chem.ethz.ch LOC-Chen

_audit_contact_author_address      ?
_audit_contact_author_email        ?
_audit_contact_author_name         ''
_audit_contact_author_phone        ?
_publ_contact_author_id_orcid      ?
_publ_section_acknowledgements
;
X-Ray services provided by SMoCC - The Small Molecule Crystallography
Center of ETH Zurich. 
;
_publ_section_references
;
Dolomanov, O.V., Bourhis, L.J., Gildea, R.J, Howard, J.A.K. & Puschmann, H.
 (2009), J. Appl. Cryst. 42, 339-341.

Sheldrick, G.M. (2015). Acta Cryst. A71, 3-8.

Sheldrick, G.M. (2015). Acta Cryst. C71, 3-8.
;
_chemical_name_common              ?
_chemical_name_systematic          ?
_chemical_formula_moiety           'C32 H12 B F24, C14 H13 N2'
_chemical_formula_sum              'C46 H25 B F24 N2'
_chemical_formula_weight           1072.49
_chemical_melting_point            ?
_chemical_oxdiff_formula           C46H24BF24N2
loop_
  _atom_type_symbol
  _atom_type_description
  _atom_type_scat_dispersion_real
  _atom_type_scat_dispersion_imag
  _atom_type_scat_source
 'C' 'C' 0.0181 0.0091 'International Tables Vol C Tables 4.2.6.8 and 6.1.1.4'
 'H' 'H' 0.0000 0.0000 'International Tables Vol C Tables 4.2.6.8 and 6.1.1.4'
 'B' 'B' 0.0090 0.0039 'International Tables Vol C Tables 4.2.6.8 and 6.1.1.4'
 'F' 'F' 0.0727 0.0534 'International Tables Vol C Tables 4.2.6.8 and 6.1.1.4'
 'N' 'N' 0.0311 0.0180 'International Tables Vol C Tables 4.2.6.8 and 6.1.1.4'

_shelx_space_group_comment
;
The symmetry employed for this shelxl refinement is uniquely defined
by the following loop, which should always be used as a source of
symmetry information in preference to the above space-group names.
They are only intended as comments.
;
_space_group_crystal_system        'triclinic'
_space_group_IT_number             2
_space_group_name_H-M_alt          'P -1'
_space_group_name_Hall             '-P 1'
loop_
  _space_group_symop_operation_xyz
 'x, y, z'
 '-x, -y, -z'

_cell_length_a                     12.3378(2)
_cell_length_b                     13.3787(2)
_cell_length_c                     13.4037(2)
_cell_angle_alpha                  92.0660(10)
_cell_angle_beta                   104.8350(10)
_cell_angle_gamma                  90.4690(10)
_cell_volume                       2136.98(6)
_cell_formula_units_Z              2
_cell_measurement_reflns_used      38545
_cell_measurement_temperature      100.0(1)
_cell_measurement_theta_max        73.2080
_cell_measurement_theta_min        4.3220
_shelx_estimated_absorpt_T_max     0.871
_shelx_estimated_absorpt_T_min     0.632
_exptl_absorpt_coefficient_mu      1.543
_exptl_absorpt_correction_T_max    1.000
_exptl_absorpt_correction_T_min    0.281
_exptl_absorpt_correction_type     gaussian
_exptl_absorpt_process_details
;
CrysAlisPro 1.171.42.69a (Rigaku Oxford Diffraction, 2022)
Numerical absorption correction based on gaussian integration over
a multifaceted crystal model
Empirical absorption correction using spherical harmonics,
implemented in SCALE3 ABSPACK scaling algorithm.
;
_exptl_absorpt_special_details     ?
_exptl_crystal_colour              'clear colourless'
_exptl_crystal_colour_lustre       clear
_exptl_crystal_colour_primary      colourless
_exptl_crystal_density_diffrn      1.667
_exptl_crystal_density_meas        ?
_exptl_crystal_density_method      ?
_exptl_crystal_description         plate
_exptl_crystal_F_000               1072
loop_
  _exptl_crystal_face_index_h
  _exptl_crystal_face_index_k
  _exptl_crystal_face_index_l
  _exptl_crystal_face_perp_dist
 1 -2 -8 0.0269
 7 -2 1 0.1222
 -7 -3 1 0.1832
 4 7 -4 0.1465
 7 3 -2 0.1209
 -1 5 -7 0.1081
 0 -7 -4 0.0850
 -5 -5 -4 0.1438
 -1 -8 2 0.1166
 -3 -3 8 0.0998
 6 -3 3 0.1292
 -4 2 8 0.0498
 -2 2 8 0.0590
 -5 5 6 0.0753
 -1 4 7 0.0532
 3 2 7 0.0896
 5 3 5 0.0948
 -4 7 3 0.1132

_exptl_crystal_size_max            0.327
_exptl_crystal_size_mid            0.279
_exptl_crystal_size_min            0.092
loop_
  _exptl_oxdiff_crystal_face_indexfrac_h
  _exptl_oxdiff_crystal_face_indexfrac_k
  _exptl_oxdiff_crystal_face_indexfrac_l
  _exptl_oxdiff_crystal_face_x
  _exptl_oxdiff_crystal_face_y
  _exptl_oxdiff_crystal_face_z
 0.8414 -2.3146 -8.1996 -0.2827 0.9500 0.1324
 7.1384 -1.8282 1.4876 0.0331 -0.1050 -0.9939
 -7.3609 -3.2289 1.2790 -0.5896 -0.1736 0.7888
 3.9569 7.1768 -3.5382 0.9089 0.3772 -0.1780
 7.4509 3.0950 -1.8235 0.5742 0.2368 -0.7837
 -1.2745 4.6833 -6.7807 0.4420 0.7249 0.5284
 0.4958 -7.4879 -4.0834 -0.8479 0.5187 -0.1094
 -4.6404 -4.6029 -3.7006 -0.6870 0.4187 0.5939
 -0.6189 -8.4985 2.0709 -0.9590 -0.1783 -0.2204
 -3.2557 -3.3403 7.9859 -0.4293 -0.9027 0.0290
 6.0852 -3.1054 3.0208 -0.1343 -0.2768 -0.9515
 -3.6593 2.2022 8.1094 0.1793 -0.9589 0.2200
 -1.6597 1.6418 8.4688 0.1828 -0.9815 -0.0576
 -4.6829 4.7436 6.1995 0.4194 -0.7681 0.4839
 -1.2048 4.2047 7.4243 0.4780 -0.8783 -0.0094
 2.8926 2.3989 6.5799 0.4018 -0.7411 -0.5379
 4.5176 2.6854 5.0577 0.4766 -0.5594 -0.6781
 -4.4672 6.9912 2.8192 0.6573 -0.4001 0.6387

_exptl_transmission_factor_max     ?
_exptl_transmission_factor_min     ?
_diffrn_reflns_av_R_equivalents    0.0442
_diffrn_reflns_av_unetI/netI       0.0242
_diffrn_reflns_Laue_measured_fraction_full  0.998
_diffrn_reflns_Laue_measured_fraction_max  0.954
_diffrn_reflns_limit_h_max         14
_diffrn_reflns_limit_h_min         -15
_diffrn_reflns_limit_k_max         16
_diffrn_reflns_limit_k_min         -15
_diffrn_reflns_limit_l_max         16
_diffrn_reflns_limit_l_min         -16
_diffrn_reflns_number              56609
_diffrn_reflns_point_group_measured_fraction_full  0.998
_diffrn_reflns_point_group_measured_fraction_max  0.954
_diffrn_reflns_theta_full          67.684
_diffrn_reflns_theta_max           73.221
_diffrn_reflns_theta_min           3.414
_diffrn_ambient_environment        N~2~
_diffrn_ambient_temperature        100.0(1)
_diffrn_detector                   'Hybrid Pixel Array Detector'
_diffrn_detector_area_resol_mean   5.8140
_diffrn_detector_type              'Pilatus 200K'
_diffrn_measured_fraction_theta_full  0.998
_diffrn_measured_fraction_theta_max  0.954
_diffrn_measurement_details
;
List of Runs (angles in degrees, time in seconds):

  # Type    Start    End  Width  t~exp~   \w     \q     \k     \f   Frames
--------------------------------------------------------------------------
  1  \w     24.00  53.00   0.50    0.10    --   48.00  77.00 132.31   58
  2  \w     41.00  72.00   0.50    0.10    --   64.00  77.00  33.55   62
  3  \w    104.00 130.00   0.50    0.10    --   60.00  77.00-146.39   52
  4  \w     32.00  97.00   0.50    0.10    --   56.00  77.00-179.01  130
  5  \w     36.00  73.00   0.50    0.10    --   60.00  77.00-146.39   74
  6  \w     48.00  74.00   0.50    0.10    --   68.00  76.00-141.86   52
  7  \w     72.00  98.00   0.50    0.10    --   68.00  76.00 -77.89   52
  8  \w     41.00  79.00   0.50    0.10    --   64.00  76.00-109.78   76
  9  \w     45.00  71.00   0.50    0.10    --   68.00  76.00 -77.89   52
 10  \w     81.00 107.00   0.50    0.10    --   64.00  76.00-109.78   52
 11  \w     73.00 164.00   0.50    0.10    --   96.81  77.00  60.00  182
 12  \w     48.00  82.00   0.50    0.10    --   72.00  77.00 136.71   68
 13  \w     53.00  83.00   0.50    0.10    --   76.00  76.00 164.56   60
 14  \w     41.00  67.00   0.50    0.10    --   64.00  76.00  97.46   52
 15  \w     48.00  74.00   0.50    0.10    --   72.00  77.00  54.47   52
 16  \w     42.00  70.00   0.50    0.10    --   64.00  75.00  11.24   56
 17  \w     29.00  55.00   0.50    0.10    --   52.00  75.00  -9.34   52
 18  \w     29.00  78.00   0.50    0.10    --   52.00  75.00 -59.49   98
 19  \w     91.00 118.00   0.50    0.10    --   64.00  75.00  11.24   54
 20  \w     39.00  98.00   0.50    0.10    --   60.00  75.00 125.25  118
 21  \w     17.00  42.00   0.50    0.10    --   44.00  84.00 173.80   50
 22  \w     14.00  40.00   0.50    0.10    --   44.00  91.00  42.25   52
 23  \w    -27.00  -2.00   0.50    0.10    --   12.00 110.00 -79.72   50
 24  \w    -58.00 -32.00   0.50    0.10    --   12.00 165.00 116.53   52
 25  \w    -56.00 -31.00   0.50    0.10    --   16.00 163.00  62.34   50
 26  \w     -4.00  21.00   0.50    0.10    --   28.00 100.00-113.69   50
 27  \w     14.00  39.00   0.50    0.10    --   44.00  91.00-108.43   50
 28  \w     84.00 121.00   0.50    0.10    --   96.81 -77.00-120.00   74
 29  \w     41.00  70.00   0.50    0.10    --   96.81 -77.00-120.00   58
 30  \w     24.00  96.00   0.50    0.10    --   96.81 -77.00  30.00  144
 31  \w     28.00  54.00   0.50    0.10    --   96.81 -61.00-180.00   52
 32  \w     85.00 120.00   0.50    0.10    --   96.81 -77.00 120.00   70
 33  \w     25.00  81.00   0.50    0.10    --   96.81 -77.00 120.00  112
 34  \w     35.00  76.00   0.50    0.10    --   96.81 -61.00 150.00   82
 35  \w     79.00 109.00   0.50    0.10    --   96.81-111.00  90.00   60
 36  \w     39.00  64.00   0.50    0.10    --   96.81-111.00  90.00   50
 37  \w     48.00 109.00   0.50    0.10    --   96.81-111.00 -30.00  122
 38  \w     25.00  95.00   0.50    0.10    --   96.81-111.00 -90.00  140
 39  \w     84.00 109.00   0.50    0.10    --   96.81-111.00-120.00   50
 40  \w     25.00  58.00   0.50    0.10    --   96.81-111.00-120.00   66
 41  \w     34.00  96.00   0.50    0.10    --   96.81 -95.00  30.00  124
 42  \w     43.00 103.00   0.50    0.10    --   96.81 -95.00 120.00  120
 43  \w     -4.00  44.00   0.50    0.10    --   28.00 -54.00 155.53   96
 44  \w    -46.00  -6.00   0.50    0.10    --   28.00 -54.00 155.53   80
 45  \w    -47.00 -21.00   0.50    0.10    --   28.00 -44.00  -9.46   52
 46  \w     -4.00  42.00   0.50    0.10    --   28.00 -44.00  -9.46   92
 47  \w      0.00  37.00   0.50    0.10    --   32.00 -46.00-119.54   74
 48  \w    -42.00  -3.00   0.50    0.10    --   32.00 -46.00-119.54   78
 49  \w    -76.00 -15.00   0.50    0.10    --  -88.50 111.00 -60.00  122
 50  \w    -78.00 -53.00   0.50    0.10    --  -76.00 -77.00 -84.29   50
 51  \w    -86.00 -60.00   0.50    0.10    --  -84.00 -77.00-144.83   52
 52  \w   -158.00 -65.00   0.50    0.10    --  -88.50 -77.00-180.00  186
 53  \w    -90.00 -65.00   0.50    0.10    --  -88.50 -77.00  60.00   50
 54  \w   -108.00 -67.00   0.50    0.10    --  -88.50 -77.00  90.00   82
 55  \w   -158.00-113.00   0.50    0.10    --  -88.50 -77.00  60.00   90
 56  \w   -157.00 -68.00   0.50    0.10    --  -88.50 -77.00 120.00  178
 57  \w    -91.00 -65.00   0.50    0.10    --  -88.50 -77.00 150.00   52
 58  \w   -163.00-113.00   0.50    0.10    --  -88.50 -77.00 150.00  100
 59  \w   -155.00-113.00   0.50    0.10    --  -88.50 -77.00  90.00   84
 60  \w   -103.00 -65.00   0.50    0.10    --  -88.50 -76.00   4.15   76
 61  \w    -94.00 -65.00   0.50    0.10    --  -88.50 -77.00 -49.56   58
 62  \w    -99.00 -57.00   0.50    0.10    --  -80.00 -76.00 -51.06   84
 63  \w   -160.00-103.00   0.50    0.10    --  -88.50 -77.00 -49.56  114
 64  \w   -162.00-122.00   0.50    0.10    --  -88.50 -76.00   4.15   80
 65  \w   -161.00-130.00   0.50    0.10    --  -88.50 -76.00  31.73   62
 66  \w   -156.00 -66.00   0.50    0.10    --  -88.50 -76.00  43.01  180
 67  \w    -94.00 -65.00   0.50    0.10    --  -88.50 -76.00  31.73   58
 68  \w   -139.00-113.00   0.50    0.10    --  -80.00 -75.00  82.51   52
 69  \w    -63.00 -29.00   0.50    0.10    --  -52.00 -75.00 -20.21   68
 70  \w    -99.00 -66.00   0.50    0.10    --  -88.50 -75.00 -60.19   66
 71  \w   -162.00-118.00   0.50    0.10    --  -88.50 -75.00 -60.19   88
 72  \w   -136.00-110.00   0.50    0.10    --  -88.50 -75.00-149.09   52
 73  \w   -100.00 -66.00   0.50    0.10    --  -88.50 -75.00-174.28   68
 74  \w    -91.00 -66.00   0.50    0.10    --  -88.50 -75.00-149.09   50
 75  \w    -74.00 -46.00   0.50    0.10    --  -68.00 -72.00 -50.70   56
 76  \w   -152.00 -67.00   0.50    0.10    --  -88.50 -75.00  -8.62  170
 77  \w    -82.00 -57.00   0.50    0.10    --  -80.00 -75.00  82.51   50
 78  \w    -81.00 -55.00   0.50    0.10    --  -76.00 -71.00 167.37   52
 79  \w   -148.00 -67.00   0.50    0.10    --  -88.50 -73.00 164.14  162
 80  \w   -136.00 -67.00   0.50    0.10    --  -88.50 -72.00 128.69  138
 81  \w    -84.00 -59.00   0.50    0.10    --  -80.00 -71.00  -1.16   50
 82  \w   -149.00 -68.00   0.50    0.10    --  -88.50 -70.00 -37.38  162
 83  \w   -160.00 -68.00   0.50    0.10    --  -88.50 -71.00 -92.36  184
 84  \w    -99.00 -68.00   0.50    0.10    --  -88.50 -68.00 -86.18   62
 85  \w   -159.00 -70.00   0.50    0.10    --  -88.50 -68.00-127.38  178
 86  \w   -140.00 -67.00   0.50    0.10    --  -88.50 -71.00-113.38  146
 87  \w   -156.00 -86.00   0.50    0.10    --  -88.50 -61.00-150.00  140
;
_diffrn_measurement_device         'four-circle diffractometer'
_diffrn_measurement_device_type    'XtaLAB Synergy, Dualflex, Pilatus 200K'
_diffrn_measurement_method         '\w scans'
_diffrn_orient_matrix_type        
 'CrysAlisPro convention (1999,Acta A55,543-557)'
_diffrn_orient_matrix_UB_11        0.0320381000
_diffrn_orient_matrix_UB_12        0.1120084000
_diffrn_orient_matrix_UB_13        0.0061495000
_diffrn_orient_matrix_UB_21        0.0070479000
_diffrn_orient_matrix_UB_22        -0.0071055000
_diffrn_orient_matrix_UB_23        -0.1131330000
_diffrn_orient_matrix_UB_31        -0.1249569000
_diffrn_orient_matrix_UB_32        0.0261690000
_diffrn_orient_matrix_UB_33        -0.0363599000
_diffrn_radiation_monochromator    mirror
_diffrn_radiation_probe            x-ray
_diffrn_radiation_type             'Cu K\a'
_diffrn_radiation_wavelength       1.54184
_diffrn_source                     'micro-focus sealed X-ray tube'
_diffrn_source_type                'PhotonJet (Cu) X-ray Source'
_reflns_Friedel_coverage           0.000
_reflns_Friedel_fraction_full      .
_reflns_Friedel_fraction_max       .
_reflns_number_gt                  7298
_reflns_number_total               8190
_reflns_special_details
;
 Reflections were merged by SHELXL according to the crystal
 class for the calculation of statistics and refinement.
 
 _reflns_Friedel_fraction is defined as the number of unique
 Friedel pairs measured divided by the number that would be
 possible theoretically, ignoring centric projections and
 systematic absences.
;
_reflns_threshold_expression       'I > 2\s(I)'
_computing_cell_refinement         'CrysAlisPro 1.171.42.69a (Rigaku OD, 2022)'
_computing_data_collection         'CrysAlisPro 1.171.42.69a (Rigaku OD, 2022)'
_computing_data_reduction          'CrysAlisPro 1.171.42.69a (Rigaku OD, 2022)'
_computing_molecular_graphics      'Olex2 1.5 (Dolomanov et al., 2009)'
_computing_publication_material    'Olex2 1.5 (Dolomanov et al., 2009)'
_computing_structure_refinement    'SHELXL 2018/3 (Sheldrick, 2015)'
_computing_structure_solution      'SHELXT 2014/4 (Sheldrick, 2014)'
_refine_diff_density_max           0.291
_refine_diff_density_min           -0.295
_refine_diff_density_rms           0.049
_refine_ls_extinction_coef         .
_refine_ls_extinction_method       none
_refine_ls_goodness_of_fit_ref     1.035
_refine_ls_hydrogen_treatment      mixed
_refine_ls_matrix_type             full
_refine_ls_number_parameters       784
_refine_ls_number_reflns           8190
_refine_ls_number_restraints       860
_refine_ls_R_factor_all            0.0385
_refine_ls_R_factor_gt             0.0341
_refine_ls_restrained_S_all        1.037
_refine_ls_shift/su_max            0.002
_refine_ls_shift/su_mean           0.000
_refine_ls_structure_factor_coef   Fsqd
_refine_ls_weighting_details      
 'w=1/[\s^2^(Fo^2^)+(0.0429P)^2^+0.9981P] where P=(Fo^2^+2Fc^2^)/3'
_refine_ls_weighting_scheme        calc
_refine_ls_wR_factor_gt            0.0858
_refine_ls_wR_factor_ref           0.0884
_refine_special_details           
 'Disorder modelled in 3 CF3 groups (down to a level of 0.3e/A^3).'
_olex2_refinement_description
;
1. Fixed Uiso
 At 1.2 times of:
  All C(H) groups, All N(H) groups
 At 1.5 times of:
  All C(H,H,H,H,H,H) groups
2. Restrained distances
 N2B-H2B
 0.93 with sigma of 0.02
 H6BF-H8BE
 -2.2 with sigma of 0.02
 H6BA-H8BC
 -2.2 with sigma of 0.02
 F19-F20 \\sim F20-F21 \\sim F19A-F20A \\sim F20A-F21A \\sim F21A-F19A
 with sigma of 0.02
 F7-F8 \\sim F8-F9 \\sim F9-F7 \\sim F7B-F8B \\sim F8B-F9B \\sim F9B-F7B \\sim
F7A-F8A \\sim F8A-F9A \\sim F9A-
 F7A
 with sigma of 0.02
 F19-C31 \\sim F21A-C31 \\sim F19A-C31 \\sim F20-C31 \\sim F20A-C31 \\sim
F21-C31
 with sigma of 0.02
 F7-C15 \\sim F9A-C15 \\sim F8A-C15 \\sim F8-C15 \\sim F7B-C15 \\sim F9-C15
\\sim F7A-C15 \\sim F8B-C15 ~
 F9B-C15
 with sigma of 0.02
 F1-F2 \\sim F2-F3 \\sim F3-F1 \\sim F1A-F2A \\sim F2A-F3A \\sim F3A-F1A \\sim
F1B-F2B \\sim F2B-F3B \\sim F3B-
 F1B
 with sigma of 0.02
 C11-F7 \\sim C11-F8 \\sim C11-F9 \\sim C11-F7A \\sim C11-F8A \\sim C11-F9A
\\sim C11-F7B \\sim C11-F8B ~
 C11-F9B
 with sigma of 0.02
 F1-C7 \\sim F3-C7 \\sim F1B-C7 \\sim F1A-C7 \\sim F2B-C7 \\sim F2A-C7 \\sim
F2-C7 \\sim F3A-C7 \\sim F3B-C7
 with sigma of 0.02
 C3-F1 \\sim C3-F2 \\sim C3-F3 \\sim C3-F1A \\sim C3-F2A \\sim C3-F3A \\sim
C3-F1B \\sim C3-F2B \\sim C3-F3B
 with sigma of 0.02
3. Uiso/Uaniso restraints and constraints
C27 \\sim F19 \\sim F20 \\sim F21 \\sim C31 \\sim F19A \\sim F21A \\sim F20A:
within 2A with sigma of 0.04 and sigma for terminal atoms of 0.08 within 2A
F7 \\sim F8 \\sim F9 \\sim C15 \\sim F8B \\sim F9B \\sim F7B \\sim F8A \\sim
F7A \\sim F9A: within 2A with sigma of 0.04 and sigma for terminal atoms of
0.08 within 2A
C3 \\sim F1 \\sim F2 \\sim F3 \\sim C7 \\sim F1A \\sim F2A \\sim F3A \\sim F3B
\\sim F2B \\sim F1B: within 2A with sigma of 0.04 and sigma for terminal atoms
of 0.08 within 2A
Uanis(F9A) = Uanis(F7B)
Uanis(F7A) = Uanis(F8B)
Uanis(F8A) = Uanis(F9B)
4. Rigid body (RIGU) restrains
 F7, F8, F9, C15, F8B, F9B, F7B, F8A, F7A, F9A, C11
 with sigma for 1-2 distances of 0.004 and sigma for 1-3 distances of 0.004
 C27, F19, F20, F21, C31, F19A, F21A, F20A
 with sigma for 1-2 distances of 0.004 and sigma for 1-3 distances of 0.004
 C3, F1, F2, F3, C7, F1A, F2A, F3A, F3B, F2B, F1B
 with sigma for 1-2 distances of 0.004 and sigma for 1-3 distances of 0.004
5. Others
 1*[Sof(F1)+Sof(F2)+Sof(F3)+Sof(F7)+Sof(F8)+Sof(F9)]+1*[Sof(F1A)+Sof(F2A)+
 Sof(F3A)+Sof(F8B)+Sof(F9B)+Sof(F7B)]+1*[Sof(F3B)+Sof(F2B)+Sof(F1B)+Sof(F8A)+
 Sof(F7A)+Sof(F9A)]=1 with esd of 0.0001
 Sof(F1)=Sof(F2)=Sof(F3)=Sof(F7)=Sof(F8)=Sof(F9)=FVAR(1)
 Sof(F1A)=Sof(F2A)=Sof(F3A)=Sof(F8B)=Sof(F9B)=Sof(F7B)=FVAR(2)
 Sof(F3B)=Sof(F2B)=Sof(F1B)=Sof(F8A)=Sof(F7A)=Sof(F9A)=FVAR(3)
 Sof(H6BD)=Sof(H6BE)=Sof(H6BF)=Sof(H8BD)=Sof(H8BE)=Sof(H8BF)=Sof(F19A)=
 Sof(F21A)=Sof(F20A)=1-FVAR(4)
 Sof(F19)=Sof(F20)=Sof(F21)=Sof(H6BA)=Sof(H6BB)=Sof(H6BC)=Sof(H8BA)=Sof(H8BB)=
 Sof(H8BC)=FVAR(4)
6.a Aromatic/amide H refined with riding coordinates:
 C2(H2), C4(H4), C6(H6), C10(H10), C12(H12), C14(H14), C18(H18), C20(H20),
 C22(H22), C26(H26), C28(H28), C30(H30), C1B(H1B), C2B(H2BA), C3B(H3B),
 C10B(H10B), C11B(H11B), C12B(H12B)
6.b Idealised Me refined as rotating group:
 C6B(H6BA,H6BB,H6BC), C6B(H6BD,H6BE,H6BF), C8B(H8BA,H8BB,H8BC), C8B(H8BD,H8BE,
 H8BF)
;
_atom_sites_solution_hydrogens     mixed
_atom_sites_solution_primary       dual
_atom_sites_solution_secondary     ?
loop_
  _atom_site_label
  _atom_site_type_symbol
  _atom_site_fract_x
  _atom_site_fract_y
  _atom_site_fract_z
  _atom_site_U_iso_or_equiv
  _atom_site_adp_type
  _atom_site_occupancy
  _atom_site_site_symmetry_order
  _atom_site_calc_flag
  _atom_site_refinement_flags_posn
  _atom_site_refinement_flags_adp
  _atom_site_refinement_flags_occupancy
  _atom_site_disorder_assembly
  _atom_site_disorder_group
 F1 F 0.8555(7) 0.8816(5) 0.9993(5) 0.059(2) Uani 0.450(3) 1 d D U P A 1
 F2 F 0.8849(8) 1.0304(6) 0.9564(7) 0.058(3) Uani 0.450(3) 1 d D U P A 1
 F3 F 0.8672(7) 0.9075(6) 0.8489(5) 0.0434(14) Uani 0.450(3) 1 d D U P A 1
 F4 F 0.39008(8) 1.14591(7) 0.92185(8) 0.0315(2) Uani 1 1 d . . . . .
 F5 F 0.55511(8) 1.20799(7) 0.98852(7) 0.0324(2) Uani 1 1 d . . . . .
 F6 F 0.47919(9) 1.21925(7) 0.82693(7) 0.0333(2) Uani 1 1 d . . . . .
 F7 F 0.1634(6) 0.8020(8) 0.3526(8) 0.0473(19) Uani 0.450(3) 1 d D U P A 1
 F8 F 0.2654(11) 0.7823(9) 0.2470(7) 0.050(3) Uani 0.450(3) 1 d D U P A 1
 F9 F 0.2306(8) 0.9294(5) 0.2952(7) 0.0330(14) Uani 0.450(3) 1 d D U P A 1
 F10 F 0.73337(8) 0.78981(7) 0.48957(8) 0.0325(2) Uani 1 1 d . . . . .
 F11 F 0.66520(8) 0.88209(8) 0.36220(7) 0.0321(2) Uani 1 1 d . . . . .
 F12 F 0.72585(8) 0.94805(7) 0.51488(8) 0.0337(2) Uani 1 1 d . . . . .
 F13 F 0.40463(8) 0.35903(6) 0.65546(7) 0.0327(2) Uani 1 1 d . . . . .
 F14 F 0.55670(8) 0.38742(7) 0.60973(7) 0.0326(2) Uani 1 1 d . . . . .
 F15 F 0.40406(8) 0.45843(6) 0.53269(7) 0.0302(2) Uani 1 1 d . . . . .
 F16 F 0.63172(8) 0.45890(7) 1.01116(7) 0.0340(2) Uani 1 1 d . . . . .
 F17 F 0.75095(8) 0.57399(7) 1.00077(7) 0.0317(2) Uani 1 1 d . . . . .
 F18 F 0.60801(9) 0.61099(7) 1.05664(7) 0.0338(2) Uani 1 1 d . . . . .
 F19 F 0.1055(8) 1.0494(6) 0.6273(7) 0.059(2) Uani 0.517(17) 1 d D U P B 1
 F20 F 0.0266(6) 1.0410(5) 0.7497(4) 0.0385(13) Uani 0.517(17) 1 d D U P B 1
 F21 F -0.0338(7) 0.9517(7) 0.6121(8) 0.0480(17) Uani 0.517(17) 1 d D U P B 1
 F22 F 0.20403(9) 0.71183(7) 1.00193(7) 0.0373(2) Uani 1 1 d . . . . .
 F23 F 0.03280(9) 0.70769(8) 0.91045(9) 0.0430(3) Uani 1 1 d . . . . .
 F24 F 0.14901(8) 0.59932(6) 0.88120(7) 0.0274(2) Uani 1 1 d . . . . .
 C1 C 0.51856(12) 0.89402(10) 0.79823(10) 0.0163(3) Uani 1 1 d . . . . .
 C2 C 0.63541(12) 0.88608(10) 0.83250(11) 0.0183(3) Uani 1 1 d . . . . .
 H2 H 0.669299 0.826628 0.815255 0.022 Uiso 1 1 calc R U . . .
 C3 C 0.70366(12) 0.96169(11) 0.89070(11) 0.0196(3) Uani 1 1 d D U . . .
 C4 C 0.65853(12) 1.05019(11) 0.91756(11) 0.0197(3) Uani 1 1 d . . . . .
 H4 H 0.704960 1.102045 0.957175 0.024 Uiso 1 1 calc R U . . .
 C5 C 0.54337(12) 1.06025(10) 0.88456(10) 0.0176(3) Uani 1 1 d . . . . .
 C6 C 0.47513(12) 0.98387(10) 0.82738(10) 0.0170(3) Uani 1 1 d . . . . .
 H6 H 0.396328 0.992920 0.807401 0.020 Uiso 1 1 calc R U . . .
 C7 C 0.82701(13) 0.94728(12) 0.92717(13) 0.0276(3) Uani 1 1 d D U . . .
 C8 C 0.49283(12) 1.15734(11) 0.90623(11) 0.0199(3) Uani 1 1 d . . . . .
 C9 C 0.44295(12) 0.82709(9) 0.60304(10) 0.0168(3) Uani 1 1 d . . . . .
 C10 C 0.34915(12) 0.82315(10) 0.51788(11) 0.0181(3) Uani 1 1 d . . . . .
 H10 H 0.277363 0.810308 0.528932 0.022 Uiso 1 1 calc R U . . .
 C11 C 0.35733(12) 0.83736(10) 0.41778(11) 0.0195(3) Uani 1 1 d D . . . .
 C12 C 0.46013(12) 0.85519(10) 0.39731(11) 0.0190(3) Uani 1 1 d . . . . .
 H12 H 0.465623 0.865938 0.329084 0.023 Uiso 1 1 calc R U . . .
 C13 C 0.55470(12) 0.85683(10) 0.47977(11) 0.0182(3) Uani 1 1 d . . . . .
 C14 C 0.54586(12) 0.84405(10) 0.58011(10) 0.0176(3) Uani 1 1 d . . . . .
 H14 H 0.612216 0.846960 0.635036 0.021 Uiso 1 1 calc R U . . .
 C15 C 0.25522(13) 0.83529(12) 0.32914(12) 0.0279(3) Uani 1 1 d D U . . .
 C16 C 0.66850(12) 0.87017(10) 0.46198(11) 0.0200(3) Uani 1 1 d . . . . .
 C17 C 0.48699(11) 0.69460(10) 0.75123(11) 0.0169(3) Uani 1 1 d . . . . .
 C18 C 0.54518(12) 0.67026(10) 0.85124(11) 0.0182(3) Uani 1 1 d . . . . .
 H18 H 0.564386 0.722151 0.903285 0.022 Uiso 1 1 calc R U . . .
 C19 C 0.57597(12) 0.57265(10) 0.87725(11) 0.0194(3) Uani 1 1 d . . . . .
 C20 C 0.54957(12) 0.49452(10) 0.80414(11) 0.0209(3) Uani 1 1 d . . . . .
 H20 H 0.569474 0.427811 0.821884 0.025 Uiso 1 1 calc R U . . .
 C21 C 0.49295(12) 0.51682(10) 0.70385(11) 0.0197(3) Uani 1 1 d . . . . .
 C22 C 0.46285(12) 0.61450(10) 0.67785(11) 0.0183(3) Uani 1 1 d . . . . .
 H22 H 0.424907 0.627296 0.608494 0.022 Uiso 1 1 calc R U . . .
 C23 C 0.64072(13) 0.55385(11) 0.98565(12) 0.0232(3) Uani 1 1 d . . . . .
 C24 C 0.46516(13) 0.43214(11) 0.62515(12) 0.0237(3) Uani 1 1 d . . . . .
 C25 C 0.31160(11) 0.81324(10) 0.73992(10) 0.0165(3) Uani 1 1 d . . . . .
 C26 C 0.23797(12) 0.89014(10) 0.69847(10) 0.0174(3) Uani 1 1 d . . . . .
 H26 H 0.258622 0.934016 0.652003 0.021 Uiso 1 1 calc R U . . .
 C27 C 0.13629(12) 0.90393(10) 0.72324(11) 0.0197(3) Uani 1 1 d . U . . .
 C28 C 0.10219(12) 0.84156(11) 0.79056(11) 0.0212(3) Uani 1 1 d . . . . .
 H28 H 0.033425 0.851879 0.808643 0.025 Uiso 1 1 calc R U . . .
 C29 C 0.17158(12) 0.76383(10) 0.83051(11) 0.0199(3) Uani 1 1 d . . . . .
 C30 C 0.27346(12) 0.74971(10) 0.80498(11) 0.0182(3) Uani 1 1 d . . . . .
 H30 H 0.318487 0.695049 0.832763 0.022 Uiso 1 1 calc R U . . .
 C31 C 0.05948(13) 0.98593(12) 0.67751(12) 0.0253(3) Uani 1 1 d D U . . .
 C32 C 0.13956(13) 0.69662(11) 0.90526(12) 0.0245(3) Uani 1 1 d . . . . .
 B1 B 0.43893(13) 0.80715(11) 0.72297(12) 0.0163(3) Uani 1 1 d . . . . .
 N1B N 0.84039(11) 0.46280(10) 0.41560(10) 0.0266(3) Uani 1 1 d . . . . .
 N2B N 0.81914(12) 0.62491(10) 0.30211(10) 0.0268(3) Uani 1 1 d D . . . .
 H2B H 0.7732(15) 0.6040(14) 0.3399(14) 0.032 Uiso 1 1 d D U . . .
 C1B C 0.85012(14) 0.38160(12) 0.47079(12) 0.0301(4) Uani 1 1 d . . . . .
 H1B H 0.796699 0.369809 0.509212 0.036 Uiso 1 1 calc R U . . .
 C2B C 0.93555(14) 0.31240(12) 0.47503(12) 0.0309(4) Uani 1 1 d . . . . .
 H2BA H 0.938848 0.254799 0.515060 0.037 Uiso 1 1 calc R U . . .
 C3B C 1.01423(14) 0.32807(12) 0.42130(12) 0.0280(3) Uani 1 1 d . . . . .
 H3B H 1.072324 0.281339 0.423744 0.034 Uiso 1 1 calc R U . . .
 C4B C 1.00873(13) 0.41410(11) 0.36210(11) 0.0238(3) Uani 1 1 d . . . . .
 C5B C 1.08792(13) 0.43799(12) 0.30263(12) 0.0267(3) Uani 1 1 d . . . . .
 C6B C 1.18306(16) 0.36640(14) 0.30655(16) 0.0402(4) Uani 1 1 d . . . . .
 H6BA H 1.218534 0.380035 0.250750 0.060 Uiso 0.517(17) 1 calc DR U P B 1
 H6BB H 1.153669 0.297481 0.298178 0.060 Uiso 0.517(17) 1 calc R U P B 1
 H6BC H 1.238594 0.375300 0.373253 0.060 Uiso 0.517(17) 1 calc R U P B 1
 H6BD H 1.160529 0.315691 0.250199 0.060 Uiso 0.483(17) 1 calc R U P B 2
 H6BE H 1.201071 0.333676 0.372897 0.060 Uiso 0.483(17) 1 calc R U P B 2
 H6BF H 1.249198 0.403449 0.299085 0.060 Uiso 0.483(17) 1 calc DR U P B 2
 C7B C 1.07521(13) 0.52194(12) 0.24529(12) 0.0271(3) Uani 1 1 d . . . . .
 C8B C 1.15216(17) 0.54839(15) 0.17906(16) 0.0410(4) Uani 1 1 d . . . . .
 H8BA H 1.149116 0.620414 0.167889 0.061 Uiso 0.517(17) 1 calc R U P B 1
 H8BB H 1.128405 0.511488 0.112373 0.061 Uiso 0.517(17) 1 calc R U P B 1
 H8BC H 1.229098 0.530506 0.213789 0.061 Uiso 0.517(17) 1 calc DR U P B 1
 H8BD H 1.107575 0.568880 0.111632 0.061 Uiso 0.483(17) 1 calc R U P B 2
 H8BE H 1.196448 0.490001 0.169573 0.061 Uiso 0.483(17) 1 calc DR U P B 2
 H8BF H 1.202595 0.603527 0.212846 0.061 Uiso 0.483(17) 1 calc R U P B 2
 C9B C 0.98276(13) 0.58824(11) 0.24500(11) 0.0237(3) Uani 1 1 d . . . . .
 C10B C 0.96210(15) 0.67679(12) 0.18888(12) 0.0296(3) Uani 1 1 d . . . . .
 H10B H 1.011437 0.695908 0.148632 0.035 Uiso 1 1 calc R U . . .
 C11B C 0.87192(15) 0.73562(12) 0.19156(13) 0.0328(4) Uani 1 1 d . . . . .
 H11B H 0.859483 0.794957 0.153695 0.039 Uiso 1 1 calc R U . . .
 C12B C 0.79978(15) 0.70820(12) 0.24931(13) 0.0321(4) Uani 1 1 d . . . . .
 H12B H 0.737034 0.748116 0.251487 0.039 Uiso 1 1 calc R U . . .
 C13B C 0.90714(13) 0.56465(11) 0.30237(11) 0.0226(3) Uani 1 1 d . . . . .
 C14B C 0.91844(13) 0.47720(11) 0.36259(11) 0.0228(3) Uani 1 1 d . . . . .
 F1A F 0.8487(16) 0.8462(9) 0.936(3) 0.044(6) Uani 0.0484(15) 1 d D U P A 2
 F2A F 0.8688(15) 0.981(2) 1.0261(12) 0.035(5) Uani 0.0484(15) 1 d D U P A 2
 F3A F 0.8908(13) 0.980(2) 0.8739(18) 0.043(5) Uani 0.0484(15) 1 d D U P A 2
 F3B F 0.8669(6) 0.8810(5) 0.8729(5) 0.063(2) Uani 0.502(3) 1 d D U P A 3
 F2B F 0.8865(7) 1.0321(5) 0.9301(6) 0.0362(13) Uani 0.502(3) 1 d D U P A 3
 F1B F 0.8561(6) 0.9199(5) 1.0271(4) 0.0559(17) Uani 0.502(3) 1 d D U P A 3
 F8B F 0.2554(15) 0.874(2) 0.2453(10) 0.061(2) Uani 0.0484(15) 1 d D U P A 3
 F9B F 0.1645(10) 0.8655(16) 0.3620(12) 0.0273(11) Uani 0.0484(15) 1 d D U P A
 3
 F7B F 0.2248(15) 0.7334(9) 0.3048(18) 0.0497(19) Uani 0.0484(15) 1 d D U P A
 3
 F8A F 0.2753(8) 0.7920(7) 0.2426(5) 0.0273(11) Uani 0.502(3) 1 d D U P A 2
 F7A F 0.1711(6) 0.7807(8) 0.3478(7) 0.061(2) Uani 0.502(3) 1 d D U P A 2
 F9A F 0.2152(8) 0.9240(5) 0.3019(7) 0.0497(19) Uani 0.502(3) 1 d D U P A 2
 F19A F 0.1097(7) 1.0593(5) 0.6399(7) 0.0374(14) Uani 0.483(17) 1 d D U P B 2
 F21A F -0.0239(9) 0.9518(9) 0.6005(9) 0.063(3) Uani 0.483(17) 1 d D U P B 2
 F20A F 0.0124(8) 1.0290(7) 0.7461(6) 0.061(2) Uani 0.483(17) 1 d D U P B 2

loop_
  _atom_site_aniso_label
  _atom_site_aniso_U_11
  _atom_site_aniso_U_22
  _atom_site_aniso_U_33
  _atom_site_aniso_U_23
  _atom_site_aniso_U_13
  _atom_site_aniso_U_12
 F1 0.0285(19) 0.093(5) 0.057(4) 0.048(3) 0.004(3) 0.020(3)
 F2 0.020(2) 0.040(3) 0.102(7) -0.026(3) -0.003(3) 0.000(2)
 F3 0.0228(17) 0.062(4) 0.0493(18) 0.003(2) 0.0163(13) 0.014(2)
 F4 0.0274(5) 0.0232(5) 0.0478(6) -0.0050(4) 0.0175(4) 0.0044(4)
 F5 0.0327(5) 0.0297(5) 0.0295(5) -0.0151(4) 0.0004(4) 0.0061(4)
 F6 0.0556(6) 0.0206(4) 0.0275(5) 0.0063(4) 0.0165(4) 0.0141(4)
 F7 0.020(2) 0.081(4) 0.038(4) 0.026(3) -0.0018(19) -0.0123(18)
 F8 0.050(4) 0.059(5) 0.031(3) -0.019(3) -0.005(3) 0.002(3)
 F9 0.032(3) 0.040(2) 0.024(2) 0.0193(17) -0.0005(18) 0.0064(16)
 F10 0.0250(5) 0.0281(5) 0.0485(6) 0.0124(4) 0.0150(4) 0.0112(4)
 F11 0.0272(5) 0.0498(6) 0.0223(4) 0.0069(4) 0.0109(4) 0.0004(4)
 F12 0.0289(5) 0.0317(5) 0.0420(6) -0.0127(4) 0.0141(4) -0.0092(4)
 F13 0.0457(6) 0.0180(4) 0.0370(5) -0.0025(4) 0.0162(4) -0.0075(4)
 F14 0.0392(5) 0.0227(5) 0.0388(5) -0.0063(4) 0.0161(4) 0.0086(4)
 F15 0.0410(5) 0.0224(4) 0.0240(4) -0.0039(3) 0.0032(4) 0.0008(4)
 F16 0.0410(6) 0.0232(5) 0.0332(5) 0.0131(4) -0.0005(4) 0.0025(4)
 F17 0.0244(5) 0.0375(5) 0.0300(5) 0.0041(4) 0.0009(4) 0.0015(4)
 F18 0.0438(6) 0.0388(5) 0.0189(4) 0.0042(4) 0.0077(4) 0.0157(4)
 F19 0.046(4) 0.064(4) 0.084(4) 0.059(3) 0.042(3) 0.033(3)
 F20 0.048(2) 0.0250(17) 0.036(2) -0.0077(17) 0.0006(18) 0.0211(14)
 F21 0.026(2) 0.035(3) 0.069(4) -0.007(3) -0.014(2) 0.0095(17)
 F22 0.0566(7) 0.0343(5) 0.0217(5) 0.0016(4) 0.0118(4) -0.0120(5)
 F23 0.0344(6) 0.0407(6) 0.0664(7) 0.0237(5) 0.0324(5) 0.0109(4)
 F24 0.0311(5) 0.0189(4) 0.0314(5) 0.0050(4) 0.0063(4) -0.0012(3)
 C1 0.0209(7) 0.0153(6) 0.0136(6) 0.0034(5) 0.0057(5) 0.0027(5)
 C2 0.0213(7) 0.0163(7) 0.0186(7) 0.0024(5) 0.0072(6) 0.0043(5)
 C3 0.0185(7) 0.0226(7) 0.0183(7) 0.0033(5) 0.0054(5) 0.0023(5)
 C4 0.0211(7) 0.0193(7) 0.0182(7) 0.0000(5) 0.0042(6) -0.0006(5)
 C5 0.0220(7) 0.0168(7) 0.0149(6) 0.0021(5) 0.0062(5) 0.0027(5)
 C6 0.0179(7) 0.0183(7) 0.0151(6) 0.0026(5) 0.0042(5) 0.0032(5)
 C7 0.0214(8) 0.0270(8) 0.0340(8) 0.0020(6) 0.0061(6) 0.0018(6)
 C8 0.0222(7) 0.0197(7) 0.0176(7) -0.0011(5) 0.0048(6) 0.0014(5)
 C9 0.0224(7) 0.0098(6) 0.0186(7) 0.0010(5) 0.0058(5) 0.0029(5)
 C10 0.0192(7) 0.0139(6) 0.0220(7) 0.0006(5) 0.0065(6) 0.0015(5)
 C11 0.0216(7) 0.0162(7) 0.0196(7) 0.0002(5) 0.0035(6) 0.0022(5)
 C12 0.0259(8) 0.0157(7) 0.0165(7) 0.0010(5) 0.0074(6) 0.0031(5)
 C13 0.0215(7) 0.0129(6) 0.0217(7) 0.0010(5) 0.0078(6) 0.0031(5)
 C14 0.0204(7) 0.0148(6) 0.0169(7) 0.0003(5) 0.0033(5) 0.0031(5)
 C15 0.0256(8) 0.0371(9) 0.0205(7) 0.0008(6) 0.0049(6) -0.0003(7)
 C16 0.0238(7) 0.0173(7) 0.0193(7) 0.0015(5) 0.0061(6) 0.0031(5)
 C17 0.0166(7) 0.0164(7) 0.0195(7) 0.0018(5) 0.0080(5) 0.0027(5)
 C18 0.0202(7) 0.0162(7) 0.0194(7) 0.0005(5) 0.0073(5) 0.0029(5)
 C19 0.0192(7) 0.0196(7) 0.0207(7) 0.0042(5) 0.0068(6) 0.0053(5)
 C20 0.0228(7) 0.0151(7) 0.0269(7) 0.0042(6) 0.0094(6) 0.0055(5)
 C21 0.0214(7) 0.0163(7) 0.0232(7) 0.0000(5) 0.0089(6) 0.0022(5)
 C22 0.0199(7) 0.0169(7) 0.0186(7) 0.0013(5) 0.0059(5) 0.0023(5)
 C23 0.0256(8) 0.0201(7) 0.0240(7) 0.0040(6) 0.0061(6) 0.0049(6)
 C24 0.0294(8) 0.0169(7) 0.0263(8) 0.0007(6) 0.0101(6) 0.0023(6)
 C25 0.0189(7) 0.0141(6) 0.0154(6) -0.0026(5) 0.0026(5) 0.0000(5)
 C26 0.0195(7) 0.0152(6) 0.0170(6) 0.0005(5) 0.0040(5) 0.0006(5)
 C27 0.0191(7) 0.0182(7) 0.0206(7) -0.0004(5) 0.0030(6) 0.0031(5)
 C28 0.0184(7) 0.0216(7) 0.0245(7) -0.0009(6) 0.0074(6) 0.0019(5)
 C29 0.0209(7) 0.0180(7) 0.0214(7) 0.0001(5) 0.0066(6) -0.0004(5)
 C30 0.0200(7) 0.0149(6) 0.0193(7) 0.0000(5) 0.0041(5) 0.0024(5)
 C31 0.0208(7) 0.0267(8) 0.0296(8) 0.0054(6) 0.0079(6) 0.0059(6)
 C32 0.0247(8) 0.0217(7) 0.0290(8) 0.0024(6) 0.0106(6) 0.0012(6)
 B1 0.0187(8) 0.0144(7) 0.0162(7) 0.0015(6) 0.0049(6) 0.0033(6)
 N1B 0.0271(7) 0.0280(7) 0.0246(6) -0.0019(5) 0.0073(5) -0.0044(5)
 N2B 0.0280(7) 0.0251(7) 0.0268(7) -0.0003(5) 0.0065(6) 0.0028(5)
 C1B 0.0335(9) 0.0309(8) 0.0262(8) 0.0007(6) 0.0087(7) -0.0099(7)
 C2B 0.0356(9) 0.0260(8) 0.0276(8) 0.0041(6) 0.0017(7) -0.0072(7)
 C3B 0.0284(8) 0.0233(8) 0.0283(8) 0.0019(6) -0.0001(6) -0.0007(6)
 C4B 0.0237(8) 0.0228(7) 0.0222(7) -0.0005(6) 0.0011(6) -0.0018(6)
 C5B 0.0237(8) 0.0278(8) 0.0270(8) -0.0006(6) 0.0040(6) 0.0007(6)
 C6B 0.0329(10) 0.0411(10) 0.0493(11) 0.0091(8) 0.0141(8) 0.0117(8)
 C7B 0.0256(8) 0.0289(8) 0.0272(8) -0.0013(6) 0.0076(6) -0.0024(6)
 C8B 0.0402(11) 0.0404(10) 0.0507(11) 0.0085(8) 0.0259(9) 0.0034(8)
 C9B 0.0258(8) 0.0212(7) 0.0222(7) -0.0012(6) 0.0033(6) -0.0033(6)
 C10B 0.0365(9) 0.0254(8) 0.0256(8) 0.0016(6) 0.0059(7) -0.0056(7)
 C11B 0.0443(10) 0.0213(8) 0.0294(8) 0.0030(6) 0.0031(7) 0.0019(7)
 C12B 0.0366(9) 0.0251(8) 0.0319(9) -0.0010(7) 0.0037(7) 0.0069(7)
 C13B 0.0240(8) 0.0212(7) 0.0206(7) -0.0037(6) 0.0027(6) -0.0008(6)
 C14B 0.0241(8) 0.0220(7) 0.0211(7) -0.0021(6) 0.0039(6) -0.0036(6)
 F1A 0.029(12) 0.032(6) 0.070(18) 0.003(8) 0.013(14) 0.008(7)
 F2A 0.029(11) 0.043(13) 0.027(7) 0.001(8) -0.003(6) 0.016(11)
 F3A 0.036(9) 0.046(12) 0.053(11) 0.000(10) 0.022(9) -0.004(10)
 F3B 0.0208(16) 0.060(4) 0.101(5) -0.045(3) 0.012(3) 0.006(2)
 F2B 0.0192(16) 0.036(2) 0.051(2) 0.0158(18) 0.0020(15) -0.0085(16)
 F1B 0.0242(15) 0.090(5) 0.052(3) 0.048(3) 0.0016(18) 0.008(3)
 F8B 0.038(3) 0.125(6) 0.015(2) 0.007(3) -0.002(2) -0.041(3)
 F9B 0.029(2) 0.037(2) 0.0148(19) -0.0043(14) 0.0045(15) -0.0047(15)
 F7B 0.038(3) 0.054(3) 0.044(3) -0.011(2) -0.012(2) 0.025(2)
 F8A 0.029(2) 0.037(2) 0.0148(19) -0.0043(14) 0.0045(15) -0.0047(15)
 F7A 0.038(3) 0.125(6) 0.015(2) 0.007(3) -0.002(2) -0.041(3)
 F9A 0.038(3) 0.054(3) 0.044(3) -0.011(2) -0.012(2) 0.025(2)
 F19A 0.028(3) 0.0154(19) 0.069(3) 0.0097(18) 0.0127(19) 0.0063(15)
 F21A 0.053(5) 0.053(4) 0.059(3) 0.017(3) -0.032(3) 0.004(3)
 F20A 0.070(4) 0.066(4) 0.071(4) 0.037(3) 0.055(3) 0.048(3)

_geom_special_details
;
 All esds (except the esd in the dihedral angle between two l.s. planes)
 are estimated using the full covariance matrix.  The cell esds are taken
 into account individually in the estimation of esds in distances, angles
 and torsion angles; correlations between esds in cell parameters are only
 used when they are defined by crystal symmetry.  An approximate (isotropic)
 treatment of cell esds is used for estimating esds involving l.s. planes.
;
loop_
  _geom_bond_atom_site_label_1
  _geom_bond_atom_site_label_2
  _geom_bond_distance
  _geom_bond_site_symmetry_2
  _geom_bond_publ_flag
 F1 C7 1.312(6) . ?
 F2 C7 1.309(6) . ?
 F3 C7 1.364(6) . ?
 F4 C8 1.3451(17) . ?
 F5 C8 1.3304(17) . ?
 F6 C8 1.3484(16) . ?
 F7 C15 1.328(7) . ?
 F8 C15 1.321(7) . ?
 F9 C15 1.364(6) . ?
 F10 C16 1.3506(16) . ?
 F11 C16 1.3428(17) . ?
 F12 C16 1.3291(17) . ?
 F13 C24 1.3608(17) . ?
 F14 C24 1.3408(18) . ?
 F15 C24 1.3361(18) . ?
 F16 C23 1.3385(17) . ?
 F17 C23 1.3462(18) . ?
 F18 C23 1.3423(17) . ?
 F19 C31 1.314(6) . ?
 F20 C31 1.341(5) . ?
 F21 C31 1.322(7) . ?
 F22 C32 1.3430(19) . ?
 F23 C32 1.3457(18) . ?
 F24 C32 1.3430(17) . ?
 C1 C2 1.403(2) . ?
 C1 C6 1.4031(19) . ?
 C1 B1 1.650(2) . ?
 C2 H2 0.9500 . ?
 C2 C3 1.391(2) . ?
 C3 C4 1.387(2) . ?
 C3 C7 1.491(2) . ?
 C4 H4 0.9500 . ?
 C4 C5 1.385(2) . ?
 C5 C6 1.393(2) . ?
 C5 C8 1.4964(19) . ?
 C6 H6 0.9500 . ?
 C7 F1A 1.385(10) . ?
 C7 F2A 1.351(10) . ?
 C7 F3A 1.276(10) . ?
 C7 F3B 1.305(5) . ?
 C7 F2B 1.341(5) . ?
 C7 F1B 1.359(5) . ?
 C9 C10 1.401(2) . ?
 C9 C14 1.399(2) . ?
 C9 B1 1.652(2) . ?
 C10 H10 0.9500 . ?
 C10 C11 1.391(2) . ?
 C11 C12 1.385(2) . ?
 C11 C15 1.493(2) . ?
 C12 H12 0.9500 . ?
 C12 C13 1.386(2) . ?
 C13 C14 1.393(2) . ?
 C13 C16 1.494(2) . ?
 C14 H14 0.9500 . ?
 C15 F8B 1.256(10) . ?
 C15 F9B 1.363(10) . ?
 C15 F7B 1.415(11) . ?
 C15 F8A 1.357(6) . ?
 C15 F7A 1.345(6) . ?
 C15 F9A 1.316(6) . ?
 C17 C18 1.4003(19) . ?
 C17 C22 1.4048(19) . ?
 C17 B1 1.6441(19) . ?
 C18 H18 0.9500 . ?
 C18 C19 1.3943(19) . ?
 C19 C20 1.384(2) . ?
 C19 C23 1.499(2) . ?
 C20 H20 0.9500 . ?
 C20 C21 1.391(2) . ?
 C21 C22 1.3935(19) . ?
 C21 C24 1.495(2) . ?
 C22 H22 0.9500 . ?
 C25 C26 1.4108(19) . ?
 C25 C30 1.4005(19) . ?
 C25 B1 1.646(2) . ?
 C26 H26 0.9500 . ?
 C26 C27 1.389(2) . ?
 C27 C28 1.389(2) . ?
 C27 C31 1.498(2) . ?
 C28 H28 0.9500 . ?
 C28 C29 1.386(2) . ?
 C29 C30 1.397(2) . ?
 C29 C32 1.493(2) . ?
 C30 H30 0.9500 . ?
 C31 F19A 1.337(6) . ?
 C31 F21A 1.321(7) . ?
 C31 F20A 1.325(6) . ?
 N1B C1B 1.325(2) . ?
 N1B C14B 1.351(2) . ?
 N2B H2B 0.901(15) . ?
 N2B C12B 1.332(2) . ?
 N2B C13B 1.357(2) . ?
 C1B H1B 0.9500 . ?
 C1B C2B 1.400(3) . ?
 C2B H2BA 0.9500 . ?
 C2B C3B 1.368(2) . ?
 C3B H3B 0.9500 . ?
 C3B C4B 1.414(2) . ?
 C4B C5B 1.451(2) . ?
 C4B C14B 1.404(2) . ?
 C5B C6B 1.513(2) . ?
 C5B C7B 1.371(2) . ?
 C6B H6BA 0.9800 . ?
 C6B H6BB 0.9800 . ?
 C6B H6BC 0.9800 . ?
 C6B H6BD 0.9800 . ?
 C6B H6BE 0.9800 . ?
 C6B H6BF 0.9800 . ?
 C7B C8B 1.505(2) . ?
 C7B C9B 1.450(2) . ?
 C8B H8BA 0.9800 . ?
 C8B H8BB 0.9800 . ?
 C8B H8BC 0.9800 . ?
 C8B H8BD 0.9800 . ?
 C8B H8BE 0.9800 . ?
 C8B H8BF 0.9800 . ?
 C9B C10B 1.416(2) . ?
 C9B C13B 1.393(2) . ?
 C10B H10B 0.9500 . ?
 C10B C11B 1.375(3) . ?
 C11B H11B 0.9500 . ?
 C11B C12B 1.376(3) . ?
 C12B H12B 0.9500 . ?
 C13B C14B 1.433(2) . ?

loop_
  _geom_angle_atom_site_label_1
  _geom_angle_atom_site_label_2
  _geom_angle_atom_site_label_3
  _geom_angle
  _geom_angle_site_symmetry_1
  _geom_angle_site_symmetry_3
  _geom_angle_publ_flag
 C2 C1 C6 115.11(13) . . ?
 C2 C1 B1 122.40(12) . . ?
 C6 C1 B1 122.39(12) . . ?
 C1 C2 H2 118.7 . . ?
 C3 C2 C1 122.67(13) . . ?
 C3 C2 H2 118.7 . . ?
 C2 C3 C7 119.94(13) . . ?
 C4 C3 C2 120.99(13) . . ?
 C4 C3 C7 119.05(13) . . ?
 C3 C4 H4 121.2 . . ?
 C5 C4 C3 117.62(13) . . ?
 C5 C4 H4 121.2 . . ?
 C4 C5 C6 121.23(13) . . ?
 C4 C5 C8 118.93(13) . . ?
 C6 C5 C8 119.76(13) . . ?
 C1 C6 H6 118.8 . . ?
 C5 C6 C1 122.37(13) . . ?
 C5 C6 H6 118.8 . . ?
 F1 C7 F3 103.3(4) . . ?
 F1 C7 C3 113.8(4) . . ?
 F2 C7 F1 109.9(5) . . ?
 F2 C7 F3 104.9(5) . . ?
 F2 C7 C3 113.9(5) . . ?
 F3 C7 C3 110.2(4) . . ?
 F1A C7 C3 109.5(8) . . ?
 F2A C7 C3 112.2(8) . . ?
 F2A C7 F1A 100.5(10) . . ?
 F3A C7 C3 119.2(8) . . ?
 F3A C7 F1A 105.7(10) . . ?
 F3A C7 F2A 108.0(10) . . ?
 F3B C7 C3 114.6(3) . . ?
 F3B C7 F2B 107.0(5) . . ?
 F3B C7 F1B 107.6(4) . . ?
 F2B C7 C3 112.9(4) . . ?
 F2B C7 F1B 103.0(4) . . ?
 F1B C7 C3 111.0(3) . . ?
 F4 C8 F6 105.20(12) . . ?
 F4 C8 C5 112.95(12) . . ?
 F5 C8 F4 106.92(11) . . ?
 F5 C8 F6 106.02(12) . . ?
 F5 C8 C5 112.97(12) . . ?
 F6 C8 C5 112.19(11) . . ?
 C10 C9 B1 124.53(12) . . ?
 C14 C9 C10 115.34(12) . . ?
 C14 C9 B1 120.04(12) . . ?
 C9 C10 H10 118.8 . . ?
 C11 C10 C9 122.39(13) . . ?
 C11 C10 H10 118.8 . . ?
 C10 C11 C15 120.97(13) . . ?
 C12 C11 C10 121.11(13) . . ?
 C12 C11 C15 117.91(13) . . ?
 C11 C12 H12 121.1 . . ?
 C11 C12 C13 117.72(13) . . ?
 C13 C12 H12 121.1 . . ?
 C12 C13 C14 120.92(13) . . ?
 C12 C13 C16 120.28(13) . . ?
 C14 C13 C16 118.79(13) . . ?
 C9 C14 H14 118.8 . . ?
 C13 C14 C9 122.49(13) . . ?
 C13 C14 H14 118.8 . . ?
 F7 C15 F9 105.3(5) . . ?
 F7 C15 C11 113.8(4) . . ?
 F8 C15 F7 107.1(6) . . ?
 F8 C15 F9 104.9(6) . . ?
 F8 C15 C11 114.4(6) . . ?
 F9 C15 C11 110.6(4) . . ?
 F8B C15 C11 121.6(8) . . ?
 F8B C15 F9B 110.4(10) . . ?
 F8B C15 F7B 106.4(10) . . ?
 F9B C15 C11 110.1(7) . . ?
 F9B C15 F7B 99.2(9) . . ?
 F7B C15 C11 106.7(7) . . ?
 F8A C15 C11 111.8(4) . . ?
 F7A C15 C11 112.1(4) . . ?
 F7A C15 F8A 105.2(5) . . ?
 F9A C15 C11 114.6(4) . . ?
 F9A C15 F8A 105.3(5) . . ?
 F9A C15 F7A 107.2(5) . . ?
 F10 C16 C13 112.10(11) . . ?
 F11 C16 F10 105.22(11) . . ?
 F11 C16 C13 112.78(12) . . ?
 F12 C16 F10 105.87(12) . . ?
 F12 C16 F11 106.79(12) . . ?
 F12 C16 C13 113.45(12) . . ?
 C18 C17 C22 115.75(12) . . ?
 C18 C17 B1 122.54(12) . . ?
 C22 C17 B1 121.46(12) . . ?
 C17 C18 H18 118.8 . . ?
 C19 C18 C17 122.42(13) . . ?
 C19 C18 H18 118.8 . . ?
 C18 C19 C23 118.78(13) . . ?
 C20 C19 C18 120.89(13) . . ?
 C20 C19 C23 120.31(13) . . ?
 C19 C20 H20 121.1 . . ?
 C19 C20 C21 117.88(13) . . ?
 C21 C20 H20 121.1 . . ?
 C20 C21 C22 121.15(13) . . ?
 C20 C21 C24 117.60(13) . . ?
 C22 C21 C24 121.24(13) . . ?
 C17 C22 H22 119.1 . . ?
 C21 C22 C17 121.90(13) . . ?
 C21 C22 H22 119.1 . . ?
 F16 C23 F17 106.67(12) . . ?
 F16 C23 F18 106.42(12) . . ?
 F16 C23 C19 112.77(12) . . ?
 F17 C23 C19 111.95(12) . . ?
 F18 C23 F17 105.50(12) . . ?
 F18 C23 C19 113.00(12) . . ?
 F13 C24 C21 111.30(12) . . ?
 F14 C24 F13 105.65(11) . . ?
 F14 C24 C21 112.68(13) . . ?
 F15 C24 F13 105.83(12) . . ?
 F15 C24 F14 106.82(12) . . ?
 F15 C24 C21 113.97(12) . . ?
 C26 C25 B1 121.72(12) . . ?
 C30 C25 C26 115.40(13) . . ?
 C30 C25 B1 122.54(12) . . ?
 C25 C26 H26 118.9 . . ?
 C27 C26 C25 122.28(13) . . ?
 C27 C26 H26 118.9 . . ?
 C26 C27 C31 121.09(13) . . ?
 C28 C27 C26 121.03(13) . . ?
 C28 C27 C31 117.88(13) . . ?
 C27 C28 H28 121.0 . . ?
 C29 C28 C27 117.96(13) . . ?
 C29 C28 H28 121.0 . . ?
 C28 C29 C30 120.91(13) . . ?
 C28 C29 C32 119.71(13) . . ?
 C30 C29 C32 119.34(13) . . ?
 C25 C30 H30 118.8 . . ?
 C29 C30 C25 122.37(13) . . ?
 C29 C30 H30 118.8 . . ?
 F19 C31 F20 105.8(5) . . ?
 F19 C31 F21 106.6(7) . . ?
 F19 C31 C27 113.3(4) . . ?
 F20 C31 C27 112.2(3) . . ?
 F21 C31 F20 105.7(5) . . ?
 F21 C31 C27 112.7(5) . . ?
 F19A C31 C27 114.1(4) . . ?
 F21A C31 C27 111.7(5) . . ?
 F21A C31 F19A 106.3(7) . . ?
 F21A C31 F20A 106.1(6) . . ?
 F20A C31 C27 111.8(4) . . ?
 F20A C31 F19A 106.4(5) . . ?
 F22 C32 F23 106.42(13) . . ?
 F22 C32 C29 112.55(12) . . ?
 F23 C32 C29 113.13(13) . . ?
 F24 C32 F22 105.82(12) . . ?
 F24 C32 F23 105.69(12) . . ?
 F24 C32 C29 112.64(12) . . ?
 C1 B1 C9 107.42(11) . . ?
 C17 B1 C1 111.36(11) . . ?
 C17 B1 C9 107.87(11) . . ?
 C17 B1 C25 108.51(11) . . ?
 C25 B1 C1 108.66(11) . . ?
 C25 B1 C9 113.06(11) . . ?
 C1B N1B C14B 116.69(14) . . ?
 C12B N2B H2B 121.7(12) . . ?
 C12B N2B C13B 123.42(15) . . ?
 C13B N2B H2B 114.9(12) . . ?
 N1B C1B H1B 118.5 . . ?
 N1B C1B C2B 122.98(15) . . ?
 C2B C1B H1B 118.5 . . ?
 C1B C2B H2BA 120.1 . . ?
 C3B C2B C1B 119.72(15) . . ?
 C3B C2B H2BA 120.1 . . ?
 C2B C3B H3B 120.1 . . ?
 C2B C3B C4B 119.72(15) . . ?
 C4B C3B H3B 120.1 . . ?
 C3B C4B C5B 124.17(15) . . ?
 C14B C4B C3B 115.37(14) . . ?
 C14B C4B C5B 120.45(14) . . ?
 C4B C5B C6B 117.16(14) . . ?
 C7B C5B C4B 120.55(14) . . ?
 C7B C5B C6B 122.28(15) . . ?
 C5B C6B H6BA 109.5 . . ?
 C5B C6B H6BB 109.5 . . ?
 C5B C6B H6BC 109.5 . . ?
 C5B C6B H6BD 109.5 . . ?
 C5B C6B H6BE 109.5 . . ?
 C5B C6B H6BF 109.5 . . ?
 H6BA C6B H6BB 109.5 . . ?
 H6BA C6B H6BC 109.5 . . ?
 H6BB C6B H6BC 109.5 . . ?
 H6BD C6B H6BE 109.5 . . ?
 H6BD C6B H6BF 109.5 . . ?
 H6BE C6B H6BF 109.5 . . ?
 C5B C7B C8B 122.86(15) . . ?
 C5B C7B C9B 119.87(14) . . ?
 C9B C7B C8B 117.25(14) . . ?
 C7B C8B H8BA 109.5 . . ?
 C7B C8B H8BB 109.5 . . ?
 C7B C8B H8BC 109.5 . . ?
 C7B C8B H8BD 109.5 . . ?
 C7B C8B H8BE 109.5 . . ?
 C7B C8B H8BF 109.5 . . ?
 H8BA C8B H8BB 109.5 . . ?
 H8BA C8B H8BC 109.5 . . ?
 H8BB C8B H8BC 109.5 . . ?
 H8BD C8B H8BE 109.5 . . ?
 H8BD C8B H8BF 109.5 . . ?
 H8BE C8B H8BF 109.5 . . ?
 C10B C9B C7B 124.46(15) . . ?
 C13B C9B C7B 119.15(14) . . ?
 C13B C9B C10B 116.39(14) . . ?
 C9B C10B H10B 119.4 . . ?
 C11B C10B C9B 121.22(16) . . ?
 C11B C10B H10B 119.4 . . ?
 C10B C11B H11B 120.1 . . ?
 C10B C11B C12B 119.74(15) . . ?
 C12B C11B H11B 120.1 . . ?
 N2B C12B C11B 119.08(16) . . ?
 N2B C12B H12B 120.5 . . ?
 C11B C12B H12B 120.5 . . ?
 N2B C13B C9B 120.15(14) . . ?
 N2B C13B C14B 117.83(14) . . ?
 C9B C13B C14B 122.01(14) . . ?
 N1B C14B C4B 125.50(14) . . ?
 N1B C14B C13B 116.53(14) . . ?
 C4B C14B C13B 117.96(14) . . ?

loop_
  _geom_torsion_atom_site_label_1
  _geom_torsion_atom_site_label_2
  _geom_torsion_atom_site_label_3
  _geom_torsion_atom_site_label_4
  _geom_torsion
  _geom_torsion_site_symmetry_1
  _geom_torsion_site_symmetry_2
  _geom_torsion_site_symmetry_3
  _geom_torsion_site_symmetry_4
  _geom_torsion_publ_flag
 C1 C2 C3 C4 -0.3(2) . . . . ?
 C1 C2 C3 C7 178.29(13) . . . . ?
 C2 C1 C6 C5 1.13(19) . . . . ?
 C2 C1 B1 C9 -82.30(15) . . . . ?
 C2 C1 B1 C17 35.61(17) . . . . ?
 C2 C1 B1 C25 155.07(12) . . . . ?
 C2 C3 C4 C5 0.1(2) . . . . ?
 C2 C3 C7 F1 -70.1(4) . . . . ?
 C2 C3 C7 F2 162.9(5) . . . . ?
 C2 C3 C7 F3 45.3(4) . . . . ?
 C2 C3 C7 F1A -26.6(16) . . . . ?
 C2 C3 C7 F2A -137.3(16) . . . . ?
 C2 C3 C7 F3A 95.1(17) . . . . ?
 C2 C3 C7 F3B 23.2(4) . . . . ?
 C2 C3 C7 F2B 145.9(4) . . . . ?
 C2 C3 C7 F1B -99.0(4) . . . . ?
 C3 C4 C5 C6 0.7(2) . . . . ?
 C3 C4 C5 C8 -176.00(12) . . . . ?
 C4 C3 C7 F1 108.5(4) . . . . ?
 C4 C3 C7 F2 -18.5(5) . . . . ?
 C4 C3 C7 F3 -136.1(4) . . . . ?
 C4 C3 C7 F1A 152.1(16) . . . . ?
 C4 C3 C7 F2A 41.3(16) . . . . ?
 C4 C3 C7 F3A -86.2(17) . . . . ?
 C4 C3 C7 F3B -158.2(4) . . . . ?
 C4 C3 C7 F2B -35.4(4) . . . . ?
 C4 C3 C7 F1B 79.6(4) . . . . ?
 C4 C5 C6 C1 -1.4(2) . . . . ?
 C4 C5 C8 F4 -147.44(13) . . . . ?
 C4 C5 C8 F5 -25.91(18) . . . . ?
 C4 C5 C8 F6 93.86(15) . . . . ?
 C6 C1 C2 C3 -0.31(19) . . . . ?
 C6 C1 B1 C9 93.73(15) . . . . ?
 C6 C1 B1 C17 -148.36(12) . . . . ?
 C6 C1 B1 C25 -28.90(17) . . . . ?
 C6 C5 C8 F4 35.85(18) . . . . ?
 C6 C5 C8 F5 157.37(12) . . . . ?
 C6 C5 C8 F6 -82.85(16) . . . . ?
 C7 C3 C4 C5 -178.47(13) . . . . ?
 C8 C5 C6 C1 175.28(12) . . . . ?
 C9 C10 C11 C12 0.7(2) . . . . ?
 C9 C10 C11 C15 -178.39(13) . . . . ?
 C10 C9 C14 C13 0.41(19) . . . . ?
 C10 C9 B1 C1 -136.13(13) . . . . ?
 C10 C9 B1 C17 103.72(14) . . . . ?
 C10 C9 B1 C25 -16.26(18) . . . . ?
 C10 C11 C12 C13 1.0(2) . . . . ?
 C10 C11 C15 F7 -11.2(6) . . . . ?
 C10 C11 C15 F8 -134.8(6) . . . . ?
 C10 C11 C15 F9 107.1(5) . . . . ?
 C10 C11 C15 F8B 159.9(16) . . . . ?
 C10 C11 C15 F9B 28.6(10) . . . . ?
 C10 C11 C15 F7B -78.1(12) . . . . ?
 C10 C11 C15 F8A -143.3(5) . . . . ?
 C10 C11 C15 F7A -25.5(6) . . . . ?
 C10 C11 C15 F9A 97.0(5) . . . . ?
 C11 C12 C13 C14 -2.0(2) . . . . ?
 C11 C12 C13 C16 176.69(12) . . . . ?
 C12 C11 C15 F7 169.7(6) . . . . ?
 C12 C11 C15 F8 46.1(6) . . . . ?
 C12 C11 C15 F9 -72.1(5) . . . . ?
 C12 C11 C15 F8B -19.2(16) . . . . ?
 C12 C11 C15 F9B -150.5(10) . . . . ?
 C12 C11 C15 F7B 102.7(12) . . . . ?
 C12 C11 C15 F8A 37.5(5) . . . . ?
 C12 C11 C15 F7A 155.3(6) . . . . ?
 C12 C11 C15 F9A -82.2(5) . . . . ?
 C12 C13 C14 C9 1.3(2) . . . . ?
 C12 C13 C16 F10 -116.98(14) . . . . ?
 C12 C13 C16 F11 1.56(18) . . . . ?
 C12 C13 C16 F12 123.15(14) . . . . ?
 C14 C9 C10 C11 -1.40(19) . . . . ?
 C14 C9 B1 C1 47.55(16) . . . . ?
 C14 C9 B1 C17 -72.60(15) . . . . ?
 C14 C9 B1 C25 167.42(11) . . . . ?
 C14 C13 C16 F10 61.70(17) . . . . ?
 C14 C13 C16 F11 -179.75(12) . . . . ?
 C14 C13 C16 F12 -58.16(17) . . . . ?
 C15 C11 C12 C13 -179.86(13) . . . . ?
 C16 C13 C14 C9 -177.39(12) . . . . ?
 C17 C18 C19 C20 -0.2(2) . . . . ?
 C17 C18 C19 C23 178.46(13) . . . . ?
 C18 C17 C22 C21 1.3(2) . . . . ?
 C18 C17 B1 C1 30.65(18) . . . . ?
 C18 C17 B1 C9 148.29(13) . . . . ?
 C18 C17 B1 C25 -88.90(15) . . . . ?
 C18 C19 C20 C21 0.9(2) . . . . ?
 C18 C19 C23 F16 158.13(13) . . . . ?
 C18 C19 C23 F17 -81.57(16) . . . . ?
 C18 C19 C23 F18 37.38(19) . . . . ?
 C19 C20 C21 C22 -0.5(2) . . . . ?
 C19 C20 C21 C24 179.72(13) . . . . ?
 C20 C19 C23 F16 -23.22(19) . . . . ?
 C20 C19 C23 F17 97.08(16) . . . . ?
 C20 C19 C23 F18 -143.97(14) . . . . ?
 C20 C21 C22 C17 -0.6(2) . . . . ?
 C20 C21 C24 F13 55.97(18) . . . . ?
 C20 C21 C24 F14 -62.51(17) . . . . ?
 C20 C21 C24 F15 175.55(13) . . . . ?
 C22 C17 C18 C19 -0.9(2) . . . . ?
 C22 C17 B1 C1 -155.35(12) . . . . ?
 C22 C17 B1 C9 -37.71(17) . . . . ?
 C22 C17 B1 C25 85.10(15) . . . . ?
 C22 C21 C24 F13 -123.77(14) . . . . ?
 C22 C21 C24 F14 117.75(15) . . . . ?
 C22 C21 C24 F15 -4.2(2) . . . . ?
 C23 C19 C20 C21 -177.69(13) . . . . ?
 C24 C21 C22 C17 179.10(13) . . . . ?
 C25 C26 C27 C28 -0.2(2) . . . . ?
 C25 C26 C27 C31 -179.65(13) . . . . ?
 C26 C25 C30 C29 -2.5(2) . . . . ?
 C26 C25 B1 C1 74.70(15) . . . . ?
 C26 C25 B1 C9 -44.45(17) . . . . ?
 C26 C25 B1 C17 -164.07(12) . . . . ?
 C26 C27 C28 C29 -1.4(2) . . . . ?
 C26 C27 C31 F19 -9.9(5) . . . . ?
 C26 C27 C31 F20 -129.6(4) . . . . ?
 C26 C27 C31 F21 111.3(6) . . . . ?
 C26 C27 C31 F19A -19.5(4) . . . . ?
 C26 C27 C31 F21A 101.0(7) . . . . ?
 C26 C27 C31 F20A -140.3(5) . . . . ?
 C27 C28 C29 C30 1.0(2) . . . . ?
 C27 C28 C29 C32 178.43(13) . . . . ?
 C28 C27 C31 F19 170.6(5) . . . . ?
 C28 C27 C31 F20 51.0(4) . . . . ?
 C28 C27 C31 F21 -68.2(6) . . . . ?
 C28 C27 C31 F19A 161.0(4) . . . . ?
 C28 C27 C31 F21A -78.5(7) . . . . ?
 C28 C27 C31 F20A 40.3(5) . . . . ?
 C28 C29 C30 C25 1.0(2) . . . . ?
 C28 C29 C32 F22 -108.20(16) . . . . ?
 C28 C29 C32 F23 12.5(2) . . . . ?
 C28 C29 C32 F24 132.27(14) . . . . ?
 C30 C25 C26 C27 2.1(2) . . . . ?
 C30 C25 B1 C1 -98.25(14) . . . . ?
 C30 C25 B1 C9 142.60(13) . . . . ?
 C30 C25 B1 C17 22.98(17) . . . . ?
 C30 C29 C32 F22 69.31(17) . . . . ?
 C30 C29 C32 F23 -170.02(13) . . . . ?
 C30 C29 C32 F24 -50.22(18) . . . . ?
 C31 C27 C28 C29 178.10(13) . . . . ?
 C32 C29 C30 C25 -176.43(13) . . . . ?
 B1 C1 C2 C3 175.98(13) . . . . ?
 B1 C1 C6 C5 -175.16(12) . . . . ?
 B1 C9 C10 C11 -177.88(12) . . . . ?
 B1 C9 C14 C13 177.06(12) . . . . ?
 B1 C17 C18 C19 173.38(13) . . . . ?
 B1 C17 C22 C21 -173.05(13) . . . . ?
 B1 C25 C26 C27 -171.36(12) . . . . ?
 B1 C25 C30 C29 170.88(13) . . . . ?
 N1B C1B C2B C3B 0.7(2) . . . . ?
 N2B C13B C14B N1B -0.8(2) . . . . ?
 N2B C13B C14B C4B 179.31(13) . . . . ?
 C1B N1B C14B C4B -0.6(2) . . . . ?
 C1B N1B C14B C13B 179.52(13) . . . . ?
 C1B C2B C3B C4B 0.1(2) . . . . ?
 C2B C3B C4B C5B 179.80(15) . . . . ?
 C2B C3B C4B C14B -1.0(2) . . . . ?
 C3B C4B C5B C6B -1.1(2) . . . . ?
 C3B C4B C5B C7B 178.52(15) . . . . ?
 C3B C4B C14B N1B 1.3(2) . . . . ?
 C3B C4B C14B C13B -178.82(13) . . . . ?
 C4B C5B C7B C8B -177.65(15) . . . . ?
 C4B C5B C7B C9B 0.8(2) . . . . ?
 C5B C4B C14B N1B -179.44(14) . . . . ?
 C5B C4B C14B C13B 0.4(2) . . . . ?
 C5B C7B C9B C10B 179.83(15) . . . . ?
 C5B C7B C9B C13B -0.8(2) . . . . ?
 C6B C5B C7B C8B 1.9(3) . . . . ?
 C6B C5B C7B C9B -179.60(15) . . . . ?
 C7B C9B C10B C11B 179.39(15) . . . . ?
 C7B C9B C13B N2B -179.12(14) . . . . ?
 C7B C9B C13B C14B 0.6(2) . . . . ?
 C8B C7B C9B C10B -1.6(2) . . . . ?
 C8B C7B C9B C13B 177.75(15) . . . . ?
 C9B C10B C11B C12B -0.3(2) . . . . ?
 C9B C13B C14B N1B 179.46(13) . . . . ?
 C9B C13B C14B C4B -0.4(2) . . . . ?
 C10B C9B C13B N2B 0.3(2) . . . . ?
 C10B C9B C13B C14B -179.99(14) . . . . ?
 C10B C11B C12B N2B 0.3(2) . . . . ?
 C12B N2B C13B C9B -0.3(2) . . . . ?
 C12B N2B C13B C14B 179.95(14) . . . . ?
 C13B N2B C12B C11B 0.0(2) . . . . ?
 C13B C9B C10B C11B 0.0(2) . . . . ?
 C14B N1B C1B C2B -0.4(2) . . . . ?
 C14B C4B C5B C6B 179.77(15) . . . . ?
 C14B C4B C5B C7B -0.6(2) . . . . ?

_shelx_res_file
;
TITL c080620_3_2_a.res in P-1
    c080620_3_2.res
    created by SHELXL-2018/3 at 17:10:07 on 04-Nov-2022
REM Old TITL c080620_3_2 in P-1
REM SHELXT solution in P-1
REM R1 0.155, Rweak 0.010, Alpha 0.037, Orientation as input
REM Formula found by SHELXT: C46 B N2 F24
CELL 1.54184 12.3378 13.3787 13.4037 92.066 104.835 90.469
ZERR 2 0.0002 0.0002 0.0002 0.001 0.001 0.001
LATT 1
SFAC C H B F N
UNIT 92 50 2 48 4
DFIX 0.93 N2B H2B
DFIX -2.2 H6Bf H8Be
DFIX -2.2 H6BA H8BC
RIGU F7 F8 F9 C15 F8B F9B F7B F8A F7A F9A C11
SADI F19 F20 F20 F21 F19A F20A F20A F21A F21A F19A
SADI F7 F8 F8 F9 F9 F7 F7B F8B F8B F9B F9B F7B F7A F8A F8A F9A F9A F7A
SADI F19 C31 F21A C31 F19A C31 F20 C31 F20A C31 F21 C31
SADI F7 C15 F9A C15 F8A C15 F8 C15 F7B C15 F9 C15 F7A C15 F8B C15 F9B C15
SADI F1 F2 F2 F3 F3 F1 F1A F2A F2A F3A F3A F1A F1B F2B F2B F3B F3B F1B
RIGU C27 F19 F20 F21 C31 F19A F21A F20A
SIMU C27 F19 F20 F21 C31 F19A F21A F20A
SIMU F7 F8 F9 C15 F8B F9B F7B F8A F7A F9A
SADI C11 F7 C11 F8 C11 F9 C11 F7A C11 F8A C11 F9A C11 F7B C11 F8B C11 F9B
RIGU C3 F1 F2 F3 C7 F1A F2A F3A F3B F2B F1B
SADI F1 C7 F3 C7 F1B C7 F1A C7 F2B C7 F2A C7 F2 C7 F3A C7 F3B C7
SIMU C3 F1 F2 F3 C7 F1A F2A F3A F3B F2B F1B
SADI C3 F1 C3 F2 C3 F3 C3 F1A C3 F2A C3 F3A C3 F1B C3 F2B C3 F3B
EADP F9A F7B
EADP F7A F8B
EADP F8A F9B
SUMP 1 0.0001 1 2 1 3 1 4

L.S. 30 0 0
PLAN  40
SIZE 0.092 0.279 0.327
TEMP -173.15(10)
CONF
BOND $H
list 4
MORE -1
fmap 2 53
acta
REM <olex2.extras>
REM <HklSrc "%.\\c080620_3_2.hkl">
REM </olex2.extras>

WGHT    0.042900    0.998100
FVAR       0.36795   0.44984   0.04839   0.50174   0.51716
PART 1
F1    4    0.855481    0.881637    0.999300    21.00000    0.02851    0.09253 =
         0.05711    0.04802    0.00413    0.02024

F2    4    0.884854    1.030446    0.956417    21.00000    0.02003    0.04044 =
         0.10181   -0.02644   -0.00327    0.00000
F3    4    0.867203    0.907476    0.848895    21.00000    0.02281    0.06231 =
         0.04934    0.00324    0.01630    0.01424
PART 0
F4    4    0.390083    1.145914    0.921850    11.00000    0.02737    0.02324 =
         0.04776   -0.00501    0.01753    0.00444
F5    4    0.555114    1.207992    0.988525    11.00000    0.03272    0.02973 =
         0.02953   -0.01507    0.00037    0.00615
F6    4    0.479190    1.219252    0.826932    11.00000    0.05562    0.02059 =
         0.02753    0.00626    0.01645    0.01406

PART 1
F7    4    0.163420    0.801958    0.352568    21.00000    0.01958    0.08073 =
         0.03819    0.02644   -0.00183   -0.01230

F8    4    0.265391    0.782348    0.247004    21.00000    0.04954    0.05910 =
         0.03077   -0.01896   -0.00522    0.00216
F9    4    0.230628    0.929354    0.295216    21.00000    0.03209    0.04007 =
         0.02407    0.01929   -0.00052    0.00636
PART 0
F10   4    0.733367    0.789812    0.489568    11.00000    0.02498    0.02808 =
         0.04851    0.01236    0.01498    0.01118
F11   4    0.665198    0.882088    0.362205    11.00000    0.02725    0.04985 =
         0.02225    0.00692    0.01091    0.00037
F12   4    0.725847    0.948046    0.514877    11.00000    0.02892    0.03175 =
         0.04196   -0.01272    0.01414   -0.00924
F13   4    0.404628    0.359033    0.655462    11.00000    0.04567    0.01797 =
         0.03705   -0.00247    0.01619   -0.00754
F14   4    0.556697    0.387417    0.609733    11.00000    0.03921    0.02271 =
         0.03877   -0.00629    0.01611    0.00864
F15   4    0.404060    0.458430    0.532690    11.00000    0.04101    0.02243 =
         0.02404   -0.00387    0.00319    0.00084
F16   4    0.631722    0.458896    1.011155    11.00000    0.04095    0.02318 =
         0.03320    0.01311   -0.00052    0.00253
F17   4    0.750953    0.573985    1.000767    11.00000    0.02436    0.03751 =
         0.03002    0.00411    0.00086    0.00150
F18   4    0.608012    0.610988    1.056640    11.00000    0.04382    0.03885 =
         0.01888    0.00420    0.00765    0.01569

PART 1
F19   4    0.105496    1.049432    0.627262    51.00000    0.04607    0.06433 =
         0.08414    0.05865    0.04157    0.03285

F20   4    0.026569    1.041021    0.749717    51.00000    0.04823    0.02504 =
         0.03620   -0.00769    0.00059    0.02108
F21   4   -0.033822    0.951748    0.612140    51.00000    0.02551    0.03451 =
         0.06898   -0.00743   -0.01421    0.00951
PART 0
F22   4    0.204033    0.711833    1.001926    11.00000    0.05660    0.03434 =
         0.02174    0.00163    0.01182   -0.01196
F23   4    0.032804    0.707690    0.910453    11.00000    0.03438    0.04074 =
         0.06637    0.02366    0.03236    0.01090
F24   4    0.149005    0.599318    0.881205    11.00000    0.03111    0.01893 =
         0.03144    0.00495    0.00628   -0.00116
C1    1    0.518561    0.894022    0.798225    11.00000    0.02093    0.01534 =
         0.01359    0.00345    0.00573    0.00265
C2    1    0.635414    0.886078    0.832501    11.00000    0.02129    0.01633 =
         0.01860    0.00239    0.00721    0.00429
AFIX  43
H2    2    0.669299    0.826628    0.815255    11.00000   -1.20000
AFIX   0
C3    1    0.703664    0.961689    0.890698    11.00000    0.01852    0.02259 =
         0.01827    0.00332    0.00539    0.00227
C4    1    0.658533    1.050191    0.917561    11.00000    0.02112    0.01928 =
         0.01823   -0.00003    0.00422   -0.00058
AFIX  43
H4    2    0.704960    1.102045    0.957175    11.00000   -1.20000
AFIX   0
C5    1    0.543373    1.060252    0.884565    11.00000    0.02204    0.01678 =
         0.01486    0.00208    0.00620    0.00267
C6    1    0.475126    0.983866    0.827382    11.00000    0.01787    0.01832 =
         0.01506    0.00256    0.00418    0.00320
AFIX  43
H6    2    0.396328    0.992920    0.807401    11.00000   -1.20000
AFIX   0
C7    1    0.827006    0.947281    0.927172    11.00000    0.02137    0.02699 =
         0.03399    0.00197    0.00606    0.00184
C8    1    0.492830    1.157341    0.906228    11.00000    0.02220    0.01974 =
         0.01761   -0.00107    0.00481    0.00137
C9    1    0.442953    0.827089    0.603040    11.00000    0.02238    0.00984 =
         0.01856    0.00101    0.00576    0.00292
C10   1    0.349155    0.823151    0.517885    11.00000    0.01923    0.01388 =
         0.02195    0.00063    0.00654    0.00154
AFIX  43
H10   2    0.277363    0.810308    0.528932    11.00000   -1.20000
AFIX   0
C11   1    0.357326    0.837357    0.417779    11.00000    0.02159    0.01622 =
         0.01964    0.00022    0.00346    0.00225
C12   1    0.460130    0.855193    0.397306    11.00000    0.02588    0.01571 =
         0.01651    0.00100    0.00743    0.00315
AFIX  43
H12   2    0.465623    0.865938    0.329084    11.00000   -1.20000
AFIX   0
C13   1    0.554695    0.856825    0.479766    11.00000    0.02145    0.01287 =
         0.02166    0.00098    0.00781    0.00313
C14   1    0.545864    0.844048    0.580109    11.00000    0.02038    0.01479 =
         0.01692    0.00030    0.00330    0.00309
AFIX  43
H14   2    0.612216    0.846960    0.635036    11.00000   -1.20000
AFIX   0
C15   1    0.255220    0.835291    0.329136    11.00000    0.02561    0.03714 =
         0.02047    0.00085    0.00492   -0.00033
C16   1    0.668502    0.870170    0.461979    11.00000    0.02376    0.01730 =
         0.01935    0.00153    0.00614    0.00305
C17   1    0.486993    0.694602    0.751235    11.00000    0.01664    0.01641 =
         0.01952    0.00178    0.00804    0.00270
C18   1    0.545181    0.670257    0.851243    11.00000    0.02021    0.01623 =
         0.01939    0.00054    0.00729    0.00289
AFIX  43
H18   2    0.564386    0.722151    0.903285    11.00000   -1.20000
AFIX   0
C19   1    0.575968    0.572653    0.877249    11.00000    0.01919    0.01956 =
         0.02070    0.00415    0.00681    0.00525
C20   1    0.549567    0.494525    0.804140    11.00000    0.02285    0.01514 =
         0.02686    0.00416    0.00943    0.00547
AFIX  43
H20   2    0.569474    0.427811    0.821884    11.00000   -1.20000
AFIX   0
C21   1    0.492948    0.516817    0.703845    11.00000    0.02139    0.01631 =
         0.02324   -0.00001    0.00893    0.00219
C22   1    0.462848    0.614500    0.677845    11.00000    0.01986    0.01689 =
         0.01863    0.00127    0.00588    0.00234
AFIX  43
H22   2    0.424907    0.627296    0.608494    11.00000   -1.20000
AFIX   0
C23   1    0.640717    0.553854    0.985650    11.00000    0.02559    0.02010 =
         0.02401    0.00403    0.00613    0.00488
C24   1    0.465160    0.432143    0.625146    11.00000    0.02940    0.01689 =
         0.02634    0.00071    0.01008    0.00230
C25   1    0.311595    0.813244    0.739922    11.00000    0.01893    0.01406 =
         0.01536   -0.00263    0.00264    0.00000
C26   1    0.237968    0.890142    0.698466    11.00000    0.01952    0.01524 =
         0.01701    0.00052    0.00397    0.00063
AFIX  43
H26   2    0.258622    0.934016    0.652003    11.00000   -1.20000
AFIX   0
C27   1    0.136294    0.903928    0.723241    11.00000    0.01912    0.01823 =
         0.02065   -0.00036    0.00300    0.00314
C28   1    0.102191    0.841563    0.790555    11.00000    0.01842    0.02161 =
         0.02455   -0.00086    0.00745    0.00191
AFIX  43
H28   2    0.033425    0.851879    0.808643    11.00000   -1.20000
AFIX   0
C29   1    0.171579    0.763830    0.830511    11.00000    0.02091    0.01799 =
         0.02138    0.00010    0.00657   -0.00042
C30   1    0.273460    0.749714    0.804983    11.00000    0.02004    0.01487 =
         0.01930    0.00003    0.00411    0.00243
AFIX  43
H30   2    0.318487    0.695049    0.832763    11.00000   -1.20000
AFIX   0
C31   1    0.059480    0.985926    0.677515    11.00000    0.02081    0.02672 =
         0.02956    0.00541    0.00789    0.00592
C32   1    0.139556    0.696618    0.905260    11.00000    0.02475    0.02173 =
         0.02903    0.00241    0.01056    0.00118
B1    3    0.438925    0.807148    0.722969    11.00000    0.01872    0.01437 =
         0.01618    0.00147    0.00488    0.00329

N1B   5    0.840395    0.462798    0.415603    11.00000    0.02715    0.02803 =
         0.02456   -0.00193    0.00726   -0.00436
N2B   5    0.819144    0.624914    0.302113    11.00000    0.02803    0.02514 =
         0.02679   -0.00030    0.00649    0.00281
H2B   2    0.773192    0.603974    0.339899    11.00000   -1.20000
C1B   1    0.850118    0.381599    0.470787    11.00000    0.03347    0.03086 =
         0.02620    0.00074    0.00871   -0.00987
AFIX  43
H1B   2    0.796699    0.369809    0.509212    11.00000   -1.20000
AFIX   0
C2B   1    0.935549    0.312396    0.475028    11.00000    0.03556    0.02600 =
         0.02761    0.00414    0.00172   -0.00721
AFIX  43
H2BA  2    0.938848    0.254799    0.515060    11.00000   -1.20000
AFIX   0
C3B   1    1.014225    0.328068    0.421296    11.00000    0.02839    0.02326 =
         0.02828    0.00192   -0.00015   -0.00066
AFIX  43
H3B   2    1.072324    0.281339    0.423744    11.00000   -1.20000
AFIX   0
C4B   1    1.008728    0.414100    0.362096    11.00000    0.02367    0.02281 =
         0.02217   -0.00048    0.00109   -0.00176
C5B   1    1.087921    0.437990    0.302629    11.00000    0.02368    0.02782 =
         0.02696   -0.00059    0.00399    0.00072
C6B   1    1.183055    0.366399    0.306548    11.00000    0.03287    0.04110 =
         0.04930    0.00910    0.01407    0.01165
PART 1
AFIX 137
H6BA  2    1.218534    0.380035    0.250750    51.00000   -1.50000
H6BB  2    1.153669    0.297481    0.298178    51.00000   -1.50000
H6BC  2    1.238594    0.375300    0.373253    51.00000   -1.50000
AFIX 137
PART 2
H6BD  2    1.160529    0.315691    0.250199   -51.00000   -1.50000
H6BE  2    1.201071    0.333676    0.372897   -51.00000   -1.50000
H6BF  2    1.249198    0.403449    0.299085   -51.00000   -1.50000
AFIX   0
PART 0
C7B   1    1.075207    0.521942    0.245295    11.00000    0.02564    0.02886 =
         0.02718   -0.00128    0.00763   -0.00238
C8B   1    1.152164    0.548393    0.179064    11.00000    0.04021    0.04035 =
         0.05073    0.00847    0.02588    0.00336
PART 1
AFIX 137
H8BA  2    1.149116    0.620414    0.167889    51.00000   -1.50000
H8BB  2    1.128405    0.511488    0.112373    51.00000   -1.50000
H8BC  2    1.229098    0.530506    0.213789    51.00000   -1.50000
AFIX 137
PART 2
H8BD  2    1.107575    0.568880    0.111632   -51.00000   -1.50000
H8BE  2    1.196448    0.490001    0.169573   -51.00000   -1.50000
H8BF  2    1.202595    0.603527    0.212846   -51.00000   -1.50000
AFIX   0
PART 0
C9B   1    0.982761    0.588238    0.244995    11.00000    0.02584    0.02118 =
         0.02216   -0.00122    0.00332   -0.00329
C10B  1    0.962098    0.676789    0.188876    11.00000    0.03650    0.02543 =
         0.02560    0.00158    0.00594   -0.00563
AFIX  43
H10B  2    1.011437    0.695908    0.148632    11.00000   -1.20000
AFIX   0
C11B  1    0.871924    0.735620    0.191559    11.00000    0.04433    0.02131 =
         0.02942    0.00301    0.00310    0.00192
AFIX  43
H11B  2    0.859483    0.794957    0.153695    11.00000   -1.20000
AFIX   0
C12B  1    0.799776    0.708198    0.249312    11.00000    0.03659    0.02506 =
         0.03187   -0.00102    0.00371    0.00692
AFIX  43
H12B  2    0.737034    0.748116    0.251487    11.00000   -1.20000
AFIX   0
C13B  1    0.907143    0.564650    0.302370    11.00000    0.02399    0.02118 =
         0.02065   -0.00365    0.00273   -0.00085
C14B  1    0.918437    0.477201    0.362585    11.00000    0.02410    0.02198 =
         0.02111   -0.00206    0.00386   -0.00362

PART 2
F1A   4    0.848746    0.846156    0.936402    31.00000    0.02894    0.03232 =
         0.07018    0.00341    0.01345    0.00798
F2A   4    0.868754    0.980657    1.026056    31.00000    0.02852    0.04337 =
         0.02691    0.00145   -0.00278    0.01554
F3A   4    0.890848    0.980166    0.873906    31.00000    0.03590    0.04554 =
         0.05299   -0.00027    0.02244   -0.00364

PART 3
F3B   4    0.866904    0.880992    0.872853    41.00000    0.02077    0.06005 =
         0.10101   -0.04541    0.01174    0.00592

F2B   4    0.886500    1.032136    0.930114    41.00000    0.01922    0.03598 =
         0.05054    0.01579    0.00195   -0.00846
F1B   4    0.856113    0.919898    1.027052    41.00000    0.02418    0.09032 =
         0.05231    0.04785    0.00164    0.00751
F8B   4    0.255417    0.874264    0.245289    31.00000    0.03838    0.12483 =
         0.01483    0.00671   -0.00216   -0.04128
F9B   4    0.164450    0.865510    0.361987    31.00000    0.02902    0.03709 =
         0.01478   -0.00433    0.00453   -0.00466
F7B   4    0.224762    0.733400    0.304830    31.00000    0.03779    0.05386 =
         0.04437   -0.01118   -0.01218    0.02516
PART 2
F8A   4    0.275279    0.792000    0.242637    41.00000    0.02902    0.03709 =
         0.01478   -0.00433    0.00453   -0.00466
F7A   4    0.171071    0.780709    0.347835    41.00000    0.03838    0.12483 =
         0.01483    0.00671   -0.00216   -0.04128
F9A   4    0.215218    0.923958    0.301875    41.00000    0.03779    0.05386 =
         0.04437   -0.01118   -0.01218    0.02516
F19A  4    0.109722    1.059276    0.639911   -51.00000    0.02819    0.01542 =
         0.06926    0.00972    0.01268    0.00629
F21A  4   -0.023863    0.951807    0.600489   -51.00000    0.05281    0.05289 =
         0.05918    0.01750   -0.03212    0.00426
F20A  4    0.012373    1.029011    0.746124   -51.00000    0.06964    0.06620 =
         0.07087    0.03707    0.05522    0.04761
HKLF 4


REM  c080620_3_2_a.res in P-1
REM wR2 = 0.0884, GooF = S = 1.035, Restrained GooF = 1.037 for all data
REM R1 = 0.0341 for 7298 Fo > 4sig(Fo) and 0.0385 for all 8190 data
REM 784 parameters refined using 860 restraints

END

WGHT      0.0429      0.9985

REM Highest difference peak  0.291,  deepest hole -0.295,  1-sigma level  0.049
Q1    1   0.4373  0.8144  0.6638  11.00000  0.05    0.29
Q2    1   0.2209  0.7076  0.3380  11.00000  0.05    0.24
Q3    1   0.4790  0.4784  0.6710  11.00000  0.05    0.24
Q4    1   0.0824  0.7442  0.9704  11.00000  0.05    0.23
Q5    1   0.4800  0.8543  0.7620  11.00000  0.05    0.21
Q6    1   0.2181  0.7587  0.8181  11.00000  0.05    0.20
Q7    1  -0.0500  0.9678  0.6824  11.00000  0.05    0.20
Q8    1   0.3729  0.8061  0.7262  11.00000  0.05    0.20
Q9    1   0.3112  0.8362  0.3826  11.00000  0.05    0.20
Q10   1   0.5519  0.8553  0.5252  11.00000  0.05    0.19
Q11   1   0.5961  0.5596  0.9304  11.00000  0.05    0.19
Q12   1   0.6668  0.4464  0.9578  11.00000  0.05    0.19
Q13   1   0.6070  0.8595  0.4708  11.00000  0.05    0.19
Q14   1   0.5434  0.5124  0.7422  11.00000  0.05    0.19
Q15   1   0.0574  0.9808  0.5637  11.00000  0.05    0.18
Q16   1   0.4669  0.7552  0.7346  11.00000  0.05    0.18
Q17   1   1.2378  0.3598  0.3936  11.00000  0.05    0.18
Q18   1   0.5159  1.0253  0.8646  11.00000  0.05    0.18
Q19   1   0.1865  0.9012  0.7112  11.00000  0.05    0.18
Q20   1   0.5210  1.0999  0.8927  11.00000  0.05    0.18
Q21   1   0.5123  0.8501  0.4477  11.00000  0.05    0.18
Q22   1   0.9634  0.4447  0.3523  11.00000  0.05    0.17
Q23   1   0.3574  0.8260  0.4598  11.00000  0.05    0.17
Q24   1   0.1579  0.7294  0.8573  11.00000  0.05    0.17
Q25   1   0.4997  0.5000  0.7545  11.00000  0.05    0.17
Q26   1   0.7550  0.9560  0.9093  11.00000  0.05    0.17
Q27   1   0.1052  0.9409  0.7027  11.00000  0.05    0.17
Q28   1   0.4624  0.5532  0.6921  11.00000  0.05    0.17
Q29   1   0.1031  1.0742  0.7228  11.00000  0.05    0.17
Q30   1   0.2090  0.7477  0.7934  11.00000  0.05    0.17
Q31   1   0.5901  1.0563  0.8851  11.00000  0.05    0.16
Q32   1   0.3983  0.8110  0.5605  11.00000  0.05    0.16
Q33   1   0.1494  0.8614  0.4023  11.00000  0.05    0.16
Q34   1   1.0963  0.5410  0.0979  11.00000  0.05    0.16
Q35   1   1.1830  0.6207  0.1965  11.00000  0.05    0.16
Q36   1   0.1055  1.0673  0.7521  11.00000  0.05    0.15
Q37   1   0.3947  1.1635  0.8645  11.00000  0.05    0.15
Q38   1   0.8228  0.4217  0.5677  11.00000  0.05    0.15
Q39   1   0.9827  0.6406  0.2382  11.00000  0.05    0.15
Q40   1   0.5797  0.5380  0.8390  11.00000  0.05    0.15
;
_shelx_res_checksum                31008
_shelx_hkl_file
;
   0   0   1    0.56    0.12
   0   0  -2   14.04    0.83
   0   0   2   13.95    0.92
   0   0  -3  301.46   12.35
   0   0   3  307.50   12.50
   0   0   3  336.69   12.47
   0   0  -4   22.64    1.59
   0   0   4   28.53    1.59
   0   0   4   26.55    1.42
   0   0   4   23.72    1.38
   0   0  -4   23.11    1.47
   0   0  -4   24.99    1.67
   0   0   4   25.20    1.62
   0   0  -5    0.35    0.52
   0   0   5    0.96    0.54
   0   0   5    1.59    0.45
   0   0  -5    0.50    0.46
   0   0   5    0.70    0.35
   0   0  -5    0.47    0.54
   0   0  -5    1.17    0.51
   0   0   5    1.12    0.54
   0   0   6  418.68   16.87
   0   0  -6  432.11   17.01
   0   0  -6  439.12   17.23
   0   0   6  419.99   16.48
   0   0  -6  393.85   16.91
   0   0   6  436.98   16.46
   0   0  -6  408.90   16.51
   0   0   6  411.74   16.84
   0   0  -6  391.07   16.94
   0   0  -6  368.69   17.24
   0   0   7    2.80    0.77
   0   0  -7    4.31    1.05
   0   0   7    3.90    0.66
   0   0  -7    4.28    0.92
   0   0   7    3.86    0.78
   0   0  -7    3.54    0.85
   0   0   7    3.96    0.75
   0   0  -7    4.35    1.08
   0   0   7    3.52    0.99
   0   0  -7    6.07    1.33
   0   0  -7    3.28    1.22
   0   0  -7    4.82    1.02
   0   0  -7    2.69    1.34
   0   0   7    3.23    0.97
   0   0   8  199.67    8.53
   0   0  -8  219.29    9.44
   0   0   8  185.33    8.81
   0   0   8  215.40    8.63
   0   0   8  210.72    8.73
   0   0   8  207.20    9.29
   0   0  -8  188.11    9.36
   0   0  -8  174.80    9.53
   0   0  -8  187.76    9.08
   0   0   8  194.19    9.32
   0   0  -8  185.68    9.86
   0   0   9    3.07    0.75
   0   0   9    3.88    0.81
   0   0   9    3.41    0.88
   0   0   9    3.62    0.70
   0   0   9    4.73    0.79
   0   0   9    2.90    1.09
   0   0  -9    3.24    1.19
   0   0   9    5.73    1.30
   0   0   9    5.43    1.35
   0   0  -9    3.23    1.61
   0   0  10  231.66   10.62
   0   0  10  227.63   10.19
   0   0  10  245.43   11.38
   0   0  10  232.33   10.98
   0   0 -10  242.61   12.40
   0   0  10  247.24   11.43
   0   0  10  227.10   11.13
   0   0  11  149.25    7.75
   0   0  11  167.75    8.61
   0   0  11  160.77    8.24
   0   0 -11  161.67    9.49
   0   0  11  163.32    8.46
   0   0 -11  138.01    9.10
   0   0 -11  151.58    9.40
   0   0  11  169.12    8.77
   0   0  12  104.44    5.92
   0   0 -12  114.89    7.69
   0   0  12  111.91    6.69
   0   0  12  105.38    6.22
   0   0 -12  111.73    7.63
   0   0  12  100.45    6.30
   0   0 -12  103.32    7.28
   0   0  12  121.24    6.97
   0   0  13   19.52    2.03
   0   0  13   17.89    2.38
   0   0  13   16.87    2.13
   0   0 -13   21.51    3.02
   0   0  13   18.45    2.46
   0   0 -13   16.68    2.63
   0   0  13   13.72    2.11
   0   0 -13   15.23    2.82
   0   0  14    8.14    1.29
   0   0  14   12.81    1.90
   0   0  14    8.59    1.78
   0   0 -14   12.37    2.16
   0   0 -14    9.17    1.86
   0   0  14   12.62    1.74
   0   0  15    8.83    1.10
   0   0  15    8.45    1.32
   0   0 -15    8.27    1.60
   0   0  15    6.33    1.33
   0   0 -15    6.87    1.42
   0   0  15    6.49    1.20
   0  -1  15    3.43    0.77
   0  -1  15    2.50    0.94
   0  -1  15    4.67    1.09
   0   1 -15    1.91    1.05
   0  -1  14    6.11    1.11
   0  -1  14    8.08    1.52
   0   1 -14    6.79    1.76
   0  -1  14    6.74    1.44
   0  -1  14    6.17    1.53
   0   1 -14    8.27    1.97
   0  -1  13   27.18    2.52
   0  -1  13   31.84    3.10
   0  -1  13   33.96    3.21
   0   1 -13   36.21    3.87
   0  -1  13   31.41    3.25
   0   1 -13   31.56    3.59
   0  -1  12   12.78    1.73
   0   1 -12   14.00    2.62
   0  -1  12   13.22    2.18
   0  -1  12   10.52    1.83
   0   1 -12   12.98    2.55
   0  -1  12   12.95    2.06
   0  -1  12   10.60    2.12
   0   1 -12   13.50    2.73
   0  -1  11   37.25    2.81
   0   1 -11   27.32    3.60
   0  -1  11   25.20    2.80
   0  -1  11   34.41    3.22
   0  -1  11   36.15    3.34
   0  -1  11   32.62    3.19
   0   1 -11   33.43    4.04
   0   1 -11   34.58    3.95
   0  -1  10    3.98    0.91
   0  -1  10    3.72    0.79
   0  -1  10    3.09    0.97
   0   1 -10    5.17    1.93
   0  -1  10    3.01    1.19
   0  -1  10    3.11    1.31
   0   1 -10    2.20    1.30
   0   1 -10    3.49    1.70
   0  -1  10    3.43    1.25
   0  -1  10    1.90    1.14
   0  -1   9  379.28   14.97
   0  -1   9  324.95   13.92
   0   1  -9  356.76   15.03
   0  -1   9  328.53   13.90
   0  -1   9  317.68   14.34
   0  -1   9  336.67   14.09
   0  -1   9  324.43   14.69
   0   1  -9  347.60   15.68
   0   1  -9  339.29   15.91
   0  -1   9  353.97   14.99
   0  -1   9  336.22   15.03
   0  -1   8   18.81    1.83
   0   1  -8   18.48    1.54
   0  -1   8   13.93    1.58
   0   1  -8   16.35    1.90
   0  -1   8   18.19    1.49
   0  -1   8   18.26    1.41
   0  -1   8   14.67    1.73
   0  -1   8   14.93    1.79
   0   1  -8   10.21    1.91
   0   1  -8   17.26    2.30
   0  -1   8   17.67    1.94
   0  -1   7  408.61   16.29
   0  -1   7  384.42   15.64
   0  -1   7  376.60   15.60
   0   1  -7  425.03   16.53
   0   1  -7  387.58   16.79
   0   1  -7  371.75   16.30
   0  -1   7  387.85   16.13
   0   1  -7  387.38   16.79
   0  -1   7  364.48   16.12
   0  -1   6 1049.90   40.65
   0  -1   6 1092.78   40.20
   0   1  -6 1050.36   40.69
   0   1  -6 1022.16   39.88
   0   1  -6 1013.44   40.31
   0  -1   6 1044.16   40.08
   0  -1   6 1030.63   40.42
   0   1  -6 1037.29   41.00
   0   1  -6 1014.84   41.03
   0   1  -6 1024.27   41.24
   0  -1   6 1039.92   40.47
   0  -1   6 1004.33   40.52
   0  -1   5  128.30    5.49
   0   1  -5  122.12    5.47
   0   1  -5  119.61    5.69
   0   1  -5  122.48    5.14
   0  -1   5  123.94    5.78
   0   1  -4  479.44   19.63
   0   1  -4  491.01   20.06
   0   1  -4  540.76   19.63
   0  -1   4  504.65   20.09
   0  -1   4  525.20   20.25
   0   1  -3  247.36    8.83
   0  -1   3  251.13    9.31
   0  -1   3  255.84    9.23
   0   1  -2  411.92   15.26
   0   1  -2  416.02   15.39
   0  -1   2  439.74   15.57
   0  -1   1   10.24    0.52
   0   1  -1    9.96    0.52
   0   1   1    4.81    0.34
   0  -1  -1    3.29    0.30
   0   1   2  265.48    9.89
   0  -1  -2  248.19    9.93
   0  -1  -2  263.25   10.11
   0   1   2  254.61    9.87
   0   1   2  234.74    9.88
   0  -1  -2  255.48   10.04
   0   1   3  239.23    9.18
   0  -1  -3  230.46    9.46
   0  -1  -3  226.79    9.33
   0  -1  -3  206.30    9.43
   0   1   3  238.13    9.18
   0  -1  -3  240.40    9.52
   0  -1  -4   15.63    1.20
   0   1   4   15.55    1.03
   0  -1  -4   14.35    1.31
   0   1   4   14.49    1.00
   0   1   4   16.36    1.02
   0  -1  -4   15.06    1.27
   0   1   4   17.58    1.24
   0  -1  -5  145.63    6.43
   0  -1  -5  144.85    6.65
   0   1   5  139.85    6.08
   0   1   5  144.85    6.10
   0  -1  -5  143.52    6.63
   0  -1  -5  153.07    6.56
   0   1   5  143.84    6.08
   0  -1  -5  136.14    6.80
   0  -1  -6   90.37    4.88
   0   1   6  100.96    4.36
   0  -1  -6  102.59    5.05
   0   1   6   95.74    4.38
   0   1   6   87.79    4.28
   0  -1  -6  100.45    4.79
   0  -1  -6   92.38    4.77
   0   1   6   96.15    4.74
   0  -1  -6   88.95    5.10
   0  -1  -6   89.13    5.18
   0   1   6   92.77    4.60
   0  -1  -6   84.95    5.23
   0   1   7   33.13    2.08
   0  -1  -7   37.48    2.50
   0   1   7   32.45    1.96
   0  -1  -7   28.99    2.50
   0   1   7   28.61    1.94
   0   1   7   32.07    2.02
   0  -1  -7   32.70    2.55
   0   1   7   29.78    2.07
   0  -1  -7   28.92    2.39
   0   1   7   32.98    2.14
   0   1   7   32.36    2.40
   0  -1  -7   26.52    2.62
   0  -1  -7   32.57    2.34
   0   1   7   28.33    2.33
   0   1   7   28.85    2.20
   0   1   8   87.50    4.31
   0   1   8   79.30    4.14
   0  -1  -8   85.33    4.94
   0   1   8   91.66    4.24
   0   1   8   78.08    4.33
   0  -1  -8   78.52    4.85
   0   1   8   81.99    4.34
   0  -1  -8   85.40    5.32
   0   1   8   84.54    4.79
   0  -1  -8   78.87    5.35
   0  -1  -8   87.89    4.71
   0   1   9    8.73    1.12
   0   1   9   10.32    1.16
   0   1   9   11.45    1.41
   0   1   9   10.49    1.50
   0  -1  -9    9.43    1.62
   0   1   9   10.76    1.73
   0  -1  -9    9.31    1.48
   0  -1  -9    8.56    2.02
   0   1  10    6.21    1.16
   0   1  10    5.08    1.00
   0   1  10    8.32    1.43
   0  -1 -10    7.29    1.51
   0   1  10    7.81    1.67
   0  -1 -10    6.18    2.08
   0   1  11   23.64    2.02
   0   1  11   24.66    2.26
   0   1  11   27.15    2.94
   0   1  11   25.77    2.51
   0  -1 -11   24.16    3.36
   0   1  11   24.44    2.59
   0   1  12   22.60    2.26
   0   1  12   23.89    2.48
   0   1  12   26.68    2.96
   0  -1 -12   24.63    3.22
   0   1  12   25.97    2.67
   0  -1 -12   22.72    3.37
   0   1  12   24.07    2.65
   0   1  13    2.68    0.94
   0   1  13    0.84    0.95
   0   1  13    1.59    1.30
   0  -1 -13    0.82    1.44
   0   1  13    2.08    1.18
   0  -1 -13    0.29    1.44
   0   1  14    4.93    1.00
   0   1  14    2.36    1.19
   0  -1 -14    3.12    1.38
   0   1  14    5.21    1.48
   0  -1 -14    3.58    1.44
   0   1  14    5.54    1.28
   0   1  15   10.46    1.16
   0   1  15   10.19    1.49
   0  -1 -15   11.26    1.71
   0   1  15   13.45    1.74
   0  -1 -15    7.98    1.43
   0  -2  15   35.50    2.39
   0   2 -15   35.90    3.02
   0  -2  15   34.60    2.70
   0  -2  15   30.75    2.62
   0  -2  14   10.98    1.44
   0  -2  14   12.40    1.90
   0  -2  14   12.88    1.95
   0   2 -14   14.52    2.27
   0  -2  13   -0.30    0.87
   0  -2  13    1.63    1.20
   0  -2  13    1.61    1.24
   0   2 -13   -0.30    1.51
   0  -2  13    0.65    1.22
   0  -2  12  172.31    8.76
   0  -2  12  169.76    9.26
   0  -2  12  187.81    9.60
   0  -2  12  192.56    9.71
   0   2 -12  196.16   10.92
   0  -2  12  200.62    9.95
   0  -2  12  173.38    8.81
   0  -2  11   10.05    1.52
   0  -2  11    9.83    1.88
   0   2 -11   13.17    2.53
   0  -2  11   10.21    1.85
   0   2 -11   10.64    2.02
   0  -2  11    8.77    1.86
   0   2 -11    8.22    2.33
   0  -2  11   11.03    2.00
   0  -2  10   13.20    1.30
   0  -2  10   13.80    1.46
   0  -2  10   12.00    1.92
   0  -2  10   12.25    1.89
   0   2 -10   10.57    2.25
   0   2 -10   16.02    2.57
   0  -2  10   10.98    1.84
   0   2 -10    6.90    2.12
   0  -2  10    8.05    1.67
   0   2  -9   59.99    3.35
   0  -2   9   60.06    3.90
   0  -2   9   51.44    3.14
   0  -2   9   58.03    3.12
   0  -2   9   57.99    3.93
   0  -2   9   51.75    3.75
   0   2  -9   51.89    4.42
   0   2  -9   49.40    4.30
   0  -2   9   49.89    3.84
   0   2  -9   47.58    4.40
   0  -2   9   53.92    3.86
   0   2  -8  147.72    6.50
   0  -2   8  127.62    6.92
   0  -2   8  129.22    6.41
   0   2  -8  148.82    7.18
   0  -2   8  139.48    6.33
   0   2  -8  142.16    7.05
   0   2  -8  126.18    7.48
   0  -2   8  139.51    6.97
   0  -2   8  135.20    6.93
   0   2  -8  142.62    7.75
   0  -2   8  138.86    7.05
   0  -2   7   84.50    4.87
   0   2  -7   90.86    4.87
   0   2  -7   92.95    4.92
   0  -2   7   84.73    4.34
   0  -2   7   90.72    4.54
   0  -2   7   91.10    4.84
   0   2  -7   94.62    5.48
   0  -2   7   93.34    4.85
   0   2  -7   91.34    5.36
   0  -2   7   87.32    4.87
   0  -2   6   83.89    4.81
   0  -2   6   89.66    4.54
   0   2  -6   93.74    4.75
   0   2  -6   97.40    4.77
   0   2  -6   95.10    5.09
   0  -2   6   94.09    4.78
   0   2  -6   92.45    5.15
   0   2  -5   46.02    2.60
   0   2  -5   41.35    2.54
   0  -2   5   41.90    2.63
   0  -2   5   45.13    2.65
   0  -2   4  960.60   29.73
   0  -2   4  918.32   29.61
   0   2  -4  887.91   29.37
   0   2  -4  971.75   29.13
   0  -2   3   32.83    1.88
   0   2  -3   29.33    1.50
   0  -2   2   42.39    1.68
   0   2  -2   42.10    1.88
   0  -2   2   41.15    1.86
   0  -2   1    0.33    0.28
   0   2  -1    0.21    0.25
   0  -2   1   -0.09    0.24
   0   2  -1    0.24    0.18
   0  -2   1    0.07    0.19
   0   2   0  452.40   17.70
   0  -2   0  463.42   17.63
   0  -2  -1   -0.03    0.35
   0   2   1    1.95    0.32
   0  -2  -1    1.12    0.33
   0  -2  -1    0.84    0.25
   0  -2  -2    3.57    0.49
   0   2   2    5.14    0.61
   0  -2  -2    3.52    0.52
   0   2   2    3.98    0.47
   0  -2  -2    5.98    0.60
   0   2   3 3161.04  117.56
   0  -2  -3 2982.35  117.43
   0  -2  -3 3095.46  117.80
   0   2   3 3105.52  117.50
   0   2   3 3117.15  117.50
   0  -2  -3 3245.60  117.97
   0  -2  -3 2986.09  117.70
   0   2   4  101.12    4.24
   0  -2  -4   90.98    4.65
   0  -2  -4   96.12    4.69
   0   2   4   94.33    4.21
   0  -2  -4   87.28    4.06
   0   2   4  102.58    4.32
   0  -2  -4  102.87    4.76
   0   2   5   88.88    4.03
   0   2   5   88.78    4.04
   0  -2  -5   85.04    4.62
   0  -2  -5   88.42    4.71
   0   2   5   88.27    4.11
   0  -2  -5   89.79    4.77
   0   2   6  156.50    6.92
   0   2   6  169.98    6.91
   0  -2  -6  172.10    7.76
   0   2   6  164.66    6.92
   0  -2  -6  160.39    7.71
   0   2   6  156.50    7.04
   0   2   6  149.53    7.23
   0  -2  -6  161.79    7.34
   0  -2  -6  163.21    7.18
   0  -2  -6  157.78    7.91
   0  -2  -6  142.29    7.70
   0   2   6  154.01    7.18
   0  -2  -6  150.25    7.80
   0   2   7    1.08    0.59
   0   2   7    1.32    0.56
   0  -2  -7    2.46    0.98
   0   2   7    1.53    0.53
   0   2   7    1.71    0.59
   0  -2  -7    1.00    1.09
   0   2   7    1.49    0.68
   0  -2  -7    1.14    0.80
   0  -2  -7    5.02    1.40
   0  -2  -7    0.64    0.74
   0  -2  -7    2.21    1.16
   0   2   7    0.67    0.73
   0   2   8  120.48    5.63
   0   2   8  109.40    5.46
   0   2   8  115.99    5.53
   0   2   8  123.37    5.62
   0   2   8  110.34    5.67
   0  -2  -8  134.51    6.69
   0   2   8  115.27    5.76
   0  -2  -8  117.11    6.76
   0  -2  -8  122.52    6.33
   0  -2  -8  117.40    5.96
   0   2   8  114.70    6.15
   0   2   9   28.91    2.30
   0   2   9   29.51    2.11
   0   2   9   28.97    2.16
   0  -2  -9   29.08    2.77
   0   2   9   28.86    2.33
   0  -2  -9   34.83    3.34
   0  -2  -9   31.06    2.60
   0  -2  -9   27.68    3.09
   0   2   9   31.98    2.82
   0   2  10   80.46    4.74
   0   2  10   80.61    4.49
   0  -2 -10   91.43    6.14
   0   2  10   78.07    4.79
   0   2  10   91.91    5.47
   0  -2 -10   86.54    5.41
   0  -2 -10   83.58    5.00
   0   2  10   84.98    5.38
   0  -2 -10   84.84    6.00
   0   2  11    6.33    1.26
   0   2  11    4.48    0.97
   0   2  11    6.94    1.77
   0   2  11    5.97    1.38
   0  -2 -11    7.34    1.65
   0   2  11    5.16    1.41
   0   2  11    5.68    1.55
   0  -2 -11    6.79    2.05
   0   2  12   56.42    3.66
   0   2  12   53.48    4.25
   0   2  12   44.62    3.49
   0  -2 -12   49.68    4.46
   0   2  12   55.69    4.36
   0  -2 -12   53.22    4.75
   0   2  12   49.48    3.80
   0   2  13   68.09    4.00
   0   2  13   67.32    4.74
   0   2  13   65.55    4.84
   0   2  13   50.89    4.06
   0  -2 -13   66.02    5.18
   0  -2 -13   55.58    4.66
   0   2  13   60.37    4.13
   0   2  14   15.36    1.59
   0   2  14   18.27    2.25
   0  -2 -14   14.66    2.15
   0  -2 -14   15.45    2.30
   0   2  15   -0.15    0.78
   0  -2 -15    0.65    0.84
   0  -2 -15   -0.28    0.81
   0  -3  15    2.27    0.69
   0  -3  15    1.41    0.87
   0   3 -15    1.86    1.08
   0   3 -15    1.86    1.00
   0  -3  14   24.07    2.13
   0   3 -14   26.53    2.99
   0   3 -14   26.00    2.95
   0  -3  14   27.27    2.63
   0  -3  14   23.33    2.49
   0   3 -13    9.16    1.30
   0  -3  13    9.93    1.89
   0   3 -13   11.35    2.41
   0  -3  13    9.25    1.47
   0   3 -13    8.77    2.17
   0  -3  13   11.83    2.03
   0   3 -12   11.33    2.21
   0  -3  12   10.64    1.96
   0   3 -12    9.20    2.48
   0  -3  12    8.55    1.63
   0   3 -12   10.36    2.50
   0  -3  12   11.86    2.11
   0  -3  12   10.23    2.03
   0  -3  11    2.37    0.75
   0  -3  11    1.50    1.39
   0  -3  11    1.06    1.09
   0   3 -11    3.41    1.79
   0  -3  11    2.05    1.51
   0   3 -11    2.00    1.69
   0  -3  11    1.16    1.23
   0   3 -11    1.63    1.66
   0   3 -10   32.65    2.46
   0  -3  10   31.29    2.36
   0   3 -10   36.60    3.19
   0  -3  10   33.88    3.13
   0  -3  10   33.59    3.14
   0   3 -10   39.45    3.91
   0   3 -10   29.85    3.66
   0   3 -10   38.43    3.96
   0  -3  10   37.15    3.36
   0  -3  10   33.16    3.24
   0  -3   9    2.24    0.97
   0  -3   9    2.04    0.71
   0   3  -9    2.07    0.68
   0   3  -9    2.19    0.93
   0  -3   9    4.11    1.31
   0  -3   9    2.83    1.06
   0   3  -9    2.07    1.59
   0   3  -9    2.56    1.47
   0   3  -9    2.33    1.40
   0  -3   9    2.06    1.04
   0  -3   9    1.88    1.17
   0  -3   8    2.78    1.03
   0  -3   8    3.28    0.72
   0  -3   8    1.10    0.67
   0   3  -8    1.57    0.80
   0   3  -8    3.28    0.76
   0   3  -8    2.34    1.20
   0  -3   8    2.18    1.05
   0   3  -8    0.45    1.09
   0  -3   8    2.72    1.02
   0   3  -8    2.58    1.33
   0  -3   8    1.91    0.97
   0  -3   7    5.09    1.15
   0  -3   7    3.25    0.84
   0   3  -7    2.73    0.84
   0  -3   7    3.20    0.98
   0   3  -7    3.31    0.89
   0   3  -7    3.52    0.73
   0   3  -7    2.51    1.16
   0  -3   7    3.75    1.13
   0   3  -7    3.35    1.22
   0   3  -7    3.99    1.16
   0  -3   7    3.41    0.99
   0   3  -7    1.93    1.03
   0  -3   7    4.39    1.09
   0   3  -6  278.30   12.03
   0   3  -6  284.31   12.20
   0  -3   6  288.97   12.23
   0  -3   6  263.26   12.20
   0   3  -6  273.29   12.53
   0   3  -6  278.39   12.75
   0   3  -6  312.50   12.75
   0  -3   6  294.87   12.29
   0   3  -6  293.94   12.65
   0  -3   5  991.79   37.54
   0   3  -5  967.01   37.24
   0   3  -5  941.79   37.91
   0   3  -5  913.96   37.72
   0   3  -4  846.34   31.66
   0  -3   4  833.34   32.22
   0   3  -4  782.29   31.82
   0  -3   3   37.88    2.20
   0  -3   3   33.63    2.23
   0   3  -3   39.34    1.84
   0   3  -2    7.85    0.52
   0  -3   2    7.24    0.78
   0   3  -2    7.74    0.60
   0  -3   2    7.58    0.62
   0   3  -1  348.73   13.73
   0  -3   1  356.48   13.65
   0   3  -1  347.29   13.56
   0  -3   1  337.35   13.71
   0  -3   1  345.08   13.64
   0   3   0  482.15   18.99
   0  -3   0  476.93   19.05
   0  -3   0  499.41   18.87
   0  -3  -1  295.13   11.24
   0  -3  -1  291.45   11.30
   0   3   1  268.57   11.05
   0  -3  -1  271.51   10.95
   0  -3  -2  185.45    7.25
   0   3   2  171.26    7.22
   0  -3  -2  179.31    7.43
   0   3   2  171.95    7.31
   0   3   3  133.33    5.62
   0   3   3  126.40    5.53
   0   3   3  127.28    5.52
   0  -3  -3  131.45    6.03
   0  -3  -3  135.29    5.64
   0   3   3  125.73    5.41
   0  -3  -3  131.30    5.95
   0  -3  -3  121.69    5.58
   0  -3  -4    0.72    0.63
   0  -3  -4    0.54    0.71
   0   3   4    1.52    0.45
   0   3   4    1.07    0.43
   0   3   4    1.32    0.39
   0  -3  -4    0.90    0.49
   0  -3  -4    1.06    0.56
   0   3   4    0.98    0.54
   0  -3  -4    0.68    0.61
   0   3   5    4.94    0.83
   0   3   5    4.04    0.69
   0   3   5    4.30    0.73
   0  -3  -5    4.62    1.13
   0   3   5    4.01    0.62
   0   3   5    3.92    0.83
   0  -3  -5    2.28    0.73
   0  -3  -5    4.72    1.17
   0  -3  -5    3.46    1.08
   0  -3  -5    4.57    1.17
   0   3   6    8.65    1.08
   0  -3  -6    9.79    1.50
   0   3   6    8.27    0.99
   0   3   6    9.01    1.02
   0   3   6    9.88    0.94
   0   3   6    7.12    1.15
   0   3   6    9.07    1.17
   0  -3  -6   10.42    1.31
   0  -3  -6    7.97    1.41
   0  -3  -6    8.26    1.54
   0   3   6    8.04    1.21
   0   3   6   10.89    1.15
   0  -3  -6    9.50    1.50
   0  -3  -6    8.36    1.52
   0   3   7   91.05    4.28
   0   3   7   83.84    4.24
   0  -3  -7   81.29    4.99
   0   3   7   86.72    4.18
   0   3   7   81.88    4.10
   0   3   7   75.10    4.48
   0   3   7   80.14    4.30
   0  -3  -7   74.53    4.47
   0  -3  -7   83.22    5.01
   0   3   7   78.13    4.47
   0  -3  -7   77.81    4.98
   0  -3  -7   83.40    4.42
   0   3   7   78.79    4.16
   0  -3  -7   73.66    4.96
   0   3   8   76.90    4.16
   0   3   8   79.09    4.12
   0   3   8   75.34    4.21
   0   3   8   75.57    4.12
   0  -3  -8   78.48    4.71
   0  -3  -8   88.08    5.35
   0   3   8   74.28    4.62
   0   3   8   80.66    4.39
   0  -3  -8   82.60    4.53
   0  -3  -8   82.77    5.33
   0   3   8   77.06    4.58
   0   3   8   75.05    4.64
   0  -3  -9    2.93    1.07
   0   3   9    3.86    0.82
   0   3   9    4.89    1.02
   0   3   9    3.80    0.89
   0  -3  -9    4.04    1.47
   0  -3  -9    4.48    1.33
   0   3   9    3.90    1.35
   0   3   9    4.91    1.14
   0  -3  -9    5.35    1.24
   0   3   9    3.93    1.22
   0  -3  -9    4.04    1.56
   0   3  10  165.84    8.12
   0   3  10  190.96    8.51
   0   3  10  178.79    8.53
   0   3  10  165.83    8.30
   0  -3 -10  177.63    9.71
   0  -3 -10  164.91    8.97
   0   3  10  180.84    9.14
   0  -3 -10  172.83    9.67
   0  -3 -10  176.80    8.64
   0   3  11   43.20    3.17
   0   3  11   39.42    2.90
   0  -3 -11   47.72    4.41
   0  -3 -11   45.27    3.73
   0  -3 -11   40.29    3.28
   0  -3 -11   49.13    4.38
   0   3  11   42.47    3.80
   0   3  11   48.12    3.48
   0   3  12   13.23    1.67
   0  -3 -12   10.12    2.27
   0   3  12   16.24    2.49
   0  -3 -12   13.11    2.53
   0   3  12   11.08    1.72
   0   3  12   14.81    2.29
   0  -3 -12   11.86    2.24
   0   3  13    2.82    0.81
   0  -3 -13    1.60    1.38
   0   3  13    4.25    1.52
   0   3  13    4.85    1.39
   0  -3 -13    4.26    1.48
   0  -3 -13    2.60    1.63
   0   3  13    4.25    1.42
   0   3  14    1.73    0.66
   0   3  14    4.01    1.31
   0  -3 -14    1.90    1.31
   0   3  14    0.38    1.01
   0  -3 -14    1.66    1.10
   0   3  15   13.03    1.63
   0   3  15   14.97    1.72
   0  -3 -15   14.37    1.75
   0  -4  15    3.35    1.00
   0   4 -15    3.17    1.10
   0   4 -14   -0.40    0.57
   0  -4  14    0.18    0.93
   0   4 -14    1.63    1.29
   0   4 -14    0.45    1.17
   0   4 -13   23.40    2.05
   0   4 -13   19.50    2.39
   0  -4  13   17.00    2.41
   0  -4  13   17.61    2.00
   0   4 -13   21.74    3.05
   0  -4  13   20.88    2.43
   0  -4  12   -0.63    0.97
   0   4 -12    2.15    1.44
   0  -4  12   -0.17    0.94
   0  -4  12    0.69    1.19
   0   4 -12    0.32    1.59
   0  -4  11    3.47    0.81
   0  -4  11    2.91    1.03
   0   4 -11    4.55    0.97
   0   4 -11    4.80    1.77
   0  -4  11    3.15    1.41
   0  -4  11    3.25    1.42
   0   4 -11    4.48    1.87
   0  -4  11    2.23    1.04
   0   4 -10   65.13    3.85
   0  -4  10   57.83    3.98
   0   4 -10   68.15    4.64
   0  -4  10   59.78    3.60
   0   4 -10   68.13    5.43
   0  -4  10   60.05    4.55
   0   4 -10   68.12    5.37
   0  -4  10   67.78    4.76
   0  -4   9    1.91    0.99
   0  -4   9    1.19    0.74
   0   4  -9    2.29    1.01
   0  -4   9    1.36    0.63
   0   4  -9    1.84    0.79
   0  -4   9    0.48    0.80
   0   4  -9    0.55    1.28
   0  -4   9    2.36    1.08
   0   4  -9    1.04    1.22
   0  -4   8   38.73    3.32
   0   4  -8   46.32    3.28
   0  -4   8   36.66    2.94
   0  -4   8   37.91    2.91
   0   4  -8   43.22    2.78
   0  -4   8   41.04    2.58
   0   4  -8   47.02    3.60
   0   4  -8   36.33    3.53
   0  -4   8   42.99    3.31
   0  -4   8   42.61    3.39
   0   4  -8   43.71    3.66
   0   4  -7    9.35    1.15
   0  -4   7   10.65    1.47
   0   4  -7    9.97    1.17
   0   4  -7    9.04    1.36
   0  -4   7    9.50    1.40
   0   4  -7   12.67    1.41
   0   4  -7   12.06    1.98
   0   4  -7   11.12    1.76
   0   4  -7   11.83    1.85
   0   4  -7   10.36    1.74
   0  -4   7    8.32    1.41
   0  -4   7   11.03    1.70
   0   4  -6    3.68    0.86
   0  -4   6    3.20    1.03
   0   4  -6    4.36    0.83
   0  -4   6    2.88    1.04
   0   4  -6    2.21    1.00
   0   4  -6    2.66    1.21
   0   4  -6    2.40    1.13
   0  -4   6    4.79    1.05
   0   4  -6    2.85    1.15
   0   4  -6    2.96    1.10
   0  -4   6    2.29    0.96
   0  -4   5  301.01   12.52
   0   4  -5  285.35   11.97
   0   4  -5  305.67   12.71
   0   4  -5  278.69   12.84
   0  -4   5  298.77   12.55
   0   4  -5  285.26   12.66
   0  -4   5  310.41   12.65
   0   4  -5  278.45   12.69
   0   4  -4   68.31    4.12
   0  -4   4   75.13    3.93
   0  -4   4   78.25    4.11
   0   4  -4   73.56    3.42
   0  -4   4   74.72    4.08
   0   4  -3   24.25    1.34
   0  -4   3   24.27    1.35
   0  -4   3   24.70    1.70
   0  -4   3   22.69    1.00
   0  -4   3   24.44    1.18
   0  -4   3   24.14    1.72
   0  -4   3   23.79    1.83
   0  -4   2    0.34    0.45
   0   4  -2    1.08    0.44
   0   4  -2    0.48    0.26
   0  -4   2    1.07    0.54
   0  -4   2    0.73    0.32
   0   4  -1  863.64   32.21
   0  -4   1  809.30   32.04
   0  -4   1  823.22   32.14
   0   4   0  357.72   14.15
   0   4   0  385.91   14.71
   0   4   0  373.16   14.39
   0  -4   0  376.90   14.79
   0  -4   0  379.30   14.51
   0  -4  -1  145.61    6.29
   0  -4  -1  143.08    6.16
   0  -4  -1  153.32    6.39
   0   4   1  136.28    6.03
   0   4   1  142.32    6.13
   0  -4  -1  137.28    5.87
   0  -4  -2  141.29    6.40
   0   4   2  135.30    6.10
   0   4   2  142.03    6.22
   0  -4  -2  142.64    6.43
   0   4   2  149.89    6.28
   0   4   2  143.18    6.26
   0  -4  -2  150.85    6.12
   0   4   3  827.81   32.40
   0   4   3  838.08   32.56
   0   4   3  838.31   32.55
   0  -4  -3  831.02   32.70
   0  -4  -3  815.63   32.46
   0  -4  -3  865.57   32.52
   0  -4  -4 1170.68   47.40
   0   4   4 1237.22   47.11
   0  -4  -4 1175.95   47.94
   0   4   4 1255.05   47.35
   0   4   4 1244.97   47.37
   0  -4  -4 1255.38   47.54
   0  -4  -4 1191.96   47.47
   0  -4  -4 1265.17   47.58
   0  -4  -4 1196.11   47.23
   0   4   4 1261.01   47.56
   0   4   4 1207.27   47.47
   0   4   5   74.95    3.64
   0   4   5   69.31    3.58
   0   4   5   69.38    3.33
   0  -4  -5   70.56    4.27
   0  -4  -5   60.85    2.83
   0   4   5   79.29    3.88
   0  -4  -5   71.45    3.94
   0  -4  -5   75.91    3.75
   0  -4  -5   75.43    4.07
   0  -4  -5   72.97    4.04
   0   4   5   73.36    3.86
   0   4   5   77.90    3.82
   0  -4  -5   75.42    4.07
   0   4   6   55.78    3.05
   0  -4  -6   62.62    3.96
   0   4   6   51.56    2.99
   0  -4  -6   53.30    3.53
   0   4   6   53.65    3.23
   0   4   6   55.34    3.33
   0  -4  -6   52.94    3.22
   0  -4  -6   56.32    3.69
   0  -4  -6   49.84    3.55
   0   4   6   48.72    3.23
   0   4   6   53.53    3.16
   0  -4  -6   54.53    3.66
   0  -4  -6   52.50    2.88
   0   4   7    7.61    1.14
   0   4   7   14.92    1.37
   0   4   7    8.64    1.10
   0   4   7   11.02    1.21
   0  -4  -7    7.38    1.46
   0   4   7    7.29    1.26
   0   4   7   11.00    1.48
   0  -4  -7    7.13    1.24
   0  -4  -7   10.39    1.73
   0   4   7    8.27    1.35
   0  -4  -7    9.42    1.68
   0  -4  -7    7.17    1.53
   0  -4  -7   11.23    1.41
   0  -4  -7    7.30    1.58
   0  -4  -8   97.76    6.16
   0   4   8  102.15    5.13
   0   4   8  104.55    5.20
   0   4   8   95.05    5.00
   0   4   8  100.68    5.37
   0  -4  -8   97.15    5.55
   0   4   8  102.86    5.67
   0  -4  -8   92.12    5.94
   0  -4  -8   96.80    6.09
   0   4   8   98.82    5.58
   0  -4  -8  110.28    5.50
   0   4   8   94.57    5.10
   0   4   8   99.20    5.57
   0  -4  -8   93.02    6.02
   0  -4  -9    0.51    0.71
   0   4   9    0.24    0.50
   0   4   9    2.41    0.78
   0   4   9    0.25    0.62
   0   4   9   -0.15    0.80
   0   4   9    0.19    1.09
   0  -4  -9    0.73    1.08
   0  -4  -9   -0.24    1.40
   0  -4  -9    0.31    0.92
   0   4   9    0.55    0.98
   0   4  10   51.65    3.43
   0   4  10   43.61    3.20
   0  -4 -10   56.53    4.04
   0  -4 -10   64.23    4.80
   0   4  10   42.11    3.80
   0   4  10   55.42    3.75
   0  -4 -10   48.93    4.29
   0   4  10   46.66    3.86
   0  -4 -10   47.18    3.55
   0   4  11  122.40    6.28
   0   4  11  109.67    6.04
   0  -4 -11  108.89    7.32
   0   4  11  129.34    7.23
   0  -4 -11  115.44    6.86
   0   4  11  119.31    6.48
   0  -4 -11  118.81    7.47
   0  -4 -11  120.12    6.49
   0   4  11  121.74    7.05
   0   4  12  218.03    9.48
   0  -4 -12  204.09   10.91
   0  -4 -12  187.76    9.98
   0   4  12  212.99   10.45
   0  -4 -12  178.61   10.22
   0  -4 -12  193.38   10.68
   0   4  13   80.44    4.47
   0  -4 -13   79.91    5.69
   0  -4 -13   83.06    5.65
   0   4  13   89.09    5.38
   0   4  13   81.25    5.34
   0  -4 -13   77.14    5.27
   0   4  14   22.30    2.38
   0  -4 -14   21.18    2.52
   0   4  14   24.41    2.25
   0  -4 -14   19.12    2.31
   0   4  14   21.22    2.30
   0  -4 -15    5.73    1.07
   0  -5  14   22.58    1.99
   0   5 -14   28.73    2.05
   0  -5  14   24.42    2.02
   0   5 -13    0.14    0.66
   0  -5  13   -0.56    0.75
   0   5 -13   -0.21    1.06
   0  -5  13    1.50    0.92
   0   5 -13   -0.27    1.30
   0  -5  12   24.54    2.40
   0   5 -12   26.38    3.17
   0  -5  12   32.22    3.30
   0   5 -12   24.90    3.29
   0  -5  12   27.46    2.62
   0  -5  12   26.07    2.39
   0   5 -11   42.20    2.88
   0  -5  11   41.91    2.71
   0  -5  11   34.42    2.97
   0   5 -11   38.51    4.13
   0  -5  11   37.47    3.78
   0   5 -11   42.16    4.18
   0   5 -11   40.88    4.29
   0  -5  11   38.35    3.35
   0  -5  10    2.80    1.07
   0  -5  10    2.69    0.78
   0   5 -10    5.04    1.07
   0   5 -10    4.36    1.26
   0   5 -10    3.71    1.86
   0  -5  10    3.74    1.44
   0  -5  10    4.34    1.44
   0   5 -10    2.76    1.57
   0   5 -10    4.41    1.88
   0  -5  10    0.72    1.42
   0  -5   9   77.62    5.30
   0   5  -9   97.48    5.36
   0   5  -9   77.27    4.39
   0  -5   9   77.59    4.81
   0  -5   9   65.35    4.52
   0  -5   9   75.49    4.13
   0   5  -9   72.66    5.65
   0   5  -9   76.76    5.27
   0   5  -9   77.76    5.53
   0   5  -9   74.06    5.52
   0  -5   9   73.01    5.17
   0  -5   9   76.04    5.01
   0  -5   8    3.68    1.23
   0   5  -8    5.26    1.19
   0  -5   8    5.49    1.24
   0  -5   8    5.37    1.30
   0   5  -8    5.20    1.02
   0   5  -8    5.02    1.52
   0  -5   8    5.41    1.46
   0   5  -8    8.72    1.99
   0   5  -8    4.93    1.43
   0   5  -8    4.45    1.60
   0  -5   8    5.81    1.51
   0   5  -7   17.28    1.69
   0   5  -7   23.93    2.20
   0  -5   7   21.01    2.17
   0   5  -7   20.98    2.56
   0   5  -7   19.80    2.16
   0  -5   7   19.83    2.26
   0   5  -7   22.90    2.56
   0   5  -7   21.22    2.43
   0  -5   7   20.97    2.30
   0   5  -7   22.55    2.37
   0   5  -6   65.85    3.78
   0   5  -6   66.20    3.99
   0  -5   6   65.34    4.09
   0   5  -6   75.86    4.62
   0   5  -6   69.70    4.61
   0  -5   6   73.52    4.36
   0   5  -6   73.67    4.41
   0   5  -6   66.18    4.40
   0   5  -6   73.13    4.42
   0  -5   6   71.76    4.35
   0  -5   5  195.87    9.33
   0   5  -5  202.95    9.62
   0   5  -5  212.64    9.46
   0   5  -5  201.01    9.54
   0  -5   5  202.71    9.22
   0   5  -5  195.42    9.25
   0   5  -5  202.17    9.41
   0  -5   5  200.56    9.21
   0  -5   4   65.17    3.75
   0  -5   4   58.78    3.75
   0   5  -4   62.40    3.70
   0   5  -4   59.03    3.79
   0  -5   4   55.25    3.38
   0   5  -4   57.39    3.56
   0  -5   3  966.41   37.90
   0   5  -3  988.57   38.71
   0   5  -3  974.86   38.75
   0   5  -3  987.22   38.75
   0  -5   3  970.39   38.38
   0  -5   3 1028.90   38.69
   0  -5   2   10.34    1.32
   0  -5   2   10.86    1.25
   0   5  -2   11.13    1.14
   0   5  -2   12.36    0.90
   0  -5   2   10.10    1.08
   0  -5   2   11.75    1.02
   0  -5   1  256.17   10.94
   0  -5   1  261.10   11.47
   0   5  -1  269.95   11.16
   0  -5   1  267.29   11.13
   0   5  -1  282.34   11.24
   0  -5   1  280.29   10.93
   0  -5   0  181.87    8.15
   0   5   0  190.54    8.11
   0  -5   0  205.88    8.42
   0   5   0  183.86    7.64
   0   5   0  202.19    8.10
   0   5   0  179.60    7.91
   0  -5   0  189.12    7.80
   0  -5  -1    4.19    0.77
   0   5   1    4.14    0.71
   0   5   1    3.50    0.74
   0   5   1    5.53    0.78
   0  -5  -1    5.47    0.68
   0   5   1    4.54    0.75
   0  -5  -1    4.08    0.57
   0  -5  -2  128.52    6.12
   0  -5  -2  135.71    6.04
   0   5   2  122.23    5.63
   0   5   2  126.42    5.80
   0   5   2  130.92    5.83
   0   5   2  128.39    5.81
   0  -5  -2  131.80    5.60
   0  -5  -2  116.79    5.50
   0  -5  -3  160.49    7.85
   0   5   3  157.94    7.21
   0   5   3  172.49    7.44
   0   5   3  169.80    7.49
   0   5   3  175.75    7.55
   0  -5  -3  174.43    7.29
   0  -5  -3  168.73    7.32
   0   5   3  173.03    7.55
   0  -5  -3  175.59    7.35
   0  -5  -3  165.83    7.24
   0   5   3  164.35    7.46
   0   5   4  134.00    6.01
   0   5   4  129.07    6.13
   0   5   4  141.45    6.17
   0   5   4  130.29    5.84
   0   5   4  129.19    6.18
   0  -5  -4  125.55    6.07
   0   5   4  130.58    5.99
   0  -5  -4  132.06    6.16
   0   5   4  129.55    6.18
   0   5   4  126.59    6.15
   0  -5  -4  135.20    6.21
   0   5   4  125.27    6.14
   0  -5  -4  134.53    5.95
   0  -5  -4  135.19    6.18
   0   5   5   55.16    3.13
   0   5   5   53.36    3.13
   0   5   5   54.06    3.01
   0  -5  -5   54.93    3.77
   0  -5  -5   57.65    3.40
   0   5   5   51.33    3.18
   0   5   5   51.85    2.98
   0   5   5   53.51    3.04
   0  -5  -5   49.74    2.87
   0  -5  -5   53.77    3.41
   0   5   5   68.46    3.47
   0   5   5   52.98    3.27
   0  -5  -5   52.81    3.38
   0  -5  -5   54.07    3.40
   0  -5  -6    3.70    1.11
   0   5   6    3.12    0.88
   0   5   6    2.32    0.72
   0   5   6    3.92    0.80
   0  -5  -6    2.29    0.96
   0   5   6    4.01    0.99
   0   5   6    4.07    0.97
   0  -5  -6    2.40    0.85
   0  -5  -6    3.16    1.05
   0  -5  -6    2.93    1.15
   0   5   6    4.26    1.00
   0  -5  -6    4.47    1.20
   0  -5  -6    3.84    0.77
   0  -5  -6    4.02    1.16
   0  -5  -7   12.43    1.95
   0   5   7   13.40    1.40
   0   5   7   12.31    1.37
   0   5   7   15.37    1.52
   0   5   7   12.78    1.67
   0   5   7   14.54    1.70
   0  -5  -7   11.33    1.55
   0  -5  -7   10.43    1.68
   0  -5  -7   16.12    2.03
   0   5   7   12.58    1.53
   0   5   7   14.03    1.68
   0  -5  -7   12.69    1.92
   0   5   7   12.77    1.64
   0  -5  -7   11.38    1.86
   0  -5  -8   63.58    4.72
   0   5   8   59.79    3.58
   0   5   8   52.61    3.43
   0   5   8   56.28    3.46
   0  -5  -8   56.64    3.88
   0   5   8   62.13    4.00
   0   5   8   62.26    3.87
   0  -5  -8   53.84    4.23
   0   5   8   51.76    3.75
   0  -5  -8   57.31    3.71
   0  -5  -8   52.40    4.21
   0   5   8   54.32    3.57
   0  -5  -8   53.53    4.16
   0  -5  -9    6.22    1.64
   0   5   9    5.72    1.19
   0   5   9    6.68    1.10
   0   5   9    6.39    1.12
   0   5   9    7.16    1.22
   0   5   9    6.37    1.37
   0  -5  -9    3.96    1.25
   0   5   9    4.64    1.45
   0  -5  -9    5.32    1.70
   0  -5  -9    7.19    1.44
   0   5   9    5.63    1.46
   0   5  10    3.12    1.00
   0   5  10    4.34    1.00
   0  -5 -10    4.88    1.44
   0   5  10    5.60    1.63
   0  -5 -10    4.50    1.70
   0   5  10    3.97    1.27
   0  -5 -10    4.72    1.37
   0   5  10    7.74    1.74
   0  -5 -10    6.68    1.98
   0   5  11   53.43    3.65
   0   5  11   63.20    3.77
   0  -5 -11   50.43    4.08
   0  -5 -11   52.91    4.68
   0   5  11   61.56    4.12
   0   5  11   54.91    4.35
   0  -5 -11   54.76    4.63
   0  -5 -11   60.79    4.02
   0   5  11   56.03    4.30
   0   5  12    4.26    1.45
   0  -5 -12    3.44    1.63
   0  -5 -12    2.95    1.26
   0   5  12    1.67    1.08
   0   5  12    2.80    1.33
   0  -5 -12    1.26    1.36
   0  -5 -12    1.35    0.99
   0  -5 -12    3.06    1.38
   0   5  13    3.23    1.24
   0  -5 -13    2.10    1.26
   0   5  13    0.57    1.08
   0  -5 -13    2.39    1.30
   0   5  13    2.50    1.17
   0   5  14    9.31    1.52
   0  -5 -14    9.53    1.69
   0   5  14    6.54    1.30
   0  -5 -14   10.26    1.61
   0   5  14   10.28    1.51
   0  -5 -15    2.04    0.61
   0  -6  15    1.82    0.49
   0  -6  14   28.36    2.17
   0   6 -14   32.51    2.20
   0   6 -14   32.29    2.93
   0  -6  14   28.07    2.60
   0   6 -13    0.54    0.62
   0  -6  13    1.17    0.74
   0   6 -13   -0.21    1.07
   0  -6  13    0.59    0.82
   0   6 -13    0.26    1.08
   0  -6  13    0.20    1.11
   0  -6  12   16.70    1.94
   0   6 -12   19.27    2.76
   0   6 -12   22.22    2.96
   0  -6  12   20.31    2.05
   0   6 -12   21.23    3.03
   0  -6  12   22.59    2.71
   0  -6  12   19.29    2.21
   0   6 -11    0.13    0.62
   0  -6  11   -0.16    0.86
   0   6 -11   -0.31    1.31
   0  -6  11    0.75    1.44
   0  -6  11    1.01    1.15
   0   6 -11   -0.30    1.32
   0   6 -11   -0.31    1.56
   0   6 -10   65.62    3.84
   0  -6  10   48.03    3.83
   0   6 -10   58.32    4.32
   0   6 -10   63.27    5.28
   0   6 -10   61.55    4.57
   0   6 -10   66.11    5.09
   0  -6  10   53.08    4.19
   0  -6  10   52.60    4.49
   0   6 -10   51.80    4.79
   0  -6   9    2.13    1.16
   0  -6   9    1.43    0.66
   0  -6   9    2.37    1.15
   0   6  -9    1.24    0.97
   0  -6   9    1.95    0.98
   0   6  -9    1.86    0.80
   0   6  -9    2.92    1.44
   0   6  -9    3.57    1.71
   0  -6   9    2.87    1.41
   0   6  -9    3.02    1.53
   0   6  -9    1.82    1.27
   0  -6   9    1.86    1.22
   0   6  -8  181.19    9.32
   0   6  -8  208.54    9.48
   0   6  -8  209.87   10.03
   0  -6   8  203.98    9.90
   0  -6   8  197.39   10.06
   0   6  -8  222.82   11.12
   0   6  -8  204.89   10.55
   0   6  -8  218.39   10.59
   0  -6   8  214.00   10.23
   0   6  -8  197.68   10.59
   0  -6   8  211.62   10.48
   0   6  -7   12.87    1.37
   0   6  -7   13.12    1.51
   0   6  -7   14.62    1.75
   0  -6   7   12.72    1.79
   0   6  -7   16.97    2.33
   0   6  -7   14.00    2.19
   0  -6   7   21.34    2.26
   0   6  -7   16.41    2.12
   0   6  -7   16.62    2.12
   0   6  -7   15.65    2.09
   0  -6   7   13.55    1.90
   0  -6   7   11.72    1.80
   0   6  -6  478.20   20.50
   0   6  -6  491.90   20.74
   0  -6   6  474.46   20.87
   0  -6   6  481.12   21.20
   0   6  -6  490.42   21.56
   0   6  -6  521.92   21.62
   0   6  -6  535.52   21.41
   0  -6   6  518.85   21.19
   0   6  -6  509.12   21.20
   0   6  -6  498.06   21.31
   0  -6   6  531.42   21.20
   0  -6   5    4.78    1.30
   0   6  -5    1.03    0.81
   0   6  -5    1.36    1.08
   0   6  -5    1.89    0.98
   0   6  -5    3.05    0.98
   0  -6   5    0.82    0.84
   0   6  -5    1.53    0.88
   0  -6   4  259.37   11.77
   0   6  -4  276.41   11.93
   0   6  -4  269.73   11.81
   0   6  -4  264.02   11.57
   0   6  -4  262.73   11.59
   0  -6   4  249.67   11.32
   0  -6   4  263.06   11.51
   0  -6   3   88.44    4.22
   0  -6   3   88.99    5.12
   0  -6   3   90.73    4.92
   0  -6   3   88.17    4.62
   0   6  -3   92.42    4.99
   0   6  -3   93.40    5.07
   0   6  -3   91.75    5.01
   0   6  -3   89.83    4.82
   0  -6   3   88.02    4.65
   0   6  -3   94.03    4.79
   0  -6   2   29.11    1.96
   0   6  -2   26.87    1.72
   0  -6   2   27.46    2.41
   0  -6   2   30.13    2.06
   0   6  -2   28.02    2.06
   0  -6   2   33.31    2.36
   0   6  -2   31.49    2.32
   0   6  -2   35.23    2.50
   0   6  -2   30.62    2.29
   0  -6   2   27.47    2.04
   0  -6   1 1122.71   44.98
   0  -6   1 1133.46   44.72
   0  -6   1 1106.19   45.39
   0   6  -1 1163.79   44.99
   0   6  -1 1178.49   45.24
   0   6  -1 1220.46   44.75
   0   6  -1 1176.10   45.25
   0  -6   1 1110.95   44.86
   0  -6   1 1175.43   44.65
   0   6   0   23.12    1.77
   0  -6   0   20.97    1.78
   0  -6   0   19.40    1.41
   0   6   0   21.31    1.67
   0  -6   0   14.64    1.70
   0   6   0   17.96    1.66
   0   6   0   20.98    1.57
   0   6   0   20.43    1.81
   0  -6   0   24.89    1.61
   0   6   0   20.91    1.77
   0  -6   0   21.67    1.47
   0  -6   0   19.01    1.54
   0   6   1    1.37    0.63
   0  -6  -1    1.73    0.71
   0   6   1    2.06    0.81
   0   6   1    3.27    0.81
   0   6   1    2.21    0.73
   0  -6  -1    3.29    0.95
   0   6   1    1.55    0.76
   0  -6  -1    0.98    0.55
   0  -6  -1    0.68    0.46
   0  -6  -1    1.63    0.63
   0  -6  -1    0.88    0.57
   0  -6  -2  117.13    5.95
   0   6   2  111.91    5.33
   0   6   2  119.96    5.63
   0   6   2  117.02    5.59
   0  -6  -2  123.50    5.81
   0  -6  -2  118.51    5.30
   0   6   2  121.28    5.60
   0  -6  -2  109.35    5.25
   0   6   2  118.38    5.45
   0   6   2  120.30    5.66
   0   6   2  111.86    5.46
   0  -6  -2  111.40    5.24
   0   6   2  104.56    5.53
   0  -6  -2  112.13    5.27
   0  -6  -3   49.48    3.40
   0   6   3   49.67    3.01
   0   6   3   49.04    2.72
   0  -6  -3   48.98    3.05
   0   6   3   52.40    2.99
   0   6   3   47.60    2.96
   0   6   3   49.59    2.92
   0  -6  -3   43.82    2.69
   0  -6  -3   47.34    2.73
   0   6   3   45.55    2.92
   0   6   3   47.06    3.01
   0   6   3   43.73    2.80
   0   6   4  178.61    8.00
   0   6   4  185.95    8.06
   0   6   4  169.73    7.82
   0  -6  -4  174.70    7.92
   0  -6  -4  168.88    7.83
   0   6   4  169.46    7.76
   0  -6  -4  171.67    7.74
   0   6   4  174.48    7.84
   0   6   4  168.68    7.85
   0   6   4  178.60    8.00
   0   6   4  184.27    8.12
   0  -6  -4  181.84    7.93
   0  -6  -4  164.72    7.53
   0   6   4  166.77    7.91
   0  -6  -4  167.80    7.68
   0  -6  -4  189.38    8.02
   0  -6  -5    0.42    0.70
   0   6   5    2.22    0.90
   0   6   5    3.42    0.85
   0   6   5    2.05    0.66
   0   6   5    2.43    0.81
   0   6   5    2.22    0.87
   0   6   5    1.58    0.81
   0  -6  -5    2.03    0.87
   0   6   5    2.79    0.81
   0   6   5    1.99    0.86
   0  -6  -5    1.73    0.88
   0   6   5    2.25    0.75
   0  -6  -5    2.21    0.92
   0   6   6    1.33    0.81
   0  -6  -6    2.17    1.05
   0   6   6    1.23    0.72
   0   6   6    1.20    0.63
   0   6   6    1.06    0.65
   0   6   6    1.05    0.75
   0  -6  -6    0.93    0.88
   0   6   6    1.68    0.77
   0  -6  -6    0.81    0.93
   0  -6  -6    0.33    0.94
   0  -6  -6    2.57    0.73
   0   6   6    1.15    0.90
   0  -6  -7   51.67    4.40
   0   6   7   50.41    3.35
   0   6   7   51.71    3.42
   0   6   7   52.79    3.64
   0   6   7   55.61    3.69
   0  -6  -7   55.88    3.96
   0  -6  -7   53.15    3.63
   0   6   7   56.82    3.79
   0  -6  -7   55.27    4.02
   0  -6  -7   47.17    3.79
   0   6   7   55.32    3.57
   0   6   7   53.70    3.61
   0  -6  -7   58.18    4.10
   0   6   8    9.39    1.48
   0  -6  -8    9.73    1.92
   0   6   8   10.62    1.44
   0   6   8   10.20    1.41
   0  -6  -8    7.90    1.83
   0   6   8    8.49    1.53
   0  -6  -8    9.78    1.59
   0   6   8    7.27    1.47
   0  -6  -8   10.81    1.95
   0   6   8    8.54    1.56
   0  -6  -8    9.98    1.85
   0  -6  -8   10.99    1.61
   0   6   9    2.59    1.05
   0   6   9    1.56    0.83
   0   6   9    1.15    0.65
   0  -6  -9    1.48    1.30
   0  -6  -9    2.33    1.18
   0   6   9    3.25    1.20
   0   6   9    1.20    1.13
   0  -6  -9    1.17    1.03
   0   6   9    2.28    1.04
   0   6  10   32.49    2.78
   0   6  10   36.77    3.14
   0   6  10   39.12    3.49
   0  -6 -10   37.75    3.34
   0  -6 -10   34.61    3.63
   0  -6 -10   34.99    3.52
   0  -6 -10   38.33    3.07
   0   6  10   37.14    3.32
   0   6  10   37.97    2.99
   0   6  11   45.46    3.33
   0  -6 -11   47.06    4.28
   0  -6 -11   50.17    3.98
   0   6  11   50.44    3.71
   0   6  11   50.53    4.07
   0  -6 -11   43.52    4.00
   0   6  11   50.70    3.95
   0  -6 -11   46.38    3.45
   0  -6 -12  125.68    7.33
   0   6  12  118.29    6.35
   0  -6 -12  113.92    6.53
   0   6  12  121.16    6.82
   0  -6 -12  112.37    6.86
   0  -6 -12  105.60    5.95
   0   6  12  117.32    6.64
   0  -6 -13   13.31    2.10
   0   6  13   17.06    2.05
   0   6  13   14.34    1.95
   0   6  13   16.31    1.99
   0  -6 -13   12.14    1.86
   0  -6 -14   11.94    1.50
   0  -6 -14    8.33    1.47
   0   6  14    5.95    1.23
   0   6  14    9.45    1.31
   0   6  14   12.92    1.52
   0  -7  14    1.59    0.57
   0   7 -14    2.01    0.59
   0   7 -13   38.48    2.66
   0  -7  13   28.01    2.37
   0   7 -13   36.85    3.16
   0   7 -13   39.59    3.53
   0  -7  13   32.63    2.99
   0  -7  13   39.54    2.85
   0  -7  12    0.98    0.80
   0   7 -12    2.07    1.34
   0  -7  12   -0.22    1.20
   0  -7  12    1.76    1.03
   0   7 -12    1.09    1.41
   0  -7  12    0.71    0.68
   0   7 -11   23.06    2.06
   0  -7  11   19.02    2.11
   0   7 -11   26.19    3.24
   0  -7  11   19.50    2.43
   0  -7  11   26.81    3.09
   0   7 -11   26.27    3.22
   0  -7  11   23.08    2.36
   0   7 -10   30.64    3.08
   0  -7  10   31.78    2.98
   0   7 -10   31.21    2.63
   0   7 -10   37.98    4.01
   0   7 -10   35.02    3.36
   0   7 -10   34.55    3.76
   0  -7  10   35.63    3.53
   0  -7  10   31.65    3.01
   0  -7  10   35.67    3.28
   0   7 -10   36.22    3.66
   0  -7   9  125.82    8.15
   0  -7   9  121.93    7.41
   0  -7   9  126.77    7.27
   0   7  -9  137.21    7.59
   0   7  -9  145.61    7.09
   0   7  -9  138.99    8.09
   0   7  -9  139.06    8.51
   0   7  -9  145.95    8.38
   0  -7   9  131.15    7.69
   0   7  -9  158.28    8.36
   0  -7   9  141.65    8.04
   0   7  -8  106.23    5.30
   0   7  -8   91.00    5.47
   0  -7   8   91.19    5.82
   0   7  -8  109.92    5.73
   0  -7   8   96.84    6.22
   0   7  -8   99.49    5.98
   0   7  -8  112.07    6.40
   0   7  -8  114.02    7.05
   0   7  -8  112.09    6.76
   0  -7   8   98.05    6.31
   0   7  -8  104.84    6.59
   0  -7   8  107.73    6.34
   0   7  -8  109.18    6.52
   0   7  -7    0.29    0.50
   0  -7   7   -0.18    0.78
   0  -7   7   -0.21    1.05
   0   7  -7    1.04    0.65
   0   7  -7   -0.25    1.16
   0   7  -7    0.62    1.09
   0   7  -7   -0.23    1.07
   0  -7   7    0.40    1.04
   0   7  -7    0.21    1.07
   0   7  -7    0.44    1.20
   0  -7   7    0.41    0.99
   0   7  -6    9.14    1.32
   0   7  -6    7.77    1.29
   0  -7   6   10.32    1.61
   0  -7   6   10.22    1.75
   0   7  -6    9.21    1.81
   0   7  -6   12.92    1.92
   0  -7   6    9.93    1.61
   0   7  -6    8.05    1.67
   0  -7   5  149.91    8.04
   0   7  -5  159.21    7.56
   0   7  -5  158.51    8.26
   0   7  -5  171.44    7.91
   0   7  -5  157.90    8.11
   0  -7   5  154.98    7.91
   0   7  -5  170.86    8.12
   0  -7   5  147.59    7.68
   0  -7   4    0.49    0.87
   0   7  -4    0.56    0.82
   0   7  -4    1.19    1.04
   0   7  -4    0.64    0.91
   0   7  -4    2.36    1.08
   0  -7   4    0.81    0.81
   0   7  -4    1.31    0.96
   0  -7   4    1.23    0.80
   0  -7   3  151.29    6.86
   0  -7   3  158.10    7.69
   0  -7   3  146.92    7.88
   0   7  -3  160.36    7.74
   0   7  -3  159.63    7.73
   0   7  -3  158.77    7.58
   0  -7   3  155.61    7.34
   0  -7   2    5.52    0.86
   0  -7   2    5.68    1.19
   0  -7   2    4.60    0.98
   0  -7   2    3.90    1.22
   0   7  -2    1.81    0.92
   0   7  -2    3.97    1.07
   0   7  -2    3.69    1.03
   0   7  -2    2.46    0.99
   0  -7   2    1.82    0.81
   0  -7   2    3.82    0.92
   0  -7   2    3.35    0.68
   0  -7   1  160.29    7.54
   0   7  -1  168.88    7.51
   0  -7   1  159.12    7.20
   0  -7   1  163.60    8.05
   0   7  -1  163.79    7.47
   0   7  -1  169.74    7.76
   0   7  -1  169.09    7.72
   0   7  -1  164.33    7.57
   0   7  -1  165.79    7.43
   0  -7   1  152.04    7.34
   0  -7   1  157.54    7.08
   0   7   0   26.30    2.23
   0  -7   0   30.98    2.39
   0  -7   0   37.70    2.85
   0  -7   0   32.35    2.01
   0   7   0   35.65    2.34
   0   7   0   37.89    2.57
   0   7   0   30.52    2.24
   0   7   0   35.83    2.43
   0   7   0   34.99    2.50
   0   7   0   31.77    2.35
   0  -7   0   30.48    2.08
   0  -7   0   31.55    2.19
   0   7   0   32.08    2.30
   0  -7   0   28.01    2.13
   0  -7   0   29.35    1.97
   0  -7  -1  209.20    9.86
   0   7   1  230.50    9.76
   0  -7  -1  198.92    9.81
   0   7   1  211.96    9.34
   0  -7  -1  216.02    9.22
   0   7   1  214.68    9.60
   0   7   1  217.02    9.51
   0   7   1  216.82    9.33
   0   7   1  219.64    9.55
   0  -7  -1  210.14    9.29
   0  -7  -1  212.73    9.27
   0  -7  -1  221.37    9.27
   0  -7  -1  209.28    9.10
   0   7   2  963.65   37.66
   0  -7  -2  930.68   37.95
   0   7   2  978.74   37.11
   0   7   2  999.54   37.55
   0  -7  -2  901.35   37.63
   0  -7  -2  914.79   36.98
   0   7   2  931.79   37.19
   0   7   2  953.55   37.19
   0   7   2  947.25   37.44
   0  -7  -2 1010.75   37.03
   0   7   2  966.57   37.38
   0  -7  -2  956.38   37.02
   0   7   2  888.19   36.99
   0  -7  -2  923.04   36.99
   0  -7  -2  951.15   37.05
   0   7   2  926.34   37.38
   0  -7  -3  103.66    5.91
   0   7   3   99.86    5.33
   0  -7  -3   82.92    5.15
   0   7   3  102.35    5.21
   0   7   3  101.10    5.23
   0   7   3  102.43    5.20
   0  -7  -3   97.73    4.92
   0  -7  -3  107.14    5.01
   0   7   3  109.98    5.43
   0   7   3   99.38    5.14
   0   7   3   99.14    4.97
   0  -7  -3   92.41    4.79
   0   7   3   94.87    5.01
   0  -7  -3  109.80    5.02
   0   7   3  102.01    5.29
   0  -7  -4   16.06    2.08
   0   7   4   13.13    1.57
   0   7   4   16.46    1.58
   0  -7  -4   11.47    1.46
   0   7   4   13.85    1.52
   0   7   4   13.69    1.43
   0   7   4   11.87    1.29
   0   7   4   13.96    1.59
   0  -7  -4   12.08    1.40
   0  -7  -4   14.08    1.52
   0   7   4   11.45    1.44
   0   7   4   11.87    1.45
   0   7   4   13.88    1.63
   0  -7  -4   12.02    1.37
   0  -7  -4   12.55    1.50
   0  -7  -4   14.56    1.53
   0  -7  -4   11.40    1.23
   0   7   5   -0.14    0.81
   0   7   5    0.14    0.64
   0   7   5    2.87    0.87
   0   7   5    0.37    0.67
   0   7   5   -0.14    0.69
   0  -7  -5    0.24    0.69
   0  -7  -5    0.43    0.75
   0  -7  -5    0.57    0.79
   0   7   5   -0.12    0.60
   0   7   5    0.56    0.76
   0  -7  -5   -0.14    0.72
   0  -7  -6  190.21   10.60
   0   7   6  192.85    9.30
   0   7   6  197.51    9.29
   0   7   6  200.18    9.11
   0   7   6  200.20    9.40
   0  -7  -6  201.89    9.62
   0   7   6  209.87    9.47
   0  -7  -6  202.58    8.85
   0   7   6  189.75    9.39
   0  -7  -6  193.49    9.61
   0  -7  -6  199.69    9.65
   0  -7  -7   57.48    4.90
   0   7   7   66.69    4.05
   0   7   7   62.36    4.13
   0  -7  -7   67.13    4.48
   0  -7  -7   53.84    4.21
   0   7   7   63.23    4.04
   0   7   7   55.11    4.01
   0  -7  -7   58.73    4.31
   0   7   7   61.63    3.94
   0   7   8   25.09    2.37
   0  -7  -8   29.40    2.74
   0   7   8   27.96    2.69
   0   7   8   26.56    2.64
   0  -7  -8   26.43    2.95
   0  -7  -8   25.52    2.85
   0   7   8   26.17    2.56
   0  -7  -8   25.38    2.52
   0   7   8   25.98    2.50
   0   7   9   28.05    2.56
   0   7   9   27.34    2.86
   0  -7  -9   24.85    3.02
   0  -7  -9   27.85    2.81
   0   7   9   28.12    2.78
   0   7   9   31.42    2.86
   0  -7  -9   24.20    2.53
   0   7   9   31.46    2.74
   0   7  10   40.82    3.20
   0   7  10   42.70    3.63
   0  -7 -10   45.80    3.70
   0   7  10   38.70    3.38
   0  -7 -10   48.19    4.20
   0  -7 -10   40.25    3.27
   0   7  10   42.40    3.48
   0   7  10   42.24    3.26
   0  -7 -10   40.15    3.68
   0   7  11    0.94    0.65
   0   7  11    1.48    1.17
   0   7  11    0.37    1.07
   0  -7 -11    0.39    0.94
   0  -7 -11   -0.25    1.42
   0  -7 -11    1.12    1.25
   0   7  11    1.16    1.00
   0  -7 -11    0.31    0.87
   0   7  12   15.95    2.19
   0  -7 -12   17.90    2.09
   0  -7 -12   18.53    2.39
   0   7  12   17.23    1.97
   0   7  12   16.30    2.02
   0  -7 -12   15.81    2.12
   0  -7 -12   12.98    1.64
   0  -7 -13   10.88    1.46
   0  -7 -13    8.04    1.62
   0   7  13   10.01    1.54
   0   7  13   10.51    1.57
   0   7  13    7.31    1.27
   0   8 -14   20.15    1.48
   0  -8  14   16.83    1.38
   0   8 -13    5.45    0.99
   0  -8  13    4.58    0.85
   0   8 -13    5.77    1.32
   0  -8  12    1.74    0.77
   0   8 -12    5.69    1.59
   0  -8  12    4.60    1.33
   0  -8  12    3.71    0.93
   0  -8  12    2.49    1.09
   0   8 -11    1.16    0.72
   0  -8  11    0.73    0.76
   0   8 -11    1.98    1.58
   0   8 -11    0.58    1.04
   0  -8  11    1.79    1.10
   0  -8  11    1.51    0.87
   0  -8  11    1.22    0.73
   0  -8  11    1.39    1.33
   0   8 -11    0.81    1.23
   0   8 -10    4.01    1.06
   0  -8  10    2.09    1.04
   0  -8  10    2.93    1.15
   0   8 -10    6.25    1.72
   0   8 -10    2.41    1.48
   0  -8  10    5.54    1.17
   0  -8  10    5.04    1.37
   0  -8  10    0.66    1.19
   0  -8  10    3.73    1.58
   0   8 -10    4.70    1.68
   0  -8   9    3.61    1.20
   0   8  -9    3.19    1.13
   0  -8   9    0.93    1.07
   0   8  -9    4.29    1.12
   0   8  -9    5.42    1.86
   0   8  -9    1.82    1.54
   0  -8   9    5.62    1.46
   0  -8   9    1.98    1.31
   0   8  -9    6.69    1.87
   0  -8   9    4.82    1.64
   0   8  -8  718.88   28.62
   0  -8   8  674.78   29.35
   0   8  -8  705.83   29.03
   0   8  -8  713.31   29.53
   0  -8   8  629.81   29.81
   0   8  -8  716.52   29.84
   0   8  -8  755.89   30.80
   0   8  -8  719.11   30.39
   0  -8   8  657.32   29.75
   0   8  -8  799.51   30.51
   0  -8   8  771.76   29.97
   0   8  -7    4.87    1.05
   0   8  -7    6.26    1.25
   0  -8   7    4.90    1.37
   0   8  -7    4.93    1.55
   0   8  -7    4.65    1.43
   0  -8   7    2.07    1.27
   0  -8   7    4.46    1.40
   0   8  -7    5.45    1.56
   0   8  -6    5.68    1.11
   0   8  -6    5.30    1.12
   0  -8   6    2.38    1.40
   0  -8   6    5.01    1.34
   0   8  -6    3.16    1.40
   0   8  -6    6.91    1.59
   0  -8   6    6.97    1.60
   0  -8   6    5.06    1.34
   0  -8   6    6.40    1.43
   0   8  -6    4.47    1.26
   0   8  -5   30.50    2.41
   0  -8   5   33.21    2.80
   0  -8   5   26.55    2.81
   0   8  -5   32.51    3.09
   0   8  -5   32.58    2.92
   0   8  -5   32.76    3.08
   0   8  -5   31.26    2.71
   0  -8   5   30.48    2.60
   0  -8   5   31.76    2.78
   0  -8   5   30.26    2.75
   0  -8   4  199.14   10.39
   0   8  -4  220.58   10.59
   0   8  -4  215.95   10.19
   0   8  -4  208.16   10.36
   0   8  -4  219.14   10.54
   0  -8   4  243.97    9.75
   0  -8   4  210.48   10.02
   0  -8   4  211.13   10.11
   0  -8   3    6.37    1.52
   0  -8   3    5.35    1.29
   0   8  -3    4.31    1.24
   0   8  -3    3.84    1.07
   0   8  -3    5.78    1.22
   0  -8   3    4.33    0.82
   0  -8   3    3.91    1.06
   0  -8   3    3.50    0.95
   0  -8   3    4.01    1.04
   0  -8   2  122.09    5.99
   0  -8   2  115.93    6.37
   0   8  -2  112.70    6.44
   0  -8   2  114.93    6.73
   0   8  -2  122.91    6.37
   0   8  -2  136.59    6.19
   0   8  -2  111.38    6.35
   0   8  -2  121.61    6.48
   0   8  -2  126.68    6.43
   0  -8   2  124.05    6.16
   0  -8   2  124.73    5.75
   0   8  -1    8.71    1.24
   0  -8   1    9.21    1.64
   0  -8   1    6.18    1.19
   0   8  -1    5.36    1.01
   0   8  -1    3.84    1.08
   0   8  -1    6.75    1.11
   0   8  -1    7.54    1.40
   0  -8   1    5.04    0.93
   0   8  -1    8.02    1.41
   0   8  -1    7.22    1.30
   0   8  -1    6.11    1.16
   0  -8   1    4.37    0.95
   0  -8   1    5.29    1.02
   0  -8   1    4.57    0.82
   0  -8   0  240.64   11.28
   0   8   0  252.37   11.25
   0  -8   0  241.11   11.06
   0   8   0  226.40   11.25
   0  -8   0  231.76   11.55
   0   8   0  261.88   10.98
   0  -8   0  256.14   10.75
   0   8   0  257.72   11.13
   0   8   0  257.87   11.19
   0   8   0  269.29   11.18
   0   8   0  253.21   11.28
   0   8   0  263.30   11.04
   0  -8   0  239.26   10.79
   0  -8   0  238.64   10.83
   0  -8   0  245.89   10.56
   0  -8   0  248.51   10.75
   0   8   1    9.79    1.42
   0  -8  -1   13.87    1.72
   0   8   1   11.94    1.34
   0  -8  -1   10.75    1.68
   0   8   1   12.22    1.58
   0  -8  -1   12.26    1.31
   0  -8  -1   10.29    1.22
   0   8   1   11.22    1.32
   0   8   1   12.29    1.49
   0   8   1   11.47    1.45
   0  -8  -1   11.01    1.30
   0  -8  -1    9.44    1.23
   0  -8  -1   11.08    1.19
   0  -8  -1   10.39    1.31
   0   8   1   13.15    1.52
   0   8   2  215.20   10.16
   0  -8  -2  223.24   10.59
   0   8   2  218.75    9.48
   0   8   2  206.60    9.82
   0  -8  -2  239.64   10.51
   0   8   2  228.39    9.77
   0   8   2  237.21   10.01
   0  -8  -2  204.17    9.42
   0  -8  -2  197.52    9.32
   0   8   2  207.21    9.59
   0   8   2  228.36    9.98
   0  -8  -2  205.55    9.41
   0   8   2  231.84   10.10
   0  -8  -2  211.26    9.46
   0   8   2  226.64    9.91
   0  -8  -2  202.75    9.42
   0  -8  -3    7.69    1.52
   0   8   3    9.06    1.36
   0   8   3    9.10    1.46
   0  -8  -3    8.17    1.14
   0   8   3    7.84    1.19
   0   8   3    7.30    1.23
   0  -8  -3    9.11    1.31
   0   8   3    7.66    1.25
   0  -8  -3    7.11    1.11
   0  -8  -3    8.18    1.09
   0   8   3    6.41    1.10
   0   8   3    4.67    1.17
   0   8   4   22.00    2.27
   0  -8  -4   20.02    2.58
   0   8   4   21.58    1.99
   0   8   4   21.25    2.05
   0  -8  -4   21.23    1.96
   0   8   4   21.99    2.07
   0   8   4   21.63    2.05
   0   8   4   20.84    1.86
   0  -8  -4   21.40    1.93
   0  -8  -4   17.74    1.91
   0  -8  -4   22.21    1.77
   0   8   4   21.90    2.15
   0   8   4   21.28    2.03
   0  -8  -5  101.46    6.85
   0   8   5  117.92    6.10
   0   8   5  108.04    5.63
   0  -8  -5  108.58    5.86
   0   8   5  104.01    5.60
   0   8   5  107.90    5.81
   0  -8  -5  101.15    5.53
   0  -8  -5  101.96    5.71
   0  -8  -5   99.88    5.49
   0   8   5  100.05    5.68
   0   8   6   88.06    4.86
   0   8   6   76.27    4.52
   0   8   6   72.02    4.56
   0  -8  -6   69.48    4.67
   0   8   6   74.76    4.33
   0  -8  -6   68.61    4.62
   0   8   6   66.45    4.50
   0  -8  -6   67.68    4.60
   0   8   6   71.50    4.59
   0  -8  -6   71.79    4.02
   0   8   7  104.32    5.85
   0   8   7   94.84    5.78
   0   8   7   99.78    5.72
   0  -8  -7   94.47    6.08
   0  -8  -7   96.60    6.01
   0   8   7  109.62    5.95
   0  -8  -7   98.76    6.06
   0   8   8   23.26    2.33
   0   8   8   17.21    2.26
   0  -8  -8   17.53    2.50
   0   8   8   17.35    2.14
   0  -8  -8   20.36    2.47
   0  -8  -8   21.04    2.33
   0   8   9   65.60    4.40
   0   8   9   60.19    4.44
   0  -8  -9   61.95    4.86
   0   8   9   71.72    4.65
   0  -8  -9   60.98    4.62
   0  -8  -9   72.13    4.50
   0  -8  -9   66.62    4.74
   0   8   9   63.27    4.36
   0   8  10   28.16    2.85
   0  -8 -10   25.95    2.74
   0   8  10   27.22    2.69
   0  -8 -10   23.86    2.94
   0  -8 -10   24.99    2.78
   0   8  10   26.15    2.55
   0  -8 -10   29.68    2.62
   0  -8 -11   19.43    2.31
   0  -8 -11   16.62    2.13
   0  -8 -11   19.53    2.46
   0   8  11   19.71    2.20
   0  -8 -11   20.48    2.06
   0  -8 -12   51.88    3.46
   0  -8 -12   45.80    3.41
   0  -8 -12   48.75    3.87
   0   8  12   45.88    3.30
   0   8  12   51.69    3.63
   0  -8 -13   10.22    1.52
   0   8  13   11.69    1.45
   0   8  13    9.82    1.42
   0  -9  13    1.09    0.52
   0   9 -13    2.10    0.86
   0  -9  12    7.09    1.06
   0   9 -12    7.41    1.60
   0  -9  12    8.74    1.24
   0   9 -11   57.19    3.38
   0  -9  11   44.89    3.24
   0   9 -11   61.66    4.65
   0  -9  11   53.79    3.93
   0  -9  11   54.40    3.70
   0  -9  11   53.19    3.37
   0  -9  10    6.64    1.47
   0   9 -10    9.46    1.36
   0  -9  10    4.54    1.14
   0   9 -10    8.56    1.79
   0   9 -10    7.35    2.03
   0  -9  10    9.56    1.43
   0  -9  10    5.28    1.33
   0  -9  10    6.00    1.53
   0  -9   9   25.11    2.77
   0   9  -9   16.04    1.90
   0  -9   9   13.06    1.90
   0   9  -9   16.47    2.62
   0   9  -9   19.09    2.33
   0   9  -9   21.36    2.78
   0  -9   9   21.30    2.54
   0  -9   9   19.49    2.41
   0  -9   9   20.87    2.28
   0   9  -8   61.08    3.78
   0  -9   8   57.31    4.74
   0  -9   8   56.22    4.17
   0   9  -8   59.18    4.02
   0   9  -8   69.17    4.80
   0   9  -8   61.44    4.95
   0  -9   8   71.02    4.50
   0  -9   8   60.82    4.54
   0  -9   8   59.80    4.49
   0  -9   7  329.83   16.09
   0   9  -7  365.09   17.09
   0   9  -7  385.75   16.96
   0  -9   7  391.66   16.49
   0  -9   7  350.16   16.69
   0  -9   7  389.30   16.74
   0   9  -6  765.51   31.95
   0  -9   6  684.65   32.44
   0  -9   6  756.34   32.10
   0   9  -6  793.94   32.71
   0   9  -6  821.36   32.23
   0   9  -6  801.56   32.90
   0   9  -6  799.95   32.98
   0  -9   6  823.21   32.30
   0  -9   6  801.47   32.52
   0  -9   6  811.41   32.52
   0  -9   5   11.56    1.71
   0  -9   5    7.17    1.73
   0   9  -5    9.66    1.83
   0   9  -5    9.46    1.74
   0   9  -5   10.22    1.93
   0   9  -5    7.58    1.53
   0  -9   5   10.90    1.68
   0  -9   5    9.42    1.70
   0  -9   5   12.97    1.41
   0   9  -5    8.31    1.52
   0  -9   4   29.01    2.95
   0   9  -4   31.65    2.99
   0   9  -4   30.43    2.92
   0   9  -4   31.12    2.80
   0  -9   4   30.68    2.68
   0  -9   4   31.66    2.30
   0  -9   4   30.06    2.74
   0  -9   3  191.32    9.57
   0   9  -3  209.74    9.50
   0   9  -3  200.57    9.65
   0   9  -3  201.29    9.53
   0   9  -3  190.47    9.49
   0  -9   3  179.94    9.06
   0  -9   3  178.06    8.98
   0  -9   3  184.87    8.54
   0  -9   2   60.90    4.78
   0  -9   2   73.57    4.60
   0   9  -2   65.13    4.32
   0   9  -2   69.34    4.46
   0  -9   2   67.70    3.96
   0   9  -2   72.40    4.39
   0  -9   2   73.20    3.82
   0  -9   2   61.68    4.06
   0  -9   1    1.09    0.61
   0   9  -1    2.86    0.86
   0  -9   1    2.72    1.05
   0   9  -1    2.58    1.09
   0  -9   1    3.62    1.41
   0  -9   1    1.76    0.77
   0   9  -1    2.79    0.99
   0   9  -1    3.51    0.95
   0   9  -1    2.58    1.08
   0   9  -1    3.44    1.07
   0   9  -1    2.47    1.02
   0  -9   1    1.19    0.67
   0  -9   1    2.36    0.85
   0  -9   1    1.70    0.64
   0  -9   1    2.34    0.85
   0  -9   0   78.65    5.09
   0  -9   0  105.16    6.00
   0  -9   0   95.89    5.21
   0   9   0   93.46    4.86
   0   9   0   66.91    4.88
   0   9   0   93.79    5.07
   0   9   0   91.72    5.15
   0  -9   0   85.77    4.66
   0   9   0   96.49    5.19
   0  -9   0   82.71    4.71
   0  -9   0   86.36    4.80
   0  -9   0   89.04    4.70
   0  -9   0   79.84    4.42
   0   9   0   94.03    4.97
   0  -9  -1  100.86    6.08
   0   9   1  100.62    5.89
   0  -9  -1  106.04    6.31
   0   9   1   93.86    5.71
   0   9   1  112.62    5.44
   0  -9  -1  102.31    5.30
   0   9   1  101.51    5.34
   0  -9  -1  103.56    5.32
   0   9   1  109.71    5.75
   0   9   1  116.07    5.76
   0  -9  -1   99.72    5.30
   0   9   1   99.92    5.56
   0  -9  -1  103.25    5.44
   0   9   2   10.89    1.51
   0   9   2    7.09    1.35
   0  -9  -2    7.23    1.50
   0   9   2    5.43    1.20
   0  -9  -2   10.13    1.69
   0   9   2    9.98    1.56
   0  -9  -2    6.34    1.05
   0  -9  -2    6.11    1.16
   0   9   2    9.51    1.41
   0   9   2    8.81    1.32
   0   9   2    8.74    1.44
   0  -9  -2    6.46    1.11
   0  -9  -2    8.59    1.21
   0   9   3    5.84    1.37
   0  -9  -3    4.77    1.35
   0   9   3    4.65    1.19
   0   9   3    7.17    1.38
   0  -9  -3    8.15    1.28
   0   9   3    9.49    1.41
   0  -9  -3    7.06    1.16
   0  -9  -3    8.26    1.16
   0   9   3    5.29    1.17
   0   9   3    8.53    1.49
   0  -9  -3    6.99    1.10
   0   9   3    5.03    1.07
   0   9   4  136.62    7.84
   0  -9  -4  146.34    8.69
   0   9   4  146.64    7.09
   0  -9  -4  141.24    7.12
   0   9   4  139.94    7.28
   0   9   4  150.78    7.39
   0   9   4  145.08    7.41
   0  -9  -4  156.73    7.42
   0  -9  -4  147.75    7.19
   0   9   4  152.91    7.54
   0   9   4  126.76    7.10
   0  -9  -5  220.61   12.67
   0   9   5  238.43   11.80
   0   9   5  238.24   11.12
   0  -9  -5  263.47   11.26
   0  -9  -5  245.31   11.34
   0   9   5  248.53   11.21
   0   9   5  233.51   11.22
   0   9   5  235.50   11.31
   0  -9  -6  153.20    8.10
   0  -9  -6  156.30    7.86
   0   9   6  148.37    7.56
   0   9   6  150.86    7.89
   0  -9  -6  147.88    7.15
   0   9   7   32.16    3.04
   0   9   7   34.62    2.94
   0  -9  -7   35.43    3.33
   0   9   7   37.21    3.12
   0  -9  -8   77.83    5.53
   0   9   8   77.50    5.08
   0   9   8   91.29    5.36
   0  -9  -8   84.76    5.16
   0  -9  -9   17.23    2.35
   0   9   9   19.74    2.35
   0  -9  -9   22.88    2.83
   0   9   9   19.85    2.28
   0  -9  -9   19.86    2.21
   0   9  10  125.62    7.01
   0  -9 -10  138.40    7.63
   0   9  10  129.06    7.06
   0  -9 -10  119.80    7.03
   0  -9 -10  135.25    6.80
   0   9  10  137.07    6.93
   0   9  11   12.42    1.71
   0  -9 -11   14.77    2.03
   0   9  11   16.37    1.96
   0  -9 -11   13.86    1.86
   0  -9 -11   12.51    1.54
   0   9  12    3.52    0.92
   0  -9 -12    2.99    0.93
   0  -9 -12    1.71    0.96
   0   9  12    2.58    0.90
   0   9  12    2.61    0.98
   0  10 -12    0.23    0.54
   0 -10  12    0.40    0.42
   0  10 -12   -0.84    0.96
   0 -10  12    0.20    0.48
   0 -10  11    0.31    0.56
   0  10 -11    0.41    0.58
   0  10 -11   -0.44    1.11
   0 -10  11    0.56    0.72
   0 -10  11    0.22    0.55
   0  10 -10    3.02    0.93
   0 -10  10    4.68    1.21
   0 -10  10    2.99    0.89
   0  10 -10    1.26    1.24
   0  10 -10    4.88    1.58
   0 -10  10    3.30    0.94
   0 -10  10    3.49    1.10
   0 -10   9   19.09    2.48
   0  10  -9   20.66    2.07
   0  10  -9   23.64    2.82
   0  10  -9   20.22    2.39
   0 -10   9   23.73    2.37
   0 -10   9   21.45    2.44
   0  10  -8   39.45    2.83
   0 -10   8   34.59    3.08
   0 -10   8   37.59    3.71
   0  10  -8   37.96    3.07
   0  10  -8   40.46    3.79
   0  10  -8   37.55    3.45
   0 -10   8   45.12    3.46
   0 -10   8   44.45    3.84
   0 -10   8   46.95    3.71
   0 -10   7   15.25    2.08
   0  10  -7   26.06    2.78
   0  10  -7   21.21    2.68
   0  10  -7   26.55    3.05
   0 -10   7   19.53    2.54
   0 -10   7   19.22    2.49
   0 -10   7   19.59    2.35
   0 -10   6    4.32    1.40
   0 -10   6    1.68    1.08
   0  10  -6    4.68    1.29
   0  10  -6    4.77    1.59
   0  10  -6    2.96    1.46
   0  10  -6    5.53    1.63
   0 -10   6    2.55    1.31
   0 -10   6    4.26    1.40
   0 -10   5   98.19    6.80
   0 -10   5  110.68    6.50
   0  10  -5  121.76    6.77
   0  10  -5  123.27    7.15
   0  10  -5  122.80    6.72
   0  10  -5  122.19    7.05
   0  10  -5  128.89    7.26
   0 -10   5  125.81    6.77
   0 -10   4   85.03    5.65
   0 -10   4   83.13    5.08
   0 -10   4   81.03    4.82
   0  10  -4   89.28    5.44
   0  10  -4   95.16    5.49
   0  10  -4   90.25    5.59
   0  10  -4   94.32    5.71
   0 -10   4   80.17    4.54
   0 -10   4   79.33    5.08
   0 -10   4   82.77    5.26
   0 -10   3   -0.22    1.08
   0 -10   3    0.14    0.65
   0  10  -3    0.61    0.91
   0  10  -3    0.21    1.13
   0  10  -3    0.19    1.01
   0  10  -3    0.39    0.98
   0 -10   3    0.12    0.57
   0 -10   3   -0.18    0.90
   0  10  -3    0.59    0.98
   0 -10   2   35.03    3.36
   0 -10   2   47.75    3.17
   0  10  -2   40.11    3.45
   0  10  -2   41.67    3.48
   0  10  -2   47.14    3.46
   0  10  -2   41.57    3.38
   0 -10   2   41.19    3.24
   0 -10   2   51.64    3.24
   0 -10   2   47.24    2.93
   0 -10   1   74.41    4.91
   0 -10   1   76.94    5.54
   0 -10   1   74.17    4.37
   0  10  -1   78.74    4.91
   0  10  -1   79.50    4.97
   0  10  -1   75.36    4.87
   0 -10   1   81.23    4.48
   0 -10   1   72.13    4.48
   0  10  -1   75.45    4.49
   0 -10   1   75.06    4.18
   0 -10   1   72.34    4.50
   0  10   0   11.48    1.58
   0 -10   0   15.92    2.39
   0  10   0    9.77    1.76
   0  10   0   11.37    1.76
   0 -10   0   13.56    1.58
   0 -10   0   12.85    1.54
   0 -10   0    9.64    1.46
   0 -10   0    9.40    1.40
   0  10   0    8.87    1.67
   0 -10   0   10.78    1.54
   0 -10  -1   31.40    3.11
   0 -10  -1   27.47    3.11
   0  10   1   34.32    2.61
   0 -10  -1   31.08    2.49
   0 -10  -1   32.94    2.53
   0  10   1   32.19    2.79
   0  10   1   35.57    2.85
   0 -10  -1   36.82    2.72
   0 -10  -1   31.70    2.54
   0  10   2  248.79   12.16
   0 -10  -2  247.25   12.56
   0 -10  -2  262.18   12.40
   0  10   2  257.50   11.82
   0  10   2  273.74   11.84
   0  10   2  258.57   11.52
   0  10   2  239.77   11.27
   0 -10  -2  244.13   11.14
   0 -10  -2  240.66   11.14
   0  10   2  242.33   11.52
   0 -10  -2  245.79   11.12
   0  10   3    1.20    0.83
   0 -10  -3    0.60    0.85
   0  10   3    0.71    0.95
   0  10   3    0.30    0.80
   0  10   3    0.32    0.89
   0 -10  -3    0.15    0.81
   0 -10  -3    0.43    0.85
   0  10   3    1.76    1.04
   0 -10  -3    0.57    0.77
   0  10   3    0.37    1.03
   0 -10  -3    0.12    0.68
   0 -10  -4   39.26    4.08
   0  10   4   40.14    3.63
   0  10   4   40.26    3.29
   0 -10  -4   40.30    3.06
   0  10   4   39.23    3.18
   0  10   4   39.45    3.19
   0 -10  -4   44.36    3.29
   0  10   4   43.84    3.41
   0  10   5   44.54    3.37
   0  10   5   40.18    3.35
   0 -10  -5   43.08    3.40
   0 -10  -5   40.53    3.21
   0  10   5   44.54    3.37
   0  10   5   43.56    3.51
   0 -10  -6   35.25    3.23
   0 -10  -6   35.22    3.07
   0  10   6   35.37    3.14
   0  10   6   35.79    2.90
   0 -10  -6   32.01    2.48
   0  10   7   13.58    2.02
   0 -10  -7   20.12    2.54
   0 -10  -7   18.83    2.29
   0  10   7   14.92    2.13
   0  10   8   29.07    2.84
   0 -10  -8   27.84    3.01
   0 -10  -8   29.57    2.73
   0  10   8   28.24    2.77
   0  10   9    7.62    1.34
   0  10   9    8.69    1.58
   0 -10  -9    9.36    1.84
   0 -10  -9   11.20    1.68
   0 -10 -10   69.20    4.80
   0  10  10   82.87    4.83
   0 -10 -10   81.12    4.87
   0 -10 -10   78.62    4.47
   0  10  10   72.68    4.51
   0 -10 -11    8.11    1.34
   0  10  11    7.12    1.26
   0 -10 -11    9.71    1.52
   0 -10 -11    7.03    1.08
   0  10  11    7.77    1.38
   0  11 -12    4.12    0.73
   0  11 -11    9.02    1.24
   0  11 -11    8.17    0.99
   0  11 -11    7.71    1.50
   0 -11  11    9.92    1.26
   0 -11  11    7.36    0.96
   0 -11  10    1.64    0.63
   0  11 -10    2.72    0.75
   0 -11  10    2.29    0.95
   0 -11  10    2.21    0.80
   0  11  -9   17.79    1.85
   0 -11   9   14.11    1.59
   0 -11   9   20.95    2.41
   0  11  -9   19.11    2.18
   0 -11   9   21.34    2.27
   0 -11   9   23.07    2.15
   0  11  -8   40.74    2.86
   0 -11   8   41.98    3.83
   0  11  -8   37.90    3.05
   0 -11   8   37.31    3.06
   0  11  -8   49.01    3.77
   0  11  -8   44.70    3.88
   0  11  -8   53.37    4.21
   0 -11   8   50.46    3.59
   0 -11   8   45.75    3.65
   0  11  -7   56.96    3.87
   0 -11   7   61.69    4.15
   0 -11   7   62.06    5.01
   0  11  -7   60.44    4.60
   0  11  -7   68.04    4.94
   0 -11   7   62.30    3.99
   0  11  -7   69.19    5.02
   0 -11   7   74.44    4.16
   0 -11   7   72.87    4.75
   0 -11   7   65.17    4.44
   0  11  -6    3.44    1.37
   0  11  -6    4.15    1.58
   0  11  -6    1.50    0.96
   0 -11   6    2.44    0.93
   0  11  -6    1.96    1.43
   0 -11   6    2.14    1.12
   0 -11   5   15.90    2.37
   0  11  -5   15.71    2.32
   0  11  -5   14.27    2.36
   0  11  -5   16.60    2.12
   0 -11   5   19.13    1.99
   0 -11   5   14.81    2.06
   0  11  -5   16.97    2.25
   0 -11   5   18.16    1.96
   0 -11   4  284.37   14.77
   0 -11   4  309.02   13.98
   0  11  -4  335.74   14.71
   0  11  -4  321.28   14.71
   0  11  -4  323.64   14.82
   0  11  -4  324.29   14.86
   0 -11   4  310.01   14.51
   0 -11   4  337.35   14.14
   0 -11   4  316.04   14.38
   0 -11   3  159.24    9.10
   0  11  -3  158.90    8.92
   0  11  -3  164.00    8.80
   0  11  -3  191.16    9.15
   0  11  -3  180.89    9.17
   0  11  -3  152.12    8.81
   0 -11   3  182.54    8.51
   0 -11   3  189.96    8.57
   0 -11   3  170.64    8.78
   0 -11   2    9.52    1.80
   0  11  -2   12.80    1.91
   0 -11   2    7.47    1.37
   0  11  -2   12.96    1.96
   0 -11   2    8.42    1.19
   0 -11   2    8.52    1.40
   0 -11   2    7.04    1.41
   0 -11   2    7.05    1.46
   0 -11   1    4.09    1.03
   0 -11   1    3.23    1.04
   0  11  -1    2.19    1.13
   0  11  -1    2.00    1.17
   0 -11   1    3.53    1.00
   0 -11   1    2.46    1.03
   0 -11   1    3.15    0.96
   0 -11   1    2.58    0.98
   0  11  -1    2.29    1.14
   0  11   0   78.20    5.03
   0  11   0   78.70    5.12
   0 -11   0   70.54    4.43
   0  11   0   77.51    4.94
   0 -11   0   76.33    4.47
   0  11   0   75.93    4.71
   0 -11   0   74.89    4.65
   0 -11   0   78.03    4.56
   0 -11  -1   78.28    4.70
   0  11   1   88.55    5.20
   0  11   1   90.09    5.18
   0 -11  -1   80.54    4.80
   0 -11  -1   78.70    4.73
   0  11   2   19.18    2.30
   0  11   2   18.13    2.09
   0 -11  -2   14.60    1.83
   0 -11  -2   13.14    1.72
   0  11   2   15.35    1.85
   0  11   2   17.46    2.11
   0  11   2   15.30    2.10
   0 -11  -2   12.56    1.71
   0 -11  -2   15.04    1.76
   0  11   3   99.14    5.86
   0  11   3   89.48    5.44
   0  11   3   94.38    5.47
   0 -11  -3   93.35    5.42
   0 -11  -3   94.82    5.43
   0  11   3  108.79    5.94
   0 -11  -3   96.44    5.45
   0 -11  -3   98.10    5.17
   0  11   3   93.65    5.72
   0  11   4    2.56    1.20
   0  11   4    1.61    1.09
   0  11   4    3.52    1.20
   0 -11  -4    2.43    1.10
   0 -11  -4    1.99    1.05
   0  11   4    1.34    0.96
   0  11   5   66.43    4.32
   0 -11  -5   62.75    4.33
   0  11   5   65.87    4.46
   0 -11  -5   62.95    4.39
   0  11   5   75.16    4.74
   0 -11  -5   62.07    3.85
   0  11   6  243.92   11.34
   0 -11  -6  211.64   11.12
   0 -11  -6  243.34   11.24
   0  11   6  239.06   11.35
   0 -11  -7   62.20    4.28
   0  11   7   57.37    4.15
   0 -11  -7   58.13    4.31
   0  11   8    0.17    0.78
   0  11   8    0.36    0.91
   0 -11  -8    0.58    0.93
   0  11   8    2.04    1.09
   0 -11  -8    1.76    0.97
   0  11   9   56.74    3.87
   0 -11  -9   49.41    3.80
   0 -11  -9   58.07    3.64
   0  11   9   61.01    3.88
   0  11  10    7.63    1.24
   0 -11 -10    9.97    1.46
   0 -11 -10    7.32    1.39
   0 -11 -10    8.31    1.17
   0  11  10    9.21    1.54
   0  11  11    3.76    0.88
   0  12 -11    3.52    0.71
   0  12 -10    8.37    1.06
   0  12 -10    6.41    1.05
   0 -12  10    7.05    0.97
   0 -12  10    6.88    1.14
   0  12  -9   10.00    1.27
   0  12  -9   11.93    1.81
   0  12  -9    8.03    1.42
   0 -12   9   12.67    1.47
   0 -12   9   13.43    1.67
   0  12  -8    5.45    0.90
   0  12  -8    4.65    1.04
   0 -12   8    1.11    0.90
   0  12  -8    5.47    1.43
   0  12  -8    1.29    1.00
   0 -12   8    3.93    1.01
   0 -12   8    4.67    1.21
   0  12  -7    8.71    1.27
   0 -12   7    8.49    1.78
   0  12  -7   11.56    1.95
   0 -12   7   12.20    1.72
   0  12  -6    6.17    1.37
   0  12  -6   10.94    2.02
   0  12  -6    9.51    1.87
   0 -12   6    8.11    1.31
   0 -12   6    9.84    1.41
   0 -12   6    9.37    1.65
   0 -12   5   67.02    4.16
   0  12  -5   73.44    4.73
   0  12  -5   65.92    4.78
   0  12  -5   68.99    4.67
   0 -12   5   67.26    4.65
   0 -12   5   71.06    4.29
   0 -12   5   63.88    4.45
   0  12  -4   38.73    3.27
   0 -12   4   42.24    2.93
   0  12  -4   35.30    3.25
   0  12  -4   37.66    3.41
   0 -12   4   38.07    2.92
   0 -12   4   38.06    3.29
   0 -12   4   36.45    2.91
   0 -12   4   35.96    3.11
   0 -12   3   38.86    3.05
   0  12  -3   46.24    3.68
   0 -12   3   42.70    3.03
   0  12  -3   41.54    3.47
   0 -12   3   41.18    3.16
   0 -12   3   39.44    3.31
   0  12  -2   31.79    3.20
   0  12  -2   33.53    3.26
   0 -12   2   42.20    3.04
   0 -12   2   41.27    2.94
   0  12  -2   39.01    3.44
   0  12  -2   34.64    3.20
   0 -12   2   33.30    2.80
   0 -12   2   36.71    3.13
   0 -12   2   40.11    3.02
   0  12  -1   23.23    2.66
   0  12  -1   32.72    3.03
   0 -12   1   31.91    2.57
   0 -12   1   27.22    2.45
   0  12  -1   24.88    2.76
   0 -12   1   27.46    2.48
   0 -12   1   27.16    2.60
   0  12   0  219.39   10.59
   0  12   0  208.55   10.60
   0  12   0  199.56   10.57
   0 -12   0  227.87   10.09
   0 -12   0  209.21   10.12
   0 -12   0  217.97   10.09
   0  12   0  213.92   10.28
   0 -12  -1   44.19    3.24
   0  12   1   42.83    3.47
   0 -12  -1   47.52    3.33
   0  12   1   44.37    3.47
   0 -12  -1   48.77    3.37
   0  12   2  210.58   10.02
   0  12   2  209.54   10.32
   0  12   2  223.33   10.55
   0 -12  -2  205.25    9.79
   0 -12  -2  194.02    9.48
   0  12   2  209.96   10.12
   0 -12  -2  206.68    9.83
   0  12   3   11.78    1.84
   0  12   3   10.16    1.56
   0 -12  -3    9.10    1.55
   0  12   3    6.63    1.56
   0  12   3    9.95    1.77
   0 -12  -3    9.79    1.57
   0 -12  -4   57.51    4.04
   0  12   4   60.01    4.17
   0  12   4   66.77    4.34
   0 -12  -4   61.36    4.10
   0  12   4   61.45    4.24
   0  12   4   62.13    4.37
   0  12   5    1.96    1.02
   0  12   5    2.85    1.01
   0 -12  -5    0.69    0.93
   0 -12  -5    2.50    1.11
   0  12   5    1.83    1.02
   0 -12  -5    0.83    0.72
   0  12   6    0.19    0.98
   0 -12  -6    0.72    0.98
   0 -12  -6    0.70    0.94
   0  12   6    0.73    0.95
   0  12   7    7.25    1.40
   0 -12  -7    6.12    1.41
   0 -12  -7    5.64    1.30
   0  12   7    7.72    1.49
   0 -12  -7    7.61    1.45
   0  12   8   78.25    4.67
   0 -12  -8   81.88    4.84
   0  12   8   74.26    4.76
   0 -12  -8   86.39    4.71
   0  12   8   73.65    4.72
   0  12   9    2.22    0.84
   0  12   9    2.94    0.97
   0 -12  -9    2.87    0.83
   0  12   9    1.77    0.77
   0  12  10   18.49    1.71
   0 -12 -10   18.38    1.66
   0  13  -9   12.73    1.31
   0  13  -9   14.53    1.31
   0 -13   9   15.84    1.60
   0  13  -8   18.29    1.53
   0  13  -8   21.44    1.88
   0  13  -8   24.65    2.26
   0 -13   8   25.10    2.06
   0 -13   8   23.34    2.18
   0  13  -7   16.30    1.60
   0  13  -7   19.04    2.16
   0 -13   7   14.50    1.77
   0 -13   6   18.72    2.53
   0  13  -6   19.92    2.29
   0 -13   6   22.18    1.88
   0 -13   6   21.73    2.29
   0 -13   6   21.82    1.88
   0 -13   6   17.60    2.00
   0  13  -5   32.42    2.88
   0  13  -5   28.40    2.74
   0 -13   5   33.29    2.53
   0  13  -5   35.33    3.10
   0 -13   5   33.72    2.94
   0 -13   5   34.32    2.59
   0 -13   5   36.30    2.92
   0 -13   4   16.39    1.79
   0  13  -4   16.07    2.05
   0  13  -4   14.82    2.09
   0 -13   4   15.64    1.87
   0 -13   4   20.81    1.99
   0  13  -4   15.38    2.11
   0 -13   4   17.75    2.13
   0 -13   3    0.14    0.61
   0  13  -3    0.39    0.85
   0 -13   3    0.13    0.71
   0 -13   3   -0.59    0.82
   0 -13   3    0.15    0.66
   0  13  -3   -0.62    0.99
   0 -13   3   -0.36    0.98
   0  13  -2    8.45    1.67
   0 -13   2    8.69    1.35
   0  13  -2    7.80    1.60
   0  13  -2    9.06    1.73
   0 -13   2    5.17    1.22
   0 -13   2    7.85    1.48
   0  13  -2    8.22    1.67
   0  13  -1  121.05    6.86
   0  13  -1  107.04    6.49
   0  13  -1  116.24    6.50
   0 -13   1  108.97    5.85
   0  13  -1  114.47    6.52
   0 -13   1  107.28    5.93
   0 -13   1  102.95    5.99
   0  13   0   19.92    2.34
   0 -13   0   16.54    1.90
   0  13   0   17.55    2.16
   0 -13   0   14.97    1.85
   0 -13   0   19.06    2.03
   0  13   0   17.68    2.27
   0 -13  -1  256.77   11.34
   0  13   1  244.83   11.56
   0 -13  -1  231.57   11.03
   0 -13  -1  257.44   11.41
   0  13   1  250.24   11.60
   0 -13  -2   80.46    4.84
   0  13   2   83.68    5.28
   0  13   2   79.82    5.15
   0  13   2   83.18    5.09
   0 -13  -2   80.75    4.81
   0  13   3   13.92    1.92
   0  13   3   18.09    2.13
   0 -13  -3   16.45    1.91
   0  13   3   17.14    2.09
   0  13   4    2.56    1.14
   0 -13  -4    0.48    0.79
   0  13   4    0.81    0.77
   0  13   4    2.02    0.98
   0 -13  -4    2.24    0.86
   0 -13  -5   27.18    2.45
   0  13   5   22.96    2.34
   0  13   5   23.49    2.45
   0  13   6   -0.17    0.80
   0  13   6    0.18    0.72
   0  13   6    0.47    0.86
   0 -13  -6    0.46    0.84
   0  13   7    6.60    1.18
   0 -13  -7    3.98    1.09
   0  13   7    5.95    1.22
   0 -13  -7    4.84    1.07
   0  13   8   20.61    1.84
   0  13   8   21.03    1.95
   0 -13  -8   24.36    2.06
   0 -13  -8   22.81    1.88
   0  13   8   23.72    2.06
   0  14  -8    3.48    0.75
   0  14  -7   -0.16    0.42
   0  14  -7    0.11    0.61
   0  14  -7   -0.41    0.83
   0 -14   7    0.37    0.62
   0 -14   7    0.53    0.52
   0  14  -6   27.20    2.13
   0  14  -6   28.01    2.47
   0 -14   6   25.99    2.10
   0 -14   6   28.84    2.37
   0  14  -5    0.58    0.70
   0  14  -5   -0.34    0.89
   0 -14   5    0.30    0.75
   0 -14   5    1.04    0.60
   0 -14   4    4.31    1.42
   0  14  -4    4.97    1.17
   0  14  -4    6.92    1.42
   0 -14   4    3.64    1.00
   0  14  -4    5.38    1.26
   0 -14   4    6.82    1.11
   0  14  -3    4.11    1.19
   0  14  -3    3.06    1.21
   0 -14   3    3.05    0.88
   0 -14   3    1.67    0.85
   0 -14   2   11.79    1.41
   0  14  -2    9.49    1.58
   0  14  -2   11.08    1.67
   0 -14   2   10.31    1.45
   0  14  -2    8.42    1.54
   0 -14   2    9.88    1.38
   0  14  -1    9.97    1.74
   0 -14   1   11.67    1.45
   0  14  -1   14.64    1.87
   0  14  -1   11.88    1.78
   0 -14   1   12.81    1.54
   0  14  -1    9.71    1.69
   0 -14   1   11.01    1.47
   0  14   0    7.80    1.60
   0  14   0   10.27    1.61
   0 -14   0    8.18    1.26
   0  14   0    6.62    1.39
   0 -14   0    7.42    1.33
   0 -14   0    9.08    1.29
   0  14   0    8.74    1.59
   0  14   1    1.66    1.04
   0  14   1   -0.15    0.73
   0 -14  -1    1.09    0.80
   0 -14  -1    0.42    0.69
   0  14   2    2.62    1.08
   0  14   2    1.26    0.88
   0  14   2    1.03    0.94
   0 -14  -2    1.24    0.84
   0  14   3   72.60    4.79
   0  14   3   75.64    4.51
   0 -14  -3   72.74    4.32
   0 -14  -3   68.26    3.92
   0  14   3   73.40    4.53
   0  14   4   14.74    1.97
   0 -14  -4   16.77    1.83
   0  14   4   19.14    1.99
   0  14   5   13.41    1.61
   0 -14  -5   14.78    1.69
   0  14   5   14.46    1.75
   0  14   6    0.28    0.58
   0  14   6    1.07    0.73
   0 -14  -6   -0.61    0.68
   0  14   6    0.59    0.67
   0 -14  -6    1.13    0.76
   0  14   7    2.62    0.74
   0 -14  -7    3.60    0.86
   0 -14  -7    2.57    0.76
   0  15  -7    1.11    0.45
   0  15  -6    5.20    0.75
   0  15  -6    5.21    1.00
   0 -15   6    5.33    0.88
   0  15  -5   21.70    1.79
   0  15  -5   24.88    1.97
   0  15  -5   22.01    2.03
   0 -15   5   24.50    1.93
   0  15  -4    7.67    1.17
   0 -15   4    8.27    1.14
   0 -15   4    6.78    0.95
   0  15  -3    0.29    0.81
   0  15  -3   -0.14    0.69
   0 -15   3    0.88    0.59
   0 -15   3    1.67    0.69
   0  15  -2   13.45    1.64
   0  15  -2    9.93    1.44
   0 -15   2   10.00    1.26
   0 -15   2   12.60    1.35
   0  15  -1   33.99    2.72
   0  15  -1   36.37    2.83
   0 -15   1   42.81    2.56
   0 -15   1   34.53    2.40
   0 -15   1   35.82    2.55
   0  15   0   15.45    1.88
   0  15   0   15.26    1.77
   0 -15   0   18.27    1.64
   0 -15   0   13.56    1.52
   0  15   1   10.79    1.56
   0 -15  -1    8.13    1.17
   0  15   2   42.45    3.20
   0  15   2   40.15    2.90
   0 -15  -2   42.30    2.80
   0 -15  -2   42.56    2.59
   0  15   3   18.30    1.94
   0 -15  -3   16.67    1.65
   0  15   3   16.49    1.70
   0  15   4    1.37    0.81
   0  15   4    0.81    0.64
   0 -15  -4    1.27    0.70
   0 -15  -5   27.66    2.03
   0  16  -4    7.86    0.89
   0  16  -4    7.51    0.89
   0  16  -3    1.71    0.57
   0  16  -2   18.40    1.60
   0  16  -1   34.57    2.38
   0  16   0   -0.31    0.60
  -1  16  -2   -0.09    0.45
  -1  16  -2    0.53    0.41
  -1  16  -3    9.75    1.01
  -1  16  -4    0.69    0.43
  -1  16  -4    1.11    0.46
   1 -15  -5   44.45    2.78
  -1  15   4   15.87    1.74
  -1  15   4   14.64    1.57
   1 -15  -4   12.16    1.38
  -1  15   3   25.65    2.11
  -1  15   3   27.80    2.46
   1 -15  -3   22.70    1.95
  -1  15   2   14.79    1.89
   1 -15  -2   15.76    1.57
  -1  15   1   52.91    3.79
  -1  15   1   56.65    3.65
   1 -15  -1   59.30    3.42
   1 -15  -1   56.45    3.41
  -1  15   0    0.50    0.76
  -1  15   0    0.29    0.65
   1 -15   0   -0.11    0.60
   1 -15   0    0.56    0.58
  -1  15  -1    2.73    0.96
   1 -15   1    2.02    0.70
   1 -15   1    1.65    0.67
   1 -15   2   -0.37    0.60
  -1  15  -2   -0.55    0.74
   1 -15   2    0.39    0.50
   1 -15   2   -0.42    0.56
  -1  15  -3    1.76    0.76
   1 -15   3    1.12    0.65
   1 -15   3    1.95    0.68
  -1  15  -4   18.76    1.72
  -1  15  -4   16.07    1.62
  -1  15  -4   18.08    1.65
  -1  15  -4   18.43    1.85
   1 -15   4   17.84    1.61
   1 -15   4   18.25    1.52
  -1  15  -5    0.67    0.51
  -1  15  -5    0.31    0.51
  -1  15  -5    1.21    0.70
   1 -15   5    1.07    0.59
  -1  15  -6    3.29    0.69
  -1  15  -6    1.79    0.50
  -1  14   7   10.14    1.30
  -1  14   7    9.57    1.26
   1 -14  -7   10.53    1.29
   1 -14  -7    9.42    1.18
  -1  14   6    1.13    0.81
  -1  14   6    0.29    0.68
   1 -14  -6    0.99    0.80
  -1  14   6    1.08    0.73
   1 -14  -5   14.33    1.66
  -1  14   5   17.66    1.91
  -1  14   4    3.15    1.12
  -1  14   4    4.48    1.17
   1 -14  -4    6.13    1.16
  -1  14   3   59.17    4.26
   1 -14  -3   59.94    3.79
  -1  14   3   60.63    4.00
  -1  14   3   59.04    3.98
  -1  14   2   56.47    4.13
   1 -14  -2   55.60    3.50
   1 -14  -2   47.87    3.34
  -1  14   2   49.44    3.54
  -1  14   1    2.35    1.17
   1 -14  -1    3.13    1.01
  -1  14   1    2.89    1.14
   1 -14  -1    1.94    0.82
  -1  14   0   72.18    4.90
  -1  14   0   67.55    4.45
  -1  14   0   71.97    4.59
   1 -14   0   72.61    4.17
   1 -14   0   65.98    4.14
  -1  14  -1    5.15    1.38
  -1  14  -1    4.54    1.31
   1 -14   1    6.67    1.17
  -1  14  -1    3.96    1.23
   1 -14   1    5.03    1.02
   1 -14   1    5.63    1.11
   1 -14   2    0.98    0.73
  -1  14  -2   -0.17    0.92
   1 -14   2   -0.14    0.66
   1 -14   2    1.87    0.75
  -1  14  -3   43.05    3.44
   1 -14   3   44.74    2.95
  -1  14  -3   47.63    3.44
   1 -14   3   51.02    3.36
   1 -14   3   48.70    3.17
   1 -14   4   17.64    1.62
  -1  14  -4   22.00    2.11
   1 -14   4   18.21    1.73
  -1  14  -4   18.40    2.08
   1 -14   4   15.82    1.83
   1 -14   4   18.43    1.76
  -1  14  -5   21.13    1.96
   1 -14   5   21.28    1.77
  -1  14  -5   19.74    2.13
   1 -14   5   18.97    1.92
   1 -14   5   22.03    1.83
  -1  14  -6   10.78    1.27
  -1  14  -6   10.14    1.36
  -1  14  -6   12.46    1.64
   1 -14   6    8.62    1.32
   1 -14   6   12.17    1.23
  -1  14  -7    5.78    0.83
  -1  14  -7    6.57    1.12
   1 -14   7    8.14    1.15
  -1  14  -8   15.23    1.36
   1 -14   8   14.91    1.44
   1 -13  -9    7.73    1.09
  -1  13   8    9.31    1.27
  -1  13   8   10.04    1.40
   1 -13  -8    8.41    1.14
  -1  13   7    5.12    1.18
  -1  13   7    3.88    1.02
   1 -13  -7    1.87    0.87
   1 -13  -7    3.96    1.08
  -1  13   7    4.27    1.11
   1 -13  -7    3.23    0.95
  -1  13   6   13.73    1.88
  -1  13   6   12.94    1.73
   1 -13  -6   12.94    1.70
   1 -13  -6   11.96    1.72
  -1  13   6   17.56    1.99
  -1  13   5   12.57    1.87
  -1  13   5   10.09    1.58
   1 -13  -5   12.91    1.70
   1 -13  -5   12.72    1.75
  -1  13   5   14.77    1.93
  -1  13   4   10.82    1.81
  -1  13   4    9.98    1.63
   1 -13  -4    9.56    1.59
  -1  13   4    8.35    1.49
  -1  13   4    6.99    1.44
   1 -13  -4    8.61    1.50
  -1  13   3   40.65    3.63
   1 -13  -3   40.28    3.14
   1 -13  -3   42.30    3.18
  -1  13   3   44.54    3.46
  -1  13   3   44.66    3.45
  -1  13   2   54.80    4.49
   1 -13  -2   64.84    4.06
   1 -13  -2   62.89    4.00
   1 -13  -2   60.65    3.97
  -1  13   2   61.67    4.25
  -1  13   1  180.47    9.42
   1 -13  -1  172.49    8.29
   1 -13  -1  179.06    8.41
  -1  13   1  181.40    8.98
  -1  13   1  170.47    8.71
  -1  13   1  166.96    8.90
   1 -13  -1  156.39    8.24
  -1  13   1  168.60    8.58
  -1  13   0  293.54   13.75
  -1  13   0  292.21   13.40
  -1  13   0  273.84   13.15
  -1  13   0  286.02   13.19
   1 -13   0  290.17   12.67
   1 -13   0  269.91   12.47
   1 -13   0  280.34   12.66
  -1  13  -1    9.46    1.81
   1 -13   1    9.22    1.43
  -1  13  -1   12.46    1.88
  -1  13  -1   13.32    2.04
   1 -13   1   11.15    1.56
   1 -13   1    9.59    1.51
   1 -13   1   12.56    1.64
  -1  13  -1   11.40    1.83
  -1  13  -2    1.09    1.11
  -1  13  -2   -0.20    0.90
   1 -13   2    0.29    0.78
   1 -13   2   -0.15    0.65
  -1  13  -2   -0.42    1.04
   1 -13   2    0.17    0.80
   1 -13   2    0.15    0.84
  -1  13  -3    1.03    1.07
   1 -13   3    0.96    0.78
  -1  13  -3    0.57    0.89
   1 -13   3    1.18    0.78
   1 -13   3    0.84    0.90
  -1  13  -3   -0.20    0.97
   1 -13   3    0.15    0.75
   1 -13   3    0.69    0.86
  -1  13  -4    0.36    0.80
   1 -13   4   -0.39    0.62
  -1  13  -4    0.20    0.95
   1 -13   4   -0.14    0.65
   1 -13   4   -0.14    0.73
   1 -13   4    0.35    0.80
  -1  13  -4    0.19    0.81
  -1  13  -5   11.35    1.80
   1 -13   5    9.59    1.34
   1 -13   5   12.19    1.50
  -1  13  -5    9.94    1.55
   1 -13   5    9.22    1.59
   1 -13   5   13.05    1.55
  -1  13  -6    0.41    0.62
   1 -13   6    1.34    0.71
  -1  13  -6    0.74    0.84
   1 -13   6    0.67    0.82
   1 -13   6    1.69    0.74
   1 -13   6    1.40    0.85
  -1  13  -7    3.58    0.82
  -1  13  -7    3.78    1.11
   1 -13   7    1.96    0.66
   1 -13   7    3.54    1.01
   1 -13   7    4.35    1.15
   1 -13   7    2.70    0.77
  -1  13  -8    9.83    1.11
  -1  13  -8   13.93    1.48
  -1  13  -8   12.19    1.51
   1 -13   8   15.20    1.56
  -1  13  -9   18.70    1.59
   1 -13   9   21.83    1.84
   1 -13   9   20.27    1.68
  -1  12  10   17.05    1.75
   1 -12 -10   18.58    1.66
  -1  12   9   20.14    2.00
  -1  12   9   21.06    2.10
   1 -12  -9   19.11    1.97
   1 -12  -9   17.49    1.96
   1 -12  -9   19.92    1.75
  -1  12   9   21.41    2.06
  -1  12   8    3.51    1.02
  -1  12   8    2.36    1.08
   1 -12  -8    1.70    0.98
  -1  12   8    2.73    1.12
   1 -12  -8    4.68    1.10
  -1  12   8    2.91    1.04
  -1  12   7   10.85    1.69
  -1  12   7    8.16    1.52
   1 -12  -7   10.15    1.72
  -1  12   7    7.89    1.58
  -1  12   6   41.04    3.56
   1 -12  -6   44.16    3.49
   1 -12  -6   44.02    3.36
  -1  12   6   38.14    3.31
  -1  12   6   40.86    3.42
   1 -12  -5   67.74    4.66
  -1  12   5   74.65    4.75
  -1  12   5   75.49    4.88
   1 -12  -5   80.83    4.80
  -1  12   5   73.79    4.92
  -1  12   4   15.28    1.95
   1 -12  -4   18.27    2.11
   1 -12  -4   18.05    2.08
  -1  12   4   16.46    2.13
   1 -12  -4   11.73    1.74
  -1  12   4   17.88    2.21
   1 -12  -3  202.89    9.40
  -1  12   3  181.96    9.34
   1 -12  -3  202.59    9.48
  -1  12   3  197.47    9.78
  -1  12   3  192.00    9.82
  -1  12   3  185.95    9.63
  -1  12   2    0.38    0.93
  -1  12   2    3.35    1.22
   1 -12  -2    0.47    0.92
   1 -12  -2    0.81    0.91
   1 -12  -2    1.26    0.99
  -1  12   1   64.12    4.54
  -1  12   1   59.71    4.35
  -1  12   1   61.95    4.28
   1 -12  -1   57.03    3.84
   1 -12  -1   61.07    3.93
  -1  12   1   62.54    4.22
   1 -12  -1   53.04    3.65
   1 -12   0   34.53    2.86
  -1  12   0   40.55    3.41
  -1  12   0   39.95    3.41
   1 -12   0   37.17    2.93
  -1  12   0   36.76    3.36
   1 -12   0   39.55    3.05
   1 -12   0   36.18    2.92
  -1  12  -1    7.58    1.81
   1 -12   1    6.61    1.31
   1 -12   1    7.19    1.33
  -1  12  -1    7.38    1.58
  -1  12  -1    7.18    1.58
   1 -12   1    5.76    1.33
  -1  12  -1    7.38    1.64
   1 -12   1    5.57    1.32
  -1  12  -2   20.88    2.54
   1 -12   2   14.11    2.29
  -1  12  -2   19.23    2.34
   1 -12   2   23.01    2.23
   1 -12   2   19.71    2.10
   1 -12   2   20.05    1.91
   1 -12   2   17.18    2.10
   1 -12   2   20.30    2.12
   1 -12   2   19.56    2.19
  -1  12  -2   12.99    2.08
   1 -12   3   75.71    5.55
   1 -12   3   81.41    4.83
  -1  12  -3   77.91    5.22
  -1  12  -3   80.97    5.34
  -1  12  -3   77.34    5.08
   1 -12   3   79.85    5.02
   1 -12   3   78.05    5.02
   1 -12   3   90.58    5.02
   1 -12   4   36.47    3.60
   1 -12   4   39.52    3.03
  -1  12  -4   39.35    3.50
  -1  12  -4   37.95    3.35
  -1  12  -4   37.01    3.19
   1 -12   4   40.18    3.06
   1 -12   4   37.60    3.22
   1 -12   5    3.17    1.33
  -1  12  -5    0.91    0.89
   1 -12   5    1.54    0.81
  -1  12  -5    3.66    1.46
   1 -12   5   -0.18    0.99
  -1  12  -5    0.95    0.93
   1 -12   5    0.46    0.77
   1 -12   5    1.57    1.09
  -1  12  -6  143.64    7.66
   1 -12   6  164.67    7.78
  -1  12  -6  148.22    8.25
   1 -12   6  173.74    7.87
   1 -12   6  153.59    8.21
   1 -12   6  154.70    8.07
  -1  12  -7    4.16    1.00
   1 -12   7    4.82    1.49
   1 -12   7    5.55    1.10
  -1  12  -7    7.21    1.48
   1 -12   7    5.63    1.23
   1 -12   7    5.26    1.03
  -1  12  -8    5.06    0.91
   1 -12   8    4.05    1.30
  -1  12  -8    6.25    1.19
  -1  12  -8    3.99    1.15
   1 -12   8    2.60    0.92
  -1  12  -9   50.04    3.16
  -1  12  -9   50.10    3.21
   1 -12   9   51.90    3.52
   1 -12   9   52.37    3.31
  -1  12 -10   22.45    1.81
  -1  12 -10   19.53    1.62
   1 -12  10   20.68    1.68
   1 -12  10   18.85    1.80
  -1  12 -11    1.60    0.50
  -1  11  11   36.86    2.68
   1 -11 -11   38.20    2.55
  -1  11  11   36.95    2.75
  -1  11  10    4.03    0.95
   1 -11 -10    3.44    1.07
   1 -11 -10    3.42    1.09
   1 -11 -10    2.76    0.78
  -1  11  10    1.48    0.95
  -1  11   9   62.10    3.86
   1 -11  -9   55.54    4.17
  -1  11   9   61.06    4.16
   1 -11  -9   61.03    4.07
  -1  11   9   57.55    4.20
   1 -11  -9   60.77    3.75
  -1  11   9   67.14    4.21
  -1  11   8   97.10    5.78
   1 -11  -8  102.83    6.16
  -1  11   8  101.10    6.02
  -1  11   8  111.20    6.11
   1 -11  -8   97.23    5.55
   1 -11  -7   -0.42    1.15
  -1  11   7    0.61    0.99
  -1  11   6    5.79    1.50
   1 -11  -6    4.44    1.36
  -1  11   6    3.41    1.23
   1 -11  -6    4.28    1.48
   1 -11  -5   38.61    3.31
  -1  11   5   41.89    3.45
   1 -11  -5   44.81    3.35
  -1  11   5   38.87    3.28
  -1  11   5   49.36    3.73
  -1  11   4    8.75    1.71
  -1  11   4    8.22    1.55
   1 -11  -4    6.82    1.41
   1 -11  -4   11.82    1.77
  -1  11   4   10.78    1.76
  -1  11   4   11.45    1.74
   1 -11  -4    9.54    1.55
  -1  11   3  327.89   15.11
  -1  11   3  344.38   15.45
   1 -11  -3  352.87   15.04
   1 -11  -3  358.87   15.17
  -1  11   3  321.91   15.04
  -1  11   3  343.17   15.52
  -1  11   3  349.38   15.41
  -1  11   2    7.52    1.52
   1 -11  -2   10.08    2.00
  -1  11   2    9.45    1.54
   1 -11  -2    6.32    1.34
   1 -11  -2    6.96    1.31
   1 -11  -2    7.62    1.19
  -1  11   1    2.65    1.07
   1 -11  -1    0.89    1.33
   1 -11  -1    0.59    0.81
   1 -11  -1    0.89    0.80
  -1  11   1   -0.19    0.95
  -1  11   1    0.79    1.10
  -1  11   1    0.41    0.97
   1 -11  -1   -0.14    0.72
   1 -11  -1    1.81    0.83
   1 -11   0   89.03    6.24
  -1  11   0   78.41    5.07
  -1  11   0   80.39    5.07
  -1  11   0   72.78    5.06
   1 -11   0   75.98    4.63
   1 -11   0   77.63    4.62
   1 -11   0   75.50    4.60
  -1  11   0   78.25    4.81
   1 -11   0   78.34    4.66
   1 -11   1    0.31    1.32
   1 -11   1    0.71    1.13
   1 -11   1    0.30    0.82
  -1  11  -1    1.37    1.09
   1 -11   1    0.13    0.59
   1 -11   1    0.15    0.82
   1 -11   1    0.33    0.75
  -1  11  -1    0.41    1.03
   1 -11   1    1.17    0.93
  -1  11  -2  104.59    6.11
   1 -11   2   84.71    5.95
  -1  11  -2   85.68    5.70
  -1  11  -2   96.48    5.90
  -1  11  -2   97.66    5.79
   1 -11   2   96.48    5.38
   1 -11   2   99.23    5.43
   1 -11   2   98.46    5.21
   1 -11   2   94.38    5.51
   1 -11   2   88.72    5.47
   1 -11   3   22.52    2.80
   1 -11   3   14.98    1.90
  -1  11  -3   26.04    2.71
  -1  11  -3   23.82    2.58
  -1  11  -3   25.44    2.51
   1 -11   3   19.10    2.10
   1 -11   3   22.64    2.43
   1 -11   3   16.10    2.07
   1 -11   3   15.02    1.73
   1 -11   4    3.39    1.52
   1 -11   4    3.00    1.19
  -1  11  -4    3.92    1.42
   1 -11   4    5.19    1.21
  -1  11  -4    3.09    1.20
  -1  11  -4    2.51    1.32
   1 -11   4    4.11    0.97
  -1  11  -4    3.54    1.25
   1 -11   4    4.12    1.28
   1 -11   5    9.26    1.63
   1 -11   5    4.94    1.72
  -1  11  -5    4.88    1.35
  -1  11  -5    6.72    1.70
  -1  11  -5    7.74    1.74
   1 -11   5    7.66    1.35
   1 -11   5    8.55    1.62
   1 -11   5    7.65    1.56
  -1  11  -5    5.87    1.45
   1 -11   6    2.00    1.25
   1 -11   6    1.57    1.04
  -1  11  -6    3.94    1.46
  -1  11  -6    4.88    1.49
   1 -11   6    4.63    1.33
  -1  11  -7    2.37    0.84
  -1  11  -7    1.37    1.03
   1 -11   7    0.37    0.92
  -1  11  -7    1.92    1.26
  -1  11  -7    1.98    1.35
   1 -11   7    3.22    1.18
  -1  11  -8   81.63    4.59
   1 -11   8   82.75    5.00
  -1  11  -8   82.17    4.88
   1 -11   8   95.33    4.94
  -1  11  -8   86.29    5.27
   1 -11   8   89.96    5.42
   1 -11   8   91.04    5.24
  -1  11  -9    8.60    1.09
   1 -11   9    9.78    1.63
  -1  11  -9    9.45    1.36
  -1  11  -9   11.52    1.99
   1 -11   9   11.17    1.65
   1 -11   9    9.51    1.47
  -1  11 -10   -0.14    0.65
  -1  11 -10    0.45    0.67
   1 -11  10    0.40    0.49
  -1  11 -10   -0.20    1.03
   1 -11  10    0.44    0.74
   1 -11  10    0.36    0.61
  -1  11 -11    1.04    0.53
   1 -11  11    1.71    0.53
  -1  11 -11    2.32    0.75
   1 -11  11    2.40    0.61
   1 -11  11    2.38    0.69
  -1  11 -12    2.47    0.59
  -1  10  12   15.43    1.58
  -1  10  12   14.07    1.66
  -1  10  11   -0.25    0.66
  -1  10  11   -0.46    0.81
   1 -10 -11    0.27    0.70
   1 -10 -11    0.34    0.86
  -1  10  11   -0.17    0.95
  -1  10  10   21.06    2.14
   1 -10 -10   17.23    2.07
   1 -10 -10   17.79    2.29
  -1  10  10   20.38    2.39
   1 -10 -10   18.08    1.83
  -1  10   9   73.58    4.64
  -1  10   9   77.52    5.09
   1 -10  -9   83.43    5.41
   1 -10  -9   80.70    5.04
  -1  10   9   78.20    4.98
   1 -10  -9   82.76    4.76
  -1  10   8   72.15    4.79
  -1  10   8   69.63    4.92
   1 -10  -8   74.68    4.89
   1 -10  -8   81.80    5.39
  -1  10   8   80.03    5.10
  -1  10   7    9.08    1.76
   1 -10  -7   13.29    2.05
  -1  10   6   79.70    4.99
   1 -10  -6   84.13    5.38
  -1  10   6   88.86    5.44
  -1  10   6   80.35    5.27
  -1  10   5  134.90    7.29
  -1  10   5  134.35    7.26
   1 -10  -5  139.27    7.39
   1 -10  -5  141.83    7.18
   1 -10  -5  134.65    6.99
  -1  10   5  134.21    7.39
   1 -10  -4  163.18    9.44
  -1  10   4  144.03    8.45
  -1  10   4  152.29    8.04
   1 -10  -4  160.25    7.96
  -1  10   4  160.31    8.18
  -1  10   4  147.68    7.88
   1 -10  -4  153.17    7.77
   1 -10  -4  162.19    7.79
   1 -10  -4  163.19    7.75
  -1  10   4  151.45    8.02
   1 -10  -3   14.75    2.30
  -1  10   3   10.57    1.79
  -1  10   3    9.99    1.57
   1 -10  -3   11.70    1.54
  -1  10   3   13.88    1.79
  -1  10   3   15.55    1.98
   1 -10  -3   11.62    1.56
  -1  10   3   10.83    1.65
  -1  10   3   16.96    1.97
  -1  10   3   14.74    1.99
  -1  10   2  647.82   27.15
   1 -10  -2  589.90   27.24
   1 -10  -2  617.37   27.44
  -1  10   2  592.09   26.49
   1 -10  -2  651.63   26.06
  -1  10   2  639.94   26.43
   1 -10  -2  677.56   26.17
  -1  10   2  650.44   26.23
   1 -10  -2  668.31   26.07
   1 -10  -2  628.70   25.81
  -1  10   2  645.12   26.47
   1 -10  -1   23.79    2.53
   1 -10  -1   26.02    2.99
  -1  10   1   16.67    2.20
  -1  10   1   26.12    2.54
   1 -10  -1   22.98    2.10
  -1  10   1   25.05    2.41
  -1  10   1   22.64    2.44
   1 -10  -1   21.68    2.09
   1 -10  -1   22.80    2.10
  -1  10   1   22.52    2.27
   1 -10  -1   24.57    2.12
   1 -10   0  218.54   11.66
   1 -10   0  224.14   10.96
  -1  10   0  187.68   10.75
  -1  10   0  230.92   10.83
  -1  10   0  232.79   10.80
  -1  10   0  235.29   10.90
   1 -10   0  234.70   10.30
   1 -10   0  240.51   10.37
  -1  10   0  233.27   10.53
   1 -10   0  224.02   10.31
   1 -10   0  224.16   10.33
   1 -10   0  215.68   10.07
  -1  10  -1    0.64    1.11
   1 -10   1    2.20    1.35
   1 -10   1    1.28    1.04
   1 -10   1    1.82    0.84
  -1  10  -1    1.96    1.17
   1 -10   1    1.98    0.64
   1 -10   1    1.23    0.75
   1 -10   1    1.56    0.87
  -1  10  -1    1.69    1.03
   1 -10   1    0.30    0.75
  -1  10  -2  155.81    8.24
   1 -10   2  166.57    8.67
   1 -10   2  146.41    8.94
  -1  10  -2  169.78    8.25
  -1  10  -2  167.01    8.36
  -1  10  -2  158.00    8.23
   1 -10   2  154.10    7.67
   1 -10   2  157.19    7.88
   1 -10   2  150.22    7.89
   1 -10   2  155.69    7.50
  -1  10  -3    4.88    1.16
   1 -10   3    2.84    1.34
   1 -10   3    3.39    1.63
  -1  10  -3    5.42    1.38
  -1  10  -3    3.40    1.35
  -1  10  -3    4.36    1.33
   1 -10   3    2.62    0.83
  -1  10  -3    3.90    1.25
   1 -10   3    3.51    1.18
  -1  10  -4   36.92    3.18
   1 -10   4   33.52    3.52
  -1  10  -4   46.23    3.77
  -1  10  -4   41.63    3.40
  -1  10  -4   44.90    3.73
  -1  10  -4   46.45    3.66
  -1  10  -4   39.00    3.22
   1 -10   4   43.19    2.94
   1 -10   4   38.40    3.26
   1 -10   5   24.19    2.69
   1 -10   5   20.96    2.89
  -1  10  -5   26.16    2.86
  -1  10  -5   25.45    2.63
  -1  10  -5   28.65    2.70
  -1  10  -5   27.90    3.06
  -1  10  -5   33.95    3.28
   1 -10   5   37.41    2.63
   1 -10   5   31.68    2.96
   1 -10   5   27.59    2.81
   1 -10   5   32.89    2.91
   1 -10   6   46.57    3.80
   1 -10   6   41.76    3.99
  -1  10  -6   46.78    4.03
  -1  10  -6   53.28    4.04
  -1  10  -6   59.97    4.48
   1 -10   6   44.96    3.78
   1 -10   6   48.81    3.71
  -1  10  -7   22.07    2.12
   1 -10   7   22.46    2.59
  -1  10  -7   22.15    2.81
  -1  10  -7   20.87    2.57
   1 -10   7   21.37    2.45
   1 -10   7   23.33    2.68
   1 -10   7   25.53    2.73
  -1  10  -8  230.39   10.80
   1 -10   8  232.15   11.42
   1 -10   8  216.91   11.95
  -1  10  -8  238.49   11.18
  -1  10  -8  258.79   12.50
  -1  10  -8  240.20   11.59
  -1  10  -8  254.53   12.21
   1 -10   8  261.27   11.97
   1 -10   8  231.63   11.71
   1 -10   8  263.40   11.68
  -1  10  -9   64.79    3.88
   1 -10   9   64.42    4.45
   1 -10   9   65.68    4.83
  -1  10  -9   73.86    4.40
   1 -10   9   76.10    4.91
   1 -10   9   75.10    4.65
   1 -10   9   70.46    4.96
  -1  10 -10   18.86    1.85
   1 -10  10   14.49    1.65
  -1  10 -10   15.94    2.35
   1 -10  10   14.97    1.92
   1 -10  10   18.10    1.91
  -1  10 -11   53.56    3.15
  -1  10 -11   57.76    3.52
   1 -10  11   46.51    3.04
  -1  10 -11   56.17    4.10
   1 -10  11   52.03    3.43
   1 -10  11   50.79    3.15
  -1  10 -12    2.97    0.60
   1 -10  12    2.36    0.59
  -1  10 -12    2.39    0.70
   1 -10  12    2.41    0.70
  -1   9  12    8.55    1.31
   1  -9 -12    7.21    1.43
   1  -9 -12    8.49    1.29
  -1   9  12    9.46    1.44
  -1   9  12    8.04    1.46
  -1   9  11   24.98    2.23
  -1   9  11   22.42    2.34
   1  -9 -11   21.64    2.54
   1  -9 -11   20.23    2.18
  -1   9  11   24.52    2.42
   1  -9 -11   22.11    1.98
  -1   9  11   25.01    2.65
   1  -9 -10   89.11    5.85
   1  -9 -10   84.01    5.30
  -1   9  10   85.36    5.35
  -1   9  10   84.90    5.45
   1  -9 -10   91.18    5.01
  -1   9  10   91.45    5.34
   1  -9 -10   86.41    5.45
  -1   9   9    6.20    1.28
  -1   9   9    4.65    1.34
  -1   9   9    6.22    1.45
   1  -9  -9    4.07    1.29
   1  -9  -9    6.58    1.75
   1  -9  -9    5.96    1.38
  -1   9   8   -0.20    1.02
  -1   9   8    0.19    0.92
   1  -9  -8    0.47    1.21
  -1   9   8    0.62    1.06
   1  -9  -8   -0.38    1.02
   1  -9  -8    0.68    1.13
   1  -9  -8    0.45    1.12
  -1   9   7    0.99    1.04
   1  -9  -7    0.36    1.02
  -1   9   7    1.00    1.05
   1  -9  -7    1.31    1.36
   1  -9  -7    1.29    1.27
   1  -9  -7    0.22    1.18
   1  -9  -6   72.64    5.79
  -1   9   6   66.68    4.76
  -1   9   6   69.94    4.41
  -1   9   6   72.12    4.67
   1  -9  -6   68.61    4.69
   1  -9  -6   69.69    4.65
   1  -9  -6   65.75    4.57
  -1   9   5  329.19   16.24
   1  -9  -5  354.59   17.43
  -1   9   5  365.20   15.88
   1  -9  -5  356.95   15.84
   1  -9  -5  379.71   16.02
  -1   9   5  357.24   15.90
   1  -9  -5  367.70   15.94
   1  -9  -5  347.62   15.77
  -1   9   5  387.29   15.98
  -1   9   5  374.04   16.07
   1  -9  -5  361.87   15.55
  -1   9   4   11.55    1.85
   1  -9  -4   17.40    2.44
  -1   9   4   15.45    1.90
  -1   9   4   15.01    1.88
   1  -9  -4   14.35    1.75
   1  -9  -4   13.51    1.68
  -1   9   4   16.08    1.84
   1  -9  -4   16.69    1.90
   1  -9  -4   13.96    1.59
  -1   9   4   16.13    1.93
   1  -9  -4   14.25    1.69
  -1   9   3    0.21    0.68
   1  -9  -3   -0.25    0.79
  -1   9   3    0.95    0.80
  -1   9   3   -0.16    0.65
   1  -9  -3    0.42    0.90
  -1   9   3   -0.14    0.77
   1  -9  -3   -0.13    0.75
   1  -9  -3    0.51    0.69
  -1   9   3    0.16    0.78
  -1   9   3    1.01    0.79
  -1   9   3    3.00    1.03
   1  -9  -2  199.31   10.54
  -1   9   2  227.58   10.54
   1  -9  -2  212.89   10.71
  -1   9   2  202.37   10.09
   1  -9  -2  219.15    9.67
  -1   9   2  211.25    9.74
   1  -9  -2  207.85    9.61
  -1   9   2  222.32   10.02
   1  -9  -2  232.51    9.75
   1  -9  -2  201.96    9.43
  -1   9   2  212.17    9.96
   1  -9  -1  193.50    9.59
  -1   9   1  189.93    9.47
   1  -9  -1  202.88   10.16
  -1   9   1  171.34    9.30
  -1   9   1  205.84    9.29
   1  -9  -1  208.47    8.92
  -1   9   1  185.68    9.23
  -1   9   1  194.75    9.37
   1  -9  -1  190.98    8.85
   1  -9  -1  188.99    8.72
   1  -9  -1  197.86    8.87
  -1   9   1  196.48    9.10
   1  -9  -1  191.24    8.81
   1  -9   0    8.96    1.39
  -1   9   0    9.54    1.37
   1  -9   0    8.02    1.72
  -1   9   0    8.91    1.51
  -1   9   0   11.96    1.66
   1  -9   0    8.79    1.29
  -1   9   0    8.59    1.44
   1  -9   0   10.03    1.34
   1  -9   0   10.99    1.28
   1  -9   0    7.86    1.21
  -1   9   0    8.98    1.45
   1  -9   0   10.95    1.38
   1  -9   1   73.49    4.75
   1  -9   1   77.25    5.36
  -1   9  -1   68.46    4.74
  -1   9  -1   76.93    4.60
   1  -9   1   78.60    4.30
  -1   9  -1   71.56    4.56
   1  -9   1   77.96    4.15
   1  -9   1   70.62    4.28
   1  -9   1   75.28    4.34
  -1   9  -2  341.12   14.73
   1  -9   2  317.64   14.28
   1  -9   2  308.56   15.29
   1  -9   2  304.65   14.77
  -1   9  -2  341.35   14.79
  -1   9  -2  336.96   14.69
  -1   9  -2  335.02   14.70
  -1   9  -2  340.11   14.55
  -1   9  -2  349.64   14.82
   1  -9   2  330.38   13.98
   1  -9   2  319.24   14.26
   1  -9   2  330.05   14.35
  -1   9  -3  142.91    7.30
   1  -9   3  125.96    7.53
   1  -9   3  114.09    7.66
  -1   9  -3  152.83    7.67
  -1   9  -3  130.31    7.26
  -1   9  -3  145.52    7.25
  -1   9  -3  140.28    7.39
   1  -9   3  143.03    7.21
   1  -9   3  148.09    6.83
   1  -9   3  141.85    7.10
  -1   9  -4   29.16    2.65
   1  -9   4   32.38    3.21
  -1   9  -4   31.25    2.83
  -1   9  -4   31.95    3.09
  -1   9  -4   36.82    3.09
  -1   9  -4   34.56    3.19
  -1   9  -4   35.11    2.88
   1  -9   4   34.85    2.92
   1  -9   4   34.08    2.80
   1  -9   4   27.91    2.35
   1  -9   4   31.00    2.77
  -1   9  -5  340.10   15.71
   1  -9   5  328.69   16.34
  -1   9  -5  367.47   16.39
  -1   9  -5  367.99   15.77
  -1   9  -5  372.96   16.21
  -1   9  -5  379.15   16.60
   1  -9   5  345.91   15.91
   1  -9   5  368.96   15.46
  -1   9  -6  199.14   10.45
   1  -9   6  227.11   11.54
   1  -9   6  209.32   10.86
  -1   9  -6  245.54   11.28
  -1   9  -6  249.10   11.54
   1  -9   6  224.71   11.00
   1  -9   6  231.25   11.02
  -1   9  -7   23.85    2.28
   1  -9   7   31.52    3.00
   1  -9   7   26.03    3.02
  -1   9  -7   27.56    2.85
  -1   9  -7   29.45    3.17
  -1   9  -7   23.11    2.93
   1  -9   7   29.31    3.01
   1  -9   7   25.07    2.77
  -1   9  -8  102.25    5.43
  -1   9  -8   88.27    5.51
   1  -9   8   92.74    5.90
  -1   9  -8  100.21    6.70
  -1   9  -8  102.25    6.05
  -1   9  -8   98.59    6.42
   1  -9   8  106.06    6.40
   1  -9   8  103.92    6.11
   1  -9   8  108.14    6.35
  -1   9  -9    6.22    1.04
   1  -9   9    4.02    1.27
   1  -9   9    3.89    1.29
  -1   9  -9    5.22    1.21
  -1   9  -9    4.79    1.85
  -1   9  -9    5.23    1.69
   1  -9   9    4.69    1.41
   1  -9   9    4.99    1.30
   1  -9   9    4.20    1.39
  -1   9 -10    8.51    1.38
  -1   9 -10    9.92    2.04
   1  -9  10    9.63    1.74
   1  -9  10    7.11    1.49
   1  -9  10    6.57    1.32
   1  -9  11    5.72    1.11
  -1   9 -11    4.47    0.95
  -1   9 -11    4.45    1.53
   1  -9  11    7.45    1.17
   1  -9  11    5.54    1.18
   1  -9  11    5.48    1.35
  -1   9 -12   11.19    1.22
   1  -9  12   11.83    1.33
  -1   9 -12   16.74    2.01
   1  -9  12   15.47    1.55
   1  -9  13    0.79    0.42
  -1   8  13   15.17    1.58
  -1   8  13   14.93    1.72
   1  -8 -13   13.92    1.83
   1  -8 -12   13.73    1.63
  -1   8  12   14.06    1.77
   1  -8 -12   13.47    2.00
   1  -8 -12    8.26    1.43
  -1   8  12   10.25    1.68
   1  -8 -12   10.04    1.67
  -1   8  11   18.11    2.01
  -1   8  11   19.59    2.35
  -1   8  11   18.89    2.24
   1  -8 -11   20.50    2.30
   1  -8 -11   20.77    2.67
   1  -8 -11   17.12    1.87
   1  -8 -11   16.26    2.32
  -1   8  10    1.47    0.99
   1  -8 -10    0.78    1.08
  -1   8  10    4.03    1.42
  -1   8  10    1.85    1.18
   1  -8 -10    1.27    1.29
   1  -8 -10    0.23    1.26
   1  -8 -10    0.31    0.81
  -1   8   9  124.50    7.00
   1  -8  -9  116.35    6.76
  -1   8   9  115.61    6.86
   1  -8  -9  122.15    7.40
   1  -8  -9  110.34    7.13
   1  -8  -9  134.63    6.67
  -1   8   9  119.17    6.74
  -1   8   8  316.37   14.70
   1  -8  -8  340.52   14.78
   1  -8  -8  327.65   15.24
   1  -8  -8  309.23   15.10
  -1   8   8  343.87   14.86
   1  -8  -8  312.69   15.17
  -1   8   7   37.17    3.18
   1  -8  -7   42.12    3.60
   1  -8  -7   43.56    3.31
  -1   8   7   43.57    3.45
   1  -8  -7   40.95    3.56
  -1   8   7   46.63    3.48
   1  -8  -7   47.21    3.74
   1  -8  -6   60.03    4.91
   1  -8  -6   57.92    4.07
  -1   8   6   60.46    3.84
  -1   8   6   57.61    3.78
  -1   8   6   61.37    4.05
   1  -8  -6   55.02    3.99
   1  -8  -6   53.80    4.00
   1  -8  -5    0.83    0.91
  -1   8   5    0.19    0.62
  -1   8   5    0.96    0.91
   1  -8  -5    0.16    0.88
  -1   8   5    0.61    0.97
  -1   8   5    0.88    0.72
   1  -8  -5    0.15    0.76
   1  -8  -5   -0.15    0.76
   1  -8  -5    0.16    0.82
   1  -8  -5   -0.12    0.67
  -1   8   5    0.15    0.69
   1  -8  -4    3.70    1.19
  -1   8   4    2.66    0.97
  -1   8   4    2.92    1.00
   1  -8  -4    1.94    0.78
  -1   8   4    3.13    0.99
  -1   8   4    3.00    0.85
   1  -8  -4    4.39    1.05
  -1   8   4    2.49    1.00
   1  -8  -4    2.74    0.85
  -1   8   4    1.76    0.85
   1  -8  -4    1.49    0.69
   1  -8  -4    3.00    0.90
   1  -8  -3  114.39    6.67
  -1   8   3  124.62    6.47
   1  -8  -3  106.33    6.28
  -1   8   3  101.76    5.83
   1  -8  -3  125.53    5.81
   1  -8  -3  120.84    5.79
  -1   8   3  119.37    6.09
  -1   8   3  109.12    5.79
  -1   8   3  112.48    5.83
  -1   8   3  116.16    6.00
   1  -8  -3  115.75    5.70
  -1   8   3  113.69    5.94
  -1   8   2  106.38    5.82
   1  -8  -2  101.82    5.96
   1  -8  -2  106.15    6.06
  -1   8   2   98.65    5.62
  -1   8   2  100.89    5.29
  -1   8   2  115.98    5.78
  -1   8   2  110.12    5.55
   1  -8  -2  108.02    5.28
   1  -8  -2   97.68    5.08
  -1   8   2  106.91    5.52
  -1   8   1    6.04    1.18
  -1   8   1    7.80    1.19
   1  -8  -1    7.20    1.26
  -1   8   1    6.74    1.31
   1  -8  -1    7.86    1.49
   1  -8  -1    6.06    1.01
  -1   8   1    6.21    0.98
  -1   8   1    7.29    1.26
  -1   8   1    5.90    1.18
   1  -8  -1    5.89    1.01
  -1   8   1    7.85    1.32
   1  -8  -1    4.66    0.86
   1  -8  -1    8.08    1.14
   1  -8  -1    5.85    1.00
   1  -8   0   77.35    4.40
  -1   8   0   81.43    4.71
   1  -8   0   67.67    4.72
   1  -8   0   74.30    4.04
  -1   8   0   70.46    4.37
   1  -8   0   76.89    4.09
  -1   8   0   80.83    4.45
  -1   8   0   78.71    4.43
   1  -8   0   73.03    3.93
   1  -8   0   72.94    4.06
  -1   8   0   75.82    4.19
   1  -8   0   74.60    4.09
   1  -8   1  294.93   13.08
   1  -8   1  310.38   13.15
   1  -8   1  311.03   14.09
  -1   8  -1  279.84   13.54
  -1   8  -1  318.64   13.56
  -1   8  -1  308.77   13.47
  -1   8  -1  325.35   13.48
  -1   8  -1  324.05   13.51
   1  -8   1  311.58   12.92
   1  -8   1  298.31   13.11
   1  -8   1  305.08   13.13
   1  -8   2   21.02    2.45
   1  -8   2   20.08    1.87
   1  -8   2   18.73    2.06
  -1   8  -2   18.74    1.98
  -1   8  -2   16.29    1.90
  -1   8  -2   23.74    2.14
  -1   8  -2   16.83    1.92
   1  -8   2   16.81    1.71
   1  -8   2   17.80    1.76
   1  -8   2   17.05    1.58
   1  -8   2   15.64    1.73
  -1   8  -3  218.54   10.00
   1  -8   3  203.39    9.84
  -1   8  -3  181.96    9.89
   1  -8   3  199.98   10.51
   1  -8   3  213.64   10.30
  -1   8  -3  217.11   10.11
  -1   8  -3  218.05   10.24
  -1   8  -3  222.38    9.93
  -1   8  -3  215.35   10.26
  -1   8  -3  216.38   10.03
   1  -8   3  225.69    9.60
   1  -8   3  212.49    9.78
   1  -8   3  233.43   10.02
  -1   8  -4  717.65   30.11
   1  -8   4  718.75   30.69
  -1   8  -4  727.49   30.20
  -1   8  -4  768.19   30.79
  -1   8  -4  763.33   30.16
  -1   8  -4  746.07   30.48
  -1   8  -4  767.77   30.67
   1  -8   4  724.35   30.18
   1  -8   4  767.54   30.33
  -1   8  -5   18.16    1.99
   1  -8   5   21.42    2.54
  -1   8  -5   20.20    2.44
  -1   8  -5   20.41    2.32
   1  -8   5   19.13    2.24
  -1   8  -6   30.26    2.64
   1  -8   6   35.92    3.35
  -1   8  -6   27.70    2.47
   1  -8   6   29.53    2.91
  -1   8  -6   37.24    3.15
  -1   8  -6   34.40    3.25
  -1   8  -6   38.11    3.47
  -1   8  -6   35.08    3.27
   1  -8   6   32.99    2.86
   1  -8   6   30.45    2.99
  -1   8  -7  209.99    9.42
   1  -8   7  187.78   10.26
   1  -8   7  191.18   10.00
  -1   8  -7  181.65    9.56
  -1   8  -7  223.14   10.67
  -1   8  -7  208.24   10.14
  -1   8  -7  204.34   10.64
   1  -8   7  203.87   10.29
   1  -8   7  195.60    9.91
  -1   8  -7  210.61   10.58
  -1   8  -8    9.59    1.34
  -1   8  -8    8.40    1.50
   1  -8   8    7.69    1.74
  -1   8  -8   16.24    2.08
  -1   8  -8   16.26    2.38
  -1   8  -8   10.65    2.22
   1  -8   8    9.74    1.95
  -1   8  -8   12.11    2.19
  -1   8  -9   33.78    2.50
   1  -8   9   28.35    2.99
  -1   8  -9   35.88    2.90
   1  -8   9   26.95    2.89
  -1   8  -9   34.90    3.45
  -1   8  -9   35.70    3.71
   1  -8   9   34.96    3.33
   1  -8   9   39.21    3.40
   1  -8   9   33.98    3.37
  -1   8  -9   38.85    3.74
  -1   8 -10    8.08    1.37
  -1   8 -10    5.25    1.39
  -1   8 -10    8.06    2.12
   1  -8  10    3.72    1.52
   1  -8  10    5.30    1.42
   1  -8  10    6.92    1.77
  -1   8 -10    6.75    1.85
  -1   8 -11   64.78    3.89
   1  -8  11   62.61    3.99
  -1   8 -11   65.78    5.00
   1  -8  11   68.44    4.70
   1  -8  11   61.67    4.17
   1  -8  11   58.45    4.29
   1  -8  11   62.22    3.95
   1  -8  12    2.05    0.80
  -1   8 -12    2.93    0.75
  -1   8 -12    3.30    1.37
   1  -8  12    2.84    1.00
   1  -8  12    2.47    0.82
   1  -8  12    4.12    1.28
  -1   8 -13   29.38    2.10
  -1   8 -13   29.50    2.36
   1  -8  13   24.76    1.86
   1  -8  14    2.41    0.51
   1  -7 -14    7.18    1.30
  -1   7  14    9.84    1.35
  -1   7  13    5.66    1.36
   1  -7 -13    3.54    0.95
  -1   7  13    6.01    1.15
   1  -7 -13    5.25    1.36
  -1   7  13    3.91    1.20
   1  -7 -13    6.99    1.42
  -1   7  13    6.08    1.21
   1  -7 -12    7.96    1.91
   1  -7 -12    6.98    1.40
  -1   7  12    8.80    1.65
  -1   7  12    8.79    1.54
   1  -7 -12    7.72    1.69
  -1   7  12   10.28    1.69
  -1   7  11    4.92    1.24
   1  -7 -11    4.37    1.28
   1  -7 -11    4.10    1.61
  -1   7  11    4.75    1.41
  -1   7  11    2.89    1.34
   1  -7 -11    6.31    1.25
   1  -7 -11    2.88    1.39
  -1   7  11    5.79    1.50
  -1   7  10   14.20    1.81
   1  -7 -10   12.75    2.34
   1  -7 -10   12.82    1.98
  -1   7  10   16.43    2.11
  -1   7  10   15.59    2.31
  -1   7  10   18.15    2.10
  -1   7  10   13.32    2.05
   1  -7 -10   13.91    1.83
  -1   7   9  179.16    8.65
   1  -7  -9  180.28    9.53
   1  -7  -9  177.56    8.88
  -1   7   9  166.19    8.97
  -1   7   9  172.86    8.95
  -1   7   9  188.83    8.91
   1  -7  -9  159.89    9.22
   1  -7  -9  173.08    8.53
   1  -7  -9  162.83    9.37
  -1   7   9  171.50    8.85
   1  -7  -8  186.25   10.99
  -1   7   8  209.08    9.70
  -1   7   8  211.99    9.59
  -1   7   8  195.79    9.90
   1  -7  -8  211.52   10.41
   1  -7  -8  220.61    9.92
  -1   7   8  220.22    9.96
   1  -7  -8  178.28   10.15
  -1   7   8  190.64    9.65
   1  -7  -8  197.44   10.32
   1  -7  -8  192.57   10.25
  -1   7   7    3.14    1.07
   1  -7  -7    4.97    1.50
  -1   7   7    5.10    1.15
  -1   7   7    6.32    1.14
   1  -7  -7    4.60    1.39
  -1   7   7    6.21    1.38
   1  -7  -7    4.07    1.15
   1  -7  -7    4.60    1.38
   1  -7  -7    3.64    1.35
   1  -7  -7    3.43    1.30
  -1   7   6  175.77    8.65
  -1   7   6  178.65    8.57
  -1   7   6  187.88    8.58
   1  -7  -6  193.08    8.57
   1  -7  -6  183.54    8.87
  -1   7   6  172.62    8.52
  -1   7   6  177.67    8.68
   1  -7  -6  179.94    8.88
  -1   7   6  191.26    8.83
   1  -7  -6  175.31    8.89
   1  -7  -6  178.83    8.90
   1  -7  -5  335.44   15.57
   1  -7  -5  335.80   15.22
  -1   7   5  354.52   14.58
  -1   7   5  313.96   14.09
  -1   7   5  334.29   14.33
   1  -7  -5  329.33   14.38
  -1   7   5  346.80   14.36
  -1   7   5  317.33   14.31
   1  -7  -5  335.11   14.41
   1  -7  -5  351.61   14.56
   1  -7  -5  320.85   13.99
   1  -7  -5  343.81   14.46
   1  -7  -4   50.73    3.81
   1  -7  -4   48.86    3.56
  -1   7   4   52.24    3.21
  -1   7   4   53.46    3.23
   1  -7  -4   44.97    2.99
  -1   7   4   43.25    3.01
  -1   7   4   47.83    2.99
   1  -7  -4   43.87    3.03
   1  -7  -4   49.17    3.08
  -1   7   4   45.19    3.03
  -1   7   4   47.51    3.14
   1  -7  -4   44.72    2.85
  -1   7   3   94.29    5.14
   1  -7  -3   93.26    5.50
   1  -7  -3   84.09    5.13
   1  -7  -3   97.63    4.81
  -1   7   3   95.29    5.02
  -1   7   3   94.73    4.94
  -1   7   3   94.11    4.84
   1  -7  -3   95.81    4.72
  -1   7   3   91.03    4.79
   1  -7  -3   95.30    4.67
  -1   7   3   89.13    4.88
  -1   7   3   94.21    4.82
   1  -7  -2  156.39    7.40
  -1   7   2  142.16    7.02
  -1   7   2  157.65    6.88
  -1   7   2  168.02    7.12
  -1   7   2  136.90    6.61
   1  -7  -2  136.72    6.49
  -1   7   2  154.29    6.88
   1  -7  -2  135.04    6.42
   1  -7  -2  129.61    6.42
   1  -7  -1   98.33    5.15
  -1   7   1   93.92    5.00
   1  -7  -1   99.53    5.41
  -1   7   1   98.60    4.59
  -1   7   1   95.73    4.93
  -1   7   1   93.51    4.99
  -1   7   1   90.32    4.64
   1  -7  -1   93.97    4.66
  -1   7   1   94.40    4.94
  -1   7   1   95.97    4.85
   1  -7  -1   96.57    4.66
   1  -7  -1   90.07    4.62
   1  -7  -1   94.65    4.61
  -1   7   0   26.52    2.09
   1  -7   0   25.35    2.03
   1  -7   0   22.57    2.30
  -1   7   0   26.13    2.14
  -1   7   0   28.77    2.16
  -1   7   0   23.68    2.05
  -1   7   0   24.42    2.10
   1  -7   0   24.24    1.89
   1  -7   0   26.73    1.94
  -1   7   0   22.87    1.92
   1  -7   0   25.66    1.82
   1  -7   1   17.96    1.57
   1  -7   1   17.82    2.10
   1  -7   1   18.54    1.65
  -1   7  -1   21.12    2.02
  -1   7  -1   18.71    1.81
  -1   7  -1   20.77    1.92
  -1   7  -1   18.71    1.88
  -1   7  -1   21.41    1.94
   1  -7   1   19.33    1.67
   1  -7   1   19.76    1.59
   1  -7   1   19.09    1.60
   1  -7   1   21.03    1.74
   1  -7   2   90.29    4.51
   1  -7   2  101.25    5.02
  -1   7  -2   88.14    5.13
   1  -7   2  104.69    5.66
  -1   7  -2   99.10    5.26
  -1   7  -2  103.12    5.12
  -1   7  -2  100.13    5.21
   1  -7   2   88.00    4.80
   1  -7   2   97.85    5.00
   1  -7   2   97.49    4.77
  -1   7  -3   67.72    3.88
   1  -7   3   62.30    3.83
  -1   7  -3   65.43    4.03
   1  -7   3   60.67    4.06
  -1   7  -3   66.90    3.86
  -1   7  -3   67.14    4.10
  -1   7  -3   67.99    4.17
  -1   7  -3   64.85    3.99
   1  -7   3   58.74    3.70
  -1   7  -4   10.61    1.35
   1  -7   4    9.47    1.48
   1  -7   4    9.32    1.55
  -1   7  -4    8.05    1.12
  -1   7  -4    6.99    1.30
  -1   7  -4   10.42    1.39
  -1   7  -4    9.87    1.47
  -1   7  -4   11.23    1.73
  -1   7  -4   11.08    1.46
   1  -7   4   10.26    1.47
  -1   7  -4    9.33    1.51
  -1   7  -5   27.67    2.43
   1  -7   5   38.07    3.12
  -1   7  -5   26.70    2.33
  -1   7  -5   39.86    3.15
  -1   7  -5   39.67    3.27
  -1   7  -5   35.94    2.92
  -1   7  -5   36.73    3.05
   1  -7   5   36.21    2.74
   1  -7   5   37.27    2.94
  -1   7  -6    1.60    0.74
   1  -7   6    0.91    0.89
   1  -7   6   -0.21    1.08
  -1   7  -6    1.52    0.74
  -1   7  -6    1.26    0.92
  -1   7  -6    1.10    1.19
  -1   7  -6    2.44    1.20
  -1   7  -6    1.45    1.04
   1  -7   6    2.03    1.04
   1  -7   6    2.00    1.23
  -1   7  -7    0.78    0.58
   1  -7   7    0.59    0.91
  -1   7  -7    0.71    0.73
  -1   7  -7    1.34    1.20
  -1   7  -7    1.48    1.31
  -1   7  -7    2.05    1.19
   1  -7   7    2.57    1.08
  -1   7  -7    0.23    1.28
  -1   7  -8  324.67   13.89
   1  -7   8  305.00   14.64
  -1   7  -8  328.05   14.29
  -1   7  -8  312.28   14.66
  -1   7  -8  336.62   15.67
  -1   7  -8  338.82   15.25
   1  -7   8  310.15   14.96
  -1   7  -8  318.05   15.42
   1  -7   8  335.17   15.04
  -1   7  -9   40.77    2.86
   1  -7   9   34.79    3.37
   1  -7   9   42.46    2.94
   1  -7   9   45.03    3.69
  -1   7  -9   46.77    3.38
  -1   7  -9   53.46    4.12
  -1   7  -9   48.63    4.35
   1  -7   9   48.65    3.93
  -1   7  -9   50.83    4.40
   1  -7   9   47.86    4.03
  -1   7 -10   72.78    4.49
  -1   7 -10   71.76    5.61
  -1   7 -10   78.27    5.81
   1  -7  10   71.77    5.28
   1  -7  10   75.24    5.10
  -1   7 -11    7.21    1.26
   1  -7  11    6.67    1.34
  -1   7 -11    8.29    1.95
  -1   7 -11    5.87    1.80
   1  -7  11    7.21    1.53
   1  -7  11    6.69    1.40
   1  -7  11    7.45    1.82
  -1   7 -12   53.69    3.54
  -1   7 -12   47.38    3.09
   1  -7  12   47.75    3.29
  -1   7 -12   52.74    4.15
  -1   7 -12   57.97    4.62
   1  -7  12   50.97    3.96
   1  -7  12   50.88    3.48
   1  -7  12   49.88    3.65
  -1   7 -13    1.42    0.69
   1  -7  13    1.96    0.66
  -1   7 -13    1.39    0.87
   1  -7  13   -0.13    0.78
   1  -7  13    0.49    0.93
   1  -7  13    0.39    0.49
   1  -7  14   -0.16    0.50
  -1   7 -14    0.08    0.40
  -1   6  14   -0.62    0.98
   1  -6 -14   -0.34    0.90
  -1   6  14    0.14    0.72
   1  -6 -14   -1.06    1.01
  -1   6  14    0.15    0.77
  -1   6  13   35.80    2.77
   1  -6 -13   36.53    3.39
   1  -6 -13   27.96    2.61
  -1   6  13   35.89    3.20
   1  -6 -13   38.95    3.33
  -1   6  13   41.12    3.31
  -1   6  13   33.89    2.98
  -1   6  12    3.67    1.27
   1  -6 -12    4.54    1.66
   1  -6 -12    4.84    1.38
  -1   6  12    6.05    1.67
   1  -6 -12    6.31    1.72
  -1   6  12    4.75    1.52
  -1   6  12    4.36    1.32
  -1   6  11   34.73    2.70
  -1   6  11   30.87    2.99
   1  -6 -11   33.58    3.07
  -1   6  11   30.28    3.25
   1  -6 -11   28.12    3.38
  -1   6  11   32.50    3.14
   1  -6 -11   29.89    3.34
   1  -6 -11   38.78    2.88
  -1   6  10   28.34    2.42
  -1   6  10   24.82    2.35
  -1   6  10   29.53    2.86
   1  -6 -10   26.16    3.18
  -1   6  10   26.79    2.96
   1  -6 -10   25.86    2.72
  -1   6  10   28.29    2.88
  -1   6  10   24.83    2.53
   1  -6 -10   26.13    2.46
  -1   6   9    2.90    1.11
  -1   6   9    2.89    0.86
  -1   6   9    4.24    0.98
  -1   6   9    2.64    1.16
   1  -6  -9    2.62    1.41
   1  -6  -9    1.08    0.99
  -1   6   9    2.87    1.44
   1  -6  -9    3.54    1.19
  -1   6   9    2.89    1.17
   1  -6  -9    0.49    1.26
   1  -6  -9    4.01    1.64
   1  -6  -8  104.57    6.80
  -1   6   8  102.62    5.55
  -1   6   8  105.01    5.62
  -1   6   8  101.79    6.00
   1  -6  -8  102.09    5.76
   1  -6  -8  109.22    6.38
  -1   6   8  114.47    6.05
   1  -6  -8   88.01    6.11
   1  -6  -8  104.13    6.37
  -1   6   8  100.86    5.86
   1  -6  -8  110.00    5.67
   1  -6  -8   93.98    6.20
  -1   6   8  107.69    5.83
  -1   6   7   49.00    3.31
   1  -6  -7   56.79    4.26
  -1   6   7   55.73    3.46
  -1   6   7   49.60    3.50
   1  -6  -7   52.24    3.74
   1  -6  -7   51.58    3.40
   1  -6  -7   51.99    3.86
  -1   6   7   52.44    3.52
   1  -6  -7   57.08    3.98
  -1   6   7   48.65    3.42
   1  -6  -7   52.80    3.93
  -1   6   6    2.94    0.90
  -1   6   6    1.53    0.68
  -1   6   6    1.97    0.66
   1  -6  -6    2.32    1.01
  -1   6   6    1.93    0.75
  -1   6   6    2.45    0.91
   1  -6  -6    1.26    0.73
  -1   6   6    0.95    0.83
  -1   6   6    1.30    0.73
   1  -6  -6    1.56    0.88
   1  -6  -6    0.31    0.90
   1  -6  -6    1.39    0.96
  -1   6   5   27.85    2.19
   1  -6  -5   29.55    2.69
   1  -6  -5   33.65    2.52
  -1   6   5   22.76    2.00
  -1   6   5   29.63    2.18
   1  -6  -5   29.18    2.30
   1  -6  -5   29.77    2.10
  -1   6   5   26.35    2.14
   1  -6  -5   25.61    2.19
  -1   6   5   26.26    2.18
  -1   6   5   28.96    2.28
  -1   6   5   24.66    2.15
   1  -6  -5   29.28    2.31
   1  -6  -5   25.31    1.93
   1  -6  -5   29.22    2.30
   1  -6  -4   36.52    2.78
  -1   6   4   34.84    2.49
   1  -6  -4   35.62    2.84
  -1   6   4   36.13    2.33
  -1   6   4   37.85    2.50
  -1   6   4   37.79    2.50
  -1   6   4   37.15    2.51
   1  -6  -4   32.17    2.33
  -1   6   4   33.51    2.29
  -1   6   4   34.97    2.44
   1  -6  -4   30.67    2.16
   1  -6  -4   35.17    2.39
   1  -6  -3   63.73    3.78
  -1   6   3   56.86    3.47
  -1   6   3   68.28    3.39
   1  -6  -3   74.04    4.05
   1  -6  -3   54.32    3.19
  -1   6   3   60.63    3.30
  -1   6   3   53.69    3.25
  -1   6   3   59.89    3.37
  -1   6   3   64.78    3.51
   1  -6  -3   51.86    3.04
  -1   6   3   52.79    3.20
   1  -6  -3   57.22    3.12
  -1   6   3   59.22    3.39
   1  -6  -2    3.12    0.89
  -1   6   2    1.77    0.69
  -1   6   2    5.35    0.99
   1  -6  -2    3.40    1.13
  -1   6   2    2.87    0.62
   1  -6  -2    3.95    1.00
  -1   6   2    2.18    0.74
  -1   6   2    3.56    0.85
  -1   6   2    2.38    0.83
   1  -6  -2    2.03    0.65
  -1   6   2    3.89    0.90
   1  -6  -2    2.07    0.67
  -1   6   1   13.83    1.42
   1  -6  -1   13.97    1.45
   1  -6  -1   14.57    1.38
   1  -6  -1   14.92    1.80
  -1   6   1   15.26    1.26
  -1   6   1   15.85    1.53
  -1   6   1   16.50    1.62
  -1   6   1   14.74    1.44
   1  -6  -1   14.48    1.27
  -1   6   1   16.86    1.51
   1  -6  -1   15.82    1.29
  -1   6   1   16.14    1.49
  -1   6   0  381.65   14.46
   1  -6   0  326.25   14.21
  -1   6   0  334.84   14.06
  -1   6   0  360.77   14.41
  -1   6   0  350.77   14.37
   1  -6   0  379.41   14.09
   1  -6   0  349.28   14.10
   1  -6   1    0.61    0.48
  -1   6  -1    0.71    0.52
   1  -6   1    0.25    0.59
   1  -6   1    1.15    0.84
  -1   6  -1   -0.29    0.68
  -1   6  -1    0.93    0.77
  -1   6  -1    0.10    0.76
   1  -6   1    0.25    0.61
   1  -6   1    0.73    0.54
   1  -6   2  404.77   16.88
  -1   6  -2  438.58   16.89
   1  -6   2  406.93   17.31
   1  -6   2  397.60   17.78
  -1   6  -2  448.82   17.66
  -1   6  -2  452.90   17.74
  -1   6  -2  438.66   17.75
  -1   6  -2  436.82   17.47
   1  -6   2  418.83   17.28
   1  -6   3   15.11    0.94
  -1   6  -3   19.62    1.69
   1  -6   3   13.92    1.57
  -1   6  -3   19.73    1.44
   1  -6   3   12.02    1.60
  -1   6  -3   12.49    1.59
  -1   6  -3   12.75    1.61
  -1   6  -3   16.96    1.64
  -1   6  -3   15.08    1.67
  -1   6  -4    3.52    0.81
  -1   6  -4    3.66    0.96
   1  -6   4    2.24    0.95
   1  -6   4    2.40    1.08
  -1   6  -4    2.93    0.73
   1  -6   4    2.31    0.98
   1  -6   4    2.32    0.92
  -1   6  -4    1.99    0.90
  -1   6  -4    2.70    0.86
  -1   6  -4    2.77    1.07
  -1   6  -4    2.50    1.05
  -1   6  -4    3.62    1.12
   1  -6   4    2.51    0.91
  -1   6  -5    1.80    0.67
  -1   6  -5    1.81    0.71
   1  -6   5   -0.17    0.79
   1  -6   5    0.86    0.93
   1  -6   5    2.16    1.01
  -1   6  -5    1.32    0.94
  -1   6  -5    1.96    1.02
  -1   6  -5    1.42    0.99
  -1   6  -5    0.97    0.96
  -1   6  -5    1.51    0.99
   1  -6   5    2.28    0.99
  -1   6  -6   54.88    3.70
   1  -6   6   61.90    4.18
  -1   6  -6   61.90    3.95
  -1   6  -6   73.60    4.36
  -1   6  -6   75.96    4.58
   1  -6   6   63.92    4.18
  -1   6  -6   71.40    4.69
  -1   6  -6   66.40    4.46
  -1   6  -6   64.51    4.40
   1  -6   6   62.68    4.19
  -1   6  -7    5.71    1.00
   1  -6   7    4.16    1.36
   1  -6   7    7.94    1.55
  -1   6  -7    6.61    1.20
  -1   6  -7    6.53    1.24
   1  -6   7    6.72    1.58
  -1   6  -7    8.02    1.70
  -1   6  -7    5.13    1.58
  -1   6  -7    8.24    1.72
   1  -6   7    6.43    1.47
  -1   6  -7    7.98    1.77
  -1   6  -8   14.21    1.47
   1  -6   8   14.56    2.17
  -1   6  -8   15.99    2.04
   1  -6   8   11.24    1.82
  -1   6  -8   13.05    1.64
  -1   6  -8    8.07    1.81
   1  -6   8   10.50    1.98
  -1   6  -8   13.80    2.28
  -1   6  -8   14.23    2.29
   1  -6   8   11.60    2.02
  -1   6  -8   15.50    2.38
  -1   6  -9    1.40    0.85
   1  -6   9    3.40    1.18
   1  -6   9    3.30    1.30
   1  -6   9    0.75    0.65
  -1   6  -9    1.96    1.30
  -1   6  -9    2.04    1.54
   1  -6   9    0.68    1.24
  -1   6  -9    4.26    1.63
  -1   6  -9    0.28    1.40
   1  -6   9    1.64    1.40
  -1   6 -10  100.57    5.51
   1  -6  10   85.36    4.98
  -1   6 -10   93.72    6.68
   1  -6  10  100.17    6.11
  -1   6 -10  112.61    7.23
  -1   6 -10  109.11    7.02
   1  -6  10  102.59    6.39
  -1   6 -11   17.42    1.86
   1  -6  11   14.87    2.00
   1  -6  11   16.63    1.68
  -1   6 -11   22.07    2.94
   1  -6  11   22.37    2.74
   1  -6  11   19.19    2.34
  -1   6 -11   19.03    2.91
   1  -6  12    6.62    1.31
  -1   6 -12    6.89    1.14
  -1   6 -12    5.89    1.62
   1  -6  12    8.61    1.78
   1  -6  12    6.83    1.28
   1  -6  12    9.39    1.66
  -1   6 -13    0.64    0.57
   1  -6  13    0.24    0.63
  -1   6 -13    0.33    0.83
   1  -6  13    0.99    0.72
   1  -6  13    0.56    0.94
   1  -6  14   10.11    1.18
  -1   6 -14   13.66    1.27
   1  -6  14    9.45    1.51
   1  -6  14   11.43    1.26
   1  -5 -14    0.19    0.93
  -1   5  14   -0.18    0.99
   1  -5 -14   -0.55    1.06
  -1   5  14    0.97    0.92
  -1   5  14    0.17    0.91
  -1   5  13    3.65    0.83
   1  -5 -13    4.55    1.53
  -1   5  13    1.51    1.30
   1  -5 -13    0.83    1.15
  -1   5  13    3.32    1.25
  -1   5  13    3.07    1.36
   1  -5 -13    3.04    1.34
  -1   5  12    4.71    1.06
   1  -5 -12    4.69    1.28
   1  -5 -12    3.18    1.59
  -1   5  12    3.08    1.46
  -1   5  12    5.52    1.38
  -1   5  12    3.61    1.49
   1  -5 -12    3.66    1.85
  -1   5  11   67.44    4.11
   1  -5 -11   62.99    5.00
   1  -5 -11   53.20    4.19
  -1   5  11   60.86    4.30
  -1   5  11   69.15    4.85
   1  -5 -11   66.24    5.14
  -1   5  11   57.70    4.45
   1  -5 -11   54.11    3.81
  -1   5  10    6.32    1.32
  -1   5  10    9.43    1.43
  -1   5  10    7.43    1.23
   1  -5 -10    6.88    1.54
  -1   5  10    4.56    1.38
   1  -5 -10    5.36    1.67
  -1   5  10    9.12    1.96
  -1   5  10    4.06    1.53
   1  -5 -10    6.58    1.36
   1  -5  -9   75.14    5.58
  -1   5   9   76.14    4.51
  -1   5   9   87.22    4.82
   1  -5  -9   82.94    5.01
  -1   5   9   82.42    4.99
  -1   5   9   80.36    5.22
   1  -5  -9   83.62    5.54
  -1   5   9   77.54    5.09
   1  -5  -9   74.02    5.46
   1  -5  -9   82.64    4.73
   1  -5  -9   81.69    5.66
  -1   5   9   83.67    4.86
  -1   5   8    8.15    1.32
  -1   5   8    7.36    1.13
  -1   5   8    6.75    1.08
   1  -5  -8    6.58    1.66
  -1   5   8    9.11    1.26
  -1   5   8    7.02    1.39
  -1   5   8    6.80    1.50
   1  -5  -8    6.29    1.52
   1  -5  -8    7.45    1.33
   1  -5  -8    7.98    1.34
   1  -5  -8    6.18    1.66
   1  -5  -8    8.88    1.72
  -1   5   8    8.44    1.48
   1  -5  -8    9.08    1.76
  -1   5   7  200.61    8.45
  -1   5   7  191.86    8.48
   1  -5  -7  188.65    9.47
  -1   5   7  195.74    8.64
   1  -5  -7  188.84    8.62
  -1   5   7  177.87    8.76
   1  -5  -7  177.20    9.01
  -1   5   7  191.36    8.79
   1  -5  -7  186.26    9.23
   1  -5  -7  178.01    9.19
  -1   5   7  174.63    8.67
  -1   5   7  183.72    8.67
   1  -5  -7  176.72    9.10
  -1   5   6  227.47    9.38
   1  -5  -6  220.66   10.31
  -1   5   6  219.50    9.51
  -1   5   6  210.68    9.36
   1  -5  -6  204.48    9.67
  -1   5   6  202.44    9.56
   1  -5  -6  215.60    9.38
  -1   5   6  223.61    9.63
   1  -5  -6  215.75    9.91
  -1   5   6  203.22    9.61
  -1   5   6  199.20    9.42
   1  -5  -6  214.46    9.88
   1  -5  -6  211.22    9.86
  -1   5   5   -0.10    0.62
   1  -5  -5    1.13    0.84
  -1   5   5    0.10    0.51
   1  -5  -5    1.71    1.15
  -1   5   5    0.18    0.53
   1  -5  -5    0.08    0.61
  -1   5   5    0.63    0.75
  -1   5   5    1.48    0.68
   1  -5  -5    0.43    0.76
   1  -5  -5    0.43    0.71
  -1   5   5   -0.20    0.62
  -1   5   5    0.36    0.71
   1  -5  -5    0.11    0.75
  -1   5   5    0.81    0.59
   1  -5  -5    0.56    0.79
  -1   5   5    0.33    0.72
   1  -5  -5   -0.15    0.47
   1  -5  -4  720.56   29.60
   1  -5  -4  811.58   30.30
  -1   5   4  743.50   29.32
   1  -5  -4  747.82   29.89
  -1   5   4  781.38   29.33
   1  -5  -4  753.92   29.09
  -1   5   4  797.88   29.35
   1  -5  -4  718.80   29.23
  -1   5   4  698.46   29.27
  -1   5   4  707.37   29.15
   1  -5  -4  751.40   29.30
   1  -5  -4  706.10   28.99
   1  -5  -4  764.22   29.34
  -1   5   4  735.80   29.34
  -1   5   3  120.91    5.42
   1  -5  -3  124.88    6.19
  -1   5   3  118.33    5.88
  -1   5   3  126.02    5.72
   1  -5  -3  124.26    6.15
  -1   5   3  129.75    5.85
  -1   5   3  125.06    5.84
   1  -5  -3  141.53    5.85
   1  -5  -3  128.26    5.61
   1  -5  -3  135.29    5.68
  -1   5   3  124.18    5.93
   1  -5  -2  184.07    8.52
   1  -5  -2  181.83    8.26
  -1   5   2  189.36    7.77
   1  -5  -2  189.51    8.48
   1  -5  -2  188.22    7.87
   1  -5  -1  154.61    6.88
   1  -5  -1  143.16    6.44
   1  -5  -1  156.98    6.82
  -1   5   1  138.90    6.06
  -1   5   1  151.99    6.27
  -1   5   1  144.31    6.50
   1  -5  -1  143.83    6.24
   1  -5   0  553.81   22.08
   1  -5   0  533.62   22.63
  -1   5   0  582.48   22.22
  -1   5   0  559.15   22.39
   1  -5   0  568.12   22.31
   1  -5   0  582.04   22.18
  -1   5  -1 1078.00   40.21
   1  -5   1 1004.21   40.08
  -1   5  -2   16.65    1.20
   1  -5   2   16.11    1.42
   1  -5   2   15.44    1.06
  -1   5  -3  103.72    4.95
  -1   5  -3   94.02    4.67
   1  -5   3   97.26    4.99
   1  -5   3  107.88    5.35
   1  -5   3  103.63    5.20
   1  -5   3   99.12    4.83
  -1   5  -3  102.81    5.21
  -1   5  -3  105.40    5.15
  -1   5  -3  104.76    5.22
  -1   5  -4   27.94    1.98
   1  -5   4   18.27    2.08
   1  -5   4   24.64    2.17
   1  -5   4   24.22    2.23
  -1   5  -4   28.60    1.96
  -1   5  -4   24.04    2.26
  -1   5  -4   22.46    2.23
   1  -5   4   27.73    2.10
  -1   5  -4   25.26    2.11
  -1   5  -4   32.88    2.45
  -1   5  -4   26.79    2.30
  -1   5  -5  492.16   20.38
  -1   5  -5  472.21   20.49
  -1   5  -5  534.34   20.84
  -1   5  -5  509.89   21.18
  -1   5  -5  501.92   20.99
   1  -5   5  516.19   20.74
   1  -5   5  508.52   20.73
  -1   5  -5  491.01   20.96
  -1   5  -5  513.60   21.11
  -1   5  -6  108.34    5.66
  -1   5  -6  125.81    5.68
  -1   5  -6  112.62    5.97
   1  -5   6  108.44    6.19
   1  -5   6  112.53    6.12
   1  -5   6  115.30    6.14
  -1   5  -6  120.58    6.58
  -1   5  -6  124.28    6.42
  -1   5  -6  115.37    6.06
  -1   5  -6  106.34    6.32
  -1   5  -6  127.67    6.61
   1  -5   6  116.93    6.18
  -1   5  -7    0.31    0.51
  -1   5  -7    1.31    0.77
  -1   5  -7    0.25    0.54
   1  -5   7   -0.53    0.93
   1  -5   7   -0.66    0.94
   1  -5   7    0.51    0.98
  -1   5  -7    0.74    1.02
  -1   5  -7    0.44    0.98
   1  -5   7    1.05    1.01
  -1   5  -7   -0.21    1.18
  -1   5  -8  278.66   11.49
   1  -5   8  246.73   12.63
   1  -5   8  249.93   12.18
  -1   5  -8  265.47   12.39
  -1   5  -8  289.93   11.95
   1  -5   8  235.22   11.95
   1  -5   8  265.33   12.52
  -1   5  -8  251.84   12.47
  -1   5  -8  266.25   13.16
   1  -5   8  289.86   12.75
  -1   5  -8  290.32   13.22
   1  -5   9    2.29    0.85
  -1   5  -9    0.43    0.70
   1  -5   9    0.18    0.95
   1  -5   9    0.98    0.68
  -1   5  -9   -0.15    0.69
   1  -5   9    0.64    1.18
  -1   5  -9   -0.28    1.31
  -1   5  -9   -1.37    1.29
   1  -5   9    0.22    1.10
  -1   5 -10   24.15    2.25
   1  -5  10   22.47    2.01
  -1   5 -10   25.72    3.23
   1  -5  10   18.35    2.61
   1  -5  10   26.40    2.95
  -1   5 -10   24.13    3.17
  -1   5 -11   31.39    2.56
   1  -5  11   29.26    2.69
   1  -5  11   30.49    2.35
  -1   5 -11   27.22    3.34
  -1   5 -11   31.33    3.73
   1  -5  11   30.16    3.25
   1  -5  11   34.74    3.08
  -1   5 -12  136.91    6.72
   1  -5  12  122.15    6.47
  -1   5 -12  141.11    8.00
  -1   5 -12  135.92    8.50
   1  -5  12  160.68    8.17
   1  -5  12  154.60    7.53
  -1   5 -13    1.07    0.68
   1  -5  13    1.75    0.86
   1  -5  13    0.99    1.01
  -1   5 -13    2.37    1.49
  -1   5 -13    2.06    1.39
  -1   5 -14   12.25    1.25
   1  -5  14   12.34    1.37
   1  -5  14    9.64    1.51
  -1   5 -14   10.72    1.80
   1  -5  15    2.56    0.58
  -1   4  15    2.48    0.94
  -1   4  15    3.78    1.02
   1  -4 -15    1.32    0.83
  -1   4  14    3.68    0.78
   1  -4 -14    3.55    1.34
   1  -4 -14    4.26    1.27
  -1   4  14    3.39    1.15
  -1   4  14    1.70    1.09
  -1   4  13  104.41    5.40
  -1   4  13  101.67    6.24
  -1   4  13  104.66    6.27
   1  -4 -13   91.44    6.28
   1  -4 -13   81.13    5.86
  -1   4  13   98.10    6.05
  -1   4  12   44.77    3.32
  -1   4  12   49.38    3.61
  -1   4  12   50.18    4.23
   1  -4 -12   45.13    3.67
   1  -4 -12   48.87    4.41
  -1   4  12   47.82    4.07
  -1   4  11   51.48    3.46
   1  -4 -11   40.21    4.05
  -1   4  11   47.19    3.58
   1  -4 -11   41.73    3.51
  -1   4  11   42.30    3.88
   1  -4 -11   39.55    4.04
  -1   4  11   39.53    3.70
   1  -4 -10  326.45   15.35
  -1   4  10  327.36   14.13
  -1   4  10  291.52   13.59
  -1   4  10  338.19   14.47
   1  -4 -10  323.30   14.51
  -1   4  10  315.27   14.75
   1  -4 -10  325.26   15.25
  -1   4  10  315.98   14.77
   1  -4 -10  321.97   13.99
   1  -4  -9   22.81    2.71
  -1   4   9   29.46    2.36
  -1   4   9   22.35    2.00
  -1   4   9   27.13    2.68
  -1   4   9   27.73    2.49
   1  -4  -9   24.53    2.43
   1  -4  -9   25.91    2.84
   1  -4  -9   20.76    2.76
  -1   4   9   23.69    2.24
  -1   4   9   27.28    2.67
   1  -4  -9   25.50    2.98
   1  -4  -9   26.57    2.29
  -1   4   8   10.52    1.38
  -1   4   8   11.09    1.41
  -1   4   8   10.39    1.22
  -1   4   8   12.01    1.41
  -1   4   8   10.38    1.19
   1  -4  -8    8.38    1.61
  -1   4   8    8.84    1.53
   1  -4  -8   10.51    1.49
  -1   4   8   10.16    1.48
   1  -4  -8   10.05    1.75
   1  -4  -8    6.78    1.61
   1  -4  -8   11.80    1.48
   1  -4  -8    9.28    1.84
  -1   4   8    7.52    1.46
   1  -4  -8    8.17    1.67
  -1   4   7  229.93    9.74
  -1   4   7  234.25    9.67
  -1   4   7  218.82    9.28
  -1   4   7  213.28    9.35
   1  -4  -7  222.01   10.40
  -1   4   7  204.52    9.65
  -1   4   7  204.42    9.78
   1  -4  -7  203.06    9.98
   1  -4  -7  228.64    9.72
  -1   4   7  211.36    9.81
   1  -4  -7  210.75   10.22
  -1   4   7  205.00    9.59
   1  -4  -7  214.62   10.29
   1  -4  -7  209.26   10.26
  -1   4   6   39.09    2.57
   1  -4  -6   32.28    2.59
   1  -4  -6   44.33    3.16
  -1   4   6   36.39    2.22
   1  -4  -6   39.31    2.97
  -1   4   6   35.91    2.25
   1  -4  -6   37.28    2.72
   1  -4  -6   33.53    2.57
  -1   4   6   31.91    2.47
   1  -4  -6   34.14    2.31
  -1   4   6   36.98    2.53
   1  -4  -6   30.89    2.62
   1  -4  -6   35.70    2.75
  -1   4   6   33.92    2.51
  -1   4   6   31.82    2.41
  -1   4   6   41.14    2.53
   1  -4  -6   31.49    2.62
  -1   4   5  470.87   17.78
   1  -4  -5  446.24   18.28
  -1   4   5  444.79   17.36
   1  -4  -5  429.84   17.80
   1  -4  -5  464.00   18.20
   1  -4  -5  401.60   17.45
  -1   4   5  442.29   17.39
   1  -4  -5  411.81   17.64
  -1   4   5  418.59   17.53
   1  -4  -5  443.29   17.37
   1  -4  -5  441.16   17.67
  -1   4   5  423.02   17.54
   1  -4  -5  439.56   17.75
  -1   4   5  414.19   17.60
  -1   4   5  407.60   17.44
   1  -4  -5  429.92   17.78
  -1   4   4  419.50   15.58
   1  -4  -4  359.19   15.36
  -1   4   4  368.27   15.20
   1  -4  -4  384.67   15.89
   1  -4  -4  376.06   15.39
  -1   4   4  392.55   15.21
   1  -4  -4  384.96   15.29
  -1   4   4  363.68   15.27
   1  -4  -4  369.48   15.24
   1  -4  -4  387.22   15.31
  -1   4   4  345.62   15.25
   1  -4  -3   35.91    2.33
  -1   4   3   37.18    2.17
  -1   4   3   39.32    2.19
   1  -4  -3   32.32    2.37
   1  -4  -3   36.22    2.15
  -1   4   3   37.75    1.86
   1  -4  -3   38.20    2.57
   1  -4  -3   35.90    1.99
   1  -4  -3   39.88    2.16
  -1   4   2    8.01    0.71
   1  -4  -2    8.55    1.07
   1  -4  -2    6.96    0.91
  -1   4   2    8.89    0.91
   1  -4  -2    9.56    0.80
   1  -4  -2   11.28    0.86
   1  -4  -2   11.59    0.88
  -1   4   1  316.73   12.27
  -1   4   1  313.12   12.23
   1  -4  -1  301.55   12.47
   1  -4  -1  302.92   12.70
   1  -4  -1  322.21   12.76
  -1   4   1  295.17   12.45
   1  -4  -1  309.98   12.30
   1  -4   0 1675.37   65.68
  -1   4   0 1722.29   65.80
   1  -4   0 1716.87   65.84
  -1   4   0 1750.97   65.66
   1  -4   1 1554.75   60.73
  -1   4  -1 1632.64   60.86
   1  -4   2  168.16    6.68
  -1   4  -2  163.92    7.21
   1  -4   2  166.94    7.21
  -1   4  -3   23.87    1.65
   1  -4   3   28.12    1.98
  -1   4  -3   21.03    1.57
   1  -4   3   25.50    1.81
   1  -4   3   22.07    1.63
  -1   4  -4 1362.34   53.63
   1  -4   4 1347.74   53.90
   1  -4   4 1374.92   54.06
  -1   4  -4 1375.97   53.75
   1  -4   4 1424.67   53.85
  -1   4  -4 1395.77   54.24
  -1   4  -4 1435.54   54.17
  -1   4  -4 1407.84   54.19
  -1   4  -5   60.23    3.24
   1  -4   5   60.77    3.67
  -1   4  -5   57.76    3.39
  -1   4  -5   52.01    3.64
  -1   4  -5   57.03    3.60
   1  -4   5   59.55    3.52
  -1   4  -5   60.99    3.80
  -1   4  -6  682.72   27.60
   1  -4   6  674.07   28.06
   1  -4   6  680.65   28.14
  -1   4  -6  701.04   27.63
  -1   4  -6  701.97   28.05
   1  -4   6  702.76   28.10
  -1   4  -6  695.89   28.60
  -1   4  -6  691.52   28.26
  -1   4  -6  691.69   28.49
   1  -4   6  718.16   27.82
  -1   4  -7  739.24   29.11
  -1   4  -7  760.37   29.42
   1  -4   7  653.94   29.75
  -1   4  -7  751.40   29.96
  -1   4  -7  769.90   30.67
  -1   4  -7  697.43   29.97
   1  -4   7  745.48   29.99
  -1   4  -7  783.52   30.64
   1  -4   7  743.00   29.70
   1  -4   8  221.33   11.09
   1  -4   8  214.41   10.53
  -1   4  -8  241.61   11.19
  -1   4  -8  239.05   10.52
  -1   4  -8  252.85   12.00
   1  -4   8  238.20   11.20
  -1   4  -8  253.06   11.90
   1  -4   8  241.70   10.98
  -1   4  -9  188.69    8.76
   1  -4   9  172.40    8.39
  -1   4  -9  191.79    9.50
  -1   4  -9  185.48   10.10
  -1   4  -9  188.23   10.28
   1  -4   9  185.63    9.53
   1  -4   9  187.33    9.30
  -1   4  -9  190.25   10.33
  -1   4 -10   28.39    2.40
   1  -4  10   26.65    2.18
  -1   4 -10   24.15    3.19
   1  -4  10   28.65    2.84
  -1   4 -10   28.97    3.65
  -1   4 -10   27.16    3.39
   1  -4  10   25.72    2.93
  -1   4 -11   47.15    3.30
   1  -4  11   43.31    3.09
  -1   4 -11   58.81    4.67
   1  -4  11   55.09    4.23
   1  -4  11   46.43    3.89
  -1   4 -11   56.83    5.04
  -1   4 -11   57.70    4.97
  -1   4 -12   55.10    3.70
  -1   4 -12   51.19    3.32
   1  -4  12   54.42    3.30
  -1   4 -12   57.59    4.31
   1  -4  12   47.58    4.00
   1  -4  12   53.46    4.07
  -1   4 -12   58.20    5.05
  -1   4 -12   47.35    4.66
   1  -4  12   51.19    3.75
   1  -4  13    1.38    0.81
  -1   4 -13    2.26    0.85
  -1   4 -13    3.90    1.57
   1  -4  13    2.95    1.11
  -1   4 -13    3.87    1.61
   1  -4  14   42.15    2.79
  -1   4 -14   42.00    2.56
   1  -4  14   38.18    2.66
  -1   4 -14   49.18    3.84
  -1   4 -14   42.32    3.58
   1  -4  15   23.81    1.69
   1  -4  15   22.41    1.99
  -1   4 -15   21.00    2.04
  -1   3  15   43.84    2.60
  -1   3  15   52.91    3.50
   1  -3 -15   45.64    3.43
  -1   3  15   47.34    3.38
   1  -3 -15   40.00    3.10
  -1   3  14   21.89    1.95
  -1   3  14   19.10    2.38
  -1   3  14   22.22    2.59
   1  -3 -14   15.75    2.28
  -1   3  14   24.40    2.34
   1  -3 -14   22.29    2.71
  -1   3  13   74.02    4.30
  -1   3  13   61.33    4.79
   1  -3 -13   61.79    5.06
   1  -3 -13   61.55    4.93
  -1   3  13   70.59    4.81
  -1   3  12   30.25    2.63
   1  -3 -12   27.39    2.82
  -1   3  12   27.91    3.20
   1  -3 -12   27.58    3.38
  -1   3  12   30.35    3.14
  -1   3  11  233.78   10.46
  -1   3  11  228.73   10.56
   1  -3 -11  195.20   10.53
  -1   3  11  224.94   11.18
   1  -3 -11  214.15   11.57
  -1   3  11  218.42   10.38
  -1   3  10   38.37    2.72
  -1   3  10   44.03    3.10
  -1   3  10   41.34    3.15
   1  -3 -10   37.75    3.22
  -1   3  10   41.03    3.56
   1  -3 -10   36.21    2.91
  -1   3  10   42.67    3.14
   1  -3 -10   42.58    3.90
  -1   3  10   41.46    3.53
  -1   3   9   -0.26    0.71
  -1   3   9    0.13    0.55
  -1   3   9   -0.21    0.47
   1  -3  -9    0.83    0.93
   1  -3  -9   -0.21    1.13
  -1   3   9   -0.45    0.74
   1  -3  -9   -0.16    0.89
  -1   3   9    0.18    0.98
   1  -3  -9   -0.49    1.22
   1  -3  -9    1.70    0.96
  -1   3   9    0.36    1.11
  -1   3   9    0.54    0.80
  -1   3   8  118.80    5.70
  -1   3   8  110.55    5.61
  -1   3   8  109.56    5.33
  -1   3   8  105.91    5.23
   1  -3  -8  113.87    6.33
   1  -3  -8  113.97    5.88
   1  -3  -8  106.25    6.26
  -1   3   8  112.60    5.77
  -1   3   8  108.67    5.98
   1  -3  -8  109.08    6.52
  -1   3   8  118.32    5.65
   1  -3  -8  113.99    5.64
  -1   3   8  106.31    5.96
   1  -3  -8  111.37    6.53
   1  -3  -8  112.69    6.57
  -1   3   7   98.82    4.85
   1  -3  -7  107.30    5.68
  -1   3   7   87.89    4.52
  -1   3   7   85.58    4.70
  -1   3   7   86.76    4.45
   1  -3  -7   99.24    5.44
   1  -3  -7  110.49    5.65
   1  -3  -7   99.72    5.36
   1  -3  -7   96.80    4.97
  -1   3   7   85.90    4.98
  -1   3   7   88.06    4.85
   1  -3  -7   95.48    5.39
   1  -3  -7   99.98    5.42
  -1   3   7   95.21    4.80
   1  -3  -7   96.35    5.55
   1  -3  -7  103.54    4.86
  -1   3   7   91.07    5.02
   1  -3  -7   94.96    5.51
   1  -3  -7  106.12    5.72
  -1   3   6    1.64    0.69
  -1   3   6    1.36    0.68
   1  -3  -6    2.60    1.12
  -1   3   6    1.50    0.52
   1  -3  -6    1.50    0.87
   1  -3  -6    1.93    1.08
   1  -3  -6    1.11    0.78
  -1   3   6    1.46    0.58
   1  -3  -6    1.33    0.65
   1  -3  -6    0.12    0.87
  -1   3   6    1.46    0.85
  -1   3   6    0.84    0.71
   1  -3  -6    1.73    1.02
  -1   3   6    1.02    0.80
   1  -3  -6    1.07    0.91
   1  -3  -6    2.37    1.04
  -1   3   5  640.55   23.81
   1  -3  -5  601.67   24.23
  -1   3   5  568.36   23.06
   1  -3  -5  593.69   24.00
  -1   3   5  616.22   23.53
  -1   3   5  599.59   23.46
   1  -3  -5  596.35   24.25
   1  -3  -5  622.44   23.94
  -1   3   5  587.13   23.79
  -1   3   5  594.67   23.72
   1  -3  -5  610.20   24.04
   1  -3  -5  618.66   24.07
  -1   3   5  566.11   23.78
   1  -3  -5  626.08   24.11
  -1   3   4  225.96    9.13
   1  -3  -4  221.44    9.39
  -1   3   4  218.27    8.84
  -1   3   4  212.95    8.86
   1  -3  -4  206.19    9.13
   1  -3  -4  213.94    9.46
   1  -3  -4  211.72    9.06
   1  -3  -4  208.65    9.08
  -1   3   3   -0.06    0.50
  -1   3   3    0.56    0.25
  -1   3   3    0.69    0.36
   1  -3  -3    0.08    0.60
  -1   3   3   -0.05    0.30
   1  -3  -3    0.16    0.37
  -1   3   2 3440.93  123.46
  -1   3   2 3207.44  123.15
   1  -3  -2 3084.73  123.62
   1  -3  -2 3269.17  123.37
   1  -3  -2 3217.92  123.32
   1  -3  -1   66.19    3.28
  -1   3   1   65.14    2.99
  -1   3   1   71.47    2.95
   1  -3  -1   68.15    3.03
  -1   3   0 7640.63  283.95
  -1   3   0 7722.76  283.81
   1  -3   0 7042.76  283.91
   1  -3   1  266.63   10.66
   1  -3   1  288.63   10.79
  -1   3  -1  266.03   10.82
   1  -3   2  230.36    9.00
   1  -3   2  250.10    9.82
  -1   3  -2  241.14    9.49
   1  -3   2  239.66    9.65
  -1   3  -3  488.12   19.45
   1  -3   3  543.60   19.80
   1  -3   3  530.16   19.68
  -1   3  -3  461.91   19.44
   1  -3   3  482.47   18.95
  -1   3  -4  196.24    8.57
   1  -3   4  214.59    8.94
  -1   3  -4  190.68    8.72
   1  -3   4  196.93    8.85
  -1   3  -5   28.99    1.87
   1  -3   5   28.37    2.19
  -1   3  -5   23.82    1.96
  -1   3  -5   23.35    2.27
  -1   3  -5   31.71    2.45
  -1   3  -6  173.20    7.90
   1  -3   6  168.30    8.31
  -1   3  -6  186.79    8.39
  -1   3  -6  184.05    8.77
  -1   3  -6  193.00    8.85
  -1   3  -6  169.87    8.65
   1  -3   6  186.39    8.16
   1  -3   7   73.06    4.36
  -1   3  -7   74.96    3.94
  -1   3  -7   71.36    4.28
   1  -3   7   61.47    3.82
  -1   3  -7   73.79    4.76
  -1   3  -7   69.91    4.73
   1  -3   7   71.61    4.16
  -1   3  -7   74.57    4.83
   1  -3   8    0.65    0.72
  -1   3  -8    1.06    0.67
   1  -3   8    1.02    0.89
   1  -3   8    0.80    0.56
   1  -3   8    0.83    0.57
  -1   3  -8    0.69    0.77
  -1   3  -8    1.39    1.20
   1  -3   8    0.63    1.04
  -1   3  -8    0.67    1.11
   1  -3   8    0.84    0.89
   1  -3   8    0.61    0.82
  -1   3  -8    0.47    1.17
  -1   3  -9   35.36    2.59
   1  -3   9   28.97    2.64
   1  -3   9   33.57    2.38
  -1   3  -9   27.61    3.17
   1  -3   9   32.06    2.75
   1  -3   9   29.79    2.86
  -1   3  -9   29.88    3.49
   1  -3   9   35.02    3.00
  -1   3 -10   87.45    4.86
   1  -3  10   94.66    4.78
   1  -3  10   77.08    4.88
   1  -3  10   85.17    5.49
  -1   3 -10   79.99    5.83
   1  -3  10   84.44    5.49
  -1   3 -10   85.94    6.45
  -1   3 -11   47.66    3.17
   1  -3  11   38.82    3.16
   1  -3  11   42.76    2.99
  -1   3 -11   48.27    4.11
   1  -3  11   44.74    3.77
   1  -3  11   47.91    3.95
   1  -3  11   44.48    3.85
  -1   3 -11   48.91    4.71
  -1   3 -12   23.53    2.22
   1  -3  12   17.73    2.04
   1  -3  12   23.90    2.68
   1  -3  12   25.89    2.81
  -1   3 -12   28.45    3.53
   1  -3  12   27.63    2.98
   1  -3  13    0.99    0.77
  -1   3 -13    0.76    0.66
   1  -3  13    0.83    1.19
  -1   3 -13    1.43    1.39
   1  -3  13   -0.15    0.81
   1  -3  13    0.80    1.09
   1  -3  14   28.73    2.26
   1  -3  14   26.90    2.49
   1  -3  14   27.86    2.68
  -1   3 -14   33.93    3.19
   1  -3  15    0.75    0.48
   1  -3  15    1.11    0.70
  -1   3 -15    1.29    0.83
  -1   2  15    6.47    0.94
  -1   2  15    6.96    1.36
   1  -2 -15    5.45    1.32
   1  -2 -15    7.35    1.46
  -1   2  15    6.38    1.41
  -1   2  14   60.80    3.59
   1  -2 -14   51.14    4.34
  -1   2  14   53.32    4.15
   1  -2 -14   49.05    4.20
   1  -2 -14   49.58    4.11
  -1   2  14   51.90    4.09
  -1   2  13    0.16    0.66
  -1   2  13    0.48    1.34
   1  -2 -13    0.56    1.33
   1  -2 -13    0.27    1.31
  -1   2  13    0.52    0.92
  -1   2  13    0.24    1.24
   1  -2 -13    0.28    1.58
  -1   2  13    0.62    1.08
  -1   2  12   43.42    3.18
  -1   2  12   40.48    3.77
   1  -2 -12   34.38    3.84
  -1   2  12   36.41    3.44
  -1   2  12   36.04    3.61
  -1   2  12   36.09    3.17
   1  -2 -12   37.49    3.92
  -1   2  11   18.92    2.03
  -1   2  11   14.64    2.41
   1  -2 -11   13.94    2.01
  -1   2  11   12.68    1.77
   1  -2 -11   17.68    2.87
  -1   2  11   14.91    2.04
  -1   2  11   14.97    2.37
  -1   2  10  456.75   18.72
  -1   2  10  432.11   18.15
  -1   2  10  442.52   18.68
  -1   2  10  458.42   18.86
   1  -2 -10  441.78   19.83
   1  -2 -10  457.52   19.24
  -1   2  10  433.44   18.94
  -1   2  10  450.10   19.53
   1  -2 -10  430.09   18.59
   1  -2 -10  435.31   20.05
  -1   2   9  119.99    5.79
   1  -2  -9  107.81    6.29
  -1   2   9  112.24    5.42
  -1   2   9  122.22    5.88
   1  -2  -9  109.82    6.14
  -1   2   9  105.10    5.71
  -1   2   9  125.11    6.02
   1  -2  -9  103.71    6.54
   1  -2  -9  115.82    7.07
   1  -2  -9  103.86    5.69
  -1   2   9  115.34    5.97
  -1   2   9  104.10    6.16
  -1   2   8  160.88    7.20
   1  -2  -8  164.11    7.90
  -1   2   8  153.14    7.18
   1  -2  -8  155.40    7.83
  -1   2   8  156.79    6.90
   1  -2  -8  158.46    7.54
  -1   2   8  152.79    7.29
  -1   2   8  141.05    7.07
   1  -2  -8  148.71    8.05
  -1   2   8  143.98    7.53
   1  -2  -8  146.73    8.15
   1  -2  -8  153.28    7.20
   1  -2  -8  170.23    8.51
   1  -2  -7    3.21    1.28
  -1   2   7    2.21    0.70
  -1   2   7    1.28    0.61
  -1   2   7    2.49    0.54
  -1   2   7    1.32    0.54
   1  -2  -7    2.54    0.73
  -1   2   7    1.54    0.56
   1  -2  -7    2.71    1.00
   1  -2  -7    2.55    0.94
   1  -2  -7    2.23    1.20
  -1   2   7    1.81    0.94
  -1   2   7    2.20    0.79
   1  -2  -7    1.54    0.77
   1  -2  -7    4.38    1.37
   1  -2  -7    1.85    1.15
  -1   2   7    1.58    0.89
   1  -2  -7    2.49    0.83
   1  -2  -7    1.33    1.07
   1  -2  -7    2.65    1.29
  -1   2   6   11.60    1.22
   1  -2  -6   11.37    1.79
   1  -2  -6   12.60    1.24
  -1   2   6    9.94    0.99
   1  -2  -6   12.03    1.51
   1  -2  -6   11.91    1.54
  -1   2   6   11.15    0.97
   1  -2  -6   13.22    1.33
  -1   2   6   12.19    1.42
  -1   2   6   12.02    1.28
   1  -2  -6   11.37    1.74
  -1   2   6   11.12    1.36
  -1   2   6   10.54    1.28
   1  -2  -6    9.13    1.62
   1  -2  -6   10.58    1.60
   1  -2  -5  251.73   11.82
  -1   2   5  278.60   11.25
  -1   2   5  291.88   11.34
   1  -2  -5  306.98   11.60
   1  -2  -5  260.72   11.82
  -1   2   5  283.36   11.55
   1  -2  -5  271.59   11.97
   1  -2  -5  289.56   12.02
  -1   2   4  391.19   15.12
   1  -2  -4  399.04   15.01
   1  -2  -4  414.35   15.44
  -1   2   4  416.14   14.97
   1  -2  -4  366.85   15.36
   1  -2  -4  367.45   15.21
  -1   2   4  412.94   14.90
   1  -2  -4  353.14   14.41
   1  -2  -4  412.62   15.33
   1  -2  -4  420.79   15.40
  -1   2   3    0.20    0.47
   1  -2  -3    0.77    0.39
   1  -2  -3    1.33    0.32
  -1   2   3    0.49    0.19
  -1   2   3    0.59    0.29
   1  -2  -3    1.12    0.44
  -1   2   2  828.12   31.05
   1  -2  -2  787.93   31.07
  -1   2   1    1.95    0.34
  -1   2   1    2.62    0.41
   1  -2  -1    3.35    0.45
   1  -2  -1    2.98    0.35
   1  -2   0  104.56    4.19
  -1   2   0  102.90    4.39
   1  -2   0  107.29    4.37
   1  -2   0  106.05    4.25
  -1   2   0  107.12    4.37
   1  -2   1  315.90   12.20
  -1   2  -1  321.80   12.30
   1  -2   1  336.45   12.47
   1  -2   1  308.59   12.08
  -1   2  -2  122.30    5.27
   1  -2   2  138.43    5.44
   1  -2   2  120.26    5.22
   1  -2   2  123.40    5.09
   1  -2   3  593.98   22.26
   1  -2   3  587.43   22.18
   1  -2   4   39.56    2.41
  -1   2  -4   39.20    2.36
  -1   2  -4   43.20    2.27
   1  -2   4   34.09    2.21
  -1   2  -4   42.40    1.81
  -1   2  -4   37.93    2.16
   1  -2   5   23.30    1.96
  -1   2  -5   28.27    1.79
  -1   2  -5   25.62    2.22
   1  -2   6   75.83    4.17
   1  -2   6   75.30    4.13
  -1   2  -6   73.57    4.19
   1  -2   6   71.08    4.11
  -1   2  -6   81.90    4.60
   1  -2   6   73.80    4.06
  -1   2  -6   81.32    4.63
   1  -2   7   54.53    3.40
  -1   2  -7   54.59    3.16
   1  -2   7   53.23    3.04
   1  -2   7   53.28    3.38
  -1   2  -7   51.89    3.47
   1  -2   7   48.51    2.96
  -1   2  -7   66.70    4.17
   1  -2   7   56.17    3.33
   1  -2   7   51.81    3.37
  -1   2  -7   56.65    4.06
  -1   2  -7   62.23    4.15
   1  -2   8  498.13   20.69
  -1   2  -8  524.23   20.49
   1  -2   8  485.21   20.21
  -1   2  -8  518.90   21.12
   1  -2   8  496.99   20.67
  -1   2  -8  488.00   21.57
   1  -2   8  511.56   20.77
  -1   2  -8  479.87   21.78
  -1   2  -8  498.11   21.85
   1  -2   8  490.15   20.83
  -1   2  -9    3.26    0.91
   1  -2   9    3.77    0.87
   1  -2   9    4.78    0.88
   1  -2   9    5.04    1.28
  -1   2  -9    4.62    1.50
  -1   2  -9    5.14    1.71
   1  -2   9    4.39    1.29
  -1   2  -9    4.34    1.63
   1  -2   9    4.32    1.24
  -1   2  -9    2.98    1.56
  -1   2 -10   34.13    2.60
   1  -2  10   31.39    2.45
   1  -2  10   32.69    2.41
   1  -2  10   32.79    2.70
   1  -2  10   37.44    3.21
   1  -2  10   40.18    3.25
  -1   2 -10   33.76    3.44
  -1   2 -10   27.32    3.54
   1  -2  10   36.70    3.19
  -1   2 -10   44.74    4.31
   1  -2  10   36.68    3.29
  -1   2 -10   28.52    3.61
  -1   2 -11   10.76    1.45
   1  -2  11   11.06    1.41
   1  -2  11   11.37    1.59
   1  -2  11   10.51    1.32
   1  -2  11   14.09    2.05
   1  -2  11   14.87    2.10
  -1   2 -11   13.62    2.71
   1  -2  11   15.96    2.30
  -1   2 -11   15.06    2.81
   1  -2  11    9.07    1.87
  -1   2 -12   25.74    2.26
   1  -2  12   22.50    2.26
   1  -2  12   23.12    2.69
   1  -2  12   27.97    2.82
  -1   2 -12   29.46    3.63
   1  -2  12   27.03    2.95
  -1   2 -12   26.67    3.49
   1  -2  12   25.33    2.87
   1  -2  13    6.03    1.16
   1  -2  13    4.03    1.31
   1  -2  13    6.55    1.58
  -1   2 -13    5.41    2.10
  -1   2 -13    4.99    1.95
   1  -2  13    4.14    1.52
   1  -2  13    4.58    1.11
   1  -2  14   14.78    1.60
  -1   2 -14   18.90    2.52
  -1   2 -14   14.53    2.18
   1  -2  14   11.63    1.84
   1  -2  14   13.03    1.80
   1  -2  15    1.70    0.58
  -1   2 -15    0.31    0.89
  -1   2 -15    2.19    0.92
   1  -2  15    2.53    0.90
  -1   1  15    0.74    0.53
  -1   1  15    1.33    0.91
   1  -1 -15    0.57    0.96
   1  -1 -15    2.00    1.07
  -1   1  15    1.26    1.11
  -1   1  14    1.96    0.80
   1  -1 -14    0.50    1.14
  -1   1  14    2.15    1.12
  -1   1  14    0.98    0.94
   1  -1 -14    1.70    1.24
   1  -1 -14    3.27    1.59
  -1   1  13   20.02    2.11
  -1   1  13   16.97    2.47
   1  -1 -13   18.17    2.77
   1  -1 -13   15.53    2.72
  -1   1  13   19.05    2.29
   1  -1 -13   22.09    2.93
  -1   1  12   90.51    5.36
  -1   1  12   96.78    5.61
  -1   1  12   99.42    6.32
   1  -1 -12   89.48    6.64
  -1   1  12   88.28    5.66
   1  -1 -12   99.28    6.83
  -1   1  12   99.36    6.03
  -1   1  11   71.76    4.49
  -1   1  11   73.62    4.65
   1  -1 -11   77.05    5.73
  -1   1  11   72.81    5.14
   1  -1 -11   72.72    5.69
  -1   1  11   69.66    4.79
  -1   1  10    0.14    0.67
   1  -1 -10    2.33    1.55
   1  -1 -10    1.29    1.29
  -1   1  10    0.20    1.20
  -1   1  10    0.31    0.85
   1  -1 -10    1.63    0.99
  -1   1  10   -0.21    1.20
  -1   1  10   -0.17    1.03
   1  -1 -10    1.06    1.61
  -1   1   9   56.20    3.44
  -1   1   9   54.21    3.12
   1  -1  -9   63.56    4.20
   1  -1  -9   59.98    3.81
   1  -1  -9   55.48    3.86
  -1   1   9   54.31    3.44
   1  -1  -9   56.36    4.43
   1  -1  -9   48.68    3.96
   1  -1  -9   58.72    4.39
  -1   1   9   60.11    4.03
   1  -1  -9   53.16    3.76
  -1   1   9   63.48    3.67
  -1   1   9   55.78    3.59
  -1   1   9   55.51    3.99
  -1   1   9   53.03    3.66
   1  -1  -9   55.08    3.50
   1  -1  -9   55.53    4.46
  -1   1   8   11.25    1.32
   1  -1  -8   12.51    1.70
   1  -1  -8   12.55    1.63
   1  -1  -8   15.56    1.62
  -1   1   8   13.97    1.20
  -1   1   8   12.26    1.11
  -1   1   8   15.68    1.48
   1  -1  -8    8.25    1.89
  -1   1   8   12.20    1.41
   1  -1  -8   13.19    1.63
  -1   1   8   12.60    1.46
   1  -1  -8   11.31    1.84
   1  -1  -8   15.23    1.98
  -1   1   8   13.02    1.66
   1  -1  -8   13.16    2.04
  -1   1   8   13.56    1.73
   1  -1  -8   13.00    1.53
   1  -1  -7   17.00    1.69
   1  -1  -7   13.45    1.48
  -1   1   7   14.80    1.21
   1  -1  -7   20.46    1.89
  -1   1   7   12.37    1.11
  -1   1   7   12.80    1.31
   1  -1  -7   17.10    1.80
  -1   1   7   15.64    1.48
  -1   1   7   14.48    1.47
   1  -1  -7   18.66    2.18
   1  -1  -7   20.09    2.15
   1  -1  -7   15.09    1.98
   1  -1  -7   14.06    1.59
   1  -1  -7   16.88    2.13
   1  -1  -7   14.86    1.46
   1  -1  -7   14.15    2.08
  -1   1   7   17.00    1.74
   1  -1  -6    0.59    1.22
   1  -1  -6    1.71    0.62
   1  -1  -6    2.83    0.88
  -1   1   6    1.57    0.44
   1  -1  -6    0.31    0.73
  -1   1   6    2.12    0.48
   1  -1  -6    1.90    0.84
   1  -1  -6    1.11    1.15
   1  -1  -6    1.08    0.97
   1  -1  -6    0.67    1.02
   1  -1  -6    0.72    0.99
  -1   1   6    1.76    0.87
   1  -1  -6    2.30    1.23
  -1   1   5   16.75    1.13
   1  -1  -5   14.12    1.42
   1  -1  -5   15.22    1.26
  -1   1   5   16.35    1.05
   1  -1  -5   15.26    1.37
   1  -1  -5   11.46    1.24
  -1   1   5   17.09    1.05
   1  -1  -5   12.87    1.63
  -1   1   5   18.47    1.46
   1  -1  -5   17.38    1.64
  -1   1   4   18.01    1.35
  -1   1   4   17.94    1.03
   1  -1  -4   16.34    1.15
   1  -1  -4   16.44    1.33
  -1   1   4   17.91    1.01
   1  -1  -4   13.94    1.19
   1  -1  -3   22.42    1.46
   1  -1  -3   24.90    1.04
   1  -1  -3   25.05    1.45
  -1   1   3   23.54    1.22
  -1   1   3   23.02    1.23
   1  -1  -2  512.51   19.37
  -1   1   2  475.72   19.17
   1  -1  -2  542.56   19.57
  -1   1   1   59.57    2.43
   1  -1  -1   51.81    2.36
  -1   1   0  122.33    4.93
  -1   1  -1    0.16    0.15
  -1   1  -1    0.17    0.18
   1  -1   2   72.11    3.07
   1  -1   2   77.01    3.09
  -1   1  -2   73.59    2.97
   1  -1   3 1267.98   50.56
  -1   1  -3 1307.23   50.65
   1  -1   3 1408.31   50.75
  -1   1  -4    0.36    0.40
   1  -1   4    0.69    0.53
   1  -1   4    0.46    0.50
  -1   1  -4    0.19    0.23
  -1   1  -4    0.41    0.42
   1  -1   5   15.17    1.40
  -1   1  -5   15.53    1.10
  -1   1  -5   16.43    1.45
   1  -1   5   12.95    1.30
   1  -1   5   16.79    1.41
   1  -1   6  372.55   15.71
   1  -1   6  399.96   15.52
   1  -1   6  389.30   15.84
  -1   1  -6  385.93   16.04
   1  -1   6  392.26   15.35
  -1   1  -6  379.13   16.23
  -1   1  -6  380.00   16.12
   1  -1   6  385.22   15.70
  -1   1  -6  368.29   15.89
  -1   1  -6  369.73   16.37
   1  -1   7   45.05    2.80
  -1   1  -7   45.76    2.68
   1  -1   7   47.37    2.88
   1  -1   7   41.89    2.54
   1  -1   7   43.56    2.82
  -1   1  -7   40.12    3.09
  -1   1  -7   39.48    3.19
  -1   1  -7   38.92    3.36
   1  -1   8   10.40    1.29
   1  -1   8    8.95    1.13
  -1   1  -8    8.29    1.16
   1  -1   8    9.45    1.10
  -1   1  -8    9.09    1.66
   1  -1   8    8.45    1.31
  -1   1  -8    7.86    1.80
  -1   1  -8    5.97    1.70
   1  -1   8    9.34    1.44
  -1   1  -9   43.84    2.84
   1  -1   9   41.07    2.66
   1  -1   9   39.88    2.58
   1  -1   9   35.41    2.75
   1  -1   9   38.55    2.56
   1  -1   9   40.85    3.15
   1  -1   9   41.22    3.15
  -1   1  -9   38.95    3.85
   1  -1   9   36.43    3.07
  -1   1  -9   35.69    3.72
  -1   1 -10  190.44    8.76
   1  -1  10  182.41    8.48
   1  -1  10  194.58    8.66
   1  -1  10  182.67    8.82
   1  -1  10  178.25    8.43
   1  -1  10  183.72    9.26
   1  -1  10  190.17    9.40
  -1   1 -10  198.06   10.77
   1  -1  10  193.18    9.56
  -1   1 -10  183.94   10.46
  -1   1 -11    2.62    0.85
   1  -1  11    1.06    0.76
   1  -1  11    2.15    0.71
  -1   1 -11    1.08    0.77
   1  -1  11    3.32    1.39
   1  -1  11    1.58    1.15
   1  -1  11    3.09    1.43
   1  -1  11    1.90    1.42
  -1   1 -11    0.97    1.59
  -1   1 -11    2.00    1.66
   1  -1  12   20.44    2.13
   1  -1  12   22.57    2.59
   1  -1  12   23.78    2.62
  -1   1 -12   20.06    3.23
   1  -1  12   24.67    2.77
   1  -1  12   27.80    2.99
  -1   1 -12   26.34    3.55
   1  -1  13   15.47    1.73
   1  -1  13   14.36    1.98
   1  -1  13   13.11    2.01
   1  -1  13   10.47    2.05
  -1   1 -13   15.84    2.55
  -1   1 -13   17.25    2.77
   1  -1  13   13.80    2.09
   1  -1  14   35.44    2.48
  -1   1 -14   35.56    3.36
  -1   1 -14   25.73    2.85
   1  -1  14   33.03    2.86
   1  -1  14   28.56    2.79
   1  -1  15   18.04    1.51
  -1   1 -15   21.04    1.91
   1  -1  15   16.01    1.73
   1  -1  15   22.21    2.03
  -1   1 -15   19.52    2.00
  -1   1 -15   19.20    2.10
  -1   0  16    7.64    0.91
  -1   0  15   21.19    1.84
  -1   0  15   21.34    2.18
  -1   0  15   18.85    1.95
  -1   0  15   21.51    2.33
   1   0 -15   23.29    2.48
  -1   0  14   29.51    2.49
  -1   0  14   30.89    3.07
  -1   0  14   34.09    3.25
   1   0 -14   32.93    3.44
  -1   0  14   29.85    2.80
  -1   0  13    0.16    0.67
  -1   0  13    0.48    1.20
   1   0 -13    0.29    1.50
  -1   0  13   -0.62    1.11
   1   0 -13    0.89    1.48
  -1   0  13    0.25    1.27
  -1   0  12   18.52    2.00
  -1   0  12   13.67    2.26
  -1   0  12   14.33    2.06
   1   0 -12   18.77    2.93
   1   0 -12   15.21    2.84
  -1   0  12   15.72    2.31
  -1   0  12   17.55    2.56
  -1   0  11   72.93    4.43
   1   0 -11   63.88    5.06
  -1   0  11   78.70    5.25
  -1   0  11   67.93    4.62
   1   0 -11   80.22    5.86
  -1   0  11   71.84    4.83
  -1   0  11   72.27    5.19
  -1   0  11   75.52    4.89
  -1   0  10   32.98    2.62
  -1   0  10   35.02    2.71
   1   0 -10   36.53    3.01
  -1   0  10   32.98    3.17
   1   0 -10   33.08    3.39
  -1   0  10   36.64    2.97
   1   0 -10   37.83    3.77
  -1   0  10   37.12    3.27
  -1   0  10   40.48    3.19
  -1   0   9    0.41    0.40
   1   0  -9   -0.15    0.65
   1   0  -9    0.18    0.72
  -1   0   9    0.36    0.60
   1   0  -9   -0.15    0.70
   1   0  -9    1.35    1.14
   1   0  -9    0.16    0.78
  -1   0   9    0.14    0.79
   1   0  -9    1.31    1.27
  -1   0   9   -0.17    0.96
   1   0  -9   -0.49    1.17
  -1   0   9    0.31    0.89
  -1   0   8   51.48    3.26
   1   0  -8   45.82    3.19
  -1   0   8   47.15    2.49
  -1   0   8   43.46    2.38
   1   0  -8   39.51    2.93
  -1   0   8   42.71    2.78
   1   0  -8   44.69    2.99
  -1   0   8   45.62    2.59
   1   0  -8   42.53    3.60
  -1   0   8   41.05    3.08
  -1   0   8   41.78    2.92
   1   0  -8   44.74    3.48
   1   0  -8   36.48    2.93
   1   0  -8   37.05    3.35
   1   0  -8   40.85    2.78
  -1   0   7  110.59    5.27
   1   0  -7   98.87    4.81
   1   0  -7  107.16    5.26
  -1   0   7   91.14    4.36
  -1   0   7   99.19    4.37
   1   0  -7   98.85    5.04
   1   0  -7  100.07    4.97
  -1   0   7   87.28    4.67
  -1   0   7   90.07    4.48
  -1   0   7   96.06    5.09
  -1   0   7   96.54    4.90
   1   0  -7  104.79    5.81
   1   0  -7  102.18    5.52
   1   0  -7   92.04    4.93
   1   0  -7  101.26    5.61
   1   0  -7   97.06    5.74
  -1   0   6  108.18    5.14
  -1   0   6   98.06    4.37
   1   0  -6   97.74    4.94
  -1   0   6  106.27    4.55
  -1   0   6   98.82    4.42
   1   0  -6  100.25    4.79
   1   0  -6   97.51    4.84
   1   0  -6  108.63    5.13
  -1   0   6  101.47    4.87
   1   0  -6   96.20    5.23
  -1   0   6  103.76    5.07
   1   0  -6  107.14    5.62
   1   0  -6   94.69    5.46
  -1   0   5  340.13   13.16
  -1   0   5  336.48   13.04
   1   0  -5  314.64   13.48
   1   0  -5  316.18   13.53
   1   0  -5  322.99   13.33
   1   0  -5  357.49   14.28
  -1   0   5  342.12   13.74
  -1   0   4  113.58    5.04
  -1   0   4  119.59    4.72
  -1   0   4  110.65    4.79
   1   0  -4  113.25    5.04
   1   0  -4  119.45    4.95
  -1   0   4  112.26    5.23
  -1   0   3  132.12    5.40
  -1   0   3  128.40    5.06
   1   0  -3  119.82    5.23
  -1   0   3  129.05    5.01
  -1   0   3  126.43    5.15
  -1   0   3  129.55    5.26
  -1   0   2  172.87    6.63
  -1   0   2  172.99    6.69
  -1   0   2  172.21    6.75
   1   0  -2  163.24    7.12
   1   0  -1  306.21   11.31
  -1   0   1  283.84   11.22
  -1   0   1  297.03   11.28
  -1   0   1  292.08   11.38
   1   0  -1  272.27   11.43
   1   0  -1  290.15   11.38
  -1   0   1  299.40   11.16
   1   0  -1  290.03   11.16
  -1   0   0  273.70   10.58
   1   0   1   49.99    2.18
  -1   0  -1   53.98    2.21
   1   0   2 1401.31   50.07
  -1   0  -2 1368.59   49.98
   1   0   3  135.47    5.62
  -1   0  -3  142.73    5.57
   1   0   3  125.66    5.53
   1   0   4    1.73    0.24
   1   0   4    1.23    0.49
  -1   0  -4    1.86    0.38
   1   0   4    1.95    0.45
   1   0   5    4.11    0.51
   1   0   5    3.04    0.59
  -1   0  -5    3.41    0.60
   1   0   5    4.78    0.72
   1   0   6  106.69    4.89
   1   0   6  101.76    4.75
   1   0   6  108.43    4.76
   1   0   6   94.15    4.86
   1   0   6  105.91    5.05
  -1   0  -6  104.32    5.60
  -1   0  -6  100.73    5.30
  -1   0  -6  102.55    5.62
  -1   0  -6   93.68    5.03
   1   0   7   35.61    2.33
   1   0   7   33.56    2.15
   1   0   7   32.12    2.11
  -1   0  -7   30.25    2.65
   1   0   7   33.94    2.44
  -1   0  -7   32.17    2.91
  -1   0  -7   31.73    2.54
  -1   0  -7   34.21    3.03
   1   0   7   32.02    2.24
  -1   0  -8   34.67    2.46
   1   0   8   34.88    2.20
   1   0   8   34.18    2.32
   1   0   8   35.47    2.31
   1   0   8   36.31    2.51
   1   0   8   35.81    2.35
   1   0   8   38.55    2.79
  -1   0  -8   33.65    3.33
  -1   0  -8   33.39    2.97
  -1   0  -8   32.19    3.21
   1   0   8   34.99    2.78
  -1   0  -8   37.17    2.90
  -1   0  -9   92.51    4.81
   1   0   9   91.23    4.68
   1   0   9   87.59    4.56
   1   0   9   83.86    4.54
   1   0   9   86.37    4.78
  -1   0  -9   84.25    5.55
   1   0   9   95.24    5.27
  -1   0  -9   86.02    6.08
   1   0   9   91.83    5.30
  -1   0  -9   81.20    5.95
  -1   0 -10  144.79    6.98
   1   0  10  134.78    6.69
   1   0  10  138.22    6.74
   1   0  10  136.97    6.97
   1   0  10  140.21    7.58
   1   0  10  151.62    7.50
   1   0  10  142.37    7.72
  -1   0 -10  144.63    8.65
  -1   0 -10  142.14    8.67
   1   0  11   10.87    1.36
   1   0  11   12.88    1.62
   1   0  11    9.48    1.82
   1   0  11   10.43    1.84
   1   0  11   13.03    2.12
  -1   0 -11    8.43    2.27
  -1   0 -11   13.69    2.75
   1   0  11   12.44    2.04
   1   0  12    0.15    0.66
   1   0  12    1.53    1.21
   1   0  12    0.58    1.11
  -1   0 -12    1.29    1.54
   1   0  12   -0.84    1.20
  -1   0 -12    0.30    1.39
   1   0  12   -0.46    1.26
   1   0  13    5.80    1.17
   1   0  13    6.22    1.36
   1   0  13    6.76    1.57
   1   0  13    4.88    1.50
   1   0  13    4.49    1.37
  -1   0 -13    6.40    1.90
  -1   0 -13    8.57    2.11
   1   0  14    0.12    0.61
   1   0  14    0.67    0.89
  -1   0 -14    0.21    0.99
  -1   0 -14   -1.35    1.27
   1   0  14    0.38    0.98
   1   0  14    0.65    0.87
   1   0  15   22.46    1.63
  -1   0 -15   23.71    2.16
  -1   0 -15   24.12    2.29
   1   0  15   24.13    2.04
   1   0  15   22.07    2.11
  -1  -1  16   18.70    1.46
  -1  -1  15  130.09    6.31
  -1  -1  15  132.33    7.02
   1   1 -15  133.95    7.23
  -1  -1  15  122.59    6.59
  -1  -1  14   -0.14    0.62
  -1  -1  14   -0.40    1.09
  -1  -1  14   -0.45    1.28
   1   1 -14   -1.30    1.33
  -1  -1  14   -0.19    1.08
  -1  -1  13   31.33    2.69
  -1  -1  13   33.81    3.30
   1   1 -13   34.19    3.75
   1   1 -13   26.38    3.48
  -1  -1  13   32.85    3.19
  -1  -1  13   27.40    3.18
  -1  -1  12   22.10    2.19
   1   1 -12   19.99    2.93
  -1  -1  12   21.09    2.61
   1   1 -12   14.77    2.33
  -1  -1  12   17.96    2.32
   1   1 -12    9.69    2.37
  -1  -1  12   16.11    2.52
  -1  -1  12   15.75    2.34
  -1  -1  11    0.15    0.80
   1   1 -11   -0.27    1.34
   1   1 -11    2.10    1.61
  -1  -1  11    1.16    1.12
  -1  -1  11    0.69    1.21
  -1  -1  11    0.63    1.23
  -1  -1  11    1.42    1.29
   1   1 -10   24.64    2.48
   1   1 -10   29.17    3.33
  -1  -1  10   24.99    2.54
   1   1 -10   31.24    3.28
  -1  -1  10   32.00    2.95
  -1  -1  10   23.24    2.70
  -1  -1  10   28.04    2.74
  -1  -1   9    1.18    0.82
   1   1  -9    2.30    1.00
   1   1  -9    1.74    0.81
  -1  -1   9    0.56    0.55
  -1  -1   9    2.01    0.55
   1   1  -9    1.64    1.30
  -1  -1   9    2.43    1.05
   1   1  -9    1.36    1.22
  -1  -1   9    3.00    1.18
  -1  -1   9    0.54    0.91
  -1  -1   9    0.92    0.80
  -1  -1   9    1.81    1.08
  -1  -1   8   19.81    2.00
   1   1  -8   20.58    1.92
   1   1  -8   20.85    2.02
  -1  -1   8   16.72    1.44
  -1  -1   8   18.21    1.32
  -1  -1   8   16.38    1.32
   1   1  -8   15.90    2.11
   1   1  -8   26.91    2.80
  -1  -1   8   21.19    2.12
   1   1  -8   22.77    2.57
  -1  -1   8   19.17    1.93
  -1  -1   8   17.88    1.97
  -1  -1   8   19.12    2.01
   1   1  -8   19.92    2.40
  -1  -1   7   55.28    3.48
   1   1  -7   53.06    3.15
   1   1  -7   51.57    3.32
  -1  -1   7   59.61    3.17
  -1  -1   7   54.36    2.82
  -1  -1   7   56.24    2.72
   1   1  -7   52.31    3.22
   1   1  -7   58.94    3.79
   1   1  -7   51.33    3.27
   1   1  -7   58.79    4.00
   1   1  -7   56.77    4.04
  -1  -1   7   49.65    3.38
  -1  -1   7   54.23    3.31
  -1  -1   7   52.08    3.42
   1   1  -7   44.68    3.55
  -1  -1   6   84.72    4.34
  -1  -1   6   79.38    3.64
   1   1  -6   81.84    3.48
   1   1  -6   73.55    3.65
   1   1  -6   76.01    4.06
  -1  -1   6   75.38    3.85
   1   1  -6   66.00    4.40
  -1  -1   6   82.82    4.14
   1   1  -6   76.40    4.61
   1   1  -6   79.86    4.38
   1   1  -6   70.61    4.37
  -1  -1   6   81.11    4.27
  -1  -1   5  424.09   18.41
  -1  -1   5  462.76   18.29
   1   1  -5  461.09   17.82
  -1  -1   5  479.65   18.17
  -1  -1   5  456.16   17.82
  -1  -1   5  452.15   18.13
   1   1  -5  441.70   18.01
  -1  -1   4  512.84   21.02
   1   1  -4  556.06   21.39
   1   1  -4  532.34   20.77
   1   1  -4  516.80   20.53
   1   1  -4  504.63   20.40
   1   1  -4  531.49   20.72
  -1  -1   4  538.94   20.46
  -1  -1   4  550.56   20.82
   1   1  -4  536.18   20.56
   1   1  -3 8779.64  342.68
  -1  -1   3 9665.88  342.84
   1   1  -3 8807.60  342.89
  -1  -1   3 9005.09  342.96
   1   1  -3 9069.89  342.80
  -1  -1   3 9007.91  342.52
   1   1  -2   11.20    0.66
  -1  -1   2   11.40    0.70
   1   1  -2   11.09    0.79
  -1  -1   1  502.70   18.86
   1   1  -1  506.18   19.04
   1   1  -1  476.44   18.78
   1   1  -1  506.10   18.93
   1   1   0   85.47    3.52
  -1  -1   0   82.56    3.37
  -1  -1  -1   25.47    1.37
  -1  -1  -1   23.84    1.08
   1   1   1   27.14    1.13
  -1  -1  -1   28.20    1.24
  -1  -1  -2  302.37   11.72
   1   1   2  300.25   11.62
   1   1   3  809.44   31.19
  -1  -1  -3  825.60   31.64
   1   1   4   12.10    0.87
  -1  -1  -4   14.01    1.24
   1   1   4   12.95    0.99
   1   1   4   12.92    0.98
   1   1   5   36.36    2.01
   1   1   5   40.79    2.18
   1   1   5   41.45    2.19
  -1  -1  -5   39.63    2.32
  -1  -1  -5   37.59    2.68
   1   1   6   63.38    3.15
   1   1   6   63.47    3.32
   1   1   6   66.17    3.33
   1   1   6   72.49    3.37
  -1  -1  -6   61.31    4.00
  -1  -1  -6   66.46    3.90
  -1  -1  -6   62.67    3.65
  -1  -1  -6   63.02    4.07
   1   1   6   64.50    3.52
   1   1   7   36.50    2.17
   1   1   7   38.60    2.34
   1   1   7   36.58    2.32
   1   1   7   34.95    2.36
   1   1   7   36.88    2.32
  -1  -1  -7   34.65    3.07
   1   1   7   38.80    2.70
   1   1   7   39.01    2.34
  -1  -1  -7   39.87    2.94
  -1  -1  -7   38.72    3.24
  -1  -1  -7   37.39    2.76
   1   1   7   39.12    2.56
  -1  -1  -8  214.54    9.60
   1   1   8  222.24    9.44
   1   1   8  224.14    9.44
   1   1   8  203.97    9.49
   1   1   8  207.36    9.40
   1   1   8  219.36    9.97
  -1  -1  -8  206.07   10.74
  -1  -1  -8  223.88   10.47
  -1  -1  -8  226.13   10.08
   1   1   8  219.11    9.76
  -1  -1  -8  207.83   10.77
  -1  -1  -9   58.95    3.42
   1   1   9   47.82    3.05
   1   1   9   47.43    3.06
   1   1   9   51.66    3.24
  -1  -1  -9   58.26    4.65
  -1  -1  -9   50.42    4.00
   1   1   9   49.95    3.63
  -1  -1  -9   50.39    4.34
  -1  -1  -9   48.03    3.58
  -1  -1 -10    1.60    0.80
   1   1  10    1.21    0.66
   1   1  10    2.93    0.80
   1   1  10    1.36    0.76
  -1  -1 -10    0.68    1.23
  -1  -1 -10    1.79    1.43
   1   1  10    0.57    1.12
   1   1  10    0.83    0.94
  -1  -1 -10    2.07    1.72
  -1  -1 -10    1.96    1.70
   1   1  11   17.58    1.78
   1   1  11   21.67    2.06
   1   1  11   18.25    2.22
   1   1  11   23.30    2.66
  -1  -1 -11   16.95    2.87
  -1  -1 -11   19.24    3.06
   1   1  11   18.25    2.36
  -1  -1 -11   17.51    2.78
   1   1  12    9.41    1.40
  -1  -1 -12    6.66    2.09
   1   1  12    4.92    1.44
   1   1  12    8.90    1.80
  -1  -1 -12    8.67    2.29
   1   1  12    8.79    1.90
   1   1  12    6.77    1.57
  -1  -1 -12    7.50    1.99
   1   1  13    2.17    0.78
  -1  -1 -13    1.42    1.42
   1   1  13    2.31    1.08
   1   1  13    3.56    1.44
   1   1  13    4.04    1.29
  -1  -1 -13    3.83    1.75
   1   1  13    3.32    1.40
  -1  -1 -13   -0.25    1.20
   1   1  14    3.01    0.78
   1   1  14    2.60    1.18
  -1  -1 -14    1.30    1.21
   1   1  14    2.65    1.24
   1   1  14    3.28    1.06
  -1  -1 -14    1.16    1.04
   1   1  15   14.84    1.75
  -1  -1 -15   15.32    1.82
  -1  -2  16   20.58    1.56
  -1  -2  15    4.39    0.93
   1   2 -15    5.56    1.49
  -1  -2  15    8.10    1.41
   1   2 -15    4.27    1.34
  -1  -2  15    5.26    1.36
  -1  -2  14    8.62    1.37
   1   2 -14    8.14    1.94
   1   2 -14    9.06    2.04
  -1  -2  14    6.08    1.52
  -1  -2  14    6.05    1.58
   1   2 -13   63.67    4.78
  -1  -2  13   67.50    4.83
   1   2 -13   62.40    5.39
   1   2 -13   77.47    5.78
  -1  -2  13   63.62    4.77
  -1  -2  13   68.38    5.05
   1   2 -12    5.76    1.84
   1   2 -12    8.14    2.12
  -1  -2  12    7.89    1.80
   1   2 -12   11.09    2.54
   1   2 -12    6.96    2.33
  -1  -2  12    8.34    1.86
  -1  -2  12    8.99    1.88
   1   2 -11   44.33    3.51
  -1  -2  11   36.37    3.43
   1   2 -11   34.25    3.88
   1   2 -11   38.03    3.87
  -1  -2  11   35.03    3.20
   1   2 -11   40.69    4.27
  -1  -2  11   42.82    3.67
  -1  -2  11   32.18    3.40
  -1  -2  11   35.19    2.88
   1   2 -11   40.59    4.25
  -1  -2  10  159.62    8.41
  -1  -2  10  157.58    7.38
   1   2 -10  170.10    8.43
  -1  -2  10  156.29    8.28
  -1  -2  10  168.58    8.66
   1   2 -10  164.27    9.35
   1   2 -10  152.88    9.18
  -1  -2  10  161.76    8.51
  -1  -2  10  161.94    8.77
   1   2 -10  164.44    9.41
  -1  -2   9  319.19   14.39
  -1  -2   9  303.16   13.71
  -1  -2   9  322.00   13.34
   1   2  -9  345.69   14.46
   1   2  -9  311.11   14.96
  -1  -2   9  329.94   14.52
   1   2  -9  317.34   15.25
  -1  -2   9  309.66   14.22
   1   2  -9  318.14   15.14
  -1  -2   9  327.06   14.56
  -1  -2   9  329.86   14.43
  -1  -2   8   33.88    2.82
   1   2  -8   34.00    2.70
  -1  -2   8   35.43    2.48
  -1  -2   8   38.44    2.24
  -1  -2   8   31.57    2.37
  -1  -2   8   38.10    2.09
   1   2  -8   34.25    3.26
   1   2  -8   31.59    2.90
  -1  -2   8   33.86    2.73
   1   2  -8   34.20    3.10
  -1  -2   8   32.59    2.79
  -1  -2   8   32.79    2.84
   1   2  -8   33.52    3.12
  -1  -2   8   34.91    2.81
  -1  -2   7  221.61   10.29
   1   2  -7  234.17   10.05
  -1  -2   7  226.97    9.40
  -1  -2   7  233.10    9.88
  -1  -2   7  226.93   10.12
  -1  -2   7  225.55   10.24
   1   2  -7  226.98   10.47
   1   2  -7  221.62   10.89
   1   2  -7  216.65   10.71
   1   2  -7  202.95   10.33
  -1  -2   7  231.18   10.28
   1   2  -7  209.94   10.43
  -1  -2   7  236.78   10.32
  -1  -2   6  715.83   29.95
  -1  -2   6  732.55   29.51
  -1  -2   6  761.36   29.54
   1   2  -6  749.55   29.55
  -1  -2   6  751.08   29.08
   1   2  -6  774.90   29.97
  -1  -2   6  769.63   29.75
   1   2  -6  746.10   30.38
   1   2  -6  709.91   30.23
   1   2  -6  735.19   29.97
  -1  -2   6  764.85   29.84
   1   2  -5    2.00    0.49
  -1  -2   5    1.93    0.76
   1   2  -5    1.87    0.49
  -1  -2   5    1.44    0.64
   1   2  -5    2.98    0.41
   1   2  -4  120.92    5.15
  -1  -2   4  115.34    5.26
   1   2  -4  116.01    5.07
   1   2  -4  120.73    5.22
   1   2  -3 1491.23   59.01
  -1  -2   3 1568.46   59.22
   1   2  -3 1570.00   59.08
   1   2  -3 1569.42   59.19
  -1  -2   2  129.75    5.28
   1   2  -2  122.48    5.20
   1   2  -2  135.94    5.37
   1   2  -2  129.78    5.46
  -1  -2   2  133.64    5.43
  -1  -2   2  132.59    5.39
   1   2  -1    0.82    0.26
  -1  -2   1    0.43    0.16
  -1  -2   1    0.38    0.22
   1   2  -1    1.00    0.32
   1   2   0  542.89   21.27
   1   2   0  543.42   21.10
   1   2   0  575.58   21.36
  -1  -2   0  546.91   21.03
  -1  -2  -1 1211.32   47.04
   1   2   1 1277.74   47.28
   1   2   2 9999.00  379.11
   1   2   3 4444.38  160.08
  -1  -2  -3 4378.28  160.24
  -1  -2  -3 4060.85  159.92
   1   2   3 4261.74  160.21
  -1  -2  -3 4220.53  160.62
   1   2   3 3975.75  160.32
   1   2   4  413.99   15.92
   1   2   4  421.21   16.05
   1   2   4  394.09   16.05
  -1  -2  -4  398.72   16.57
   1   2   4  406.74   16.18
  -1  -2  -4  379.09   16.52
   1   2   5   56.47    2.75
   1   2   5   54.37    2.84
   1   2   5   57.42    2.86
  -1  -2  -5   50.53    3.34
   1   2   5   55.05    3.10
  -1  -2  -5   57.82    3.15
  -1  -2  -5   46.51    3.33
   1   2   6    0.36    0.47
   1   2   6    1.10    0.49
   1   2   6    1.12    0.56
   1   2   6    0.79    0.54
  -1  -2  -6    1.64    1.16
  -1  -2  -6    1.43    0.92
   1   2   6    0.82    0.65
   1   2   6    0.10    0.71
  -1  -2  -6    0.42    0.87
  -1  -2  -7  101.65    5.47
   1   2   7   92.06    4.40
  -1  -2  -7   90.84    4.81
   1   2   7   88.45    4.53
   1   2   7   86.87    4.55
   1   2   7   96.98    4.64
   1   2   7   96.34    4.62
  -1  -2  -7   96.20    5.69
   1   2   7   89.61    4.65
  -1  -2  -7  102.71    5.37
  -1  -2  -7   92.55    5.60
  -1  -2  -7   98.57    5.07
   1   2   7   95.40    4.93
  -1  -2  -8    6.41    1.26
  -1  -2  -8    7.19    1.11
   1   2   8    6.63    0.95
   1   2   8    7.59    1.05
   1   2   8    6.35    0.99
   1   2   8    4.91    0.95
   1   2   8    7.40    1.38
  -1  -2  -8    8.10    1.50
  -1  -2  -8    8.39    1.78
   1   2   8    8.57    1.33
  -1  -2  -8    7.23    1.65
  -1  -2  -8    4.37    1.16
  -1  -2  -9    7.46    1.23
   1   2   9    8.62    1.18
   1   2   9    8.52    1.20
   1   2   9    9.21    1.23
   1   2   9    9.36    1.64
  -1  -2  -9    8.79    2.02
   1   2   9   10.00    1.34
  -1  -2  -9    7.97    1.67
  -1  -2  -9    8.19    2.07
  -1  -2  -9   10.20    1.67
   1   2   9    7.39    1.57
   1   2  10    1.58    0.69
   1   2  10    0.77    0.63
   1   2  10    1.51    0.78
   1   2  10    0.20    1.13
  -1  -2 -10    1.16    1.59
  -1  -2 -10    0.89    1.20
   1   2  10    0.48    0.98
   1   2  10    0.61    1.24
  -1  -2 -10    0.74    1.10
  -1  -2 -10    0.57    1.54
   1   2  11  135.97    7.27
   1   2  11  160.03    7.63
  -1  -2 -11  150.14    8.52
   1   2  11  150.63    7.81
   1   2  11  166.26    8.48
  -1  -2 -11  149.27    9.22
   1   2  11  157.54    8.46
  -1  -2 -11  159.56    9.06
  -1  -2 -11  162.81    9.38
   1   2  12   34.58    2.74
  -1  -2 -12   38.69    4.04
   1   2  12   35.20    2.94
   1   2  12   39.95    3.55
   1   2  12   36.55    3.18
  -1  -2 -12   31.01    3.43
  -1  -2 -12   34.46    3.86
   1   2  13    9.55    1.33
  -1  -2 -13    9.81    2.19
   1   2  13    9.27    1.81
  -1  -2 -13   12.76    2.07
   1   2  13   10.72    1.72
  -1  -2 -13    9.08    2.11
   1   2  14    1.22    1.03
  -1  -2 -14    0.69    0.93
   1   2  14    1.17    0.84
  -1  -2 -14    0.61    0.97
  -1  -2 -15    1.54    0.71
   1   2  15    1.76    0.79
  -1  -3  16    4.71    0.72
  -1  -3  15   30.54    2.70
  -1  -3  15   32.01    2.66
  -1  -3  14   66.12    4.56
  -1  -3  14   60.89    4.44
   1   3 -14   66.82    5.01
   1   3 -13  102.10    6.72
  -1  -3  13  117.65    6.84
   1   3 -13  118.78    7.54
  -1  -3  13  110.16    6.81
  -1  -3  12   37.32    2.92
   1   3 -12   33.57    3.70
  -1  -3  12   37.02    3.42
  -1  -3  12   30.79    3.37
   1   3 -12   39.09    4.21
  -1  -3  12   35.41    3.46
  -1  -3  12   27.47    2.63
  -1  -3  11   58.51    4.14
  -1  -3  11   73.75    5.03
   1   3 -11   73.34    5.76
  -1  -3  11   68.09    4.83
   1   3 -11   76.57    5.92
  -1  -3  11   76.09    5.23
  -1  -3  11   67.31    4.37
  -1  -3  11   72.31    5.07
  -1  -3  10    3.20    1.13
  -1  -3  10    2.20    0.93
  -1  -3  10    2.95    0.75
  -1  -3  10    3.01    1.36
   1   3 -10    3.02    1.51
   1   3 -10    1.47    1.50
  -1  -3  10    3.58    1.42
  -1  -3  10    3.38    1.49
   1   3 -10    1.99    1.48
  -1  -3  10    3.20    1.37
  -1  -3   9   12.22    1.84
   1   3  -9   13.88    1.75
  -1  -3   9   12.28    1.50
  -1  -3   9    8.77    1.33
   1   3  -9   12.53    1.67
  -1  -3   9    9.91    1.14
   1   3  -9    8.24    1.75
   1   3  -9   11.16    1.97
  -1  -3   9   14.80    1.95
  -1  -3   9   10.89    1.80
   1   3  -9    7.96    1.95
  -1  -3   9   10.82    1.80
  -1  -3   9   13.55    2.01
   1   3  -9   10.55    2.13
  -1  -3   8  234.95   11.31
   1   3  -8  254.81   11.01
  -1  -3   8  242.46   10.78
  -1  -3   8  233.80   10.15
   1   3  -8  238.14   10.94
  -1  -3   8  252.90   11.31
  -1  -3   8  234.97   11.07
   1   3  -8  230.24   11.86
   1   3  -8  256.27   11.69
   1   3  -8  236.05   11.52
  -1  -3   8  243.92   11.33
   1   3  -8  245.21   11.67
  -1  -3   8  241.76   11.26
  -1  -3   7    7.26    1.38
  -1  -3   7    4.89    1.07
  -1  -3   7    6.55    0.87
   1   3  -7    7.97    1.20
  -1  -3   7   10.60    1.33
  -1  -3   7    8.81    1.45
   1   3  -7    8.97    1.50
  -1  -3   7    9.07    1.42
   1   3  -7   12.02    1.83
   1   3  -7   12.23    1.93
   1   3  -7    6.21    1.48
  -1  -3   7   10.11    1.49
   1   3  -6  747.69   30.46
  -1  -3   6  778.96   30.85
  -1  -3   6  811.61   31.03
   1   3  -6  760.63   30.69
   1   3  -6  798.66   31.30
  -1  -3   6  786.56   31.09
   1   3  -6  816.73   31.24
   1   3  -6  746.86   31.53
   1   3  -6  792.71   31.53
   1   3  -6  767.14   31.23
  -1  -3   6  784.23   31.16
   1   3  -5    9.93    0.96
  -1  -3   5    8.91    1.15
   1   3  -5   11.92    1.12
   1   3  -5    6.85    1.33
  -1  -3   5    8.50    1.34
  -1  -3   4   44.58    2.47
  -1  -3   4   41.84    2.54
  -1  -3   4   41.43    2.24
   1   3  -4   41.91    2.19
   1   3  -4   44.53    2.28
   1   3  -4   39.74    2.30
   1   3  -3  363.45   14.63
   1   3  -3  358.18   14.40
  -1  -3   3  360.24   14.85
  -1  -3   3  368.74   14.41
  -1  -3   3  360.74   14.69
  -1  -3   3  382.15   14.59
   1   3  -3  376.63   14.61
   1   3  -3  371.10   14.65
   1   3  -2  127.00    5.44
   1   3  -2  125.13    5.08
  -1  -3   2  135.66    5.62
   1   3  -2  129.14    5.41
  -1  -3   2  124.14    5.44
   1   3  -2  128.04    5.48
  -1  -3   1  427.67   17.53
   1   3  -1  425.85   17.30
   1   3  -1  437.98   16.99
  -1  -3   1  461.94   17.38
  -1  -3   1  432.49   17.45
   1   3  -1  434.72   17.42
  -1  -3   1  465.20   17.10
   1   3   0  361.44   15.26
  -1  -3   0  408.06   15.35
  -1  -3   0  397.97   14.86
   1   3   0  386.62   15.12
  -1  -3   0  373.31   14.96
  -1  -3  -1  324.06   13.02
   1   3   1  332.09   13.21
   1   3   1  317.35   13.18
  -1  -3  -1  351.03   13.13
  -1  -3  -2  922.07   35.82
   1   3   2  939.99   35.96
  -1  -3  -3 2055.30   78.91
   1   3   3 2132.55   78.47
  -1  -3  -3 2015.02   78.16
   1   3   3 2051.18   78.42
   1   3   3 2080.79   78.53
   1   3   3 1989.38   78.64
  -1  -3  -4   19.88    1.75
   1   3   4   18.27    1.39
   1   3   4   17.96    1.39
   1   3   4   18.39    1.35
  -1  -3  -4   18.73    1.03
   1   3   4   19.60    1.53
  -1  -3  -4   16.35    1.61
  -1  -3  -5  134.47    6.93
   1   3   5  149.97    6.25
   1   3   5  142.23    6.32
   1   3   5  141.03    6.28
   1   3   5  145.91    6.32
  -1  -3  -5  141.39    6.89
   1   3   5  139.42    6.47
  -1  -3  -5  137.14    6.94
  -1  -3  -5  136.79    6.95
   1   3   6  198.95    8.22
  -1  -3  -6  172.94    9.05
   1   3   6  183.76    8.32
   1   3   6  194.44    8.38
   1   3   6  194.07    8.35
  -1  -3  -6  195.11    9.19
   1   3   6  199.96    8.53
   1   3   6  201.22    8.72
   1   3   6  183.10    8.31
  -1  -3  -6  194.90    9.28
  -1  -3  -6  177.56    9.15
  -1  -3  -6  203.55    8.71
  -1  -3  -6  187.60    8.31
  -1  -3  -7  195.66    9.71
  -1  -3  -7  206.38    9.01
   1   3   7  199.41    8.67
   1   3   7  186.40    8.53
   1   3   7  193.93    8.64
   1   3   7  187.24    9.05
  -1  -3  -7  211.14    9.38
   1   3   7  194.43    8.78
  -1  -3  -7  201.49    9.77
  -1  -3  -7  201.02    9.08
   1   3   7  198.28    8.63
   1   3   7  189.75    8.99
  -1  -3  -8    6.08    1.41
   1   3   8    7.64    1.12
  -1  -3  -8    8.37    1.23
   1   3   8    5.64    0.95
   1   3   8    8.16    1.08
   1   3   8    7.65    1.47
  -1  -3  -8    6.99    1.49
  -1  -3  -8    7.31    1.78
   1   3   8    7.61    1.16
   1   3   8    8.48    1.34
  -1  -3  -8    8.02    1.37
  -1  -3  -8    7.19    1.81
   1   3   9   87.91    4.57
   1   3   9   78.14    4.46
   1   3   9   84.47    4.49
  -1  -3  -9   83.76    5.27
   1   3   9   83.44    4.63
  -1  -3  -9   80.10    5.72
  -1  -3  -9   73.86    5.49
   1   3   9   73.51    4.75
   1   3   9   69.71    4.90
  -1  -3  -9   83.83    4.96
   1   3  10  758.10   31.73
   1   3  10  842.07   32.03
   1   3  10  761.26   31.86
   1   3  10  798.66   32.07
   1   3  10  776.40   32.12
  -1  -3 -10  818.96   33.15
  -1  -3 -10  853.08   34.08
  -1  -3 -10  801.33   33.72
  -1  -3 -10  795.94   32.51
   1   3  10  797.90   32.88
   1   3  11   75.43    4.73
   1   3  11   89.70    4.97
  -1  -3 -11   92.68    6.44
   1   3  11   86.78    5.08
  -1  -3 -11   85.06    5.75
   1   3  11   95.40    5.88
   1   3  11   88.95    5.76
  -1  -3 -11   76.52    5.75
  -1  -3 -11   90.29    5.41
   1   3  11   94.20    5.38
  -1  -3 -11   99.79    6.54
   1   3  12    7.25    1.25
   1   3  12   11.63    2.03
  -1  -3 -12   12.21    2.45
  -1  -3 -12    9.20    2.23
   1   3  12   10.14    2.00
  -1  -3 -12   10.17    1.98
   1   3  12    8.15    1.54
   1   3  13   28.20    2.94
  -1  -3 -13   31.13    3.38
   1   3  13   28.85    2.94
  -1  -3 -13   30.11    3.18
   1   3  13   30.87    2.75
  -1  -3 -13   24.03    2.67
   1   3  14    2.73    1.10
  -1  -3 -14    1.46    1.03
   1   3  14    0.70    0.89
  -1  -3 -15    0.77    0.67
  -1  -4  15   31.19    2.22
  -1  -4  15   26.34    2.46
   1   4 -15   31.48    2.72
   1   4 -14    0.10    0.49
  -1  -4  14   -0.39    0.82
   1   4 -14    0.36    0.92
  -1  -4  14    0.19    0.93
  -1  -4  14    1.42    1.02
   1   4 -14    0.70    1.16
  -1  -4  13   20.08    2.10
   1   4 -13   24.48    2.88
  -1  -4  13   16.42    2.41
  -1  -4  13   25.55    2.76
   1   4 -13   23.50    3.10
  -1  -4  13   22.81    2.18
  -1  -4  12   -0.16    0.78
   1   4 -12    2.40    1.64
  -1  -4  12   -0.49    1.56
   1   4 -12    1.57    1.56
  -1  -4  12    0.51    0.91
   1   4 -12    0.66    1.65
  -1  -4  12    1.48    1.30
  -1  -4  11    1.59    0.95
   1   4 -11    2.21    1.06
   1   4 -11    1.91    1.80
   1   4 -11    1.24    1.52
  -1  -4  11    1.24    1.45
   1   4 -11    0.33    1.75
  -1  -4  11    0.24    1.37
  -1  -4  11    2.49    1.11
  -1  -4  10   82.58    5.78
  -1  -4  10   87.02    5.22
   1   4 -10  108.60    5.98
  -1  -4  10   93.66    4.75
  -1  -4  10   99.07    5.94
   1   4 -10   95.28    6.71
   1   4 -10   92.17    6.03
   1   4 -10  103.90    6.71
   1   4 -10   79.72    6.33
  -1  -4  10   95.60    6.12
  -1  -4  10   98.33    5.59
  -1  -4   9    3.10    1.20
  -1  -4   9    5.22    1.11
   1   4  -9    2.70    1.03
   1   4  -9    3.45    0.79
  -1  -4   9    3.00    0.99
   1   4  -9    3.64    1.01
  -1  -4   9    3.49    0.72
  -1  -4   9    4.11    1.33
   1   4  -9    1.96    1.49
   1   4  -9    4.87    1.56
   1   4  -9    4.69    1.79
  -1  -4   9    5.91    1.52
   1   4  -9    4.20    1.53
  -1  -4   8  276.01   13.68
   1   4  -8  310.59   13.14
   1   4  -8  308.72   13.34
   1   4  -8  315.13   12.67
  -1  -4   8  297.28   13.18
  -1  -4   8  302.23   12.40
  -1  -4   8  289.62   13.06
   1   4  -8  288.92   14.25
   1   4  -8  282.13   13.86
  -1  -4   8  286.27   13.45
   1   4  -8  320.41   14.03
   1   4  -8  274.69   13.87
  -1  -4   8  306.52   13.71
   1   4  -7  327.19   14.18
  -1  -4   7  323.64   15.21
  -1  -4   7  343.10   14.61
   1   4  -7  358.84   14.52
  -1  -4   7  329.56   14.77
   1   4  -7  358.28   15.67
   1   4  -7  327.74   15.02
   1   4  -7  346.46   15.44
  -1  -4   7  355.31   15.04
   1   4  -7  353.07   15.21
   1   4  -7  353.05   15.31
  -1  -4   7  345.74   15.13
   1   4  -6  544.20   22.37
   1   4  -6  550.62   22.43
  -1  -4   6  573.87   22.77
   1   4  -6  581.49   23.33
   1   4  -6  549.98   23.46
   1   4  -6  550.33   23.40
  -1  -4   6  586.37   23.02
   1   4  -6  577.35   23.11
  -1  -4   6  578.06   23.16
   1   4  -6  532.84   23.12
   1   4  -5    1.75    0.57
  -1  -4   5    1.76    0.84
  -1  -4   5    0.45    0.85
  -1  -4   5    0.79    0.93
   1   4  -5    0.71    1.09
   1   4  -5    0.69    1.00
   1   4  -5    0.13    0.97
  -1  -4   5    0.35    0.87
   1   4  -5    2.02    0.96
   1   4  -4  468.21   18.52
  -1  -4   4  466.56   18.82
   1   4  -4  471.59   18.26
  -1  -4   4  460.21   18.24
  -1  -4   4  469.40   18.71
  -1  -4   4  445.78   18.90
   1   4  -3 1090.76   38.01
  -1  -4   3 1117.73   38.77
   1   4  -3 1164.90   38.58
  -1  -4   3 1141.12   38.39
   1   4  -3 1188.07   38.51
   1   4  -2  221.94    9.14
  -1  -4   2  224.66    9.34
  -1  -4   2  214.09    9.49
   1   4  -2  218.97    9.08
   1   4  -2  229.91    9.30
  -1  -4   2  221.26    9.20
   1   4  -1   20.00    1.32
   1   4  -1   20.00    1.42
   1   4  -1   19.34    0.89
  -1  -4   1   21.42    1.42
  -1  -4   1   18.83    1.52
  -1  -4   1   18.36    1.39
  -1  -4   1   20.50    1.14
  -1  -4   0  104.68    4.95
   1   4   0  108.26    4.68
   1   4   0  105.60    4.83
  -1  -4   0  114.56    4.97
  -1  -4   0  107.07    4.36
   1   4   0  110.80    4.87
  -1  -4   0  100.37    4.46
   1   4   1   11.18    1.09
  -1  -4  -1   10.39    0.80
   1   4   1   12.39    1.07
  -1  -4  -1   10.55    0.57
   1   4   1   10.58    1.02
  -1  -4  -1   12.08    1.04
  -1  -4  -2  981.55   36.06
   1   4   2  892.09   35.69
  -1  -4  -2  908.23   35.35
   1   4   2  932.89   35.60
   1   4   2  902.98   35.61
  -1  -4  -2  905.60   35.46
  -1  -4  -3  169.09    7.63
   1   4   3  166.72    7.09
   1   4   3  163.26    7.12
   1   4   3  163.97    7.11
  -1  -4  -3  157.27    7.07
  -1  -4  -4 1539.99   59.65
   1   4   4 1561.41   58.83
   1   4   4 1487.18   58.84
  -1  -4  -4 1500.19   58.36
   1   4   4 1524.46   58.81
  -1  -4  -4 1556.87   58.92
  -1  -4  -4 1509.33   59.09
   1   4   4 1503.50   59.03
   1   4   4 1583.17   59.08
   1   4   4 1613.14   59.07
  -1  -4  -4 1467.30   59.14
   1   4   4 1504.60   59.04
  -1  -4  -5  294.56   13.50
   1   4   5  299.51   12.58
   1   4   5  302.77   12.62
   1   4   5  287.98   12.49
   1   4   5  323.00   12.78
  -1  -4  -5  308.20   13.15
   1   4   5  328.43   12.92
   1   4   5  314.69   12.86
  -1  -4  -5  281.44   12.49
  -1  -4  -5  300.79   12.53
  -1  -4  -5  295.67   13.18
  -1  -4  -5  300.31   13.21
   1   4   5  325.62   13.01
  -1  -4  -6   50.70    3.69
   1   4   6   45.59    2.79
   1   4   6   47.30    2.85
   1   4   6   47.26    2.75
   1   4   6   45.73    2.98
  -1  -4  -6   46.79    3.40
  -1  -4  -6   45.01    2.76
   1   4   6   50.79    2.99
  -1  -4  -6   46.68    3.39
  -1  -4  -6   46.18    3.43
   1   4   7    3.51    0.87
  -1  -4  -7    7.45    1.44
   1   4   7    5.45    0.95
   1   4   7    5.80    0.96
  -1  -4  -7    4.69    1.19
   1   4   7    5.32    1.18
  -1  -4  -7    5.48    1.57
   1   4   7    4.76    1.08
   1   4   7    3.64    1.00
  -1  -4  -7    5.69    1.46
  -1  -4  -7    4.17    0.92
  -1  -4  -7    7.26    1.27
  -1  -4  -8    0.49    0.65
   1   4   8    0.23    0.66
   1   4   8   -0.22    0.59
   1   4   8    0.12    0.56
   1   4   8    0.12    0.58
  -1  -4  -8    0.67    1.20
   1   4   8   -0.16    0.91
   1   4   8    0.41    0.77
  -1  -4  -8    0.71    0.87
   1   4   8   -0.16    0.82
  -1  -4  -8    1.74    1.30
  -1  -4  -8   -0.31    1.03
  -1  -4  -9    9.94    1.89
   1   4   9   10.60    1.46
   1   4   9   11.08    1.42
   1   4   9   13.24    1.52
   1   4   9   12.96    1.93
  -1  -4  -9   10.03    1.81
   1   4   9   12.29    1.62
  -1  -4  -9    9.92    2.12
  -1  -4  -9   14.80    2.38
   1   4   9   11.27    1.91
   1   4   9   13.09    1.91
  -1  -4  -9   11.56    1.73
   1   4  10    0.41    0.66
   1   4  10    0.27    0.66
   1   4  10    1.16    0.70
   1   4  10    0.64    0.95
   1   4  10    1.24    1.37
  -1  -4 -10    0.56    1.39
  -1  -4 -10    2.18    1.21
  -1  -4 -10    1.34    1.37
   1   4  10   -0.82    1.28
  -1  -4 -10    1.82    1.20
   1   4  11    3.65    0.94
  -1  -4 -11    6.03    1.65
  -1  -4 -11    4.88    1.75
   1   4  11    6.41    1.30
   1   4  11    5.26    1.49
  -1  -4 -11    4.77    1.42
  -1  -4 -11    5.11    1.62
  -1  -4 -11    5.49    1.83
  -1  -4 -12    1.68    1.22
  -1  -4 -12    1.10    1.26
   1   4  12    0.22    1.16
  -1  -4 -12    0.78    1.32
  -1  -4 -13   78.93    5.45
   1   4  13   73.01    4.77
  -1  -4 -13   78.76    5.25
   1   4  13   78.28    5.05
   1   4  14   18.94    2.10
  -1  -4 -14   18.52    2.26
   1   4  14   16.97    1.97
  -1  -4 -14   20.75    2.09
  -1  -5  15    6.98    0.96
   1   5 -15    4.83    1.21
   1   5 -14   44.88    2.79
  -1  -5  14   35.28    2.72
   1   5 -14   36.63    3.18
   1   5 -14   50.53    3.98
   1   5 -14   51.59    3.85
  -1  -5  13    0.29    0.70
   1   5 -13   -0.50    1.19
  -1  -5  13    0.90    0.90
   1   5 -13    1.14    1.43
   1   5 -13    0.53    1.30
  -1  -5  12   -0.16    0.70
   1   5 -12   -0.30    1.45
  -1  -5  12   -0.18    0.92
  -1  -5  12    0.23    1.19
   1   5 -12    0.59    1.45
   1   5 -12    0.96    1.46
   1   5 -11    1.56    0.92
  -1  -5  11    3.04    1.05
   1   5 -11    1.96    1.87
  -1  -5  11    1.93    1.27
  -1  -5  11    1.69    0.83
  -1  -5  11    2.46    1.21
   1   5 -11    0.96    1.69
   1   5 -11   -0.30    1.40
   1   5 -10   51.10    3.16
  -1  -5  10   43.43    3.95
   1   5 -10   55.33    4.02
  -1  -5  10   43.40    3.32
  -1  -5  10   51.18    3.62
   1   5 -10   46.39    4.58
   1   5 -10   42.45    3.96
  -1  -5  10   47.61    3.68
  -1  -5  10   44.57    3.93
   1   5 -10   50.54    4.64
  -1  -5  10   46.68    4.07
   1   5 -10   50.75    4.45
  -1  -5   9   19.28    2.59
  -1  -5   9   21.05    1.74
   1   5  -9   22.12    1.97
  -1  -5   9   26.05    2.52
   1   5  -9   22.50    2.41
   1   5  -9   25.37    2.94
   1   5  -9   21.73    3.11
   1   5  -9   30.58    3.30
  -1  -5   9   31.40    3.12
  -1  -5   9   25.49    2.75
  -1  -5   9   27.70    2.61
   1   5  -9   25.30    2.95
   1   5  -8   74.49    4.13
  -1  -5   8   65.50    4.94
  -1  -5   8   73.12    4.41
   1   5  -8   78.94    4.13
  -1  -5   8   63.21    4.42
   1   5  -8   78.17    4.62
  -1  -5   8   83.50    3.89
   1   5  -8   62.94    4.96
   1   5  -8   64.44    5.16
   1   5  -8   54.78    4.47
   1   5  -8   77.54    5.03
  -1  -5   8   70.85    4.90
  -1  -5   8   81.36    4.79
   1   5  -8   66.74    4.97
  -1  -5   8   80.28    4.85
   1   5  -7   67.68    3.73
  -1  -5   7   68.81    4.06
  -1  -5   7   64.41    4.24
   1   5  -7   68.57    4.83
   1   5  -7   68.86    4.70
   1   5  -7   63.11    4.41
   1   5  -7   66.57    4.51
  -1  -5   7   57.93    4.04
  -1  -5   7   60.73    4.30
   1   5  -7   71.75    4.46
  -1  -5   7   68.18    4.27
   1   5  -6   26.80    2.08
  -1  -5   6   27.69    2.33
   1   5  -6   30.58    2.90
   1   5  -6   37.20    3.10
   1   5  -6   33.63    2.87
  -1  -5   6   32.38    2.73
  -1  -5   6   34.09    2.66
   1   5  -6   35.76    2.82
   1   5  -6   38.25    2.80
   1   5  -5  133.12    6.70
   1   5  -5  128.49    6.17
  -1  -5   5  132.17    6.67
  -1  -5   5  131.64    6.45
   1   5  -5  147.41    7.08
   1   5  -5  139.20    7.05
  -1  -5   5  130.56    6.63
   1   5  -5  137.14    6.69
   1   5  -5  139.88    6.59
  -1  -5   5  132.41    6.59
  -1  -5   4   82.73    3.95
   1   5  -4   88.88    4.64
   1   5  -4   86.75    4.17
  -1  -5   4   78.99    4.47
  -1  -5   4   80.08    4.24
   1   5  -4   77.71    4.60
   1   5  -4   77.80    4.58
   1   5  -4   80.01    4.67
  -1  -5   4   80.78    4.36
  -1  -5   3   75.27    3.80
   1   5  -3   76.41    4.28
  -1  -5   3   84.04    4.26
   1   5  -3   81.74    4.02
   1   5  -3   74.43    3.24
   1   5  -3   70.81    4.26
  -1  -5   3   88.15    4.07
   1   5  -2 1771.87   69.41
   1   5  -2 1907.16   69.75
  -1  -5   2 1806.76   69.80
   1   5  -2 1791.17   69.48
  -1  -5   2 1774.80   70.07
   1   5  -2 1879.83   70.14
  -1  -5   2 1758.46   69.66
  -1  -5   2 1826.40   69.23
  -1  -5   1    6.58    0.93
   1   5  -1    7.59    1.11
   1   5  -1    5.75    0.72
   1   5  -1    5.49    0.86
  -1  -5   1    8.20    0.99
   1   5  -1    6.53    0.80
  -1  -5   1    9.39    1.16
   1   5  -1    7.26    0.87
  -1  -5   1    5.14    0.60
  -1  -5   0  179.51    7.99
   1   5   0  166.78    7.50
   1   5   0  188.27    7.86
  -1  -5   0  180.26    7.25
  -1  -5   0  181.45    7.63
   1   5   0  193.26    7.94
  -1  -5   0  184.73    8.00
  -1  -5   0  182.31    7.51
   1   5   0  179.50    7.77
  -1  -5   0  170.67    7.35
  -1  -5  -1  175.28    8.04
   1   5   1  188.13    7.71
   1   5   1  180.67    7.78
  -1  -5  -1  191.37    7.92
  -1  -5  -1  172.24    6.99
   1   5   1  180.42    7.85
   1   5   1  178.54    7.81
  -1  -5  -1  175.21    7.47
   1   5   2   82.24    4.27
   1   5   2   81.56    4.21
  -1  -5  -2   84.10    4.22
   1   5   2   86.77    4.29
   1   5   2   88.88    4.38
   1   5   2   86.42    4.39
  -1  -5  -2   88.15    3.97
   1   5   2   79.94    4.38
  -1  -5  -2   89.77    4.07
  -1  -5  -3    5.94    1.14
   1   5   3    7.97    1.05
   1   5   3    7.74    1.07
   1   5   3    9.49    1.12
   1   5   3    6.57    1.01
   1   5   3    5.64    1.13
  -1  -5  -3    8.04    1.00
   1   5   3    6.25    1.08
  -1  -5  -3    8.47    1.01
   1   5   3    5.26    1.09
  -1  -5  -3    8.24    0.97
  -1  -5  -3    9.13    1.08
   1   5   4    6.10    1.09
  -1  -5  -4    7.90    1.37
  -1  -5  -4    4.64    0.61
   1   5   4    6.58    1.05
   1   5   4    4.51    0.86
   1   5   4    4.09    0.84
   1   5   4    4.43    0.97
  -1  -5  -4    5.32    1.00
  -1  -5  -4    4.17    0.89
  -1  -5  -4    5.61    0.84
   1   5   4    4.66    1.02
  -1  -5  -4    5.25    1.06
  -1  -5  -5    5.03    1.21
   1   5   5    4.56    1.04
   1   5   5    5.88    0.96
   1   5   5    5.74    0.96
   1   5   5    6.56    0.96
  -1  -5  -5    6.02    1.02
  -1  -5  -5    6.10    1.20
   1   5   5    4.15    0.91
  -1  -5  -5    5.93    0.97
  -1  -5  -5    4.46    1.10
   1   5   5    4.48    1.06
  -1  -5  -5    5.32    0.85
  -1  -5  -5    4.23    1.07
  -1  -5  -6   23.75    2.57
   1   5   6   20.13    1.85
   1   5   6   28.15    2.04
   1   5   6   24.00    2.13
  -1  -5  -6   21.44    2.30
   1   5   6   24.77    2.17
  -1  -5  -6   25.76    2.50
  -1  -5  -6   23.25    1.85
   1   5   6   22.67    2.00
  -1  -5  -6   22.55    2.37
  -1  -5  -7    7.57    1.60
   1   5   7    5.85    1.11
   1   5   7    4.84    0.95
   1   5   7    5.12    0.97
  -1  -5  -7    4.26    1.30
   1   5   7    3.59    1.18
   1   5   7    4.26    1.13
  -1  -5  -7    5.26    1.20
  -1  -5  -7    4.75    0.99
  -1  -5  -7    4.34    1.36
  -1  -5  -8  116.92    7.20
   1   5   8  114.87    5.85
   1   5   8  114.76    5.80
  -1  -5  -8  105.51    6.61
   1   5   8  110.47    6.22
  -1  -5  -8  105.50    6.25
   1   5   8  112.37    5.99
   1   5   8  108.88    6.13
  -1  -5  -8  116.39    6.15
  -1  -5  -8  105.12    6.52
   1   5   8  108.03    5.74
  -1  -5  -9   18.75    2.65
   1   5   9   20.63    1.99
   1   5   9   22.19    2.13
   1   5   9   20.96    2.47
  -1  -5  -9   17.80    2.64
  -1  -5  -9   22.70    2.59
   1   5   9   19.79    2.17
   1   5   9   21.65    2.45
  -1  -5  -9   20.36    2.69
   1   5   9   20.69    2.05
  -1  -5  -9   21.12    2.32
   1   5  10   34.16    2.73
   1   5  10   34.65    2.82
  -1  -5 -10   41.42    3.99
   1   5  10   38.85    3.50
  -1  -5 -10   38.33    3.42
   1   5  10   34.97    2.99
  -1  -5 -10   39.61    3.24
  -1  -5 -10   38.71    3.72
   1   5  10   32.90    3.20
   1   5  11    4.10    0.99
   1   5  11    6.12    1.70
  -1  -5 -11    5.24    1.79
  -1  -5 -11    4.78    1.47
   1   5  11    6.25    1.37
  -1  -5 -11    5.35    1.43
   1   5  11    5.96    1.70
  -1  -5 -11    5.65    1.77
  -1  -5 -12   30.55    2.99
  -1  -5 -12   30.69    3.40
   1   5  12   29.11    3.02
   1   5  12   25.70    2.81
  -1  -5 -12   30.67    3.14
   1   5  13    2.97    1.21
  -1  -5 -13    2.85    1.24
  -1  -5 -13    4.87    1.37
   1   5  13    5.17    1.35
   1   5  13    3.58    1.19
  -1  -5 -14    0.15    0.66
  -1  -5 -14    0.10    0.44
  -1  -5 -14    0.81    0.78
   1   5  14    0.27    0.74
  -1  -6  15    5.58    0.82
   1   6 -14   14.21    1.45
  -1  -6  14   14.85    1.53
   1   6 -14   14.27    1.86
   1   6 -14   19.27    2.29
  -1  -6  14   14.11    1.93
  -1  -6  13    0.27    0.62
   1   6 -13    1.20    1.24
  -1  -6  13    0.22    1.16
   1   6 -13    1.31    1.33
  -1  -6  13    0.45    0.77
   1   6 -13    1.42    1.33
  -1  -6  12   -0.30    0.69
   1   6 -12    1.78    1.57
  -1  -6  12    0.18    0.97
   1   6 -12   -0.60    1.49
   1   6 -12    1.37    1.37
  -1  -6  12    1.73    1.42
   1   6 -11    7.09    1.47
  -1  -6  11    7.46    1.41
   1   6 -11    6.28    1.75
   1   6 -11    5.56    2.15
  -1  -6  11    5.47    1.28
   1   6 -11    6.47    1.93
  -1  -6  11    7.83    1.96
  -1  -6  11    3.76    1.29
   1   6 -11    7.68    2.00
  -1  -6  10    0.55    1.06
   1   6 -10    0.52    0.59
  -1  -6  10   -0.32    0.84
   1   6 -10    2.15    0.98
  -1  -6  10   -0.59    0.95
   1   6 -10   -0.33    1.65
   1   6 -10    1.32    1.34
  -1  -6  10    0.81    1.13
   1   6 -10    0.59    1.44
  -1  -6  10    1.04    0.88
   1   6 -10   -0.27    1.40
  -1  -6  10   -0.52    1.49
  -1  -6   9    9.05    1.94
   1   6  -9   12.89    1.49
   1   6  -9   10.50    1.65
  -1  -6   9   12.83    1.90
   1   6  -9    7.74    1.96
   1   6  -9    9.08    2.25
   1   6  -9   12.14    2.04
  -1  -6   9   10.87    2.07
   1   6  -9   11.88    2.26
  -1  -6   9    9.41    1.77
   1   6  -8  173.11    8.62
  -1  -6   8  189.22   10.14
   1   6  -8  187.94    9.27
  -1  -6   8  184.57    9.45
  -1  -6   8  189.40    9.12
   1   6  -8  195.16    9.86
   1   6  -8  178.22   10.01
   1   6  -8  193.65   10.39
  -1  -6   8  186.57    9.80
   1   6  -8  195.78    9.90
   1   6  -8  208.59    9.85
  -1  -6   8  191.72    9.52
   1   6  -7   -0.12    0.45
  -1  -6   7    1.20    0.84
   1   6  -7   -0.42    1.10
   1   6  -7    1.59    1.38
   1   6  -7   -0.23    1.11
   1   6  -7    0.72    0.90
   1   6  -7   -0.20    1.07
  -1  -6   7   -0.40    1.06
  -1  -6   7   -0.18    0.94
   1   6  -6   88.83    4.44
  -1  -6   6   73.42    4.77
  -1  -6   6   87.09    4.73
   1   6  -6   75.26    5.09
   1   6  -6   65.08    4.55
   1   6  -6   75.55    5.02
   1   6  -6   91.33    4.91
   1   6  -6   84.81    4.95
  -1  -6   6   78.30    4.81
  -1  -6   6   82.71    4.96
   1   6  -5   12.48    1.37
  -1  -6   5   13.90    1.81
   1   6  -5   18.15    1.93
   1   6  -5   17.53    1.93
   1   6  -5   18.84    2.17
   1   6  -5   18.04    2.10
   1   6  -5   13.62    1.91
  -1  -6   5   11.94    1.68
   1   6  -5   16.20    1.76
   1   6  -5   15.78    1.73
  -1  -6   4   98.29    4.76
   1   6  -4   97.54    5.00
  -1  -6   4   96.84    5.06
  -1  -6   4  103.47    5.44
   1   6  -4  101.39    5.58
   1   6  -4  112.45    5.57
   1   6  -4  104.90    5.49
   1   6  -4  103.24    5.63
   1   6  -4  102.73    5.61
  -1  -6   4   93.39    5.12
  -1  -6   4   99.90    5.15
   1   6  -4   92.23    5.09
  -1  -6   3  178.69    7.91
  -1  -6   3  186.02    8.38
   1   6  -3  189.48    8.14
   1   6  -3  184.48    8.43
   1   6  -3  209.73    8.68
   1   6  -3  187.35    8.62
   1   6  -3  196.25    8.54
  -1  -6   3  176.22    8.05
  -1  -6   3  163.48    7.53
  -1  -6   3  162.43    8.00
  -1  -6   3  171.54    7.93
  -1  -6   2   43.53    2.70
  -1  -6   2   45.71    3.19
  -1  -6   2   46.20    2.89
   1   6  -2   43.96    2.50
   1   6  -2   47.63    2.86
   1   6  -2   39.60    2.46
   1   6  -2   48.19    3.11
   1   6  -2   45.93    3.06
   1   6  -2   52.75    3.17
  -1  -6   2   41.63    2.32
  -1  -6   2   40.10    2.65
  -1  -6   2   44.14    2.64
  -1  -6   1   97.32    5.15
   1   6  -1  102.84    4.72
  -1  -6   1  103.19    5.45
  -1  -6   1   97.37    5.03
   1   6  -1  107.05    5.15
   1   6  -1  102.06    4.78
   1   6  -1  122.28    5.61
   1   6  -1  103.01    5.34
   1   6  -1  105.95    5.21
   1   6  -1  112.78    5.40
  -1  -6   1  109.94    4.82
   1   6  -1   99.95    4.92
  -1  -6   1   99.74    4.92
  -1  -6   1  101.79    4.90
  -1  -6   1  101.99    4.60
  -1  -6   1  101.58    4.96
  -1  -6   0  229.22   10.07
   1   6   0  250.40   10.02
  -1  -6   0  233.86    9.63
   1   6   0  239.84    9.90
   1   6   0  221.13    9.40
  -1  -6   0  243.92   10.22
   1   6   0  226.89    9.94
   1   6   0  231.07    9.73
   1   6   0  250.47   10.01
  -1  -6   0  213.82    9.41
  -1  -6   0  221.30    9.63
  -1  -6   0  201.23    9.24
   1   6   0  223.59    9.89
  -1  -6   0  224.49    9.47
  -1  -6  -1   19.12    1.88
   1   6   1   19.01    1.71
  -1  -6  -1   18.90    1.85
   1   6   1   18.69    1.50
   1   6   1   22.09    1.84
   1   6   1   20.05    1.69
   1   6   1   18.43    1.80
  -1  -6  -1   25.58    1.65
   1   6   1   22.31    1.82
   1   6   1   20.15    1.85
  -1  -6  -1   22.20    1.57
   1   6   1   21.44    1.81
  -1  -6  -1   21.02    1.66
   1   6   1   26.69    2.06
  -1  -6  -1   23.03    1.59
  -1  -6  -2  175.03    8.29
   1   6   2  164.91    7.80
  -1  -6  -2  176.01    7.90
   1   6   2  164.70    7.67
   1   6   2  181.63    7.83
  -1  -6  -2  165.66    7.32
   1   6   2  177.64    7.98
   1   6   2  170.44    7.84
   1   6   2  182.55    7.88
  -1  -6  -2  172.34    7.46
   1   6   2  177.59    8.02
  -1  -6  -2  163.98    7.46
  -1  -6  -2  169.74    7.55
   1   6   3    1.08    0.66
   1   6   3    0.11    0.57
   1   6   3    0.96    0.67
  -1  -6  -3    0.37    0.68
   1   6   3    0.22    0.75
  -1  -6  -3    0.34    0.54
   1   6   3   -0.10    0.66
  -1  -6  -3    1.16    0.64
   1   6   3    0.78    0.77
  -1  -6  -3    0.25    0.51
  -1  -6  -3   -0.08    0.49
   1   6   3    0.21    0.71
  -1  -6  -4   28.73    2.75
   1   6   4   30.23    2.16
   1   6   4   30.28    2.24
   1   6   4   30.43    2.31
   1   6   4   32.10    2.29
   1   6   4   29.99    2.37
   1   6   4   30.87    2.43
  -1  -6  -4   29.15    2.19
  -1  -6  -4   30.03    2.28
   1   6   4   28.81    2.18
   1   6   4   31.62    2.19
   1   6   4   31.36    2.37
  -1  -6  -4   29.01    2.09
   1   6   4   31.01    2.46
  -1  -6  -5  214.95   10.99
   1   6   5  237.21    9.96
   1   6   5  224.28    9.89
   1   6   5  228.75    9.83
  -1  -6  -5  221.38    9.85
   1   6   5  219.16    9.63
   1   6   5  221.58    9.97
  -1  -6  -5  215.15   10.06
   1   6   5  225.14    9.63
  -1  -6  -5  219.35   10.13
  -1  -6  -5  206.11    9.55
  -1  -6  -5  222.13    9.63
   1   6   5  220.29   10.03
   1   6   5  213.53    9.98
  -1  -6  -6  238.78   12.50
   1   6   6  263.03   11.24
   1   6   6  254.62   11.09
   1   6   6  253.54   11.19
  -1  -6  -6  253.76   11.72
   1   6   6  246.41   11.35
   1   6   6  246.44   11.34
  -1  -6  -6  251.61   11.36
   1   6   6  253.56   11.46
   1   6   6  273.60   11.44
  -1  -6  -6  248.98   11.70
  -1  -6  -6  246.09   10.92
  -1  -6  -6  254.05   11.74
  -1  -6  -7   71.57    5.36
   1   6   7   72.60    4.17
   1   6   7   71.42    4.19
   1   6   7   67.08    4.27
  -1  -6  -7   62.40    4.54
   1   6   7   64.16    4.30
   1   6   7   65.42    4.36
  -1  -6  -7   69.91    3.91
   1   6   7   64.89    4.11
  -1  -6  -7   72.33    4.80
  -1  -6  -7   72.76    4.36
  -1  -6  -8   92.65    6.58
   1   6   8   85.82    5.11
   1   6   8   91.22    5.16
  -1  -6  -8   89.75    5.98
   1   6   8   97.65    5.58
   1   6   8   96.34    5.41
   1   6   8   98.69    5.30
  -1  -6  -8   86.12    5.76
   1   6   8   91.00    5.51
  -1  -6  -8  102.16    5.56
  -1  -6  -8   86.63    4.85
   1   6   8   89.56    5.39
   1   6   9   78.23    4.78
   1   6   9   80.91    4.79
  -1  -6  -9   77.50    5.69
   1   6   9   82.44    5.26
   1   6   9   84.97    5.05
  -1  -6  -9   79.64    5.34
   1   6   9   81.38    5.18
   1   6   9   82.58    4.84
  -1  -6  -9   87.68    5.18
  -1  -6  -9   76.23    5.45
   1   6  10  269.33   12.52
   1   6  10  267.99   12.38
   1   6  10  290.47   12.89
  -1  -6 -10  276.86   13.27
   1   6  10  277.31   13.12
  -1  -6 -10  285.95   13.80
  -1  -6 -10  290.33   12.91
  -1  -6 -10  288.75   13.61
   1   6  10  262.38   12.95
   1   6  11   14.76    1.79
  -1  -6 -11   13.68    2.09
   1   6  11   17.93    2.02
  -1  -6 -11   16.21    2.47
   1   6  11   14.61    2.24
  -1  -6 -11   12.35    2.11
  -1  -6 -11   17.32    2.08
   1   6  11   16.12    2.20
  -1  -6 -12   53.75    4.34
  -1  -6 -12   53.33    4.00
   1   6  12   58.87    3.72
   1   6  12   55.69    4.09
   1   6  12   53.60    3.98
  -1  -6 -12   48.88    3.53
  -1  -6 -12   51.38    4.00
  -1  -6 -13    0.18    0.82
  -1  -6 -13    1.35    1.11
   1   6  13    0.50    0.90
   1   6  13    0.15    0.80
   1   6  13    0.80    0.94
  -1  -6 -14   20.16    1.83
   1   6  14   19.42    1.85
   1   7 -14    0.56    0.48
  -1  -7  14    0.19    0.45
   1   7 -14   -0.59    0.88
  -1  -7  13    0.96    0.63
   1   7 -13    1.11    1.11
   1   7 -13    1.60    1.29
  -1  -7  13    2.60    1.11
  -1  -7  12   41.74    3.11
   1   7 -12   46.95    4.34
   1   7 -12   47.02    4.16
  -1  -7  12   49.10    3.56
  -1  -7  12   51.85    4.12
  -1  -7  12   43.04    3.09
   1   7 -11   23.28    1.98
  -1  -7  11   22.43    2.43
  -1  -7  11   17.57    2.02
   1   7 -11   19.52    2.40
   1   7 -11   22.00    2.71
   1   7 -11   27.97    3.50
  -1  -7  11   18.43    2.32
  -1  -7  11   24.01    2.95
   1   7 -11   28.36    3.27
  -1  -7  11   22.91    2.30
   1   7 -10   59.47    4.28
   1   7 -10   51.55    3.49
  -1  -7  10   50.71    4.06
  -1  -7  10   46.36    3.58
   1   7 -10   60.73    4.80
   1   7 -10   59.53    5.12
  -1  -7  10   56.52    4.21
  -1  -7  10   58.49    4.05
   1   7 -10   58.86    4.82
  -1  -7  10   59.08    3.79
   1   7 -10   67.24    4.85
  -1  -7  10   60.03    4.78
  -1  -7   9   10.49    2.00
  -1  -7   9    9.74    1.78
   1   7  -9   11.03    1.45
   1   7  -9   13.39    1.89
   1   7  -9    8.47    1.84
   1   7  -9    9.86    2.27
   1   7  -9    7.22    1.92
   1   7  -9    9.49    1.87
  -1  -7   9   11.37    1.82
   1   7  -9    8.62    1.95
  -1  -7   9   10.38    2.17
  -1  -7   9   10.43    1.96
   1   7  -8   73.57    4.77
  -1  -7   8   82.84    5.18
  -1  -7   8   79.45    5.55
   1   7  -8   92.44    5.50
   1   7  -8   86.63    5.80
   1   7  -8   90.68    6.16
   1   7  -8   95.62    6.38
  -1  -7   8   97.90    5.80
   1   7  -8   93.43    5.91
  -1  -7   8   98.32    5.64
   1   7  -8   99.96    5.85
  -1  -7   8   96.81    6.05
   1   7  -7   61.28    3.99
  -1  -7   7   66.95    4.35
   1   7  -7   66.03    4.36
   1   7  -7   72.99    5.12
   1   7  -7   78.04    5.37
  -1  -7   7   74.02    4.67
   1   7  -7   80.29    5.01
  -1  -7   7   70.88    4.85
   1   7  -7   75.70    4.76
  -1  -7   7   69.03    4.70
   1   7  -6   46.11    3.08
  -1  -7   6   42.86    3.43
  -1  -7   6   45.27    3.28
   1   7  -6   40.26    3.72
   1   7  -6   38.79    3.53
   1   7  -6   49.17    3.93
   1   7  -6   46.84    3.48
  -1  -7   6   48.76    3.62
   1   7  -6   47.94    3.54
  -1  -7   6   50.68    3.51
   1   7  -5    4.48    0.95
  -1  -7   5    2.91    1.13
  -1  -7   5    4.09    1.07
   1   7  -5    1.31    0.86
   1   7  -5    4.08    1.37
   1   7  -5    2.24    1.20
   1   7  -5    3.99    1.30
   1   7  -5    3.93    1.08
  -1  -7   5    3.57    1.16
  -1  -7   5    2.96    1.06
  -1  -7   4    0.73    0.45
   1   7  -4    1.00    0.62
  -1  -7   4    1.25    1.04
  -1  -7   4    2.43    0.94
   1   7  -4    0.17    1.00
   1   7  -4    1.88    1.06
   1   7  -4    0.93    0.86
  -1  -7   4    0.95    0.98
   1   7  -4    0.52    0.80
  -1  -7   4    0.48    0.44
  -1  -7   4    0.48    0.68
  -1  -7   4    0.92    0.80
  -1  -7   4    0.79    0.78
  -1  -7   3  270.64   11.73
   1   7  -3  280.45   11.96
  -1  -7   3  281.62   12.27
   1   7  -3  274.91   12.23
   1   7  -3  278.07   12.39
   1   7  -3  274.15   12.29
   1   7  -3  282.64   12.43
  -1  -7   3  253.68   11.86
  -1  -7   3  280.60   11.36
  -1  -7   3  273.15   11.92
  -1  -7   3  274.98   11.83
  -1  -7   2  330.39   14.05
   1   7  -2  341.99   14.16
  -1  -7   2  329.22   14.68
  -1  -7   2  338.97   14.23
   1   7  -2  337.60   14.44
   1   7  -2  329.68   14.04
   1   7  -2  338.72   14.19
   1   7  -2  348.26   14.50
  -1  -7   2  320.93   13.84
  -1  -7   2  318.30   13.93
  -1  -7   2  328.00   13.43
   1   7  -1    0.65    0.74
   1   7  -1    0.52    0.50
   1   7  -1   -0.12    0.70
  -1  -7   1    0.77    0.89
  -1  -7   1    1.24    0.75
   1   7  -1    0.83    0.63
   1   7  -1   -0.26    0.81
   1   7  -1    0.25    0.83
   1   7  -1    0.94    0.85
   1   7  -1    0.54    0.94
  -1  -7   1    1.21    0.62
   1   7  -1    0.63    0.73
  -1  -7   1    0.17    0.50
  -1  -7   1    1.44    0.75
  -1  -7   1    0.72    0.40
  -1  -7   1    0.09    0.61
  -1  -7   0  192.11    8.88
  -1  -7   0  185.97    8.91
   1   7   0  186.31    8.55
  -1  -7   0  192.90    8.39
  -1  -7   0  194.16    8.19
   1   7   0  183.74    8.37
   1   7   0  188.83    8.61
   1   7   0  184.62    8.62
   1   7   0  186.36    8.33
   1   7   0  199.30    8.56
  -1  -7   0  174.61    8.24
  -1  -7   0  176.84    7.94
  -1  -7   0  186.24    8.38
   1   7   0  195.83    8.61
  -1  -7   0  193.67    8.22
  -1  -7  -1 1205.10   50.87
   1   7   1 1322.20   50.67
  -1  -7  -1 1238.31   50.71
   1   7   1 1289.65   50.41
   1   7   1 1304.24   50.35
   1   7   1 1321.04   50.34
   1   7   1 1312.10   50.33
   1   7   1 1290.90   50.15
   1   7   1 1250.64   50.54
  -1  -7  -1 1285.76   50.00
   1   7   1 1361.29   50.60
  -1  -7  -1 1318.92   50.02
  -1  -7  -1 1276.35   50.20
   1   7   1 1332.66   50.57
  -1  -7  -1 1253.87   50.06
  -1  -7  -1 1276.15   50.04
   1   7   2    0.64    0.94
  -1  -7  -2    0.35    0.79
   1   7   2    2.72    0.91
   1   7   2    0.89    0.64
  -1  -7  -2    0.27    0.85
  -1  -7  -2    1.06    0.50
   1   7   2    0.12    0.75
   1   7   2    0.79    0.83
   1   7   2    0.12    0.77
   1   7   2    1.05    0.79
  -1  -7  -2    0.89    0.61
   1   7   2    0.58    0.63
  -1  -7  -2    1.81    0.70
  -1  -7  -2    0.49    0.61
   1   7   2    0.82    0.71
  -1  -7  -2    0.42    0.50
  -1  -7  -3   58.20    4.19
   1   7   3   60.39    3.67
   1   7   3   58.53    3.42
  -1  -7  -3   56.47    3.27
  -1  -7  -3   55.23    3.29
   1   7   3   63.09    3.55
   1   7   3   59.22    3.30
  -1  -7  -3   59.06    3.42
   1   7   3   64.37    3.69
  -1  -7  -3   57.55    3.32
   1   7   3   55.70    3.46
   1   7   3   57.65    3.68
  -1  -7  -3   55.57    3.32
   1   7   4  126.27    6.05
   1   7   4  124.13    6.36
   1   7   4  132.94    6.37
   1   7   4  132.10    6.46
  -1  -7  -4  124.51    6.25
   1   7   4  125.59    6.39
   1   7   4  116.38    6.12
  -1  -7  -4  126.38    6.16
   1   7   4  127.05    6.16
   1   7   4  127.39    6.45
   1   7   4  125.96    6.32
  -1  -7  -4  122.05    5.98
  -1  -7  -5  119.88    7.51
   1   7   5  135.75    6.44
   1   7   5  126.25    6.48
   1   7   5  133.96    6.54
  -1  -7  -5  132.29    6.45
   1   7   5  130.00    6.25
  -1  -7  -5  126.83    6.60
   1   7   5  127.28    6.24
   1   7   5  121.32    6.46
   1   7   5  135.34    6.65
   1   7   5  120.51    6.48
  -1  -7  -5  130.49    6.21
   1   7   5  123.36    6.54
  -1  -7  -5  115.86    6.02
  -1  -7  -6   69.40    5.28
   1   7   6   64.34    4.06
   1   7   6   73.12    4.20
   1   7   6   67.44    3.92
  -1  -7  -6   61.58    4.29
  -1  -7  -6   67.58    4.16
   1   7   6   58.74    3.95
   1   7   6   67.83    4.28
   1   7   6   64.29    4.12
  -1  -7  -6   55.34    3.56
  -1  -7  -6   65.04    3.77
  -1  -7  -7   25.77    3.19
   1   7   7   22.71    2.20
   1   7   7   26.78    2.35
  -1  -7  -7   23.70    2.62
  -1  -7  -7   22.69    2.37
   1   7   7   23.82    2.40
   1   7   7   22.06    2.33
   1   7   7   23.90    2.28
   1   7   7   19.17    2.15
  -1  -7  -7   19.39    1.92
   1   7   7   24.85    2.57
   1   7   8   -0.17    0.89
   1   7   8   -0.16    0.69
   1   7   8    0.17    0.74
  -1  -7  -8    0.95    1.33
   1   7   8   -0.53    1.02
   1   7   8   -0.37    1.17
   1   7   8    0.98    1.09
  -1  -7  -8    0.24    0.79
   1   7   8    0.17    0.94
  -1  -7  -8    1.25    1.08
   1   7   9  161.90    8.38
  -1  -7  -9  169.15    9.34
   1   7   9  179.24    8.70
   1   7   9  171.20    8.83
   1   7   9  176.02    8.44
   1   7   9  160.67    8.58
  -1  -7  -9  174.74    8.66
  -1  -7  -9  153.74    8.81
   1   7  10   36.59    2.98
   1   7  10   35.63    3.31
   1   7  10   39.09    3.19
  -1  -7 -10   36.08    3.61
  -1  -7 -10   43.86    3.59
   1   7  10   36.75    3.19
   1   7  10   32.09    2.79
  -1  -7 -10   39.81    3.21
   1   7  11    0.16    0.64
  -1  -7 -11    0.48    1.10
   1   7  11   -0.17    0.86
   1   7  11   -0.60    1.05
  -1  -7 -11    0.20    0.99
   1   7  11    1.46    1.10
  -1  -7 -11    0.16    0.89
  -1  -7 -12    1.16    0.84
  -1  -7 -12    0.63    1.12
   1   7  12    1.78    1.10
  -1  -7 -12    1.19    0.94
   1   7  12    1.81    0.86
   1   7  12    0.80    0.96
  -1  -7 -12    0.77    0.85
  -1  -7 -13    0.28    0.57
  -1  -7 -13    2.39    1.02
   1   7  13    0.86    0.85
   1   7  13    0.61    0.69
   1   7  13    2.00    0.87
   1   8 -14    0.24    0.41
  -1  -8  14    0.52    0.44
  -1  -8  13    0.82    0.55
   1   8 -13    1.57    1.13
  -1  -8  12   -0.25    0.66
   1   8 -12    2.59    1.55
  -1  -8  12    1.43    0.76
   1   8 -12    0.94    1.15
   1   8 -11    4.32    0.94
  -1  -8  11    4.05    1.15
  -1  -8  11    3.11    0.95
   1   8 -11    5.21    1.52
   1   8 -11    4.18    1.79
   1   8 -11    3.67    1.51
  -1  -8  11    3.43    1.10
  -1  -8  11    2.61    1.38
  -1  -8  11    3.48    1.45
   1   8 -10    1.11    0.71
  -1  -8  10    0.91    0.74
  -1  -8  10   -0.22    0.96
   1   8 -10    2.14    1.00
   1   8 -10   -0.62    1.55
   1   8 -10   -2.41    1.56
   1   8 -10    0.53    1.21
  -1  -8  10    1.11    1.10
  -1  -8  10   -0.53    1.42
  -1  -8  10    0.46    0.69
  -1  -8  10    0.19    0.84
   1   8  -9   22.30    2.22
   1   8  -9   24.14    2.59
  -1  -8   9   24.92    2.80
   1   8  -9   27.62    2.97
   1   8  -9   27.11    3.25
   1   8  -9   22.31    3.10
   1   8  -9   22.00    2.85
  -1  -8   9   26.49    2.72
  -1  -8   9   26.84    2.47
  -1  -8   9   21.00    2.77
  -1  -8   9   24.35    2.83
  -1  -8   8   98.87    5.75
   1   8  -8  100.70    5.94
  -1  -8   8   90.67    6.17
   1   8  -8   95.52    6.57
   1   8  -8   98.41    6.38
  -1  -8   8   99.95    6.00
  -1  -8   8   98.34    6.32
  -1  -8   8   94.73    6.13
  -1  -8   8  103.59    5.81
   1   8  -8  105.16    6.35
   1   8  -7    5.26    1.10
  -1  -8   7    5.08    1.23
   1   8  -7    8.77    1.44
   1   8  -7    7.67    1.98
   1   8  -7    7.64    1.82
  -1  -8   7    8.41    1.52
   1   8  -7    7.52    1.58
  -1  -8   7    8.27    1.66
  -1  -8   7    6.68    1.53
   1   8  -6  112.40    5.92
  -1  -8   6  112.40    6.05
   1   8  -6  102.01    6.18
   1   8  -6   97.11    6.53
   1   8  -6  105.43    6.58
   1   8  -6   98.31    6.48
  -1  -8   6  115.67    6.12
   1   8  -6  120.20    6.43
  -1  -8   6  111.67    6.32
  -1  -8   6  116.91    6.36
   1   8  -5   13.33    1.57
  -1  -8   5   11.70    1.62
  -1  -8   5    9.72    1.73
   1   8  -5   11.93    2.01
   1   8  -5   12.40    1.90
   1   8  -5   13.59    1.88
   1   8  -5   13.38    2.10
  -1  -8   5   11.89    1.70
  -1  -8   5    9.35    1.45
  -1  -8   5   11.28    1.79
   1   8  -4   27.49    2.37
  -1  -8   4   27.50    2.63
  -1  -8   4   30.40    2.41
   1   8  -4   29.66    2.72
   1   8  -4   24.13    2.63
   1   8  -4   29.28    2.70
  -1  -8   4   30.67    2.05
  -1  -8   4   26.54    2.45
  -1  -8   4   34.85    2.56
  -1  -8   4   27.81    2.55
   1   8  -3    9.97    1.41
  -1  -8   3   10.89    1.35
  -1  -8   3   18.42    1.97
   1   8  -3   18.79    2.07
   1   8  -3   17.52    2.11
   1   8  -3   16.07    1.93
   1   8  -3   16.40    1.98
  -1  -8   3   12.57    1.58
  -1  -8   3   11.27    1.16
  -1  -8   3   15.27    1.63
  -1  -8   2  266.01   12.30
  -1  -8   2  272.02   12.48
   1   8  -2  286.72   12.44
   1   8  -2  288.64   12.67
   1   8  -2  269.98   12.66
   1   8  -2  280.88   12.39
  -1  -8   2  289.65   11.98
   1   8  -2  298.42   12.41
  -1  -8   2  293.38   11.71
  -1  -8   2  278.92   12.18
  -1  -8   2  266.05   12.13
  -1  -8   2  276.24   12.28
  -1  -8   1   25.85    2.27
  -1  -8   1   31.18    2.37
  -1  -8   1   28.07    2.60
   1   8  -1   25.83    2.22
   1   8  -1   23.14    1.91
   1   8  -1   30.40    2.35
   1   8  -1   29.70    2.53
   1   8  -1   27.02    2.33
   1   8  -1   21.82    2.00
   1   8  -1   27.35    2.39
  -1  -8   1   19.23    1.73
  -1  -8   1   19.46    1.77
  -1  -8   1   22.49    2.00
   1   8  -1   27.31    2.20
  -1  -8   1   20.88    1.64
  -1  -8   0  172.79    8.47
  -1  -8   0  165.68    8.55
   1   8   0  175.51    8.13
   1   8   0  180.07    7.93
  -1  -8   0  166.85    7.65
   1   8   0  177.07    8.04
  -1  -8   0  172.88    7.65
   1   8   0  171.22    8.14
   1   8   0  177.09    7.86
   1   8   0  170.65    8.16
   1   8   0  176.83    8.15
  -1  -8   0  164.41    7.67
  -1  -8   0  163.15    7.87
  -1  -8   0  154.51    7.74
  -1  -8  -1  192.72    9.88
   1   8   1  205.10    9.36
  -1  -8  -1  179.04    9.66
   1   8   1  222.54    9.36
  -1  -8  -1  212.42    9.03
   1   8   1  196.11    9.45
   1   8   1  204.18    9.50
   1   8   1  205.76    9.31
  -1  -8  -1  221.76    9.07
   1   8   1  202.81    9.49
  -1  -8  -1  194.00    8.99
  -1  -8  -1  205.88    9.03
  -1  -8  -1  198.56    9.18
  -1  -8  -2   42.25    3.56
   1   8   2   42.54    2.96
  -1  -8  -2   28.21    2.93
   1   8   2   50.32    3.45
   1   8   2   38.28    3.02
  -1  -8  -2   54.65    3.03
   1   8   2   36.81    2.78
  -1  -8  -2   56.85    3.06
   1   8   2   42.10    3.19
   1   8   2   46.92    3.14
  -1  -8  -2   48.78    3.04
  -1  -8  -2   57.84    3.11
   1   8   2   46.50    3.24
   1   8   2   48.10    2.99
  -1  -8  -2   49.53    2.85
   1   8   3  171.04    8.51
  -1  -8  -3  175.75    9.21
   1   8   3  170.34    8.19
   1   8   3  155.33    7.70
   1   8   3  160.83    7.92
  -1  -8  -3  170.23    7.85
   1   8   3  166.51    8.20
   1   8   3  165.76    8.11
   1   8   3  161.59    7.65
   1   8   3  171.60    8.10
  -1  -8  -3  181.48    7.88
   1   8   3  164.56    8.18
  -1  -8  -3  162.96    7.73
   1   8   3  168.82    7.90
  -1  -8  -3  166.12    7.77
  -1  -8  -4   -0.83    1.13
   1   8   4    1.12    0.99
   1   8   4    0.33    0.77
   1   8   4    0.73    0.70
  -1  -8  -4   -0.28    0.82
   1   8   4    0.13    0.69
  -1  -8  -4   -0.13    0.66
   1   8   4   -0.15    0.84
   1   8   4    0.14    0.74
   1   8   4    1.12    0.75
  -1  -8  -4    0.91    0.65
  -1  -8  -4   -0.13    0.62
   1   8   5   22.37    2.15
   1   8   5   23.31    2.33
  -1  -8  -5   24.98    2.43
  -1  -8  -5   24.71    2.34
   1   8   5   23.99    2.21
   1   8   5   28.07    2.31
   1   8   5   25.09    2.44
   1   8   5   29.75    2.34
  -1  -8  -5   25.52    2.07
   1   8   5   24.46    2.36
  -1  -8  -6   16.91    2.69
   1   8   6   19.54    2.05
   1   8   6   17.77    1.80
   1   8   6   15.62    1.90
  -1  -8  -6   18.65    2.11
   1   8   6   13.90    1.93
  -1  -8  -6   21.89    2.37
   1   8   6   19.67    2.16
   1   8   6   17.57    2.07
  -1  -8  -6   12.45    1.59
   1   8   7  307.57   13.53
  -1  -8  -7  304.86   13.67
   1   8   7  270.32   13.26
  -1  -8  -7  298.73   13.99
   1   8   7  311.48   13.47
  -1  -8  -7  287.00   12.73
   1   8   7  292.22   13.56
   1   8   8   69.36    4.57
  -1  -8  -8   69.75    5.10
   1   8   8   63.54    4.52
   1   8   8   69.08    4.65
  -1  -8  -8   69.32    4.63
   1   8   8   76.37    4.65
   1   8   9   55.44    4.00
  -1  -8  -9   52.63    4.42
   1   8   9   62.34    4.25
   1   8   9   56.00    4.16
   1   8   9   56.07    3.93
   1   8   9   57.40    4.02
  -1  -8  -9   65.35    4.27
  -1  -8 -10    0.23    0.87
   1   8  10   -0.31    0.74
   1   8  10   -0.17    0.68
   1   8  10    0.78    1.04
  -1  -8 -10    1.44    1.13
   1   8  10    0.90    0.92
  -1  -8 -10    1.66    1.32
   1   8  10    0.69    0.95
  -1  -8 -10    0.34    0.97
  -1  -8 -11   23.77    2.45
  -1  -8 -11   26.38    2.80
  -1  -8 -11   21.20    2.39
   1   8  11   25.64    2.38
   1   8  11   24.25    2.45
  -1  -8 -11   21.99    2.20
   1   8  11   21.34    2.23
  -1  -8 -12    0.43    0.67
   1   8  12    0.63    0.72
  -1  -8 -12    1.04    0.96
   1   8  12    1.97    0.93
  -1  -8 -12    0.15    0.79
  -1  -8 -12    0.42    0.68
   1   9 -14   23.76    1.60
  -1  -9  13    8.52    0.99
   1   9 -13    7.49    1.43
  -1  -9  13    8.09    1.31
  -1  -9  12    2.70    0.76
   1   9 -12    3.14    1.29
  -1  -9  12    2.36    1.06
  -1  -9  12    1.65    0.80
   1   9 -11  134.77    6.19
  -1  -9  11  116.59    6.14
  -1  -9  11  110.39    6.65
   1   9 -11  135.36    7.28
   1   9 -11  129.50    7.76
  -1  -9  11  126.25    6.58
   1   9 -10   49.17    3.35
   1   9 -10   51.14    3.88
  -1  -9  10   44.68    3.29
  -1  -9  10   51.06    4.02
   1   9 -10   62.30    4.62
   1   9 -10   54.95    4.82
  -1  -9  10   53.60    3.90
  -1  -9  10   55.37    3.60
  -1  -9   9   10.76    1.91
   1   9  -9    9.45    1.49
  -1  -9   9    8.68    1.35
   1   9  -9   11.03    1.70
   1   9  -9    9.60    2.20
   1   9  -9   12.95    2.12
  -1  -9   9   13.37    1.99
  -1  -9   9    7.01    1.43
  -1  -9   9    9.85    1.94
   1   9  -8  151.92    7.13
   1   9  -8  153.52    7.93
  -1  -9   8  126.13    8.17
  -1  -9   8  141.19    7.56
   1   9  -8  137.86    8.23
   1   9  -8  140.38    8.57
  -1  -9   8  165.06    8.28
  -1  -9   8  156.86    7.88
  -1  -9   7    0.85    1.01
   1   9  -7    1.82    0.91
   1   9  -7    3.45    1.54
   1   9  -7    2.90    1.42
   1   9  -7    0.79    1.18
  -1  -9   7    0.21    1.01
  -1  -9   7    2.40    1.14
   1   9  -6    0.69    0.71
  -1  -9   6    0.99    0.88
   1   9  -6    3.00    1.18
   1   9  -6    2.92    1.48
   1   9  -6    4.69    1.46
   1   9  -6    2.70    1.37
  -1  -9   6    1.61    1.04
  -1  -9   6    1.61    1.04
  -1  -9   6    2.52    1.32
   1   9  -5   12.66    1.67
  -1  -9   5   14.54    1.77
  -1  -9   5   14.32    2.08
   1   9  -5   12.96    1.99
   1   9  -5   15.72    2.20
   1   9  -5   15.62    2.23
  -1  -9   5   14.03    1.95
  -1  -9   5   10.98    1.65
   1   9  -4   14.01    1.72
  -1  -9   4    9.47    1.77
  -1  -9   4   13.46    1.65
  -1  -9   4   13.18    1.51
   1   9  -4    7.44    1.71
   1   9  -4   14.14    1.93
   1   9  -4   14.28    2.00
  -1  -9   4   12.19    1.70
  -1  -9   4   11.66    1.65
   1   9  -3    3.95    0.98
  -1  -9   3    3.87    1.15
  -1  -9   3    3.11    0.85
   1   9  -3    2.95    1.24
   1   9  -3    3.07    1.17
   1   9  -3    2.96    1.09
  -1  -9   3    3.94    0.99
  -1  -9   3    3.51    0.90
  -1  -9   3    2.65    0.94
  -1  -9   3    2.59    0.62
  -1  -9   2   16.45    1.80
  -1  -9   2   13.32    1.83
   1   9  -2   19.57    2.13
   1   9  -2   15.73    2.02
   1   9  -2   16.12    2.03
   1   9  -2   18.16    1.96
   1   9  -2   17.02    1.84
  -1  -9   2   15.39    1.62
  -1  -9   2   16.44    1.79
  -1  -9   2   16.05    1.68
  -1  -9   2   15.79    1.82
  -1  -9   2   16.76    1.45
  -1  -9   1   -0.35    0.64
   1   9  -1    0.14    0.74
   1   9  -1    0.46    0.67
  -1  -9   1    1.42    0.82
   1   9  -1    0.32    0.82
   1   9  -1    0.34    0.93
  -1  -9   1    1.50    0.69
   1   9  -1    0.15    0.72
  -1  -9   1    1.01    0.62
   1   9  -1    1.08    0.79
   1   9  -1    0.35    0.88
  -1  -9   1   -0.14    0.62
  -1  -9   1    0.46    0.63
  -1  -9   1    1.83    0.57
   1   9   0   87.90    5.04
   1   9   0   84.94    5.07
  -1  -9   0   91.53    4.68
   1   9   0   87.87    5.16
  -1  -9   0   88.35    4.69
   1   9   0   88.88    4.78
   1   9   0   91.94    5.04
  -1  -9   0   93.26    4.76
   1   9   0   92.07    5.13
  -1  -9   0   84.22    4.90
  -1  -9   0   87.63    4.83
  -1  -9  -1   69.36    4.96
   1   9   1   74.78    4.41
   1   9   1   75.18    4.60
   1   9   1   78.11    4.48
   1   9   1   73.44    4.30
   1   9   1   77.13    4.65
  -1  -9  -1   79.57    4.19
   1   9   1   78.83    4.62
  -1  -9  -1   76.04    4.21
  -1  -9  -1   70.99    4.29
  -1  -9  -1   70.97    4.09
  -1  -9  -2    1.25    0.93
   1   9   2    0.97    0.87
   1   9   2    2.52    0.82
  -1  -9  -2    4.29    0.96
   1   9   2    1.10    0.96
  -1  -9  -2    2.42    0.81
   1   9   2    2.95    0.97
   1   9   2    1.88    0.89
   1   9   2    0.84    0.86
  -1  -9  -2    5.03    1.02
  -1  -9  -2    4.58    0.98
   1   9   3   21.54    2.47
  -1  -9  -3   26.70    3.02
   1   9   3   24.37    2.10
  -1  -9  -3   23.13    2.09
   1   9   3   24.47    2.28
   1   9   3   22.89    2.37
   1   9   3   23.96    2.36
   1   9   3   23.13    2.25
  -1  -9  -3   21.04    2.04
   1   9   3   21.68    2.31
  -1  -9  -3   26.74    2.19
  -1  -9  -3   20.83    1.98
   1   9   3   25.08    2.18
   1   9   4    4.24    1.21
  -1  -9  -4    8.87    1.88
   1   9   4    3.35    1.15
  -1  -9  -4    2.34    0.98
   1   9   4    3.21    1.10
   1   9   4    2.79    1.12
   1   9   4    7.65    1.33
  -1  -9  -4    2.61    0.88
  -1  -9  -4    6.05    1.24
   1   9   4    2.62    1.00
   1   9   5   16.98    2.27
  -1  -9  -5   12.56    2.42
   1   9   5   22.41    2.14
   1   9   5   21.33    2.32
  -1  -9  -5   19.17    2.20
  -1  -9  -5   21.54    2.20
   1   9   5   19.03    2.00
   1   9   5   22.54    2.16
  -1  -9  -5   16.70    1.74
  -1  -9  -5   20.39    1.97
   1   9   5   21.58    2.25
  -1  -9  -6   61.81    4.42
   1   9   6   56.03    3.92
   1   9   6   64.41    4.29
   1   9   6   60.84    3.86
  -1  -9  -6   65.06    4.30
  -1  -9  -6   56.59    3.71
   1   9   6   63.79    4.30
   1   9   6   64.69    4.35
   1   9   7   25.44    2.63
  -1  -9  -7   22.81    2.53
   1   9   7   20.91    2.31
  -1  -9  -7   23.14    2.70
   1   9   7   23.65    2.49
  -1  -9  -7   19.51    1.94
   1   9   8   20.33    2.29
  -1  -9  -8   15.15    2.31
  -1  -9  -8   17.30    2.41
   1   9   8   19.60    2.20
  -1  -9  -8   18.23    2.33
   1   9   9   80.10    5.05
  -1  -9  -9   70.08    5.29
   1   9   9   86.52    5.14
   1   9   9   77.82    4.85
  -1  -9  -9   82.63    5.03
   1   9  10   31.89    2.76
  -1  -9 -10   31.02    3.02
   1   9  10   24.72    2.59
   1   9  10   33.64    2.64
  -1  -9 -10   29.95    2.63
  -1  -9 -11   22.82    2.51
   1   9  11   29.51    2.51
  -1  -9 -11   25.98    2.54
   1   9  11   29.48    2.45
  -1  -9 -11   27.90    2.27
  -1  -9 -12   17.83    1.81
  -1 -10  12    2.67    0.61
   1  10 -12    3.14    1.20
  -1 -10  12    3.27    0.75
   1  10 -11    0.69    0.51
  -1 -10  11    0.10    0.47
   1  10 -11    1.16    1.33
   1  10 -11   -0.18    0.88
  -1 -10  11    0.70    0.78
  -1 -10  11    0.51    0.83
  -1 -10  11   -0.59    0.92
  -1 -10  10   14.15    1.54
   1  10 -10   18.56    1.79
  -1 -10  10   17.69    2.19
   1  10 -10   10.66    1.75
   1  10 -10   15.77    2.29
  -1 -10  10   18.71    2.09
  -1 -10  10   14.86    2.10
  -1 -10  10   19.72    1.91
  -1 -10   9   35.95    3.58
   1  10  -9   51.16    3.36
  -1 -10   9   44.71    3.07
   1  10  -9   51.13    4.27
   1  10  -9   41.59    3.70
  -1 -10   9   41.04    3.55
  -1 -10   9   46.54    3.78
  -1 -10   9   51.45    3.51
   1  10  -8    1.13    0.59
  -1 -10   8    1.84    1.29
   1  10  -8    1.09    1.30
   1  10  -8    2.88    1.47
   1  10  -8    2.68    1.56
  -1 -10   8    1.08    1.01
  -1 -10   8    0.92    0.89
  -1 -10   8    0.42    1.06
  -1 -10   7    6.90    1.44
   1  10  -7   12.01    1.87
   1  10  -7   13.39    2.38
   1  10  -7   15.45    2.43
   1  10  -7   14.54    2.33
  -1 -10   7   12.27    1.86
  -1 -10   7   10.51    1.91
  -1 -10   6    4.88    1.17
   1  10  -6    1.68    1.27
  -1 -10   6    5.85    1.11
   1  10  -6    2.01    1.42
   1  10  -6    1.44    1.09
   1  10  -6    2.72    1.64
   1  10  -6    2.19    1.18
  -1 -10   6    2.29    1.22
  -1 -10   6    2.14    1.19
  -1 -10   6    2.93    1.24
   1  10  -5  331.74   15.57
   1  10  -5  371.48   16.05
   1  10  -5  360.41   16.20
  -1 -10   5  353.48   15.15
   1  10  -5  361.26   16.29
  -1 -10   5  348.09   15.63
  -1 -10   5  312.81   15.47
  -1 -10   5  359.06   15.89
  -1 -10   5  372.39   15.23
   1  10  -4  212.59   10.18
  -1 -10   4  180.18   10.12
  -1 -10   4  222.64    9.69
   1  10  -4  206.58   10.53
   1  10  -4  191.62   10.20
   1  10  -4  195.06   10.22
   1  10  -4  208.87   10.54
  -1 -10   4  206.98   10.00
  -1 -10   4  229.39    9.74
   1  10  -3   58.06    4.14
  -1 -10   3   58.02    4.25
  -1 -10   3   58.67    3.68
   1  10  -3   61.51    4.37
   1  10  -3   59.40    4.29
   1  10  -3   58.69    4.11
  -1 -10   3   57.44    3.94
  -1 -10   3   55.76    4.04
  -1 -10   3   63.48    3.78
  -1 -10   2   29.46    2.87
  -1 -10   2   29.34    2.42
   1  10  -2   34.25    3.04
   1  10  -2   30.87    2.93
   1  10  -2   33.85    3.07
   1  10  -2   34.59    2.82
   1  10  -2   34.66    2.77
  -1 -10   2   35.40    2.52
  -1 -10   2   30.95    2.50
  -1 -10   2   32.50    2.79
   1  10  -1    0.61    0.81
  -1 -10   1    1.00    0.72
   1  10  -1    0.17    0.90
   1  10  -1    0.17    0.76
  -1 -10   1   -0.13    0.65
   1  10  -1   -0.19    1.08
   1  10  -1    0.37    0.88
  -1 -10   1    0.24    0.63
  -1 -10   1   -0.30    0.62
  -1 -10   1   -0.13    0.67
  -1 -10   1   -0.16    0.76
  -1 -10   0   65.49    4.73
   1  10   0   69.29    4.33
   1  10   0   72.14    4.54
  -1 -10   0   68.11    4.05
   1  10   0   71.40    4.57
  -1 -10   0   76.48    4.15
  -1 -10   0   68.22    4.09
   1  10   0   70.37    4.42
  -1 -10   0   67.69    4.30
  -1 -10   0   70.34    4.18
  -1 -10  -1   25.78    2.86
   1  10   1   28.54    2.42
  -1 -10  -1   32.83    2.42
   1  10   1   28.58    2.84
   1  10   1   28.56    2.72
   1  10   1   28.64    2.54
   1  10   1   26.50    2.55
   1  10   1   24.33    2.29
  -1 -10  -1   26.54    2.39
   1  10   1   22.93    2.44
  -1 -10  -1   29.05    2.23
  -1 -10  -1   27.42    2.30
  -1 -10  -2  265.06   13.68
   1  10   2  283.07   12.77
   1  10   2  275.70   12.62
   1  10   2  264.07   12.31
   1  10   2  275.99   12.81
  -1 -10  -2  285.71   12.25
   1  10   2  274.39   12.32
  -1 -10  -2  270.72   12.25
  -1 -10  -2  278.35   12.25
   1  10   2  277.67   12.66
   1  10   3    5.88    1.40
   1  10   3    5.63    1.39
  -1 -10  -3    4.43    1.49
   1  10   3    4.41    1.06
   1  10   3    7.41    1.45
  -1 -10  -3    3.86    1.12
   1  10   3    4.59    1.17
   1  10   3    4.38    1.30
  -1 -10  -3    6.28    1.16
  -1 -10  -3    5.18    1.20
   1  10   4   -0.38    1.07
  -1 -10  -4    0.67    0.91
   1  10   4   -0.17    0.87
   1  10   4    1.18    0.83
  -1 -10  -4   -0.16    0.82
  -1 -10  -4   -0.13    0.63
   1  10   4    0.18    0.81
   1  10   4   -0.32    0.82
  -1 -10  -5   56.54    4.25
   1  10   5   72.01    4.35
   1  10   5   70.42    4.36
  -1 -10  -5   73.37    4.50
   1  10   5   62.87    4.42
  -1 -10  -5   65.64    4.06
   1  10   5   61.75    4.43
  -1 -10  -6  116.16    6.76
  -1 -10  -6  127.31    6.84
   1  10   6  118.33    6.26
   1  10   6  119.64    6.68
  -1 -10  -6  115.60    6.06
   1  10   7   72.95    5.15
  -1 -10  -7   91.29    5.57
  -1 -10  -7   81.73    5.46
   1  10   7   98.55    5.55
   1  10   8    6.07    1.44
  -1 -10  -8    4.64    1.39
   1  10   8    5.05    1.41
  -1 -10  -8    3.96    1.41
  -1 -10  -8    6.13    1.51
   1  10   9   10.56    1.59
  -1 -10  -9    7.93    1.65
  -1 -10  -9   12.25    1.69
   1  10  10   17.32    1.96
  -1 -10 -10   15.08    1.95
  -1 -10 -10   20.93    1.97
   1  10  10   17.72    1.81
   1  10  11    2.83    0.89
  -1 -10 -11    3.26    0.96
   1  10  11    2.43    0.94
  -1 -10 -11    1.82    0.75
   1  11 -12    0.28    0.50
   1  11 -12    0.97    0.78
   1  11 -11    5.96    0.88
  -1 -11  11    7.26    1.11
   1  11 -10   13.29    1.43
   1  11 -10   13.67    2.06
   1  11 -10   14.63    2.03
  -1 -11  10   13.19    1.74
  -1 -11  10   13.33    1.48
   1  11  -9   19.28    1.92
  -1 -11   9   17.53    2.31
   1  11  -9   17.23    2.25
   1  11  -9   19.93    2.54
   1  11  -9   26.06    2.89
  -1 -11   9   21.35    2.10
  -1 -11   9   20.90    2.31
  -1 -11   9   22.42    2.40
   1  11  -8    0.59    0.53
  -1 -11   8    1.76    1.23
   1  11  -8    0.25    1.29
   1  11  -8    2.45    1.32
   1  11  -8    0.99    1.36
  -1 -11   8    1.06    1.00
  -1 -11   8    1.04    1.06
  -1 -11   8    1.21    1.00
   1  11  -7   90.07    5.78
   1  11  -7   83.64    5.77
   1  11  -7   93.68    5.94
  -1 -11   7   75.89    5.09
  -1 -11   7   82.73    5.46
   1  11  -6   -0.41    1.00
   1  11  -6    0.47    1.14
  -1 -11   6    0.56    0.61
   1  11  -6    0.72    1.19
   1  11  -6    0.20    0.85
  -1 -11   6   -0.19    1.09
  -1 -11   6    1.52    1.10
  -1 -11   6    0.69    0.72
   1  11  -5  110.66    6.59
   1  11  -5  104.78    6.73
   1  11  -5  107.52    6.60
   1  11  -5  117.33    6.87
  -1 -11   5  119.10    6.07
  -1 -11   5  115.54    6.03
  -1 -11   5  114.90    6.50
   1  11  -4    5.45    1.49
  -1 -11   4    8.59    1.37
   1  11  -4    4.62    1.43
   1  11  -4    2.07    1.42
   1  11  -4    1.59    1.33
  -1 -11   4    6.05    1.24
  -1 -11   4    5.41    1.39
   1  11  -4    3.27    1.31
   1  11  -3  123.80    7.42
   1  11  -3  138.96    7.27
   1  11  -3  136.21    7.51
  -1 -11   3  134.96    6.61
   1  11  -3  130.95    7.40
  -1 -11   3  122.94    6.62
  -1 -11   3  145.26    6.88
  -1 -11   3  130.32    7.20
  -1 -11   3  120.38    6.96
   1  11  -2   16.32    2.32
  -1 -11   2   17.80    1.86
  -1 -11   2   19.81    1.89
   1  11  -2   22.24    2.44
   1  11  -2   13.37    2.11
   1  11  -2   14.75    2.19
  -1 -11   2   17.42    1.92
  -1 -11   2   13.28    1.84
  -1 -11   2   20.19    2.26
   1  11  -1   12.77    1.79
   1  11  -1   14.14    2.11
  -1 -11   1   17.89    1.79
  -1 -11   1   18.04    1.90
   1  11  -1   15.04    2.13
  -1 -11   1   17.71    2.05
   1  11  -1   12.35    2.01
  -1 -11   1   14.20    1.76
  -1 -11   1   18.80    1.92
   1  11   0    6.62    1.39
  -1 -11   0    7.14    1.21
   1  11   0    7.26    1.53
  -1 -11   0    6.78    1.36
  -1 -11   0    7.29    1.23
  -1 -11   0    8.19    1.36
   1  11   0    6.11    1.62
  -1 -11  -1  214.12   11.69
   1  11   1  235.05   11.27
  -1 -11  -1  233.16   10.52
   1  11   1  226.76   10.53
   1  11   1  244.54   11.20
   1  11   1  240.34   10.94
  -1 -11  -1  235.77   10.74
   1  11   1  226.35   10.89
  -1 -11  -1  215.29   10.48
   1  11   2    0.93    0.96
   1  11   2    0.16    0.86
   1  11   2    0.76    1.03
   1  11   2    0.32    0.79
  -1 -11  -2    0.15    0.80
   1  11   2    0.40    0.93
  -1 -11  -2    0.15    0.67
  -1 -11  -2    0.15    0.79
   1  11   3    5.96    1.37
   1  11   3    6.62    1.23
   1  11   3    5.37    1.40
   1  11   3    2.89    1.12
  -1 -11  -3    7.96    1.39
   1  11   3    5.66    1.46
  -1 -11  -3    7.34    1.38
  -1 -11  -3    5.72    1.15
   1  11   4   28.20    2.68
  -1 -11  -4   30.36    2.73
   1  11   4   27.23    2.66
   1  11   4   29.09    2.71
   1  11   4   34.63    3.04
  -1 -11  -4   25.72    2.27
   1  11   5   13.80    2.02
   1  11   5   15.08    2.04
  -1 -11  -5   17.21    2.12
   1  11   5   13.85    1.84
  -1 -11  -5   17.53    1.86
   1  11   5   13.87    1.85
  -1 -11  -6    0.57    1.01
   1  11   6    0.56    0.98
  -1 -11  -6    0.75    0.71
   1  11   7    5.29    1.35
  -1 -11  -7    3.06    1.26
   1  11   7    4.61    1.31
  -1 -11  -7    4.45    1.36
   1  11   8    0.50    0.88
  -1 -11  -8   -0.18    0.99
   1  11   8    2.60    1.08
  -1 -11  -8    0.81    1.01
   1  11   9    0.57    0.76
  -1 -11  -9    0.65    0.93
  -1 -11  -9    0.68    0.80
   1  11  10    3.33    0.88
   1  11  10    3.47    0.97
   1  11  10    2.38    0.91
  -1 -11 -10    3.95    0.94
   1  12 -11   15.65    1.43
   1  12 -10    0.79    0.49
   1  12 -10   -0.17    0.84
  -1 -12  10    1.51    0.79
   1  12  -9    3.26    0.81
   1  12  -9    3.78    1.13
   1  12  -9    4.88    1.34
  -1 -12   9    3.06    0.88
  -1 -12   9    3.37    1.03
   1  12  -8    1.43    0.62
  -1 -12   8    2.95    1.22
   1  12  -8    3.08    0.90
   1  12  -8    1.96    1.06
   1  12  -8    3.05    1.32
   1  12  -8    3.78    1.42
  -1 -12   8    1.56    0.75
  -1 -12   8    2.22    1.06
   1  12  -7   -0.21    1.05
   1  12  -7    0.87    1.08
   1  12  -7   -0.23    1.12
  -1 -12   7    1.22    0.95
  -1 -12   7    0.60    0.87
  -1 -12   6    0.28    1.05
   1  12  -6    0.43    1.08
   1  12  -6    1.78    1.25
   1  12  -6    0.19    0.93
  -1 -12   6    0.92    0.96
   1  12  -6    0.19    0.84
  -1 -12   5    5.84    1.11
   1  12  -5    6.45    1.50
   1  12  -5    4.96    1.51
   1  12  -5    7.40    1.78
   1  12  -5    8.15    1.70
  -1 -12   5   11.06    1.46
  -1 -12   5    8.46    1.60
   1  12  -5    5.01    1.41
   1  12  -4  311.25   14.56
   1  12  -4  332.81   14.89
   1  12  -4  311.51   14.74
  -1 -12   4  316.73   13.85
   1  12  -4  303.97   14.64
  -1 -12   4  323.88   13.92
  -1 -12   4  319.44   14.54
  -1 -12   4  310.68   14.39
  -1 -12   3   38.19    2.81
   1  12  -3   43.54    3.62
   1  12  -3   40.81    3.50
  -1 -12   3   44.03    3.08
  -1 -12   3   37.19    3.29
  -1 -12   3   40.81    3.26
  -1 -12   3   36.38    2.93
  -1 -12   2  202.71    9.68
  -1 -12   2  219.37    9.64
   1  12  -2  200.60   10.51
   1  12  -2  229.03   10.61
   1  12  -2  212.64   10.47
  -1 -12   2  195.49   10.03
  -1 -12   2  190.86    9.77
  -1 -12   2  210.87    9.77
   1  12  -1   58.38    4.30
  -1 -12   1   60.51    3.76
   1  12  -1   57.40    4.39
   1  12  -1   60.44    4.28
  -1 -12   1   60.79    4.13
  -1 -12   1   54.89    3.76
  -1 -12   1   56.00    3.76
   1  12   0    3.12    1.05
   1  12   0    1.54    1.15
  -1 -12   0    1.01    0.82
  -1 -12   0    2.01    1.00
  -1 -12   0    2.25    1.01
   1  12   0   -0.65    1.19
   1  12   1   10.49    1.71
  -1 -12  -1   12.17    1.63
   1  12   1   10.73    1.83
   1  12   1   10.42    1.71
   1  12   1    9.82    1.81
  -1 -12  -1   11.28    1.62
  -1 -12  -1   10.16    1.56
  -1 -12  -2  411.78   17.15
   1  12   2  406.49   17.72
   1  12   2  420.11   17.67
   1  12   2  366.94   16.97
   1  12   2  412.52   17.22
   1  12   2  391.94   17.44
  -1 -12  -2  393.61   16.99
  -1 -12  -2  383.41   17.09
   1  12   3   87.44    5.16
   1  12   3   85.27    5.29
  -1 -12  -3   84.18    5.08
   1  12   3   94.71    5.55
   1  12   3   85.65    5.38
  -1 -12  -3   81.79    4.74
   1  12   4   27.47    2.62
  -1 -12  -4   29.02    2.62
   1  12   4   28.10    2.68
   1  12   4   28.44    2.65
   1  12   4   27.62    2.74
   1  12   5    0.38    0.93
  -1 -12  -5    0.18    0.88
   1  12   5   -0.18    0.87
   1  12   5    0.47    0.81
  -1 -12  -5    0.51    0.81
   1  12   6   76.44    4.81
  -1 -12  -6   73.93    4.79
   1  12   6   80.82    4.95
   1  12   7   24.98    2.39
  -1 -12  -7   19.97    2.20
   1  12   7   22.76    2.30
  -1 -12  -7   22.61    2.25
   1  12   8    1.31    0.72
   1  12   8    1.58    0.81
  -1 -12  -8    0.15    0.80
   1  12   8    1.05    0.86
  -1 -12  -8    0.94    0.83
   1  12   9   23.66    2.07
  -1 -12  -9   23.96    2.11
   1  12   9   22.22    2.01
   1  12   9   21.03    1.92
  -1 -12  -9   24.57    1.96
   1  13 -10   41.97    2.41
   1  13  -9    1.36    0.59
   1  13  -9    1.13    0.73
  -1 -13   9    3.12    0.90
   1  13  -8   11.32    1.36
   1  13  -8    8.36    1.46
  -1 -13   8   10.73    1.49
   1  13  -7   30.25    2.28
  -1 -13   7   29.92    3.03
   1  13  -7   35.24    2.97
  -1 -13   7   39.98    3.03
  -1 -13   6   38.58    3.70
   1  13  -6   48.85    3.71
   1  13  -6   44.68    3.36
   1  13  -5  115.14    6.54
  -1 -13   5  115.36    5.83
   1  13  -5  115.33    6.45
   1  13  -5  123.24    6.82
  -1 -13   5  118.54    6.53
  -1 -13   5  123.05    5.91
  -1 -13   5  114.09    6.31
  -1 -13   4   12.65    2.28
   1  13  -4   12.90    1.88
   1  13  -4   10.75    1.81
  -1 -13   4   11.69    1.81
  -1 -13   4   11.87    1.70
  -1 -13   4   10.44    1.44
   1  13  -3  149.34    8.34
   1  13  -3  170.07    8.54
   1  13  -3  166.71    8.42
  -1 -13   3  156.95    8.15
  -1 -13   3  149.63    7.79
  -1 -13   3  159.46    7.76
   1  13  -2  260.65   12.42
   1  13  -2  252.83   12.26
  -1 -13   2  268.52   11.52
   1  13  -2  253.03   12.38
   1  13  -2  260.80   12.33
  -1 -13   2  265.51   12.12
  -1 -13   2  277.43   11.80
  -1 -13   2  236.43   11.48
   1  13  -1  145.93    8.34
  -1 -13   1  173.67    7.92
   1  13  -1  155.15    8.57
   1  13  -1  173.32    8.54
  -1 -13   1  163.37    8.01
  -1 -13   1  155.17    8.09
  -1 -13   0   58.48    3.77
   1  13   0   65.58    4.27
   1  13   0   58.92    4.44
  -1 -13   0   62.02    4.01
  -1 -13   0   60.52    3.93
   1  13   0   51.81    3.86
   1  13   1    0.52    0.88
  -1 -13  -1    1.34    0.87
   1  13   1    0.51    0.96
   1  13   1    0.39    1.07
   1  13   1    1.03    0.99
  -1 -13  -1    0.77    0.83
  -1 -13  -1    0.30    0.79
   1  13   2   45.29    3.28
   1  13   2   53.49    3.84
   1  13   2   46.62    3.60
  -1 -13  -2   48.15    3.37
   1  13   2   54.06    3.74
  -1 -13  -2   40.58    3.06
   1  13   3    7.88    1.57
   1  13   3    9.50    1.62
  -1 -13  -3   10.64    1.61
   1  13   3   10.90    1.55
   1  13   3    8.95    1.58
   1  13   4    1.59    0.98
  -1 -13  -4    0.79    0.87
   1  13   4    2.51    1.02
   1  13   4    2.05    0.93
  -1 -13  -4    2.39    0.96
  -1 -13  -5   16.59    1.92
   1  13   5   14.01    1.83
  -1 -13  -5   16.71    1.59
   1  13   5   19.31    2.07
   1  13   6   37.94    2.96
  -1 -13  -6   40.07    3.00
   1  13   6   39.41    3.07
   1  13   7    0.40    0.69
  -1 -13  -7    0.54    0.76
   1  13   7    0.14    0.74
  -1 -13  -7    1.00    0.80
  -1 -13  -8    8.52    1.25
   1  13   8   10.83    1.34
  -1 -13  -8   12.96    1.40
   1  13   8   11.61    1.36
   1  14  -8    0.52    0.50
   1  14  -8   -0.24    0.65
  -1 -14   8    0.33    0.54
   1  14  -7    0.39    0.44
   1  14  -7    0.55    0.66
   1  14  -7    0.87    0.85
  -1 -14   7    1.27    0.66
   1  14  -6    0.11    0.54
   1  14  -6   -0.13    0.62
   1  14  -6   -0.48    0.68
  -1 -14   6    0.12    0.58
  -1 -14   6   -0.14    0.73
   1  14  -5   15.20    1.78
   1  14  -5   13.94    1.74
   1  14  -5   14.02    1.85
  -1 -14   5   12.31    1.47
  -1 -14   5   15.10    1.76
  -1 -14   4    4.10    1.37
   1  14  -4    2.65    1.10
  -1 -14   4    4.23    1.12
   1  14  -4    3.12    1.08
  -1 -14   4    3.61    0.87
  -1 -14   4    3.83    0.92
  -1 -14   3   25.02    2.96
   1  14  -3   27.41    2.63
   1  14  -3   27.49    2.67
   1  14  -3   29.30    2.73
  -1 -14   3   35.58    2.48
  -1 -14   3   27.15    2.48
   1  14  -2    4.50    1.28
   1  14  -2    5.15    1.31
   1  14  -2    4.53    1.21
  -1 -14   2    3.07    0.94
  -1 -14   2    1.44    0.81
   1  14  -1   11.08    1.75
   1  14  -1   10.10    1.64
   1  14  -1    8.56    1.58
  -1 -14   1    9.55    1.33
  -1 -14   1   10.35    1.42
  -1 -14   1    8.34    1.35
   1  14  -1    9.15    1.70
   1  14   0    0.61    0.93
   1  14   0   -0.16    0.83
  -1 -14   0   -0.26    0.75
  -1 -14   0    0.14    0.63
  -1 -14   0    0.70    0.71
   1  14   0   -0.38    0.99
  -1 -14  -1   82.08    4.59
   1  14   1   78.74    4.98
   1  14   1   81.43    4.97
   1  14   1   80.78    4.75
  -1 -14  -1   77.76    4.41
   1  14   2    6.31    1.27
  -1 -14  -2    5.73    1.16
   1  14   2    5.74    1.29
   1  14   2    4.60    1.18
  -1 -14  -3   16.32    1.77
   1  14   3   17.88    1.94
   1  14   3   18.56    1.99
  -1 -14  -3   15.55    1.64
   1  14   4    3.86    1.05
  -1 -14  -4    1.63    0.85
  -1 -14  -4    4.03    0.82
   1  14   5   10.80    1.55
  -1 -14  -5   14.63    1.61
   1  14   5   10.42    1.39
   1  14   5   12.20    1.57
  -1 -14  -5   13.22    1.57
   1  14   6   52.76    3.52
   1  14   6   59.14    3.46
  -1 -14  -6   56.47    3.46
   1  14   6   63.57    3.65
   1  15  -7    0.37    0.42
   1  15  -6    9.85    1.00
   1  15  -6   10.42    1.18
   1  15  -6    8.66    1.23
   1  15  -5   12.20    1.25
   1  15  -5    9.76    1.25
  -1 -15   5   11.42    1.34
   1  15  -4   15.71    1.67
   1  15  -4   15.63    1.73
  -1 -15   4   16.93    1.65
   1  15  -3   22.75    2.10
   1  15  -3   18.70    1.98
  -1 -15   3   20.98    1.73
  -1 -15   3   20.98    1.87
   1  15  -3   24.62    2.18
   1  15  -2    7.12    1.27
   1  15  -2    9.45    1.37
  -1 -15   2   11.13    1.24
   1  15  -2    9.31    1.43
  -1 -15   2    7.74    1.14
   1  15  -1    7.10    1.26
   1  15  -1    7.81    1.33
   1  15  -1    8.20    1.32
  -1 -15   1    9.06    1.18
   1  15  -1    7.93    1.36
   1  15   0    0.48    0.75
  -1 -15   0    0.19    0.54
   1  15   1   38.87    2.99
   1  15   1   35.34    2.71
  -1 -15  -1   35.62    2.47
   1  15   2    4.45    1.11
   1  15   2    5.14    1.00
  -1 -15  -2    6.75    1.08
   1  15   2    5.52    1.04
  -1 -15  -2    5.62    0.95
   1  15   3   37.39    2.80
  -1 -15  -3   34.23    2.44
   1  15   3   37.36    2.58
   1  15   4   47.27    3.23
  -1 -15  -4   47.71    3.00
  -1 -15  -4   55.20    3.16
   1  15   4   55.00    3.22
   1  16  -4    9.10    0.94
   1  16  -2    3.40    0.77
   1  16  -1    3.78    0.80
  -2  16   2   62.31    3.08
  -2  16   0    7.32    0.90
  -2  16  -1    0.74    0.43
  -2  16  -2    0.16    0.42
  -2  16  -2    0.19    0.35
   2 -15  -5   46.27    2.81
  -2  15   4    1.85    0.73
  -2  15   4    1.57    0.74
   2 -15  -4    1.45    0.69
  -2  15   3   11.97    1.63
   2 -15  -3   11.39    1.33
  -2  15   2   30.66    2.72
   2 -15  -2   35.04    2.42
  -2  15   1    1.68    0.95
   2 -15  -1    1.73    0.70
   2 -15  -1    2.28    0.77
  -2  15   0   33.70    2.78
   2 -15   0   30.78    2.26
  -2  15   0   28.72    2.43
   2 -15   0   33.97    2.37
   2 -15   1    4.10    0.83
  -2  15  -1    3.88    0.93
   2 -15   1    3.52    0.84
  -2  15  -2    4.25    0.97
   2 -15   2    1.77    0.65
   2 -15   2    3.68    0.80
  -2  15  -3   -0.77    0.63
   2 -15   3    0.50    0.50
   2 -15   3    0.38    0.48
  -2  15  -4    7.23    1.06
  -2  15  -4    8.14    1.12
   2 -15   4   10.19    1.07
  -2  15  -5    9.78    1.11
  -2  15  -5   11.25    1.22
  -2  15  -6   34.95    2.09
  -2  15  -6   37.75    2.27
  -2  14   7    3.89    0.88
  -2  14   7    1.77    0.75
  -2  14   6    7.64    1.28
  -2  14   6    6.82    1.25
   2 -14  -6    7.74    1.21
  -2  14   5   81.57    4.81
   2 -14  -5   77.09    4.55
   2 -14  -5   86.37    4.64
  -2  14   4   52.00    3.89
  -2  14   4   55.09    3.78
   2 -14  -4   58.06    3.56
   2 -14  -4   53.40    3.51
  -2  14   3   15.42    2.08
   2 -14  -3   19.80    1.92
   2 -14  -3   19.52    1.92
   2 -14  -3   17.82    1.85
  -2  14   3   18.27    2.03
  -2  14   2   14.46    2.08
  -2  14   2   13.04    1.81
   2 -14  -2   14.32    1.69
   2 -14  -2   15.53    1.72
  -2  14   1    8.02    1.64
   2 -14  -1    7.30    1.23
   2 -14  -1    9.77    1.35
  -2  14   1    6.71    1.42
   2 -14  -1    7.15    1.23
  -2  14   0   10.33    1.84
  -2  14   0    8.30    1.55
   2 -14   0   12.12    1.49
   2 -14   0    9.36    1.39
  -2  14  -1    0.61    0.93
  -2  14  -1    0.86    0.81
  -2  14  -1    0.18    1.03
   2 -14   1    0.77    0.73
   2 -14   1    0.81    0.63
  -2  14  -2    0.99    0.81
   2 -14   2    0.98    0.71
   2 -14   2    0.13    0.63
   2 -14   2    0.25    0.65
   2 -14   2    1.45    0.79
  -2  14  -3   17.48    1.96
   2 -14   3   20.49    1.87
   2 -14   3   18.94    1.80
  -2  14  -3   18.67    2.18
   2 -14   3   21.80    1.98
   2 -14   3   20.26    1.89
  -2  14  -4   39.30    2.92
   2 -14   4   39.77    2.68
   2 -14   4   40.08    2.60
  -2  14  -4   30.67    2.82
   2 -14   4   39.74    2.70
   2 -14   4   38.32    2.79
  -2  14  -5   10.65    1.34
  -2  14  -5   10.24    1.42
   2 -14   5   11.66    1.30
   2 -14   5   11.82    1.23
  -2  14  -5    9.80    1.49
   2 -14   5   10.39    1.25
   2 -14   5    9.41    1.34
  -2  14  -6   10.87    1.31
  -2  14  -6   15.40    1.59
  -2  14  -6   12.04    1.53
   2 -14   6   15.65    1.62
   2 -14   6   16.82    1.43
  -2  14  -7    2.37    0.70
  -2  14  -7    2.91    0.61
   2 -14   7    3.33    0.76
  -2  13   9    0.92    0.68
   2 -13  -9    0.19    0.49
  -2  13   8   12.83    1.46
   2 -13  -8   11.12    1.52
  -2  13   8   10.35    1.48
   2 -13  -8   12.38    1.46
   2 -13  -8   12.46    1.30
  -2  13   7    9.17    1.58
  -2  13   7   10.10    1.55
  -2  13   7   10.90    1.56
   2 -13  -7   12.49    1.65
  -2  13   6    2.25    1.01
  -2  13   6    1.81    1.04
  -2  13   6    1.82    0.95
   2 -13  -6    2.31    1.04
   2 -13  -5   57.39    3.77
   2 -13  -5   55.71    3.86
  -2  13   5   55.43    3.86
  -2  13   5   59.43    4.14
  -2  13   4    4.42    1.29
  -2  13   4    5.96    1.47
   2 -13  -4    5.84    1.33
   2 -13  -4    5.49    1.27
   2 -13  -4    3.01    1.05
  -2  13   3  206.33   10.69
   2 -13  -3  223.18   10.16
   2 -13  -3  220.26    9.99
   2 -13  -3  199.20    9.78
  -2  13   3  211.68   10.37
  -2  13   2  488.46   21.46
   2 -13  -2  497.93   20.48
  -2  13   2  472.14   20.85
   2 -13  -2  493.76   20.40
  -2  13   2  468.68   20.76
  -2  13   1   47.73    4.04
  -2  13   1   39.23    3.53
   2 -13  -1   53.65    3.47
   2 -13  -1   46.82    3.30
  -2  13   0    6.94    1.70
  -2  13   0    5.63    1.41
  -2  13   0    5.87    1.49
   2 -13   0    7.67    1.32
   2 -13   0    6.62    1.38
   2 -13   0    7.21    1.33
  -2  13  -1    3.83    1.40
  -2  13  -1    3.15    1.15
   2 -13   1    1.64    0.96
   2 -13   1    2.27    0.90
   2 -13   1    2.47    0.94
   2 -13   1    0.58    0.71
  -2  13  -2   -0.43    0.94
   2 -13   2    0.60    0.75
  -2  13  -2    0.21    1.05
  -2  13  -2    0.57    0.95
   2 -13   2    1.02    0.85
   2 -13   2    0.78    0.74
   2 -13   2    1.07    0.85
   2 -13   3   -0.24    1.08
  -2  13  -3   -0.41    1.01
   2 -13   3    1.19    0.74
  -2  13  -3    0.73    0.89
   2 -13   3    0.85    0.77
   2 -13   3   -0.33    0.87
   2 -13   3   -0.15    0.73
   2 -13   3   -0.32    0.72
   2 -13   4    2.09    1.27
   2 -13   4    0.57    0.69
  -2  13  -4    0.20    1.02
  -2  13  -4    0.85    0.83
   2 -13   4    1.99    0.91
   2 -13   4    1.44    0.80
   2 -13   4    0.32    0.74
  -2  13  -5   17.64    1.88
  -2  13  -5   12.96    1.75
  -2  13  -5   14.64    1.99
   2 -13   5   19.94    1.90
   2 -13   5   16.60    1.94
   2 -13   5   17.72    1.84
  -2  13  -6   16.01    1.72
  -2  13  -6   17.68    1.88
  -2  13  -6   14.01    1.91
   2 -13   6   17.93    1.71
   2 -13   6   17.56    1.75
   2 -13   6   20.46    2.08
  -2  13  -7    9.16    1.17
   2 -13   7    9.68    1.18
  -2  13  -7    9.76    1.43
   2 -13   7    9.82    1.42
   2 -13   7   10.29    1.40
   2 -13   7   10.14    1.18
  -2  13  -8    9.07    1.00
   2 -13   8    9.00    1.28
   2 -13   8   10.17    1.27
  -2  13  -9    0.90    0.51
  -2  12  10    5.77    1.07
   2 -12 -10    7.97    1.09
   2 -12 -10    6.25    1.14
  -2  12  10    6.51    1.14
  -2  12   9    2.74    0.96
  -2  12   9    2.21    0.98
   2 -12  -9    2.06    0.87
   2 -12  -9    3.14    1.07
   2 -12  -9    1.89    0.75
  -2  12   8    4.30    1.08
  -2  12   8    3.03    1.10
   2 -12  -8    2.33    1.06
   2 -12  -8    2.96    1.03
   2 -12  -8    4.72    1.07
  -2  12   7   37.95    3.17
   2 -12  -7   32.68    2.75
  -2  12   7   29.84    2.88
  -2  12   7   35.15    3.08
  -2  12   6   38.25    3.36
  -2  12   6   30.95    3.01
   2 -12  -6   33.80    3.08
  -2  12   6   41.49    3.39
  -2  12   5   31.36    3.13
   2 -12  -5   32.64    2.93
  -2  12   5   29.93    2.88
  -2  12   5   32.04    3.01
  -2  12   4  133.44    7.19
   2 -12  -4  134.42    7.04
  -2  12   4  125.87    7.00
   2 -12  -4  129.83    6.80
  -2  12   4  120.19    7.08
   2 -12  -4  127.32    6.66
  -2  12   3  238.91   11.85
   2 -12  -3  239.89   10.85
   2 -12  -3  229.78   10.95
  -2  12   3  234.95   11.28
   2 -12  -3  221.64   10.68
  -2  12   2   55.16    4.37
   2 -12  -2   44.68    4.39
   2 -12  -2   50.12    3.56
  -2  12   2   49.44    3.92
  -2  12   2   52.00    3.92
  -2  12   1   57.08    4.49
   2 -12  -1   56.32    4.88
   2 -12  -1   47.71    3.46
  -2  12   1   46.45    3.77
  -2  12   1   55.10    4.08
   2 -12  -1   47.36    3.46
  -2  12   1   53.04    3.87
   2 -12  -1   45.62    3.45
  -2  12   1   51.12    4.02
  -2  12   0   83.55    5.73
   2 -12   0   85.54    6.37
  -2  12   0   88.30    5.41
  -2  12   0   87.73    5.44
  -2  12   0   80.60    5.33
   2 -12   0   82.73    4.83
   2 -12   0   74.73    4.77
   2 -12   0   79.08    4.80
   2 -12   0   76.43    4.64
  -2  12  -1    2.26    1.33
   2 -12   1    0.79    1.23
   2 -12   1    0.34    1.31
  -2  12  -1    2.64    1.17
   2 -12   1    4.32    1.19
   2 -12   1    2.84    1.07
   2 -12   1    2.29    0.97
   2 -12   1    2.08    0.95
   2 -12   1    2.11    1.00
  -2  12  -1    1.30    1.04
   2 -12   1    2.33    0.81
  -2  12  -2  135.30    7.24
   2 -12   2  108.62    7.18
  -2  12  -2  122.43    6.92
  -2  12  -2  108.76    6.56
   2 -12   2  111.17    6.23
  -2  12  -2  118.81    6.87
   2 -12   2  114.39    6.10
   2 -12   2  120.50    6.44
   2 -12   2  118.30    6.44
   2 -12   2  119.79    6.35
   2 -12   3   36.07    3.67
  -2  12  -3   39.19    3.25
  -2  12  -3   38.62    3.38
   2 -12   3   34.26    2.88
   2 -12   3   35.01    3.05
   2 -12   3   36.18    3.02
   2 -12   3   39.83    3.04
   2 -12   3   33.50    2.67
  -2  12  -3   38.88    3.35
   2 -12   4    2.46    1.20
   2 -12   4    3.47    1.46
   2 -12   4    3.06    0.94
  -2  12  -4    2.43    1.08
  -2  12  -4    3.64    1.32
   2 -12   4    3.22    1.08
   2 -12   4    2.05    1.15
   2 -12   4    1.61    0.99
   2 -12   5   86.84    5.44
   2 -12   5   78.97    5.82
  -2  12  -5   87.55    5.57
   2 -12   5   89.43    5.11
   2 -12   5   91.76    5.44
  -2  12  -6    2.47    0.88
  -2  12  -6    5.31    1.27
   2 -12   6    3.83    1.16
   2 -12   6    4.00    1.05
  -2  12  -6    3.21    1.18
   2 -12   6    5.23    1.34
   2 -12   6    2.78    1.09
  -2  12  -7   35.79    2.65
  -2  12  -7   32.02    2.51
   2 -12   7   34.51    2.89
   2 -12   7   33.78    3.36
  -2  12  -7   38.67    3.09
   2 -12   7   42.13    2.87
   2 -12   7   35.67    3.06
   2 -12   7   36.74    2.71
   2 -12   7   34.84    2.87
  -2  12  -8    1.26    0.63
  -2  12  -8    0.99    0.66
   2 -12   8    1.35    0.76
   2 -12   8    1.59    0.66
   2 -12   8   -0.11    0.63
   2 -12   8    0.44    0.70
  -2  12  -9    4.05    0.84
   2 -12   9    2.49    0.68
  -2  12  -9    3.17    0.62
  -2  12  -9    4.19    0.82
   2 -12   9    5.08    0.98
   2 -12  10    0.69    0.38
  -2  12 -10    1.21    0.56
  -2  12 -10    0.71    0.51
   2 -12  10    1.18    0.51
   2 -12  10    0.41    0.53
   2 -11 -11   -0.20    0.56
   2 -11 -11    0.54    0.70
  -2  11  11   -0.27    0.77
  -2  11  10   20.56    2.07
   2 -11 -10   20.95    2.22
   2 -11 -10   18.36    1.88
  -2  11  10   18.87    2.08
  -2  11  10   19.07    2.17
  -2  11   9   35.66    2.72
  -2  11   9   32.13    2.87
   2 -11  -9   29.54    2.65
   2 -11  -9   34.61    3.10
  -2  11   9   32.43    2.93
   2 -11  -9   31.14    2.41
  -2  11   9   28.02    2.84
  -2  11   8   64.35    4.27
   2 -11  -8   51.21    4.23
   2 -11  -8   66.51    4.22
  -2  11   8   65.76    4.48
  -2  11   8   60.75    4.41
  -2  11   7    0.85    0.97
  -2  11   7    0.21    0.86
  -2  11   7    0.63    0.98
   2 -11  -7    0.63    1.10
   2 -11  -7    1.03    1.03
  -2  11   7    1.04    1.03
  -2  11   6    1.50    1.15
  -2  11   6    1.12    1.14
  -2  11   6   -0.21    0.97
   2 -11  -6   -0.41    1.26
   2 -11  -5   39.25    3.27
  -2  11   5   35.81    3.24
   2 -11  -5   45.05    3.53
  -2  11   5   38.64    3.41
   2 -11  -5   41.90    3.10
   2 -11  -5   44.33    3.42
  -2  11   5   42.80    3.52
  -2  11   4    4.09    1.44
  -2  11   4    5.49    1.26
  -2  11   4    7.52    1.60
   2 -11  -4    5.65    1.40
  -2  11   4    5.32    1.34
   2 -11  -4    3.96    1.20
   2 -11  -4    5.24    1.25
   2 -11  -4    4.45    1.20
   2 -11  -4    5.89    1.26
   2 -11  -4    5.39    1.30
  -2  11   3    3.75    1.28
  -2  11   3    4.66    1.29
   2 -11  -3    2.27    1.00
   2 -11  -3    2.80    1.12
  -2  11   3    0.91    0.87
   2 -11  -3    1.66    0.92
   2 -11  -3    2.22    0.97
  -2  11   3    5.40    1.44
  -2  11   2    1.73    1.03
  -2  11   2    2.78    1.21
   2 -11  -2    0.60    1.34
  -2  11   2    2.29    1.05
   2 -11  -2    2.50    0.95
   2 -11  -2    2.76    1.06
  -2  11   2   -0.20    1.07
  -2  11   1   27.30    3.01
   2 -11  -1   36.69    3.84
   2 -11  -1   26.35    2.45
   2 -11  -1   27.86    2.45
  -2  11   1   28.60    2.85
  -2  11   1   26.46    2.68
  -2  11   1   29.88    2.91
  -2  11   1   28.69    2.71
   2 -11  -1   25.26    2.21
  -2  11   0  303.94   13.51
   2 -11   0  283.46   13.29
   2 -11   0  261.82   13.87
  -2  11   0  250.15   13.00
  -2  11   0  254.43   12.59
  -2  11   0  268.17   12.79
  -2  11   0  274.53   12.77
   2 -11   0  271.37   12.19
   2 -11   0  263.94   12.13
   2 -11   0  271.02   12.06
   2 -11   0  283.87   12.26
   2 -11   0  264.11   12.06
  -2  11  -1    1.94    1.24
  -2  11  -1    1.96    1.36
   2 -11   1    0.76    1.19
   2 -11   1    0.97    1.36
   2 -11   1    1.26    0.96
  -2  11  -1    0.98    0.97
   2 -11   1    1.91    0.98
  -2  11  -1    0.84    1.00
   2 -11   1    0.96    0.85
   2 -11   1    1.44    0.80
   2 -11   1    1.94    1.02
  -2  11  -2   24.02    2.66
   2 -11   2   18.14    2.55
   2 -11   2   23.46    3.10
  -2  11  -2   20.06    2.40
  -2  11  -2   23.33    2.53
  -2  11  -2   19.34    2.31
   2 -11   2   16.93    1.98
   2 -11   2   14.43    1.71
   2 -11   2   17.19    2.02
   2 -11   2   15.83    1.97
   2 -11   3   14.65    2.66
   2 -11   3   14.35    2.36
  -2  11  -3   13.83    1.98
   2 -11   3   14.36    1.82
  -2  11  -3   15.36    2.21
   2 -11   3   14.94    1.92
   2 -11   3   15.78    1.75
   2 -11   3   11.69    1.82
  -2  11  -3   16.31    2.23
   2 -11   4   58.54    4.77
  -2  11  -4   55.87    4.15
  -2  11  -4   59.35    4.12
  -2  11  -4   61.79    4.38
   2 -11   4   53.39    3.96
   2 -11   4   53.75    4.00
   2 -11   4   53.51    3.62
   2 -11   5    8.43    1.93
   2 -11   5    9.43    1.82
  -2  11  -5    7.18    1.62
  -2  11  -5    7.73    1.79
   2 -11   5    9.98    1.41
   2 -11   5   10.38    1.75
  -2  11  -6   35.71    2.92
   2 -11   6   36.47    3.29
   2 -11   6   27.02    3.24
  -2  11  -6   41.92    3.47
   2 -11   6   38.27    3.26
   2 -11   6   38.61    3.18
  -2  11  -7   15.65    1.74
   2 -11   7   13.69    1.96
  -2  11  -7   17.86    2.22
   2 -11   7   19.82    2.21
  -2  11  -8   12.08    1.70
  -2  11  -8   12.40    1.45
  -2  11  -8   13.67    1.70
   2 -11   8   13.74    1.81
  -2  11  -8   13.09    2.15
   2 -11   8   18.05    2.07
  -2  11  -9    1.86    0.80
  -2  11  -9    2.82    0.94
  -2  11  -9    1.74    0.60
   2 -11   9    1.91    0.90
   2 -11   9    1.00    0.76
  -2  11 -10    5.42    0.95
   2 -11  10    3.89    0.83
  -2  11 -10    5.12    1.07
   2 -11  10    4.90    0.97
   2 -11  10    4.30    1.02
   2 -11  11    1.25    0.50
  -2  11 -11    2.34    0.58
  -2  11 -11    1.36    0.60
   2 -11  11    2.03    0.68
  -2  10  12    0.25    0.59
   2 -10 -12   -0.28    0.74
  -2  10  12   -0.14    0.79
  -2  10  11    0.97    0.73
  -2  10  11    0.82    0.87
   2 -10 -11    1.61    0.98
   2 -10 -11    1.40    0.77
  -2  10  11    0.18    0.95
  -2  10  10   16.21    1.93
   2 -10 -10   14.06    2.07
   2 -10 -10   12.99    1.78
  -2  10  10   11.49    1.90
   2 -10 -10   12.07    1.46
   2 -10 -10   11.16    1.81
  -2  10   9   25.28    2.32
   2 -10  -9   18.14    2.48
  -2  10   9   19.90    2.43
   2 -10  -9   18.55    2.20
  -2  10   9   26.21    2.65
   2 -10  -9   20.69    2.07
  -2  10   9   20.01    2.53
   2 -10  -9   19.73    2.48
  -2  10   8   12.63    1.85
  -2  10   8   17.74    2.19
   2 -10  -8   11.38    1.75
  -2  10   8   13.20    2.08
   2 -10  -8   13.48    2.15
   2 -10  -8   16.50    2.26
   2 -10  -8   11.24    2.02
  -2  10   7    3.60    1.28
   2 -10  -7    6.93    1.51
   2 -10  -7    6.14    1.66
  -2  10   7    6.20    1.51
   2 -10  -7    4.37    1.48
   2 -10  -7    5.89    1.58
   2 -10  -6   34.74    3.20
   2 -10  -6   32.06    2.81
  -2  10   6   32.37    3.07
   2 -10  -6   36.63    3.15
   2 -10  -6   33.68    3.14
  -2  10   6   30.60    3.05
  -2  10   5    0.20    1.08
  -2  10   5    0.58    0.98
  -2  10   5    0.18    0.89
   2 -10  -5    1.28    1.00
   2 -10  -5    0.75    1.17
   2 -10  -5    1.01    0.84
   2 -10  -5    0.55    1.09
   2 -10  -5    0.74    0.89
   2 -10  -4   54.16    4.63
  -2  10   4   53.55    4.19
  -2  10   4   51.98    3.73
  -2  10   4   53.06    3.91
  -2  10   4   51.71    3.83
   2 -10  -4   50.50    3.62
   2 -10  -4   55.57    3.84
   2 -10  -4   52.33    3.50
   2 -10  -4   55.79    3.77
  -2  10   4   52.65    3.91
  -2  10   3   59.31    4.54
   2 -10  -3   63.13    4.89
  -2  10   3   67.37    4.45
   2 -10  -3   66.32    4.97
  -2  10   3   66.80    4.51
   2 -10  -3   65.97    4.05
   2 -10  -3   65.46    4.11
  -2  10   3   67.72    4.33
  -2  10   3   58.61    4.11
  -2  10   3   63.99    4.30
   2 -10  -3   63.40    3.95
  -2  10   2   52.13    4.02
   2 -10  -2   73.29    5.13
  -2  10   2   66.41    4.20
   2 -10  -2   49.61    3.46
  -2  10   2   57.96    3.94
  -2  10   2   53.26    3.72
   2 -10  -2   47.03    3.45
  -2  10   2   52.94    3.81
   2 -10  -1   69.76    5.35
  -2  10   1   67.66    4.75
  -2  10   1   69.33    4.51
  -2  10   1   70.22    4.61
  -2  10   1   67.55    4.45
  -2  10   1   69.19    4.38
   2 -10  -1   60.64    3.85
   2 -10  -1   66.95    4.04
   2 -10  -1   69.79    4.05
  -2  10   0   51.73    4.10
   2 -10   0   59.07    4.75
  -2  10   0   53.17    3.87
  -2  10   0   58.72    3.93
   2 -10   0   51.04    3.50
   2 -10   0   53.72    3.42
   2 -10   0   54.18    3.51
   2 -10   0   47.01    3.34
  -2  10   0   55.62    3.72
   2 -10   0   51.89    3.49
  -2  10  -1   23.18    2.61
  -2  10  -1   18.28    2.18
   2 -10   1   21.62    2.55
   2 -10   1   17.13    2.68
  -2  10  -1   20.59    2.54
  -2  10  -1   17.40    2.13
   2 -10   1   22.40    2.10
  -2  10  -1   21.02    2.34
  -2  10  -1   17.99    2.23
   2 -10   1   18.84    1.86
   2 -10   1   18.96    2.00
   2 -10   1   19.20    2.00
  -2  10  -2    1.24    0.88
  -2  10  -2    1.58    0.74
   2 -10   2    3.36    1.44
   2 -10   2    2.60    1.50
  -2  10  -2    2.92    1.17
  -2  10  -2    1.95    0.97
   2 -10   2    1.78    0.96
   2 -10   2    1.44    0.99
   2 -10   2    1.66    0.67
  -2  10  -2    1.56    1.05
  -2  10  -3   50.59    3.90
   2 -10   3   58.69    4.89
   2 -10   3   57.24    4.55
  -2  10  -3   62.52    4.27
  -2  10  -3   59.50    4.33
  -2  10  -3   57.16    3.98
  -2  10  -3   55.98    4.12
   2 -10   3   58.37    3.98
   2 -10   3   58.12    3.94
   2 -10   3   55.60    3.64
   2 -10   4   12.05    2.25
  -2  10  -4   16.52    2.01
  -2  10  -4   14.44    2.13
  -2  10  -4   15.78    2.27
   2 -10   4   19.71    2.23
   2 -10   4   15.69    1.76
   2 -10   4   15.67    2.02
  -2  10  -4   15.44    2.10
   2 -10   5   44.59    4.09
  -2  10  -5   46.81    3.70
   2 -10   5   38.94    3.35
   2 -10   5   43.41    3.19
   2 -10   5   43.95    3.58
  -2  10  -6    9.53    1.50
   2 -10   6   10.21    2.12
   2 -10   6   13.03    2.05
  -2  10  -6   12.73    1.98
   2 -10   6   10.65    1.53
   2 -10   6   12.59    1.98
   2 -10   6   12.36    1.87
   2 -10   6    9.62    1.78
  -2  10  -7    1.87    0.86
   2 -10   7    2.82    1.30
   2 -10   7    2.81    1.25
  -2  10  -7    2.88    1.22
  -2  10  -7    2.84    1.55
   2 -10   7    1.06    1.12
   2 -10   7    2.18    1.15
  -2  10  -8  268.50   11.75
   2 -10   8  240.85   12.74
  -2  10  -8  255.06   12.00
   2 -10   8  245.10   12.26
  -2  10  -8  300.06   13.43
   2 -10   8  276.11   12.44
   2 -10   8  265.12   12.56
   2 -10   8  260.36   12.53
  -2  10  -9   70.42    3.95
   2 -10   9   63.53    4.38
  -2  10  -9   77.15    4.42
   2 -10   9   61.60    4.52
  -2  10  -9   71.22    5.15
   2 -10   9   70.20    4.65
   2 -10   9   64.68    4.64
   2 -10   9   79.03    4.62
  -2  10 -10    1.73    0.92
   2 -10  10    0.76    0.68
  -2  10 -10    1.41    0.79
  -2  10 -10    2.59    1.14
   2 -10  10    0.83    0.78
   2 -10  10    3.69    1.13
   2 -10  10    1.38    0.99
   2 -10  11   15.61    1.51
  -2  10 -11   16.24    1.53
  -2  10 -11   19.26    1.82
   2 -10  11   15.96    1.69
   2 -10  11   15.63    1.53
   2 -10  12    0.48    0.42
  -2  10 -12    0.90    0.50
   2  -9 -13    0.39    0.64
  -2   9  13    0.53    0.74
   2  -9 -12    0.70    0.67
   2  -9 -12   -0.71    0.87
  -2   9  12   -0.31    0.83
   2  -9 -12    0.15    0.79
  -2   9  12   -0.18    0.89
  -2   9  11   25.40    2.36
   2  -9 -11   28.07    2.84
   2  -9 -11   25.57    2.35
  -2   9  11   16.90    2.19
  -2   9  11   26.66    2.61
  -2   9  11   26.00    2.77
   2  -9 -11   20.66    2.43
  -2   9  10   22.45    2.40
   2  -9 -10   24.13    2.75
   2  -9 -10   20.42    2.29
  -2   9  10   18.28    2.24
  -2   9  10   22.26    2.76
   2  -9 -10   21.47    2.06
  -2   9   9   20.75    2.25
   2  -9  -9   28.59    3.12
  -2   9   9   24.26    2.74
   2  -9  -9   21.22    2.37
   2  -9  -9   22.46    2.85
  -2   9   9   28.39    2.79
   2  -9  -9   25.83    2.34
   2  -9  -9   23.53    2.89
  -2   9   8  211.45   10.46
   2  -9  -8  226.11   11.01
   2  -9  -8  218.65   10.33
  -2   9   8  201.62   10.56
   2  -9  -8  213.11   10.92
  -2   9   8  219.39   10.73
   2  -9  -8  204.94   10.88
   2  -9  -8  211.90   10.82
   2  -9  -7   -0.43    1.33
   2  -9  -7    0.17    0.94
  -2   9   7    1.04    1.08
   2  -9  -7    0.67    1.09
   2  -9  -7    0.22    1.04
   2  -9  -7    0.22    1.21
  -2   9   6   70.51    4.88
   2  -9  -6   67.21    5.57
  -2   9   6   72.82    4.60
  -2   9   6   71.10    4.81
   2  -9  -6   76.34    4.89
   2  -9  -6   68.47    4.75
   2  -9  -6   78.64    4.60
   2  -9  -6   71.95    4.86
   2  -9  -6   77.99    4.93
   2  -9  -6   72.86    4.80
  -2   9   6   75.10    4.87
  -2   9   5    3.20    1.03
   2  -9  -5    1.49    1.04
  -2   9   5    5.34    1.35
   2  -9  -5    5.20    1.30
   2  -9  -5    4.58    1.22
  -2   9   5    3.27    1.12
  -2   9   5    4.97    1.24
   2  -9  -5    2.92    0.90
   2  -9  -5    5.52    1.33
  -2   9   4   38.25    3.32
   2  -9  -4   38.45    3.66
  -2   9   4   36.85    3.05
   2  -9  -4   36.21    3.39
  -2   9   4   38.90    3.17
   2  -9  -4   46.59    3.18
  -2   9   4   39.33    3.07
  -2   9   4   41.43    3.23
   2  -9  -4   43.80    2.93
  -2   9   4   38.63    3.11
   2  -9  -3    0.48    0.67
  -2   9   3   -0.65    0.86
  -2   9   3   -0.40    0.73
   2  -9  -3    0.46    1.06
  -2   9   3   -0.18    0.85
  -2   9   3   -0.31    0.72
   2  -9  -3   -0.49    0.67
   2  -9  -3    0.52    0.72
   2  -9  -3   -0.14    0.63
  -2   9   3   -0.30    0.83
  -2   9   3   -0.17    0.83
   2  -9  -3    0.63    0.62
  -2   9   2   35.79    3.02
   2  -9  -2   35.24    3.10
   2  -9  -2   28.02    3.06
  -2   9   2   33.72    2.98
   2  -9  -2   38.44    2.69
  -2   9   2   35.16    2.73
  -2   9   2   31.39    2.78
  -2   9   2   35.14    2.83
  -2   9   2   34.23    2.78
   2  -9  -2   34.43    2.56
   2  -9  -2   36.92    2.58
   2  -9  -1  568.98   23.88
   2  -9  -1  631.28   24.98
  -2   9   1  551.23   24.05
  -2   9   1  599.74   23.80
  -2   9   1  580.11   23.70
  -2   9   1  591.45   23.89
   2  -9  -1  557.07   23.15
  -2   9   1  611.90   23.71
   2  -9  -1  529.12   23.04
   2  -9  -1  546.59   23.14
  -2   9   0  119.37    6.92
   2  -9   0  121.16    7.36
   2  -9   0  138.80    6.41
  -2   9   0  117.94    6.62
  -2   9   0  123.87    6.58
  -2   9   0  125.12    6.48
   2  -9   0  128.51    6.23
   2  -9   0  126.74    6.27
   2  -9   0  127.34    6.32
   2  -9   1    6.85    1.29
   2  -9   1    4.62    1.51
  -2   9  -1   10.13    1.52
  -2   9  -1    9.72    1.50
  -2   9  -1    7.40    1.41
   2  -9   1    8.34    1.29
   2  -9   1   10.87    1.47
   2  -9   1   11.37    1.38
  -2   9  -2    1.27    0.87
  -2   9  -2    0.52    0.57
  -2   9  -2    0.58    0.91
   2  -9   2    1.05    1.09
   2  -9   2    1.32    0.88
   2  -9   2    3.47    1.49
  -2   9  -2    1.21    0.98
  -2   9  -2    0.78    0.78
  -2   9  -2    2.23    1.14
   2  -9   2    1.28    0.75
  -2   9  -2    1.38    0.85
   2  -9   2    1.73    0.84
   2  -9   2    1.30    0.77
   2  -9   2    1.76    0.87
  -2   9  -3  104.18    6.15
   2  -9   3  111.88    6.73
  -2   9  -3   97.05    6.29
   2  -9   3  109.77    7.03
   2  -9   3  119.49    6.46
  -2   9  -3  118.67    6.42
  -2   9  -3  121.55    6.62
  -2   9  -3  117.15    6.40
  -2   9  -3  127.68    6.78
  -2   9  -3  123.52    6.29
   2  -9   3  113.06    6.18
   2  -9   3  116.87    5.98
   2  -9   3  108.80    6.01
  -2   9  -4   34.41    2.95
   2  -9   4   46.14    3.85
  -2   9  -4   41.02    3.44
  -2   9  -4   46.76    3.47
  -2   9  -4   42.40    3.25
  -2   9  -4   41.41    3.10
   2  -9   4   37.08    2.87
   2  -9   4   35.01    2.98
   2  -9   4   34.87    3.04
  -2   9  -5    3.56    0.94
   2  -9   5    1.01    1.13
  -2   9  -5    1.53    1.05
  -2   9  -5    3.39    1.32
   2  -9   5    1.73    1.00
   2  -9   5    1.49    1.10
  -2   9  -6   91.19    5.26
   2  -9   6   93.41    5.91
   2  -9   6   82.71    6.05
  -2   9  -6  100.58    6.10
  -2   9  -6   88.83    6.00
  -2   9  -6  101.09    5.89
   2  -9   6   88.97    5.73
  -2   9  -7  195.39    9.45
   2  -9   7  191.32   10.19
   2  -9   7  173.06   10.23
  -2   9  -7  204.29   10.69
  -2   9  -7  204.76   10.00
  -2   9  -7  210.77   10.52
   2  -9   7  206.24   10.23
   2  -9   7  208.82   10.28
  -2   9  -8   43.02    3.13
  -2   9  -8   39.28    3.28
   2  -9   8   43.34    3.70
  -2   9  -8   47.59    4.19
   2  -9   8   53.50    4.07
   2  -9   8   45.88    3.88
  -2   9  -9    3.67    0.89
   2  -9   9    1.96    1.07
   2  -9   9   -0.21    0.76
  -2   9  -9    0.82    0.87
  -2   9  -9    1.62    1.42
   2  -9   9    3.03    1.37
   2  -9   9    1.45    1.05
  -2   9 -10   41.96    2.96
  -2   9 -10   32.74    3.40
   2  -9  10   36.94    3.13
   2  -9  10   35.49    2.95
  -2   9 -11   13.01    1.64
  -2   9 -11   13.27    1.49
   2  -9  11   11.33    1.44
  -2   9 -11   15.12    2.11
   2  -9  11   11.39    1.56
   2  -9  11   12.27    1.50
   2  -9  12   20.48    1.76
  -2   9 -12   24.50    1.76
   2  -9  12   26.43    2.01
   2  -9  12   23.57    1.74
   2  -9  12   27.17    2.20
   2  -9  13    2.02    0.49
  -2   9 -13    1.73    0.53
   2  -8 -13    8.38    1.54
  -2   8  13   11.01    1.48
  -2   8  13   14.09    1.69
   2  -8 -13   11.58    1.62
   2  -8 -12   34.94    2.83
   2  -8 -12   36.61    3.35
  -2   8  12   45.33    3.43
  -2   8  12   40.46    3.20
  -2   8  12   40.95    3.43
   2  -8 -12   36.97    3.25
  -2   8  11   -0.52    0.87
  -2   8  11    0.61    0.98
  -2   8  11   -0.21    1.16
   2  -8 -11    0.96    1.22
   2  -8 -11    0.17    0.79
  -2   8  11    0.47    1.20
   2  -8 -11   -0.23    1.24
  -2   8  10    0.59    1.09
   2  -8 -10    0.18    0.93
   2  -8 -10    0.50    1.38
  -2   8  10    0.44    1.04
  -2   8  10    0.43    1.06
   2  -8 -10    1.21    1.16
   2  -8 -10    0.98    0.84
   2  -8 -10    0.77    1.20
  -2   8   9    0.61    1.02
  -2   8   9   -0.17    0.74
  -2   8   9   -0.16    0.71
   2  -8  -9   -0.49    1.39
  -2   8   9    1.06    1.06
   2  -8  -9    0.18    0.98
   2  -8  -9   -0.77    1.38
   2  -8  -9   -0.25    1.14
   2  -8  -9   -0.25    1.41
   2  -8  -9    0.91    0.90
  -2   8   8  121.89    6.57
  -2   8   8  111.94    6.26
   2  -8  -8  107.68    6.81
  -2   8   8  108.46    6.52
   2  -8  -8  124.42    6.46
  -2   8   8  111.81    6.67
   2  -8  -8  115.70    7.06
  -2   8   8  131.55    6.87
   2  -8  -8  109.68    6.94
   2  -8  -8  114.34    6.98
  -2   8   7  215.17   10.73
   2  -8  -7  231.46   12.19
  -2   8   7  219.44   10.56
  -2   8   7  216.73   10.62
   2  -8  -7  230.42   10.50
   2  -8  -7  228.44   11.00
  -2   8   7  216.00   10.80
   2  -8  -7  215.29   11.03
  -2   8   7  251.96   11.06
   2  -8  -7  227.81   11.15
   2  -8  -7  226.47   11.13
   2  -8  -6    5.21    1.52
  -2   8   6    6.84    1.35
   2  -8  -6    3.98    1.44
  -2   8   6    5.63    1.19
  -2   8   6    6.72    1.40
   2  -8  -6    4.96    1.40
   2  -8  -6    7.16    1.26
   2  -8  -6    7.18    1.45
  -2   8   6    7.76    1.50
   2  -8  -6    7.54    1.48
   2  -8  -6    6.65    1.12
   2  -8  -6    5.60    1.47
   2  -8  -5  140.19    8.21
  -2   8   5  128.61    7.33
   2  -8  -5  155.11    8.12
  -2   8   5  136.89    7.22
   2  -8  -5  132.99    7.14
  -2   8   5  142.73    7.24
  -2   8   5  134.20    7.16
   2  -8  -5  145.66    7.24
   2  -8  -5  141.90    6.91
  -2   8   5  143.84    7.32
   2  -8  -5  143.81    6.82
   2  -8  -5  153.52    7.32
   2  -8  -4  172.23    9.44
  -2   8   4  175.86    8.96
   2  -8  -4  182.56    9.24
  -2   8   4  174.46    8.66
  -2   8   4  175.49    8.64
   2  -8  -4  200.10    9.65
  -2   8   4  179.19    8.61
  -2   8   4  194.36    8.86
   2  -8  -4  178.31    8.53
  -2   8   4  187.53    8.77
  -2   8   4  182.45    8.71
   2  -8  -4  176.95    8.24
  -2   8   3   59.96    3.93
   2  -8  -3   55.44    4.08
   2  -8  -3   55.36    3.92
   2  -8  -3   52.33    4.19
  -2   8   3   60.90    3.89
  -2   8   3   55.22    3.55
   2  -8  -3   56.08    3.34
  -2   8   3   54.88    3.68
  -2   8   3   59.33    3.65
   2  -8  -3   60.51    3.59
  -2   8   3   55.69    3.64
   2  -8  -3   55.26    3.35
   2  -8  -2    4.39    1.07
  -2   8   2    2.39    0.85
  -2   8   2    2.69    0.91
   2  -8  -2    1.29    1.00
  -2   8   2    3.00    0.99
  -2   8   2    4.21    1.04
  -2   8   2    5.34    1.06
  -2   8   2    5.46    1.17
   2  -8  -2    4.33    0.87
   2  -8  -2    4.26    0.86
   2  -8  -2    3.64    0.84
   2  -8  -2    3.27    0.77
   2  -8  -1  506.57   21.96
  -2   8   1  523.34   22.27
  -2   8   1  539.84   21.96
  -2   8   1  557.71   22.01
  -2   8   1  528.92   21.99
   2  -8  -1  502.51   21.38
   2  -8  -1  558.67   21.53
  -2   8   1  549.64   21.89
   2  -8  -1  523.99   21.47
   2  -8   0    1.12    0.64
  -2   8   0    1.98    0.84
   2  -8   0    0.80    0.98
  -2   8   0    2.02    1.02
  -2   8   0    2.28    0.92
   2  -8   0    1.66    0.63
  -2   8   0    1.72    0.86
   2  -8   0    1.71    0.79
   2  -8   0    2.71    0.76
   2  -8   1  621.45   24.99
   2  -8   1  623.19   25.89
  -2   8  -1  639.29   25.34
  -2   8  -1  624.12   25.03
  -2   8  -1  613.95   25.15
  -2   8  -1  611.94   25.14
   2  -8   1  581.08   24.52
   2  -8   1  613.65   24.81
   2  -8   1  595.16   24.78
   2  -8   1  633.54   24.72
  -2   8  -2  219.63   10.06
  -2   8  -2  240.32   10.25
   2  -8   2  214.20    9.98
  -2   8  -2  202.35   10.15
   2  -8   2  198.42   10.52
  -2   8  -2  217.69   10.19
  -2   8  -2  230.76    9.97
  -2   8  -2  220.60   10.10
  -2   8  -2  221.67   10.27
  -2   8  -2  222.53   10.10
   2  -8   2  222.01    9.69
   2  -8   2  212.70    9.83
   2  -8   2  193.15    9.54
  -2   8  -3   35.92    2.93
  -2   8  -3   35.37    3.13
   2  -8   3   45.23    3.31
   2  -8   3   51.53    3.70
  -2   8  -3   46.87    3.27
  -2   8  -3   44.86    3.40
  -2   8  -3   49.25    3.21
  -2   8  -3   49.15    3.37
   2  -8   3   43.00    3.05
  -2   8  -4   54.88    3.71
   2  -8   4   55.39    4.35
  -2   8  -4   45.91    3.67
   2  -8   4   56.49    4.00
   2  -8   4   54.85    4.17
  -2   8  -4   64.60    3.82
  -2   8  -4   59.93    3.83
  -2   8  -4   58.98    4.09
  -2   8  -4   55.95    3.85
   2  -8   4   55.99    3.78
  -2   8  -5    8.57    1.35
   2  -8   5    8.70    1.81
   2  -8   5    8.64    1.92
  -2   8  -5   10.23    1.79
  -2   8  -5    8.49    1.56
  -2   8  -5    6.82    1.60
   2  -8   5   10.77    1.71
  -2   8  -6   39.51    3.24
  -2   8  -6   50.30    3.39
   2  -8   6   51.01    3.99
   2  -8   6   42.56    3.89
  -2   8  -6   48.42    3.94
  -2   8  -6   55.29    3.89
  -2   8  -6   52.53    4.15
   2  -8   6   51.02    3.82
  -2   8  -7   15.11    1.75
  -2   8  -7   14.83    1.87
   2  -8   7   11.79    2.04
  -2   8  -7   16.41    2.36
  -2   8  -7   13.16    1.93
  -2   8  -7   16.68    2.48
   2  -8   7   11.91    1.86
   2  -8   7   16.20    2.27
  -2   8  -8   46.94    3.29
   2  -8   8   44.66    3.87
  -2   8  -8   54.08    3.67
  -2   8  -8   48.12    4.00
  -2   8  -8   47.98    4.31
   2  -8   8   47.51    3.86
   2  -8   8   49.70    4.12
  -2   8  -9  190.64    8.78
   2  -8   9  158.98    9.26
   2  -8   9  195.06    9.69
  -2   8  -9  203.93    9.35
  -2   8  -9  195.39   10.43
   2  -8   9  189.38    9.79
  -2   8 -10   15.54    1.87
   2  -8  10   15.71    2.00
  -2   8 -10   16.00    2.48
   2  -8  10   16.16    2.15
   2  -8  10   11.71    2.10
   2  -8  10   18.16    2.26
  -2   8 -11    2.00    0.85
   2  -8  11    3.12    0.97
  -2   8 -11    3.67    1.43
   2  -8  11    3.58    1.08
   2  -8  11    3.23    1.29
   2  -8  11    3.09    1.17
  -2   8 -12   49.08    3.11
   2  -8  12   49.40    3.22
  -2   8 -12   63.87    3.98
   2  -8  12   53.95    3.60
   2  -8  12   53.69    3.18
   2  -8  12   56.18    3.72
   2  -8  12   58.40    3.49
   2  -8  13    7.64    0.96
  -2   8 -13    7.97    1.04
   2  -7 -14    0.79    0.53
  -2   7  14    0.41    0.77
   2  -7 -14    0.15    0.75
  -2   7  14   -0.42    0.82
  -2   7  13    1.50    0.87
  -2   7  13   -0.36    0.94
   2  -7 -13    1.98    1.19
   2  -7 -13    1.88    1.11
  -2   7  13    2.10    1.09
   2  -7 -12   16.66    2.45
  -2   7  12   17.32    2.16
  -2   7  12   16.93    2.29
   2  -7 -12   14.82    1.84
  -2   7  12   18.17    2.19
  -2   7  11    5.38    1.31
  -2   7  11    6.07    1.19
  -2   7  11    5.50    1.43
   2  -7 -11    3.75    1.25
   2  -7 -11    6.10    1.91
  -2   7  11    6.46    1.72
  -2   7  11    5.68    1.72
   2  -7 -11    5.51    1.73
  -2   7  11    6.52    1.52
  -2   7  10   69.82    4.51
   2  -7 -10   87.69    5.69
   2  -7 -10   65.99    4.64
  -2   7  10   68.32    4.98
  -2   7  10   75.09    5.08
   2  -7 -10   75.69    5.56
  -2   7  10   70.65    4.87
   2  -7 -10   74.68    5.48
   2  -7 -10   75.57    4.41
  -2   7  10   80.04    4.98
  -2   7   9    4.89    1.34
  -2   7   9    5.41    1.20
   2  -7  -9    6.35    1.40
   2  -7  -9    5.52    1.62
  -2   7   9    5.83    1.63
  -2   7   9    6.95    1.60
   2  -7  -9    6.20    1.92
  -2   7   9    6.16    1.47
   2  -7  -9    7.40    1.90
   2  -7  -9    6.95    1.86
   2  -7  -9    5.75    1.29
   2  -7  -8   93.71    6.35
  -2   7   8   91.48    5.15
   2  -7  -8   86.46    5.52
   2  -7  -8   84.60    4.98
  -2   7   8   79.06    5.23
   2  -7  -8   84.49    5.68
   2  -7  -8   81.61    5.60
  -2   7   8   85.98    5.28
   2  -7  -8   78.73    5.57
  -2   7   7   33.18    2.70
   2  -7  -7   29.93    2.49
  -2   7   7   25.94    2.55
   2  -7  -7   33.63    2.92
  -2   7   7   28.95    2.68
   2  -7  -7   27.39    2.79
   2  -7  -7   26.43    2.79
   2  -7  -7   29.39    2.94
  -2   7   7   31.05    2.74
  -2   7   6  117.51    6.34
   2  -7  -6  127.98    6.67
   2  -7  -6  116.89    6.94
   2  -7  -6  124.47    6.46
   2  -7  -6  117.79    6.40
   2  -7  -6  123.66    6.03
  -2   7   6  117.97    6.23
  -2   7   6  107.01    6.20
   2  -7  -6  118.21    6.48
   2  -7  -6  113.64    5.82
  -2   7   6  122.75    6.38
   2  -7  -6  128.74    6.61
   2  -7  -5  118.92    6.83
   2  -7  -5  121.44    6.70
  -2   7   5  118.29    6.30
   2  -7  -5  126.77    6.29
   2  -7  -5  126.26    5.99
  -2   7   5  117.60    6.18
   2  -7  -5  123.36    6.27
  -2   7   5  119.15    6.24
   2  -7  -5  120.62    6.24
  -2   7   5  125.92    6.33
   2  -7  -5  117.23    5.82
  -2   7   4   16.14    1.81
  -2   7   4   12.91    1.60
  -2   7   4   17.86    1.82
   2  -7  -4   22.99    2.33
   2  -7  -4   19.42    2.14
   2  -7  -4   16.81    1.68
  -2   7   4   16.86    1.78
  -2   7   4   17.79    1.80
   2  -7  -4   16.25    1.59
  -2   7   4   15.68    1.73
  -2   7   4   15.91    1.73
   2  -7  -4   17.36    1.54
  -2   7   3   16.54    1.71
  -2   7   3   15.79    1.75
   2  -7  -3   10.18    1.74
  -2   7   3   13.65    1.53
   2  -7  -3   10.97    1.85
   2  -7  -3   11.60    1.56
  -2   7   3   12.81    1.51
  -2   7   3   12.73    1.53
   2  -7  -3   12.27    1.28
  -2   7   3   12.13    1.46
  -2   7   3   12.71    1.52
   2  -7  -3   13.97    1.35
  -2   7   3   12.52    1.49
  -2   7   2   15.10    1.66
   2  -7  -2   12.44    1.55
  -2   7   2   12.72    1.66
   2  -7  -2   13.03    1.57
   2  -7  -2   17.06    2.07
   2  -7  -2   12.71    1.96
  -2   7   2   13.19    1.58
  -2   7   2   19.19    1.77
  -2   7   2   14.69    1.54
   2  -7  -2   18.01    1.49
   2  -7  -2   14.51    1.36
   2  -7  -2   17.41    1.46
   2  -7  -2   15.96    1.36
  -2   7   2   12.61    1.50
   2  -7  -1  500.72   21.41
  -2   7   1  547.43   21.53
   2  -7  -1  466.01   21.89
  -2   7   1  549.86   21.82
   2  -7  -1  514.52   21.17
  -2   7   1  539.27   21.44
  -2   7   1  554.89   21.47
  -2   7   1  519.65   21.46
   2  -7  -1  510.77   21.01
  -2   7   1  558.85   21.41
   2  -7  -1  519.57   20.94
   2  -7  -1  515.68   21.05
   2  -7   0  254.63   11.29
  -2   7   0  271.58   11.88
   2  -7   0  248.10   11.97
  -2   7   0  273.35   11.54
  -2   7   0  263.60   11.58
  -2   7   0  275.30   11.60
  -2   7   0  259.21   11.37
   2  -7   0  265.48   11.21
   2  -7   0  267.83   11.23
   2  -7   0  266.64   11.23
   2  -7   1    2.24    0.54
   2  -7   1    1.68    1.01
   2  -7   1    2.34    0.77
  -2   7  -1    2.47    0.94
  -2   7  -1    2.79    0.95
  -2   7  -1    2.15    0.79
   2  -7   1    3.04    0.81
   2  -7   1    1.77    0.70
  -2   7  -1    1.97    0.81
   2  -7   1    3.56    0.79
  -2   7  -2  118.55    6.01
  -2   7  -2  136.95    6.25
  -2   7  -2  119.24    6.24
   2  -7   2  112.36    6.00
   2  -7   2  106.72    6.38
  -2   7  -2  126.58    6.25
  -2   7  -2  120.41    5.93
  -2   7  -2  117.02    6.08
  -2   7  -2  120.65    6.07
   2  -7   2  119.10    5.82
  -2   7  -3   25.10    2.14
   2  -7   3   24.96    2.24
  -2   7  -3   22.29    2.15
  -2   7  -3   23.94    2.16
  -2   7  -3   23.32    2.20
  -2   7  -3   22.30    1.99
  -2   7  -3   24.30    2.14
   2  -7   3   24.82    2.11
  -2   7  -4   12.94    1.52
  -2   7  -4    9.96    1.49
   2  -7   4   11.52    1.70
   2  -7   4   15.10    1.93
   2  -7   4   14.33    1.96
  -2   7  -4   11.82    1.67
  -2   7  -4    9.16    1.41
  -2   7  -4   12.88    1.81
  -2   7  -5  703.98   28.32
  -2   7  -5  695.38   28.08
   2  -7   5  665.92   29.00
   2  -7   5  644.90   29.02
  -2   7  -5  737.43   28.88
  -2   7  -5  718.11   29.14
  -2   7  -5  711.93   28.56
   2  -7   5  688.15   28.28
   2  -7   5  679.36   28.23
  -2   7  -5  739.97   29.18
  -2   7  -6  140.18    7.27
  -2   7  -6  145.01    7.13
  -2   7  -6  154.44    7.91
   2  -7   6  136.62    7.40
  -2   7  -6  148.08    8.11
  -2   7  -6  149.94    7.54
  -2   7  -6  150.15    8.15
   2  -7   6  138.56    7.40
  -2   7  -7  114.06    5.99
  -2   7  -7  104.70    6.09
   2  -7   7  110.48    6.76
   2  -7   7  110.64    6.84
  -2   7  -7  120.63    6.32
   2  -7   7  118.04    6.65
  -2   7  -7  114.66    6.75
  -2   7  -7  115.53    7.08
  -2   7  -7  122.68    7.20
   2  -7   7  129.06    6.77
  -2   7  -8  111.66    5.93
   2  -7   8  102.28    6.56
  -2   7  -8  113.84    6.24
   2  -7   8  111.49    6.70
  -2   7  -8  118.59    6.82
  -2   7  -8  114.77    7.24
  -2   7  -8  123.90    7.42
   2  -7   8  116.38    6.77
  -2   7  -9  393.49   16.47
  -2   7  -9  358.21   15.80
   2  -7   9  354.32   16.69
  -2   7  -9  398.64   17.88
  -2   7  -9  405.38   18.02
   2  -7   9  354.81   16.98
   2  -7   9  376.72   17.06
   2  -7  10   10.87    1.82
   2  -7  10   13.16    1.54
  -2   7 -10   14.94    2.50
   2  -7  10    9.70    1.85
   2  -7  10   11.76    2.16
  -2   7 -11   47.24    3.22
   2  -7  11   37.21    3.13
  -2   7 -11   46.76    4.00
   2  -7  11   46.43    3.62
   2  -7  11   43.17    3.67
  -2   7 -12   21.80    1.86
  -2   7 -12   19.48    1.96
   2  -7  12   16.12    1.77
  -2   7 -12   17.38    2.14
   2  -7  12   15.88    1.82
   2  -7  12   21.61    2.16
   2  -7  12   19.11    2.22
   2  -7  13    0.29    0.55
  -2   7 -13    0.85    0.59
   2  -7  13    0.92    0.56
   2  -7  13   -0.24    0.64
   2  -7  13    0.42    0.78
  -2   6  14    0.17    0.83
  -2   6  14   -0.43    0.76
   2  -6 -14    0.17    0.88
  -2   6  14    0.98    0.81
  -2   6  13   94.30    4.99
  -2   6  13   92.05    5.77
  -2   6  13   98.97    5.52
  -2   6  13   94.75    5.67
   2  -6 -13   90.37    5.89
  -2   6  13   96.45    5.91
  -2   6  12  121.21    6.22
   2  -6 -12  117.17    7.27
  -2   6  12  119.04    7.09
   2  -6 -12  107.53    6.28
  -2   6  12  118.26    6.73
  -2   6  12  112.34    6.80
  -2   6  12  130.74    7.42
   2  -6 -12  116.78    7.21
  -2   6  11  129.45    6.93
  -2   6  11  135.52    6.80
   2  -6 -11  126.17    7.70
  -2   6  11  119.29    7.10
   2  -6 -11  117.93    6.82
  -2   6  11  132.91    7.57
  -2   6  11  120.15    7.22
  -2   6  10   31.19    2.61
  -2   6  10   19.12    2.66
  -2   6  10   29.13    2.92
   2  -6 -10   28.00    2.69
   2  -6 -10   26.74    3.13
   2  -6 -10   24.82    3.10
   2  -6 -10   23.17    3.06
  -2   6  10   24.20    2.80
  -2   6  10   24.87    2.57
   2  -6 -10   23.72    2.25
  -2   6   9   61.64    4.01
  -2   6   9   60.83    3.83
   2  -6  -9   52.99    4.51
   2  -6  -9   58.25    4.53
  -2   6   9   59.06    4.39
   2  -6  -9   58.12    3.99
  -2   6   9   61.52    4.31
   2  -6  -9   54.77    4.62
   2  -6  -9   61.64    4.74
  -2   6   9   65.66    4.31
   2  -6  -9   59.72    4.79
  -2   6   9   57.98    4.18
   2  -6  -9   57.71    3.74
  -2   6   8    9.54    1.54
  -2   6   8   11.63    1.54
   2  -6  -8    8.22    1.77
  -2   6   8    8.99    1.33
   2  -6  -8    8.99    1.38
   2  -6  -8    5.58    1.57
  -2   6   8   11.93    1.81
  -2   6   8    9.59    1.62
   2  -6  -8    8.79    1.80
   2  -6  -8   10.53    1.85
  -2   6   8    8.95    1.58
   2  -6  -8    8.79    1.89
  -2   6   7    0.93    0.92
  -2   6   7    1.34    0.73
  -2   6   7    1.20    0.66
   2  -6  -7    1.38    0.76
   2  -6  -7    1.01    0.93
  -2   6   7    1.76    0.96
   2  -6  -7    1.70    1.15
   2  -6  -7   -0.92    1.12
   2  -6  -7    0.93    0.94
  -2   6   7    0.29    0.79
  -2   6   6   53.89    3.34
  -2   6   6   53.42    3.22
   2  -6  -6   46.71    3.81
   2  -6  -6   41.06    3.17
   2  -6  -6   43.64    3.16
  -2   6   6   41.81    3.10
   2  -6  -6   45.11    2.90
   2  -6  -6   45.61    3.23
  -2   6   6   41.55    3.09
   2  -6  -6   46.55    3.31
  -2   6   6   40.48    3.04
   2  -6  -6   46.82    3.32
   2  -6  -6   49.65    2.86
   2  -6  -5  121.27    6.41
  -2   6   5  121.59    6.16
   2  -6  -5  113.00    6.49
  -2   6   5  125.38    6.14
   2  -6  -5  125.36    6.88
  -2   6   5  113.51    5.93
  -2   6   5  115.36    5.96
   2  -6  -5  123.29    6.04
  -2   6   5  115.40    6.04
   2  -6  -5  124.59    5.79
   2  -6  -5  128.91    6.13
   2  -6  -5  128.49    6.15
   2  -6  -5  121.04    5.66
   2  -6  -4  126.62    6.16
   2  -6  -4  118.31    6.07
  -2   6   4  108.85    5.53
   2  -6  -4  109.32    5.46
   2  -6  -4  107.78    5.25
  -2   6   4  109.21    5.53
  -2   6   4  112.74    5.58
   2  -6  -4  104.34    5.14
  -2   6   4  111.83    5.58
  -2   6   3    9.29    1.24
   2  -6  -3   11.41    1.50
   2  -6  -3    9.79    1.66
   2  -6  -3   11.15    1.70
   2  -6  -3    9.76    1.12
  -2   6   3   10.96    1.32
   2  -6  -3   11.88    1.13
  -2   6   3   10.57    1.35
  -2   6   3    9.40    1.23
  -2   6   3   12.27    1.36
   2  -6  -3   11.24    1.15
  -2   6   3   12.82    1.39
   2  -6  -3   10.54    1.15
  -2   6   2  448.99   18.75
   2  -6  -2  460.72   19.25
   2  -6  -2  452.07   18.83
   2  -6  -2  485.97   19.41
  -2   6   2  454.48   18.60
   2  -6  -2  471.01   18.43
  -2   6   2  462.03   18.73
  -2   6   2  475.48   18.73
   2  -6  -2  435.69   18.36
  -2   6   2  461.06   18.69
  -2   6   1   58.18    3.59
   2  -6  -1   72.63    3.78
   2  -6  -1   79.65    4.32
   2  -6  -1   64.59    3.58
   2  -6  -1   75.29    4.09
  -2   6   1   69.15    3.73
  -2   6   1   70.67    3.80
   2  -6  -1   62.13    3.41
  -2   6   1   68.74    3.69
   2  -6   0 1971.19   79.23
   2  -6   0 2059.91   79.04
   2  -6   0 2049.79   79.98
  -2   6   0 2056.16   79.57
   2  -6   0 2143.69   79.61
  -2   6   0 2114.47   79.50
  -2   6   0 2059.99   79.56
  -2   6   0 2073.47   79.55
  -2   6   0 2119.02   79.63
   2  -6   0 2034.49   79.21
   2  -6   1  458.43   18.73
  -2   6  -1  487.90   19.35
  -2   6  -1  476.60   19.31
  -2   6  -1  483.94   19.40
  -2   6  -1  492.01   19.23
  -2   6  -1  475.20   19.42
  -2   6  -1  453.13   19.12
  -2   6  -2  315.67   12.21
  -2   6  -2  289.46   12.08
   2  -6   2  284.93   12.11
  -2   6  -2  307.83   12.19
  -2   6  -2  302.54   12.03
  -2   6  -2  287.13   12.22
  -2   6  -2  309.57   12.22
  -2   6  -3   44.19    2.82
  -2   6  -3   45.09    2.48
   2  -6   3   42.29    2.93
   2  -6   3   37.22    3.07
  -2   6  -3   39.52    2.82
  -2   6  -3   47.09    3.07
   2  -6   3   37.24    2.54
  -2   6  -3   43.44    2.72
  -2   6  -3   39.92    2.72
  -2   6  -3   44.72    3.14
  -2   6  -3   43.63    2.89
  -2   6  -3   46.58    3.16
  -2   6  -4    0.70    0.63
  -2   6  -4    0.69    0.51
   2  -6   4    0.32    0.87
   2  -6   4    0.42    0.80
  -2   6  -4    0.75    0.75
   2  -6   4    1.82    0.99
  -2   6  -4    0.32    0.88
  -2   6  -4    0.77    0.75
  -2   6  -4    0.43    0.77
   2  -6   4    0.78    0.78
   2  -6   4    1.42    0.75
  -2   6  -4    0.16    0.92
  -2   6  -5    2.77    0.75
  -2   6  -5    1.94    0.56
  -2   6  -5    0.50    0.59
   2  -6   5    2.62    1.13
   2  -6   5    3.05    1.18
  -2   6  -5    1.60    0.96
  -2   6  -5    1.54    0.90
   2  -6   5    3.41    1.04
  -2   6  -5    3.66    1.20
  -2   6  -5    1.28    0.95
   2  -6   5    1.75    0.91
  -2   6  -6    1.84    0.73
  -2   6  -6    1.49    0.65
  -2   6  -6    2.29    0.77
   2  -6   6    3.77    1.25
   2  -6   6    3.24    1.16
  -2   6  -6    2.68    1.12
  -2   6  -6    1.87    1.17
  -2   6  -6    4.12    1.35
   2  -6   6    0.97    1.02
  -2   6  -7   89.87    5.45
  -2   6  -7  106.17    5.44
   2  -6   7   92.25    6.08
   2  -6   7  104.05    6.09
  -2   6  -7  100.16    5.56
   2  -6   7  107.29    6.10
  -2   6  -7  109.84    6.16
  -2   6  -7  111.57    6.60
   2  -6   7  111.76    6.14
  -2   6  -7  101.70    6.41
  -2   6  -8    7.74    1.20
  -2   6  -8    7.65    1.44
   2  -6   8    6.97    1.64
  -2   6  -8    9.59    1.69
   2  -6   8    8.17    1.68
  -2   6  -8    7.34    1.93
   2  -6   8    7.42    1.65
  -2   6  -8    7.08    1.87
  -2   6  -9  197.68    9.43
  -2   6  -9  198.41    8.99
   2  -6   9  180.70    9.00
   2  -6   9  199.78   10.11
  -2   6  -9  177.76   10.39
   2  -6   9  199.78   10.21
  -2   6  -9  218.99   10.99
  -2   6 -10  153.20    7.51
   2  -6  10  136.48    6.99
   2  -6  10  149.22    8.17
  -2   6 -10  134.43    8.35
   2  -6  10  146.89    8.15
  -2   6 -10  138.59    8.65
  -2   6 -11   49.85    3.58
  -2   6 -11   45.25    3.24
   2  -6  11   40.07    2.89
   2  -6  11   42.01    3.31
  -2   6 -11   52.56    4.24
   2  -6  11   41.98    3.72
   2  -6  11   46.38    3.63
  -2   6 -12   14.05    1.64
  -2   6 -12   10.66    1.39
  -2   6 -12   13.39    1.91
   2  -6  12    9.16    1.62
  -2   6 -12   12.11    2.32
   2  -6  12   10.73    1.90
  -2   6 -13    1.99    0.71
   2  -6  13    3.70    0.82
   2  -6  13    2.30    1.03
   2  -6  13    3.13    1.00
   2  -6  14    6.50    0.90
  -2   6 -14    7.99    0.88
   2  -5 -15   -0.42    0.83
  -2   5  15   -0.42    0.79
   2  -5 -15   -0.27    0.78
  -2   5  14    7.99    1.07
  -2   5  14    7.80    1.56
  -2   5  14    8.72    1.50
  -2   5  14    6.32    1.40
   2  -5 -14    7.31    1.56
   2  -5 -14    3.17    1.17
  -2   5  13   52.83    3.39
  -2   5  13   42.90    3.87
  -2   5  13   52.00    3.63
  -2   5  13   47.13    3.92
  -2   5  13   48.40    3.99
   2  -5 -13   50.19    4.20
  -2   5  12   11.19    1.53
   2  -5 -12    7.67    1.55
  -2   5  12    8.39    1.59
  -2   5  12    6.45    1.79
   2  -5 -12    7.15    1.95
  -2   5  12    7.97    1.81
  -2   5  12    7.63    1.88
  -2   5  11    0.17    0.82
   2  -5 -11   -0.37    0.97
  -2   5  11   -0.99    1.50
  -2   5  11    1.04    1.12
  -2   5  11   -0.23    1.22
  -2   5  10   56.78    3.86
  -2   5  10   47.86    3.53
   2  -5 -10   49.96    4.23
  -2   5  10   51.65    4.23
   2  -5 -10   46.49    3.63
  -2   5  10   52.19    3.95
  -2   5  10   54.93    4.15
   2  -5 -10   47.36    4.36
   2  -5 -10   54.19    4.58
  -2   5   9    6.19    1.27
   2  -5  -9    6.99    1.61
  -2   5   9    7.27    1.16
  -2   5   9    6.32    1.25
   2  -5  -9    4.46    1.14
  -2   5   9    6.59    1.59
  -2   5   9    6.50    1.43
  -2   5   9    3.32    1.27
   2  -5  -9    5.80    1.75
   2  -5  -9    5.08    1.13
   2  -5  -9    5.47    1.68
   2  -5  -9    7.41    1.86
   2  -5  -8   19.66    2.40
  -2   5   8   18.84    1.76
  -2   5   8   19.11    1.92
   2  -5  -8   19.51    2.22
   2  -5  -8   19.83    1.94
  -2   5   8   18.72    2.15
  -2   5   8   18.29    2.14
  -2   5   8   20.81    2.19
  -2   5   8   17.50    1.94
   2  -5  -8   15.57    2.29
   2  -5  -8   18.26    2.43
   2  -5  -8   20.79    1.89
   2  -5  -8   18.78    2.29
   2  -5  -7   23.50    2.37
  -2   5   7   26.26    2.33
  -2   5   7   22.44    1.95
  -2   5   7   30.15    2.33
   2  -5  -7   24.53    2.67
   2  -5  -7   31.53    2.84
   2  -5  -7   26.75    2.46
  -2   5   7   28.62    2.48
   2  -5  -7   27.35    2.14
  -2   5   7   28.16    2.41
   2  -5  -7   24.22    2.53
  -2   5   7   22.57    2.21
   2  -5  -7   26.24    2.52
   2  -5  -7   23.27    2.44
  -2   5   7   31.31    2.43
  -2   5   6  224.77    9.53
  -2   5   6  208.75    8.99
  -2   5   6  188.98    9.07
   2  -5  -6  205.87    9.92
   2  -5  -6  192.41    9.14
   2  -5  -6  205.55    9.35
   2  -5  -6  202.51    9.21
  -2   5   6  197.08    9.21
   2  -5  -6  204.16    8.83
   2  -5  -6  191.67    9.22
  -2   5   6  183.45    9.00
   2  -5  -6  202.91    9.34
   2  -5  -6  202.54    9.33
  -2   5   6  215.01    9.26
  -2   5   5  300.03   12.24
   2  -5  -5  281.41   12.45
   2  -5  -5  295.35   12.38
   2  -5  -5  313.36   13.16
  -2   5   5  263.36   12.18
   2  -5  -5  304.61   11.99
  -2   5   5  270.54   12.18
   2  -5  -5  297.45   12.29
   2  -5  -5  274.67   12.21
  -2   5   5  278.11   12.28
   2  -5  -5  288.58   12.29
  -2   5   5  311.69   12.41
   2  -5  -5  274.83   11.79
   2  -5  -4  258.78   11.77
   2  -5  -4  281.05   12.11
  -2   5   4  272.42   11.42
   2  -5  -4  242.05   11.22
   2  -5  -4  302.43   11.93
  -2   5   4  266.53   11.37
   2  -5  -4  272.09   11.32
  -2   5   4  257.00   11.38
   2  -5  -4  280.21   11.15
  -2   5   4  270.50   11.39
   2  -5  -4  261.20   11.00
   2  -5  -3  615.73   26.12
   2  -5  -3  682.69   26.35
   2  -5  -3  634.88   25.60
   2  -5  -3  641.16   25.53
  -2   5   3  668.69   25.94
  -2   5   3  652.38   25.81
  -2   5   3  671.88   25.92
  -2   5   3  661.44   25.89
  -2   5   3  655.20   25.92
  -2   5   2    1.68    0.60
   2  -5  -2    0.81    0.84
   2  -5  -2    0.12    0.80
   2  -5  -2    1.18    0.66
   2  -5  -2    0.68    0.35
   2  -5  -2    1.35    0.49
   2  -5  -2    0.56    0.48
   2  -5  -1  521.99   20.78
   2  -5  -1  495.69   20.40
  -2   5   1  527.91   20.74
   2  -5  -1  511.82   20.94
  -2   5   1  516.36   20.50
   2  -5  -1  513.40   20.29
  -2   5   0   74.33    3.81
   2  -5   0   82.88    3.90
   2  -5   0   70.76    3.47
   2  -5   0   73.37    3.57
  -2   5  -1    5.26    0.81
   2  -5   1    6.72    1.16
   2  -5   1    5.28    0.76
   2  -5   1    5.78    0.63
   2  -5   2  122.65    5.47
  -2   5  -2  155.48    6.51
   2  -5   2  143.55    5.70
   2  -5   2  164.25    6.69
  -2   5  -2  140.80    5.99
   2  -5   2  169.70    6.84
  -2   5  -2  151.24    6.78
  -2   5  -2  172.99    6.84
  -2   5  -2  175.43    6.74
  -2   5  -2  153.74    6.79
  -2   5  -3  736.45   29.63
   2  -5   3  805.84   30.22
  -2   5  -3  693.86   29.34
   2  -5   3  749.63   29.85
  -2   5  -3  751.52   29.91
  -2   5  -3  794.23   29.82
  -2   5  -3  727.69   30.03
   2  -5   3  746.69   29.52
  -2   5  -3  801.03   30.19
  -2   5  -4   10.29    1.20
   2  -5   4   10.23    1.48
   2  -5   4    8.28    1.40
  -2   5  -4   12.95    1.29
  -2   5  -4    8.20    1.35
   2  -5   4    8.75    1.22
  -2   5  -4   10.57    1.52
  -2   5  -4    7.93    1.26
  -2   5  -4   12.17    1.65
  -2   5  -5    7.34    1.06
  -2   5  -5    5.67    0.83
   2  -5   5    4.67    1.16
  -2   5  -5    6.34    1.02
  -2   5  -5    5.11    1.03
   2  -5   5    5.12    1.26
   2  -5   5    6.20    1.33
  -2   5  -5    5.75    1.20
  -2   5  -5    4.91    1.06
   2  -5   5    8.16    1.33
  -2   5  -5    6.90    1.45
  -2   5  -5    7.95    1.47
  -2   5  -6    3.92    0.79
  -2   5  -6    4.42    0.88
  -2   5  -6    4.36    0.99
   2  -5   6    3.85    1.22
  -2   5  -6    4.76    1.01
   2  -5   6    3.30    1.13
  -2   5  -6    2.86    1.09
  -2   5  -6    3.60    1.13
  -2   5  -6    5.00    1.38
  -2   5  -7   74.34    4.11
  -2   5  -7   69.09    4.22
   2  -5   7   69.19    4.68
  -2   5  -7   67.61    4.51
  -2   5  -7   74.89    5.05
   2  -5   7   77.34    4.76
   2  -5   7   81.74    4.84
  -2   5  -7   79.09    5.24
  -2   5  -8    4.24    0.87
  -2   5  -8    3.14    0.98
   2  -5   8    3.53    1.08
  -2   5  -8    1.49    1.32
   2  -5   8    4.49    1.36
  -2   5  -8    4.66    1.51
  -2   5  -8    3.57    1.62
   2  -5   8    3.98    1.29
  -2   5  -9    0.97    0.63
   2  -5   9    0.96    0.76
  -2   5  -9    0.97    0.92
   2  -5   9    1.71    1.26
  -2   5  -9    2.15    1.42
  -2   5  -9    2.35    1.60
   2  -5   9    3.07    1.48
  -2   5 -10    2.78    1.03
   2  -5  10    3.98    1.23
   2  -5  10    3.68    0.95
   2  -5  10    4.95    1.58
  -2   5 -10    4.86    1.77
   2  -5  10    6.24    1.69
  -2   5 -10    4.75    1.85
  -2   5 -11  126.54    6.64
  -2   5 -11  139.83    7.04
   2  -5  11  117.27    6.27
   2  -5  11  128.74    7.37
  -2   5 -11  134.09    7.66
  -2   5 -11  134.63    8.37
   2  -5  11  124.02    7.46
   2  -5  12   26.03    2.14
  -2   5 -12   34.90    2.70
  -2   5 -12   26.77    2.28
   2  -5  12   24.90    2.79
  -2   5 -12   23.85    3.19
   2  -5  12   29.85    2.73
   2  -5  13   21.42    1.95
  -2   5 -13   24.80    2.02
   2  -5  13   25.06    2.20
  -2   5 -13   24.33    2.83
   2  -5  13   24.39    2.48
   2  -5  13   16.67    1.73
   2  -5  14   52.25    2.98
  -2   5 -14   53.29    2.85
   2  -5  14   50.04    3.36
   2  -5  14   48.39    2.94
  -2   4  15   13.36    1.25
   2  -4 -15   12.97    1.74
   2  -4 -15   16.00    1.93
  -2   4  15   14.45    1.71
   2  -4 -15   10.68    1.59
  -2   4  14   38.54    2.65
   2  -4 -14   31.09    3.17
  -2   4  14   33.76    3.20
  -2   4  14   34.14    3.13
   2  -4 -14   29.17    3.00
  -2   4  14   40.29    3.20
   2  -4 -14   38.11    3.43
  -2   4  13    1.69    0.87
  -2   4  13    3.63    1.57
   2  -4 -13    1.77    1.36
   2  -4 -13    4.89    1.63
  -2   4  13    1.82    1.27
  -2   4  13    3.04    1.38
  -2   4  12   25.26    2.49
  -2   4  12   31.68    2.87
  -2   4  12   27.05    3.14
   2  -4 -12   23.15    2.47
  -2   4  12   27.83    3.25
  -2   4  12   27.68    3.16
   2  -4 -12   31.51    3.47
  -2   4  11  110.64    5.93
   2  -4 -11   96.59    5.81
  -2   4  11  103.49    6.54
  -2   4  11   97.10    6.05
  -2   4  11  100.32    6.46
   2  -4 -11   99.97    6.76
  -2   4  10   14.41    1.84
   2  -4 -10   16.70    2.35
  -2   4  10   12.19    1.70
   2  -4 -10   17.28    2.43
   2  -4 -10   12.99    1.82
  -2   4  10   17.50    2.45
  -2   4  10   14.26    2.02
  -2   4  10   19.56    2.43
   2  -4 -10   17.16    2.60
   2  -4 -10   15.35    2.50
  -2   4   9    2.60    0.94
  -2   4   9    0.62    0.75
  -2   4   9    3.60    0.83
  -2   4   9    1.04    0.79
   2  -4  -9    1.99    1.23
  -2   4   9    2.76    1.06
   2  -4  -9    1.06    0.91
  -2   4   9    1.59    1.09
   2  -4  -9    0.65    1.13
  -2   4   9    1.92    1.10
   2  -4  -9    1.33    0.76
   2  -4  -9    1.38    1.22
   2  -4  -9    0.49    1.28
   2  -4  -9    3.28    1.53
   2  -4  -8   46.14    3.59
  -2   4   8   44.07    3.07
   2  -4  -8   44.04    3.36
  -2   4   8   44.59    3.00
  -2   4   8   45.88    2.77
   2  -4  -8   40.88    3.44
   2  -4  -8   41.83    3.43
   2  -4  -8   37.96    3.27
  -2   4   8   39.82    3.22
  -2   4   8   40.98    3.10
   2  -4  -8   45.29    3.01
  -2   4   8   41.92    3.28
   2  -4  -8   43.81    3.58
   2  -4  -8   40.93    3.46
  -2   4   8   43.92    3.08
   2  -4  -8   40.48    2.76
   2  -4  -8   43.13    3.63
  -2   4   7   15.25    1.67
   2  -4  -7   11.28    1.75
   2  -4  -7   12.98    1.63
   2  -4  -7   12.86    1.76
   2  -4  -7   13.30    1.86
  -2   4   7   14.10    1.53
  -2   4   7   13.28    1.31
  -2   4   7   17.11    1.80
   2  -4  -7   12.15    1.38
  -2   4   7   11.84    1.68
   2  -4  -7   11.45    1.70
   2  -4  -7   12.69    1.79
  -2   4   7   14.48    1.58
  -2   4   7   20.82    1.96
   2  -4  -7   11.65    1.74
  -2   4   6   31.17    2.30
  -2   4   6   26.05    2.06
   2  -4  -6   31.40    2.61
  -2   4   6   32.72    1.99
   2  -4  -6   28.12    2.29
  -2   4   6   32.69    2.08
  -2   4   6   26.69    2.24
   2  -4  -6   27.07    1.92
   2  -4  -6   24.72    2.21
  -2   4   6   23.92    2.11
   2  -4  -6   28.97    2.33
   2  -4  -6   25.43    2.28
  -2   4   6   25.09    2.09
  -2   4   6   25.47    2.16
  -2   4   5   26.68    2.12
  -2   4   5   24.12    1.78
   2  -4  -5   28.34    2.39
   2  -4  -5   25.35    1.97
   2  -4  -5   25.47    1.96
  -2   4   5   23.15    1.96
   2  -4  -5   23.01    1.68
   2  -4  -5   25.38    2.00
  -2   4   5   25.39    1.97
  -2   4   5   27.02    2.03
  -2   4   4  403.84   15.97
  -2   4   4  389.91   15.76
   2  -4  -4  382.25   15.62
   2  -4  -4  367.60   15.62
  -2   4   4  396.91   15.64
   2  -4  -4  371.72   16.09
   2  -4  -3  471.92   18.30
   2  -4  -3  430.13   18.79
   2  -4  -3  451.68   18.43
  -2   4   2  188.55    7.79
   2  -4  -2  174.23    7.88
   2  -4  -2  173.27    7.50
   2  -4  -2  175.94    8.05
   2  -4  -1    1.49    0.50
  -2   4   1    1.39    0.50
   2  -4  -1    2.36    0.65
  -2   4   1    2.26    0.49
   2  -4  -1    2.35    0.48
  -2   4   0   72.66    3.53
   2  -4   0   69.04    3.44
   2  -4   1  239.89    9.21
   2  -4   1  230.60    9.10
  -2   4  -1  208.22    9.20
   2  -4   1  245.18    9.48
   2  -4   1  233.42    9.28
  -2   4  -1  224.97    9.62
  -2   4  -2   70.92    3.81
  -2   4  -2   74.07    3.62
   2  -4   2   86.22    4.06
   2  -4   2   87.11    3.49
  -2   4  -3   61.42    3.27
  -2   4  -3   66.76    3.72
   2  -4   3   56.09    2.86
   2  -4   3   69.37    3.59
  -2   4  -3   60.76    3.21
  -2   4  -4   35.49    2.17
   2  -4   4   37.10    1.71
  -2   4  -4   34.03    2.22
   2  -4   4   27.59    2.31
   2  -4   4   27.13    2.27
   2  -4   4   21.27    2.12
  -2   4  -4   25.99    2.22
  -2   4  -4   31.92    2.50
  -2   4  -5    0.57    0.57
  -2   4  -5    1.41    0.66
   2  -4   5    1.75    0.90
   2  -4   5    1.25    0.83
  -2   4  -5    0.29    0.56
   2  -4   5    1.17    0.97
  -2   4  -5    2.56    0.93
  -2   4  -5    2.21    1.07
  -2   4  -5    0.77    0.84
  -2   4  -6  125.82    6.47
  -2   4  -6  143.26    6.50
   2  -4   6  153.50    7.27
  -2   4  -6  130.49    6.54
  -2   4  -6  134.94    6.94
  -2   4  -6  148.51    7.05
  -2   4  -6  145.51    7.37
  -2   4  -6  141.19    7.41
   2  -4   7    0.51    0.80
  -2   4  -7    0.53    0.57
  -2   4  -7    0.12    0.69
   2  -4   7    0.66    0.86
   2  -4   7    0.31    0.95
  -2   4  -7    0.61    1.07
   2  -4   7    0.39    0.74
  -2   4  -7    1.07    1.11
  -2   4  -8   34.45    2.70
  -2   4  -8   34.15    2.43
   2  -4   8   32.38    2.88
  -2   4  -8   33.48    3.33
   2  -4   8   37.79    3.15
  -2   4  -8   35.51    3.51
   2  -4   8   38.37    2.93
  -2   4  -9    4.13    0.88
   2  -4   9    1.08    1.02
   2  -4   9    3.70    0.97
  -2   4  -9    3.23    0.94
   2  -4   9    2.20    1.34
  -2   4  -9   -0.25    1.34
  -2   4  -9    1.75    1.46
   2  -4   9    0.90    1.00
   2  -4   9    4.13    1.49
  -2   4 -10  171.66    8.38
   2  -4  10  168.84    8.07
   2  -4  10  174.01    8.14
  -2   4 -10  169.01    9.35
  -2   4 -10  170.23   10.05
   2  -4  10  160.15    8.70
   2  -4  10  171.16    9.09
   2  -4  11    0.66    0.84
   2  -4  11    0.66    0.65
   2  -4  11    1.37    0.69
  -2   4 -11   -0.15    0.78
  -2   4 -11    0.69    0.77
  -2   4 -11    0.33    1.60
   2  -4  11    0.23    1.29
   2  -4  11    0.81    1.10
   2  -4  12   29.62    2.47
   2  -4  12   34.16    2.79
  -2   4 -12   41.08    2.98
  -2   4 -12   36.20    2.69
  -2   4 -12   46.20    4.31
   2  -4  12   44.47    3.71
   2  -4  13    6.48    1.15
  -2   4 -13    7.77    1.18
  -2   4 -13   10.07    2.03
   2  -4  13    6.91    1.25
   2  -4  14    5.83    0.90
   2  -4  14    4.21    0.85
  -2   4 -14    6.96    1.44
  -2   3  15   14.73    1.41
   2  -3 -15   10.67    1.74
  -2   3  15   14.89    1.88
   2  -3 -15   10.80    1.75
   2  -3 -15   11.42    1.67
  -2   3  15   15.36    1.88
  -2   3  14   26.01    2.23
   2  -3 -14   20.20    2.69
  -2   3  14   23.73    2.70
   2  -3 -14   24.93    2.88
   2  -3 -14   20.89    2.63
  -2   3  14   25.95    2.59
  -2   3  13   16.24    1.91
   2  -3 -13   17.14    2.64
   2  -3 -13   19.71    2.76
  -2   3  13   19.80    2.53
  -2   3  13   22.46    2.78
  -2   3  12   46.46    3.33
   2  -3 -12   42.24    4.04
  -2   3  12   38.06    3.24
   2  -3 -12   32.12    3.02
  -2   3  12   42.76    3.92
  -2   3  12   40.44    3.73
   2  -3 -12   37.13    3.89
  -2   3  11  169.24    8.38
   2  -3 -11  172.46    9.48
   2  -3 -11  177.46    9.38
   2  -3 -11  157.47    8.35
  -2   3  11  167.84    8.60
  -2   3  11  155.89    9.02
  -2   3  11  162.41    9.04
   2  -3 -11  172.74    9.50
  -2   3  10   23.76    2.20
  -2   3  10   22.59    2.24
   2  -3 -10   24.18    2.68
   2  -3 -10   18.69    2.66
  -2   3  10   21.09    2.60
  -2   3  10   24.11    2.44
   2  -3 -10   20.28    2.72
   2  -3 -10   18.36    2.12
  -2   3  10   20.52    2.58
   2  -3 -10   22.63    2.96
  -2   3   9    0.57    0.62
  -2   3   9    3.37    0.95
   2  -3  -9    2.42    1.16
  -2   3   9    2.08    0.77
   2  -3  -9    2.91    1.16
  -2   3   9    2.15    0.67
   2  -3  -9    1.31    0.87
   2  -3  -9    2.29    1.33
  -2   3   9    0.58    1.14
   2  -3  -9    0.88    1.29
  -2   3   9    1.60    1.00
   2  -3  -9    2.30    1.40
  -2   3   9    2.45    1.13
   2  -3  -9    3.13    1.46
   2  -3  -8   48.72    3.95
  -2   3   8   57.70    3.49
   2  -3  -8   59.97    3.97
  -2   3   8   57.21    3.46
   2  -3  -8   60.06    3.90
   2  -3  -8   49.57    3.71
  -2   3   8   48.67    2.97
   2  -3  -8   54.42    3.89
   2  -3  -8   48.93    3.88
  -2   3   8   51.94    3.73
  -2   3   8   54.57    3.61
   2  -3  -8   56.17    3.45
   2  -3  -8   55.48    4.12
  -2   3   8   60.38    3.85
   2  -3  -8   55.96    4.04
  -2   3   8   57.48    3.48
   2  -3  -8   56.64    4.04
  -2   3   7  167.87    7.53
   2  -3  -7  148.94    7.97
  -2   3   7  167.17    7.48
  -2   3   7  159.84    7.05
   2  -3  -7  175.54    7.90
   2  -3  -7  161.58    7.95
   2  -3  -7  158.24    7.94
  -2   3   7  160.11    7.76
   2  -3  -7  167.73    7.38
  -2   3   7  156.84    7.63
   2  -3  -7  163.40    8.00
  -2   3   7  147.75    7.48
  -2   3   7  158.47    7.72
   2  -3  -7  157.09    7.97
   2  -3  -7  151.19    7.98
   2  -3  -7  164.87    7.19
   2  -3  -6  174.63    8.16
  -2   3   6  173.62    7.80
  -2   3   6  168.66    7.32
  -2   3   6  176.85    7.45
   2  -3  -6  173.23    7.47
   2  -3  -6  167.85    8.12
   2  -3  -6  170.95    7.95
  -2   3   6  167.63    7.97
  -2   3   6  168.15    7.86
   2  -3  -6  185.91    7.61
  -2   3   6  164.89    7.93
   2  -3  -6  168.36    8.05
   2  -3  -6  183.44    8.24
   2  -3  -6  170.84    8.08
  -2   3   6  170.63    7.77
  -2   3   5  402.20   15.35
   2  -3  -5  384.36   14.82
   2  -3  -5  347.87   14.38
   2  -3  -5  365.75   15.50
  -2   3   5  391.70   14.87
   2  -3  -5  369.28   15.25
  -2   3   5  379.58   14.93
   2  -3  -5  347.31   15.43
  -2   3   5  372.00   15.36
  -2   3   5  388.24   15.32
   2  -3  -5  372.11   15.27
   2  -3  -5  389.15   15.36
  -2   3   4   90.91    4.35
   2  -3  -4   79.90    4.33
   2  -3  -4   85.46    3.76
   2  -3  -4   90.01    4.19
  -2   3   4   88.55    4.06
   2  -3  -4   83.76    4.37
   2  -3  -4   89.13    4.18
   2  -3  -3  246.77    9.63
   2  -3  -3  235.17    9.93
  -2   3   3  241.87    9.62
   2  -3  -3  221.01    9.43
   2  -3  -2  316.24   12.49
  -2   3   2  308.34   12.81
   2  -3  -2  326.73   12.77
   2  -3  -1   95.49    4.15
   2  -3  -1  102.64    4.30
  -2   3   1   99.81    4.51
   2  -3  -1  103.66    4.46
  -2   3   1   93.49    4.25
   2  -3   0    3.78    0.45
  -2   3   0    4.35    0.62
   2  -3   0    4.61    0.53
   2  -3   0    2.99    0.50
   2  -3   0    4.34    0.50
   2  -3   1    0.06    0.42
   2  -3   1    1.03    0.30
  -2   3  -1    0.05    0.31
   2  -3   2    5.80    0.47
   2  -3   2    5.89    0.75
   2  -3   2    5.79    0.65
  -2   3  -2    5.31    0.63
  -2   3  -2    5.09    0.67
   2  -3   3  275.40   11.04
   2  -3   3  266.92   10.89
  -2   3  -3  260.61   11.26
   2  -3   3  277.41   11.46
   2  -3   3  288.92   11.23
   2  -3   3  302.88   11.55
  -2   3  -3  261.64   11.18
  -2   3  -4  152.21    6.84
   2  -3   4  154.09    6.94
   2  -3   4  150.21    6.36
   2  -3   4  152.05    6.84
  -2   3  -4  147.07    6.58
  -2   3  -4  150.22    7.14
  -2   3  -4  143.33    7.12
  -2   3  -5   81.70    4.23
  -2   3  -5   82.05    4.57
   2  -3   5   79.69    3.89
   2  -3   5   96.58    4.75
   2  -3   5   95.87    4.59
  -2   3  -5   88.26    4.84
  -2   3  -5   89.48    5.00
  -2   3  -5   87.90    4.94
  -2   3  -6    1.85    0.61
   2  -3   6    1.97    0.94
  -2   3  -6    2.14    0.73
  -2   3  -6    1.80    0.75
   2  -3   6    0.92    0.85
  -2   3  -6    2.67    0.99
  -2   3  -6    2.22    1.12
  -2   3  -6    2.56    1.16
  -2   3  -7  230.77   10.04
   2  -3   7  215.38   10.10
  -2   3  -7  234.73    9.77
   2  -3   7  229.08   10.32
   2  -3   7  205.80   10.15
  -2   3  -7  222.91   10.77
   2  -3   7  226.80   10.10
  -2   3  -7  222.75   10.95
  -2   3  -7  216.48   10.88
  -2   3  -8    0.21    0.46
   2  -3   8    0.59    0.65
   2  -3   8    1.10    0.85
  -2   3  -8    0.67    0.67
  -2   3  -8    0.64    1.05
  -2   3  -8    0.74    1.34
   2  -3   8    1.50    0.97
  -2   3  -8   -0.25    1.18
   2  -3   9    1.49    0.89
   2  -3   9    2.55    0.85
  -2   3  -9    0.30    0.79
  -2   3  -9    1.64    1.30
  -2   3  -9    2.31    1.58
   2  -3   9    0.88    0.98
  -2   3  -9    0.58    1.35
  -2   3 -10  157.98    7.63
   2  -3  10  134.77    7.47
   2  -3  10  138.27    7.20
   2  -3  10  144.91    7.24
   2  -3  10  163.11    8.27
   2  -3  10  159.60    8.18
  -2   3 -10  167.19    9.50
  -2   3 -10  155.59    9.31
  -2   3 -11    9.09    1.45
  -2   3 -11    7.90    1.37
   2  -3  11    9.13    1.32
   2  -3  11    8.17    1.42
   2  -3  11    7.24    1.13
   2  -3  11    6.63    1.63
  -2   3 -11   10.36    2.43
  -2   3 -11   12.22    2.59
   2  -3  11    9.86    1.80
  -2   3 -12  158.10    7.67
  -2   3 -12  171.38    7.96
   2  -3  12  159.60    7.85
   2  -3  12  147.48    8.27
   2  -3  12  150.60    8.36
  -2   3 -12  179.95    9.91
  -2   3 -12  148.91    9.34
   2  -3  13   11.55    1.48
  -2   3 -13   12.96    1.46
  -2   3 -13   13.96    2.39
   2  -3  13   13.90    2.01
   2  -3  13   10.29    1.73
  -2   3 -13   17.25    2.44
   2  -3  13   13.92    1.68
   2  -3  14    0.50    0.52
  -2   3 -14    0.56    0.94
  -2   3 -14   -1.19    1.22
   2  -3  14    1.68    0.92
  -2   2  15   21.50    1.85
   2  -2 -15   18.66    2.26
  -2   2  15   25.57    2.48
   2  -2 -15   17.77    2.27
  -2   2  15   19.76    2.29
   2  -2 -15   20.01    2.29
  -2   2  14    0.72    0.70
   2  -2 -14    1.20    1.35
  -2   2  14    1.60    1.25
   2  -2 -14    0.99    1.29
  -2   2  14    0.46    1.12
   2  -2 -14    4.81    1.61
  -2   2  14    1.46    1.01
  -2   2  13    3.49    1.02
  -2   2  13    2.80    1.47
   2  -2 -13    2.18    1.44
  -2   2  13    2.30    1.45
   2  -2 -13    4.48    1.77
  -2   2  13    3.56    1.34
  -2   2  12    5.88    1.33
   2  -2 -12    8.69    2.10
  -2   2  12   11.89    2.17
   2  -2 -12   11.24    2.38
  -2   2  12    8.53    2.13
  -2   2  12   11.53    2.06
  -2   2  12    6.68    1.52
  -2   2  11   28.28    2.55
   2  -2 -11   25.33    2.74
   2  -2 -11   24.34    3.06
   2  -2 -11   23.84    2.47
  -2   2  11   30.34    2.76
   2  -2 -11   29.36    3.36
  -2   2  11   24.58    2.93
  -2   2  11   25.28    2.54
  -2   2  11   30.91    3.11
   2  -2 -11   27.26    3.35
  -2   2  10  233.28   10.24
   2  -2 -10  228.79   10.87
  -2   2  10  230.59   10.26
   2  -2 -10  232.83   10.95
   2  -2 -10  222.20   11.20
   2  -2 -10  206.67   11.17
   2  -2 -10  195.87   10.76
  -2   2  10  225.07   10.45
   2  -2 -10  204.38   10.19
  -2   2  10  210.88   10.84
  -2   2  10  208.00   10.20
   2  -2 -10  217.28   11.53
  -2   2   9   16.76    1.80
   2  -2  -9   21.13    2.24
  -2   2   9   17.47    1.77
  -2   2   9   20.16    1.87
   2  -2  -9   14.71    2.14
  -2   2   9   14.97    2.11
   2  -2  -9   18.50    2.43
   2  -2  -9   15.43    1.84
   2  -2  -9   22.86    2.63
  -2   2   9   17.07    1.93
   2  -2  -9   20.50    2.61
  -2   2   9   21.28    2.05
  -2   2   9   19.20    2.24
   2  -2  -9   20.37    2.66
   2  -2  -8  445.65   19.52
  -2   2   8  467.75   18.47
  -2   2   8  460.37   18.50
   2  -2  -8  426.87   18.82
  -2   2   8  444.44   18.35
   2  -2  -8  496.54   18.55
  -2   2   8  439.40   17.84
   2  -2  -8  442.18   18.80
   2  -2  -8  460.98   19.20
  -2   2   8  448.35   18.93
  -2   2   8  415.67   18.17
   2  -2  -8  430.46   19.37
   2  -2  -8  456.42   18.51
   2  -2  -8  395.51   19.00
  -2   2   8  440.24   18.58
   2  -2  -8  452.05   19.36
  -2   2   8  439.75   18.90
   2  -2  -8  468.87   19.50
  -2   2   8  424.41   18.38
   2  -2  -8  473.76   19.65
   2  -2  -7   16.12    2.14
  -2   2   7   15.11    1.46
   2  -2  -7   13.58    1.58
  -2   2   7   13.22    1.11
  -2   2   7   12.66    1.31
   2  -2  -7   10.31    1.48
   2  -2  -7   13.68    1.32
   2  -2  -7   13.60    1.75
  -2   2   7   13.15    1.66
  -2   2   7   14.72    1.35
  -2   2   7   11.66    1.44
   2  -2  -7   12.31    1.36
  -2   2   7   16.20    1.75
  -2   2   7   16.05    1.52
   2  -2  -7   14.69    1.86
   2  -2  -7   12.51    1.88
   2  -2  -7   13.00    1.81
  -2   2   7   10.81    1.34
  -2   2   6  223.26    9.94
   2  -2  -6  234.44   10.60
   2  -2  -6  231.14   10.31
   2  -2  -6  228.18    9.81
   2  -2  -6  241.41   10.26
  -2   2   6  237.13    9.58
   2  -2  -6  232.50   10.23
  -2   2   6  240.15   10.13
  -2   2   6  238.98   10.29
  -2   2   6  239.28   10.34
   2  -2  -6  232.30   10.53
   2  -2  -6  224.08   10.40
   2  -2  -6  231.81   10.41
  -2   2   5  284.24   11.98
   2  -2  -5  291.17   12.16
   2  -2  -5  279.04   12.15
  -2   2   5  299.46   11.68
   2  -2  -5  291.93   11.78
   2  -2  -5  285.07   12.15
   2  -2  -5  297.27   12.25
   2  -2  -4    0.37    0.50
   2  -2  -4    0.68    0.44
   2  -2  -4    1.22    0.26
  -2   2   4    0.26    0.27
   2  -2  -4    0.64    0.45
   2  -2  -4    0.45    0.44
   2  -2  -4    0.34    0.44
   2  -2  -3    3.46    0.52
  -2   2   3    4.64    0.51
  -2   2   2 1568.55   59.15
   2  -2  -2 1506.17   58.82
   2  -2  -2 1559.70   58.78
   2  -2  -1   30.64    1.56
  -2   2   1   28.20    1.67
   2  -2  -1   31.18    1.61
  -2   2   1   28.02    1.44
  -2   2   0  866.33   35.42
   2  -2   0  926.80   35.26
   2  -2   0  945.00   35.20
  -2   2  -1   15.59    1.03
   2  -2   1   16.51    0.82
   2  -2   2 1273.57   48.61
   2  -2   2 1202.21   48.41
   2  -2   2 1364.51   48.55
  -2   2  -2 1242.02   48.52
   2  -2   3   13.05    0.83
  -2   2  -3   12.07    1.05
   2  -2   3    6.41    0.82
  -2   2  -3   13.60    0.98
  -2   2  -4    1.50    0.57
   2  -2   4    0.25    0.65
   2  -2   4    0.09    0.70
   2  -2   4    1.26    0.58
  -2   2  -4    0.56    0.38
  -2   2  -5   38.00    2.82
  -2   2  -5   44.38    3.21
  -2   2  -5   47.68    3.22
  -2   2  -5   47.24    3.25
   2  -2   6   52.33    3.17
  -2   2  -6   57.06    3.19
   2  -2   6   51.73    3.28
   2  -2   6   55.53    3.41
  -2   2  -6   53.91    3.80
   2  -2   6   49.60    3.02
  -2   2  -6   58.86    3.65
  -2   2  -6   56.21    3.82
  -2   2  -6   52.25    3.72
[truncated: 1,312,072 more chars]
