# Supplementary material for: London Dispersion versus Intramolecular Hydrogen Bond in Bis‐Pyridines: How Accurate Is DFT for Competing Noncovalent Interactions in the Condensed Phase?
Source: Chemistry. 2025 Oct 23;31(66):e02745. doi: 10.1002/chem.202502745 (PMC12648470; doi:10.1002/chem.202502745)
Supplement: Supplementary file 1 — Supporting Information [file CHEM-31-e02745-s002.zip › Crystal_structures/4b/c080620_3_2.fcf]

#
# h,k,l, Fc-squared, Fo-squared, sigma(Fo-squared), status flag
#
data_c080620_3_2
_shelx_title ' c080620_3_2_a.res in P-1'
_shelx_refln_list_code          4
_shelx_F_calc_maximum      294.00
_exptl_crystal_F_000      1072.00
_reflns_d_resolution_high  0.8052

loop_
 _space_group_symop_operation_xyz
 'x, y, z'
 '-x, -y, -z'

_cell_length_a    12.3378
_cell_length_b    13.3787
_cell_length_c    13.4037
_cell_angle_alpha  92.066
_cell_angle_beta  104.835
_cell_angle_gamma  90.469

_shelx_F_squared_multiplier     1.000

loop_
 _refln_index_h
 _refln_index_k
 _refln_index_l
 _refln_F_squared_calc
 _refln_F_squared_meas
 _refln_F_squared_sigma
 _refln_observed_status
   1   0   0       2151.70       2021.65        78.15 o
   2   0   0       7651.15       7192.81       151.46 o
   3   0   0      11565.80      11368.96       260.15 o
   4   0   0        146.67        138.83         5.79 o
   5   0   0          2.19          1.50         1.48 o
   6   0   0        424.59        468.16        15.24 o
   7   0   0       2463.15       2370.78        29.41 o
   8   0   0        731.43        727.01        14.25 o
   9   0   0          0.35          2.26         1.86 o
  10   0   0       1570.94       1588.14        29.30 o
  11   0   0        603.92        587.20        14.22 o
  12   0   0          2.06          1.35         3.46 o
  13   0   0         10.02         15.09         5.55 o
  14   0   0         13.20         14.99         7.98 o
 -14   1   0        257.40        246.63        19.28 o
 -13   1   0          0.95          5.41         5.39 o
 -12   1   0        598.03        589.53        18.40 o
 -11   1   0        171.04        167.59         8.60 o
 -10   1   0         90.02         75.12         4.26 o
  -9   1   0        566.29        533.87        13.54 o
  -8   1   0        636.67        687.67        13.08 o
  -7   1   0        344.95        359.82         8.86 o
  -6   1   0       1963.11       2006.92        62.14 o
  -5   1   0       8015.63       7508.74       166.53 o
  -4   1   0       1556.96       1549.53        44.68 o
  -3   1   0       3990.41       3809.40        65.67 o
  -2   1   0       9550.29       9206.85       192.90 o
  -1   1   0        938.28        903.58        36.41 o
   1   1   0        627.46        620.28        17.98 o
   2   1   0        124.47        131.45         5.36 o
   3   1   0          7.24          8.22         1.32 o
   4   1   0        218.66        172.79         4.53 o
   5   1   0       3884.18       4087.74        74.58 o
   6   1   0          6.34         12.00         2.14 o
   7   1   0       1211.61       1237.63        16.03 o
   8   1   0         80.95         81.94         2.94 o
   9   1   0        635.81        648.26        14.26 o
  10   1   0        139.97        156.51         7.12 o
  11   1   0        944.46       1000.47        23.47 o
  12   1   0        312.58        310.43        17.47 o
  13   1   0        896.12        975.49        46.91 o
  14   1   0          5.73          4.35         3.34 o
 -14   2   0         33.46         38.70         9.82 o
 -13   2   0          0.04          0.96         2.84 o
 -12   2   0        192.38        173.88         7.99 o
 -11   2   0         11.05         18.71         3.15 o
 -10   2   0          6.35         12.48         2.60 o
  -9   2   0       1306.19       1295.50        31.35 o
  -8   2   0       1508.80       1490.30        24.81 o
  -7   2   0        449.59        404.27         8.22 o
  -6   2   0       2699.24       2647.25        59.54 o
  -5   2   0       4810.57       4736.64       132.45 o
  -4   2   0       1225.85       1185.84        28.31 o
  -3   2   0       2459.24       2379.57        54.09 o
  -2   2   0       7044.34       6752.04       159.04 o
  -1   2   0        731.41        780.01        14.24 o
   0   2   0       3621.35       3382.95        92.26 o
   1   2   0       4493.06       4080.35        78.25 o
   2   2   0        103.38         99.95         5.55 o
   3   2   0         22.13          8.92         2.36 o
   4   2   0       6572.36       6091.20        95.85 o
   5   2   0       1767.54       1554.64        26.65 o
   6   2   0        576.88        534.51         9.25 o
   7   2   0       1624.78       1669.41        21.53 o
   8   2   0        113.83        114.44         3.88 o
   9   2   0        204.88        193.56         6.91 o
  10   2   0        181.13        181.88         8.62 o
  11   2   0         16.42         11.51         3.00 o
  12   2   0        630.27        672.52        28.34 o
  13   2   0        629.92        691.13        23.18 o
  14   2   0         98.40         82.85         7.87 o
 -14   3   0         60.91         55.03        10.27 o
 -13   3   0         99.14         98.60         8.49 o
 -12   3   0          4.46          8.66         2.72 o
 -11   3   0         60.17         76.56         4.71 o
 -10   3   0        596.17        647.04        15.24 o
  -9   3   0        139.59        145.36         8.54 o
  -8   3   0        790.04        808.25        17.74 o
  -7   3   0        215.76        220.29         5.77 o
  -6   3   0       1607.09       1794.97        35.99 o
  -5   3   0       3003.17       3192.19        64.94 o
  -4   3   0       4865.39       5154.46       110.08 o
  -3   3   0       1400.04       1533.01        36.34 o
  -2   3   0         30.44         29.91         1.83 o
  -1   3   0      59454.50      55257.88      1461.68 o
   0   3   0       3461.72       3592.95        80.90 o
   1   3   0       3214.58       2852.49        52.97 o
   2   3   0       3129.62       2919.35        66.04 o
   3   3   0        555.79        487.08         8.52 o
   4   3   0        129.45        148.78         5.03 o
   5   3   0        847.75        754.56        16.07 o
   6   3   0        167.85        158.46         4.35 o
   7   3   0         51.29         52.89         2.57 o
   8   3   0       1898.25       1968.97        27.34 o
   9   3   0         37.05         38.06         3.21 o
  10   3   0        666.91        610.72        15.21 o
  11   3   0        669.70        662.82        30.52 o
  12   3   0       1326.85       1287.08        47.43 o
  13   3   0        609.63        646.02        31.87 o
  14   3   0         25.38         29.32         6.43 o
 -13   4   0        568.43        564.86        23.20 o
 -12   4   0        330.29        362.23        19.08 o
 -11   4   0          0.06          0.54         2.59 o
 -10   4   0        130.75        142.74         5.94 o
  -9   4   0        456.86        438.68        11.85 o
  -8   4   0        457.30        435.63        10.10 o
  -7   4   0        485.83        450.53        11.99 o
  -6   4   0       2035.59       2144.27        42.13 o
  -5   4   0       6736.90       7132.45       135.02 o
  -4   4   0       3199.89       3100.40        47.11 o
  -3   4   0        626.56        590.89        12.42 o
  -2   4   0        619.95        523.32        18.20 o
  -1   4   0      12451.55      12680.92       242.81 o
   0   4   0       2927.79       2766.81        47.91 o
   1   4   0        892.92        792.47        13.16 o
   2   4   0        662.08        666.33        13.64 o
   3   4   0         15.01         17.68         1.99 o
   4   4   0       1919.89       1794.46        27.11 o
   5   4   0          1.28          6.56         1.81 o
   6   4   0        181.35        178.34         4.48 o
   7   4   0       2094.76       2174.45        28.95 o
   8   4   0       1797.74       1863.73        28.81 o
   9   4   0        626.01        663.55        18.52 o
  10   4   0        532.85        523.89        13.11 o
  11   4   0        415.55        417.67        14.09 o
  12   4   0        308.46        373.65        16.56 o
  13   4   0          4.03          8.98         3.43 o
  14   4   0         55.51         61.82         8.27 o
 -13   5   0         23.20         25.78         5.98 o
 -12   5   0        597.30        573.34        23.24 o
 -11   5   0       1195.97       1144.76        26.65 o
 -10   5   0         42.51         43.93         4.21 o
  -9   5   0          1.48          1.61         2.30 o
  -8   5   0         51.24         51.07         3.79 o
  -7   5   0        787.67        815.71        18.14 o
  -6   5   0       2731.73       2785.96        41.84 o
  -5   5   0       2036.62       2119.30        29.90 o
  -4   5   0       3713.09       3886.56        55.00 o
  -3   5   0         54.44         22.79         2.47 o
  -2   5   0        595.10        555.71        15.87 o
  -1   5   0       4132.59       4165.05        67.24 o
   0   5   0       1428.97       1407.35        23.56 o
   1   5   0       1342.47       1334.56        17.91 o
   2   5   0        207.87        218.66         5.13 o
   3   5   0        105.69        159.24         4.33 o
   4   5   0        525.53        568.88        10.19 o
   5   5   0       1129.28        951.94        14.85 o
   6   5   0         42.41         53.46         2.62 o
   7   5   0       3988.02       4146.31        54.86 o
   8   5   0        107.91        106.77         4.33 o
   9   5   0        102.35        112.73         5.10 o
  10   5   0        135.94        125.13         6.04 o
  11   5   0        578.41        575.89        15.72 o
  12   5   0          3.68          6.11         3.82 o
  13   5   0          0.36         -1.02         2.76 o
  14   5   0        119.69        114.64        10.41 o
 -13   6   0        152.47        153.19        12.34 o
 -12   6   0         15.53         17.65         6.13 o
 -11   6   0        738.62        767.56        22.66 o
 -10   6   0        168.87        143.03         6.95 o
  -9   6   0          0.56          3.50         2.56 o
  -8   6   0        150.79        170.01         8.24 o
  -7   6   0        779.92        822.67        23.92 o
  -6   6   0       1781.47       1864.21        32.86 o
  -5   6   0         83.05         60.08         3.27 o
  -4   6   0       1163.59       1344.06        35.51 o
  -3   6   0        111.74        163.96         8.59 o
  -2   6   0      14407.48      15283.53       185.66 o
  -1   6   0       2392.60       2626.68        50.10 o
   0   6   0        164.47        153.02         3.89 o
   1   6   0       1494.03       1695.32        21.50 o
   2   6   0         53.84         43.14         2.71 o
   3   6   0       3890.15       4087.48        47.46 o
   4   6   0        896.43        883.48        18.61 o
   5   6   0        621.81        622.27        12.67 o
   6   6   0       1899.77       1875.45        25.93 o
   7   6   0        224.37        256.96         6.50 o
   8   6   0       2605.54       2634.22        34.30 o
   9   6   0          5.69          9.03         2.52 o
  10   6   0        329.97        323.61         8.88 o
  11   6   0        174.21        182.83        10.78 o
  12   6   0         11.94         14.76         3.27 o
  13   6   0         35.08         29.11         9.12 o
 -13   7   0         22.41         31.24         5.32 o
 -12   7   0         61.59         62.86         9.09 o
 -11   7   0          1.51         -1.93         4.50 o
 -10   7   0         27.02         11.59         4.25 o
  -9   7   0         30.80         25.47         5.07 o
  -8   7   0       1903.82       1899.37        34.49 o
  -7   7   0        454.00        438.30        11.80 o
  -6   7   0          0.59          2.46         2.14 o
  -5   7   0       2828.25       2831.48        44.54 o
  -4   7   0       1079.61       1233.70        28.12 o
  -3   7   0          5.37         13.00         1.84 o
  -2   7   0       1744.52       1956.29        26.82 o
  -1   7   0        179.41        186.75         4.51 o
   0   7   0        217.18        238.19         5.28 o
   1   7   0       1365.64       1390.06        16.10 o
   2   7   0        189.00        205.16         5.68 o
   3   7   0       2877.75       3127.27        35.12 o
   4   7   0          0.06          5.71         1.47 o
   5   7   0        863.38        914.67        14.67 o
   6   7   0         93.30         89.52         4.67 o
   7   7   0        643.63        669.40        12.20 o
   8   7   0        315.95        324.41         7.89 o
   9   7   0        443.56        429.66        11.54 o
  10   7   0          0.54          2.86         2.16 o
  11   7   0        197.12        200.33         9.19 o
  12   7   0         22.05         23.20         3.55 o
  13   7   0         10.30          8.62         3.04 o
 -13   8   0         47.83         31.54         4.80 o
 -11   8   0         36.42         23.78         8.05 o
 -10   8   0          9.98         20.02         5.38 o
  -9   8   0        804.03        841.88        20.01 o
  -8   8   0        120.37        133.17         6.97 o
  -7   8   0        101.33        117.28         6.71 o
  -6   8   0        746.64        769.99        24.84 o
  -5   8   0        174.26        188.83         7.02 o
  -4   8   0        425.92        394.71         8.67 o
  -3   8   0       1512.11       1651.51        26.49 o
  -2   8   0          6.68         13.21         1.96 o
  -1   8   0        590.16        557.18         9.10 o
   0   8   0       1761.01       1843.54        20.40 o
   1   8   0       1216.93       1261.41        15.77 o
   2   8   0          8.85         20.98         1.76 o
   3   8   0         46.59         73.13         2.84 o
   4   8   0        833.99        808.67        12.55 o
   5   8   0          3.62          4.28         1.72 o
   6   8   0          0.33          2.93         2.47 o
   7   8   0          6.73          8.60         2.55 o
   8   8   0        363.55        396.69         9.84 o
   9   8   0          3.57          5.97         2.43 o
  10   8   0         92.45         96.61         5.14 o
  11   8   0          8.03          6.93         3.20 o
  12   8   0          0.22         -0.07         2.53 o
 -12   9   0         35.52         34.79         5.84 o
 -11   9   0          7.97         11.40         3.99 o
 -10   9   0        170.29        160.70         7.59 o
  -9   9   0        407.30        426.14        12.48 o
  -8   9   0        853.55        880.54        18.46 o
  -7   9   0         28.71         26.45         3.50 o
  -6   9   0         52.77         77.01         5.15 o
  -5   9   0        508.29        490.11        12.41 o
  -4   9   0        313.17        320.45         7.63 o
  -3   9   0        371.56        413.60        12.68 o
  -2   9   0        917.86        930.81        16.13 o
  -1   9   0         69.73         70.78         2.98 o
   0   9   0        573.82        655.21        14.92 o
   1   9   0        710.39        658.03        10.93 o
   2   9   0        616.55        774.21        11.26 o
   3   9   0         19.93         34.47         2.30 o
   4   9   0        241.29        241.99         6.98 o
   5   9   0         12.43         15.31         2.55 o
   6   9   0         73.57         78.41         4.62 o
   7   9   0        329.82        316.36         7.85 o
   8   9   0         23.46         23.08         2.47 o
   9   9   0          0.22          3.04         2.31 o
  10   9   0        253.91        272.12         7.73 o
  11   9   0         29.19         38.59         3.46 o
  12   9   0        327.78        264.43        18.39 o
 -11  10   0        573.14        576.17        21.66 o
 -10  10   0          5.05          4.27         3.62 o
  -9  10   0        462.01        454.19        12.63 o
  -8  10   0        449.63        476.16        12.32 o
  -7  10   0        540.00        535.51        15.34 o
  -6  10   0         34.05         37.53         3.52 o
  -5  10   0        375.75        385.16         9.52 o
  -4  10   0       1485.49       1495.54        25.65 o
  -3  10   0         90.58         86.83         4.06 o
  -2  10   0        370.68        394.38         8.66 o
  -1  10   0       1644.58       1669.61        22.66 o
   0  10   0         75.99         84.01         4.12 o
   1  10   0        538.58        517.91        10.09 o
   2  10   0        598.00        589.25        12.26 o
   3  10   0       1229.02       1329.65        19.10 o
   4  10   0        146.25        143.88         5.38 o
   5  10   0        527.93        497.89        13.20 o
   6  10   0        321.28        347.09        12.20 o
   7  10   0        221.70        224.22         8.39 o
   8  10   0        178.46        179.96         5.81 o
   9  10   0        128.85        138.91         5.60 o
  10  10   0        168.28        168.16         9.11 o
  11  10   0         86.93         78.46         5.65 o
 -10  11   0          5.41          7.12         2.37 o
  -9  11   0         87.63         81.53         4.72 o
  -8  11   0          0.20          3.99         2.13 o
  -7  11   0        490.18        493.84        13.71 o
  -6  11   0        182.64        171.40         6.36 o
  -5  11   0        230.62        216.01         8.18 o
  -4  11   0        422.53        436.26        12.08 o
  -3  11   0       2119.66       2090.26        32.63 o
  -2  11   0       1959.74       2003.91        27.02 o
  -1  11   0        568.13        577.09        12.10 o
   0  11   0        593.66        562.68        12.33 o
   1  11   0         48.55         52.81         3.81 o
   2  11   0          3.93          6.83         2.12 o
   3  11   0        916.74        916.31        15.71 o
   4  11   0       2159.29       2212.82        35.93 o
   5  11   0       1562.05       1628.77        28.20 o
   6  11   0        678.69        690.00        16.05 o
   7  11   0         38.52         35.06         3.08 o
   8  11   0          2.38          4.56         2.08 o
   9  11   0          2.85         -3.25         3.25 o
  10  11   0         12.86         16.57         2.87 o
  -9  12   0        199.83        153.33         7.77 o
  -8  12   0         45.41         48.93         3.43 o
  -7  12   0          9.48          8.97         2.33 o
  -6  12   0        240.19        209.52         7.79 o
  -5  12   0         89.05         83.80         5.44 o
  -4  12   0         53.69         68.68         4.73 o
  -3  12   0        111.54        116.84         7.21 o
  -2  12   0        557.22        603.61        12.76 o
  -1  12   0        268.49        278.56         8.68 o
   0  12   0       1518.21       1582.91        28.83 o
   1  12   0          5.89         11.62         3.06 o
   2  12   0         24.53         25.70         3.11 o
   3  12   0        176.29        182.30         7.03 o
   4  12   0        420.05        422.54        10.43 o
   5  12   0         13.91         18.99         3.00 o
   6  12   0          0.12         -1.37         2.38 o
   7  12   0          0.64          1.33         2.23 o
   8  12   0        326.63        319.84         9.23 o
   9  12   0        109.93         84.06         4.23 o
  -8  13   0         34.45         31.76         3.17 o
  -7  13   0          0.50         -0.80         2.01 o
  -6  13   0         76.50         78.85         4.55 o
  -5  13   0        127.26        136.61         6.64 o
  -4  13   0        239.16        247.20        14.18 o
  -3  13   0       1292.19       1316.08        27.30 o
  -2  13   0         44.72         50.02         4.29 o
  -1  13   0       2088.86       2095.01        36.35 o
   0  13   0        116.92        129.67         6.24 o
   1  13   0        458.07        440.47        12.14 o
   2  13   0        175.47        173.67         8.14 o
   3  13   0        137.98        137.56         7.14 o
   4  13   0         38.74         35.75         3.89 o
   5  13   0         19.71         16.00         2.88 o
   6  13   0         13.02         11.36         2.29 o
   7  13   0        418.47        403.27        12.46 o
   8  13   0         10.69         14.08         3.03 o
  -7  14   0         42.22         62.03         6.50 o
  -6  14   0        186.02        196.97        12.44 o
  -5  14   0         34.53         29.88         3.39 o
  -4  14   0         25.35         28.80         6.35 o
  -3  14   0        246.86        228.07         9.66 o
  -2  14   0         61.94         75.45         5.70 o
  -1  14   0        498.09        517.19        14.61 o
   0  14   0         55.19         61.82         3.96 o
   1  14   0          1.74          0.91         2.35 o
   2  14   0        237.16        230.78        15.07 o
   3  14   0        157.94        147.53         7.62 o
   4  14   0        501.25        532.08        16.16 o
   5  14   0          2.57          5.89         2.60 o
   6  14   0        243.95        218.44        10.71 o
  -5  15   0        101.60         88.18         6.37 o
  -4  15   0        322.33        342.09        10.69 o
  -3  15   0         16.34         19.17         3.24 o
  -2  15   0        221.93        234.98         9.01 o
  -1  15   0          0.11          2.23         2.35 o
   0  15   0         86.06        116.53         6.23 o
   1  15   0          1.81          2.30         3.24 o
   2  15   0        219.66        216.83         9.96 o
   3  15   0        121.01        125.58         6.31 o
   4  15   0         97.49         76.39         4.62 o
  -3  16   0         17.11          8.86         3.10 o
  -2  16   0         80.83         54.07         6.65 o
   0  16   0          0.48         -2.29         4.43 o
  -1 -16   1         28.86         27.92         5.91 o
   0 -16   1        254.52        255.35        17.58 o
   2 -16   1          5.05          5.47         3.18 o
   3 -16   1         43.35         37.23         5.17 o
  -5 -15   1        127.59        107.48         6.53 o
  -4 -15   1        919.87        903.74        25.68 o
  -3 -15   1          6.24          4.35         3.37 o
  -2 -15   1        152.97        146.54         7.00 o
  -1 -15   1         58.66         59.90         4.24 o
   0 -15   1        260.82        273.28         9.67 o
   1 -15   1         10.18         15.27         3.19 o
   2 -15   1         26.43         28.43         3.68 o
   3 -15   1          5.73          1.88         2.07 o
   4 -15   1          1.67          1.61         2.37 o
   5 -15   1         59.13         56.07         4.07 o
  -7 -14   1          1.90          3.99         4.14 o
  -6 -14   1         36.40         31.99         3.12 o
  -5 -14   1         19.81         22.96         3.59 o
  -4 -14   1        122.96        115.92         9.50 o
  -3 -14   1        118.28        133.88         8.42 o
  -2 -14   1        615.83        612.90        21.18 o
  -1 -14   1         74.76         70.92         4.23 o
   0 -14   1         80.58         87.10         4.54 o
   1 -14   1         35.60         39.46         3.57 o
   2 -14   1          4.17          5.01         2.61 o
   3 -14   1         15.47         29.27         3.96 o
   4 -14   1        100.30        119.34         6.41 o
   5 -14   1         10.74          5.68         2.17 o
   6 -14   1          0.05          0.70         2.37 o
   7 -14   1          0.00         -0.06         2.17 o
  -9 -13   1         57.85         62.12         8.57 o
  -8 -13   1        305.56        261.80        14.66 o
  -7 -13   1        166.36        154.12         7.55 o
  -6 -13   1        226.88        214.51         7.00 o
  -5 -13   1        245.25        246.20        10.25 o
  -4 -13   1          0.22         -0.41         2.54 o
  -3 -13   1        556.36        564.96        17.22 o
  -2 -13   1         38.11         45.74         5.20 o
  -1 -13   1       1143.51       1195.72        29.79 o
   0 -13   1        784.23        819.38        17.52 o
   1 -13   1         85.53         82.09         4.39 o
   2 -13   1         11.72         15.64         2.90 o
   3 -13   1        170.34        190.51         7.64 o
   4 -13   1          5.75          2.95         3.56 o
   5 -13   1          4.38          3.11         2.26 o
   6 -13   1         76.46         81.04         5.40 o
   7 -13   1          0.35         -0.51         2.10 o
   8 -13   1        136.89        143.04         7.70 o
 -10 -12   1         97.45         91.89        11.97 o
  -9 -12   1        225.37        204.84         6.64 o
  -8 -12   1        322.32        323.75         8.64 o
  -7 -12   1         79.74         81.33         4.04 o
  -6 -12   1         11.32         10.19         2.69 o
  -5 -12   1          1.37          5.36         2.58 o
  -4 -12   1          4.10          6.38         2.43 o
  -3 -12   1         87.47         86.57         5.15 o
  -2 -12   1        257.30        283.17         8.66 o
  -1 -12   1        415.40        430.81        11.25 o
   0 -12   1        184.20        206.96         8.07 o
   1 -12   1         55.52         50.15         3.81 o
   2 -12   1         19.70         16.09         2.37 o
   3 -12   1        336.05        329.36         8.27 o
   4 -12   1       1091.19       1005.57        22.98 o
   5 -12   1        464.68        420.15        11.44 o
   6 -12   1       1304.01       1249.43        23.86 o
   7 -12   1          8.52         11.62         2.66 o
   8 -12   1          3.78          7.03         2.25 o
   9 -12   1         35.06         35.35         4.24 o
 -11 -11   1         24.60         19.72         5.10 o
 -10 -11   1          0.26          2.06         1.98 o
  -9 -11   1        154.85        148.72         5.47 o
  -8 -11   1        285.38        300.57         7.57 o
  -7 -11   1        539.62        517.90        10.54 o
  -6 -11   1        766.85        788.36        15.65 o
  -5 -11   1        851.47        904.60        18.07 o
  -4 -11   1        737.61        727.02        15.37 o
  -3 -11   1        160.32        160.46         6.56 o
  -2 -11   1        452.69        483.87        11.87 o
  -1 -11   1        111.52        118.35         5.79 o
   0 -11   1         21.46         21.58         2.58 o
   1 -11   1          4.50          3.66         2.14 o
   2 -11   1          8.33          9.95         2.28 o
   3 -11   1        490.07        536.72        11.16 o
   4 -11   1        117.82         97.76         4.85 o
   5 -11   1         68.97         63.68         6.55 o
   6 -11   1        135.69        125.79         5.38 o
   7 -11   1        197.19        181.30         7.17 o
   8 -11   1        434.91        473.01        11.06 o
   9 -11   1        100.02        102.74         4.92 o
  10 -11   1         50.57         42.69         5.69 o
 -11 -10   1         16.62         16.61         4.77 o
 -10 -10   1         17.44         20.65         2.64 o
  -9 -10   1          0.63          1.03         2.31 o
  -8 -10   1         13.08         14.07         2.67 o
  -7 -10   1          0.07          1.66         2.58 o
  -6 -10   1       1087.51       1116.17        21.46 o
  -5 -10   1         85.55         87.82         5.55 o
  -4 -10   1          8.30          8.56         2.28 o
  -3 -10   1         76.13         75.11         3.78 o
  -2 -10   1          0.57          2.78         1.84 o
  -1 -10   1          0.18          1.05         1.65 o
   0 -10   1        536.57        560.71        10.38 o
   1 -10   1         10.61         10.66         2.07 o
   2 -10   1        130.66        145.92         4.74 o
   3 -10   1       1227.52       1254.60        20.14 o
   4 -10   1        109.05         92.11         4.51 o
   5 -10   1       1057.55        988.72        25.76 o
   6 -10   1          6.61          5.28         2.20 o
   7 -10   1        580.08        573.54        14.00 o
   8 -10   1          0.94          4.25         2.50 o
   9 -10   1         93.92         83.38         4.67 o
  10 -10   1         15.18         11.56         2.43 o
  11 -10   1         13.94          9.68         3.99 o
 -12  -9   1          6.00          8.27         2.04 o
 -11  -9   1        718.89        675.02        13.69 o
 -10  -9   1        173.95        180.89         7.04 o
  -9  -9   1         48.41         55.30         3.19 o
  -8  -9   1         10.39         10.43         2.53 o
  -7  -9   1        543.56        542.96        11.53 o
  -6  -9   1         68.03         67.86         3.96 o
  -5  -9   1        831.16        853.52        14.28 o
  -4  -9   1        805.54        835.24        14.22 o
  -3  -9   1         23.32         32.52         2.88 o
  -2  -9   1         45.94         60.30         2.78 o
  -1  -9   1          0.46          4.66         1.39 o
   0  -9   1         21.26         17.32         1.64 o
   1  -9   1        521.12        551.57        11.15 o
   2  -9   1         66.54         67.47         5.19 o
   3  -9   1        824.40        893.94        14.61 o
   4  -9   1        471.13        524.21        10.08 o
   5  -9   1         32.72         37.51         3.22 o
   6  -9   1         32.52         47.61         4.14 o
   7  -9   1         17.27         18.19         3.05 o
   8  -9   1         13.29         10.01         2.84 o
   9  -9   1        111.13        124.53         7.07 o
  10  -9   1        518.86        497.21        15.77 o
  11  -9   1        371.75        388.67        23.19 o
  12  -9   1        533.82        530.12        26.00 o
 -13  -8   1         50.07         46.39         6.72 o
 -12  -8   1          3.10          7.11         2.86 o
 -11  -8   1        258.47        270.49        10.49 o
 -10  -8   1        650.41        653.88        17.59 o
  -9  -8   1        317.06        317.45         8.61 o
  -8  -8   1        277.70        294.75         7.38 o
  -7  -8   1       1230.38       1227.52        22.19 o
  -6  -8   1       1468.05       1511.65        23.03 o
  -5  -8   1        206.49        252.63         6.85 o
  -4  -8   1        288.70        305.96         5.55 o
  -3  -8   1        652.14        712.46        11.35 o
  -2  -8   1       5221.66       5329.92        57.29 o
  -1  -8   1        185.88        184.20         6.70 o
   0  -8   1         34.91         45.84         2.80 o
   1  -8   1       2120.98       2277.93        29.75 o
   2  -8   1       4597.80       4549.52        58.46 o
   3  -8   1          0.69          4.07         1.82 o
   4  -8   1         45.83         39.96         2.90 o
   5  -8   1        103.30        109.31         4.81 o
   6  -8   1          5.95          3.37         2.52 o
   7  -8   1        300.25        304.14         8.95 o
   8  -8   1        508.21        530.09        18.59 o
   9  -8   1        814.61        805.24        31.18 o
  10  -8   1          5.83          7.48         3.07 o
  11  -8   1        190.72        191.55        20.64 o
 -13  -7   1        106.45         97.85         9.93 o
 -12  -7   1         26.69         20.78         3.29 o
 -11  -7   1         10.42         10.82         2.34 o
 -10  -7   1       1169.89       1163.97        22.98 o
  -9  -7   1        105.31        101.83         4.31 o
  -8  -7   1        206.68        202.36         6.35 o
  -7  -7   1       1412.09       1443.72        22.16 o
  -6  -7   1        694.55        725.07        15.33 o
  -5  -7   1        220.84        190.60         5.45 o
  -4  -7   1        141.61        136.49         4.79 o
  -3  -7   1       3194.92       3289.89        36.65 o
  -2  -7   1       2241.76       2235.60        23.13 o
  -1  -7   1          0.72          4.40         1.20 o
   0  -7   1       1245.68       1204.51        16.71 o
   1  -7   1        127.85        144.19         3.77 o
   2  -7   1         26.52         18.10         1.81 o
   3  -7   1        965.59        895.55        20.57 o
   4  -7   1        970.27       1049.47        23.41 o
   5  -7   1         92.38         96.74         4.66 o
   6  -7   1         29.45         32.60         3.43 o
   7  -7   1       1126.29       1141.99        21.24 o
   8  -7   1         26.51         21.84         3.19 o
   9  -7   1        623.88        616.57        15.75 o
  10  -7   1        137.34        146.61        11.83 o
  11  -7   1        646.83        669.06        36.41 o
  12  -7   1         27.14         29.32         6.43 o
 -13  -6   1         14.87         12.72         3.61 o
 -12  -6   1          9.48          5.38         3.19 o
 -11  -6   1         87.77         95.21         4.77 o
 -10  -6   1         30.72         34.42         3.08 o
  -9  -6   1       1015.83       1014.90        17.76 o
  -8  -6   1        189.04        188.27         5.56 o
  -7  -6   1        839.80        843.11        15.04 o
  -6  -6   1       1435.91       1386.21        19.48 o
  -5  -6   1         39.90         56.74         2.83 o
  -4  -6   1        339.22        334.52         6.54 o
  -3  -6   1         14.66         17.86         1.88 o
  -2  -6   1       1380.93       1419.12        17.14 o
  -1  -6   1        641.06        770.35         9.30 o
   0  -6   1       8294.93       8534.12       110.74 o
   1  -6   1          3.28          3.63         1.51 o
   2  -6   1       3213.32       3512.20        53.66 o
   3  -6   1       1652.31       1879.07        26.88 o
   4  -6   1         18.88         10.50         2.04 o
   5  -6   1         59.80         62.85         4.86 o
   6  -6   1       2154.41       2167.78        51.32 o
   7  -6   1        259.23        268.05         8.59 o
   8  -6   1       1176.44       1146.44        27.84 o
   9  -6   1        517.61        506.85        12.48 o
  10  -6   1        894.19        938.83        23.12 o
  11  -6   1         14.26         12.02         3.70 o
  12  -6   1        627.68        664.90        56.14 o
  13  -6   1         55.36         65.52         7.53 o
 -14  -5   1        186.42        214.72        15.59 o
 -13  -5   1         19.18         14.83         3.42 o
 -12  -5   1       1161.46       1113.66        36.25 o
 -11  -5   1         33.08         39.37         3.63 o
 -10  -5   1        147.35        144.14         6.47 o
  -9  -5   1        211.69        223.83         8.13 o
  -8  -5   1         51.83         51.21         3.11 o
  -7  -5   1       1571.29       1533.49        20.95 o
  -6  -5   1         40.21         50.79         2.47 o
  -5  -5   1          3.11          0.18         1.25 o
  -4  -5   1        499.71        570.77         9.23 o
  -3  -5   1       2593.73       2472.70        35.96 o
  -2  -5   1        236.09        220.91         4.26 o
  -1  -5   1         25.11         49.28         2.79 o
   0  -5   1       2012.22       1993.47        33.59 o
   1  -5   1       7903.48       7698.77       272.52 o
   2  -5   1         65.57         41.88         2.89 o
   3  -5   1        533.28        560.08         8.83 o
   4  -5   1       1376.83       1353.39        20.28 o
   5  -5   1         62.32         81.40         3.80 o
   6  -5   1        422.96        389.94         7.97 o
   7  -5   1        348.24        321.93         8.00 o
   8  -5   1        396.31        383.95        16.79 o
   9  -5   1       1626.51       1670.37        42.36 o
  10  -5   1        159.68        178.25         8.53 o
  11  -5   1        452.62        501.61        16.48 o
  12  -5   1         95.43         80.81         9.07 o
  13  -5   1          9.77          6.35         3.69 o
 -14  -4   1         11.77         19.65         6.83 o
 -13  -4   1        117.61        131.56        10.67 o
 -12  -4   1         12.04          8.00         3.20 o
 -11  -4   1        157.13        154.71         7.51 o
 -10  -4   1          4.05          6.50         2.80 o
  -9  -4   1        143.94        150.70         5.54 o
  -8  -4   1         12.10          5.64         1.80 o
  -7  -4   1         92.23        100.62         3.56 o
  -6  -4   1       3040.95       3007.83        37.31 o
  -5  -4   1       1133.07       1132.55        16.46 o
  -4  -4   1       4840.01       4654.55        58.37 o
  -3  -4   1        964.84        871.18        13.85 o
  -2  -4   1        102.16        102.17         2.73 o
  -1  -4   1        152.01        146.23         3.46 o
   0  -4   1       6311.37       6149.88       137.02 o
   1  -4   1      12258.70      11778.04       317.53 o
   2  -4   1       1657.75       1705.59        30.11 o
   3  -4   1        383.47        422.31        10.54 o
   4  -4   1        352.28        372.37        13.07 o
   5  -4   1         16.14         24.77         2.22 o
   6  -4   1        142.72        158.47         5.06 o
   7  -4   1        212.98        207.91         6.30 o
   8  -4   1        225.34        222.76         7.79 o
   9  -4   1         42.22         44.16         3.47 o
  10  -4   1       1925.21       2068.06        36.53 o
  11  -4   1        410.37        388.43        12.63 o
  12  -4   1        277.77        255.14        12.29 o
  13  -4   1        144.28        149.80        12.41 o
 -14  -3   1         42.17         27.03         5.14 o
 -13  -3   1         87.90         89.75         7.25 o
 -12  -3   1         88.39         64.64        11.97 o
 -11  -3   1         78.92         75.71         4.46 o
 -10  -3   1         13.47         12.39         2.66 o
  -9  -3   1        611.60        612.27        12.28 o
  -8  -3   1        913.79        945.58        13.98 o
  -7  -3   1        300.02        280.76         5.89 o
  -6  -3   1         51.52         40.38         1.99 o
  -5  -3   1       4048.86       3859.32        51.56 o
  -4  -3   1       2470.47       2404.33        43.19 o
  -3  -3   1       1384.32       1400.68        23.77 o
  -2  -3   1       5853.58       5535.82       210.14 o
  -1  -3   1       3313.66       3260.80        48.32 o
   0  -3   1       2350.62       2563.87        45.11 o
   1  -3   1       2188.61       2024.77        52.39 o
   2  -3   1          3.84          3.32         2.38 o
   3  -3   1       3463.77       3507.72        79.39 o
   4  -3   1       2540.77       2406.90        72.14 o
   5  -3   1          3.29          9.78         2.95 o
   6  -3   1       1465.49       1516.33        25.88 o
   7  -3   1          7.09          6.71         2.09 o
   8  -3   1       1405.14       1465.95        44.92 o
   9  -3   1        593.53        607.52        14.58 o
  10  -3   1       1012.74       1099.37        19.76 o
  11  -3   1         57.52         73.71         5.12 o
  12  -3   1        153.56        139.28         7.82 o
  13  -3   1        121.15        136.48        10.64 o
 -14  -2   1          1.00         -0.28         4.10 o
 -13  -2   1         51.14         67.04         6.75 o
 -12  -2   1         93.83         75.84         6.26 o
 -11  -2   1         18.33         17.83         3.13 o
 -10  -2   1         15.88         12.84         2.77 o
  -9  -2   1         82.61         73.01         5.23 o
  -8  -2   1        266.67        248.98         6.99 o
  -7  -2   1        524.82        560.64         8.62 o
  -6  -2   1       2853.69       2836.31        34.78 o
  -5  -2   1       4536.32       4634.28        59.87 o
  -4  -2   1       1909.12       1840.49        23.85 o
  -3  -2   1       1185.08       1252.87        22.93 o
  -2  -2   1       7627.02       7159.97       182.76 o
  -1  -2   1         10.65          4.48         1.08 o
   0  -2   1          0.12          1.10         0.72 o
   1  -2   1       2492.45       2369.35        45.28 o
   2  -2   1        102.73        119.40         4.74 o
   3  -2   1        356.78        336.28        17.65 o
   4  -2   1       5713.13       5362.01       123.95 o
   5  -2   1       3743.18       3908.38       102.90 o
   6  -2   1        492.64        556.59        11.76 o
   7  -2   1         49.82         67.80         3.09 o
   8  -2   1        922.29        938.04        18.43 o
   9  -2   1        275.44        271.78         8.73 o
  10  -2   1        717.53        709.71        15.00 o
  11  -2   1        199.25        185.74         8.12 o
  12  -2   1        575.94        564.50        19.98 o
  13  -2   1         13.34         14.44         5.12 o
 -14  -1   1          0.02          2.99         3.60 o
 -13  -1   1        540.13        562.52        18.12 o
 -12  -1   1        174.28        188.96         8.67 o
 -11  -1   1        116.88        112.94         6.27 o
 -10  -1   1        428.23        390.81        11.10 o
  -9  -1   1         35.29         35.31         2.88 o
  -8  -1   1         17.15         22.81         2.05 o
  -7  -1   1       2099.35       2247.07        26.98 o
  -6  -1   1       1048.34       1086.90        18.45 o
  -5  -1   1        450.82        444.97        18.90 o
  -4  -1   1       1654.68       1434.48        22.57 o
  -3  -1   1      18279.28      16812.71       261.41 o
  -2  -1   1       8486.97       7700.89       113.27 o
  -1  -1   1       4071.39       3678.92        69.81 o
   0  -1   1         85.45         74.62         2.72 o
   1  -1   1          0.40          1.22         0.85 o
   2  -1   1       4349.94       4171.06        71.35 o
   3  -1   1        883.27        834.72        25.09 o
   4  -1   1       1136.16       1157.55        29.47 o
   5  -1   1       1832.02       1902.52        41.33 o
   6  -1   1        438.58        476.94        21.76 o
   7  -1   1        263.33        218.80         5.88 o
   8  -1   1        746.51        725.09        14.29 o
   9  -1   1          6.80          9.13         1.82 o
  10  -1   1        253.62        251.10         8.38 o
  11  -1   1        605.05        623.53        15.95 o
  12  -1   1        161.17        145.47         7.16 o
  13  -1   1         51.71         58.44         7.40 o
  14  -1   1         60.23         54.88         9.01 o
 -14   0   1         95.36         94.70         7.96 o
 -13   0   1        241.56        213.55        10.89 o
 -12   0   1         21.47         29.58         4.64 o
 -11   0   1       1423.12       1553.46        32.42 o
 -10   0   1          6.40          1.87         2.08 o
  -9   0   1        137.28        167.57         5.11 o
  -8   0   1        887.11        841.82        11.47 o
  -7   0   1        150.66        126.55         3.45 o
  -6   0   1        402.30        441.55        10.04 o
  -5   0   1        563.88        511.07        13.20 o
  -4   0   1       6732.50       6163.01       137.24 o
  -3   0   1      13831.19      13099.01       314.42 o
  -2   0   1       2137.45       1970.17        44.58 o
  -1   0   1       2441.43       2155.00        29.48 o
   0   0   1          2.88          4.14         0.89 o
   1   0   1        408.63        384.34        14.74 o
   2   0   1        153.75        149.13         4.95 o
   3   0   1         61.14         63.83         2.42 o
   4   0   1       1341.29       1321.79        27.93 o
   5   0   1          8.17         13.13         2.55 o
   6   0   1        819.01        796.11        20.01 o
   7   0   1          0.93          3.64         1.38 o
   8   0   1       1746.32       1724.46        27.95 o
   9   0   1         39.02         46.36         2.85 o
  10   0   1         82.41         76.49         5.08 o
  11   0   1         16.43         12.88         2.71 o
  12   0   1       1029.22       1001.37        24.42 o
  13   0   1        247.22        249.88        11.73 o
 -14   1   1         24.81         31.76         9.45 o
 -13   1   1          3.45          6.71         3.33 o
 -12   1   1        229.18        224.34         8.98 o
 -11   1   1          0.68          2.01         2.77 o
 -10   1   1         71.08         88.40         5.68 o
  -9   1   1        168.45        176.93         5.12 o
  -8   1   1          0.41          0.96         1.42 o
  -7   1   1         99.53         93.11         3.73 o
  -6   1   1        221.36        262.64         9.22 o
  -5   1   1       1021.94       1035.70        27.16 o
  -4   1   1       4440.75       4412.00       123.02 o
  -3   1   1       4146.43       3722.32        82.78 o
  -2   1   1        145.30        138.14         4.40 o
  -1   1   1        469.29        412.51        28.66 o
   0   1   1         38.57         30.28         5.61 o
   1   1   1        231.04        193.37         6.43 o
   2   1   1       1934.95       1867.93        39.05 o
   3   1   1       5131.81       4988.84       183.03 o
   4   1   1         97.16         75.32         4.96 o
   5   1   1       1981.13       2015.03        41.15 o
   6   1   1         23.16         18.17         2.21 o
   7   1   1        199.36        159.43         4.37 o
   8   1   1         86.65         88.98         4.67 o
   9   1   1       1089.72       1069.08        30.43 o
  10   1   1       2343.06       2387.38        49.52 o
  11   1   1        101.36        103.02         6.59 o
  12   1   1        590.16        661.84        40.11 o
  13   1   1         17.06         20.93         4.32 o
  14   1   1         34.11         31.98         5.91 o
 -14   2   1         23.56         20.76         9.01 o
 -13   2   1         70.98         66.01         8.82 o
 -12   2   1          2.55          2.60         2.98 o
 -11   2   1       1189.61       1206.13        32.16 o
 -10   2   1        317.12        328.54        10.61 o
  -9   2   1        105.05        104.95         4.41 o
  -8   2   1       1569.83       1654.62        25.99 o
  -7   2   1         40.75         36.44         2.57 o
  -6   2   1       2637.52       2563.01        78.39 o
  -5   2   1       6372.67       6514.77       128.64 o
  -4   2   1       2426.23       2240.44        45.47 o
  -3   2   1       1314.20       1367.70        33.26 o
  -2   2   1        207.31        218.12         5.97 o
  -1   2   1         24.10         20.31         1.88 o
   0   2   1          8.11          8.59         2.50 o
   1   2   1      10097.77       9197.86       246.31 o
   2   2   1       8781.35       7666.51       146.67 o
   3   2   1          8.12         14.18         3.42 o
   4   2   1        750.14        693.89        15.84 o
   5   2   1        419.62        453.28         9.04 o
   6   2   1         21.12         19.08         1.49 o
   7   2   1        442.95        459.32         9.40 o
   8   2   1         41.15         38.82         3.04 o
   9   2   1          8.10          9.42         2.54 o
  10   2   1        732.92        717.02        20.42 o
  11   2   1          5.71          8.12         3.48 o
  12   2   1        400.99        426.58        15.88 o
  13   2   1         33.66         54.40         5.93 o
  14   2   1          0.22          4.73         3.99 o
 -14   3   1          2.47          0.96         7.46 o
 -13   3   1         88.72         79.85        10.41 o
 -12   3   1          4.51          3.92         2.75 o
 -11   3   1          0.95          1.76         2.53 o
 -10   3   1         10.05         12.77         3.33 o
  -9   3   1        715.62        757.96        14.64 o
  -8   3   1        797.04        813.54        14.06 o
  -7   3   1        152.88        181.98         6.07 o
  -6   3   1        115.80        136.98         6.85 o
  -5   3   1         99.42         91.59         4.62 o
  -4   3   1       2350.75       2335.37        54.94 o
  -3   3   1        184.21        202.34         6.28 o
  -2   3   1        753.59        731.39        14.30 o
  -1   3   1        510.33        501.67        11.28 o
   0   3   1       2160.00       2082.10        49.58 o
   1   3   1       2335.19       2449.37        48.51 o
   2   3   1          8.79         10.39         2.30 o
   3   3   1       4821.48       4577.90        63.48 o
   4   3   1        668.22        658.01        11.99 o
   5   3   1          1.28          4.06         1.34 o
   6   3   1         24.47         39.78         2.24 o
   7   3   1         33.16         36.45         2.45 o
   8   3   1        652.32        690.19        12.77 o
   9   3   1       1561.94       1498.32        33.85 o
  10   3   1        292.77        279.21        10.67 o
  11   3   1        215.09        211.64        16.84 o
  12   3   1          9.40         11.17         3.17 o
  13   3   1          0.02          0.09         4.36 o
  14   3   1        708.31        837.32        40.26 o
 -14   4   1         57.81         64.11         6.94 o
 -13   4   1         97.99        102.88         9.03 o
 -12   4   1        404.57        450.08        19.76 o
 -11   4   1         16.41         15.71         3.57 o
 -10   4   1          9.36          9.57         2.71 o
  -9   4   1       2072.40       2082.90        30.33 o
  -8   4   1       1045.07       1068.46        18.15 o
  -7   4   1        500.27        476.45        11.15 o
  -6   4   1          3.79          6.90         1.94 o
  -5   4   1         21.07         11.14         1.98 o
  -4   4   1        358.32        280.50         7.47 o
  -3   4   1        165.10        169.25         4.85 o
  -2   4   1         28.17         15.03         1.70 o
  -1   4   1       2209.56       2282.83        34.76 o
   0   4   1        983.81       1055.64        18.51 o
   1   4   1         93.12         81.25         2.57 o
   2   4   1         76.51         54.67         3.89 o
   3   4   1          0.11          0.59         1.35 o
   4   4   1         23.53         39.43         3.91 o
   5   4   1        954.77        935.33        14.58 o
   6   4   1         88.70        101.04         3.23 o
   7   4   1         25.07         29.60         2.42 o
   8   4   1       2608.48       2556.77        38.12 o
   9   4   1       7736.26       7875.67       146.35 o
  10   4   1         37.01         33.39         4.75 o
  11   4   1        340.32        394.54        13.67 o
  12   4   1         37.93         46.90         6.92 o
  13   4   1          4.13          1.70         2.90 o
  14   4   1        242.96        232.97        15.73 o
 -14   5   1        110.02        105.18         8.72 o
 -13   5   1        211.36        268.36        14.48 o
 -12   5   1          7.50          4.33         2.96 o
 -11   5   1        708.55        693.30        20.96 o
 -10   5   1       1106.03       1098.54        37.65 o
  -9   5   1        154.48        169.68         7.26 o
  -8   5   1        428.29        476.45        11.53 o
  -7   5   1        125.41        149.04         5.51 o
  -6   5   1         17.93         24.99         2.24 o
  -5   5   1       2670.23       2812.62        36.82 o
  -4   5   1        204.25        200.46         5.76 o
  -3   5   1      10887.69      11078.54       161.21 o
  -2   5   1       3656.11       3801.20        62.13 o
  -1   5   1       1009.26       1089.67        17.98 o
   0   5   1         32.87         33.75         1.96 o
   1   5   1       1313.74       1330.81        20.05 o
   2   5   1        406.16        451.05        10.32 o
   3   5   1       3076.51       3077.26        39.86 o
   4   5   1        554.76        564.75        10.25 o
   5   5   1        123.23        129.20         4.29 o
   6   5   1        690.51        747.20        11.48 o
   7   5   1         81.74         78.00         3.39 o
   8   5   1         33.40         39.02         3.13 o
   9   5   1       2380.75       2442.39        41.00 o
  10   5   1         68.50         62.93         5.66 o
  11   5   1        223.74        227.00        12.32 o
  12   5   1          3.15          3.62         2.52 o
  13   5   1          0.78         -1.35         4.91 o
 -14   6   1         50.90         66.11         6.20 o
 -13   6   1         53.45         89.82         9.82 o
 -12   6   1         16.67         18.83         5.29 o
 -11   6   1         63.59         70.22         7.79 o
 -10   6   1        754.25        761.63        42.68 o
  -9   6   1          0.75          1.02         2.70 o
  -8   6   1       1012.45        955.12        23.22 o
  -7   6   1        406.03        423.37        11.65 o
  -6   6   1         14.12         15.00         1.97 o
  -5   6   1       1827.10       1793.12        25.25 o
  -4   6   1         13.74         27.08         2.81 o
  -3   6   1        391.86        424.81         8.92 o
  -2   6   1        412.47        508.31        13.04 o
  -1   6   1        103.60        112.67         3.06 o
   0   6   1          0.08         12.53         1.52 o
   1   6   1        168.24        158.40         3.87 o
   2   6   1       1414.46       1354.11        16.34 o
   3   6   1         62.68         50.97         2.23 o
   4   6   1       1224.86       1134.62        17.33 o
   5   6   1        151.60        152.46         5.02 o
   6   6   1        199.45        161.85         5.76 o
   7   6   1        502.05        511.74         9.04 o
   8   6   1        856.74        899.40        16.27 o
   9   6   1         18.65         20.49         2.78 o
  10   6   1        387.57        378.29        10.93 o
  11   6   1          0.75          1.89         2.51 o
  12   6   1          0.68          0.43         2.56 o
 -13   7   1        139.05        146.91        11.89 o
 -12   7   1          9.53          7.82         3.90 o
 -11   7   1       1222.52       1303.68        37.65 o
 -10   7   1         21.32         11.65         5.44 o
  -9   7   1       2380.31       2359.34        54.29 o
  -8   7   1       3001.36       3098.81        64.24 o
  -7   7   1        454.40        457.14        11.80 o
  -6   7   1        264.63        267.80         8.55 o
  -5   7   1         43.74         45.55         3.14 o
  -4   7   1         55.62         58.06         2.97 o
  -3   7   1        781.60        790.59        13.35 o
  -2   7   1       3890.05       3885.07        47.39 o
  -1   7   1        617.67        701.70         9.90 o
   0   7   1       1582.84       1586.01        19.35 o
   1   7   1       9562.29       9536.84        93.00 o
   2   7   1       2377.68       2474.79        27.15 o
   3   7   1        217.69        213.51         4.53 o
   4   7   1        156.81        180.08         5.24 o
   5   7   1       1830.33       1859.51        25.00 o
   6   7   1        367.82        392.10         7.57 o
   7   7   1         36.52         33.61         2.54 o
   8   7   1       2200.94       2232.86        31.69 o
   9   7   1        118.17        108.25         5.10 o
  10   7   1         81.76         85.92         4.50 o
  11   7   1        102.57         92.95         5.05 o
  12   7   1          8.74         10.55         2.63 o
 -13   8   1         59.92         61.68         6.87 o
 -12   8   1         23.75         20.83         7.24 o
 -11   8   1         42.69         42.60         6.62 o
 -10   8   1        174.60        175.73        16.28 o
  -9   8   1        266.24        289.42        12.13 o
  -8   8   1       1312.51       1286.49        27.49 o
  -7   8   1        201.44        192.69         8.05 o
  -6   8   1         13.40         19.94         3.40 o
  -5   8   1        283.83        291.50        10.54 o
  -4   8   1        197.44        174.32         6.17 o
  -3   8   1        744.77        714.33        11.58 o
  -2   8   1       3854.26       3936.90        53.73 o
  -1   8   1         58.39         48.80         2.21 o
   0   8   1         89.32         84.05         2.63 o
   1   8   1       1524.95       1507.26        19.10 o
   2   8   1       3601.18       3518.20        39.23 o
   3   8   1        179.91        164.64         4.58 o
   4   8   1         11.06          9.23         2.06 o
   5   8   1        162.02        177.36         5.36 o
   6   8   1         52.13         55.84         3.23 o
   7   8   1         69.18         62.03         3.86 o
   8   8   1        723.97        778.97        15.13 o
   9   8   1          2.91          5.27         2.53 o
  10   8   1        187.31        186.46         8.26 o
  11   8   1          2.78          4.49         2.75 o
  12   8   1         17.33         13.58         3.91 o
 -12   9   1         54.99         44.31         7.02 o
 -11   9   1        498.67        561.83        26.78 o
 -10   9   1        811.43        816.84        27.20 o
  -9   9   1        626.27        621.49        16.09 o
  -8   9   1        573.77        597.32        14.51 o
  -7   9   1        186.96        197.70         7.47 o
  -6   9   1         72.13         85.95         5.71 o
  -5   9   1        363.26        377.08        10.91 o
  -4   9   1        227.28        248.74         6.66 o
  -3   9   1         15.99         22.40         2.58 o
  -2   9   1       4236.70       4264.19        64.38 o
  -1   9   1       1325.36       1433.34        18.81 o
   0   9   1        766.75        768.91        11.49 o
   1   9   1        552.10        554.70         9.84 o
   2   9   1         32.73         37.47         2.29 o
   3   9   1          0.51          2.60         1.56 o
   4   9   1         89.50        114.75         4.34 o
   5   9   1        111.14        111.05         5.27 o
   6   9   1         22.22         30.07         3.28 o
   7   9   1        199.00        220.27         6.80 o
   8   9   1         30.05         35.40         3.44 o
   9   9   1        239.09        239.04         8.02 o
  10   9   1         92.95         92.58         6.13 o
  11   9   1        155.10        160.14         6.06 o
 -12  10   1          8.65          8.13         3.10 o
 -11  10   1         45.36         49.52         5.67 o
 -10  10   1         55.42         53.60         5.27 o
  -9  10   1         13.17          9.38         2.86 o
  -8  10   1         49.20         58.29         3.83 o
  -7  10   1         86.82         96.86         4.54 o
  -6  10   1        399.25        423.83        12.74 o
  -5  10   1          0.27          1.40         2.10 o
  -4  10   1        108.61        101.71         5.75 o
  -3  10   1         41.00         51.08         3.49 o
  -2  10   1        448.92        500.19        10.80 o
  -1  10   1        158.39        171.26         5.14 o
   0  10   1        248.79        243.07         6.71 o
   1  10   1        213.07        204.54         5.28 o
   2  10   1        865.07        883.53        13.81 o
   3  10   1          1.37          4.88         1.95 o
   4  10   1        129.31        138.58         5.48 o
   5  10   1        260.78        262.38         8.35 o
   6  10   1        170.42        147.91         5.60 o
   7  10   1       1806.25       1829.59        44.73 o
   8  10   1        319.15        313.42         9.87 o
   9  10   1        481.14        492.84        12.06 o
  10  10   1         72.00         74.30         4.87 o
  11  10   1         83.70         95.58        10.86 o
 -11  11   1        962.81        819.89        33.68 o
 -10  11   1         32.49         26.92         4.06 o
  -9  11   1        119.29        103.15         7.60 o
  -8  11   1        183.78        185.15         6.91 o
  -7  11   1        103.26         86.56         4.64 o
  -6  11   1          6.04          2.79         2.50 o
  -5  11   1          1.99          4.83         2.82 o
  -4  11   1        407.37        419.48        10.95 o
  -3  11   1       1266.79       1282.45        23.63 o
  -2  11   1        197.30        207.51         6.65 o
  -1  11   1          5.04          5.99         2.24 o
   0  11   1        630.81        613.73        17.88 o
   1  11   1       1676.69       1702.93        26.83 o
   2  11   1        816.11        854.36        14.81 o
   3  11   1        541.91        537.33        11.41 o
   4  11   1         58.68         60.10         4.40 o
   5  11   1         24.26         23.13         3.35 o
   6  11   1         29.99         31.14         2.93 o
   7  11   1          2.26          0.18         2.64 o
   8  11   1        176.19        169.40         6.91 o
   9  11   1         33.07         23.56         3.27 o
  10  11   1        252.66        235.06         9.71 o
 -10  12   1        600.51        508.03        28.81 o
  -9  12   1         25.71         32.69         4.30 o
  -8  12   1         23.97         28.58         2.94 o
  -7  12   1        662.01        618.86        15.10 o
  -6  12   1          1.72          2.69         2.32 o
  -5  12   1          6.33         13.21         3.35 o
  -4  12   1         28.64         25.06         3.07 o
  -3  12   1        454.11        449.27        14.60 o
  -2  12   1        367.30        373.77        10.13 o
  -1  12   1        454.27        440.95        11.40 o
   0  12   1        307.92        337.38        11.14 o
   1  12   1         77.86         79.78         4.71 o
   2  12   1          6.24          4.16         2.35 o
   3  12   1         30.58         30.86         3.58 o
   4  12   1         32.10         38.40         4.94 o
   5  12   1         57.59         52.97         3.99 o
   6  12   1          1.88         -0.76         2.42 o
   7  12   1        108.57         85.80         5.04 o
   8  12   1         70.91         58.47         6.17 o
   9  12   1        640.53        592.73        16.06 o
  -8  13   1          4.61          4.03         2.24 o
  -7  13   1         80.09         84.50         5.45 o
  -6  13   1         18.15         17.71         2.66 o
  -5  13   1       1182.01       1120.22        21.87 o
  -4  13   1         22.20         27.02         3.94 o
  -3  13   1        984.29       1022.44        28.74 o
  -2  13   1        337.14        350.41        16.34 o
  -1  13   1       1303.13       1270.32        22.64 o
   0  13   1       1724.33       1834.34        37.60 o
   1  13   1          6.02          5.13         2.51 o
   2  13   1        159.38        174.15         7.13 o
   3  13   1        816.99        863.75        23.89 o
   4  13   1         81.39         86.92         6.38 o
   5  13   1         62.99         62.92         3.92 o
   6  13   1         42.16         43.51         3.19 o
   7  13   1         95.41         88.24         6.65 o
   8  13   1        322.57        306.38        14.26 o
  -7  14   1         22.60         29.09         4.47 o
  -6  14   1         18.97         15.14         2.64 o
  -5  14   1        641.91        619.60        19.86 o
  -4  14   1        334.35        331.36        11.65 o
  -3  14   1         14.98         11.88         3.60 o
  -2  14   1         42.26         58.35         4.46 o
  -1  14   1         22.59         18.79         3.71 o
   0  14   1          4.34          4.94         2.91 o
   1  14   1        560.00        592.00        15.61 o
   2  14   1         32.02         34.85         3.67 o
   3  14   1         73.31         81.32         5.67 o
   4  14   1          6.00          7.77         2.45 o
   5  14   1        173.68        160.92        10.57 o
   6  14   1          8.80          7.43         3.11 o
  -5  15   1         31.16         25.10         2.56 o
  -4  15   1         33.51         40.74         3.10 o
  -3  15   1         48.48         53.16         6.21 o
  -2  15   1         11.22         14.07         3.36 o
  -1  15   1        403.25        417.90        13.14 o
   0  15   1         69.83         68.45         9.82 o
   1  15   1        276.60        269.40        11.51 o
   2  15   1         12.34         11.54         3.25 o
   3  15   1         31.84         28.86         3.34 o
   4  15   1          3.06          7.21         3.88 o
  -3  16   1         48.20         52.00         5.69 o
  -2 -16   2         60.01         57.84         7.83 o
  -1 -16   2         12.56         25.11         5.69 o
   0 -16   2        134.48        135.91        11.82 o
   1 -16   2          4.10          1.73         2.29 o
   2 -16   2          3.17          1.30         1.99 o
   3 -16   2         30.68         24.52         4.51 o
  -5 -15   2         34.53         37.07         3.28 o
  -4 -15   2          1.61         -0.01         2.72 o
  -3 -15   2        306.85        271.84        11.20 o
  -2 -15   2          5.23          8.97         2.72 o
  -1 -15   2         71.45         67.37         4.36 o
   0 -15   2         93.22         85.07         6.52 o
   1 -15   2          0.04         -1.44         2.15 o
   2 -15   2         21.66         24.08         5.05 o
   3 -15   2         73.94         67.72         4.69 o
   4 -15   2          3.12          5.60         2.46 o
   5 -15   2        164.56        160.28        11.82 o
  -8 -14   2        158.40        130.59        11.52 o
  -7 -14   2          0.17          1.59         2.34 o
  -6 -14   2          1.98          5.72         2.35 o
  -5 -14   2         37.31         40.72         4.60 o
  -4 -14   2        695.18        699.97        19.25 o
  -3 -14   2          4.69          5.26         3.19 o
  -2 -14   2          9.17         10.34         2.95 o
  -1 -14   2         29.88         26.66         4.48 o
   0 -14   2         81.25         76.09         4.51 o
   1 -14   2          2.25          4.79         3.37 o
   2 -14   2          0.33          5.28         2.34 o
   3 -14   2        145.37        138.30         6.85 o
   4 -14   2        512.27        471.49        12.48 o
   5 -14   2         10.27          8.12         2.69 o
   6 -14   2          2.99          4.79         2.35 o
   7 -14   2        153.52        124.09         9.82 o
  -8 -13   2        362.70        339.02        15.28 o
  -7 -13   2          0.13          1.86         1.88 o
  -6 -13   2        114.17        112.47         6.58 o
  -5 -13   2          0.30          0.22         3.59 o
  -4 -13   2         45.52         41.95         6.73 o
  -3 -13   2        295.23        312.01        10.96 o
  -2 -13   2         83.69        101.33         5.35 o
  -1 -13   2       1803.87       1919.71        31.40 o
   0 -13   2         59.11         58.33         4.18 o
   1 -13   2          0.01          0.80         2.34 o
   2 -13   2          1.46          4.24         2.39 o
   3 -13   2        677.94        684.28        14.08 o
   4 -13   2        871.48        871.07        21.17 o
   5 -13   2        247.68        220.31        10.31 o
   6 -13   2         10.87          5.51         2.90 o
   7 -13   2        126.33        138.99        10.07 o
   8 -13   2        146.29        152.04         9.09 o
 -10 -12   2          4.25          5.86         3.00 o
  -9 -12   2        248.90        224.75         6.53 o
  -8 -12   2         38.83         31.27         2.86 o
  -7 -12   2        493.50        488.20        11.27 o
  -6 -12   2          8.12         18.27         2.78 o
  -5 -12   2        366.98        388.79        12.31 o
  -4 -12   2         44.85         42.59         5.41 o
  -3 -12   2        510.90        513.47        13.69 o
  -2 -12   2        376.87        399.91        23.24 o
  -1 -12   2       1532.28       1537.04        28.70 o
   0 -12   2        258.56        275.96         8.70 o
   1 -12   2        157.73        141.14         5.42 o
   2 -12   2        885.44        870.96        15.42 o
   3 -12   2        146.41        128.44         5.01 o
   4 -12   2       1036.41        973.85        16.85 o
   5 -12   2        299.97        271.74        10.33 o
   6 -12   2        143.69        123.52         6.67 o
   7 -12   2        469.14        482.27        20.03 o
   8 -12   2         37.43         39.54         4.03 o
   9 -12   2          3.77         -2.50         2.50 o
 -11 -11   2          0.00         -0.32         2.48 o
 -10 -11   2          0.24          1.02         2.12 o
  -9 -11   2         65.55         86.03         4.84 o
  -8 -11   2       1038.12       1105.15        18.22 o
  -7 -11   2          3.36          6.74         2.57 o
  -6 -11   2       1884.18       1898.87        28.60 o
  -5 -11   2        230.47        220.92         7.19 o
  -4 -11   2        901.51        899.49        19.89 o
  -3 -11   2        549.82        576.49        11.75 o
  -2 -11   2        971.94       1007.51        19.08 o
  -1 -11   2        125.96        129.53         6.51 o
   0 -11   2         67.70         67.24         5.23 o
   1 -11   2        649.08        701.88        13.14 o
   2 -11   2        119.90        139.18         6.82 o
   3 -11   2        192.80        177.28         6.06 o
   4 -11   2       1014.78       1048.17        19.22 o
   5 -11   2        257.30        210.65         7.18 o
   6 -11   2        210.68        207.42         6.97 o
   7 -11   2        202.23        220.84         6.59 o
   8 -11   2         76.55         60.72         4.62 o
   9 -11   2        219.06        237.27        10.69 o
  10 -11   2         46.33         38.04         5.84 o
 -12 -10   2          2.15          4.95         3.47 o
 -11 -10   2        239.25        202.96         6.98 o
 -10 -10   2        123.51        112.01         7.07 o
  -9 -10   2          0.13          3.60         2.47 o
  -8 -10   2       1401.78       1383.35        27.80 o
  -7 -10   2          0.70          4.42         2.56 o
  -6 -10   2         17.93         20.60         3.21 o
  -5 -10   2        274.61        266.60         8.11 o
  -4 -10   2        105.59         98.48         4.28 o
  -3 -10   2         68.81         76.48         4.16 o
  -2 -10   2        272.88        276.34         6.96 o
  -1 -10   2        211.22        241.11         6.42 o
   0 -10   2        273.80        328.39        11.22 o
   1 -10   2       1104.83       1168.97        18.99 o
   2 -10   2         10.10         14.00         2.22 o
   3 -10   2        929.89        915.29        14.79 o
   4 -10   2        789.34        791.11        15.43 o
   5 -10   2       1738.54       1750.09        24.33 o
   6 -10   2         64.57         80.37         3.86 o
   7 -10   2        265.84        224.80         8.68 o
   8 -10   2          0.53          4.06         2.63 o
   9 -10   2          0.51          1.05         2.26 o
  10 -10   2          9.83          7.71         2.45 o
 -12  -9   2         38.27         32.59         3.43 o
 -11  -9   2          7.13          9.12         2.59 o
 -10  -9   2        386.97        388.31        13.11 o
  -9  -9   2       1205.16       1221.60        19.88 o
  -8  -9   2         37.45         44.78         3.72 o
  -7  -9   2        242.92        229.10         6.70 o
  -6  -9   2        105.22        106.69         4.88 o
  -5  -9   2          3.66          7.44         2.16 o
  -4  -9   2        104.19        104.91         4.39 o
  -3  -9   2        383.96        382.18         8.62 o
  -2  -9   2        157.38        157.45         4.25 o
  -1  -9   2        114.24        121.34         3.84 o
   0  -9   2        508.99        505.42        11.55 o
   1  -9   2       2382.21       2438.39        31.11 o
   2  -9   2          6.81          9.70         1.68 o
   3  -9   2       1502.40       1466.16        21.36 o
   4  -9   2        212.55        184.69         5.97 o
   5  -9   2        479.03        469.57        10.18 o
   6  -9   2        203.18        223.04         7.52 o
   7  -9   2        621.62        605.89        15.08 o
   8  -9   2        487.90        483.39        13.70 o
   9  -9   2         76.96         87.58         5.75 o
  10  -9   2         39.53         36.95         6.76 o
  11  -9   2        259.47        252.57        13.30 o
 -13  -8   2        114.61        106.44        10.34 o
 -12  -8   2          2.71         -0.02         2.84 o
 -11  -8   2        176.32        159.04         6.65 o
 -10  -8   2        647.42        643.50        17.29 o
  -9  -8   2        355.97        396.65         9.09 o
  -8  -8   2          1.20          1.96         2.26 o
  -7  -8   2         82.73         86.91         4.46 o
  -6  -8   2       2060.19       2126.99        31.88 o
  -5  -8   2       1518.43       1676.57        25.53 o
  -4  -8   2       1623.88       1632.64        20.65 o
  -3  -8   2       2705.06       2735.32        29.48 o
  -2  -8   2       3242.67       3391.59        34.06 o
  -1  -8   2       1974.36       2076.08        26.21 o
   0  -8   2        901.03        900.13        13.99 o
   1  -8   2         99.99        135.47         4.30 o
   2  -8   2       1501.78       1604.37        20.57 o
   3  -8   2        119.53        156.22         5.15 o
   4  -8   2       1363.89       1403.11        22.58 o
   5  -8   2        152.67        150.00        10.15 o
   6  -8   2        959.71        988.10        19.05 o
   7  -8   2        116.04        120.42         5.57 o
   8  -8   2        814.97        832.58        17.19 o
   9  -8   2          0.17          0.68         2.18 o
  10  -8   2        298.20        319.19        13.83 o
  11  -8   2        114.86        105.11         7.88 o
 -13  -7   2          0.00          2.88         2.56 o
 -12  -7   2         27.23         31.56         3.61 o
 -11  -7   2        464.50        435.89        10.88 o
 -10  -7   2        369.15        394.98         9.37 o
  -9  -7   2          0.01          1.69         2.56 o
  -8  -7   2         10.94         11.34         2.20 o
  -7  -7   2        159.43        153.12         5.60 o
  -6  -7   2         94.11        117.57         4.62 o
  -5  -7   2          3.12          1.04         1.85 o
  -4  -7   2        243.87        264.19         6.73 o
  -3  -7   2        702.05        801.56        10.82 o
  -2  -7   2        129.72        143.50         3.01 o
  -1  -7   2       2151.40       2459.08        31.46 o
   0  -7   2         20.87         28.63         2.25 o
   1  -7   2        633.71        715.89        12.19 o
   2  -7   2        882.00        887.73        14.24 o
   3  -7   2        126.38        119.93         4.47 o
   4  -7   2         36.19         50.58         6.64 o
   5  -7   2       1211.29       1193.07        19.33 o
   6  -7   2       1561.37       1577.15        37.81 o
   7  -7   2        282.48        285.99        10.62 o
   8  -7   2        162.36        169.39         7.50 o
   9  -7   2          3.64          3.08         2.69 o
  10  -7   2         33.31         25.21         4.50 o
  11  -7   2         60.59         68.36         6.76 o
  12  -7   2        111.89        107.16         8.42 o
 -13  -6   2        132.00        116.03         7.87 o
 -12  -6   2         14.70         12.27         3.06 o
 -11  -6   2         94.99         82.90         4.37 o
 -10  -6   2       1154.06       1154.13        18.99 o
  -9  -6   2        479.44        465.01        10.29 o
  -8  -6   2         18.38         22.98         2.45 o
  -7  -6   2        255.40        275.65         7.29 o
  -6  -6   2        174.57        152.25         5.04 o
  -5  -6   2         80.62         79.89         4.75 o
  -4  -6   2       2966.74       3113.80        39.63 o
  -3  -6   2         12.83         14.41         2.25 o
  -2  -6   2        429.74        402.72         7.32 o
  -1  -6   2        223.51        329.80         6.21 o
   0  -6   2        203.98        219.95         5.38 o
   1  -6   2       2876.77       3159.51        46.40 o
   2  -6   2       1892.44       2215.71        33.92 o
   3  -6   2       6519.95       6450.88        86.07 o
   4  -6   2         47.68         56.08         3.38 o
   5  -6   2        147.02        130.43         6.19 o
   6  -6   2          0.82          3.99         2.02 o
   7  -6   2         15.16         15.12         2.51 o
   8  -6   2          2.85          4.28         2.45 o
   9  -6   2         12.84         19.23         3.92 o
  10  -6   2         23.30         29.05         4.02 o
  11  -6   2        415.66        363.63        14.44 o
  12  -6   2         96.33         90.91         6.29 o
 -14  -5   2         79.66        114.86        11.23 o
 -13  -5   2         51.66         65.82         6.20 o
 -12  -5   2         15.51         21.35         3.95 o
 -11  -5   2        406.56        383.92        11.71 o
 -10  -5   2       1395.53       1416.29        24.58 o
  -9  -5   2        430.80        424.12         9.73 o
  -8  -5   2         46.95         53.20         2.78 o
  -7  -5   2        182.63        197.24         5.19 o
  -6  -5   2        319.39        345.11         7.04 o
  -5  -5   2        204.74        215.04         6.63 o
  -4  -5   2       1955.57       2035.83        27.87 o
  -3  -5   2         10.04          7.09         1.42 o
  -2  -5   2         39.75         63.94         3.62 o
  -1  -5   2      13582.21      13412.36       182.00 o
   0  -5   2         95.84         83.55         3.29 o
   1  -5   2        119.15        118.34         5.12 o
   2  -5   2       1088.16       1140.75        30.99 o
   3  -5   2       3846.29       4216.05        59.63 o
   4  -5   2        565.74        551.70         9.95 o
   5  -5   2        132.83        141.35         4.02 o
   6  -5   2       1909.64       1791.89        25.68 o
   7  -5   2         42.50         48.06         3.23 o
   8  -5   2        699.09        729.41        17.83 o
   9  -5   2         26.02         39.03         4.43 o
  10  -5   2        277.48        278.74        10.56 o
  11  -5   2        504.98        499.01        16.30 o
  12  -5   2        113.64         98.05         7.37 o
 -14  -4   2          0.00         -1.36         3.34 o
 -13  -4   2          8.06          3.90         3.28 o
 -12  -4   2         27.99         26.52         3.85 o
 -11  -4   2          0.02          2.26         2.38 o
 -10  -4   2        423.23        414.94        11.51 o
  -9  -4   2         73.92         71.89         3.43 o
  -8  -4   2        420.47        400.00         8.94 o
  -7  -4   2       1167.39       1145.20        15.18 o
  -6  -4   2          5.65          9.17         1.56 o
  -5  -4   2       1842.49       1889.26        28.41 o
  -4  -4   2         49.72         40.89         2.93 o
  -3  -4   2          0.93          4.65         1.60 o
  -2  -4   2         41.77         48.05         1.86 o
  -1  -4   2       1652.25       1639.27        27.91 o
   0  -4   2          3.31          5.17         1.20 o
   1  -4   2       1237.31       1229.49        29.94 o
   2  -4   2        624.57        592.68        30.21 o
   3  -4   2       1482.71       1469.59        36.27 o
   4  -4   2         26.55         24.64         2.34 o
   5  -4   2       1185.02       1223.86        16.84 o
   6  -4   2        149.26        128.76         4.65 o
   7  -4   2        230.05        221.05         6.33 o
   8  -4   2        117.99        129.98         5.49 o
   9  -4   2        639.55        669.71        16.61 o
  10  -4   2        517.17        511.69        15.65 o
  11  -4   2          0.16          1.80         2.73 o
  12  -4   2         89.70         90.77         7.11 o
  13  -4   2          3.98          0.89         4.06 o
 -14  -3   2         60.46         59.39         9.23 o
 -13  -3   2        129.72        129.44        10.19 o
 -12  -3   2        243.02        239.77        10.97 o
 -11  -3   2          3.19          1.34         2.51 o
 -10  -3   2        440.52        419.86        13.90 o
  -9  -3   2         12.87         17.99         2.15 o
  -8  -3   2        141.78        138.99         4.21 o
  -7  -3   2        157.25        142.58         4.29 o
  -6  -3   2       1328.47       1411.56        19.57 o
  -5  -3   2       9658.95       9604.32       106.96 o
  -4  -3   2         24.19         23.42         2.15 o
  -3  -3   2       2209.74       1937.94        62.37 o
  -2  -3   2        958.13        902.43        19.14 o
  -1  -3   2        987.50        946.50        16.30 o
   0  -3   2         68.87         56.64         2.26 o
   1  -3   2       1938.02       1773.39        34.99 o
   2  -3   2         67.34         41.48         2.02 o
   3  -3   2       1881.87       1710.03        48.80 o
   4  -3   2       2196.13       2348.61        66.21 o
   5  -3   2       2103.09       2124.63        34.06 o
   6  -3   2          5.07         13.09         2.09 o
   7  -3   2        137.68        127.63         4.44 o
   8  -3   2          6.88          5.57         2.44 o
   9  -3   2       1251.60       1353.75        27.19 o
  10  -3   2       2048.27       2137.46        37.70 o
  11  -3   2        440.72        458.65        14.08 o
  12  -3   2        196.52        177.47         8.48 o
  13  -3   2        141.18        163.39        15.29 o
 -14  -2   2        205.65        235.11        18.17 o
 -13  -2   2          1.43         -1.19         3.24 o
 -12  -2   2         38.55         37.42         4.57 o
 -11  -2   2        169.58        171.68         7.17 o
 -10  -2   2          6.04          6.34         2.66 o
  -9  -2   2          8.09          7.86         2.08 o
  -8  -2   2        171.56        176.69         5.04 o
  -7  -2   2         22.86         35.94         1.97 o
  -6  -2   2        453.21        584.65        10.45 o
  -5  -2   2       3093.76       3020.25        38.45 o
  -4  -2   2       1446.81       1268.59        20.83 o
  -3  -2   2      10373.49       9605.65       164.96 o
  -2  -2   2      25012.95      23526.88       388.48 o
  -1  -2   2        988.73        965.67        16.14 o
   0  -2   2        316.50        309.65         7.67 o
   1  -2   2        940.78        932.36        26.57 o
   2  -2   2      10019.45       9404.98       206.67 o
   3  -2   2       1388.73       1245.96        30.25 o
   4  -2   2       2877.40       2787.36        64.70 o
   5  -2   2         52.95         43.67         4.92 o
   6  -2   2       2778.91       2849.10        39.27 o
   7  -2   2          4.51          0.33         1.52 o
   8  -2   2       2442.93       2607.05        43.17 o
   9  -2   2        709.55        694.42        13.08 o
  10  -2   2        497.99        506.92        12.08 o
  11  -2   2         17.31          9.00         3.30 o
  12  -2   2         51.63         43.58         5.91 o
  13  -2   2        233.75        226.95        13.05 o
 -15  -1   2          1.98          3.25         5.10 o
 -14  -1   2         25.18         30.95         4.31 o
 -13  -1   2        939.88        925.28        28.60 o
 -12  -1   2        408.72        414.49        16.10 o
 -11  -1   2        667.44        649.03        26.17 o
 -10  -1   2        518.06        511.85        12.51 o
  -9  -1   2          0.85          0.47         1.79 o
  -8  -1   2       5010.58       5020.00        59.09 o
  -7  -1   2       4692.85       4481.38        47.10 o
  -6  -1   2       1988.72       2050.49        26.09 o
  -5  -1   2      13429.73      12643.06       142.22 o
  -4  -1   2          1.26          2.69         1.15 o
  -3  -1   2          3.19          3.03         0.80 o
  -2  -1   2       1179.80       1099.84        15.95 o
  -1  -1   2         86.67         83.03         3.03 o
   0  -1   2       3344.57       3122.37        65.70 o
   1  -1   2        531.44        548.56        12.97 o
   2  -1   2       7969.38       7335.29       187.61 o
   3  -1   2       8995.74       8255.80       180.87 o
   4  -1   2       4013.32       4143.10        80.51 o
   5  -1   2        289.17        300.28        10.35 o
   6  -1   2          8.93          5.75         1.58 o
   7  -1   2          5.41          9.79         1.74 o
   8  -1   2         14.16         27.12         2.86 o
   9  -1   2         76.95         80.12         4.23 o
  10  -1   2       1112.90       1172.07        22.89 o
  11  -1   2        236.69        232.27         8.87 o
  12  -1   2         41.34         36.69         5.85 o
  13  -1   2         37.97         25.01         5.20 o
 -15   0   2          0.42         10.86         5.32 o
 -14   0   2          5.76          6.48         3.29 o
 -13   0   2        171.78        164.96         9.87 o
 -12   0   2         52.50         61.99         6.07 o
 -11   0   2        171.85        165.26         7.08 o
 -10   0   2        322.89        343.05         9.37 o
  -9   0   2       1146.11       1149.07        17.50 o
  -8   0   2        850.66        907.04        13.09 o
  -7   0   2         34.13         43.77         1.96 o
  -6   0   2       5704.78       5691.99        74.84 o
  -5   0   2        330.35        442.29        11.84 o
  -4   0   2       5097.48       4957.75        78.81 o
  -3   0   2      10942.46      10531.33       163.00 o
  -2   0   2       7251.12       6944.09       108.71 o
  -1   0   2       1424.41       1260.39        25.08 o
   0   0   2        134.36        103.41         4.55 o
   1   0   2      11203.67      10230.97       261.28 o
   2   0   2        111.80        121.63         4.48 o
   3   0   2        495.02        508.21        13.82 o
   4   0   2       5914.96       5735.74       129.24 o
   5   0   2       2976.05       2956.55       105.42 o
   6   0   2        691.17        750.34        21.37 o
   7   0   2       1045.77       1047.88        17.13 o
   8   0   2       2128.87       2243.86        35.06 o
   9   0   2        510.56        512.00        10.85 o
  10   0   2       1043.49       1066.24        30.39 o
  11   0   2        378.05        379.85        21.48 o
  12   0   2         41.77         38.99         7.37 o
  13   0   2         18.91         24.52         4.62 o
 -15   1   2         23.47         29.25         7.02 o
 -14   1   2          0.77         -0.40         5.98 o
 -13   1   2          0.06          1.78         4.01 o
 -12   1   2         15.82         11.05         3.37 o
 -11   1   2         33.72         36.82         3.41 o
 -10   1   2       1061.36       1092.28        19.34 o
  -9   1   2        152.60        174.28         5.67 o
  -8   1   2          6.44          4.86         1.45 o
  -7   1   2       2184.28       2092.44        35.61 o
  -6   1   2       3193.98       3318.75        62.99 o
  -5   1   2       5347.91       4805.74        94.81 o
  -4   1   2      13126.68      12143.02       241.89 o
  -3   1   2       7630.10       7067.28       101.84 o
  -2   1   2       3663.43       3465.00        67.34 o
  -1   1   2       3859.88       3776.43       118.53 o
   0   1   2       2028.48       1875.84        30.01 o
   1   1   2       2368.66       2225.55        60.95 o
   2   1   2       8975.05       9168.18       256.17 o
   3   1   2       1596.94       1713.69        44.98 o
   4   1   2        920.66        829.48        21.78 o
   5   1   2        488.44        468.51        12.08 o
   6   1   2       2627.77       2732.40        36.13 o
   7   1   2       1679.77       1661.08        22.57 o
   8   1   2        883.79        897.51        15.96 o
   9   1   2         13.51         17.24         2.40 o
  10   1   2        108.88        111.04         5.59 o
  11   1   2        417.43        455.43        19.94 o
  12   1   2         19.89         26.94         5.17 o
  13   1   2          2.69          4.44         3.63 o
 -15   2   2        112.17        100.23        11.01 o
 -14   2   2          0.05          4.36         7.61 o
 -13   2   2         26.53         16.87         4.11 o
 -12   2   2         12.66         29.23         4.49 o
 -11   2   2        106.03        104.55         5.45 o
 -10   2   2         60.30         64.20         4.45 o
  -9   2   2        773.10        789.59        14.85 o
  -8   2   2        957.56        892.64        17.20 o
  -7   2   2       3435.74       3641.41        52.91 o
  -6   2   2       3610.76       3591.49        56.90 o
  -5   2   2         12.07         12.38         2.03 o
  -4   2   2       1715.37       1757.34        36.36 o
  -3   2   2         56.37         61.82         2.48 o
  -2   2   2      12380.01      11413.55       251.25 o
  -1   2   2       6352.25       5972.16       162.22 o
   0   2   2         33.68         32.99         3.34 o
   1   2   2      86436.80      73856.35      2800.25 o
   2   2   2      24293.17      23201.92       397.78 o
   3   2   2       2381.00       2354.64        47.62 o
   4   2   2         11.25         13.22         1.59 o
   5   2   2        583.75        611.65        10.21 o
   6   2   2          4.53         10.09         1.33 o
   7   2   2        561.58        552.72        10.41 o
   8   2   2        183.75        180.01         7.13 o
   9   2   2        289.96        300.24         9.02 o
  10   2   2         40.77         38.94         4.15 o
  11   2   2          4.90          3.64         3.31 o
  12   2   2         84.92         81.94         7.28 o
  13   2   2        157.23        165.27        13.33 o
 -14   3   2         49.05         41.66        10.49 o
 -13   3   2          2.58          3.20         3.49 o
 -12   3   2        156.13        197.59        18.51 o
 -11   3   2         15.19         19.17         3.66 o
 -10   3   2          1.10          2.51         2.71 o
  -9   3   2        727.51        728.90        25.54 o
  -8   3   2        305.54        281.29         7.89 o
  -7   3   2        632.88        608.61        11.36 o
  -6   3   2         56.88         69.69         4.08 o
  -5   3   2         28.07         60.45         3.98 o
  -4   3   2        422.96        399.39         7.83 o
  -3   3   2        401.75        401.61         8.22 o
  -2   3   2       2480.47       2343.58        54.11 o
  -1   3   2      26980.68      23992.33       407.57 o
   0   3   2       1516.80       1308.62        26.96 o
   1   3   2       7264.30       6877.31       187.45 o
   2   3   2         46.91         40.19         2.94 o
   3   3   2        137.09        162.78         5.12 o
   4   3   2       6736.56       6604.83        91.35 o
   5   3   2       1236.30       1158.30        16.16 o
   6   3   2         83.52         78.55         2.65 o
   7   3   2       1150.47       1159.67        17.48 o
   8   3   2        331.42        352.11         9.13 o
   9   3   2        122.68        120.30         6.44 o
  10   3   2        238.50        242.27         8.89 o
  11   3   2          7.31          4.97         3.09 o
  12   3   2        557.29        543.90        40.11 o
  13   3   2        172.80        154.15        15.22 o
 -14   4   2         90.43         89.08         7.04 o
 -13   4   2        591.44        659.58        21.93 o
 -12   4   2          0.02         -0.39         3.77 o
 -11   4   2         45.50         40.78         5.01 o
 -10   4   2        468.49        439.45        15.77 o
  -9   4   2          3.44          4.16         1.93 o
  -8   4   2        305.14        352.06         8.23 o
  -7   4   2         80.38         89.98         4.44 o
  -6   4   2        370.89        340.17         8.50 o
  -5   4   2        567.56        616.47        12.55 o
  -4   4   2        158.95        134.96         4.43 o
  -3   4   2       2668.72       2667.04        43.86 o
  -2   4   2       1439.57       1316.06        28.80 o
  -1   4   2        100.07         70.23         4.10 o
   0   4   2       1079.17       1061.93        17.46 o
   1   4   2       7088.80       6804.56       107.43 o
   2   4   2       1426.95       1421.95        27.75 o
   3   4   2         25.57         51.99         4.88 o
   4   4   2          3.98          0.79         1.77 o
   5   4   2        999.47       1040.12        14.68 o
   6   4   2          0.06          1.37         1.32 o
   7   4   2          2.60          7.51         1.75 o
   8   4   2         81.55         83.61         4.13 o
   9   4   2        107.56        100.27         6.34 o
  10   4   2          8.95          8.59         2.93 o
  11   4   2          8.97          7.44         2.78 o
  12   4   2         12.25          9.56         2.92 o
  13   4   2         43.88         45.46         7.72 o
 -14   5   2         19.33         16.99         4.14 o
 -13   5   2        227.85        264.40        14.58 o
 -12   5   2         40.38         44.18         5.81 o
 -11   5   2        162.36        151.65        20.72 o
 -10   5   2       1571.02       1561.06        43.36 o
  -9   5   2         11.01         11.55         2.51 o
  -8   5   2       3228.60       3358.64        50.74 o
  -7   5   2        382.99        395.75        10.05 o
  -6   5   2        336.52        362.53         8.01 o
  -5   5   2         32.92         17.07         2.15 o
  -4   5   2         31.16         19.59         2.40 o
  -3   5   2       7089.51       7482.77       109.67 o
  -2   5   2          6.04          6.78         1.49 o
  -1   5   2       1309.43       1379.42        26.96 o
   0   5   2        862.13        942.48        15.10 o
   1   5   2        711.36        631.73        10.43 o
   2   5   2        110.05        164.07         4.89 o
   3   5   2       1736.81       1557.10        25.00 o
   4   5   2        458.99        478.20         8.49 o
   5   5   2       3524.48       3454.93        37.24 o
   6   5   2        672.36        652.65        10.59 o
   7   5   2          0.63          2.29         1.68 o
   8   5   2         70.45         78.39         4.14 o
   9   5   2        800.97        822.88        18.32 o
  10   5   2        385.26        412.15        13.23 o
  11   5   2          0.10         -2.48         2.48 o
  12   5   2          7.80          5.86         2.52 o
  13   5   2         14.61         16.62         6.28 o
 -14   6   2         33.13         31.98         4.95 o
 -13   6   2        583.34        644.15        33.68 o
 -12   6   2        195.67        218.42        25.45 o
 -11   6   2         11.76         11.35         4.36 o
 -10   6   2       1100.01       1130.43        43.38 o
  -9   6   2         89.23         94.22         7.55 o
  -8   6   2       1273.46       1256.28        26.09 o
  -7   6   2        321.91        304.88        12.82 o
  -6   6   2       1277.85       1209.12        21.07 o
  -5   6   2        128.91        164.32         5.39 o
  -4   6   2        633.08        629.37        10.65 o
  -3   6   2        404.15        407.68         8.44 o
  -2   6   2       3221.54       3404.44        43.84 o
  -1   6   2         17.80         22.74         1.85 o
   0   6   2        800.27        853.39        10.84 o
   1   6   2       1219.24       1273.80        15.89 o
   2   6   2        159.56        150.51         4.98 o
   3   6   2       6160.09       6278.46        79.03 o
   4   6   2        395.02        444.54         7.77 o
   5   6   2        341.95        304.41         6.33 o
   6   6   2         82.10         81.27         3.39 o
   7   6   2         64.47         60.99         3.35 o
   8   6   2         28.41         30.15         3.10 o
   9   6   2       2209.13       2335.47        41.85 o
  10   6   2         32.48         33.49         3.71 o
  11   6   2         15.68         16.60         2.98 o
  12   6   2        384.42        364.79        12.07 o
 -13   7   2          0.70          4.59         2.96 o
 -12   7   2         29.79         25.55         5.46 o
 -11   7   2        248.36        243.81        12.51 o
 -10   7   2        858.59        793.13        53.45 o
  -9   7   2        304.91        285.42        18.11 o
  -8   7   2        164.71        159.80         6.22 o
  -7   7   2         57.57         42.27         3.21 o
  -6   7   2        163.92        138.22         5.43 o
  -5   7   2        591.23        565.17        11.59 o
  -4   7   2        129.69        131.24         4.99 o
  -3   7   2       3057.87       3209.75        37.05 o
  -2   7   2         80.24        112.23         4.01 o
  -1   7   2        985.83       1081.35        29.69 o
   0   7   2       6715.50       6999.18        68.84 o
   1   7   2          2.10          5.88         1.26 o
   2   7   2          0.84          5.05         1.30 o
   3   7   2        254.88        272.24         6.09 o
   4   7   2          9.55         29.18         2.77 o
   5   7   2         31.25         35.75         2.59 o
   6   7   2        450.24        429.19         9.00 o
   7   7   2        485.92        453.34         9.83 o
   8   7   2        542.94        578.95        13.09 o
   9   7   2        273.08        295.88         9.20 o
  10   7   2        168.02        155.74         7.39 o
  11   7   2          4.09          1.64         1.91 o
  12   7   2         20.21         18.65         3.55 o
 -13   8   2        102.05        108.06         9.53 o
 -12   8   2        382.34        333.42        24.30 o
 -11   8   2        262.99        253.09        21.68 o
 -10   8   2        373.33        341.58        15.38 o
  -9   8   2        396.16        386.45        13.74 o
  -8   8   2         68.85         88.19         6.31 o
  -7   8   2          9.28          9.78         2.27 o
  -6   8   2         85.76         87.96         8.55 o
  -5   8   2        231.35        241.09         7.01 o
  -4   8   2         22.39         25.16         2.40 o
  -3   8   2        430.33        424.24         8.29 o
  -2   8   2         25.94         28.23         2.17 o
  -1   8   2        711.91        777.97        13.01 o
   0   8   2       1555.36       1608.61        21.91 o
   1   8   2        302.18        347.94        11.79 o
   2   8   2       1466.12       1625.50        19.29 o
   3   8   2        175.66        200.51         5.10 o
   4   8   2       1424.69       1442.96        21.15 o
   5   8   2         83.15         78.69         3.91 o
   6   8   2        222.85        224.31         6.79 o
   7   8   2          6.53          8.11         2.39 o
   8   8   2          0.01          2.17         3.03 o
   9   8   2         11.57         10.43         2.79 o
  10   8   2        501.61        500.47        12.80 o
  11   8   2        151.45        156.47         7.59 o
  12   8   2         36.72         36.88         4.59 o
 -12   9   2         47.41         53.13         5.60 o
 -11   9   2        212.57        198.93        12.86 o
 -10   9   2          2.17          6.22         3.55 o
  -9   9   2         92.97        106.09         6.82 o
  -8   9   2         74.70         80.03         4.67 o
  -7   9   2          5.60         11.07         2.43 o
  -6   9   2         29.42         27.50         3.09 o
  -5   9   2        348.46        325.94         9.07 o
  -4   9   2        105.45        115.93         4.37 o
  -3   9   2        840.03        898.46        14.98 o
  -2   9   2        272.14        256.60         6.26 o
  -1   9   2       1528.00       1580.94        22.23 o
   0   9   2         54.73         59.78         3.26 o
   1   9   2         16.50         20.27         2.99 o
   2   9   2        363.98        350.71         6.68 o
   3   9   2       2220.08       2374.85        30.58 o
   4   9   2        175.06        184.87         5.73 o
   5   9   2        207.72        225.44         7.15 o
   6   9   2        195.18        181.90         6.00 o
   7   9   2         10.74         12.36         3.08 o
   8   9   2         22.41         28.78         3.67 o
   9   9   2          1.18          0.53         2.96 o
  10   9   2          1.19          2.27         2.15 o
  11   9   2         21.67         21.87         2.97 o
 -12  10   2        170.04        128.38         7.38 o
 -11  10   2        245.41        248.41        10.53 o
 -10  10   2          1.31          0.23         2.82 o
  -9  10   2         75.33         71.39         7.68 o
  -8  10   2          8.83          7.38         2.35 o
  -7  10   2          2.29          4.09         2.27 o
  -6  10   2         72.37         70.01         4.48 o
  -5  10   2        184.15        173.27         7.04 o
  -4  10   2        115.48        117.96         4.95 o
  -3  10   2        588.42        611.51        11.40 o
  -2  10   2        398.49        413.27        19.05 o
  -1  10   2       4737.48       4718.47        59.00 o
   0  10   2       1830.88       1853.85        25.95 o
   1  10   2       1941.35       2033.87        29.37 o
   2  10   2         14.91         21.67         2.17 o
   3  10   2       2332.61       2421.04        35.92 o
   4  10   2          0.73          5.12         2.22 o
   5  10   2        284.84        264.39         7.75 o
   6  10   2       1376.16       1384.01        24.09 o
   7  10   2          1.79         -1.15         2.41 o
   8  10   2         92.89        107.73         5.39 o
   9  10   2        129.40        128.80         6.03 o
  10  10   2        407.44        399.50        13.85 o
 -11  11   2         24.04         16.06         3.16 o
 -10  11   2          0.08          0.52         2.90 o
  -9  11   2          3.36          4.13         2.35 o
  -8  11   2        690.41        724.25        18.93 o
  -7  11   2        509.98        522.73        11.68 o
  -6  11   2         75.93         72.27         4.07 o
  -5  11   2        116.50         90.83         5.21 o
  -4  11   2         41.57         47.83         3.95 o
  -3  11   2        548.99        567.75        13.16 o
  -2  11   2          8.19         13.39         3.03 o
  -1  11   2         53.76         58.21         4.30 o
   0  11   2        115.54        114.75         4.71 o
   1  11   2          1.15          2.58         2.18 o
   2  11   2        243.49        208.74         6.82 o
   3  11   2        423.26        463.61        11.08 o
   4  11   2          5.93         12.96         2.73 o
   5  11   2         14.54         13.68         2.73 o
   6  11   2        123.37        110.92         5.08 o
   7  11   2        229.12        255.23         9.42 o
   8  11   2         73.22         65.91         4.52 o
   9  11   2         22.59         29.98         4.53 o
 -10  12   2         62.40         85.16        10.34 o
  -9  12   2        148.24        136.85         6.39 o
  -8  12   2         11.47         12.05         2.33 o
  -7  12   2        151.98        148.21         6.64 o
  -6  12   2         67.18         78.62         4.26 o
  -5  12   2        258.20        239.67         8.19 o
  -4  12   2          5.78          4.46         2.36 o
  -3  12   2        372.06        394.04        10.47 o
  -2  12   2        363.77        373.07        13.20 o
  -1  12   2          8.82          8.46         3.23 o
   0  12   2       1479.95       1538.56        27.92 o
   1  12   2       2860.89       2945.11        45.11 o
   2  12   2        279.19        290.60         9.73 o
   3  12   2        142.69        133.48         6.39 o
   4  12   2          4.12          6.50         2.81 o
   5  12   2        185.11        173.37         6.62 o
   6  12   2         12.70          8.75         2.58 o
   7  12   2         56.96         75.97         5.65 o
   8  12   2         91.74         84.98         5.36 o
   9  12   2         21.02         16.55         5.39 o
  -8  13   2          0.87          3.58         3.02 o
  -7  13   2        112.41        121.02         6.41 o
  -6  13   2          1.17          5.97         2.04 o
  -5  13   2        252.86        246.78         8.65 o
  -4  13   2        210.21        188.05         8.25 o
  -3  13   2         94.22        123.85         6.80 o
  -2  13   2       3486.02       3579.36        68.64 o
  -1  13   2        455.08        453.31        13.68 o
   0  13   2        606.35        602.31        16.60 o
   1  13   2        339.93        353.14        12.78 o
   2  13   2         99.34        102.10         5.94 o
   3  13   2        330.05        334.16        10.00 o
   4  13   2        163.73        164.57        11.89 o
   5  13   2        163.27        180.31         6.78 o
   6  13   2        180.09        155.10         6.49 o
   7  13   2         16.06         10.53         2.61 o
   8  13   2         20.79         13.89         4.95 o
  -7  14   2          1.73          0.74         2.32 o
  -6  14   2          2.40          2.17         2.11 o
  -5  14   2         53.36         40.09         3.73 o
  -4  14   2         26.33         35.06         3.99 o
  -3  14   2          4.94         12.52         3.94 o
  -2  14   2         75.83        106.50         6.67 o
  -1  14   2        350.19        385.61        15.74 o
   0  14   2         12.90         11.00         3.41 o
   1  14   2         39.37         41.62         4.51 o
   2  14   2          8.24          1.99         2.44 o
   3  14   2        346.41        336.98        10.90 o
   4  14   2        263.52        234.61         7.27 o
   5  14   2         68.30         65.31         4.52 o
   6  14   2          3.14         -0.66         3.69 o
  -5  15   2         18.60         22.24         3.69 o
  -4  15   2         59.52         61.94         3.54 o
  -3  15   2         30.46         27.06         3.66 o
  -2  15   2        225.76        245.58        16.18 o
  -1  15   2        109.89        113.59         8.92 o
   0  15   2        332.42        309.59        10.52 o
   1  15   2         32.07         41.32         3.41 o
   2  15   2         36.54         30.90         3.44 o
   3  15   2        178.76        167.62         6.77 o
  -2  16   2        519.13        460.24        22.75 o
   0 -16   3         24.69         12.63         4.21 o
   1 -16   3         64.15         72.02         7.46 o
  -5 -15   3         33.69         30.03         3.55 o
  -4 -15   3          2.23          4.21         2.38 o
  -3 -15   3        131.76        115.76         6.17 o
  -2 -15   3        169.31        165.22         7.51 o
  -1 -15   3        151.79        159.46         6.45 o
   0 -15   3          5.43          5.15         2.56 o
   1 -15   3         11.05         11.80         2.95 o
   2 -15   3          1.89          0.74         2.70 o
   3 -15   3         23.25         36.90         3.19 o
   4 -15   3         18.57         14.86         2.48 o
   5 -15   3        126.61         94.77         8.72 o
  -7 -14   3          5.01          0.07         2.17 o
  -6 -14   3         22.07         17.44         2.68 o
  -5 -14   3          4.86          0.22         3.00 o
  -4 -14   3        381.52        365.89        11.32 o
  -3 -14   3          9.40          9.48         3.03 o
  -2 -14   3        210.28        212.48         7.51 o
  -1 -14   3        201.77        216.46         9.05 o
   0 -14   3         17.90         21.51         3.66 o
   1 -14   3        319.63        348.14        10.75 o
   2 -14   3        163.06        145.72         5.84 o
   3 -14   3         27.00         28.57         2.84 o
   4 -14   3         14.84         17.22         2.56 o
   5 -14   3         14.93         25.41         2.92 o
   6 -14   3          0.04          0.77         2.66 o
   7 -14   3          0.61          0.44         2.51 o
  -9 -13   3        134.76        106.01        12.08 o
  -8 -13   3        683.94        631.35        24.44 o
  -7 -13   3          1.91          6.55         2.20 o
  -6 -13   3          3.80          5.73         2.61 o
  -5 -13   3        103.04         87.42         8.66 o
  -4 -13   3         43.15         60.26         6.39 o
  -3 -13   3        538.53        545.71        18.81 o
  -2 -13   3        205.45        193.28        10.43 o
  -1 -13   3       1115.22       1172.61        24.58 o
   0 -13   3          0.08         -0.50         2.14 o
   1 -13   3          2.31          4.85         2.24 o
   2 -13   3          2.26          1.44         2.16 o
   3 -13   3          1.87          4.43         2.41 o
   4 -13   3         38.13         51.34         3.60 o
   5 -13   3          1.24          3.14         2.31 o
   6 -13   3          5.69          7.82         2.40 o
   7 -13   3         16.01         18.76         5.58 o
   8 -13   3        336.27        304.91        17.58 o
 -10 -12   3        263.78        217.31        15.29 o
  -9 -12   3          1.44          2.77         1.96 o
  -8 -12   3       1374.26       1352.87        24.01 o
  -7 -12   3         67.97         57.30         3.66 o
  -6 -12   3          1.56          1.18         2.66 o
  -5 -12   3        677.30        683.77        20.75 o
  -4 -12   3        548.59        520.62        16.47 o
  -3 -12   3        339.47        349.71        11.25 o
  -2 -12   3        416.23        477.46        12.51 o
  -1 -12   3        281.77        296.13         8.87 o
   0 -12   3        329.50        307.21         9.83 o
   1 -12   3        580.43        595.34        13.38 o
   2 -12   3        285.82        271.41         7.65 o
   3 -12   3          3.93          6.17         2.29 o
   4 -12   3          2.80          4.45         2.30 o
   5 -12   3        236.48        233.74         8.67 o
   6 -12   3        172.51        170.98         7.44 o
   7 -12   3        178.90        179.71         9.61 o
   8 -12   3         15.57         15.61         3.79 o
   9 -12   3         74.28         76.30         7.83 o
 -11 -11   3         68.48         50.37         5.15 o
 -10 -11   3        283.07        251.44         8.38 o
  -9 -11   3        565.47        528.29        12.79 o
  -8 -11   3        712.49        709.81        14.86 o
  -7 -11   3        601.02        598.28        18.32 o
  -6 -11   3         81.58         68.82         4.84 o
  -5 -11   3          6.41          7.97         2.76 o
  -4 -11   3          0.25         -0.35         2.67 o
  -3 -11   3         19.35         13.28         3.01 o
  -2 -11   3         39.25         45.38         3.77 o
  -1 -11   3        960.88        974.64        17.42 o
   0 -11   3       1172.02       1280.28        32.78 o
   1 -11   3        129.22        149.84        10.15 o
   2 -11   3        103.74        108.05         5.00 o
   3 -11   3         24.59         33.00         4.53 o
   4 -11   3         51.07         45.24         4.57 o
   5 -11   3          0.43          1.97         2.32 o
   6 -11   3        313.84        298.30         9.37 o
   7 -11   3        328.76        337.13        13.79 o
   8 -11   3         26.35         42.05         5.69 o
   9 -11   3        125.30        118.89        14.88 o
  10 -11   3         13.21          3.84         3.10 o
 -12 -10   3         28.98         28.55         3.86 o
 -11 -10   3          0.87          1.71         2.01 o
 -10 -10   3        249.21        213.27         6.52 o
  -9 -10   3         41.23         38.73         3.52 o
  -8 -10   3          2.56          0.80         2.08 o
  -7 -10   3        621.21        636.07        13.15 o
  -6 -10   3         15.14         15.78         2.56 o
  -5 -10   3          9.88         10.33         2.59 o
  -4 -10   3          3.69          2.00         2.35 o
  -3 -10   3        370.86        380.16        12.79 o
  -2 -10   3         69.23         66.38         4.12 o
  -1 -10   3        399.96        436.62         9.97 o
   0 -10   3          1.04          1.48         2.08 o
   1 -10   3         25.03         28.42         2.98 o
   2 -10   3        458.35        423.42         9.62 o
   3 -10   3          0.19          2.76         2.30 o
   4 -10   3       1437.54       1433.08        25.97 o
   5 -10   3        323.58        379.71         9.29 o
   6 -10   3          5.82          3.60         2.09 o
   7 -10   3        944.01        916.32        18.74 o
   8 -10   3         73.81         80.54         4.45 o
   9 -10   3        254.98        231.79        12.34 o
  10 -10   3         27.71         47.49         7.02 o
 -12  -9   3         34.56         31.74         3.25 o
 -11  -9   3          6.91          7.46         2.14 o
 -10  -9   3         34.34         35.42         2.88 o
  -9  -9   3        122.42        118.11         4.36 o
  -8  -9   3        164.97        164.27         5.21 o
  -7  -9   3        446.73        457.86        10.89 o
  -6  -9   3         87.50         86.76         4.00 o
  -5  -9   3        727.12        757.64        11.84 o
  -4  -9   3         53.02         55.62         2.68 o
  -3  -9   3        997.84       1075.48        16.04 o
  -2  -9   3         32.20         50.09         2.82 o
  -1  -9   3         29.75         23.94         2.19 o
   0  -9   3       1312.93       1418.32        24.77 o
   1  -9   3        963.69       1031.49        21.07 o
   2  -9   3        843.78        849.05        13.98 o
   3  -9   3         18.96         18.15         2.46 o
   4  -9   3       1038.26       1004.52        18.10 o
   5  -9   3        147.70        123.44         5.48 o
   6  -9   3          6.75          3.84         2.21 o
   7  -9   3        927.76        906.01        19.73 o
   8  -9   3         58.66         82.15         5.10 o
   9  -9   3          0.01          2.49         2.42 o
  10  -9   3        415.66        400.06        20.83 o
  11  -9   3         37.38         24.74         5.17 o
 -13  -8   3        368.31        322.30        16.07 o
 -12  -8   3          4.16          6.83         2.34 o
 -11  -8   3        473.84        425.72        14.12 o
 -10  -8   3         16.37         18.25         2.44 o
  -9  -8   3        723.69        702.98        17.92 o
  -8  -8   3        270.85        285.65        13.27 o
  -7  -8   3        275.61        281.28         8.42 o
  -6  -8   3          6.61          5.02         1.99 o
  -5  -8   3        933.05        984.80        15.09 o
  -4  -8   3        270.92        279.40         6.03 o
  -3  -8   3         43.36         61.97         2.45 o
  -2  -8   3       1561.47       1531.51        19.04 o
  -1  -8   3         84.85        105.30         7.20 o
   0  -8   3         28.65         33.52         2.67 o
   1  -8   3       1545.46       1584.48        20.55 o
   2  -8   3        312.75        330.32        11.15 o
   3  -8   3       1830.24       1783.89        28.52 o
   4  -8   3        928.33        896.22        16.00 o
   5  -8   3        690.58        594.52        11.58 o
   6  -8   3        708.45        745.93        15.59 o
   7  -8   3       1197.98       1188.06        23.80 o
   8  -8   3        483.34        505.89        14.55 o
   9  -8   3          1.68          3.61         2.84 o
  10  -8   3         35.93         37.43         4.39 o
  11  -8   3         55.28         58.72         8.35 o
 -13  -7   3         65.65         40.15         4.26 o
 -12  -7   3         18.87         22.73         3.05 o
 -11  -7   3        344.78        320.43        14.13 o
 -10  -7   3        837.83        817.96        15.65 o
  -9  -7   3        555.71        558.88        12.33 o
  -8  -7   3        234.59        245.35         6.80 o
  -7  -7   3        667.44        659.62        13.31 o
  -6  -7   3        100.02        113.11         4.72 o
  -5  -7   3        112.45        127.66         4.23 o
  -4  -7   3       3237.80       3262.62        40.36 o
  -3  -7   3        184.39        157.88         4.73 o
  -2  -7   3        191.51        212.43         4.36 o
  -1  -7   3       1836.68       2032.12        26.75 o
   0  -7   3       1139.50       1151.08        21.00 o
   1  -7   3        468.05        477.71         9.73 o
   2  -7   3        163.34        176.49         5.58 o
   3  -7   3       3569.67       3522.10        51.78 o
   4  -7   3       3652.02       3825.88        56.43 o
   5  -7   3         14.13         21.48         2.29 o
   6  -7   3         61.97         59.55         4.14 o
   7  -7   3        399.42        407.80        11.11 o
   8  -7   3        149.32        150.14         6.82 o
   9  -7   3         31.65         42.04         4.75 o
  10  -7   3         79.61        102.29         7.28 o
  11  -7   3        520.18        434.47        46.94 o
 -14  -6   3         82.16         89.23         9.09 o
 -13  -6   3         51.78         36.09         6.26 o
 -12  -6   3        170.80        180.59        11.08 o
 -11  -6   3        212.95        212.74         9.90 o
 -10  -6   3         59.99         57.30         3.55 o
  -9  -6   3        991.98        959.42        17.05 o
  -8  -6   3          0.06          0.04         1.77 o
  -7  -6   3        765.43        771.40        18.21 o
  -6  -6   3        602.64        596.39        10.48 o
  -5  -6   3        432.78        396.58         7.50 o
  -4  -6   3       3152.02       3268.26        39.89 o
  -3  -6   3        754.21        862.03        13.38 o
  -2  -6   3        153.29        196.63         7.54 o
  -1  -6   3       1082.84       1346.98        25.18 o
   0  -6   3        632.01        668.45        11.21 o
   1  -6   3        128.31        116.20         6.42 o
   2  -6   3        325.16        315.19         6.16 o
   3  -6   3       1162.03       1129.79        17.96 o
   4  -6   3          0.44          0.79         1.65 o
   5  -6   3        675.04        628.99        10.86 o
   6  -6   3       3562.59       3583.93        50.69 o
   7  -6   3          5.61          7.64         2.28 o
   8  -6   3        636.67        658.31        18.20 o
   9  -6   3       2202.44       2260.02        59.69 o
  10  -6   3        281.59        275.42        24.60 o
  11  -6   3         50.35         50.35         7.28 o
  12  -6   3        127.96        135.39        12.41 o
 -14  -5   3        131.66        132.09        14.44 o
 -13  -5   3         86.11         84.05         7.25 o
 -12  -5   3          0.03          2.88         2.94 o
 -11  -5   3        197.83        188.59        10.96 o
 -10  -5   3         92.19         97.77         4.01 o
  -9  -5   3       1618.15       1672.99        23.48 o
  -8  -5   3         34.38         38.70         2.66 o
  -7  -5   3        176.61        192.08         5.26 o
  -6  -5   3        552.00        570.07        11.77 o
  -5  -5   3        607.04        528.97         8.65 o
  -4  -5   3        470.39        496.76         8.37 o
  -3  -5   3       4795.47       4615.21        61.69 o
  -2  -5   3        988.58        938.29        26.34 o
  -1  -5   3        582.20        581.70        15.41 o
   0  -5   3       7368.57       7285.35       116.17 o
   1  -5   3        744.46        752.94        12.43 o
   2  -5   3       5402.69       5594.99        77.67 o
   3  -5   3         40.65         57.34         3.25 o
   4  -5   3         19.87         45.69         2.24 o
   5  -5   3       2128.37       2089.56        38.12 o
   6  -5   3       1165.96       1173.10        19.41 o
   7  -5   3         14.76         16.57         2.51 o
   8  -5   3        475.80        472.83        21.40 o
   9  -5   3        381.92        401.08        12.21 o
  10  -5   3        211.24        224.54        10.49 o
  11  -5   3         47.82         40.22         5.41 o
  12  -5   3         13.52         12.19         5.76 o
 -14  -4   3          8.06          8.79         5.61 o
 -13  -4   3          4.61          7.88         3.11 o
 -12  -4   3        521.06        540.08        14.64 o
 -11  -4   3          8.39          9.44         2.40 o
 -10  -4   3         79.19         83.27         4.27 o
  -9  -4   3          7.71          6.98         1.84 o
  -8  -4   3        327.34        330.67         6.96 o
  -7  -4   3       1917.43       2049.38        24.61 o
  -6  -4   3       1847.45       1755.92        21.23 o
  -5  -4   3        286.09        390.65         6.91 o
  -4  -4   3        624.82        591.61         9.85 o
  -3  -4   3         89.34         74.33         3.75 o
  -2  -4   3       3573.18       3320.25        53.99 o
  -1  -4   3       8782.65       8430.29       127.01 o
   0  -4   3        161.30        176.51         3.79 o
   1  -4   3        170.88        177.04         7.84 o
   2  -4   3        515.17        460.90        14.96 o
   3  -4   3       7812.57       8306.77       107.41 o
   4  -4   3        450.84        497.50        11.77 o
   5  -4   3       3114.03       3058.80        40.08 o
   6  -4   3        135.45        154.74         5.90 o
   7  -4   3         26.44         22.92         3.13 o
   8  -4   3         27.60         31.05         3.43 o
   9  -4   3          3.18          4.68         2.82 o
  10  -4   3         22.90         18.06         3.50 o
  11  -4   3        496.63        505.07        16.77 o
  12  -4   3         16.89         15.29         6.94 o
  13  -4   3         38.21         31.47         6.43 o
 -14  -3   3          3.06         -0.96         5.39 o
 -13  -3   3        113.44        110.00         6.36 o
 -12  -3   3        194.07        193.83         8.87 o
 -11  -3   3        106.75        106.62         5.08 o
 -10  -3   3         54.89         65.07         4.32 o
  -9  -3   3        293.02        264.04         6.73 o
  -8  -3   3         16.79         17.97         1.88 o
  -7  -3   3        159.13        197.54         4.88 o
  -6  -3   3        840.99        824.55        11.72 o
  -5  -3   3       7259.70       7460.13        89.30 o
  -4  -3   3       1528.92       1439.57        19.90 o
  -3  -3   3        384.75        376.60         7.15 o
  -2  -3   3       9248.66       8849.29       138.86 o
  -1  -3   3       2829.50       2717.01        38.13 o
   0  -3   3        320.04        276.48        10.72 o
   1  -3   3       3966.53       3711.40       106.16 o
   2  -3   3       2067.57       2043.51        35.02 o
   3  -3   3         27.53         41.65         2.04 o
   4  -3   3        357.09        328.94         7.99 o
   5  -3   3         44.12         56.93         3.76 o
   6  -3   3         10.38         10.27         1.54 o
   7  -3   3        163.16        178.70         5.63 o
   8  -3   3        121.79        105.97         6.40 o
   9  -3   3          0.26          4.82         2.87 o
  10  -3   3        428.07        412.10        11.08 o
  11  -3   3         55.22         54.59         4.72 o
  12  -3   3         12.77         10.90         4.27 o
  13  -3   3         20.40         22.16         6.20 o
 -15  -2   3         10.35          7.39         5.84 o
 -14  -2   3         28.66         19.68         4.53 o
 -13  -2   3         38.57         26.48         6.77 o
 -12  -2   3          8.40          6.56         3.20 o
 -11  -2   3        103.98        107.61         5.42 o
 -10  -2   3          2.78         -1.31         2.66 o
  -9  -2   3        369.21        362.22         8.97 o
  -8  -2   3       4142.80       4140.96        58.46 o
  -7  -2   3       1974.18       1994.69        23.51 o
  -6  -2   3       2376.61       2464.98        27.01 o
  -5  -2   3          7.84         19.46         1.78 o
  -4  -2   3       2353.92       2100.81        26.22 o
  -3  -2   3         26.13         30.33         1.26 o
  -2  -2   3        656.33        569.21         8.91 o
  -1  -2   3      12452.59      11452.14       218.36 o
   0  -2   3        188.23        227.40        12.93 o
   1  -2   3       4728.84       4363.21       116.05 o
   2  -2   3         87.89         87.26         9.26 o
   3  -2   3       3452.17       3347.93        77.65 o
   4  -2   3        689.14        664.36        17.51 o
   5  -2   3       2917.22       2981.61        38.97 o
   6  -2   3       1039.39       1069.97        16.39 o
   7  -2   3        372.30        395.38        11.72 o
   8  -2   3        153.43        162.21         6.01 o
   9  -2   3       1187.71       1200.10        21.89 o
  10  -2   3          0.19          0.86         2.29 o
  11  -2   3        105.62        125.11         6.71 o
  12  -2   3         90.96         89.67        21.05 o
  13  -2   3         99.35        107.20         8.25 o
 -15  -1   3         74.78         86.94        10.27 o
 -14  -1   3        235.30        251.35        13.24 o
 -13  -1   3        256.11        254.34        10.82 o
 -12  -1   3         93.32         93.07         7.09 o
 -11  -1   3        842.69        831.52        19.92 o
 -10  -1   3       1005.25       1071.27        22.08 o
  -9  -1   3       1351.69       1371.28        24.44 o
  -8  -1   3        273.85        331.71         6.70 o
  -7  -1   3       7038.02       7048.73        72.04 o
  -6  -1   3       1292.46       1477.08        20.79 o
  -5  -1   3       8179.90       8238.59       113.33 o
  -4  -1   3       1372.04       1290.18        18.48 o
  -3  -1   3        705.62        748.39        13.23 o
  -2  -1   3         31.93         38.51         1.72 o
  -1  -1   3      75876.74      66960.73      1033.65 o
   0  -1   3       1795.06       1856.72        38.88 o
   1  -1   3      10504.54       9826.04       284.46 o
   2  -1   3        407.60        398.20         9.62 o
   3  -1   3       3154.53       2989.36        72.63 o
   4  -1   3       1544.44       1497.50        29.04 o
   5  -1   3          0.06          3.89         1.66 o
   6  -1   3       1635.64       1674.19        26.48 o
   7  -1   3        583.85        623.60        16.36 o
   8  -1   3        416.31        425.77        10.10 o
   9  -1   3        184.67        193.95         6.11 o
  10  -1   3        372.27        418.09         9.40 o
  11  -1   3        671.99        643.58        18.22 o
  12  -1   3         17.44         13.24         5.06 o
  13  -1   3        181.08        206.45        16.55 o
 -15   0   3        136.11        137.02        13.22 o
 -14   0   3         25.90         20.47         4.96 o
 -13   0   3         33.27         27.75         4.68 o
 -12   0   3       1525.23       1573.25        51.31 o
 -11   0   3        290.34        345.18        12.17 o
 -10   0   3        783.22        795.49        17.15 o
  -9   0   3       1263.39       1282.02        36.56 o
  -8   0   3        693.09        690.96        11.56 o
  -7   0   3         11.86         15.50         1.43 o
  -6   0   3       2891.51       3028.61        40.17 o
  -5   0   3       8514.95       7989.78        98.08 o
  -4   0   3        375.52        390.98         7.21 o
  -3   0   3         90.41         86.71         3.10 o
  -2   0   3        410.08        423.87         7.34 o
  -1   0   3        869.37        942.87        15.62 o
   0   0   3       2635.44       2333.29        75.94 o
   1   0   3       1052.34        996.71        30.64 o
   2   0   3       1036.56        889.64        20.05 o
   3   0   3        168.41        174.25         5.52 o
   4   0   3        313.36        292.70         8.73 o
   5   0   3        491.35        435.08         8.78 o
   6   0   3         16.94         19.03         2.21 o
   7   0   3       5247.72       5464.33        83.76 o
   8   0   3         65.31         76.28         4.19 o
   9   0   3        148.44        150.76         5.78 o
  10   0   3        123.82        132.14         6.67 o
  11   0   3        138.14        142.61        10.28 o
  12   0   3        175.52        207.56        20.02 o
  13   0   3         84.32         93.95        11.45 o
 -15   1   3          9.87         10.12         5.76 o
 -14   1   3          0.17         -3.29         4.37 o
 -13   1   3        175.42        200.93        10.60 o
 -12   1   3         10.10         16.47         3.48 o
 -11   1   3       1490.01       1507.54        35.01 o
 -10   1   3         82.97         77.04         4.43 o
  -9   1   3         94.35        115.68         4.82 o
  -8   1   3        669.77        668.17        11.49 o
  -7   1   3          2.75          3.00         1.11 o
  -6   1   3        387.60        348.03         6.58 o
  -5   1   3       7425.76       7280.69       100.54 o
  -4   1   3        112.66         99.12         3.62 o
  -3   1   3        447.32        363.46         6.16 o
  -2   1   3       6413.81       5601.78       124.55 o
  -1   1   3        180.71        176.73         4.13 o
   0   1   3       1927.77       1705.68        29.85 o
   1   1   3       6676.51       6038.24       164.07 o
   2   1   3       4848.68       4814.31        90.68 o
   3   1   3       5921.13       5722.26       157.96 o
   4   1   3      10051.86       9793.72       155.10 o
   5   1   3       3169.00       3294.63        47.48 o
   6   1   3        420.50        415.96         8.00 o
   7   1   3        121.42        156.28         5.54 o
   8   1   3       1932.81       2029.73        30.56 o
   9   1   3        154.06        138.61         6.19 o
  10   1   3         22.76         23.30         3.89 o
  11   1   3        542.72        559.96        19.32 o
  12   1   3        112.61        111.81         7.10 o
  13   1   3         15.17         20.38         4.14 o
 -15   2   3          0.35          7.53         5.69 o
 -14   2   3         47.96         64.97         7.66 o
 -13   2   3         46.17         31.01         5.46 o
 -12   2   3        897.66        891.63        24.08 o
 -11   2   3        300.54        302.45         9.44 o
 -10   2   3        335.46        364.99        10.38 o
  -9   2   3        107.90         94.02         4.12 o
  -8   2   3       2835.37       2831.79        59.95 o
  -7   2   3        241.63        217.92         4.21 o
  -6   2   3       2750.27       2700.37        35.57 o
  -5   2   3       4008.81       3895.16        46.95 o
  -4   2   3       1253.22       1237.82        18.60 o
  -3   2   3       2562.22       2413.64        43.14 o
  -2   2   3         18.29         30.63         4.36 o
  -1   2   3          0.74          5.66         1.07 o
   0   2   3      24729.91      22907.28       328.42 o
   1   2   3      33422.06      31244.36       483.17 o
   2   2   3       2251.32       2185.70        46.57 o
   3   2   3        336.65        398.05        23.89 o
   4   2   3       8582.26       8422.09       123.74 o
   5   2   3       2037.38       1946.14        26.62 o
   6   2   3        190.15        165.82         5.47 o
   7   2   3       2130.78       2081.33        32.84 o
   8   2   3        842.85        861.05        21.35 o
   9   2   3          8.24          4.46         2.25 o
  10   2   3        703.03        742.68        18.71 o
  11   2   3        248.55        248.15        13.85 o
  12   2   3         14.22         10.89         3.70 o
  13   2   3          1.44          0.68         3.41 o
 -14   3   3        177.43        161.61        15.36 o
 -13   3   3         38.40         29.84         5.82 o
 -12   3   3         11.40         10.14         4.24 o
 -11   3   3         34.66         36.34         4.11 o
 -10   3   3         13.17         22.05         3.17 o
  -9   3   3        328.38        315.16        11.93 o
  -8   3   3         24.55         23.70         2.66 o
  -7   3   3         17.36         18.91         1.89 o
  -6   3   3       1208.56       1113.81        20.21 o
  -5   3   3        216.21        239.68         5.11 o
  -4   3   3       4076.71       4072.18        65.15 o
  -3   3   3        135.55        137.64         4.53 o
  -2   3   3       1709.65       1746.65        35.63 o
  -1   3   3          1.54          1.99         1.06 o
   0   3   3       1057.78        953.27        14.75 o
   1   3   3      16262.79      15179.33       236.78 o
   2   3   3        478.02        549.82        12.26 o
   3   3   3       1338.10       1323.84        20.58 o
   4   3   3        419.87        437.91         8.77 o
   5   3   3         41.51         51.40         2.33 o
   6   3   3        709.04        732.65        11.51 o
   7   3   3       1182.13       1238.35        19.69 o
   8   3   3          5.11          7.18         2.61 o
   9   3   3        111.57        114.62         5.49 o
  10   3   3        301.10        320.92        10.22 o
  11   3   3         45.44         46.78         5.48 o
  12   3   3        307.25        283.30        13.19 o
  13   3   3        899.93        969.38        33.95 o
 -14   4   3         69.59         63.67         7.39 o
 -13   4   3         42.33         40.04         5.96 o
 -12   4   3         18.16         25.86         5.88 o
 -11   4   3         67.18         72.30         8.93 o
 -10   4   3        245.33        263.50         9.45 o
  -9   4   3         59.22         46.32         4.05 o
  -8   4   3        585.70        606.34        12.54 o
  -7   4   3        232.32        236.23         5.98 o
  -6   4   3        101.61         87.75         3.38 o
  -5   4   3       4523.53       4414.34        73.88 o
  -4   4   3       6888.26       7106.09        83.79 o
  -3   4   3        387.89        340.68         7.20 o
  -2   4   3       3567.96       3340.51        78.91 o
  -1   4   3        337.22        274.34         5.35 o
   0   4   3       6747.81       6177.47        98.10 o
   1   4   3       1327.54       1211.44        23.77 o
   2   4   3       4184.36       4597.77        74.47 o
   3   4   3       3967.87       3931.86        52.88 o
   4   4   3        841.15        757.25        18.29 o
   5   4   3        416.56        392.81         8.67 o
   6   4   3         74.61         69.75         3.42 o
   7   4   3        655.75        715.66        13.28 o
   8   4   3         65.72         76.59         5.28 o
   9   4   3        520.00        521.95        13.14 o
  10   4   3         67.47         55.88         4.45 o
  11   4   3          3.91          2.30         2.71 o
  12   4   3        134.55        141.38         8.52 o
  13   4   3         80.71         84.81        21.20 o
 -14   5   3        199.00        222.18        14.55 o
 -13   5   3         48.52         40.18         5.92 o
 -12   5   3          0.19          4.33         5.04 o
 -11   5   3         15.52         20.41         3.84 o
 -10   5   3         22.41         22.46         3.39 o
  -9   5   3       1726.18       1857.75        36.02 o
  -8   5   3       2069.57       2188.23        34.96 o
  -7   5   3       4551.49       4660.22        68.45 o
  -6   5   3       3018.59       2997.37        37.99 o
  -5   5   3       1166.52       1370.93        19.85 o
  -4   5   3         23.28         24.80         2.02 o
  -3   5   3        309.19        383.29         7.28 o
  -2   5   3       4783.41       4832.31        63.76 o
  -1   5   3        959.99        941.45        12.96 o
   0   5   3       1276.84       1249.44        16.54 o
   1   5   3         79.16         56.67         2.61 o
   2   5   3       1455.94       1664.56        26.17 o
   3   5   3       2066.31       2165.07        31.01 o
   4   5   3        882.78        809.26        12.26 o
   5   5   3       1263.68       1248.93        17.75 o
   6   5   3         61.87         64.89         3.05 o
   7   5   3        201.91        208.11         6.11 o
   8   5   3         38.22         32.33         3.78 o
   9   5   3         88.76         88.77         5.45 o
  10   5   3        480.34        479.37        12.70 o
  11   5   3        483.19        472.90        12.09 o
  12   5   3        392.19        361.82        14.02 o
  13   5   3         10.92         11.74         4.73 o
 -14   6   3         53.86         54.88         6.35 o
 -13   6   3          0.80          1.59         3.19 o
 -12   6   3        212.57        225.08        12.21 o
 -11   6   3        320.82        310.46        21.57 o
 -10   6   3          2.42          1.68         2.85 o
  -9   6   3        143.94        135.51         6.48 o
  -8   6   3        476.27        505.22        14.47 o
  -7   6   3        225.43        226.93         7.12 o
  -6   6   3        588.43        593.73        11.53 o
  -5   6   3       2392.35       2334.82        33.75 o
  -4   6   3       6009.18       6193.71        71.02 o
  -3   6   3        342.20        381.72         8.61 o
  -2   6   3        107.21         80.61         2.66 o
  -1   6   3        423.02        440.66        10.67 o
   0   6   3        330.24        353.35         6.22 o
   1   6   3          0.61          3.09         1.32 o
   2   6   3         14.67         19.31         1.70 o
   3   6   3       1282.55       1146.00        16.04 o
   4   6   3        516.44        536.38        12.69 o
   5   6   3        918.01        972.88        13.75 o
   6   6   3       1472.67       1513.69        21.60 o
   7   6   3        279.48        281.51         7.13 o
   8   6   3         33.74         38.26         3.35 o
   9   6   3        105.77        103.88         5.57 o
  10   6   3         39.63         30.70         3.15 o
  11   6   3        302.58        282.11        10.98 o
  12   6   3         67.66         66.36         6.46 o
 -13   7   3         98.81        108.05         8.18 o
 -12   7   3         62.83         68.23         6.26 o
 -11   7   3        192.76        174.43         8.62 o
 -10   7   3         62.92         55.53         5.02 o
  -9   7   3          0.15         -1.83         3.15 o
  -8   7   3        223.33        247.53         8.47 o
  -7   7   3       1554.47       1556.93        26.24 o
  -6   7   3        260.47        234.34         6.67 o
  -5   7   3       1111.66       1121.96        21.78 o
  -4   7   3        360.16        379.47         7.59 o
  -3   7   3         75.15         51.03         2.77 o
  -2   7   3         91.41         96.62         3.15 o
  -1   7   3        670.69        690.30        10.50 o
   0   7   3        785.64        742.81         9.83 o
   1   7   3        407.61        432.26         7.14 o
   2   7   3       2626.74       2528.33        31.03 o
   3   7   3          7.30         12.00         1.70 o
   4   7   3         95.50         89.90         3.74 o
   5   7   3       1443.28       1418.17        25.60 o
   6   7   3         34.53         39.51         2.94 o
   7   7   3          5.67          8.66         2.32 o
   8   7   3       3129.51       3172.42        46.99 o
   9   7   3          2.04          1.46         2.97 o
  10   7   3         12.49         16.53         2.63 o
  11   7   3          9.02          5.19         2.15 o
  12   7   3          0.16         -4.21         4.51 o
 -13   8   3         10.89         15.04         3.41 o
 -12   8   3          0.08          4.74         8.83 o
 -11   8   3         32.87         39.87         9.15 o
 -10   8   3          0.32          1.96         3.92 o
  -9   8   3        108.12        141.94         7.28 o
  -8   8   3        214.26        169.40         9.39 o
  -7   8   3       1624.50       1621.10        27.83 o
  -6   8   3       1300.00       1249.15        22.43 o
  -5   8   3         27.02         21.37         2.48 o
  -4   8   3        752.25        725.61        15.96 o
  -3   8   3        366.17        366.14         7.61 o
  -2   8   3        382.56        420.12         7.91 o
  -1   8   3        837.06        851.95        12.79 o
   0   8   3         44.32         57.41         2.61 o
   1   8   3       1323.99       1237.18        15.32 o
   2   8   3        226.84        237.24         5.35 o
   3   8   3         46.79         68.10         3.11 o
   4   8   3          0.16          1.41         1.80 o
   5   8   3        337.36        372.46         7.64 o
   6   8   3         38.72         33.36         2.83 o
   7   8   3          5.24         11.57         2.92 o
   8   8   3          1.27         -0.93         2.66 o
   9   8   3        932.71        983.45        29.48 o
  10   8   3        185.12        176.78         6.63 o
  11   8   3          0.28         -0.23         2.20 o
 -12   9   3         21.23         16.69         6.43 o
 -11   9   3          8.97          7.45         3.35 o
 -10   9   3          3.12          0.25         3.27 o
  -9   9   3         39.59         25.73         4.88 o
  -8   9   3        716.66        654.21        16.59 o
  -7   9   3        217.27        230.51         7.49 o
  -6   9   3          6.56          5.12         2.11 o
  -5   9   3          1.42          3.16         2.03 o
  -4   9   3       3057.59       3105.40        44.58 o
  -3   9   3        593.56        580.28        11.90 o
  -2   9   3          0.12         -0.27         1.58 o
  -1   9   3          0.15          3.21         1.71 o
   0   9   3         36.26         51.66         2.99 o
   1   9   3        193.50        173.59         4.60 o
   2   9   3        552.04        528.81         9.22 o
   3   9   3        825.27        857.62        14.38 o
   4   9   3         75.13         84.55         3.62 o
   5   9   3          7.37          8.13         2.31 o
   6   9   3        222.52        208.41         7.63 o
   7   9   3         59.74         57.55         4.57 o
   8   9   3         11.69         14.28         2.94 o
   9   9   3        172.32        171.99         8.09 o
  10   9   3        110.25        107.31         5.47 o
  11   9   3          6.65          5.39         3.84 o
 -12  10   3        214.15        196.01         9.74 o
 -11  10   3          0.06          1.47         2.30 o
 -10  10   3         48.90         46.82         5.99 o
  -9  10   3         75.50         73.30         5.25 o
  -8  10   3       1484.41       1481.07        35.83 o
  -7  10   3        358.95        336.71         8.76 o
  -6  10   3          3.79          4.95         2.24 o
  -5  10   3          5.00          5.55         2.17 o
  -4  10   3        115.93        122.45         4.59 o
  -3  10   3        991.74       1070.79        20.06 o
  -2  10   3        435.60        476.07         9.69 o
  -1  10   3         93.90         96.16         5.21 o
   0  10   3          1.32          4.17         1.88 o
   1  10   3         36.98         39.11         2.92 o
   2  10   3        209.21        203.33         6.53 o
   3  10   3        164.22        174.87         6.17 o
   4  10   3        249.85        233.28         6.73 o
   5  10   3         71.30         80.34         4.12 o
   6  10   3        177.95        165.65         6.43 o
   7  10   3        247.21        250.27         9.10 o
   8  10   3         79.45         67.70         5.31 o
   9  10   3        262.51        257.41         8.26 o
  10  10   3         58.95         66.92        10.05 o
 -11  11   3          3.87          7.23         2.59 o
 -10  11   3          0.36          0.77         2.12 o
  -9  11   3         54.89         56.90         4.65 o
  -8  11   3         97.42         91.75         4.98 o
  -7  11   3         47.56         52.05         3.74 o
  -6  11   3         49.71         54.38         3.52 o
  -5  11   3        405.91        423.26        10.06 o
  -4  11   3        141.32        147.96         6.71 o
  -3  11   3        706.04        722.36        17.97 o
  -2  11   3         24.31         20.87         3.35 o
  -1  11   3       2525.14       2533.56        42.56 o
   0  11   3        698.52        712.71        13.62 o
   1  11   3         41.12         45.29         3.38 o
   2  11   3          4.62          4.46         2.77 o
   3  11   3        245.40        253.63         8.26 o
   4  11   3         78.21         72.54         4.16 o
   5  11   3        810.31        862.74        24.33 o
   6  11   3         36.48         54.21         6.10 o
   7  11   3        114.49        101.99         5.97 o
   8  11   3        450.23        414.01        11.73 o
   9  11   3        155.32        125.91         7.18 o
 -10  12   3        162.44        148.96        17.95 o
  -9  12   3         36.27         33.52         3.01 o
  -8  12   3         17.94         20.30         3.24 o
  -7  12   3         15.25         17.79         2.90 o
  -6  12   3          1.06          0.71         2.45 o
  -5  12   3         21.91         34.98         3.66 o
  -4  12   3        735.05        732.05        18.16 o
  -3  12   3         77.97         81.49         4.30 o
  -2  12   3       1719.84       1720.60        36.67 o
  -1  12   3       1357.71       1433.95        28.86 o
   0  12   3         65.93         71.53         4.92 o
   1  12   3        654.42        637.91        15.62 o
   2  12   3          0.34          2.91         2.74 o
   3  12   3          1.57          4.46         2.46 o
   4  12   3          8.35          3.35         2.38 o
   5  12   3        315.46        301.46         9.36 o
   6  12   3         17.36         29.48         4.59 o
   7  12   3        278.92        237.11        11.38 o
   8  12   3         35.40         33.65         5.13 o
  -9  13   3         63.29         73.27         9.01 o
  -8  13   3        201.96        199.08        10.78 o
  -7  13   3         20.33         25.05         2.79 o
  -6  13   3        165.94        163.85         5.91 o
  -5  13   3         85.83         77.33         3.60 o
  -4  13   3        110.95        103.04         5.94 o
  -3  13   3        266.58        307.16        10.78 o
  -2  13   3       1516.98       1569.43        33.64 o
  -1  13   3        317.39        313.95        11.09 o
   0  13   3        103.65        121.37         7.41 o
   1  13   3         64.22         71.68         5.24 o
   2  13   3          0.64          1.42         2.30 o
   3  13   3        370.59        353.78         9.35 o
   4  13   3        107.24        127.83         5.15 o
   5  13   3        144.05        146.98         7.11 o
   6  13   3        123.34        123.68         7.01 o
   7  13   3        259.10        260.13        13.26 o
  -7  14   3          5.58          6.94         2.72 o
  -6  14   3          0.03          1.69         1.90 o
  -5  14   3         53.28         64.25         4.64 o
  -4  14   3        239.41        207.53        10.17 o
  -3  14   3         51.04         40.15         3.71 o
  -2  14   3        125.87        135.67         6.46 o
  -1  14   3        482.11        441.13        14.76 o
   0  14   3        517.15        534.46        14.48 o
   1  14   3        129.87        125.41         6.72 o
   2  14   3          0.24          1.93         2.55 o
   3  14   3         74.18         84.32         5.26 o
   4  14   3         57.52         62.19         4.74 o
   5  14   3        185.30        193.69         8.65 o
  -5  15   3        236.31        237.72        11.82 o
  -4  15   3        196.84        181.19         8.45 o
  -3  15   3          2.57         -1.53         3.15 o
  -2  15   3         70.07         85.89         7.61 o
  -1  15   3        209.83        185.96         9.70 o
   0  15   3        121.01        126.18         7.47 o
   1  15   3        252.43        267.78        11.06 o
   2  15   3        483.48        523.05        25.42 o
   3  15   3         34.08         40.18         7.16 o
  -1 -16   4         80.33         67.22         6.94 o
   0 -16   4         64.39         56.79         4.65 o
   1 -16   4         14.73          6.60         2.32 o
  -6 -15   4          1.60          1.26         3.62 o
  -5 -15   4          0.28         -1.92         2.72 o
  -4 -15   4        122.28        118.16         5.84 o
  -3 -15   4        454.12        444.57        13.37 o
  -2 -15   4          4.56          8.27         2.62 o
  -1 -15   4        119.21        119.14         7.17 o
   0 -15   4         61.47         55.57         4.57 o
   1 -15   4        138.93        132.34         4.98 o
   2 -15   4         57.49         64.32         6.14 o
   3 -15   4        100.77        103.16         6.74 o
   4 -15   4        354.81        335.12        18.39 o
  -7 -14   4         14.99         16.92         2.37 o
  -6 -14   4         27.51         26.80         2.70 o
  -5 -14   4          3.57          1.03         2.25 o
  -4 -14   4          0.17          1.84         2.72 o
  -3 -14   4         41.32         36.37         3.80 o
  -2 -14   4        219.28        256.93         9.37 o
  -1 -14   4         23.43         26.73         3.14 o
   0 -14   4         41.42         40.81         3.62 o
   1 -14   4        134.32        135.80         5.52 o
   2 -14   4        276.98        283.34         8.28 o
   3 -14   4        289.34        265.81         8.45 o
   4 -14   4         54.11         69.52         4.42 o
   5 -14   4          5.62          3.02         1.94 o
   6 -14   4         10.82         12.48         3.84 o
  -9 -13   4          1.57          0.77         2.73 o
  -8 -13   4          6.31          6.28         2.13 o
  -7 -13   4         71.79         76.77         7.16 o
  -6 -13   4         27.43         26.75         4.51 o
  -5 -13   4        388.64        386.81        13.88 o
  -4 -13   4        141.13        160.59         8.86 o
  -3 -13   4          2.95          6.89         3.33 o
  -2 -13   4         24.99         31.55         3.46 o
  -1 -13   4         74.20         85.72         5.34 o
   0 -13   4        108.76        124.87         5.56 o
   1 -13   4          0.01          0.24         2.08 o
   2 -13   4          5.12          7.38         2.37 o
   3 -13   4        762.09        768.02        17.21 o
   4 -13   4        706.11        698.78        14.93 o
   5 -13   4          2.27          3.90         1.93 o
   6 -13   4         79.40         74.76         5.25 o
   7 -13   4        189.70        205.73        24.74 o
 -10 -12   4         18.25         14.74         3.60 o
  -9 -12   4          5.93          5.91         2.33 o
  -8 -12   4        110.59        105.55         5.28 o
  -7 -12   4         18.42         15.72         3.77 o
  -6 -12   4         70.22         74.11         6.19 o
  -5 -12   4         20.36         14.59         3.25 o
  -4 -12   4        515.87        566.86        15.55 o
  -3 -12   4        124.97        138.18         8.00 o
  -2 -12   4        591.07        586.65        21.55 o
  -1 -12   4       2265.91       2337.95        37.68 o
   0 -12   4        307.64        280.60         8.15 o
   1 -12   4        256.38        283.81         9.10 o
   2 -12   4         24.81         19.96         2.93 o
   3 -12   4        191.34        161.43         6.56 o
   4 -12   4         61.44         67.19         4.72 o
   5 -12   4         12.23          7.82         2.58 o
   6 -12   4          7.06          7.37         2.94 o
   7 -12   4          2.24          5.78         2.29 o
   8 -12   4         81.45         86.75         6.66 o
 -11 -11   4          1.55          1.40         3.55 o
 -10 -11   4         24.36         21.06         2.57 o
  -9 -11   4        204.60        178.68         6.12 o
  -8 -11   4         57.84         47.80         3.64 o
  -7 -11   4         73.84         63.81         4.67 o
  -6 -11   4          3.89          1.01         3.08 o
  -5 -11   4          0.57          2.20         2.91 o
  -4 -11   4          0.01          1.42         2.86 o
  -3 -11   4        332.72        335.68        13.44 o
  -2 -11   4        232.98        292.34        10.80 o
  -1 -11   4         31.31         38.27         4.87 o
   0 -11   4       2273.27       2354.21        35.78 o
   1 -11   4         36.15         27.82         3.04 o
   2 -11   4        439.60        416.75        11.46 o
   3 -11   4         28.83         31.47         4.24 o
   4 -11   4         12.04          7.21         2.68 o
   5 -11   4         49.60         41.84         3.88 o
   6 -11   4          5.16         11.96         3.23 o
   7 -11   4        108.47        106.77         7.75 o
   8 -11   4         75.98         63.88         4.45 o
   9 -11   4         66.06         59.02         7.76 o
 -11 -10   4          8.39         12.29         2.27 o
 -10 -10   4          4.73          4.81         2.11 o
  -9 -10   4         51.58         54.32         3.49 o
  -8 -10   4         74.57         67.39         3.77 o
  -7 -10   4         19.21         24.30         3.19 o
  -6 -10   4        190.56        206.26         7.21 o
  -5 -10   4        146.54        160.02         6.14 o
  -4 -10   4        317.54        307.79         8.38 o
  -3 -10   4         15.10         20.35         3.22 o
  -2 -10   4        971.19        979.86        18.55 o
  -1 -10   4       1481.40       1532.07        29.16 o
   0 -10   4        592.27        633.61        12.21 o
   1 -10   4        315.86        305.05         9.65 o
   2 -10   4        130.86        117.42         5.42 o
   3 -10   4        658.89        656.28        20.48 o
   4 -10   4       1118.73       1109.45        26.08 o
   5 -10   4        347.03        337.43         8.97 o
   6 -10   4         31.66         29.89         4.35 o
   7 -10   4         74.97         68.27         4.25 o
   8 -10   4         41.94         42.88         4.89 o
   9 -10   4         40.90         27.85         6.57 o
  10 -10   4         21.93         14.33         4.28 o
 -12  -9   4         15.89         15.48         2.63 o
 -11  -9   4        142.65        119.33         5.16 o
 -10  -9   4        636.54        599.17        14.82 o
  -9  -9   4        145.56        153.79         5.07 o
  -8  -9   4        430.49        416.80        10.10 o
  -7  -9   4         75.09         80.55         4.08 o
  -6  -9   4         22.91         25.78         2.62 o
  -5  -9   4        120.95        114.87         5.76 o
  -4  -9   4          1.31          1.19         1.96 o
  -3  -9   4        148.38        168.01         5.93 o
  -2  -9   4          0.03          2.75         1.96 o
  -1  -9   4        103.11         92.62         4.58 o
   0  -9   4        211.00        227.16         7.65 o
   1  -9   4        219.41        240.22         6.36 o
   2  -9   4        310.83        293.41        10.63 o
   3  -9   4         78.79         80.20         4.68 o
   4  -9   4          3.46          4.14         2.48 o
   5  -9   4        111.23        105.28         5.56 o
   6  -9   4        604.79        559.03        11.53 o
   7  -9   4          2.57          7.45         2.66 o
   8  -9   4        212.50        191.46         8.02 o
   9  -9   4          2.16          5.50         2.48 o
  10  -9   4          0.59         -1.63         4.28 o
  11  -9   4         58.99         55.40         6.57 o
 -13  -8   4        285.59        232.97        15.29 o
 -12  -8   4          4.07          2.21         2.30 o
 -11  -8   4        110.10         99.57         4.76 o
 -10  -8   4        141.75        139.51         4.63 o
  -9  -8   4         94.83         93.25         4.50 o
  -8  -8   4         78.83         87.64         4.00 o
  -7  -8   4        330.02        314.62         7.85 o
  -6  -8   4        341.60        347.14         7.55 o
  -5  -8   4        175.69        176.73         5.02 o
  -4  -8   4        255.62        291.91         6.30 o
  -3  -8   4       2342.33       2359.99        36.46 o
  -2  -8   4       3118.81       3215.36        39.42 o
  -1  -8   4        270.35        215.48         5.80 o
   0  -8   4       1797.75       1603.92        26.72 o
   1  -8   4       5301.38       5503.21        74.84 o
   2  -8   4        429.24        418.03         9.14 o
   3  -8   4        198.15        203.44        14.89 o
   4  -8   4        534.03        548.28        14.43 o
   5  -8   4       1185.53       1139.24        26.86 o
   6  -8   4       1133.91       1096.86        20.78 o
   7  -8   4        882.89        961.51        18.89 o
   8  -8   4        991.76        996.83        37.48 o
   9  -8   4        575.08        575.79        17.36 o
  10  -8   4         81.39         75.61         7.21 o
  11  -8   4         47.95         44.61         6.87 o
 -13  -7   4          2.14          2.65         3.14 o
 -12  -7   4         44.45         33.05         3.15 o
 -11  -7   4         45.18         45.44         3.65 o
 -10  -7   4        486.52        465.28        11.25 o
  -9  -7   4        983.90        974.84        16.05 o
  -8  -7   4        371.55        399.00         8.81 o
  -7  -7   4       1015.97       1021.48        15.89 o
  -6  -7   4        386.66        425.66         7.77 o
  -5  -7   4       2176.19       2217.47        26.97 o
  -4  -7   4       1136.62       1096.82        19.10 o
  -3  -7   4        816.66        871.38        15.30 o
  -2  -7   4        284.94        304.00         6.53 o
  -1  -7   4          1.74          6.59         1.45 o
   0  -7   4          6.14          7.64         2.34 o
   1  -7   4         70.77         71.61         3.15 o
   2  -7   4         72.70         89.72         4.46 o
   3  -7   4        316.80        307.32         7.57 o
   4  -7   4        924.28        922.00        17.32 o
   5  -7   4        434.33        461.82        20.56 o
   6  -7   4        821.86        772.13        15.92 o
   7  -7   4        823.86        805.52        19.02 o
   8  -7   4          3.24          2.19         3.00 o
   9  -7   4        152.88        148.62         8.06 o
  10  -7   4        145.70        144.85         6.56 o
  11  -7   4         70.22         53.81         5.97 o
 -14  -6   4         64.93         53.70         7.24 o
 -13  -6   4         42.23         44.51         5.91 o
 -12  -6   4         10.03         10.56         2.69 o
 -11  -6   4        223.97        238.90         7.61 o
 -10  -6   4        691.75        660.24        13.42 o
  -9  -6   4          0.41          2.57         2.06 o
  -8  -6   4        335.18        327.53         8.04 o
  -7  -6   4        650.52        705.11        12.44 o
  -6  -6   4         47.90         45.69         2.69 o
  -5  -6   4        762.27        735.71        11.63 o
  -4  -6   4        644.06        758.16        10.94 o
  -3  -6   4         23.96         40.60         2.30 o
  -2  -6   4       2586.95       2781.54        32.37 o
  -1  -6   4        716.39        741.67        11.23 o
   0  -6   4       1875.75       1946.90        32.49 o
   1  -6   4         10.51         20.59         1.90 o
   2  -6   4          2.18          5.25         1.60 o
   3  -6   4        545.98        544.61        10.57 o
   4  -6   4         38.63         46.22         2.87 o
   5  -6   4        391.31        366.45        15.47 o
   6  -6   4       1076.22       1056.61        22.55 o
   7  -6   4         56.79         59.52         7.80 o
   8  -6   4        922.46        892.02        22.63 o
   9  -6   4         50.00         51.85         7.40 o
  10  -6   4         96.23        106.00        10.71 o
  11  -6   4         35.89         41.26         7.05 o
  12  -6   4          3.96          5.84         3.84 o
 -14  -5   4          2.47         11.60         5.10 o
 -13  -5   4         27.98         25.49         6.88 o
 -12  -5   4         83.93         78.45         4.83 o
 -11  -5   4        204.18        197.56         9.36 o
 -10  -5   4         56.02         50.94         3.84 o
  -9  -5   4        177.26        189.65         6.08 o
  -8  -5   4          0.01          2.49         1.70 o
  -7  -5   4        932.90        962.23        17.81 o
  -6  -5   4       3148.09       3318.97        39.25 o
  -5  -5   4         44.69         57.55         2.98 o
  -4  -5   4        506.41        494.55        10.65 o
  -3  -5   4       6690.29       6647.44        72.62 o
  -2  -5   4       1662.74       1584.26        18.63 o
  -1  -5   4        675.91        604.07        10.81 o
   0  -5   4        468.05        440.71        10.99 o
   1  -5   4        200.30        193.01         6.62 o
   2  -5   4         89.12         74.68         3.75 o
   3  -5   4       2028.48       2070.62        27.04 o
   4  -5   4         55.09         64.18         3.40 o
   5  -5   4         40.88         52.77         3.63 o
   6  -5   4         86.33         95.79         4.83 o
   7  -5   4         10.80         18.94         2.80 o
   8  -5   4        709.30        732.25        19.91 o
   9  -5   4        609.23        599.44        21.28 o
  10  -5   4          1.40          0.97         2.98 o
  11  -5   4          0.53          1.63         4.18 o
  12  -5   4          4.61          3.69         4.58 o
 -14  -4   4          9.99          3.37         3.68 o
 -13  -4   4        118.50        117.38         8.37 o
 -12  -4   4        207.16        193.33         8.50 o
 -11  -4   4        128.98        131.07         5.98 o
 -10  -4   4        474.26        449.77        11.59 o
  -9  -4   4          0.51         -0.97         2.14 o
  -8  -4   4         17.62         19.62         2.27 o
  -7  -4   4        234.25        201.78         5.00 o
  -6  -4   4        297.20        325.07         7.18 o
  -5  -4   4         26.64         24.43         2.21 o
  -4  -4   4       4013.17       4123.35        47.72 o
  -3  -4   4       1352.63       1308.35        18.97 o
  -2  -4   4         91.67        109.74         3.43 o
  -1  -4   4       3425.75       3426.47        56.00 o
   0  -4   4        639.89        547.43        12.89 o
   1  -4   4      10524.24      10275.03       140.95 o
   2  -4   4        211.69        232.68        12.76 o
   3  -4   4        299.81        270.26         6.15 o
   4  -4   4       1724.94       1703.79        26.23 o
   5  -4   4       1083.04        999.19        22.78 o
   6  -4   4         30.90         40.70         3.38 o
   7  -4   4       1210.12       1249.12        24.01 o
   8  -4   4        117.51        115.16         6.54 o
   9  -4   4        602.88        603.32        15.65 o
  10  -4   4         51.77         43.33         4.44 o
  11  -4   4          2.41          4.26         3.25 o
  12  -4   4         41.65         35.97         8.57 o
 -15  -3   4          0.65          5.61         4.95 o
 -14  -3   4          0.07         -0.26         2.62 o
 -13  -3   4         13.40          7.06         3.00 o
 -12  -3   4         81.86        106.52         6.61 o
 -11  -3   4        712.49        691.76        16.89 o
 -10  -3   4         50.80         74.91         4.48 o
  -9  -3   4        202.66        208.98         6.08 o
  -8  -3   4       2286.47       2337.44        36.31 o
  -7  -3   4        682.53        654.69         9.60 o
  -6  -3   4       1969.65       1946.23        21.39 o
  -5  -3   4       1048.99        969.28        17.00 o
  -4  -3   4       2576.79       2545.53        30.29 o
  -3  -3   4       1204.24       1213.14        18.62 o
  -2  -3   4        415.99        441.80         9.11 o
  -1  -3   4        256.25        312.91         7.02 o
   0  -3   4       6511.90       6068.47       136.03 o
   1  -3   4       1548.89       1475.88        32.38 o
   2  -3   4       1115.18       1107.81        19.03 o
   3  -3   4       1326.13       1326.93        22.72 o
   4  -3   4         39.38         38.90         2.25 o
   5  -3   4       3201.17       3325.82        49.08 o
   6  -3   4         25.72         28.01         2.61 o
   7  -3   4         23.73         23.09         2.77 o
   8  -3   4          2.47          5.73         2.81 o
   9  -3   4        151.20        158.46         6.56 o
  10  -3   4          6.98         10.35         2.92 o
  11  -3   4         75.18         58.26         6.01 o
  12  -3   4        286.42        277.15        25.34 o
 -15  -2   4         12.45          6.78         2.96 o
 -14  -2   4         44.40         44.02         5.04 o
 -13  -2   4        267.56        271.04        11.16 o
 -12  -2   4        189.05        199.92         8.16 o
 -11  -2   4          6.60          1.69         2.46 o
 -10  -2   4       1231.72       1247.31        24.66 o
  -9  -2   4        443.06        405.53         9.74 o
  -8  -2   4         78.96         78.32         3.03 o
  -7  -2   4        288.87        285.17         5.17 o
  -6  -2   4        489.07        523.37         8.00 o
  -5  -2   4          1.82          4.67         1.71 o
  -4  -2   4         22.82         34.23         1.90 o
  -3  -2   4       2142.20       1919.21        26.51 o
  -2  -2   4         45.60         52.73         2.19 o
  -1  -2   4        884.85        873.82        19.11 o
   0  -2   4       7251.44       6913.06       134.46 o
   1  -2   4        320.56        294.16         7.97 o
   2  -2   4          0.64          5.53         1.93 o
   3  -2   4        407.71        403.76        10.94 o
   4  -2   4       1543.40       1925.33        33.04 o
   5  -2   4       4538.52       4724.86        63.67 o
   6  -2   4         54.77         81.73         3.89 o
   7  -2   4        155.14        177.59         7.34 o
   8  -2   4        270.74        265.29         8.52 o
   9  -2   4        172.08        165.93         7.16 o
  10  -2   4        669.37        705.33        17.07 o
  11  -2   4        187.66        169.41        10.39 o
  12  -2   4        109.41        110.31        11.41 o
  13  -2   4         18.80         22.82         4.88 o
 -15  -1   4          2.46          2.55         3.29 o
 -14  -1   4         74.23         71.38         7.15 o
 -13  -1   4         29.93         39.06         5.41 o
 -12  -1   4         36.92         45.97         4.42 o
 -11  -1   4         37.44         57.92         4.48 o
 -10  -1   4        149.72        159.27         6.38 o
  -9  -1   4         15.15         12.71         2.27 o
  -8  -1   4       4145.17       4173.13        43.30 o
  -7  -1   4       3616.38       3400.69        36.45 o
  -6  -1   4        109.18        120.93         3.47 o
  -5  -1   4          6.02         15.38         1.88 o
  -4  -1   4       1081.46       1056.70        22.90 o
  -3  -1   4         68.43         69.42         2.77 o
  -2  -1   4        360.03        365.87         7.58 o
  -1  -1   4       4253.86       3924.75        51.05 o
   0  -1   4       4218.81       3760.99        73.89 o
   1  -1   4          0.17          2.77         1.19 o
   2  -1   4       3738.54       3791.82        90.30 o
   3  -1   4       2039.31       1988.76        43.19 o
   4  -1   4       1856.75       1471.26        45.00 o
   5  -1   4        680.62        661.92        11.74 o
   6  -1   4        353.54        356.62         9.23 o
   7  -1   4       1451.22       1445.64        30.72 o
   8  -1   4        536.94        567.59        14.61 o
   9  -1   4        692.43        719.26        18.39 o
  10  -1   4        320.26        324.78        11.18 o
  11  -1   4        634.24        641.16        28.20 o
  12  -1   4         32.90         30.51         7.90 o
  13  -1   4          1.22          0.74         3.47 o
 -15   0   4         23.93         17.28         4.73 o
 -14   0   4         22.98         28.09         4.96 o
 -13   0   4          2.40          2.91         3.31 o
 -12   0   4        322.17        285.91        10.84 o
 -11   0   4         11.61          5.19         3.16 o
 -10   0   4         64.77         77.90         4.57 o
  -9   0   4       1278.59       1216.91        23.12 o
  -8   0   4        152.97        200.52         4.77 o
  -7   0   4        365.75        381.64         7.46 o
  -6   0   4       3450.82       3288.00        41.70 o
  -5   0   4        191.66        258.00         8.72 o
  -4   0   4       3686.57       3723.03        60.17 o
  -3   0   4        223.84        234.95         5.23 o
  -2   0   4       2068.36       1792.08        32.39 o
  -1   0   4        850.79        849.42        14.94 o
   0   0   4        163.98        185.13         4.69 o
   1   0   4         19.60         12.87         1.28 o
   2   0   4      19241.26      18330.27       285.68 o
   3   0   4       6522.19       5992.95        86.64 o
   4   0   4       1396.07       1184.49        17.03 o
   5   0   4        175.65        189.16         5.99 o
   6   0   4        429.44        436.73        10.37 o
   7   0   4        471.55        480.17        10.66 o
   8   0   4        394.58        384.42        10.24 o
   9   0   4         13.27          8.60         2.34 o
  10   0   4         19.84         20.46         3.24 o
  11   0   4        121.49        138.19         7.89 o
  12   0   4         42.02         28.83         5.71 o
  13   0   4        348.01        364.59        23.12 o
 -14   1   4        177.23        189.90        17.06 o
 -13   1   4        289.34        319.60        13.29 o
 -12   1   4        684.19        631.57        25.13 o
 -11   1   4          0.50          2.27         2.40 o
 -10   1   4          0.00          0.49         2.57 o
  -9   1   4          2.52          6.65         2.10 o
  -8   1   4          0.07          3.30         1.48 o
  -7   1   4       4832.30       4908.31        50.79 o
  -6   1   4       1282.97       1260.39        20.67 o
  -5   1   4       1139.00       1204.37        17.87 o
  -4   1   4       1685.58       1789.16        27.72 o
  -3   1   4       1508.91       1454.08        24.64 o
  -2   1   4        238.08        218.43         8.25 o
  -1   1   4        142.39        125.41         3.93 o
   0   1   4        124.95        115.45         3.16 o
   1   1   4        142.98         95.04         3.68 o
   2   1   4       1820.40       1751.55        29.12 o
   3   1   4         80.29         96.37         3.48 o
   4   1   4       1413.78       1412.35        24.10 o
   5   1   4        251.29        233.40         6.25 o
   6   1   4          4.91          3.01         1.84 o
   7   1   4        902.43        885.62        16.57 o
   8   1   4         24.02         32.29         2.96 o
   9   1   4         55.02         55.95         4.56 o
  10   1   4        107.73        112.36         6.65 o
  11   1   4        133.60        133.10         7.85 o
  12   1   4          2.31          3.69         4.73 o
  13   1   4         23.40         30.88         6.80 o
 -14   2   4          4.54          3.91         5.76 o
 -13   2   4         30.83         33.42         7.61 o
 -12   2   4         33.24         33.74         3.74 o
 -11   2   4         23.80         19.24         3.45 o
 -10   2   4        158.56        157.86         7.78 o
  -9   2   4        364.12        392.20        13.80 o
  -8   2   4       1543.61       1435.43        18.38 o
  -7   2   4         17.97         12.77         1.49 o
  -6   2   4       1861.02       1749.07        21.29 o
  -5   2   4       1109.79       1196.59        15.10 o
  -4   2   4        987.60        939.23        16.27 o
  -3   2   4         21.62         23.58         2.04 o
  -2   2   4          0.24          4.91         1.02 o
  -1   2   4       3344.19       2928.23        50.32 o
   0   2   4        872.76        713.44        14.84 o
   1   2   4       3056.29       2977.09        48.88 o
   2   2   4       5485.96       5508.17        96.11 o
   3   2   4        100.78         66.33         3.00 o
   4   2   4         93.33        107.50         4.24 o
   5   2   4         25.50         14.90         1.87 o
   6   2   4          5.17          8.50         1.77 o
   7   2   4        219.60        229.89         6.55 o
   8   2   4       1254.95       1239.92        25.29 o
   9   2   4         12.24         11.51         2.66 o
  10   2   4          0.99          5.00         3.35 o
  11   2   4         47.65         39.69         5.07 o
  12   2   4          0.68          1.90         3.60 o
  13   2   4         12.55         13.89         4.88 o
 -15   3   4         40.03         55.77         8.35 o
 -14   3   4         42.35         51.63         6.78 o
 -13   3   4        117.79        136.37         7.65 o
 -12   3   4         68.19         66.87        11.89 o
 -11   3   4        485.81        505.66        27.17 o
 -10   3   4          5.26          7.55         2.96 o
  -9   3   4          1.75          4.31         2.01 o
  -8   3   4         27.69         18.13         2.25 o
  -7   3   4        328.82        335.41        10.68 o
  -6   3   4         74.85         69.21         2.70 o
  -5   3   4        996.31       1111.15        15.87 o
  -4   3   4        527.35        525.75        10.53 o
  -3   3   4       2016.61       1875.22        44.08 o
  -2   3   4        697.69        642.54        11.62 o
  -1   3   4       1537.44       1588.28        23.80 o
   0   3   4          3.23          7.65         1.25 o
   1   3   4        154.43        136.69         3.86 o
   2   3   4        663.41        707.25        14.06 o
   3   3   4        673.72        741.30        12.66 o
   4   3   4        112.78         92.63         3.73 o
   5   3   4        491.64        513.53        10.49 o
   6   3   4       1873.76       1833.91        23.39 o
   7   3   4        928.85        945.01        17.28 o
   8   3   4       1747.97       1781.94        30.47 o
   9   3   4        243.20        250.69         8.14 o
  10   3   4        555.32        613.69        18.08 o
  11   3   4        114.78        117.82        12.24 o
  12   3   4          0.36         -0.05         3.75 o
  13   3   4          0.39         -2.14         3.55 o
 -14   4   4         95.58         81.42         5.67 o
 -13   4   4          2.56          5.85         4.31 o
 -12   4   4        128.83        146.34         9.76 o
 -11   4   4       1050.35       1134.77        24.96 o
 -10   4   4        310.17        328.80        10.99 o
  -9   4   4       1413.69       1425.69        26.64 o
  -8   4   4        306.09        306.79        10.84 o
  -7   4   4        161.19        154.57         7.87 o
  -6   4   4       1212.59       1128.52        23.78 o
  -5   4   4         25.04         37.07         2.10 o
  -4   4   4        732.70        731.23        11.09 o
  -3   4   4       2900.26       2914.61        48.46 o
  -2   4   4       3063.30       2849.54        47.58 o
  -1   4   4       2881.41       2792.90        34.98 o
   0   4   4       9366.20       9046.14       105.69 o
   1   4   4      11033.18      11303.25       125.77 o
   2   4   4       8773.56       8777.12        97.64 o
   3   4   4        117.18        108.76         4.07 o
   4   4   4       1296.07       1319.52        20.78 o
   5   4   4         72.27         79.81         3.60 o
   6   4   4         44.97         45.29         2.91 o
   7   4   4         26.53         32.19         2.92 o
   8   4   4        199.09        190.75         6.11 o
   9   4   4         75.72         64.94         3.81 o
  10   4   4        211.20        191.14         7.36 o
  11   4   4         38.79         43.04         4.68 o
  12   4   4         45.70         60.40         5.43 o
 -14   5   4        162.91        150.08         8.68 o
 -13   5   4          3.65          3.44         3.40 o
 -12   5   4         45.26         51.23         9.19 o
 -11   5   4        299.69        330.05        12.18 o
 -10   5   4        861.71        876.43        18.69 o
  -9   5   4       4229.76       4367.98        82.31 o
  -8   5   4        131.47        147.13         5.13 o
  -7   5   4        280.06        238.77         6.18 o
  -6   5   4        171.38        176.31         4.73 o
  -5   5   4       1549.30       1543.95        20.12 o
  -4   5   4       1113.30       1079.74        14.62 o
  -3   5   4       2922.57       3179.99        44.25 o
  -2   5   4       1983.89       1993.34        26.18 o
  -1   5   4       5656.77       5515.44        58.01 o
   0   5   4        938.23        970.95        12.03 o
   1   5   4         41.35         38.33         1.95 o
   2   5   4       3324.62       3447.92        44.85 o
   3   5   4       2375.51       2334.12        35.46 o
   4   5   4        178.11        158.79         5.01 o
   5   5   4        234.01        226.58         5.89 o
   6   5   4        101.11        102.43         3.95 o
   7   5   4        417.66        416.43         9.38 o
   8   5   4          5.34          6.75         2.48 o
   9   5   4          0.02         -2.12         2.59 o
  10   5   4        116.75        115.24         5.29 o
  11   5   4        143.55        138.58         7.61 o
  12   5   4          6.15          6.16         3.11 o
 -14   6   4        109.10        126.68         9.82 o
 -13   6   4         17.76         16.31         4.29 o
 -12   6   4         15.63         18.77         4.55 o
 -11   6   4        304.33        302.92        12.07 o
 -10   6   4         31.44         25.91         3.65 o
  -9   6   4       1218.42       1218.40        24.35 o
  -8   6   4         76.56         71.65         4.20 o
  -7   6   4         40.27         37.12         3.12 o
  -6   6   4         95.83        121.80         4.01 o
  -5   6   4          2.95          3.45         1.57 o
  -4   6   4       1151.53       1234.62        16.63 o
  -3   6   4         32.24         21.47         1.75 o
  -2   6   4        775.00        825.76        13.70 o
  -1   6   4        311.58        259.52         5.21 o
   0   6   4       1286.07       1291.14        14.54 o
   1   6   4        252.05        223.68         4.53 o
   2   6   4          0.23          2.79         1.54 o
   3   6   4        165.78        154.99         4.80 o
   4   6   4       1908.75       1974.18        27.20 o
   5   6   4        354.15        373.00         8.43 o
   6   6   4         74.23         82.88         3.73 o
   7   6   4        173.97        173.29         5.57 o
   8   6   4          3.81          7.10         2.24 o
   9   6   4          0.00         -0.37         2.38 o
  10   6   4         36.56         39.31         3.28 o
  11   6   4         48.40         44.08         3.74 o
 -13   7   4          5.34          8.52         3.45 o
 -12   7   4         73.83         83.75         6.75 o
 -11   7   4          2.87          8.91         4.37 o
 -10   7   4        430.04        439.54        16.74 o
  -9   7   4       1775.22       1786.54        38.54 o
  -8   7   4        172.10        167.92         7.08 o
  -7   7   4       1824.37       1810.99        28.88 o
  -6   7   4         88.97         85.39         3.59 o
  -5   7   4        141.23        142.32         4.83 o
  -4   7   4        235.29        232.20         5.28 o
  -3   7   4        819.61        793.86        12.15 o
  -2   7   4        104.80        125.91         3.76 o
  -1   7   4        310.95        351.43         6.68 o
   0   7   4         96.59         96.98         2.65 o
   1   7   4        977.24        930.07        13.33 o
   2   7   4         50.73         49.75         2.28 o
   3   7   4         80.48        103.78         3.78 o
   4   7   4         36.28         35.38         2.82 o
   5   7   4          3.39          4.60         2.01 o
   6   7   4         55.83         52.80         3.17 o
   7   7   4         69.48         57.03         3.34 o
   8   7   4          7.00          8.92         2.11 o
   9   7   4        841.00        861.03        27.48 o
  10   7   4         25.28         27.57         3.25 o
  11   7   4         17.99         15.90         3.31 o
 -13   8   4        117.08        115.48         7.69 o
 -12   8   4        147.66        162.79        11.04 o
 -11   8   4         70.18         63.30         6.31 o
 -10   8   4        954.71        954.32        47.81 o
  -9   8   4        601.10        644.60        24.16 o
  -8   8   4        649.05        671.37        18.81 o
  -7   8   4        275.55        300.01         8.66 o
  -6   8   4       1302.81       1355.71        26.55 o
  -5   8   4         62.30         69.10         3.49 o
  -4   8   4         27.47         36.29         2.37 o
  -3   8   4        448.52        444.84         8.07 o
  -2   8   4       1340.04       1341.96        18.84 o
  -1   8   4         17.95         20.23         1.92 o
   0   8   4        141.61        156.77         4.14 o
   1   8   4          0.07          1.97         1.60 o
   2   8   4        334.46        341.13         8.34 o
   3   8   4        156.26        166.60         4.71 o
   4   8   4         16.07         19.96         2.44 o
   5   8   4        184.29        182.07         5.84 o
   6   8   4        466.10        465.82        10.09 o
   7   8   4          2.75          5.70         2.40 o
   8   8   4          9.54          7.69         2.64 o
   9   8   4        134.98        132.74         6.13 o
  10   8   4         14.48         17.66         2.91 o
 -12   9   4          6.37          3.68         3.73 o
 -11   9   4        211.89        232.97        11.98 o
 -10   9   4        267.88        262.54        13.89 o
  -9   9   4        170.99        166.74        12.56 o
  -8   9   4        109.97        101.10         6.12 o
  -7   9   4       3265.74       3315.91        51.11 o
  -6   9   4        955.18        939.63        23.13 o
  -5   9   4        823.47        804.24        14.52 o
  -4   9   4        926.39        908.65        16.78 o
  -3   9   4       1221.55       1232.89        19.73 o
  -2   9   4        295.95        296.96         7.46 o
  -1   9   4        110.75        110.11         4.07 o
   0   9   4       1058.07       1070.45        16.54 o
   1   9   4         18.74         33.27         4.78 o
   2   9   4       1304.67       1349.41        20.28 o
   3   9   4        392.32        409.30         8.71 o
   4   9   4        198.51        191.98         5.79 o
   5   9   4        493.84        471.40         9.59 o
   6   9   4          6.98          8.44         2.29 o
   7   9   4         62.11         48.22         4.25 o
   8   9   4        358.55        344.29         9.90 o
   9   9   4         11.77         12.36         2.36 o
  10   9   4          3.54          6.22         2.68 o
 -12  10   4        120.30        146.41         8.14 o
 -11  10   4        239.92        220.55        12.42 o
 -10  10   4         33.89         21.59         4.88 o
  -9  10   4          9.01         12.85         3.47 o
  -8  10   4         22.61         33.91         5.03 o
  -7  10   4        155.91        133.82         5.99 o
  -6  10   4        559.07        523.12        13.10 o
  -5  10   4        367.08        365.81         9.88 o
  -4  10   4        744.02        736.60        17.90 o
  -3  10   4       1223.28       1210.36        22.97 o
  -2  10   4        410.01        392.18         9.02 o
  -1  10   4       1143.27       1152.19        18.90 o
   0  10   4        311.91        302.62         8.76 o
   1  10   4          0.03          0.79         2.14 o
   2  10   4        285.87        254.93         8.09 o
   3  10   4          0.57          1.08         2.14 o
   4  10   4          4.06          5.65         2.60 o
   5  10   4          1.14          5.73         2.57 o
   6  10   4        187.47        193.65         8.02 o
   7  10   4         14.79         18.41         2.82 o
   8  10   4         31.40         31.28         3.44 o
   9  10   4         24.08         26.13         3.59 o
 -11  11   4        176.33        166.83         9.09 o
 -10  11   4         36.23         30.01         4.70 o
  -9  11   4          1.94          3.30         2.29 o
  -8  11   4        139.40        133.82         9.66 o
  -7  11   4        262.25        235.20         7.46 o
  -6  11   4        947.52        849.12        18.04 o
  -5  11   4        326.68        327.73         9.67 o
  -4  11   4       3356.37       3429.67        56.13 o
  -3  11   4        151.21        162.10         6.20 o
  -2  11   4         39.31         39.56         3.06 o
  -1  11   4         67.24         71.63         4.54 o
   0  11   4          8.64         16.21         3.29 o
   1  11   4        219.53        214.41         8.00 o
   2  11   4         51.09         51.56         3.87 o
   3  11   4         90.25         80.34         4.30 o
   4  11   4        501.45        504.73        13.96 o
   5  11   4         46.54         50.06         4.31 o
   6  11   4        734.09        729.76        30.76 o
   7  11   4          2.63         -1.11         2.84 o
   8  11   4         30.56         26.97         3.40 o
   9  11   4          5.07          3.55         4.43 o
 -10  12   4         76.63         65.66         8.64 o
  -9  12   4         58.11         68.15         4.25 o
  -8  12   4         22.34         21.09         2.58 o
  -7  12   4        602.85        580.61        12.82 o
  -6  12   4       1486.16       1466.22        23.92 o
  -5  12   4        159.01        172.05         5.97 o
  -4  12   4        257.99        252.13         7.99 o
  -3  12   4        306.47        295.02         7.97 o
  -2  12   4        940.99        950.30        20.97 o
  -1  12   4        131.90        120.38         6.09 o
   0  12   4        428.65        454.56        12.68 o
   1  12   4        195.47        207.92         8.79 o
   2  12   4          1.55          2.37         2.36 o
   3  12   4        157.65        155.77         6.39 o
   4  12   4        261.53        246.32         8.33 o
   5  12   4        679.57        671.98        16.88 o
   6  12   4         42.64         29.10         3.67 o
   7  12   4         78.79         75.75         5.07 o
  -8  13   4          9.89         10.51         3.29 o
  -7  13   4         32.91         39.00         3.30 o
  -6  13   4         62.70         59.43         3.40 o
  -5  13   4        106.64         93.90         4.06 o
  -4  13   4        321.22        295.24         9.43 o
  -3  13   4          7.82          5.18         3.29 o
  -2  13   4         33.30         36.86         4.16 o
  -1  13   4         65.94         66.85         4.71 o
   0  13   4         10.22         11.26         2.96 o
   1  13   4         13.73         13.58         3.13 o
   2  13   4         12.92          4.80         2.82 o
   3  13   4          0.09          0.92         2.58 o
   4  13   4         78.67         78.13         5.37 o
   5  13   4         65.42         69.74         4.84 o
   6  13   4          0.63         -0.34         2.54 o
  -7  14   4        329.75        308.29        31.91 o
  -6  14   4         10.04         10.44         2.59 o
  -5  14   4          3.01          2.13         2.75 o
  -4  14   4          0.68          1.13         3.24 o
  -3  14   4        446.71        446.73        14.39 o
  -2  14   4        399.19        404.94        13.57 o
  -1  14   4         23.86         35.87         5.84 o
   0  14   4        126.91        125.90         8.21 o
   1  14   4         33.11         24.63         5.09 o
   2  14   4         15.61         12.16         2.74 o
   3  14   4        384.66        381.60        14.77 o
   4  14   4        304.56        301.16        11.24 o
  -4  15   4         20.29         19.28         5.98 o
  -3  15   4          0.16          2.22         2.99 o
  -2  15   4          8.33         11.97         3.07 o
  -1  15   4        107.74        104.19         7.39 o
   0  15   4          6.86          8.34         3.01 o
   1  15   4        393.06        380.31        16.23 o
   2  15   4          5.71          7.90         3.26 o
  -4 -15   5          0.00          1.39         3.00 o
  -3 -15   5         38.31         40.04         3.64 o
  -2 -15   5         46.62         63.37         6.49 o
  -1 -15   5         80.03         82.80         5.45 o
   0 -15   5        186.22        172.19         7.10 o
   1 -15   5          8.89          5.73         2.08 o
   2 -15   5         77.22         77.53         6.06 o
   3 -15   5          0.57         11.78         2.88 o
  -7 -14   5         12.37         11.82         4.95 o
  -6 -14   5         34.87         36.14         3.23 o
  -5 -14   5        138.38        149.70         6.48 o
  -4 -14   5          2.46          4.55         2.40 o
  -3 -14   5         91.58         91.64         6.09 o
  -2 -14   5        124.89        141.58        10.52 o
  -1 -14   5        108.21        103.81         5.63 o
   0 -14   5          2.90          3.43         2.63 o
   1 -14   5        160.24        153.41         6.31 o
   2 -14   5         88.99         79.02         3.72 o
   3 -14   5        310.81        313.94         9.45 o
   4 -14   5        142.55        138.79         6.11 o
   5 -14   5          8.90          9.82         4.21 o
  -9 -13   5        137.22        118.03        10.71 o
  -8 -13   5        319.97        300.56        14.94 o
  -7 -13   5        152.39        164.79         6.09 o
  -6 -13   5         28.09         26.33         3.37 o
  -5 -13   5         45.30         48.29         4.91 o
  -4 -13   5         28.53         34.21         4.30 o
  -3 -13   5        166.60        167.48        12.25 o
  -2 -13   5        975.50        938.18        27.77 o
  -1 -13   5        876.19        870.85        17.63 o
   0 -13   5        261.28        247.22         7.80 o
   1 -13   5         86.40         81.36         4.64 o
   2 -13   5        109.05        124.42         6.11 o
   3 -13   5        398.07        402.89         9.71 o
   4 -13   5        159.88        178.73         6.54 o
   5 -13   5         89.22        106.83         6.55 o
   6 -13   5          3.23          3.76         1.96 o
   7 -13   5        177.85        155.34        11.45 o
 -10 -12   5         18.59          9.39         3.99 o
  -9 -12   5          8.03          5.96         2.19 o
  -8 -12   5          5.59          9.16         2.72 o
  -7 -12   5        961.88        949.51        34.37 o
  -6 -12   5          8.58          6.63         3.30 o
  -5 -12   5          0.26          0.55         3.04 o
  -4 -12   5         27.82         27.41         4.03 o
  -3 -12   5        487.43        497.54        15.89 o
  -2 -12   5         12.03          4.40         3.37 o
  -1 -12   5         36.62         55.56         4.56 o
   0 -12   5        482.70        504.61        12.61 o
   1 -12   5         10.84          9.75         2.72 o
   2 -12   5        630.10        645.37        18.04 o
   3 -12   5        130.40        127.70         5.53 o
   4 -12   5          0.94          3.74         2.59 o
   5 -12   5         50.62         56.35         4.53 o
   6 -12   5        344.93        377.96        13.50 o
   7 -12   5         94.67         89.91         4.86 o
   8 -12   5        316.17        257.42        16.25 o
 -11 -11   5         17.53         18.07         3.58 o
 -10 -11   5         31.17         24.32         2.69 o
  -9 -11   5        178.22        161.92         5.98 o
  -8 -11   5         18.43         14.45         2.68 o
  -7 -11   5        105.62         94.73         7.19 o
  -6 -11   5       1191.50       1193.89        36.02 o
  -5 -11   5        519.43        518.97        15.16 o
  -4 -11   5        503.57        514.79        15.16 o
  -3 -11   5        243.60        236.91         9.48 o
  -2 -11   5       1446.77       1514.14        29.30 o
  -1 -11   5        835.22        836.69        18.04 o
   0 -11   5        134.40        123.66         5.65 o
   1 -11   5         63.48         53.56         3.81 o
   2 -11   5         74.68         67.07         5.11 o
   3 -11   5         61.32         67.09         3.92 o
   4 -11   5         47.48         49.29         4.04 o
   5 -11   5        876.81        913.21        28.71 o
   6 -11   5         13.90         20.04         3.83 o
   7 -11   5          1.86          3.46         2.28 o
   8 -11   5         31.06         31.02         3.51 o
   9 -11   5         65.32         55.32         6.80 o
 -11 -10   5          0.45          2.00         2.04 o
 -10 -10   5        488.23        466.67        10.70 o
  -9 -10   5         30.04         37.65         3.10 o
  -8 -10   5        423.48        396.39         9.22 o
  -7 -10   5        889.91        887.59        24.64 o
  -6 -10   5        660.39        716.00        15.42 o
  -5 -10   5         35.68         30.34         4.18 o
  -4 -10   5        385.74        389.68        11.64 o
  -3 -10   5        305.26        291.52         9.04 o
  -2 -10   5          3.30          4.94         2.10 o
  -1 -10   5       2431.60       2607.35        38.67 o
   0 -10   5        851.47        883.63        20.01 o
   1 -10   5        196.85        217.58         9.22 o
   2 -10   5        309.40        321.12        11.70 o
   3 -10   5          6.97         11.57         2.92 o
   4 -10   5         12.13         12.87         2.57 o
   5 -10   5        147.91        172.15         8.79 o
   6 -10   5         51.08         60.78         5.55 o
   7 -10   5        386.56        376.36        14.82 o
   8 -10   5        161.20        151.90         7.09 o
   9 -10   5          1.23          3.84         3.99 o
 -12  -9   5         14.69         13.38         3.45 o
 -11  -9   5         29.13         32.64         3.10 o
 -10  -9   5        170.80        160.16         5.60 o
  -9  -9   5         18.18         23.40         2.50 o
  -8  -9   5       1181.87       1196.62        16.63 o
  -7  -9   5        994.50       1099.65        17.76 o
  -6  -9   5       2280.91       2277.49        31.41 o
  -5  -9   5        832.76        785.11        14.87 o
  -4  -9   5         27.21         23.27         3.08 o
  -3  -9   5          0.70          3.83         2.25 o
  -2  -9   5       1328.94       1365.17        22.74 o
  -1  -9   5         92.66        101.60         4.98 o
   0  -9   5         73.16         74.77         3.87 o
   1  -9   5       2547.65       2656.05        42.80 o
   2  -9   5         16.97         16.15         3.23 o
   3  -9   5         66.41         60.62         5.71 o
   4  -9   5        169.49        173.25         9.85 o
   5  -9   5          8.88          5.25         2.82 o
   6  -9   5        558.63        536.07        14.67 o
   7  -9   5        168.54        176.69        11.42 o
   8  -9   5         66.28         84.50         6.16 o
   9  -9   5        652.82        594.86        19.06 o
  10  -9   5          0.12          4.14         3.55 o
 -12  -8   5        120.06        103.34         4.37 o
 -11  -8   5        645.68        618.27        12.25 o
 -10  -8   5         87.40         89.79         4.22 o
  -9  -8   5        157.60        145.97         5.11 o
  -8  -8   5       1163.79       1216.80        18.19 o
  -7  -8   5        541.72        534.57        10.84 o
  -6  -8   5       1757.93       1903.23        23.94 o
  -5  -8   5        576.58        544.31        10.75 o
  -4  -8   5         52.28         73.83         3.83 o
  -3  -8   5          0.88          2.51         1.71 o
  -2  -8   5       1274.66       1332.11        23.24 o
  -1  -8   5         94.22         87.70         4.07 o
   0  -8   5        239.30        230.43         6.48 o
   1  -8   5        158.94        145.85         7.54 o
   2  -8   5         60.91         66.22         4.60 o
   3  -8   5        113.53        115.28         7.49 o
   4  -8   5        293.96        287.41         8.73 o
   5  -8   5       2938.67       2871.83        67.26 o
   6  -8   5        734.39        757.26        18.58 o
   7  -8   5        127.98        121.51         7.15 o
   8  -8   5          1.22          2.76         2.77 o
   9  -8   5        117.17        105.61         7.62 o
  10  -8   5         44.89         42.20         5.65 o
  11  -8   5          5.79          2.22         2.95 o
 -13  -7   5         78.96         51.31         5.28 o
 -12  -7   5        412.97        350.59        12.31 o
 -11  -7   5        136.32        123.21         4.54 o
 -10  -7   5        414.41        395.86         9.68 o
  -9  -7   5         71.89         72.67         3.77 o
  -8  -7   5        110.85        124.14         5.53 o
  -7  -7   5          7.53          7.24         2.09 o
  -6  -7   5         18.86         17.09         1.95 o
  -5  -7   5        492.86        509.68         8.61 o
  -4  -7   5          8.97          9.12         1.89 o
  -3  -7   5        821.03        822.44        16.34 o
  -2  -7   5       2510.33       2400.99        34.98 o
  -1  -7   5         27.26         25.16         2.54 o
   0  -7   5       1142.51       1175.18        20.73 o
   1  -7   5        228.73        258.54         9.97 o
   2  -7   5       5285.42       5166.99        66.94 o
   3  -7   5         23.02         25.96         2.49 o
   4  -7   5        646.20        601.68        12.06 o
   5  -7   5       1559.57       1498.17        33.02 o
   6  -7   5       1715.97       1688.61        39.59 o
   7  -7   5          0.86          4.71         2.75 o
   8  -7   5        500.50        498.64        19.57 o
   9  -7   5        339.83        320.45        14.11 o
  10  -7   5          1.82          2.04         2.75 o
  11  -7   5        236.24        204.95        16.80 o
 -14  -6   5         72.69         65.44         7.68 o
 -13  -6   5         94.48         71.26         5.49 o
 -12  -6   5         44.82         47.27         4.82 o
 -11  -6   5        137.78        123.12        10.97 o
 -10  -6   5         89.38         83.99         4.18 o
  -9  -6   5        610.96        613.55        12.79 o
  -8  -6   5         20.43         20.25         2.74 o
  -7  -6   5         21.03         22.75         2.38 o
  -6  -6   5        603.27        612.52         9.94 o
  -5  -6   5       1914.92       1927.29        22.03 o
  -4  -6   5        488.23        547.83         7.72 o
  -3  -6   5       1350.83       1303.06        19.77 o
  -2  -6   5          2.97         15.70         1.88 o
  -1  -6   5        112.75        114.87         5.29 o
   0  -6   5         30.71         14.67         3.08 o
   1  -6   5          5.25         10.58         1.96 o
   2  -6   5         12.20         15.31         1.91 o
   3  -6   5        105.07        100.69         3.56 o
   4  -6   5        915.08        880.61        14.86 o
   5  -6   5          3.07          1.52         2.45 o
   6  -6   5        495.17        508.26        12.80 o
   7  -6   5         15.07         14.09         3.16 o
   8  -6   5       2399.35       2477.80        55.63 o
   9  -6   5        234.38        216.46         9.73 o
  10  -6   5         18.35         21.55         4.09 o
  11  -6   5         41.48         47.47        11.45 o
 -13  -5   5         34.15         21.23         5.40 o
 -12  -5   5        558.05        511.89        19.64 o
 -11  -5   5          7.73          2.32         2.83 o
 -10  -5   5       1466.41       1416.68        32.93 o
  -9  -5   5        277.47        293.36         7.37 o
  -8  -5   5        667.50        646.26        11.70 o
  -7  -5   5        133.34        153.60         5.15 o
  -6  -5   5        770.64        727.90        10.80 o
  -5  -5   5         80.82         68.51         2.50 o
  -4  -5   5         45.92         45.40         2.27 o
  -3  -5   5       1453.54       1562.01        18.90 o
  -2  -5   5       1139.72       1187.78        17.91 o
  -1  -5   5       1008.94        997.85        15.53 o
   0  -5   5       1328.76       1490.05        24.49 o
   1  -5   5       3413.02       3728.65        51.26 o
   2  -5   5         66.04         45.83         2.43 o
   3  -5   5        152.79        147.46         6.29 o
   4  -5   5        458.57        461.54        11.27 o
   5  -5   5          0.51          3.32         2.00 o
   6  -5   5        377.58        368.25        13.27 o
   7  -5   5         69.02         68.29         6.71 o
   8  -5   5          0.35          1.01         3.94 o
   9  -5   5         63.98         52.16         6.17 o
  10  -5   5        180.31        194.23         8.84 o
  11  -5   5          1.54          7.35         3.02 o
  12  -5   5          9.08         10.05         4.73 o
 -14  -4   5         24.87         26.34         5.49 o
 -13  -4   5          2.06          2.98         2.81 o
 -12  -4   5         40.41         36.26         3.41 o
 -11  -4   5         14.66         11.19         2.86 o
 -10  -4   5         36.18         49.78         3.43 o
  -9  -4   5        625.85        591.23        12.57 o
  -8  -4   5          2.43          1.75         2.10 o
  -7  -4   5         22.26         23.47         2.43 o
  -6  -4   5       1835.07       1816.04        22.44 o
  -5  -4   5        545.94        575.29         8.27 o
  -4  -4   5        339.44        299.09         6.14 o
  -3  -4   5       5622.39       5565.59        70.32 o
  -2  -4   5        240.99        218.56        11.01 o
  -1  -4   5         12.74          7.54         2.10 o
   0  -4   5       2055.87       2167.05        32.82 o
   1  -4   5        369.83        432.12         9.88 o
   2  -4   5          1.05          8.94         1.86 o
   3  -4   5        932.43        845.86        15.31 o
   4  -4   5        131.04        130.98         6.14 o
   5  -4   5       1266.55       1327.88        21.44 o
   6  -4   5          7.05          5.02         2.81 o
   7  -4   5        222.97        228.41         9.78 o
   8  -4   5        138.48        154.97         7.74 o
   9  -4   5        149.37        170.18         8.47 o
  10  -4   5        823.95        845.90        20.72 o
  11  -4   5          4.16          7.98         3.42 o
  12  -4   5        179.67        162.35        14.63 o
 -14  -3   5          0.12         -0.45         2.84 o
 -13  -3   5         68.66         64.08         7.76 o
 -12  -3   5        206.73        181.82         7.22 o
 -11  -3   5          1.50          5.78         2.51 o
 -10  -3   5        334.26        311.66         8.83 o
  -9  -3   5       1025.02       1062.68        17.84 o
  -8  -3   5       1676.15       1864.94        25.05 o
  -7  -3   5        931.82        938.46        13.81 o
  -6  -3   5        847.98        896.72        12.54 o
  -5  -3   5       2541.13       2567.21        30.46 o
  -4  -3   5        865.94        873.33        13.06 o
  -3  -3   5       4298.01       4113.66        50.36 o
  -2  -3   5       5034.00       5031.45        80.93 o
  -1  -3   5         64.70         71.97         5.42 o
   0  -3   5       7216.24       7051.92       138.86 o
   1  -3   5        217.69        202.66        10.68 o
   2  -3   5        618.51        646.16        13.85 o
   3  -3   5       2145.35       2178.03        34.49 o
   4  -3   5       1059.05       1036.70        16.04 o
   5  -3   5        676.01        797.14        17.85 o
   6  -3   5        276.22        290.58        10.19 o
   7  -3   5         53.53         57.76         7.16 o
   8  -3   5        200.60        218.54         8.43 o
   9  -3   5        718.51        733.28        19.09 o
  10  -3   5        149.25        148.96         9.60 o
  11  -3   5         75.69         70.00         6.44 o
  12  -3   5         21.43         12.26         6.28 o
 -14  -2   5        225.77        205.31        10.77 o
 -13  -2   5         67.54         59.20         4.41 o
 -12  -2   5         59.49         53.60         4.28 o
 -11  -2   5        126.91        145.57         7.14 o
 -10  -2   5       1142.82       1166.99        21.88 o
  -9  -2   5        261.02        236.55         7.58 o
  -8  -2   5          7.38         10.88         1.74 o
  -7  -2   5          0.07         -0.41         1.48 o
  -6  -2   5        104.58         87.78         2.96 o
  -5  -2   5        922.40       1079.66        17.16 o
  -4  -2   5       2326.03       2549.94        32.57 o
  -3  -2   5        295.26        343.18         7.39 o
  -2  -2   5       1006.17        870.21        17.48 o
  -1  -2   5         27.50         17.11         1.99 o
   0  -2   5        326.27        322.50         9.62 o
   1  -2   5        187.57        192.66         9.46 o
   2  -2   5        383.87        326.78        13.67 o
   3  -2   5        505.16        447.29         9.35 o
   4  -2   5       1360.54       1392.24        24.32 o
   5  -2   5          0.40          2.28         1.61 o
   6  -2   5        976.74        982.93        22.94 o
   7  -2   5          6.66         13.79         2.88 o
   8  -2   5        147.63        153.90         6.89 o
   9  -2   5          1.41          2.72         2.51 o
  10  -2   5         29.22         20.55         3.64 o
  11  -2   5         24.18         33.30         6.06 o
  12  -2   5         38.97         54.59         8.27 o
 -15  -1   5        175.62        123.35        10.78 o
 -14  -1   5        132.93        131.53         9.47 o
 -13  -1   5          1.03          0.79         3.09 o
 -12  -1   5       1882.24       1915.68        36.55 o
 -11  -1   5        272.36        281.20         9.22 o
 -10  -1   5         42.01         32.74         3.43 o
  -9  -1   5       2344.74       2398.28        32.75 o
  -8  -1   5        193.73        153.50         4.45 o
  -7  -1   5        966.53        921.79        13.15 o
  -6  -1   5        554.41        519.25         8.90 o
  -5  -1   5        665.28        776.87        12.48 o
  -4  -1   5       6873.58       6922.93        96.07 o
  -3  -1   5       3244.97       3215.17        64.87 o
  -2  -1   5        988.45        950.48        14.00 o
  -1  -1   5       3783.82       3358.02        50.50 o
   0  -1   5       1024.60        911.25        18.17 o
   1  -1   5         85.33        113.90         4.33 o
   2  -1   5      14411.09      13660.90       185.57 o
   3  -1   5       1698.47       1744.90        35.28 o
   4  -1   5        320.62        410.00         8.94 o
   5  -1   5       1094.19       1166.09        19.92 o
   6  -1   5       1440.95       1433.65        27.99 o
   7  -1   5         87.37         91.22         5.04 o
   8  -1   5        148.82        148.85         6.79 o
   9  -1   5        647.94        658.66        14.17 o
  10  -1   5        913.14        960.78        26.83 o
  11  -1   5        220.58        207.12        10.85 o
  12  -1   5        121.46        116.39         9.53 o
 -15   0   5          7.28          6.47         4.76 o
 -14   0   5        189.86        161.12        11.88 o
 -13   0   5        151.66        145.81         7.99 o
 -12   0   5         64.75         61.14         6.10 o
 -11   0   5        338.24        294.06         9.41 o
 -10   0   5       1228.24       1134.90        22.68 o
  -9   0   5        422.52        428.76        10.12 o
  -8   0   5       1723.18       1676.38        23.70 o
  -7   0   5        129.50        133.65         3.56 o
  -6   0   5         37.14         23.36         1.73 o
  -5   0   5        700.12        764.30        12.12 o
  -4   0   5       1905.13       2016.36        30.43 o
  -3   0   5        767.88        743.51        18.16 o
  -2   0   5       5881.64       5519.00        68.51 o
  -1   0   5       2683.02       2460.42        38.47 o
   0   0   5          5.73          6.46         1.24 o
   1   0   5         39.87         28.68         2.60 o
   2   0   5       1239.28       1145.59        19.32 o
   3   0   5        273.55        288.46         7.27 o
   4   0   5        369.61        349.49         8.27 o
   5   0   5         25.45         16.33         2.25 o
   6   0   5       1262.94       1292.75        28.25 o
   7   0   5         72.04         78.68         5.30 o
   8   0   5        892.98        963.75        19.71 o
   9   0   5        615.96        654.55        19.04 o
  10   0   5          7.74          8.55         2.97 o
  11   0   5        417.88        454.33        16.14 o
  12   0   5        291.77        323.21        20.05 o
 -15   1   5         80.33         64.95         6.03 o
 -14   1   5        100.23         84.00         8.14 o
 -13   1   5         23.46         16.56         3.97 o
 -12   1   5        291.90        265.24        10.44 o
 -11   1   5         70.90         55.41         5.28 o
 -10   1   5       2371.18       2287.52        51.17 o
  -9   1   5        901.75        891.74        21.98 o
  -8   1   5         13.17         19.50         1.98 o
  -7   1   5        217.82        207.91         4.98 o
  -6   1   5         17.18         27.74         1.89 o
  -5   1   5          8.67          7.99         1.88 o
  -4   1   5          2.33         11.26         2.43 o
  -3   1   5          4.86         16.26         2.14 o
  -2   1   5       4251.74       4179.02        97.21 o
  -1   1   5        152.54        117.15         4.21 o
   0   1   5       1157.18       1064.44        16.71 o
   1   1   5        314.48        289.98         7.42 o
   2   1   5        368.76        398.74         7.77 o
   3   1   5        290.47        279.18         6.16 o
   4   1   5       1863.80       1842.03        25.52 o
   5   1   5        199.16        185.95        10.92 o
   6   1   5         92.37         96.72         7.60 o
   7   1   5          5.77         11.48         2.56 o
   8   1   5          0.49          4.13         2.14 o
   9   1   5        864.24        933.24        21.60 o
  10   1   5          2.08          3.11         3.29 o
  11   1   5          0.49          1.04         2.64 o
  12   1   5         53.62         59.39         9.97 o
 -15   2   5         30.67         26.00         6.65 o
 -14   2   5         13.23         19.92         6.46 o
 -13   2   5          6.32          8.31         3.66 o
 -12   2   5         56.71         58.48         6.09 o
 -11   2   5        535.34        516.41        15.39 o
 -10   2   5        951.14       1021.89        24.35 o
  -9   2   5       2527.74       2537.76        38.96 o
  -8   2   5        503.71        536.11        10.06 o
  -7   2   5          2.01          3.40         1.33 o
  -6   2   5        262.11        275.38         5.19 o
  -5   2   5          3.86         14.58         1.75 o
  -4   2   5        604.48        590.27        11.88 o
  -3   2   5       1644.33       1552.56        23.37 o
  -2   2   5       2335.03       2141.99        33.55 o
  -1   2   5       2164.20       2072.17        38.09 o
   0   2   5        554.36        651.95        13.10 o
   1   2   5        416.85        403.51         8.93 o
   2   2   5        261.54        266.03         7.74 o
   3   2   5        855.56        818.96        12.22 o
   4   2   5        106.26        131.80         4.08 o
   5   2   5        509.76        543.99        12.03 o
   6   2   5         20.29         15.37         2.14 o
   7   2   5        106.77        102.37         4.44 o
   8   2   5       3560.41       3677.90        64.75 o
   9   2   5         55.12         59.03         4.96 o
  10   2   5        156.21        164.63         9.03 o
  11   2   5          1.48          1.19         2.45 o
  12   2   5          0.01          0.50         3.25 o
 -14   3   5         11.47         20.83         7.98 o
 -13   3   5          0.09          0.99         3.31 o
 -12   3   5         18.55         17.45         3.59 o
 -11   3   5       1631.17       1616.35        35.34 o
 -10   3   5       2228.79       2307.50        38.60 o
  -9   3   5        627.98        605.94        14.03 o
  -8   3   5       1317.81       1309.39        20.66 o
  -7   3   5       1127.08       1223.20        19.05 o
  -6   3   5        148.86        166.10         4.82 o
  -5   3   5         32.61         30.72         2.22 o
  -4   3   5          2.10          6.63         1.62 o
  -3   3   5          0.07          2.87         1.44 o
  -2   3   5       2690.94       2779.99        32.29 o
  -1   3   5       4592.72       4457.36        47.05 o
   0   3   5         34.82         30.42         1.94 o
   1   3   5       1078.23       1044.38        16.19 o
   2   3   5       2409.92       2543.84        35.38 o
   3   3   5       3714.08       3856.83        43.52 o
   4   3   5       1140.35       1182.67        17.08 o
   5   3   5        742.27        801.74        16.08 o
   6   3   5          5.15          7.15         1.90 o
   7   3   5         31.65         35.77         2.83 o
   8   3   5        459.19        466.78        12.48 o
   9   3   5        668.79        695.88        16.22 o
  10   3   5        110.57        111.30         8.42 o
  11   3   5        502.85        554.46        19.80 o
  12   3   5        229.11        254.66        13.74 o
 -14   4   5          2.96          4.14         2.63 o
 -13   4   5         47.21         71.03         5.72 o
 -12   4   5         54.24         59.25         5.71 o
 -11   4   5          1.26          7.54         3.15 o
 -10   4   5        127.31        116.15         4.78 o
  -9   4   5        433.65        452.94         9.57 o
  -8   4   5         58.95         56.59         3.68 o
  -7   4   5        581.48        595.18        11.36 o
  -6   4   5        981.02        879.99        14.13 o
  -5   4   5        820.78        810.07        13.90 o
  -4   4   5        276.86        328.86         7.90 o
  -3   4   5       1729.91       1832.30        26.65 o
  -2   4   5        134.00        186.48         4.58 o
  -1   4   5       3144.49       3202.90        32.60 o
   0   4   5        581.31        534.66         7.63 o
   1   4   5       2208.87       2255.33        26.34 o
   2   4   5       4374.82       4385.30        50.99 o
   3   4   5      19504.02      19658.19       218.26 o
   4   4   5        802.54        785.75        12.36 o
   5   4   5         64.93         71.31         4.02 o
   6   4   5        978.62        997.19        24.67 o
   7   4   5         25.11         28.28         2.82 o
   8   4   5          0.39          3.09         2.07 o
   9   4   5         34.59         29.98         2.92 o
  10   4   5        288.60        304.88        10.98 o
  11   4   5          0.54          2.54         2.77 o
  12   4   5        126.96        132.36        12.19 o
 -14   5   5        166.87        187.70        11.30 o
 -13   5   5        170.13        184.18         9.60 o
 -12   5   5          8.74         10.85         3.34 o
 -11   5   5          0.52         -0.14         2.75 o
 -10   5   5          9.04         12.28         2.93 o
  -9   5   5       2761.24       2767.96        41.58 o
  -8   5   5       1180.77       1246.58        21.29 o
  -7   5   5        884.27        925.85        15.11 o
  -6   5   5       1712.85       1704.09        30.85 o
  -5   5   5        455.27        406.51         9.09 o
  -4   5   5         65.06         85.21         2.91 o
  -3   5   5       3059.87       3098.53        42.71 o
  -2   5   5       2274.57       2136.38        29.56 o
  -1   5   5          0.94          2.92         1.17 o
   0   5   5        401.31        403.05         6.36 o
   1   5   5         24.85         39.91         2.07 o
   2   5   5        496.64        545.81         9.71 o
   3   5   5        120.85        151.51         4.35 o
   4   5   5       3597.84       3758.44        47.43 o
   5   5   5          4.33          3.54         2.01 o
   6   5   5        185.89        166.40         5.47 o
   7   5   5         16.29         18.62         2.57 o
   8   5   5        818.79        849.10        16.43 o
   9   5   5        152.73        149.56         6.48 o
  10   5   5          9.17          9.37         2.78 o
  11   5   5        520.76        561.16        19.31 o
 -14   6   5          0.02          1.17         2.06 o
 -13   6   5         10.00          3.52         3.48 o
 -12   6   5        497.65        525.99        16.21 o
 -11   6   5        245.04        276.26        17.00 o
 -10   6   5          0.29          1.07         2.89 o
  -9   6   5        140.92        148.58         6.50 o
  -8   6   5        101.48        102.85         5.30 o
  -7   6   5         52.95         54.65         3.13 o
  -6   6   5       1109.43       1050.68        21.77 o
  -5   6   5        614.03        632.35        13.71 o
  -4   6   5        182.34        190.31         5.16 o
  -3   6   5       3973.68       4151.46        53.96 o
  -2   6   5        819.28        897.42        12.53 o
  -1   6   5        222.78        205.54         4.30 o
   0   6   5          8.09         15.65         1.66 o
   1   6   5       1709.65       1631.74        19.59 o
   2   6   5          8.22          5.83         1.66 o
   3   6   5       1512.95       1699.74        33.41 o
   4   6   5         35.64         48.84         3.28 o
   5   6   5         49.87         54.28         3.57 o
   6   6   5        410.69        399.98         9.09 o
   7   6   5        128.11        141.49         4.82 o
   8   6   5         24.35         27.16         2.70 o
   9   6   5        400.07        419.09        14.57 o
  10   6   5        470.84        489.03        28.20 o
  11   6   5          1.87          4.31         2.91 o
 -13   7   5        306.24        343.83        15.86 o
 -12   7   5         54.50         69.92         6.22 o
 -11   7   5          1.40          3.42         3.29 o
 -10   7   5        124.64        142.11         9.59 o
  -9   7   5        150.58        147.65         6.98 o
  -8   7   5         58.18         67.79         4.38 o
  -7   7   5         90.60         96.39         4.54 o
  -6   7   5         17.74         17.61         3.21 o
  -5   7   5          4.21          1.24         1.81 o
  -4   7   5       1356.43       1332.07        19.61 o
  -3   7   5        269.55        272.84         6.61 o
  -2   7   5        855.93        897.52        13.97 o
  -1   7   5       2448.08       2475.34        30.93 o
   0   7   5          0.24          2.88         1.59 o
   1   7   5        951.46        940.91        12.77 o
   2   7   5       1620.85       1589.87        20.59 o
   3   7   5          0.02          1.10         1.80 o
   4   7   5          1.02          5.80         1.75 o
   5   7   5          1.66         -0.03         2.17 o
   6   7   5        131.60        149.42         5.14 o
   7   7   5       1166.26       1146.01        25.08 o
   8   7   5         12.11          6.48         2.07 o
   9   7   5         32.28         45.84         4.09 o
  10   7   5         74.12         82.95         5.65 o
 -13   8   5         15.99         17.81         3.38 o
 -12   8   5          7.75         11.69         3.15 o
 -11   8   5        438.84        478.01        22.11 o
 -10   8   5        128.84        112.94         7.28 o
  -9   8   5        117.13         99.94         7.39 o
  -8   8   5        564.89        556.27        15.49 o
  -7   8   5        464.26        441.79        17.81 o
  -6   8   5        204.68        189.19         8.42 o
  -5   8   5         22.97         19.36         2.34 o
  -4   8   5         46.73         64.85         3.29 o
  -3   8   5        463.91        482.56         8.64 o
  -2   8   5       1007.92       1047.26        15.58 o
  -1   8   5          0.02          2.37         1.71 o
   0   8   5        759.89        777.08        13.53 o
   1   8   5        206.90        187.23         5.35 o
   2   8   5          0.16          3.14         1.68 o
   3   8   5         10.18          8.50         1.98 o
   4   8   5        193.06        224.92         6.06 o
   5   8   5         59.68         46.69         3.46 o
   6   8   5         59.95         60.35         3.59 o
   7   8   5          3.56          2.75         2.18 o
   8   8   5        131.45        137.06         8.30 o
   9   8   5         39.52         49.85         3.98 o
  10   8   5         58.88         37.46         3.65 o
 -12   9   5         18.20         24.14         6.32 o
 -11   9   5          2.66          4.83         2.94 o
 -10   9   5          8.22          7.71         2.91 o
  -9   9   5       1227.89       1227.90        45.67 o
  -8   9   5          2.38          5.62         2.95 o
  -7   9   5        278.46        250.63         8.49 o
  -6   9   5       2457.38       2457.11        35.66 o
  -5   9   5         40.23         42.59         3.31 o
  -4   9   5        461.44        455.04         9.64 o
  -3   9   5        134.78        136.05         4.36 o
  -2   9   5         24.67         30.02         3.09 o
  -1   9   5       2743.41       2679.15        35.72 o
   0   9   5       1771.17       1784.17        29.94 o
   1   9   5        138.28        146.63         5.41 o
   2   9   5        273.56        241.45         6.73 o
   3   9   5         70.31         76.68         4.18 o
   4   9   5         52.06         74.63         3.81 o
   5   9   5       1015.37        927.66        17.38 o
   6   9   5        399.96        388.79         9.69 o
   7   9   5        216.30        198.70         7.35 o
   8   9   5         85.47        109.29         5.59 o
   9   9   5        117.02         89.97         4.43 o
 -12  10   5          0.34          3.17         2.22 o
 -11  10   5          7.06         13.09         3.38 o
 -10  10   5          0.53          2.42         2.45 o
  -9  10   5        244.77        273.32        14.42 o
  -8  10   5        123.49        144.77         6.64 o
  -7  10   5        565.93        582.17        13.52 o
  -6  10   5         94.66         71.80         4.15 o
  -5  10   5        297.55        341.50         8.81 o
  -4  10   5         23.72         29.29         2.95 o
  -3  10   5          4.40          7.99         2.33 o
  -2  10   5          1.52          4.93         2.55 o
  -1  10   5        949.78       1008.93        21.85 o
   0  10   5        332.53        315.83        10.15 o
   1  10   5        474.36        490.94        15.28 o
   2  10   5         21.36         29.20         3.16 o
   3  10   5          2.01          0.75         2.65 o
   4  10   5        125.54        123.77         5.15 o
   5  10   5         81.79         83.55         4.56 o
   6  10   5        330.06        337.38        10.06 o
   7  10   5         89.51         79.86         5.15 o
   8  10   5         55.43         50.62         3.61 o
   9  10   5         41.91         28.66         7.16 o
 -11  11   5        268.61        273.30        15.73 o
 -10  11   5          4.02          7.06         2.25 o
  -9  11   5         40.21         32.39         3.94 o
  -8  11   5        204.89        221.81        11.46 o
  -7  11   5          0.38          2.04         2.29 o
  -6  11   5          1.02          1.15         2.00 o
  -5  11   5         15.18          7.22         2.13 o
  -4  11   5          7.05          7.07         2.38 o
  -3  11   5        438.27        477.69        10.61 o
  -2  11   5        322.29        304.41         9.34 o
  -1  11   5        311.32        315.78        12.96 o
   0  11   5        474.18        485.55        13.04 o
   1  11   5        113.09        113.32         5.87 o
   2  11   5        117.13        129.69         6.22 o
   3  11   5        413.05        396.18        12.41 o
   4  11   5        571.14        588.15        16.17 o
   5  11   5        369.48        316.70         9.79 o
   6  11   5        165.80        170.46         7.23 o
   7  11   5          1.42          0.96         2.45 o
   8  11   5         66.50         70.32        10.34 o
 -10  12   5         28.55         34.94         6.43 o
  -9  12   5         38.36         33.93         3.29 o
  -8  12   5        128.86        137.74         5.67 o
  -7  12   5        187.83        185.57         7.31 o
  -6  12   5        109.41        100.58         4.51 o
  -5  12   5        301.19        294.22         9.00 o
  -4  12   5        200.58        184.03         6.03 o
  -3  12   5          7.62          5.46         2.63 o
  -2  12   5        232.38        232.74        11.02 o
  -1  12   5        533.03        551.47        15.85 o
   0  12   5         10.57         12.50         2.83 o
   1  12   5          0.19          2.05         2.83 o
   2  12   5        114.29        129.97         6.56 o
   3  12   5         31.25         38.95         4.16 o
   4  12   5        514.64        601.45        18.52 o
   5  12   5          6.35          7.01         2.98 o
   6  12   5         85.96         83.08         5.12 o
  -8  13   5          1.02          3.03         2.28 o
  -7  13   5        174.42        183.41         6.30 o
  -6  13   5          0.49          0.70         1.97 o
  -5  13   5         43.07         45.95         4.04 o
  -4  13   5         27.62         23.33         4.73 o
  -3  13   5         98.48        102.15        14.03 o
  -2  13   5        441.44        420.70        14.40 o
  -1  13   5         98.67         93.15         5.79 o
   0  13   5        188.84        181.97        10.28 o
   1  13   5        128.72        123.38         6.75 o
   2  13   5          4.09          3.29         2.55 o
   3  13   5          0.02          2.34         2.37 o
   4  13   5        128.98        129.14         7.41 o
   5  13   5         91.04         86.22         6.50 o
   6  13   5          7.90          0.89         4.21 o
  -6  14   5         18.20         19.22         3.81 o
  -5  14   5         18.60         16.53         3.35 o
  -4  14   5          6.00         17.46         3.64 o
  -3  14   5        136.79        130.56         9.78 o
  -2  14   5        590.62        604.19        19.89 o
  -1  14   5         70.93        117.70        12.30 o
   0  14   5        122.41        104.96         7.17 o
   1  14   5         83.18         91.05         5.06 o
   2  14   5         15.78          7.39         3.04 o
   3  14   5         45.16         35.42         3.99 o
  -2  15   5        364.04        341.77        20.76 o
  -1  15   5        334.45        328.32        20.53 o
   0  15   5        209.90        204.31        14.99 o
  -2 -15   6         73.63         65.09         4.48 o
  -1 -15   6         76.92         71.94         4.79 o
   0 -15   6         44.25         38.74         3.66 o
   1 -15   6         22.81         18.66         5.54 o
   2 -15   6        237.14        268.04        11.36 o
  -7 -14   6        177.57        151.79        12.48 o
  -6 -14   6        100.65         92.96         4.58 o
  -5 -14   6          6.77          5.52         2.18 o
  -4 -14   6        231.36        226.89         8.14 o
  -3 -14   6        391.58        364.43        15.86 o
  -2 -14   6        114.98        105.86         7.18 o
  -1 -14   6          0.21         -0.64         2.05 o
   0 -14   6        202.01        202.62         8.31 o
   1 -14   6         78.95         80.81         4.45 o
   2 -14   6         93.57        106.12         7.82 o
   3 -14   6         21.03         22.16         2.72 o
   4 -14   6         36.85         50.46         4.75 o
   5 -14   6        119.10        136.65         9.97 o
  -9 -13   6         24.21         15.81         4.21 o
  -8 -13   6          0.17         -2.20         2.92 o
  -7 -13   6         48.83         46.46         5.58 o
  -6 -13   6        198.20        224.37        10.62 o
  -5 -13   6         73.06         75.79         5.42 o
  -4 -13   6        175.54        201.57         8.54 o
  -3 -13   6        135.50        127.44        10.50 o
  -2 -13   6         71.56         59.37         5.97 o
  -1 -13   6        316.74        328.31        18.28 o
   0 -13   6        139.39        152.39         6.35 o
   1 -13   6          5.28          7.59         2.26 o
   2 -13   6        117.30        128.40         5.51 o
   3 -13   6          9.13         15.41         2.46 o
   4 -13   6          0.26          2.18         1.84 o
   5 -13   6        122.33        106.30         5.30 o
   6 -13   6         45.44         36.64         4.13 o
 -10 -12   6         47.25         37.82         6.20 o
  -9 -12   6         73.20         49.16         4.97 o
  -8 -12   6         75.99         69.30         5.92 o
  -7 -12   6         93.51         93.00         5.69 o
  -6 -12   6          0.06          0.66         2.87 o
  -5 -12   6        100.30        108.53         6.29 o
  -4 -12   6        479.55        476.62        21.86 o
  -3 -12   6        188.70        181.82         7.08 o
  -2 -12   6         98.48        115.35         6.20 o
  -1 -12   6          7.95          4.29         3.00 o
   0 -12   6         59.56         65.97         4.66 o
   1 -12   6       1106.65       1161.04        28.98 o
   2 -12   6         23.47         28.45         3.10 o
   3 -12   6         29.86         29.85         3.13 o
   4 -12   6          7.65          7.48         2.24 o
   5 -12   6          4.75          6.74         2.15 o
   6 -12   6         44.18         50.65         4.16 o
   7 -12   6          9.21          9.07         2.84 o
 -11 -11   6         14.50          6.87         4.06 o
 -10 -11   6        160.86        160.62        11.67 o
  -9 -11   6        209.90        200.48         9.65 o
  -8 -11   6          3.30          0.34         2.89 o
  -7 -11   6        238.59        211.04         8.55 o
  -6 -11   6        127.96        143.44         6.72 o
  -5 -11   6        436.67        432.80        14.66 o
  -4 -11   6        373.39        372.77        11.40 o
  -3 -11   6        263.67        238.59         8.93 o
  -2 -11   6         16.92         18.92         3.18 o
  -1 -11   6          3.68          3.32         2.32 o
   0 -11   6         15.62         18.36         3.50 o
   1 -11   6         29.28         24.47         4.85 o
   2 -11   6        269.13        271.53        10.79 o
   3 -11   6        125.13        128.10         5.62 o
   4 -11   6        166.00        141.49         5.73 o
   5 -11   6         50.71         42.38         3.64 o
   6 -11   6         33.66         33.44         4.13 o
   7 -11   6         16.18         14.14         3.16 o
   8 -11   6        499.19        432.63        16.69 o
 -11 -10   6          0.66          2.32         3.18 o
 -10 -10   6         10.20          8.41         2.63 o
  -9 -10   6          4.67          2.96         2.52 o
  -8 -10   6        504.04        494.87        16.60 o
  -7 -10   6         13.97         18.61         3.38 o
  -6 -10   6         23.77         32.76         4.40 o
  -5 -10   6         33.23         46.12         4.62 o
  -4 -10   6          0.01          1.97         2.93 o
  -3 -10   6        143.38        151.13         6.30 o
  -2 -10   6        789.91        788.57        19.24 o
  -1 -10   6         27.14         23.26         3.01 o
   0 -10   6         36.14         27.90         3.56 o
   1 -10   6        370.28        361.98        13.52 o
   2 -10   6         84.12         83.43         4.72 o
   3 -10   6        409.27        440.38        10.63 o
   4 -10   6         70.98         67.62         4.22 o
   5 -10   6        155.40        138.96         6.19 o
   6 -10   6       1425.51       1372.13        40.34 o
   7 -10   6        140.89        147.64        14.00 o
   8 -10   6         39.13         46.61         3.78 o
   9 -10   6         27.29         32.50         5.69 o
 -11  -9   6        186.92        154.02         7.25 o
 -10  -9   6       1036.45        937.87        24.25 o
  -9  -9   6         16.25         16.98         2.28 o
  -8  -9   6          9.44          7.48         2.14 o
  -7  -9   6        937.56       1012.75        16.93 o
  -6  -9   6          0.58          3.74         2.93 o
  -5  -9   6        503.41        522.98        12.85 o
  -4  -9   6          0.09          1.30         2.91 o
  -3  -9   6         25.96         19.34         2.87 o
  -2  -9   6        899.14        962.94        20.29 o
  -1  -9   6          8.53         15.32         2.63 o
   0  -9   6       5738.42       5818.71        75.82 o
   1  -9   6       1587.32       1676.11        40.02 o
   2  -9   6        684.87        684.89        16.27 o
   3  -9   6        168.03        171.33         7.65 o
   4  -9   6       1279.19       1211.11        32.36 o
   5  -9   6         51.96         49.56         4.58 o
   6  -9   6        241.62        230.45        10.78 o
   7  -9   6        512.32        459.45        15.88 o
   8  -9   6        145.78        134.00         8.31 o
   9  -9   6        214.10        182.08         7.27 o
  10  -9   6        166.36        152.01        11.15 o
 -12  -8   6         36.08         32.17         3.83 o
 -11  -8   6         29.29         37.80         3.33 o
 -10  -8   6        142.42        151.36         5.88 o
  -9  -8   6        216.11        249.24         6.59 o
  -8  -8   6        461.88        462.30         9.50 o
  -7  -8   6        249.46        254.53         6.84 o
  -6  -8   6        511.05        490.75        10.40 o
  -5  -8   6       1215.72       1315.32        22.38 o
  -4  -8   6        110.70        148.83         5.57 o
  -3  -8   6         69.72         70.30         4.14 o
  -2  -8   6        632.41        646.28        14.02 o
  -1  -8   6        795.56        811.88        16.39 o
   0  -8   6         46.67         39.02         3.11 o
   1  -8   6        236.37        242.95         7.39 o
   2  -8   6        361.65        361.21        11.12 o
   3  -8   6        163.21        137.46         7.62 o
   4  -8   6       1753.40       1707.06        37.05 o
   5  -8   6        950.25        893.47        29.93 o
   6  -8   6       2467.57       2498.70        50.88 o
   7  -8   6         33.06         32.34         4.71 o
   8  -8   6          7.64          7.96         3.83 o
   9  -8   6          0.80          1.41         3.50 o
  10  -8   6         11.84          8.42         2.41 o
 -13  -7   6         48.17         36.17         4.55 o
 -12  -7   6          0.00         -1.00         2.96 o
 -11  -7   6         16.75          9.42         2.46 o
 -10  -7   6        131.03        122.63         4.48 o
  -9  -7   6        647.59        671.56        11.55 o
  -8  -7   6          3.10          4.92         1.94 o
  -7  -7   6        104.94        100.97         4.01 o
  -6  -7   6         76.12         76.82         3.63 o
  -5  -7   6         30.44         35.44         2.64 o
  -4  -7   6        604.75        572.10        12.25 o
  -3  -7   6        360.93        361.02        20.62 o
  -2  -7   6        279.64        338.26         7.33 o
  -1  -7   6        337.37        339.21         8.15 o
   0  -7   6         51.60         71.23         4.12 o
   1  -7   6          9.27         10.34         2.24 o
   2  -7   6       1168.24       1072.84        19.82 o
   3  -7   6        213.51        232.94         9.25 o
   4  -7   6        953.47        927.56        19.28 o
   5  -7   6        575.02        571.89        14.65 o
   6  -7   6        755.32        778.52        23.09 o
   7  -7   6         10.39         18.13         5.75 o
   8  -7   6         88.76         95.52        13.33 o
   9  -7   6         14.55         20.92         4.00 o
  10  -7   6        210.09        224.75        12.99 o
 -13  -6   6         24.54         14.38         3.17 o
 -12  -6   6         62.76         60.11         5.68 o
 -11  -6   6        403.33        364.01        11.59 o
 -10  -6   6        121.06        109.61         4.92 o
  -9  -6   6        504.90        528.14         9.89 o
  -8  -6   6        321.51        326.30         7.66 o
  -7  -6   6        296.63        309.12         6.70 o
  -6  -6   6          0.86          1.60         1.65 o
  -5  -6   6        148.74        163.13         6.83 o
  -4  -6   6       1136.74       1096.70        15.98 o
  -3  -6   6       1918.11       1821.29        33.37 o
  -2  -6   6        194.26        185.67        11.00 o
  -1  -6   6        560.45        598.38        16.54 o
   0  -6   6       3710.48       3717.65        47.12 o
   1  -6   6        490.62        484.35        11.99 o
   2  -6   6          9.91         17.10         2.30 o
   3  -6   6        224.48        226.06         7.57 o
   4  -6   6        681.26        690.96        15.34 o
   5  -6   6        114.50        127.18         6.12 o
   6  -6   6         19.12         21.63         3.91 o
   7  -6   6        724.98        686.09        19.01 o
   8  -6   6        178.52        176.94        13.44 o
   9  -6   6        182.24        192.98        10.31 o
  10  -6   6        249.18        255.48        13.81 o
  11  -6   6          6.76         16.55         5.02 o
 -13  -5   6          9.01         11.83         4.17 o
 -12  -5   6        443.15        404.94        18.21 o
 -11  -5   6         91.43         81.37         4.54 o
 -10  -5   6         94.68        103.79         5.78 o
  -9  -5   6       1089.62       1121.32        19.28 o
  -8  -5   6        159.11        154.61         5.04 o
  -7  -5   6       1203.58       1221.07        17.04 o
  -6  -5   6         56.63         57.41         3.13 o
  -5  -5   6         30.69         25.51         1.89 o
  -4  -5   6         52.67         51.85         2.62 o
  -3  -5   6        140.67        119.21         5.09 o
  -2  -5   6       1116.34       1059.77        26.46 o
  -1  -5   6        183.01        241.10         8.37 o
   0  -5   6        502.56        516.96         9.99 o
   1  -5   6        864.79        859.76        13.09 o
   2  -5   6         33.98         30.22         2.53 o
   3  -5   6         74.01         73.85         3.81 o
   4  -5   6       1679.13       1739.87        47.95 o
   5  -5   6       1789.98       1740.89        42.56 o
   6  -5   6         25.61         26.37         3.71 o
   7  -5   6       1990.95       1995.83        47.33 o
   8  -5   6         45.12         51.22         6.26 o
   9  -5   6        155.34        162.28         9.35 o
  10  -5   6        263.04        267.59        15.72 o
  11  -5   6         94.86         92.13         7.45 o
 -14  -4   6          4.15          1.51         3.00 o
 -13  -4   6        221.74        260.62        33.52 o
 -12  -4   6         22.05         27.04         3.91 o
 -11  -4   6         58.15         61.76         4.24 o
 -10  -4   6         26.56         17.24         2.90 o
  -9  -4   6       1676.47       1658.14        22.47 o
  -8  -4   6        424.40        418.46         7.91 o
  -7  -4   6        369.13        389.92         7.37 o
  -6  -4   6       2325.73       2318.77        29.08 o
  -5  -4   6       2256.35       2265.55        27.60 o
  -4  -4   6       1890.67       1957.38        32.28 o
  -3  -4   6       5058.88       5001.20        58.51 o
  -2  -4   6        221.01        208.52         5.98 o
  -1  -4   6       4131.80       4158.24        53.74 o
   0  -4   6         22.30         24.58         2.26 o
   1  -4   6       5021.54       5128.35        65.56 o
   2  -4   6       1012.13       1036.52        20.96 o
   3  -4   6        160.33        171.82         5.97 o
   4  -4   6        209.61        242.94         8.99 o
   5  -4   6        105.95        117.80         5.35 o
   6  -4   6        440.21        415.57        11.10 o
   7  -4   6          0.36          5.33         3.35 o
   8  -4   6        249.64        253.98        13.31 o
   9  -4   6        212.25        188.24         9.00 o
  10  -4   6         82.53         78.64         7.38 o
  11  -4   6          2.15          6.69         3.40 o
  12  -4   6         80.49         76.97         8.35 o
 -14  -3   6         26.46         17.55         4.17 o
 -13  -3   6        202.10        215.58        12.41 o
 -12  -3   6        255.32        224.25         8.47 o
 -11  -3   6        358.67        316.82         9.39 o
 -10  -3   6        510.79        535.98        12.08 o
  -9  -3   6          3.53          6.03         2.59 o
  -8  -3   6        457.72        448.46         8.38 o
  -7  -3   6       1080.76       1112.74        13.96 o
  -6  -3   6          3.46          5.92         1.74 o
  -5  -3   6        874.93        920.68        18.10 o
  -4  -3   6       4739.98       4706.07        58.25 o
  -3  -3   6         41.44         30.43         2.49 o
  -2  -3   6       2028.02       2023.23        23.47 o
  -1  -3   6       5787.02       5772.96        69.25 o
   0  -3   6       2189.60       2110.37        30.52 o
   1  -3   6       1331.28       1332.56        25.18 o
   2  -3   6         17.52         14.56         2.19 o
   3  -3   6         36.61         25.34         2.53 o
   4  -3   6        189.66        183.81         7.06 o
   5  -3   6          6.68          3.45         2.44 o
   6  -3   6        625.69        662.41        25.84 o
   7  -3   6        739.12        744.66        39.22 o
   8  -3   6       1073.78       1093.25        28.80 o
   9  -3   6         41.80         64.39         5.50 o
  10  -3   6         68.09         81.51         8.59 o
  11  -3   6        110.16         98.83         8.09 o
 -15  -2   6         88.81         70.98         8.05 o
 -14  -2   6          2.06          4.44         3.51 o
 -13  -2   6        617.57        656.72        37.46 o
 -12  -2   6        422.83        393.61        11.03 o
 -11  -2   6         56.21         69.57         6.23 o
 -10  -2   6         38.18         40.67         3.27 o
  -9  -2   6         78.03         94.79         3.87 o
  -8  -2   6        976.39       1034.84        15.59 o
  -7  -2   6        139.04        149.16         4.03 o
  -6  -2   6          3.99          5.02         1.38 o
  -5  -2   6        579.36        490.54         7.37 o
  -4  -2   6        162.34        144.24         5.20 o
  -3  -2   6        241.70        209.23         6.65 o
  -2  -2   6       3382.79       3732.35        44.06 o
  -1  -2   6       5210.78       5518.57        66.35 o
   0  -2   6        690.57        682.83        13.48 o
   1  -2   6        531.63        560.97        11.88 o
   2  -2   6        373.73        399.57         8.41 o
   3  -2   6        332.77        383.09         9.56 o
   4  -2   6       1082.72       1060.68        21.84 o
   5  -2   6        346.85        366.63         9.25 o
   6  -2   6       1403.45       1307.92        28.02 o
   7  -2   6         74.38         78.50         5.08 o
   8  -2   6        116.46        113.54         7.21 o
   9  -2   6         37.34         56.72         4.31 o
  10  -2   6          7.08         12.92         5.69 o
  11  -2   6         39.64         31.01         5.77 o
  12  -2   6         25.76         22.12         3.67 o
 -15  -1   6          4.41          1.33         2.88 o
 -14  -1   6        113.92        132.98         7.68 o
 -13  -1   6          0.17          2.52         3.05 o
 -12  -1   6         28.20         25.34         3.88 o
 -11  -1   6         24.43         22.94         3.36 o
 -10  -1   6          1.28         -0.04         2.42 o
  -9  -1   6       1409.81       1488.51        23.62 o
  -8  -1   6         16.82         10.96         2.04 o
  -7  -1   6         70.00         85.19         3.08 o
  -6  -1   6       3386.42       3458.79        33.89 o
  -5  -1   6        511.43        430.91         7.63 o
  -4  -1   6        627.78        688.23        12.86 o
  -3  -1   6         60.40         56.28         2.81 o
  -2  -1   6        260.87        188.67         5.45 o
  -1  -1   6        633.43        574.61         9.61 o
   0  -1   6       7654.62       7651.68        86.43 o
   1  -1   6       2933.11       2826.90        37.06 o
   2  -1   6        436.37        496.08        11.11 o
   3  -1   6         11.33         24.06         2.89 o
   4  -1   6       1573.16       1594.66        26.05 o
   5  -1   6        327.83        307.32        12.89 o
   6  -1   6       2479.84       2667.91        41.63 o
   7  -1   6        350.45        380.20        11.48 o
   8  -1   6          5.84         12.49         2.71 o
   9  -1   6         30.99         41.82         3.64 o
  10  -1   6        242.99        231.65        10.98 o
  11  -1   6          3.02         -0.05         3.76 o
  12  -1   6         23.22         32.27         4.52 o
 -15   0   6         85.47         55.86         5.72 o
 -14   0   6          8.59         15.20         4.51 o
 -13   0   6         20.17         15.95         3.41 o
 -12   0   6          1.77          3.54         3.70 o
 -11   0   6         13.87          7.75         3.11 o
 -10   0   6        564.77        573.95        15.28 o
  -9   0   6         44.95         48.19         3.53 o
  -8   0   6        352.39        332.62         6.86 o
  -7   0   6        333.63        321.76         7.36 o
  -6   0   6        768.86        750.45        11.44 o
  -5   0   6        216.87        234.10         5.97 o
  -4   0   6       1227.43       1228.47        17.82 o
  -3   0   6       1611.92       1633.50        21.88 o
  -2   0   6       1814.30       1808.89        19.94 o
  -1   0   6        823.69        749.82        10.07 o
   0   0   6       3305.52       3053.52        42.50 o
   1   0   6        772.50        755.41        12.48 o
   2   0   6       3423.05       3136.78        46.03 o
   3   0   6       1735.53       1830.19        30.37 o
   4   0   6        172.44        176.58         5.25 o
   5   0   6          3.70          8.25         2.13 o
   6   0   6        232.45        246.07        13.56 o
   7   0   6       1411.33       1463.09        27.24 o
   8   0   6         35.76         46.44         3.97 o
   9   0   6        260.84        260.91        14.72 o
  10   0   6        331.35        362.09        15.78 o
  11   0   6        417.68        431.31        16.67 o
  12   0   6         38.61         39.96         7.39 o
 -15   1   6         55.23         34.38         4.49 o
 -14   1   6          0.34          2.55         3.99 o
 -13   1   6         21.27         25.94         4.10 o
 -12   1   6         14.36         16.87         4.50 o
 -11   1   6        472.47        419.65        13.20 o
 -10   1   6        527.57        607.49        14.34 o
  -9   1   6        237.49        231.15         6.58 o
  -8   1   6         22.82         23.18         2.16 o
  -7   1   6        583.90        578.52         9.81 o
  -6   1   6         91.48        105.02         4.48 o
  -5   1   6          1.92          6.97         1.67 o
  -4   1   6        373.86        347.65         6.44 o
  -3   1   6        521.41        417.99         8.04 o
  -2   1   6        834.74        865.68        13.37 o
  -1   1   6          6.18         11.38         1.54 o
   0   1   6        733.63        694.41        10.69 o
   1   1   6        460.25        481.19         8.74 o
   2   1   6        825.38        787.44        13.65 o
   3   1   6       2117.52       2185.10        29.98 o
   4   1   6       2671.47       2640.70        46.67 o
   5   1   6        749.18        678.82        15.83 o
   6   1   6        396.69        409.02        11.60 o
   7   1   6        670.27        715.35        17.28 o
   8   1   6         20.78         31.35         3.62 o
   9   1   6        293.51        278.08        11.05 o
  10   1   6        319.01        302.78        13.79 o
  11   1   6        103.60        114.57         8.00 o
  12   1   6          4.20          2.66         4.21 o
 -15   2   6         28.04         32.65         5.39 o
 -14   2   6          0.11         -2.59         6.65 o
 -13   2   6        245.37        318.93        17.00 o
 -12   2   6         13.53         24.07         5.63 o
 -11   2   6          1.61          1.26         2.87 o
 -10   2   6        196.95        214.72         8.28 o
  -9   2   6        199.66        187.42         5.37 o
  -8   2   6        600.12        586.82        10.98 o
  -7   2   6         92.71        101.31         3.87 o
  -6   2   6        610.23        623.22        10.00 o
  -5   2   6       3745.26       3805.46        43.73 o
  -4   2   6          9.99          7.17         1.72 o
  -3   2   6       2940.07       2984.08        35.59 o
  -2   2   6       1728.32       1725.12        20.91 o
  -1   2   6         96.57         84.49         2.53 o
   0   2   6       1138.56       1174.16        15.01 o
   1   2   6          7.55          6.04         1.54 o
   2   2   6       1058.48       1032.49        21.60 o
   3   2   6        991.14        976.86        16.15 o
   4   2   6        750.29        682.68        11.91 o
   5   2   6          0.37          1.16         2.06 o
   6   2   6          1.20          4.22         2.71 o
   7   2   6         92.78         94.39         4.98 o
   8   2   6        605.95        620.13        15.05 o
   9   2   6         68.59         72.22         6.68 o
  10   2   6          0.66          1.45         2.82 o
  11   2   6        119.08        112.59         8.71 o
 -14   3   6          4.39          7.21         3.99 o
 -13   3   6          4.36          5.13         3.05 o
 -12   3   6          0.00          2.66         2.91 o
 -11   3   6       1167.45       1194.34        22.97 o
 -10   3   6         36.38         60.50         4.40 o
  -9   3   6       1048.23       1015.53        19.81 o
  -8   3   6        876.30        902.82        14.98 o
  -7   3   6        147.50        159.32         4.96 o
  -6   3   6       1064.99       1096.45        17.01 o
  -5   3   6       5099.60       5330.20        57.54 o
  -4   3   6       1055.81       1104.45        19.34 o
  -3   3   6        810.37        756.77         9.85 o
  -2   3   6       1159.50       1274.92        14.95 o
  -1   3   6          5.86         10.35         1.41 o
   0   3   6         63.45         67.07         2.37 o
   1   3   6       1476.58       1417.23        17.68 o
   2   3   6       4623.58       4644.24        58.64 o
   3   3   6        791.51        806.11        13.45 o
   4   3   6        244.51        228.13         6.10 o
   5   3   6         15.30         10.42         2.07 o
   6   3   6        563.47        570.26        14.02 o
   7   3   6        554.05        571.46        11.87 o
   8   3   6         14.89         14.99         2.90 o
   9   3   6          3.91          7.74         2.70 o
  10   3   6          5.71          7.49         3.09 o
  11   3   6         76.24        106.67         7.21 o
  12   3   6        269.01        301.36        19.13 o
 -14   4   6        131.05        130.85         8.71 o
 -13   4   6         20.10         25.65         4.88 o
 -12   4   6        120.72        120.99         7.47 o
 -11   4   6        252.71        229.01         8.81 o
 -10   4   6        862.09        930.67        16.90 o
  -9   4   6          4.35          6.76         2.41 o
  -8   4   6        887.29        924.62        15.12 o
  -7   4   6        331.25        332.64         6.61 o
  -6   4   6        129.48        117.99         3.76 o
  -5   4   6       2523.15       2549.03        33.41 o
  -4   4   6        847.18        919.15        13.41 o
  -3   4   6       3672.25       3689.72        40.49 o
  -2   4   6        189.05        207.47         5.39 o
  -1   4   6        316.16        263.88         5.48 o
   0   4   6        403.31        397.26         6.77 o
   1   4   6        264.37        348.15         7.14 o
   2   4   6       1370.85       1302.25        17.65 o
   3   4   6       1433.74       1456.71        19.69 o
   4   4   6        176.92        163.99         5.91 o
   5   4   6         85.76         76.15         4.32 o
   6   4   6        205.11        194.93         6.96 o
   7   4   6         94.91         89.72         4.84 o
   8   4   6         68.59         83.27         5.03 o
   9   4   6        131.56        141.72         7.72 o
  10   4   6         20.30         18.25         3.36 o
  11   4   6          0.44          1.48         2.87 o
 -14   5   6         72.89         76.32         6.50 o
 -13   5   6        170.65        163.99         8.64 o
 -12   5   6        224.36        242.82        11.96 o
 -11   5   6        137.81        153.02         6.14 o
 -10   5   6         10.53          8.19         2.62 o
  -9   5   6         31.12         33.92         3.14 o
  -8   5   6          6.24          6.93         2.30 o
  -7   5   6        553.73        550.42        13.15 o
  -6   5   6        459.60        422.41        10.90 o
  -5   5   6       3004.39       3041.78        39.23 o
  -4   5   6       1384.89       1386.34        18.20 o
  -3   5   6       4086.11       4336.65        57.00 o
  -2   5   6       1377.67       1493.02        18.23 o
  -1   5   6       1680.29       1574.87        19.75 o
   0   5   6         24.85         25.96         1.85 o
   1   5   6        165.47        175.39         5.00 o
   2   5   6        237.49        228.55         5.54 o
   3   5   6       1050.54       1080.45        17.23 o
   4   5   6         21.31         24.64         2.56 o
   5   5   6        427.72        429.53         8.72 o
   6   5   6        716.64        736.92        15.23 o
   7   5   6        409.16        422.51        10.90 o
   8   5   6          7.72          9.18         2.70 o
   9   5   6        239.18        228.19         8.54 o
  10   5   6          0.06          4.72         3.24 o
  11   5   6         92.83        105.87         8.15 o
 -14   6   6        388.07        423.39        23.86 o
 -13   6   6        140.68        175.29         9.43 o
 -12   6   6          8.44         10.68         3.86 o
 -11   6   6         33.50         34.45         3.61 o
 -10   6   6          3.57          2.83         2.59 o
  -9   6   6        484.54        510.72        11.65 o
  -8   6   6        965.01        935.10        16.27 o
  -7   6   6        320.38        351.05         8.58 o
  -6   6   6       1175.61       1225.77        20.78 o
  -5   6   6        437.57        441.24         8.92 o
  -4   6   6       1111.54       1099.28        14.78 o
  -3   6   6        477.92        501.08         8.53 o
  -2   6   6        305.57        340.76         7.20 o
  -1   6   6         14.01         12.22         1.72 o
   0   6   6         12.34          9.75         1.68 o
   1   6   6       1831.91       1869.23        23.45 o
   2   6   6       1720.68       1751.34        25.57 o
   3   6   6       1577.50       1536.84        23.38 o
   4   6   6        470.83        508.31         9.84 o
   5   6   6         87.47         85.49         4.03 o
   6   6   6         72.42         87.71         5.36 o
   7   6   6        719.92        734.45        13.51 o
   8   6   6          3.77          8.59         2.09 o
   9   6   6        116.16        113.26         5.36 o
  10   6   6          6.81         10.33         4.10 o
 -13   7   6         11.60          9.47         3.48 o
 -12   7   6          5.63          3.06         3.06 o
 -11   7   6         87.69         82.71         5.64 o
 -10   7   6          0.50          2.93         2.49 o
  -9   7   6         12.57         13.08         2.95 o
  -8   7   6        234.55        235.91         7.90 o
  -7   7   6        911.63        920.22        17.76 o
  -6   7   6          1.08          5.78         2.39 o
  -5   7   6        644.10        633.67        11.05 o
  -4   7   6       1069.39       1141.89        17.60 o
  -3   7   6        510.15        575.45        10.55 o
  -2   7   6        833.29        884.88        13.56 o
  -1   7   6       1356.15       1341.07        19.42 o
   0   7   6       1468.39       1465.22        21.06 o
   1   7   6        493.55        479.00         9.11 o
   2   7   6        591.95        562.83        11.67 o
   3   7   6       1230.74       1247.73        18.47 o
   4   7   6        352.95        314.48         7.25 o
   5   7   6        437.64        425.80         8.55 o
   6   7   6          0.02          0.33         2.06 o
   7   7   6         46.65         54.43         3.56 o
   8   7   6         16.15         18.29         2.78 o
   9   7   6         68.05         73.25         5.46 o
  10   7   6          9.17          5.65         2.84 o
 -13   8   6         63.19         59.33         5.12 o
 -12   8   6         35.51         41.29         4.09 o
 -11   8   6        381.86        376.62        16.07 o
 -10   8   6        288.86        289.81        12.73 o
  -9   8   6         40.03         36.86         3.95 o
  -8   8   6       1439.70       1418.39        26.58 o
  -7   8   6        391.09        385.89         9.66 o
  -6   8   6         34.68         40.70         3.07 o
  -5   8   6        258.51        262.15         6.65 o
  -4   8   6        870.22        923.91        14.07 o
  -3   8   6         75.20         80.72         3.46 o
  -2   8   6         49.37         47.69         2.91 o
  -1   8   6        450.07        428.85        11.32 o
   0   8   6        525.09        538.72        10.66 o
   1   8   6        110.89        128.29         5.29 o
   2   8   6          0.13          3.16         2.10 o
   3   8   6         22.57         25.37         3.11 o
   4   8   6          6.01          6.47         2.39 o
   5   8   6         40.82         41.03         3.15 o
   6   8   6       1122.82       1092.91        19.48 o
   7   8   6         15.63         14.85         2.63 o
   8   8   6        114.75        112.31         5.58 o
   9   8   6        111.47        110.46         6.19 o
 -11   9   6          2.85         -0.37         3.29 o
 -10   9   6          2.14          2.58         2.35 o
  -9   9   6        728.05        762.37        18.32 o
  -8   9   6         31.78         33.46         3.58 o
  -7   9   6       2083.54       2125.72        37.71 o
  -6   9   6        627.72        616.80        11.71 o
  -5   9   6          4.39          6.19         2.05 o
  -4   9   6         10.84         13.84         2.23 o
  -3   9   6         22.04         19.61         2.53 o
  -2   9   6        527.86        541.48        10.81 o
  -1   9   6        526.51        511.56        13.25 o
   0   9   6       1120.80       1116.70        25.40 o
   1   9   6        424.83        454.18        10.76 o
   2   9   6        579.34        614.44        12.63 o
   3   9   6          0.70          3.11         2.61 o
   4   9   6          3.61          6.90         2.38 o
   5   9   6          4.12          0.89         2.34 o
   6   9   6          1.27          0.44         2.05 o
   7   9   6         14.73         18.64         2.79 o
   8   9   6         88.56         86.91         4.17 o
   9   9   6        304.52        296.76        28.51 o
 -11  10   6         20.12         27.99         4.45 o
 -10  10   6        468.69        526.89        13.97 o
  -9  10   6        741.71        772.03        19.62 o
  -8  10   6        834.21        877.75        30.72 o
  -7  10   6        452.38        467.30        11.45 o
  -6  10   6        883.73        892.36        17.13 o
  -5  10   6        320.84        355.21         9.01 o
  -4  10   6         14.32         14.76         2.70 o
  -3  10   6        479.71        491.87        10.66 o
  -2  10   6        221.93        246.44         9.23 o
  -1  10   6        583.28        614.70        19.43 o
   0  10   6        256.31        255.15         9.66 o
   1  10   6        888.86        881.27        21.46 o
   2  10   6        135.75        127.75         7.03 o
   3  10   6          5.12          2.06         2.80 o
   4  10   6        141.04        130.30         5.52 o
   5  10   6        101.39        102.58         5.18 o
   6  10   6        292.70        256.44         8.49 o
   7  10   6         16.98         12.14         3.07 o
   8  10   6          0.01          0.19         2.32 o
 -11  11   6          6.53          2.88         2.95 o
 -10  11   6         35.72         37.13         3.64 o
  -9  11   6         16.44         11.65         2.44 o
  -8  11   6       1175.09       1109.50        21.45 o
  -7  11   6         50.46         50.13         3.39 o
  -6  11   6          2.23          1.10         2.17 o
  -5  11   6         16.35         21.71         2.63 o
  -4  11   6         15.73         20.26         3.14 o
  -3  11   6         34.26         37.49         3.86 o
  -2  11   6          3.07          3.61         4.12 o
  -1  11   6         25.65         33.29         5.09 o
   0  11   6       1716.31       1736.33        47.48 o
   1  11   6          2.43          4.74         3.69 o
   2  11   6         29.74         32.40         5.18 o
   3  11   6         97.60         93.32         5.85 o
   4  11   6        319.85        341.66        11.20 o
   5  11   6        189.59        181.34         7.06 o
   6  11   6         42.11         34.47         4.44 o
  -9  12   6          0.32          3.26         1.60 o
  -8  12   6          4.98          2.21         1.79 o
  -7  12   6         52.82         45.99         3.06 o
  -6  12   6         57.21         52.32         3.31 o
  -5  12   6        592.24        551.27        12.43 o
  -4  12   6        126.72        119.78         5.75 o
  -3  12   6         21.86         20.26         3.79 o
  -2  12   6        265.45        267.15        15.98 o
  -1  12   6        295.34        308.22        11.31 o
   0  12   6          0.62          4.34         3.55 o
   1  12   6        545.02        569.40        20.68 o
   2  12   6         85.77         84.35         5.92 o
   3  12   6         13.97         19.62         3.25 o
   4  12   6         45.65         35.26         3.58 o
   5  12   6        131.05        137.84         7.72 o
   6  12   6        205.94        225.43        16.25 o
  -7  13   6         68.37         51.47         5.14 o
  -6  13   6         83.71         78.44         4.60 o
  -5  13   6         94.94         87.38         5.21 o
  -4  13   6        406.37        349.26        12.62 o
  -3  13   6        258.01        235.42         9.06 o
  -2  13   6         11.54         15.10         3.72 o
  -1  13   6        106.69        102.42         5.93 o
   0  13   6          0.04          1.67         2.95 o
   1  13   6        317.08        289.14        12.83 o
   2  13   6         58.91         50.40         6.55 o
   3  13   6          0.96          4.01         3.01 o
   4  13   6        131.51        142.63         7.54 o
  -5  14   6          0.24          0.71         2.55 o
  -4  14   6        177.54        208.21         8.40 o
  -3  14   6          0.79          7.37         3.17 o
  -2  14   6         47.85         54.86         5.31 o
  -1  14   6          8.03          6.30         2.77 o
   0  14   6          2.36          3.43         2.23 o
   1  14   6        431.37        429.47        14.37 o
   2  14   6         16.35          4.50         2.28 o
  -2 -15   7        159.92        162.94        11.45 o
  -1 -15   7          2.48          2.73         3.10 o
   0 -15   7         10.87          8.20         3.32 o
  -6 -14   7        505.43        480.71        26.30 o
  -5 -14   7        107.48        100.58         5.37 o
  -4 -14   7         17.03         14.27         3.24 o
  -3 -14   7         55.54         53.13         4.24 o
  -2 -14   7        159.41        185.81        10.28 o
  -1 -14   7          2.99          5.32         2.21 o
   0 -14   7          2.42          0.78         1.84 o
   1 -14   7         44.21         49.66         4.38 o
   2 -14   7         29.45         21.42         2.91 o
   3 -14   7         18.83         15.94         2.96 o
  -8 -13   7         93.84         89.67         9.31 o
  -7 -13   7        179.99        151.84        12.50 o
  -6 -13   7        672.48        592.46        23.64 o
  -5 -13   7        470.77        512.06        15.59 o
  -4 -13   7        238.70        260.03        11.95 o
  -3 -13   7        243.31        231.24         9.15 o
  -2 -13   7        547.39        528.77        13.40 o
  -1 -13   7        247.14        249.39        16.05 o
   0 -13   7        142.82        121.79         8.23 o
   1 -13   7         27.29         23.90         2.61 o
   2 -13   7         66.01         72.35         3.86 o
   3 -13   7        482.40        509.80        15.08 o
   4 -13   7         27.56         19.12         3.22 o
   5 -13   7        286.81        289.28        12.31 o
  -9 -12   7         43.74         32.99         5.24 o
  -8 -12   7         21.98         21.46         2.85 o
  -7 -12   7         32.51         39.80         3.56 o
  -6 -12   7        102.36         97.06         6.95 o
  -5 -12   7        172.29        166.61        10.54 o
  -4 -12   7          5.80          5.47         2.79 o
  -3 -12   7         11.39         13.60         3.17 o
  -2 -12   7        392.05        382.34        15.37 o
  -1 -12   7          2.33          3.53         3.31 o
   0 -12   7         67.96         75.22         6.99 o
   1 -12   7         31.97         40.01         3.55 o
   2 -12   7        280.26        266.96         7.04 o
   3 -12   7          6.45          1.89         1.89 o
   4 -12   7        141.78        150.26         6.49 o
   5 -12   7        323.00        294.91         8.97 o
   6 -12   7        375.05        350.32        12.41 o
 -10 -11   7         16.50         14.86         3.18 o
  -9 -11   7         18.08         12.40         2.80 o
  -8 -11   7        303.12        296.86        11.02 o
  -7 -11   7        101.70        123.41         5.88 o
  -6 -11   7        403.26        406.42        19.05 o
  -5 -11   7        739.84        776.55        19.47 o
  -4 -11   7         38.01         35.33         3.77 o
  -3 -11   7        101.07         94.09         6.20 o
  -2 -11   7        463.98        454.49        24.63 o
  -1 -11   7        590.38        628.01        19.58 o
   0 -11   7        514.28        483.09        11.50 o
   1 -11   7          5.60         13.48         3.17 o
   2 -11   7        116.52        123.67         8.89 o
   3 -11   7        189.92        199.42         7.08 o
   4 -11   7         46.22         37.42         3.51 o
   5 -11   7        106.22        100.12         4.94 o
   6 -11   7         12.84         11.03         2.66 o
   7 -11   7        237.65        205.31         8.59 o
 -11 -10   7         36.48         29.22         4.71 o
 -10 -10   7        191.28        176.14         8.11 o
  -9 -10   7          0.17          0.58         2.08 o
  -8 -10   7         33.90         30.93         3.15 o
  -7 -10   7       1214.03       1182.46        25.23 o
  -6 -10   7        382.24        371.14        11.50 o
  -5 -10   7          6.68         10.43         2.93 o
  -4 -10   7         64.06         65.67         5.31 o
  -3 -10   7         14.33         17.13         3.37 o
  -2 -10   7        362.63        321.16         9.81 o
  -1 -10   7         55.12         88.23         6.21 o
   0 -10   7        124.04        154.55         9.11 o
   1 -10   7        159.26        166.40         7.08 o
   2 -10   7         16.71         16.89         3.23 o
   3 -10   7        318.84        298.01         9.36 o
   4 -10   7         46.10         30.59         4.70 o
   5 -10   7         58.76         75.94         4.55 o
   6 -10   7         30.24         30.37         3.46 o
   7 -10   7        117.88        103.41         6.95 o
   8 -10   7          0.05          2.83         2.05 o
 -11  -9   7          0.52          1.42         2.03 o
 -10  -9   7        238.02        244.32         7.97 o
  -9  -9   7         54.00         50.87         3.23 o
  -8  -9   7        344.59        320.27        11.32 o
  -7  -9   7         43.28         39.90         3.83 o
  -6  -9   7          9.44          8.07         2.86 o
  -5  -9   7       1346.39       1361.18        23.27 o
  -4  -9   7        385.47        357.95        10.59 o
  -3  -9   7        260.11        276.78         9.16 o
  -2  -9   7         12.60         18.19         2.83 o
  -1  -9   7          5.51         12.12         3.13 o
   0  -9   7       2631.06       2730.06        66.96 o
   1  -9   7        220.39        198.98         7.41 o
   2  -9   7       1515.01       1475.84        26.59 o
   3  -9   7        718.42        720.29        22.17 o
   4  -9   7         66.16         70.78         4.75 o
   5  -9   7        298.80        320.53        12.28 o
   6  -9   7         20.93         14.24         3.20 o
   7  -9   7          3.09          2.16         2.78 o
   8  -9   7        306.59        265.70        20.90 o
   9  -9   7        113.25         83.91         6.11 o
 -12  -8   7         57.73         67.85         6.19 o
 -11  -8   7         24.63         21.26         2.72 o
 -10  -8   7         21.07         28.57         2.84 o
  -9  -8   7        650.34        667.39        12.93 o
  -8  -8   7         78.70         95.60         4.97 o
  -7  -8   7          4.08          2.90         2.70 o
  -6  -8   7       2504.24       2614.60        40.10 o
  -5  -8   7        510.96        515.93        11.58 o
  -4  -8   7        378.27        405.72        10.17 o
  -3  -8   7        469.92        454.51        12.34 o
  -2  -8   7        177.37        178.78         6.00 o
  -1  -8   7         51.99         53.21         3.63 o
   0  -8   7         36.66         35.65         3.47 o
   1  -8   7       1495.28       1491.20        24.67 o
   2  -8   7        113.22        107.09         5.29 o
   3  -8   7        350.17        369.67        13.39 o
   4  -8   7          0.06          0.36         2.89 o
   5  -8   7        132.62        134.35         8.19 o
   6  -8   7          3.42          8.19         3.33 o
   7  -8   7          0.92         -0.97         2.71 o
   8  -8   7         32.55         40.29         4.88 o
   9  -8   7          5.09          7.21         2.76 o
 -12  -7   7        108.46        103.93         6.94 o
 -11  -7   7        440.47        401.45        14.82 o
 -10  -7   7        317.03        325.78         7.89 o
  -9  -7   7          7.83         11.11         2.43 o
  -8  -7   7       1125.09       1113.78        17.92 o
  -7  -7   7        491.19        496.84        11.62 o
  -6  -7   7        140.18        132.35         5.11 o
  -5  -7   7        144.42        147.22         5.97 o
  -4  -7   7       1283.65       1261.23        21.21 o
  -3  -7   7         87.52         83.38         4.84 o
  -2  -7   7        712.23        719.11        13.51 o
  -1  -7   7        507.13        525.51        11.54 o
   0  -7   7          2.19          1.96         1.91 o
   1  -7   7          7.50          8.41         2.40 o
   2  -7   7        873.62        857.79        15.44 o
   3  -7   7        613.89        639.56        15.17 o
   4  -7   7        152.17        168.77         7.62 o
   5  -7   7         19.82         22.19         3.36 o
   6  -7   7        162.38        151.51         7.83 o
   7  -7   7        633.70        591.51        18.58 o
   8  -7   7        167.01        146.84        11.15 o
   9  -7   7        228.27        221.00        12.19 o
  10  -7   7        124.35        124.70        10.19 o
 -13  -6   7         64.85         71.16         7.06 o
 -12  -6   7         60.65         63.20         4.80 o
 -11  -6   7         27.84         28.49         3.87 o
 -10  -6   7         26.97         20.54         2.58 o
  -9  -6   7          3.67          2.86         1.99 o
  -8  -6   7        101.04         94.36         4.04 o
  -7  -6   7         50.35         49.62         4.93 o
  -6  -6   7         49.33         53.16         4.02 o
  -5  -6   7       1204.83       1200.26        25.43 o
  -4  -6   7        309.30        308.41         8.49 o
  -3  -6   7        289.42        305.92         6.64 o
  -2  -6   7        552.00        581.57        11.38 o
  -1  -6   7          0.78          1.31         2.08 o
   0  -6   7         94.91        109.26         4.45 o
   1  -6   7         43.91         49.25         3.13 o
   2  -6   7        761.82        764.74        14.68 o
   3  -6   7          0.02          3.48         2.55 o
   4  -6   7        660.75        656.67        16.17 o
   5  -6   7        819.66        840.62        26.16 o
   6  -6   7       2139.44       2118.84        37.31 o
   7  -6   7       1524.20       1577.43        36.10 o
   8  -6   7        447.52        426.69        14.19 o
   9  -6   7        128.04        103.34        12.93 o
  10  -6   7         35.21         23.35         4.43 o
 -13  -5   7         51.62         45.96         5.76 o
 -12  -5   7         94.30         84.61         5.49 o
 -11  -5   7         93.03         93.76         7.38 o
 -10  -5   7         13.37         21.30         2.87 o
  -9  -5   7         53.13         38.09         2.88 o
  -8  -5   7        515.02        519.72         9.64 o
  -7  -5   7         32.61         27.25         2.37 o
  -6  -5   7        499.57        497.61        10.33 o
  -5  -5   7       1072.56       1079.60        17.92 o
  -4  -5   7        118.91        138.94         4.61 o
  -3  -5   7        228.33        232.54         5.49 o
  -2  -5   7       4230.38       4273.69        53.28 o
  -1  -5   7        430.11        488.65         9.56 o
   0  -5   7        147.59        154.38         5.20 o
   1  -5   7          0.47          2.47         1.85 o
   2  -5   7        605.66        547.05        12.10 o
   3  -5   7       1040.17       1035.80        26.69 o
   4  -5   7        274.95        303.59        10.31 o
   5  -5   7         25.50         27.67         3.33 o
   6  -5   7         21.88         26.91         3.43 o
   7  -5   7        241.22        269.44        10.46 o
   8  -5   7       1013.45        990.66        23.20 o
   9  -5   7         42.31         42.03         9.75 o
  10  -5   7        351.24        311.21        33.02 o
  11  -5   7        264.60        248.92        17.14 o
 -14  -4   7          1.97         -0.65         3.14 o
 -13  -4   7        199.08        234.39        10.57 o
 -12  -4   7        579.69        528.87        24.32 o
 -11  -4   7        157.49        118.50         6.71 o
 -10  -4   7        748.77        829.61        18.43 o
  -9  -4   7        285.38        304.78         7.94 o
  -8  -4   7       1431.88       1481.92        19.33 o
  -7  -4   7        179.24        175.30         5.03 o
  -6  -4   7         96.55         95.03         4.20 o
  -5  -4   7       1261.59       1243.44        21.11 o
  -4  -4   7       1007.28        995.57        21.99 o
  -3  -4   7        129.22         98.58         3.55 o
  -2  -4   7       2124.81       2184.93        26.86 o
  -1  -4   7       2559.30       2538.82        31.97 o
   0  -4   7         91.68         76.86         3.13 o
   1  -4   7       5462.85       5463.92        73.62 o
   2  -4   7          2.91          3.67         2.07 o
   3  -4   7        147.93        158.17         8.18 o
   4  -4   7        154.07        176.70        13.64 o
   5  -4   7         13.10         12.48         3.72 o
   6  -4   7        102.39         87.33         6.68 o
   7  -4   7         13.67         11.71         3.62 o
   8  -4   7         10.68         21.65         3.89 o
   9  -4   7        184.68        206.05         9.09 o
  10  -4   7          1.11          4.95         5.39 o
 -14  -3   7        330.28        291.30        12.01 o
 -13  -3   7        367.32        341.83        12.48 o
 -12  -3   7         27.60         39.07         4.78 o
 -11  -3   7       1689.73       1776.52        35.24 o
 -10  -3   7         29.70         45.19         4.70 o
  -9  -3   7       1215.90       1154.59        20.54 o
  -8  -3   7         58.74         68.13         3.83 o
  -7  -3   7        978.09        982.60        17.85 o
  -6  -3   7        834.29        867.11        14.09 o
  -5  -3   7        972.68        974.89        16.48 o
  -4  -3   7       3703.88       3561.49        43.11 o
  -3  -3   7        127.01        123.70         4.15 o
  -2  -3   7        847.92        927.45        13.27 o
  -1  -3   7         54.04         63.33         4.04 o
   0  -3   7         25.08         25.54         2.01 o
   1  -3   7        589.53        526.35        11.27 o
   2  -3   7       1534.23       1649.18        25.41 o
   3  -3   7          3.21          4.74         2.23 o
   4  -3   7       1468.04       1495.21        27.40 o
   5  -3   7          1.86          9.83         2.84 o
   6  -3   7          2.34          2.95         3.17 o
   7  -3   7        125.06        120.02         6.75 o
   8  -3   7          5.87          4.30         2.66 o
   9  -3   7          1.81          3.45         2.49 o
  10  -3   7          6.98          6.04         2.83 o
  11  -3   7         14.08         16.32         6.06 o
 -14  -2   7         51.83         33.29         4.68 o
 -13  -2   7         39.40         31.75         4.22 o
 -12  -2   7       1152.82       1179.95        31.61 o
 -11  -2   7       1089.17       1104.15        30.80 o
 -10  -2   7        102.10        111.83         5.35 o
  -9  -2   7       1244.98       1248.86        20.11 o
  -8  -2   7       1739.21       1703.21        24.13 o
  -7  -2   7         86.04        111.70         4.30 o
  -6  -2   7        253.65        245.11         6.09 o
  -5  -2   7       1539.47       1489.07        20.12 o
  -4  -2   7         55.58         69.03         3.76 o
  -3  -2   7        354.91        358.60         6.15 o
  -2  -2   7         97.32         87.28         3.60 o
  -1  -2   7       1665.71       1660.54        20.98 o
   0  -2   7        674.02        664.96        11.36 o
   1  -2   7        351.95        405.68         8.21 o
   2  -2   7        875.51        857.60        16.75 o
   3  -2   7       1704.77       1687.79        31.79 o
   4  -2   7        638.26        623.04        13.98 o
   5  -2   7        129.36        136.88         5.97 o
   6  -2   7        203.71        194.31         7.99 o
   7  -2   7         41.40         34.95         4.17 o
   8  -2   7       2138.15       2212.42        41.04 o
   9  -2   7       1563.54       1637.88        34.77 o
  10  -2   7         55.35         60.75         6.19 o
  11  -2   7          4.93          4.51         3.13 o
 -15  -1   7         54.42         49.93         6.65 o
 -14  -1   7          8.29         14.86         3.92 o
 -13  -1   7        442.18        435.30        16.53 o
 -12  -1   7        376.49        369.13        12.71 o
 -11  -1   7        416.39        397.71        18.77 o
 -10  -1   7          7.45          8.67         3.73 o
  -9  -1   7        279.37        263.65         7.70 o
  -8  -1   7         31.78         33.41         3.01 o
  -7  -1   7       2732.45       2765.85        33.90 o
  -6  -1   7        101.54         98.27         3.80 o
  -5  -1   7        914.37        955.14        16.01 o
  -4  -1   7         12.69          9.71         1.75 o
  -3  -1   7        958.40       1020.72        13.20 o
  -2  -1   7       3170.38       3084.84        31.99 o
  -1  -1   7        365.99        399.77         6.33 o
   0  -1   7       3119.67       2870.75        39.96 o
   1  -1   7        389.18        319.47         7.54 o
   2  -1   7       4394.20       4236.68        61.52 o
   3  -1   7         16.21         22.19         2.37 o
   4  -1   7       1342.43       1385.58        28.98 o
   5  -1   7          6.24          6.65         2.24 o
   6  -1   7        761.04        814.10        17.66 o
   7  -1   7        526.73        552.95        16.80 o
   8  -1   7         29.68         38.29         3.48 o
   9  -1   7        386.87        374.25        11.82 o
  10  -1   7        101.72         85.55         5.92 o
  11  -1   7          2.56          3.02         4.17 o
 -15   0   7         76.59         65.89         7.31 o
 -14   0   7        565.40        465.04        25.14 o
 -13   0   7        247.73        271.90        27.81 o
 -12   0   7          9.14          4.80         3.62 o
 -11   0   7         40.22         30.84         3.98 o
 -10   0   7         25.63         32.27         4.60 o
  -9   0   7       1012.54        964.75        18.08 o
  -8   0   7         26.46         22.51         2.77 o
  -7   0   7         15.47         14.85         2.00 o
  -6   0   7        646.07        683.57        12.85 o
  -5   0   7        121.09        139.85         4.22 o
  -4   0   7        144.08        133.52         3.83 o
  -3   0   7       7269.31       7533.83        76.93 o
  -2   0   7        913.94        832.44         9.76 o
  -1   0   7        681.01        724.22         9.22 o
   0   0   7         52.38         29.06         1.81 o
   1   0   7        264.37        243.34         6.00 o
   2   0   7       1967.72       1858.92        38.82 o
   3   0   7        107.50        124.77         4.29 o
   4   0   7        254.51        255.56         6.39 o
   5   0   7       1507.12       1555.45        26.14 o
   6   0   7         14.53         17.62         2.93 o
   7   0   7         19.76         24.33         3.46 o
   8   0   7          0.94          1.14         2.12 o
   9   0   7        267.64        240.70         8.82 o
  10   0   7        476.95        520.38        16.48 o
  11   0   7         11.50          9.35         4.58 o
 -14   1   7         21.49         23.59         5.53 o
 -13   1   7        567.78        619.50        27.37 o
 -12   1   7          8.24          4.44         3.01 o
 -11   1   7       1377.84       1404.95        27.30 o
 -10   1   7          7.31          9.17         2.80 o
  -9   1   7          9.56         10.48         2.56 o
  -8   1   7          2.28          6.09         1.99 o
  -7   1   7        154.46        140.13         4.79 o
  -6   1   7          2.42          7.00         1.80 o
  -5   1   7        935.45        938.66        12.68 o
  -4   1   7        493.09        523.83         8.56 o
  -3   1   7          7.94          7.73         1.72 o
  -2   1   7       4888.24       4989.48        53.73 o
  -1   1   7        109.93        114.21         3.50 o
   0   1   7        244.03        230.97         4.54 o
   1   1   7        248.50        277.54         5.41 o
   2   1   7        660.41        634.09        12.73 o
   3   1   7        458.73        426.77         8.96 o
   4   1   7         59.41         60.52         3.07 o
   5   1   7        379.09        376.45         8.97 o
   6   1   7        135.81        135.95         7.67 o
   7   1   7       2150.41       2173.18        38.15 o
   8   1   7        159.77        152.54         6.58 o
   9   1   7        587.35        579.11        20.20 o
  10   1   7          8.35          4.57         2.42 o
  11   1   7        397.15        412.37        23.38 o
 -14   2   7          0.55          3.95         3.22 o
 -13   2   7          0.04          0.95         3.12 o
 -12   2   7         17.37         11.16         2.71 o
 -11   2   7         13.47         15.53         3.40 o
 -10   2   7        535.66        493.01        11.33 o
  -9   2   7        250.19        244.43         6.55 o
  -8   2   7        437.22        441.90        10.31 o
  -7   2   7         98.65        100.20         4.17 o
  -6   2   7        170.76        159.12         4.51 o
  -5   2   7       3170.52       3269.77        36.93 o
  -4   2   7        386.94        438.99         8.19 o
  -3   2   7        254.20        275.02         5.83 o
  -2   2   7         97.01         99.99         2.62 o
  -1   2   7         15.82         15.66         1.35 o
   0   2   7          5.10         11.42         1.62 o
   1   2   7        638.25        696.15        10.03 o
   2   2   7       1793.64       1694.97        25.51 o
   3   2   7         31.72         43.46         2.63 o
   4   2   7          0.99          1.84         1.79 o
   5   2   7        418.06        430.13        11.45 o
   6   2   7         12.98         15.99         2.90 o
   7   2   7        241.05        243.61        14.13 o
   8   2   7        185.95        195.86        10.60 o
   9   2   7        115.84        111.72         6.00 o
  10   2   7         39.44         40.96         7.96 o
  11   2   7         36.46         33.53         6.94 o
 -14   3   7         75.13         55.62         8.49 o
 -13   3   7          0.20         -1.08         2.39 o
 -12   3   7       1515.54       1534.24        42.61 o
 -11   3   7         87.20        108.23         5.29 o
 -10   3   7        873.02        907.08        15.96 o
  -9   3   7        530.26        526.28        11.40 o
  -8   3   7        932.66        929.54        14.88 o
  -7   3   7        130.79        113.40         4.46 o
  -6   3   7        144.39        151.66         4.01 o
  -5   3   7        524.88        499.67         8.73 o
  -4   3   7          6.71          9.09         1.67 o
  -3   3   7        544.92        484.76         7.02 o
  -2   3   7       1183.27       1188.05        14.16 o
  -1   3   7        699.92        709.15        10.21 o
   0   3   7        578.40        599.76         8.82 o
   1   3   7       1439.09       1455.91        19.18 o
   2   3   7       4393.55       4348.90        56.68 o
   3   3   7        276.46        249.87         6.88 o
   4   3   7         83.69         93.27         4.50 o
   5   3   7        372.21        396.40         9.32 o
   6   3   7          0.76          4.27         2.27 o
   7   3   7        743.91        771.29        19.09 o
   8   3   7         44.86         28.17         3.52 o
   9   3   7          0.82          1.98         2.65 o
  10   3   7        113.38        106.51         7.82 o
  11   3   7         10.39         -0.41         3.16 o
 -14   4   7        231.09        202.31        14.40 o
 -13   4   7        226.44        211.08        12.46 o
 -12   4   7         39.87         36.51         3.98 o
 -11   4   7        253.67        264.02         7.79 o
 -10   4   7       2516.25       2542.53        75.59 o
  -9   4   7         16.09         17.16         2.44 o
  -8   4   7        811.30        854.95        13.53 o
  -7   4   7         35.14         34.99         3.32 o
  -6   4   7        311.22        370.35         8.43 o
  -5   4   7        110.18        103.10         3.87 o
  -4   4   7        804.19        799.44        14.23 o
  -3   4   7       5924.66       5876.40        59.23 o
  -2   4   7         81.21        102.46         3.64 o
  -1   4   7       1657.79       1591.93        19.39 o
   0   4   7         54.86         71.22         3.94 o
   1   4   7         18.11         38.85         2.34 o
   2   4   7       3114.60       3079.96        41.40 o
   3   4   7         76.50         72.05         3.55 o
   4   4   7        483.16        495.86        11.31 o
   5   4   7        136.30        154.45         6.66 o
   6   4   7        666.73        691.25        16.55 o
   7   4   7       1493.18       1488.96        32.98 o
   8   4   7        262.44        261.36         9.49 o
   9   4   7        143.82        127.79         7.74 o
  10   4   7          0.70          1.49         2.15 o
  11   4   7         47.54         54.22         8.05 o
 -14   5   7         28.58         36.05         6.80 o
 -13   5   7         38.80         42.99         4.65 o
 -12   5   7         30.81         25.44         3.51 o
 -11   5   7        579.47        595.64        13.95 o
 -10   5   7        358.79        367.17        12.29 o
  -9   5   7        171.43        176.01         5.69 o
  -8   5   7        359.55        348.31         8.68 o
  -7   5   7        783.37        775.89        13.27 o
  -6   5   7        482.31        484.47         9.21 o
  -5   5   7        566.51        563.59        10.60 o
  -4   5   7        497.62        555.31         8.47 o
  -3   5   7          3.17          5.98         1.51 o
  -2   5   7        191.35        196.23         4.92 o
  -1   5   7       1288.41       1374.38        18.10 o
   0   5   7         78.57         97.02         3.25 o
   1   5   7         36.36         37.25         2.66 o
   2   5   7       1369.20       1373.16        22.33 o
   3   5   7        600.01        612.30        13.15 o
   4   5   7       1751.07       1701.75        28.67 o
   5   5   7         40.48         39.02         3.23 o
   6   5   7        216.96        233.24         7.39 o
   7   5   7        184.28        191.72         8.04 o
   8   5   7        223.13        228.63        11.20 o
   9   5   7        212.41        223.37         8.80 o
  10   5   7        241.14        251.11         9.34 o
 -13   6   7        118.37        115.45        24.71 o
 -12   6   7        136.20        132.48        11.24 o
 -11   6   7        200.22        224.30         8.27 o
 -10   6   7        318.50        307.32         8.48 o
  -9   6   7         49.47         54.86         3.70 o
  -8   6   7        156.18        159.90         6.63 o
  -7   6   7         33.17         33.52         3.31 o
  -6   6   7        377.40        375.14         9.30 o
  -5   6   7        640.42        558.65         9.26 o
  -4   6   7         91.48        100.73         3.66 o
  -3   6   7         50.20         54.35         3.12 o
  -2   6   7          1.83          7.33         2.00 o
  -1   6   7        390.72        387.01         8.10 o
   0   6   7        406.63        396.58         7.66 o
   1   6   7        484.41        507.49         9.70 o
   2   6   7        331.19        317.44         7.00 o
   3   6   7       1113.64       1101.12        20.45 o
   4   6   7       1231.74       1270.18        20.76 o
   5   6   7        447.64        422.00        10.37 o
   6   6   7        463.94        445.72         9.67 o
   7   6   7        185.28        206.74        10.43 o
   8   6   7          6.25          4.46         2.51 o
   9   6   7          0.58          1.76         2.90 o
 -13   7   7        216.08        237.44        32.68 o
 -12   7   7          9.05          2.17         3.45 o
 -11   7   7        384.38        366.57        12.09 o
 -10   7   7        142.20        128.67         5.92 o
  -9   7   7        228.45        229.74         8.19 o
  -8   7   7        117.35        114.91         5.36 o
  -7   7   7        432.51        445.83        12.06 o
  -6   7   7        296.26        287.63         7.90 o
  -5   7   7          0.22          2.72         2.18 o
  -4   7   7        276.36        298.42         7.23 o
  -3   7   7         41.54         41.51         2.90 o
  -2   7   7        232.49        219.32         6.70 o
  -1   7   7         26.08         35.44         2.94 o
   0   7   7        500.01        451.10        10.35 o
   1   7   7        185.38        170.04         5.22 o
   2   7   7       1064.50       1077.17        16.34 o
   3   7   7         25.17         26.19         2.63 o
   4   7   7          7.86          5.63         2.45 o
   5   7   7         31.26         28.83         2.84 o
   6   7   7        329.24        327.04         9.76 o
   7   7   7        230.79        228.91         8.56 o
   8   7   7          0.09          1.07         2.21 o
   9   7   7        210.71        255.36        11.14 o
 -13   8   7         74.66         78.66         7.24 o
 -12   8   7        137.71        161.20        10.24 o
 -11   8   7        161.87        150.82         7.02 o
 -10   8   7         35.71         37.51         3.77 o
  -9   8   7        289.77        292.93         9.56 o
  -8   8   7         61.97         76.16         5.04 o
  -7   8   7        137.58        164.92         6.27 o
  -6   8   7        618.05        635.27        12.39 o
  -5   8   7        355.60        341.00         8.35 o
  -4   8   7        257.48        258.84         7.09 o
  -3   8   7         64.60         77.79         4.19 o
  -2   8   7       1666.15       1666.30        24.40 o
  -1   8   7        326.60        318.08         9.66 o
   0   8   7        745.64        739.04        16.52 o
   1   8   7       2212.47       2188.44        37.53 o
   2   8   7        418.01        388.78         9.51 o
   3   8   7          1.22          4.85         2.26 o
   4   8   7        268.31        253.12         7.17 o
   5   8   7        135.63        134.68         5.28 o
   6   8   7          3.57          4.77         2.33 o
   7   8   7        219.20        226.73         7.99 o
   8   8   7         47.29         45.55         4.93 o
   9   8   7        116.35        128.15        12.48 o
 -12   9   7         86.18         96.84         9.90 o
 -11   9   7         13.44          6.80         3.55 o
 -10   9   7          1.22          1.79         2.39 o
  -9   9   7        126.66        118.28         5.64 o
  -8   9   7        201.11        208.67         8.42 o
  -7   9   7        776.36        757.41        13.32 o
  -6   9   7       1260.38       1249.03        19.07 o
  -5   9   7          0.54          3.26         2.18 o
  -4   9   7       1415.44       1404.04        21.72 o
  -3   9   7        412.22        399.66        10.62 o
  -2   9   7          2.23          2.48         3.30 o
  -1   9   7          2.93          6.21         3.42 o
   0   9   7        256.31        257.72        11.44 o
   1   9   7        186.56        165.12         7.20 o
   2   9   7         35.97         26.93         3.35 o
   3   9   7         10.46          3.02         2.78 o
   4   9   7        182.23        171.53         5.67 o
   5   9   7         48.62         49.05         3.23 o
   6   9   7          3.02          2.48         1.98 o
   7   9   7         57.32         58.84         3.25 o
   8   9   7        557.40        555.91        15.30 o
 -11  10   7          4.44          7.09         2.55 o
 -10  10   7        355.93        361.47        14.21 o
  -9  10   7         53.39         56.22         4.53 o
  -8  10   7          9.63         23.15         3.35 o
  -7  10   7         39.55         37.05         3.06 o
  -6  10   7         31.16         31.19         3.36 o
  -5  10   7        717.44        739.44        14.25 o
  -4  10   7        486.56        497.05        11.77 o
  -3  10   7          3.21          3.37         2.75 o
  -2  10   7         36.86         41.55         4.49 o
  -1  10   7         78.66         83.21        15.55 o
   0  10   7        129.48        124.50        11.14 o
   1  10   7        663.18        640.38        37.49 o
   2  10   7         28.16         17.33         3.73 o
   3  10   7        720.80        661.43        29.02 o
   4  10   7         59.10         55.20         4.27 o
   5  10   7          4.37          4.93         2.59 o
   6  10   7          7.62          2.48         2.13 o
   7  10   7          8.27         10.39         4.47 o
 -10  11   7          1.42          5.61         2.18 o
  -9  11   7        115.98        113.80         4.71 o
  -8  11   7         44.12         45.62         3.84 o
  -7  11   7        561.53        562.82        11.54 o
  -6  11   7        144.69        134.17         5.18 o
  -5  11   7        131.88        143.26         6.02 o
  -4  11   7        124.96        129.44         5.83 o
  -3  11   7          0.52          4.03         2.66 o
  -2  11   7          7.40          5.29         2.97 o
  -1  11   7          0.03          0.99         5.54 o
   0  11   7        433.33        437.83        18.10 o
   1  11   7         26.41         32.56         4.87 o
   2  11   7        304.46        295.73        11.35 o
   3  11   7          7.14         11.84         3.12 o
   4  11   7        315.90        258.73        10.44 o
   5  11   7          0.04         -3.09         3.09 o
   6  11   7        138.59        146.03         9.34 o
   7  11   7         85.88         89.82         9.90 o
  -8  12   7          8.52          7.02         1.89 o
  -7  12   7         45.42         45.02         3.62 o
  -6  12   7        249.92        250.45         7.77 o
  -5  12   7         43.55         41.92         3.35 o
  -4  12   7        106.30        125.92         5.77 o
  -3  12   7          9.37          7.47         3.52 o
  -2  12   7        240.33        250.42        11.28 o
  -1  12   7         65.30         68.86         5.99 o
   0  12   7         54.89         51.01         4.64 o
   1  12   7        169.00        167.06         8.43 o
   2  12   7         48.13         44.53         5.33 o
   3  12   7          4.87          6.03         3.01 o
   4  12   7          0.76          2.39         2.55 o
   5  12   7         60.58         52.15         5.48 o
  -6  13   7        106.85         93.53         4.88 o
  -5  13   7         21.85         25.32         3.62 o
  -4  13   7          0.07         -0.29         2.38 o
  -3  13   7        247.72        245.27         9.47 o
  -2  13   7         67.30         79.45         5.85 o
  -1  13   7         21.11         27.59         3.07 o
   0  13   7         24.79         40.23         4.19 o
   1  13   7          2.75          3.76         2.75 o
   2  13   7        175.95        170.19         7.52 o
   3  13   7        113.94        123.05         5.95 o
  -4  14   7         57.05         52.91         6.02 o
  -3  14   7          6.13          3.30         2.49 o
  -2  14   7         17.90         21.79         7.83 o
  -1  14   7         69.57         73.18         4.63 o
   0  14   7         23.07         21.73         3.33 o
  -5 -14   8        382.50        415.78        22.75 o
  -4 -14   8        142.91        165.89         7.88 o
  -3 -14   8        150.35        153.77         6.42 o
  -2 -14   8        262.73        279.21        11.22 o
  -1 -14   8          0.24          1.76         2.36 o
   0 -14   8         33.66         25.70         5.54 o
   1 -14   8        114.55        111.39         7.30 o
  -7 -13   8         14.86         17.34         5.95 o
  -6 -13   8         80.12         91.89         5.29 o
  -5 -13   8          0.31          2.07         2.72 o
  -4 -13   8        160.31        156.51         6.93 o
  -3 -13   8         73.93         90.88         5.69 o
  -2 -13   8         95.41        114.76         6.47 o
  -1 -13   8         64.51         76.43         6.11 o
   0 -13   8        158.88        163.83         8.26 o
   1 -13   8         75.37         93.18         7.58 o
   2 -13   8         74.87         69.31         4.95 o
   3 -13   8       1059.48       1077.66        39.91 o
   4 -13   8         11.75         10.19         4.51 o
  -9 -12   8         19.41         14.92         4.14 o
  -8 -12   8         71.25         71.24         5.07 o
  -7 -12   8         36.98         36.99         4.23 o
  -6 -12   8          2.36          6.03         3.00 o
  -5 -12   8         14.91         14.59         3.37 o
  -4 -12   8         23.70         34.50         5.03 o
  -3 -12   8        669.51        702.89        29.62 o
  -2 -12   8         66.59         75.57         6.54 o
  -1 -12   8         12.59         17.29         2.44 o
   0 -12   8         18.43         29.71         4.26 o
   1 -12   8         35.38         34.14         3.91 o
   2 -12   8          4.04          6.72         2.02 o
   3 -12   8         14.35         10.24         2.10 o
   4 -12   8        431.06        437.62        11.35 o
   5 -12   8        259.74        240.64        27.18 o
 -10 -11   8         51.18         45.35         6.43 o
  -9 -11   8          9.61         16.26         3.61 o
  -8 -11   8        103.62         86.91         5.17 o
  -7 -11   8        929.25       1026.39        23.04 o
  -6 -11   8        242.83        273.51         9.81 o
  -5 -11   8          0.06          3.78         2.37 o
  -4 -11   8        427.62        426.13        12.09 o
  -3 -11   8        115.63        105.53         6.40 o
  -2 -11   8       1194.60       1265.35        27.25 o
  -1 -11   8         10.32          8.00         2.49 o
   0 -11   8        360.22        326.21        11.95 o
   1 -11   8        653.26        643.00        14.04 o
   2 -11   8         85.90        101.81         5.33 o
   3 -11   8        486.75        498.36        23.68 o
   4 -11   8        147.19        174.84         7.63 o
   5 -11   8         83.08         84.93         5.06 o
   6 -11   8         61.61         51.51         3.64 o
 -11 -10   8         23.36         22.31         5.02 o
 -10 -10   8         89.66         88.99         5.79 o
  -9 -10   8         92.75         92.23         4.57 o
  -8 -10   8         45.61         38.62         3.35 o
  -7 -10   8         70.66         58.77         4.69 o
  -6 -10   8        632.27        624.53        15.05 o
  -5 -10   8          0.10         -0.56         3.01 o
  -4 -10   8         61.07         71.54         5.40 o
  -3 -10   8        511.28        497.72        13.81 o
  -2 -10   8        274.21        274.09         9.03 o
  -1 -10   8         16.09         10.04         2.60 o
   0 -10   8        350.21        298.45         8.78 o
   1 -10   8       1911.89       1795.67        33.10 o
   2 -10   8       1941.59       1952.82        37.84 o
   3 -10   8        305.16        300.88        13.87 o
   4 -10   8        636.61        656.64        15.88 o
   5 -10   8        150.17        141.57         6.09 o
   6 -10   8         20.31         25.62         3.22 o
   7 -10   8         31.62         25.64         3.09 o
 -11  -9   8        226.67        182.94         8.37 o
 -10  -9   8         30.26         26.47         2.80 o
  -9  -9   8        341.88        346.80        14.54 o
  -8  -9   8        235.52        233.96         8.30 o
  -7  -9   8        413.08        432.33        11.78 o
  -6  -9   8        450.69        427.25        14.14 o
  -5  -9   8        514.35        478.23        13.98 o
  -4  -9   8        199.19        184.71         8.32 o
  -3  -9   8          0.28          3.22         2.64 o
  -2  -9   8        669.44        687.92        17.54 o
  -1  -9   8       1083.35       1091.32        28.55 o
   0  -9   8        431.23        457.14        10.82 o
   1  -9   8        740.06        740.50        14.91 o
   2  -9   8        312.39        333.24        11.74 o
   3  -9   8        235.03        233.44        11.12 o
   4  -9   8        200.52        195.75         9.65 o
   5  -9   8        214.33        222.11         9.78 o
   6  -9   8        191.33        177.34         7.46 o
   7  -9   8         59.73         57.20         4.41 o
   8  -9   8         68.59         70.53         5.80 o
 -12  -8   8          5.67          3.30         2.62 o
 -11  -8   8        900.91        822.34        23.83 o
 -10  -8   8         40.87         40.64         3.96 o
  -9  -8   8         26.72         33.60         3.52 o
  -8  -8   8          1.20          0.78         2.99 o
  -7  -8   8        156.23        144.26         7.13 o
  -6  -8   8        234.33        234.38         8.25 o
  -5  -8   8       1703.94       1768.65        32.08 o
  -4  -8   8        692.92        748.74        16.03 o
  -3  -8   8        147.98        159.88         9.08 o
  -2  -8   8         67.51         67.54         3.99 o
  -1  -8   8        702.70        730.10        14.31 o
   0  -8   8       5218.01       5296.24        81.67 o
   1  -8   8         85.80         83.55         7.39 o
   2  -8   8        387.82        358.90        10.71 o
   3  -8   8         29.20         27.21         3.73 o
   4  -8   8        628.16        665.45        20.77 o
   5  -8   8        194.24        208.09         8.97 o
   6  -8   8        183.04        164.56         8.14 o
   7  -8   8         90.87         80.22         5.50 o
   8  -8   8        115.20         93.21         6.13 o
   9  -8   8        265.93        209.21        11.72 o
 -12  -7   8         41.65         34.05         3.94 o
 -11  -7   8         74.01         80.19         5.45 o
 -10  -7   8          5.90          7.60         2.45 o
  -9  -7   8        191.84        189.17         9.18 o
  -8  -7   8        176.26        156.68         7.29 o
  -7  -7   8       1049.02       1168.43        36.03 o
  -6  -7   8       1201.50       1268.65        23.37 o
  -5  -7   8       1428.60       1384.67        23.74 o
  -4  -7   8       1423.27       1312.94        33.73 o
  -3  -7   8        760.94        756.59        15.97 o
  -2  -7   8        140.04        122.37         4.83 o
  -1  -7   8        670.65        668.33        14.98 o
   0  -7   8        805.89        768.05        14.36 o
   1  -7   8       2341.71       2388.63        36.54 o
   2  -7   8        836.44        841.95        17.40 o
   3  -7   8       1397.60       1448.16        27.73 o
   4  -7   8        373.99        350.19        12.39 o
   5  -7   8       1023.01       1016.60        24.74 o
   6  -7   8        516.54        510.46        14.97 o
   7  -7   8        244.00        252.90        13.86 o
   8  -7   8         59.43         56.15         7.33 o
   9  -7   8          3.37          3.70         1.82 o
 -13  -6   8          0.13         -0.15         2.49 o
 -12  -6   8          0.03          2.78         4.60 o
 -11  -6   8        279.49        300.93        10.66 o
 -10  -6   8        180.65        176.97         6.43 o
  -9  -6   8          0.10          1.52         2.43 o
  -8  -6   8         34.71         33.85         3.33 o
  -7  -6   8        174.97        168.05         5.90 o
  -6  -6   8        267.10        270.43         9.67 o
  -5  -6   8        661.48        619.77        13.01 o
  -4  -6   8       1144.59       1186.78        25.45 o
  -3  -6   8        131.01        149.60         5.30 o
  -2  -6   8        233.84        245.33         7.13 o
  -1  -6   8       1390.69       1399.36        20.52 o
   0  -6   8       1426.37       1523.67        22.66 o
   1  -6   8        107.12         97.59         4.38 o
   2  -6   8         69.53         57.81         4.15 o
   3  -6   8        172.75        179.56         7.33 o
   4  -6   8       1363.01       1378.59        24.10 o
   5  -6   8          9.06         11.56         3.48 o
   6  -6   8          0.73          0.83         3.00 o
   7  -6   8        544.75        510.55        14.51 o
   8  -6   8        243.37        252.39        14.29 o
   9  -6   8         17.05         17.06         2.63 o
  10  -6   8        114.84        123.65        11.23 o
 -13  -5   8        101.17         87.80         5.39 o
 -12  -5   8         29.81         18.05         3.62 o
 -11  -5   8         26.62         17.36         3.26 o
 -10  -5   8        728.53        713.09        16.31 o
  -9  -5   8          1.15          0.87         2.55 o
  -8  -5   8         91.55         82.36         4.40 o
  -7  -5   8         26.71         32.97         4.00 o
  -6  -5   8          2.58          4.17         2.75 o
  -5  -5   8         31.37         30.03         3.58 o
  -4  -5   8         20.16         24.61         2.75 o
  -3  -5   8        205.31        201.20         5.82 o
  -2  -5   8          1.85          3.26         2.14 o
  -1  -5   8        539.07        540.40        13.93 o
   0  -5   8         39.44         39.69         3.00 o
   1  -5   8       2056.21       1974.89        36.12 o
   2  -5   8         36.35         27.32         3.08 o
   3  -5   8        203.28        204.22         8.23 o
   4  -5   8         67.16         81.11         5.21 o
   5  -5   8        464.77        443.71        20.91 o
   6  -5   8        249.11        230.62         9.66 o
   7  -5   8        946.77        961.34        22.81 o
   8  -5   8        621.31        615.12        17.27 o
   9  -5   8         34.44         32.71         5.18 o
  10  -5   8         20.01         12.78         4.65 o
 -14  -4   8        306.66        268.79        17.21 o
 -13  -4   8         34.01         27.93         4.32 o
 -12  -4   8         29.21         18.50         4.00 o
 -11  -4   8        223.96        189.07         8.51 o
 -10  -4   8        694.89        645.48        15.23 o
  -9  -4   8        597.18        548.90        12.77 o
  -8  -4   8        750.74        735.38        18.88 o
  -7  -4   8       1744.35       1674.67        25.06 o
  -6  -4   8        168.39        181.37         6.28 o
  -5  -4   8       1129.02       1089.86        20.91 o
  -4  -4   8         35.77         47.50         3.33 o
  -3  -4   8        316.88        320.29         9.88 o
  -2  -4   8        975.80        943.74        14.81 o
  -1  -4   8       2108.04       2200.31        27.46 o
   0  -4   8        318.95        307.07         7.14 o
   1  -4   8       1740.62       1755.25        29.10 o
   2  -4   8        273.87        259.77         8.18 o
   3  -4   8       3353.46       3384.25        51.96 o
   4  -4   8          5.98         12.67         3.19 o
   5  -4   8          3.61         15.96         4.11 o
   6  -4   8        415.54        457.85        16.14 o
   7  -4   8         94.77        124.43         6.16 o
   8  -4   8        166.82        170.37         7.57 o
   9  -4   8         24.51         17.25         3.03 o
  10  -4   8         50.35         62.00         6.28 o
 -14  -3   8        128.96         99.54         6.47 o
 -13  -3   8         52.88         63.19         6.30 o
 -12  -3   8        170.53        177.84         8.59 o
 -11  -3   8        605.91        570.26        20.89 o
 -10  -3   8         44.89         47.05         5.92 o
  -9  -3   8          1.62          2.25         3.18 o
  -8  -3   8       3042.18       3151.42        49.83 o
  -7  -3   8        249.19        251.78        11.71 o
  -6  -3   8        423.74        417.16         8.81 o
  -5  -3   8          0.12          4.27         2.00 o
  -4  -3   8        547.62        495.35        11.64 o
  -3  -3   8        449.53        362.32         7.77 o
  -2  -3   8       3699.99       3787.60        40.92 o
  -1  -3   8       1611.47       1788.27        22.94 o
   0  -3   8         18.21         17.06         2.02 o
   1  -3   8          7.39          5.95         1.68 o
   2  -3   8          0.42          4.57         1.98 o
   3  -3   8         36.53         48.21         3.73 o
   4  -3   8        256.29        248.94         7.69 o
   5  -3   8         70.04         83.21         5.00 o
   6  -3   8         18.81         28.96         3.17 o
   7  -3   8        157.21        180.63         8.07 o
   8  -3   8         26.25         22.98         3.31 o
   9  -3   8        306.79        335.52        14.92 o
  10  -3   8        305.34        311.31        15.30 o
 -14  -2   8         45.85         49.49         5.00 o
 -13  -2   8         31.22         37.38         5.19 o
 -12  -2   8         84.72        100.48         7.46 o
 -11  -2   8         36.35         39.82         5.91 o
 -10  -2   8        588.23        612.92        17.47 o
  -9  -2   8          2.17          5.09         2.78 o
  -8  -2   8         68.64         59.06         3.98 o
  -7  -2   8        972.56       1014.79        20.54 o
  -6  -2   8         88.21        100.76         5.33 o
  -5  -2   8         39.52         53.53         2.98 o
  -4  -2   8       1553.66       1617.12        30.09 o
  -3  -2   8        370.60        329.44         7.43 o
  -2  -2   8         22.55         35.91         2.39 o
  -1  -2   8        260.46        256.27         5.27 o
   0  -2   8       1135.57       1021.69        15.42 o
   1  -2   8       3631.21       3691.01        49.00 o
   2  -2   8       1784.40       1884.90        27.38 o
   3  -2   8        846.75        922.55        16.30 o
   4  -2   8        174.76        194.04         6.52 o
   5  -2   8        218.08        239.73         7.72 o
   6  -2   8        146.08        145.51         6.18 o
   7  -2   8         83.91         67.26         4.82 o
   8  -2   8         58.21         85.78         4.88 o
   9  -2   8         52.69         54.48         6.08 o
  10  -2   8        209.46        202.17        12.27 o
 -14  -1   8         39.12         41.49         5.05 o
 -13  -1   8         23.22         33.92         8.80 o
 -12  -1   8          0.02          4.49         3.52 o
 -11  -1   8        294.05        312.20        12.09 o
 -10  -1   8          3.27          8.81         3.51 o
  -9  -1   8         91.43         86.87         5.43 o
  -8  -1   8       1390.34       1378.54        23.87 o
  -7  -1   8       2873.44       2825.89        37.00 o
  -6  -1   8        745.19        803.36        15.53 o
  -5  -1   8        284.28        292.43         7.94 o
  -4  -1   8        527.92        548.72         9.95 o
  -3  -1   8       1396.97       1273.25        18.37 o
  -2  -1   8        319.57        328.61         7.17 o
  -1  -1   8        120.72        141.29         4.20 o
   0  -1   8        121.48        123.98         4.63 o
   1  -1   8         74.01         66.08         3.29 o
   2  -1   8          1.73          4.50         1.74 o
   3  -1   8        275.92        303.87         7.28 o
   4  -1   8          9.87         13.65         2.40 o
   5  -1   8         59.51         65.40         4.02 o
   6  -1   8         23.65         19.38         2.62 o
   7  -1   8        208.14        207.53         8.96 o
   8  -1   8          1.08          3.02         2.22 o
   9  -1   8          0.89          3.14         3.16 o
  10  -1   8         25.34         30.58         5.47 o
 -14   0   8        256.53        202.20        12.49 o
 -13   0   8        102.69         95.78        20.83 o
 -12   0   8          2.42          1.01         2.84 o
 -11   0   8        163.39        168.63         6.89 o
 -10   0   8         29.29         38.44         5.37 o
  -9   0   8       1089.94       1113.93        23.82 o
  -8   0   8        171.26        162.60         5.45 o
  -7   0   8        566.66        579.48        10.98 o
  -6   0   8        161.13        165.03         5.11 o
  -5   0   8         47.83         50.96         2.94 o
  -4   0   8       1174.47       1269.11        15.90 o
  -3   0   8       6019.30       6280.81        66.77 o
  -2   0   8       1348.80       1404.14        18.50 o
  -1   0   8        352.35        320.47         5.84 o
   0   0   8       1593.86       1466.19        28.65 o
   1   0   8        277.20        260.44         5.56 o
   2   0   8         69.65         66.94         2.80 o
   3   0   8        512.58        457.05         9.34 o
   4   0   8         24.70         26.09         2.36 o
   5   0   8        184.11        197.45         5.85 o
   6   0   8        230.14        235.49         8.16 o
   7   0   8        677.13        730.48        19.49 o
   8   0   8          3.96          2.12         2.67 o
   9   0   8         14.65         19.67         3.40 o
  10   0   8        391.36        435.93        15.31 o
  11   0   8          0.05          1.48         3.84 o
 -14   1   8         13.22         13.05         3.08 o
 -13   1   8         16.48         26.11         4.34 o
 -12   1   8          0.11          1.38         2.86 o
 -11   1   8         17.59         15.35         3.16 o
 -10   1   8        334.66        365.24        11.87 o
  -9   1   8         63.48         69.79         4.60 o
  -8   1   8        426.92        410.89         9.12 o
  -7   1   8          0.00         -0.25         1.90 o
  -6   1   8        982.31       1036.40        16.09 o
  -5   1   8       1195.54       1215.74        16.54 o
  -4   1   8       2258.20       2083.48        23.72 o
  -3   1   8       1335.68       1326.17        16.09 o
  -2   1   8        501.59        409.74         7.96 o
  -1   1   8        120.11         96.80         2.76 o
   0   1   8        625.99        619.47        10.28 o
   1   1   8       1645.66       1597.26        22.02 o
   2   1   8         65.75         68.16         2.98 o
   3   1   8        777.77        778.81        14.01 o
   4   1   8        591.87        577.11        11.30 o
   5   1   8        246.77        261.43         8.76 o
   6   1   8        155.90        158.41         7.60 o
   7   1   8        481.05        600.60        17.68 o
   8   1   8          1.95          3.31         2.53 o
   9   1   8         81.17         76.68         5.43 o
  10   1   8          6.55          4.14         2.31 o
  11   1   8          1.96          2.22         3.25 o
 -14   2   8          5.07         13.89         5.10 o
 -13   2   8          9.21         11.50         3.42 o
 -12   2   8          2.95          4.86         2.67 o
 -11   2   8          5.43          6.67         2.71 o
 -10   2   8        816.16        832.74        17.60 o
  -9   2   8        979.23        935.61        14.86 o
  -8   2   8        708.77        720.76        13.23 o
  -7   2   8        606.88        589.73        10.96 o
  -6   2   8        141.27        162.26         4.67 o
  -5   2   8        301.06        303.39         6.24 o
  -4   2   8        106.30        120.34         3.74 o
  -3   2   8       1832.43       1814.45        24.01 o
  -2   2   8       3348.11       3304.35        31.05 o
  -1   2   8       1133.59       1140.20        15.41 o
   0   2   8        891.46        872.51        13.17 o
   1   2   8         56.78         50.84         2.53 o
   2   2   8        519.07        500.21         9.66 o
   3   2   8        970.74        934.25        18.09 o
   4   2   8         33.38         26.85         4.49 o
   5   2   8        431.29        433.02        13.58 o
   6   2   8        881.30        903.26        20.86 o
   7   2   8        203.37        220.79         9.04 o
   8   2   8         26.94         31.09         3.75 o
   9   2   8         72.50         75.66         6.38 o
  10   2   8          1.47          2.76         3.53 o
 -14   3   8         14.48         22.38         4.95 o
 -13   3   8         47.07         45.76         6.78 o
 -12   3   8         26.83         14.06         2.82 o
 -11   3   8         98.69         89.71         4.66 o
 -10   3   8       2652.67       2564.14        53.08 o
  -9   3   8        386.48        423.76        11.86 o
  -8   3   8        112.92        114.90         4.28 o
  -7   3   8       1089.63       1127.16        15.51 o
  -6   3   8        213.16        228.03         6.37 o
  -5   3   8       1623.75       1686.83        22.28 o
  -4   3   8        825.36        813.45        13.80 o
  -3   3   8       2235.32       2291.35        25.44 o
  -2   3   8        411.05        406.56         6.63 o
  -1   3   8        835.89        824.38        11.23 o
   0   3   8        577.97        580.56         9.63 o
   1   3   8         60.78         55.34         2.74 o
   2   3   8       1628.53       1759.12        28.78 o
   3   3   8        531.79        512.72        11.40 o
   4   3   8        856.69        800.08        15.32 o
   5   3   8        853.08        847.83        17.55 o
   6   3   8         80.27         81.12         5.69 o
   7   3   8         14.73         20.23         3.46 o
   8   3   8        177.82        156.31         9.92 o
   9   3   8        543.97        581.84        17.80 o
  10   3   8        144.27        157.16        11.41 o
 -14   4   8         16.22         14.03         3.99 o
 -13   4   8         53.70         63.44         7.84 o
 -12   4   8          0.73          2.21         2.73 o
 -11   4   8        208.90        246.18        15.48 o
 -10   4   8        945.54        965.56        26.03 o
  -9   4   8       3358.58       3422.22        52.78 o
  -8   4   8         18.74         17.65         2.57 o
  -7   4   8       1593.48       1684.15        22.27 o
  -6   4   8        467.42        458.22         9.41 o
  -5   4   8       1381.58       1353.69        19.01 o
  -4   4   8       2986.65       3145.27        35.20 o
  -3   4   8        237.97        201.86         4.65 o
  -2   4   8        298.77        316.51         5.74 o
  -1   4   8         74.72         74.46         2.81 o
   0   4   8        772.95        733.51        10.91 o
   1   4   8          0.03          1.76         1.59 o
   2   4   8       2019.27       2003.63        30.78 o
   3   4   8        123.92        137.09         5.40 o
   4   4   8        258.17        290.33         9.80 o
   5   4   8         86.18         92.38         5.90 o
   6   4   8        376.08        370.17        10.79 o
   7   4   8         79.53         86.92         6.70 o
   8   4   8         85.50         72.98         6.24 o
   9   4   8         41.89         46.96         3.93 o
  10   4   8          6.02          7.03         3.23 o
 -14   5   8          0.94          3.69         3.69 o
 -13   5   8         10.04          8.30         3.18 o
 -12   5   8         44.95         55.81         4.68 o
 -11   5   8          0.22          2.94         2.55 o
 -10   5   8        194.73        198.63         7.31 o
  -9   5   8        474.53        456.81         9.95 o
  -8   5   8        518.00        501.17        10.62 o
  -7   5   8       2301.02       2374.56        30.69 o
  -6   5   8        480.36        519.77        10.38 o
  -5   5   8        239.96        255.92         7.11 o
  -4   5   8       1699.36       1878.99        22.89 o
  -3   5   8        146.49        152.23         4.28 o
  -2   5   8        150.66        140.64         4.28 o
  -1   5   8         47.71         56.64         2.75 o
   0   5   8        422.33        418.93         7.88 o
   1   5   8        821.84        819.89        13.78 o
   2   5   8          5.77          6.94         2.23 o
   3   5   8        512.93        506.24        11.13 o
   4   5   8       2189.98       2208.69        35.85 o
   5   5   8         34.42         38.02         3.77 o
   6   5   8         75.94         72.49         4.63 o
   7   5   8        704.20        701.06        19.93 o
   8   5   8         82.96         75.30         5.73 o
   9   5   8         19.71         20.45         3.16 o
  10   5   8         83.19         78.59         9.53 o
 -13   6   8        355.77        380.56        48.09 o
 -12   6   8         13.91         14.01         3.57 o
 -11   6   8        577.48        593.62        20.29 o
 -10   6   8         39.48         31.30         3.83 o
  -9   6   8          1.38          3.75         2.83 o
  -8   6   8        143.39        151.49         6.60 o
  -7   6   8        891.34        929.80        16.86 o
  -6   6   8        441.99        432.76         9.77 o
  -5   6   8          0.26          2.79         1.95 o
  -4   6   8        270.80        260.54         6.43 o
  -3   6   8        254.64        291.16         7.32 o
  -2   6   8         56.86         70.18         3.43 o
  -1   6   8        769.27        767.36        12.27 o
   0   6   8         71.28         70.79         3.43 o
   1   6   8        674.99        682.80        11.66 o
   2   6   8        608.95        595.76        13.07 o
   3   6   8        774.16        786.99        15.86 o
   4   6   8       2043.67       1998.89        28.33 o
   5   6   8        159.79        166.46         6.46 o
   6   6   8        138.29        119.30         4.91 o
   7   6   8         26.60         28.64         3.19 o
   8   6   8         29.58         26.23         3.50 o
   9   6   8         41.07         45.20         4.14 o
 -13   7   8        110.21        120.55         9.60 o
 -12   7   8         27.15         20.34         3.46 o
 -11   7   8          5.40          8.13         3.09 o
 -10   7   8         24.60         25.62         3.42 o
  -9   7   8        489.99        496.45        15.97 o
  -8   7   8         78.07         73.20         4.86 o
  -7   7   8         49.23         49.65         4.86 o
  -6   7   8        554.31        570.87        11.63 o
  -5   7   8          2.65          4.72         2.20 o
  -4   7   8         67.72         65.41         3.59 o
  -3   7   8        153.22        178.63         6.02 o
  -2   7   8        613.98        629.32        13.41 o
  -1   7   8       1539.86       1496.35        28.67 o
   0   7   8        192.74        195.67         6.48 o
   1   7   8          0.00          1.54         2.14 o
   2   7   8        673.07        637.22        12.68 o
   3   7   8        236.70        247.70         8.38 o
   4   7   8         38.87         50.61         4.10 o
   5   7   8        833.48        805.04        14.64 o
   6   7   8        700.00        717.48        15.32 o
   7   7   8        422.20        438.98        16.64 o
   8   7   8          0.02          1.57         2.66 o
   9   7   8         13.90         15.66         4.88 o
 -12   8   8        441.29        442.95        20.02 o
 -11   8   8         40.37         38.47         3.67 o
 -10   8   8         15.15         19.23         3.42 o
  -9   8   8          2.37          1.24         2.81 o
  -8   8   8          5.60          8.22         3.09 o
  -7   8   8        488.85        456.80        10.41 o
  -6   8   8        117.57        104.50         4.43 o
  -5   8   8        912.56        912.14        16.77 o
  -4   8   8        319.30        331.11         8.77 o
  -3   8   8        398.64        376.08         8.87 o
  -2   8   8        923.30        858.37        15.65 o
  -1   8   8       2418.74       2406.14        45.14 o
   0   8   8        156.65        145.26         7.02 o
   1   8   8        573.97        514.91        14.10 o
   2   8   8         53.82         64.66         3.60 o
   3   8   8          0.41          6.78         2.46 o
   4   8   8       2548.02       2293.44        39.64 o
   5   8   8         75.38         77.64         3.81 o
   6   8   8        120.74        138.40         5.80 o
   7   8   8          8.19         15.42         2.80 o
   8   8   8          1.88          3.32         4.91 o
 -11   9   8         42.27         33.87         4.36 o
 -10   9   8         52.27         43.09         3.41 o
  -9   9   8          7.11          7.29         2.39 o
  -8   9   8        105.43        104.54         5.66 o
  -7   9   8        444.24        421.74        10.03 o
  -6   9   8        633.33        609.38        11.00 o
  -5   9   8         47.41         47.77         3.83 o
  -4   9   8         81.78         80.66         4.61 o
  -3   9   8          2.18          3.87         2.44 o
  -2   9   8       1414.73       1577.71        27.96 o
  -1   9   8          0.17          1.81         2.95 o
   0   9   8        544.26        614.48        22.09 o
   1   9   8        165.37        135.59         7.61 o
   2   9   8          4.87         16.60         2.85 o
   3   9   8          2.94          4.71         2.79 o
   4   9   8        216.67        213.61         8.08 o
   5   9   8        157.08        146.47         5.91 o
   6   9   8         19.16         17.77         3.03 o
   7   9   8          3.14         10.96         3.37 o
 -11  10   8        563.29        641.43        30.58 o
 -10  10   8        212.72        216.95         9.51 o
  -9  10   8         69.22         70.51         4.69 o
  -8  10   8         83.79         94.53         5.58 o
  -7  10   8        856.07        754.17        16.75 o
  -6  10   8          4.90          5.51         2.61 o
  -5  10   8        128.62        122.63         5.42 o
  -4  10   8          1.47          2.61         2.90 o
  -3  10   8        723.12        727.85        15.87 o
  -2  10   8         78.96        101.99         5.92 o
  -1  10   8        584.45        558.50        16.53 o
   0  10   8        194.25        212.22        10.46 o
   1  10   8         26.19         38.81         4.72 o
   2  10   8        159.08        149.73         9.68 o
   3  10   8         42.51         56.50         6.00 o
   4  10   8         72.21         70.29         4.92 o
   5  10   8         15.30         11.01         2.67 o
   6  10   8         11.11          5.58         3.65 o
  -9  11   8          0.33          1.77         1.85 o
  -8  11   8         63.46         46.68         3.61 o
  -7  11   8         74.13         70.89         4.25 o
  -6  11   8        173.99        167.66         6.06 o
  -5  11   8         30.01         22.98         3.20 o
  -4  11   8          8.54          8.07         2.59 o
  -3  11   8        130.89        135.50         7.35 o
  -2  11   8        434.25        459.15        16.62 o
  -1  11   8        770.29        752.31        19.52 o
   0  11   8          5.38          6.73         3.04 o
   1  11   8         12.07          6.54         3.63 o
   2  11   8        128.71        134.38         7.45 o
   3  11   8          0.03          0.00         3.80 o
   4  11   8        209.37        198.76        10.44 o
   5  11   8        199.29        211.40        11.46 o
  -8  12   8          3.42          2.32         4.06 o
  -7  12   8         36.80         37.41         4.08 o
  -6  12   8        282.44        267.06         7.75 o
  -5  12   8        141.15        143.45         5.80 o
  -4  12   8         36.49         36.77         3.64 o
  -3  12   8          1.57          3.31         2.72 o
  -2  12   8         23.90         26.67         3.53 o
  -1  12   8         27.52         22.74         3.18 o
   0  12   8        627.99        584.76        15.72 o
   1  12   8          5.31          7.47         2.64 o
   2  12   8         38.20         31.04         3.31 o
   3  12   8          1.31          1.71         2.65 o
   4  12   8          0.93          2.14         4.43 o
  -6  13   8        446.47        425.31        25.41 o
  -5  13   8        247.50        279.62        14.44 o
  -4  13   8       1000.75       1000.79        22.04 o
  -3  13   8        349.92        365.70         9.61 o
  -2  13   8         69.49         88.27         4.75 o
  -1  13   8         57.65         67.88         5.36 o
   0  13   8        154.24        166.16         6.45 o
   1  13   8         92.44         81.93         5.57 o
  -6 -13   9         52.74         44.39         5.91 o
  -5 -13   9        248.00        264.75        15.70 o
  -4 -13   9          0.18         -1.37         3.19 o
  -3 -13   9         30.70         29.21         3.71 o
  -2 -13   9          0.07          0.64         2.16 o
  -1 -13   9          6.49         13.35         4.24 o
   0 -13   9        102.63        105.57         5.92 o
   1 -13   9        160.56        149.18         7.22 o
   2 -13   9          2.52          6.65         3.77 o
   3 -13   9         22.08         22.09         4.43 o
  -8 -12   9          1.49         -0.52         2.59 o
  -7 -12   9         99.97        118.62         5.27 o
  -6 -12   9          6.47          5.65         2.64 o
  -5 -12   9        160.92        173.62         8.29 o
  -4 -12   9         48.33         36.85         3.85 o
  -3 -12   9         11.99         17.83         3.18 o
  -2 -12   9          6.95          8.04         3.40 o
  -1 -12   9         18.68         26.37         3.27 o
   0 -12   9         64.71         83.32         6.44 o
   1 -12   9        349.35        377.15        12.16 o
   2 -12   9         24.49         27.68         2.89 o
   3 -12   9         28.90         31.60         3.16 o
   4 -12   9        255.61        227.71        21.24 o
  -9 -11   9          0.55         -1.20         1.99 o
  -8 -11   9         18.11         14.41         2.53 o
  -7 -11   9         38.88         41.83         3.96 o
  -6 -11   9          6.31         11.34         2.93 o
  -5 -11   9          1.62          6.95         2.59 o
  -4 -11   9         38.97         28.83         3.19 o
  -3 -11   9         15.96         23.56         3.27 o
  -2 -11   9        303.97        308.50        11.51 o
  -1 -11   9        155.42        151.77         5.99 o
   0 -11   9        161.49        141.39         7.90 o
   1 -11   9         72.85         72.06         4.38 o
   2 -11   9         13.74         13.44         2.54 o
   3 -11   9         35.45         28.50         2.97 o
   4 -11   9         14.97         10.62         2.42 o
   5 -11   9          0.03         -0.29         1.68 o
   6 -11   9        165.89        160.13         8.10 o
 -10 -10   9        102.29         95.20         5.27 o
  -9 -10   9         27.05         24.00         3.22 o
  -8 -10   9        184.13        162.03        12.67 o
  -7 -10   9        203.86        208.79         8.61 o
  -6 -10   9          4.73          4.57         2.70 o
  -5 -10   9        136.50        128.50         6.41 o
  -4 -10   9         12.42         11.30         2.86 o
  -3 -10   9         89.37         82.65         4.99 o
  -2 -10   9         60.93         69.52         4.28 o
  -1 -10   9        330.37        339.37        12.91 o
   0 -10   9        150.18        158.65         7.23 o
   1 -10   9        527.59        517.13        13.19 o
   2 -10   9        539.95        518.33        13.21 o
   3 -10   9       1599.28       1588.42        28.14 o
   4 -10   9         29.20         31.42         3.42 o
   5 -10   9         18.53         22.59         2.98 o
   6 -10   9         19.42         25.73         3.14 o
 -11  -9   9        227.50        195.69         8.60 o
 -10  -9   9         38.78         39.95         3.19 o
  -9  -9   9          9.99         18.60         2.75 o
  -8  -9   9         13.27         12.58         3.25 o
  -7  -9   9          0.72          5.53         2.76 o
  -6  -9   9          3.76          0.22         2.95 o
  -5  -9   9        220.00        219.61         9.63 o
  -4  -9   9        276.94        310.82        10.04 o
  -3  -9   9        129.86        128.57         6.10 o
  -2  -9   9         10.44         13.20         2.41 o
  -1  -9   9         75.26         75.33         4.23 o
   0  -9   9        145.15        141.03         7.07 o
   1  -9   9         40.26         37.03         3.28 o
   2  -9   9         14.41         13.00         2.90 o
   3  -9   9        106.67        115.54         5.09 o
   4  -9   9        317.30        311.20         9.55 o
   5  -9   9        102.08         89.03         6.52 o
   6  -9   9        242.29        232.08         8.79 o
   7  -9   9         31.34         17.52         2.77 o
 -12  -8   9         28.87         48.97         6.35 o
 -11  -8   9          9.43          7.61         2.36 o
 -10  -8   9          3.52          2.42         2.56 o
  -9  -8   9        388.73        410.43        12.33 o
  -8  -8   9        175.21        164.06         6.24 o
  -7  -8   9         93.39         91.37         5.12 o
  -6  -8   9        626.15        672.75        21.33 o
  -5  -8   9        689.55        732.14        18.57 o
  -4  -8   9         59.28         76.36         5.82 o
  -3  -8   9         21.94         29.52         3.14 o
  -2  -8   9        247.16        247.32         8.47 o
  -1  -8   9        182.40        181.40         6.09 o
   0  -8   9         35.12         27.54         3.77 o
   1  -8   9        242.84        252.73         7.37 o
   2  -8   9       1477.25       1400.77        31.59 o
   3  -8   9          4.38          8.20         2.62 o
   4  -8   9         53.21         72.19         4.73 o
   5  -8   9          0.32          2.05         2.27 o
   6  -8   9        138.46        141.41         8.57 o
   7  -8   9        242.01        206.71         9.23 o
   8  -8   9         17.20         10.61         1.97 o
 -12  -7   9         91.06         89.32         5.95 o
 -11  -7   9          5.30          3.39         2.63 o
 -10  -7   9          6.73          9.20         3.02 o
  -9  -7   9          0.36          3.55         2.84 o
  -8  -7   9        555.04        527.61        12.84 o
  -7  -7   9       2519.94       2561.18        46.36 o
  -6  -7   9        261.82        321.35        11.17 o
  -5  -7   9        188.68        167.89         8.74 o
  -4  -7   9        707.21        737.56        19.69 o
  -3  -7   9        529.05        507.77        12.89 o
  -2  -7   9         16.83         18.27         2.33 o
  -1  -7   9         75.68         76.28         4.00 o
   0  -7   9       1017.54       1017.48        18.88 o
   1  -7   9        356.71        335.30        10.43 o
   2  -7   9       2661.40       2786.96        56.33 o
   3  -7   9        295.14        313.63        11.56 o
   4  -7   9         18.16         15.70         3.23 o
   5  -7   9        213.79        202.30         8.05 o
   6  -7   9         85.54         96.02         7.56 o
   7  -7   9        106.48        104.83         6.90 o
   8  -7   9          1.39          2.62         1.92 o
 -13  -6   9         71.89         67.45         5.59 o
 -12  -6   9         70.55         74.06         5.41 o
 -11  -6   9        356.36        372.27        12.64 o
 -10  -6   9         90.26         93.40         5.54 o
  -9  -6   9        324.35        338.95         9.77 o
  -8  -6   9        111.91        126.89         6.26 o
  -7  -6   9         17.75         19.56         2.93 o
  -6  -6   9          0.27          0.51         2.98 o
  -5  -6   9          6.37          9.01         5.00 o
  -4  -6   9        166.80        160.21         6.65 o
  -3  -6   9         48.41         51.84         3.53 o
  -2  -6   9         43.50         50.77         3.42 o
  -1  -6   9         93.28         81.52         4.41 o
   0  -6   9         17.55         15.56         2.28 o
   1  -6   9         18.99         13.39         2.59 o
   2  -6   9       1429.93       1448.66        29.21 o
   3  -6   9          2.27          6.25         2.79 o
   4  -6   9          0.73          3.27         2.50 o
   5  -6   9         18.07         11.69         3.13 o
   6  -6   9        103.67         93.30         5.59 o
   7  -6   9        164.22        175.24         9.69 o
   8  -6   9         63.37         58.45         4.58 o
   9  -6   9         87.62         78.52         8.57 o
 -13  -5   9          4.77          5.35         2.58 o
 -12  -5   9         62.67         54.18         5.23 o
 -11  -5   9         12.70          9.47         3.18 o
 -10  -5   9        820.38        809.41        23.37 o
  -9  -5   9         40.54         42.77         3.95 o
  -8  -5   9        442.67        455.90        12.78 o
  -7  -5   9        631.64        679.94        14.44 o
  -6  -5   9        229.94        230.77         7.74 o
  -5  -5   9         87.29         89.87         5.24 o
  -4  -5   9        780.41        791.77        17.89 o
  -3  -5   9        812.77        794.00        13.59 o
  -2  -5   9       1566.27       1560.87        21.67 o
  -1  -5   9        160.31        181.03         6.72 o
   0  -5   9        534.84        568.90        10.63 o
   1  -5   9          5.56          3.13         2.18 o
   2  -5   9         10.99         11.18         2.71 o
   3  -5   9         81.54         83.34         4.72 o
   4  -5   9         30.90         22.99         2.95 o
   5  -5   9        326.86        357.67         9.65 o
   6  -5   9          5.99          7.28         2.70 o
   7  -5   9        476.71        458.07        14.86 o
   8  -5   9        239.29        198.47         7.09 o
   9  -5   9        408.55        406.67        17.35 o
 -14  -4   9          1.17         -0.52         3.10 o
 -13  -4   9          7.06          4.12         2.46 o
 -12  -4   9         50.48         52.29         5.99 o
 -11  -4   9         44.17         42.19         4.61 o
 -10  -4   9         10.78          7.57         3.24 o
  -9  -4   9         91.57         93.45         5.86 o
  -8  -4   9        647.74        662.11        17.92 o
  -7  -4   9       1349.81       1359.73        24.84 o
  -6  -4   9       1423.78       1389.51        26.39 o
  -5  -4   9        104.68        107.81         6.35 o
  -4  -4   9          3.91          9.81         2.74 o
  -3  -4   9          6.31          8.62         2.08 o
  -2  -4   9        139.04        175.63         5.43 o
  -1  -4   9         28.51         28.22         2.27 o
   0  -4   9         13.32         10.63         2.16 o
   1  -4   9       1326.28       1373.13        24.69 o
   2  -4   9         12.65         19.01         3.51 o
   3  -4   9          0.70          1.30         2.26 o
   4  -4   9          5.68          4.29         2.39 o
   5  -4   9          5.39          7.19         2.27 o
   6  -4   9        505.36        492.50        16.72 o
   7  -4   9        548.41        572.85        24.72 o
   8  -4   9        330.03        337.64        10.72 o
   9  -4   9         41.27         48.55         5.94 o
 -14  -3   9        523.16        473.34        24.86 o
 -13  -3   9        169.53        163.78         7.86 o
 -12  -3   9          7.08         17.68         3.40 o
 -11  -3   9          0.14          2.06         3.05 o
 -10  -3   9        272.70        304.29        14.42 o
  -9  -3   9         36.27         36.25         4.44 o
  -8  -3   9        369.96        351.24        10.95 o
  -7  -3   9       1296.63       1359.11        27.05 o
  -6  -3   9          0.67          2.16         2.28 o
  -5  -3   9         35.91         47.55         3.81 o
  -4  -3   9        701.13        694.12        13.83 o
  -3  -3   9        326.16        360.40         8.08 o
  -2  -3   9       3809.11       4057.30        45.75 o
  -1  -3   9         85.55         83.95         3.47 o
   0  -3   9         21.57         17.35         2.24 o
   1  -3   9        212.66        236.62         7.33 o
   2  -3   9         11.94          9.99         2.83 o
   3  -3   9        378.00        373.88         9.77 o
   4  -3   9        118.60        130.18         5.23 o
   5  -3   9        284.48        308.76         8.48 o
   6  -3   9         59.43         61.51         5.60 o
   7  -3   9         21.59         10.15         2.49 o
   8  -3   9          1.52          3.45         4.45 o
   9  -3   9         22.38         16.84         3.13 o
 -14  -2   9         14.04          9.14         3.05 o
 -13  -2   9         19.30         22.59         7.99 o
 -12  -2   9          0.90          3.50         3.80 o
 -11  -2   9        365.06        390.03        13.78 o
 -10  -2   9         37.83         40.57         3.80 o
  -9  -2   9        893.46        925.73        18.14 o
  -8  -2   9         10.45         15.64         2.68 o
  -7  -2   9        779.19        692.06        18.90 o
  -6  -2   9         18.47         23.32         3.00 o
  -5  -2   9        941.66        910.95        23.01 o
  -4  -2   9        176.88        176.15         5.95 o
  -3  -2   9         11.92         22.68         2.32 o
  -2  -2   9        511.52        528.08         8.97 o
  -1  -2   9       2282.09       2374.66        32.12 o
   0  -2   9        422.59        403.27         9.34 o
   1  -2   9         24.15         31.40         2.74 o
   2  -2   9        153.34        173.61         6.56 o
   3  -2   9       1733.12       1693.66        26.75 o
   4  -2   9        234.15        232.13         7.43 o
   5  -2   9         45.57         58.23         4.10 o
   6  -2   9        373.62        352.50         8.79 o
   7  -2   9          1.36          2.72         2.74 o
   8  -2   9         15.91         20.85         4.62 o
   9  -2   9          2.80          2.01         2.63 o
 -14  -1   9         32.71         37.38         7.09 o
 -13  -1   9         29.43         25.46         4.22 o
 -12  -1   9        109.07         90.02         5.55 o
 -11  -1   9         10.32         12.39         3.33 o
 -10  -1   9        264.93        280.14        10.84 o
  -9  -1   9         15.28         15.08         2.92 o
  -8  -1   9        177.46        185.25         6.83 o
  -7  -1   9       2531.53       2625.08        35.07 o
  -6  -1   9        120.91        113.16         5.38 o
  -5  -1   9          0.13          3.54         2.55 o
  -4  -1   9        820.66        805.46        13.73 o
  -3  -1   9         20.85         25.03         2.35 o
  -2  -1   9        596.35        627.61        10.69 o
  -1  -1   9          5.31         11.49         1.78 o
   0  -1   9       2568.57       2516.02        32.82 o
   1  -1   9        302.83        291.73         6.89 o
   2  -1   9        143.19        124.02         4.59 o
   3  -1   9         25.15         31.80         2.59 o
   4  -1   9          1.09          6.30         2.07 o
   5  -1   9        809.67        755.70        13.26 o
   6  -1   9         10.87          7.02         2.60 o
   7  -1   9          1.99          7.65         3.24 o
   8  -1   9        278.92        322.16        12.56 o
   9  -1   9         63.68         72.19         6.83 o
  10  -1   9        616.73        668.54        35.38 o
 -14   0   9         18.17         13.11         3.50 o
 -13   0   9         64.42         61.92         6.20 o
 -12   0   9         22.91         28.07         4.04 o
 -11   0   9         18.08         22.91         3.51 o
 -10   0   9        117.46        111.84         5.90 o
  -9   0   9          0.76         -0.03         2.43 o
  -8   0   9        764.38        757.16        13.18 o
  -7   0   9        391.01        400.69         9.73 o
  -6   0   9        162.71        181.72         5.57 o
  -5   0   9        911.52        913.90        14.41 o
  -4   0   9         76.24         72.06         3.22 o
  -3   0   9         78.81        107.51         4.09 o
  -2   0   9          6.87         18.57         2.27 o
  -1   0   9          0.01          1.77         1.54 o
   0   0   9         26.82         29.23         2.20 o
   1   0   9        647.72        652.94        11.85 o
   2   0   9       1648.29       1538.32        24.12 o
   3   0   9        196.72        193.97         5.84 o
   4   0   9         14.92         17.89         2.71 o
   5   0   9         57.20         80.62         4.79 o
   6   0   9         41.69         50.35         3.93 o
   7   0   9        115.66        113.19         6.80 o
   8   0   9        229.89        228.51         9.03 o
   9   0   9          7.52         13.56         2.87 o
  10   0   9         79.97         96.61        11.01 o
 -14   1   9         22.48         17.26         3.62 o
 -13   1   9         35.08         34.90         4.53 o
 -12   1   9        147.31        145.41         6.40 o
 -11   1   9          7.79          8.26         3.03 o
 -10   1   9         18.76         16.35         2.79 o
  -9   1   9        198.62        210.23         7.33 o
  -8   1   9        124.00        137.58         5.49 o
  -7   1   9          8.58         14.57         2.24 o
  -6   1   9        153.12        155.71         5.23 o
  -5   1   9         25.07         33.13         2.30 o
  -4   1   9        163.89        197.71         5.01 o
  -3   1   9         46.64         38.26         2.60 o
  -2   1   9         93.73         83.65         3.16 o
  -1   1   9        375.64        417.13         6.79 o
   0   1   9         72.68         73.67         3.74 o
   1   1   9        397.50        378.72         8.76 o
   2   1   9        120.03        109.41         5.11 o
   3   1   9        140.86        136.48         4.99 o
   4   1   9        514.46        531.48        11.66 o
   5   1   9        163.46        153.65         6.55 o
   6   1   9          5.37          4.89         2.53 o
   7   1   9        727.86        749.75        18.21 o
   8   1   9        733.69        776.29        17.70 o
   9   1   9         90.19         99.46         7.34 o
  10   1   9          4.02         11.45         4.65 o
 -14   2   9         45.63         45.20         6.35 o
 -13   2   9          6.41          1.79         5.62 o
 -12   2   9        202.16        212.75         9.50 o
 -11   2   9        211.92        225.59        14.57 o
 -10   2   9       1055.59       1110.74        23.75 o
  -9   2   9         11.49         10.92         2.40 o
  -8   2   9       1456.02       1503.18        21.16 o
  -7   2   9        416.65        425.26         9.22 o
  -6   2   9          6.66          4.81         2.41 o
  -5   2   9       2057.28       2146.94        25.06 o
  -4   2   9         29.62         26.92         2.54 o
  -3   2   9         99.41        105.58         3.62 o
  -2   2   9        143.18        137.15         4.48 o
  -1   2   9        894.69        831.78        14.30 o
   0   2   9        229.78        220.90         6.22 o
   1   2   9         66.11         64.85         3.22 o
   2   2   9          1.26          4.50         1.95 o
   3   2   9         84.30         99.18         4.81 o
   4   2   9         27.81         33.76         3.50 o
   5   2   9         26.55         22.13         2.81 o
   6   2   9          1.00          4.52         2.67 o
   7   2   9         31.86         30.27         4.16 o
   8   2   9          0.02          1.08         3.10 o
   9   2   9         32.40         25.88         4.93 o
 -13   3   9          2.41          6.04         3.90 o
 -12   3   9         29.96         30.68         4.03 o
 -11   3   9        576.49        562.04        26.98 o
 -10   3   9        435.59        420.98         9.33 o
  -9   3   9        351.97        366.08         9.58 o
  -8   3   9        929.81        980.20        16.97 o
  -7   3   9         15.70         16.87         2.58 o
  -6   3   9         26.97         30.37         2.80 o
  -5   3   9        336.04        338.51         7.26 o
  -4   3   9          0.17          2.51         2.08 o
  -3   3   9        214.68        199.69         4.82 o
  -2   3   9         21.13         14.35         1.90 o
  -1   3   9          0.53          0.94         1.65 o
   0   3   9         31.51         31.26         2.51 o
   1   3   9        647.64        594.56        11.84 o
   2   3   9       2204.72       2102.11        30.39 o
   3   3   9          2.81          4.93         2.40 o
   4   3   9         13.17          6.98         2.54 o
   5   3   9        370.00        414.63        12.57 o
   6   3   9        577.25        572.30        18.86 o
   7   3   9         68.39         58.69         4.51 o
   8   3   9          3.09          2.90         2.80 o
   9   3   9          6.51          6.14         2.59 o
 -13   4   9         94.76         77.19         8.84 o
 -12   4   9        546.23        577.85        27.26 o
 -11   4   9          1.13          1.20         2.54 o
 -10   4   9         86.94         87.51         6.23 o
  -9   4   9        445.02        426.88        10.52 o
  -8   4   9         36.94         34.59         3.21 o
  -7   4   9         14.60         19.18         2.63 o
  -6   4   9        154.31        169.56         5.10 o
  -5   4   9        468.67        443.89         9.65 o
  -4   4   9        274.01        287.21         8.25 o
  -3   4   9        944.77        984.56        13.56 o
  -2   4   9         13.51         13.08         1.93 o
  -1   4   9        182.70        188.23         5.31 o
   0   4   9          0.28          3.72         1.83 o
   1   4   9         94.89         87.13         3.73 o
   2   4   9          0.84          2.95         2.23 o
   3   4   9        626.84        641.84        14.98 o
   4   4   9        861.30        841.71        18.28 o
   5   4   9       1088.12       1124.61        23.18 o
   6   4   9        522.02        505.48        14.26 o
   7   4   9         53.26         63.03         5.45 o
   8   4   9          1.26          0.70         2.39 o
   9   4   9          0.01          0.64         3.82 o
 -13   5   9        124.18        104.06        14.29 o
 -12   5   9          0.43          2.14         3.31 o
 -11   5   9         61.95         61.28         5.10 o
 -10   5   9        140.68        133.17         6.18 o
  -9   5   9       1954.41       1966.66        41.97 o
  -8   5   9          9.34         12.08         3.01 o
  -7   5   9          2.34          8.54         2.56 o
  -6   5   9         14.53         14.29         2.58 o
  -5   5   9          2.79          8.02         2.37 o
  -4   5   9         49.57         61.59         3.13 o
  -3   5   9         78.62         81.02         3.79 o
  -2   5   9         43.52         44.52         2.92 o
  -1   5   9        583.39        597.70        10.84 o
   0   5   9         43.08         45.43         2.94 o
   1   5   9        151.81        153.29         5.21 o
   2   5   9          4.77          3.96         2.32 o
   3   5   9          1.28          6.66         2.58 o
   4   5   9         52.26         52.62         4.04 o
   5   5   9          2.51          4.14         2.50 o
   6   5   9          1.52         -0.97         3.39 o
   7   5   9        107.04        110.45         6.01 o
   8   5   9        149.36        176.30         8.25 o
   9   5   9        203.82        243.75        18.32 o
 -13   6   9          4.24          4.23         2.22 o
 -12   6   9        138.09        143.41         9.29 o
 -11   6   9        322.73        322.98         9.70 o
 -10   6   9        428.78        440.68        12.38 o
  -9   6   9       1139.08       1113.64        24.69 o
  -8   6   9         81.02         82.15         5.01 o
  -7   6   9          2.78          4.80         2.75 o
  -6   6   9         16.57         14.46         3.02 o
  -5   6   9        111.66        116.98         6.06 o
  -4   6   9        107.32        119.40         4.65 o
  -3   6   9         42.92         39.28         3.25 o
  -2   6   9        420.12        438.99         8.74 o
  -1   6   9         11.46         20.66         2.55 o
   0   6   9         17.57         13.45         2.41 o
   1   6   9        605.46        601.13        11.99 o
   2   6   9          0.03          2.40         2.51 o
   3   6   9          0.44          2.50         2.52 o
   4   6   9          6.03          4.35         2.06 o
   5   6   9         85.71         71.69         4.32 o
   6   6   9        444.86        473.25        17.18 o
   7   6   9          5.95          8.03         2.36 o
   8   6   9        197.40        208.39         8.24 o
 -12   7   9          3.73          1.49         3.05 o
 -11   7   9          0.04         -2.69         2.69 o
 -10   7   9        251.78        249.40        10.21 o
  -9   7   9        194.14        182.86         6.66 o
  -8   7   9        416.34        400.44        12.28 o
  -7   7   9          3.38          4.71         3.10 o
  -6   7   9        264.94        254.98         7.01 o
  -5   7   9         67.41         72.30         4.07 o
  -4   7   9          6.40          9.01         3.02 o
  -3   7   9        168.01        191.34         6.48 o
  -2   7   9         52.17         44.78         3.37 o
  -1   7   9       1252.97       1283.38        20.96 o
   0   7   9        176.90        207.47         7.20 o
   1   7   9       1206.61       1246.35        22.73 o
   2   7   9         21.41         23.48         3.05 o
   3   7   9        944.58        901.74        16.02 o
   4   7   9         48.80         35.98         3.68 o
   5   7   9        920.41        870.44        18.84 o
   6   7   9         16.70         19.87         2.83 o
   7   7   9        640.98        648.97        21.10 o
   8   7   9         21.16         25.34         6.57 o
 -12   8   9        206.06        190.88        24.52 o
 -11   8   9         75.57         89.86         5.49 o
 -10   8   9        269.45        266.81         9.58 o
  -9   8   9        504.73        512.85        18.06 o
  -8   8   9       1370.19       1295.97        25.44 o
  -7   8   9         20.54         15.30         2.69 o
  -6   8   9          2.92          4.78         2.50 o
  -5   8   9         10.93         10.91         2.55 o
  -4   8   9        184.37        178.20         6.08 o
  -3   8   9         13.14         13.25         2.59 o
  -2   8   9          0.11          0.77         2.31 o
  -1   8   9        890.51        893.62        19.33 o
   0   8   9        476.32        484.41        11.91 o
   1   8   9        419.97        429.15        11.56 o
   2   8   9        376.87        363.49         9.29 o
   3   8   9         42.66         37.48         3.21 o
   4   8   9          6.76          9.04         2.72 o
   5   8   9        197.80        206.82         8.48 o
   6   8   9          5.24          3.82         2.51 o
   7   8   9          5.32          4.90         3.00 o
 -11   9   9         86.40         86.27         8.64 o
 -10   9   9          7.84         14.23         3.57 o
  -9   9   9        210.69        203.22         7.02 o
  -8   9   9        405.86        385.90        11.78 o
  -7   9   9        380.70        395.29        10.69 o
  -6   9   9        449.12        415.81        10.57 o
  -5   9   9         71.11         63.57         4.23 o
  -4   9   9        328.51        334.33        12.66 o
  -3   9   9        578.20        609.80        11.85 o
  -2   9   9        189.94        179.80         6.84 o
  -1   9   9         36.06         41.86         4.20 o
   0   9   9        145.18        146.67         7.86 o
   1   9   9        618.15        590.05        16.73 o
   2   9   9          2.07          1.32         2.54 o
   3   9   9        248.78        242.66         8.56 o
   4   9   9        119.50         92.66         5.47 o
   5   9   9         69.92         64.29         4.58 o
   6   9   9          0.98          1.05         2.72 o
 -10  10   9          2.47          4.80         3.40 o
  -9  10   9         77.00         78.30         6.74 o
  -8  10   9          2.75          3.93         2.18 o
  -7  10   9          0.34          3.15         2.84 o
  -6  10   9        561.75        574.97        14.19 o
  -5  10   9         20.84         20.79         2.98 o
  -4  10   9         29.60         29.89         3.28 o
  -3  10   9          0.02          1.07         2.31 o
  -2  10   9        159.10        157.44         6.88 o
  -1  10   9        551.08        585.94        14.98 o
   0  10   9         48.03         67.90         5.83 o
   1  10   9         92.45         77.73         7.58 o
   2  10   9        299.97        297.51        10.22 o
   3  10   9          0.01          2.77         2.73 o
   4  10   9        101.75         91.72         6.63 o
   5  10   9          0.06          1.31         3.27 o
  -9  11   9         66.57         49.86         5.98 o
  -8  11   9          4.69          4.02         2.18 o
  -7  11   9         30.80         33.90         3.46 o
  -6  11   9        318.13        278.71         9.72 o
  -5  11   9        212.67        191.66         6.90 o
  -4  11   9        236.51        237.47         7.41 o
  -3  11   9        104.91        101.00         4.93 o
  -2  11   9        243.27        236.46         7.72 o
  -1  11   9        481.79        450.14        11.30 o
   0  11   9        398.58        418.18        14.05 o
   1  11   9          5.99          4.66         3.50 o
   2  11   9        149.07        152.60         9.19 o
   3  11   9          9.89         12.94         2.85 o
   4  11   9          0.70          0.74         3.99 o
  -7  12   9        257.45        253.13        18.10 o
  -6  12   9        260.63        248.53        13.78 o
  -5  12   9          1.85          5.84         3.17 o
  -4  12   9        149.86        138.13         6.85 o
  -3  12   9        225.91        217.35         9.34 o
  -2  12   9         14.52         17.43         2.99 o
  -1  12   9        154.81        146.90         5.92 o
   0  12   9         12.96         18.00         3.12 o
   1  12   9        149.46        170.75         6.64 o
   2  12   9         79.97         88.23        14.51 o
  -2  13   9          2.56          3.66         2.94 o
  -1  13   9         69.38         57.10         8.05 o
  -3 -13  10          3.12          7.02         4.58 o
  -2 -13  10          8.11          4.73         4.21 o
  -1 -13  10        282.28        310.01        17.80 o
  -7 -12  10         77.03         73.72         7.53 o
  -6 -12  10         44.24         38.58         4.54 o
  -5 -12  10         78.56         71.69         7.42 o
  -4 -12  10         13.35         19.52         3.08 o
  -3 -12  10         13.40         24.30         3.62 o
  -2 -12  10         94.21        105.64         5.91 o
  -1 -12  10          4.59          5.46         3.01 o
   0 -12  10         47.41         53.55         3.88 o
   1 -12  10        151.14        150.85         6.36 o
   2 -12  10          6.28          6.11         1.60 o
   3 -12  10         46.12         56.21         6.43 o
  -8 -11  10          7.08          7.58         2.45 o
  -7 -11  10        132.71        114.54         7.69 o
  -6 -11  10        676.97        651.81        16.28 o
  -5 -11  10         22.17         19.97         2.97 o
  -4 -11  10         17.72         21.76         3.22 o
  -3 -11  10          1.06          3.61         3.11 o
  -2 -11  10        230.51        240.39        11.38 o
  -1 -11  10        100.33         99.97         5.58 o
   0 -11  10         22.88         16.33         2.80 o
   1 -11  10          4.57          1.85         1.96 o
   2 -11  10         44.14         35.01         3.16 o
   3 -11  10          2.33          4.48         1.81 o
   4 -11  10          0.00          1.71         2.57 o
  -9 -10  10         21.42         21.32         3.55 o
  -8 -10  10          5.27          3.40         2.04 o
  -7 -10  10        246.58        239.76        12.03 o
  -6 -10  10         22.19         21.22         3.03 o
  -5 -10  10         87.32        103.65         7.97 o
  -4 -10  10        466.00        470.39        14.00 o
  -3 -10  10        182.82        177.77         6.66 o
  -2 -10  10        166.49        193.17         6.43 o
  -1 -10  10        121.80        122.11         6.71 o
   0 -10  10         22.72         24.71         2.99 o
   1 -10  10        105.95        122.66         6.27 o
   2 -10  10         20.46         12.13         2.44 o
   3 -10  10         13.78         11.04         2.30 o
   4 -10  10         73.16         58.33         3.56 o
   5 -10  10         76.48         82.43         6.24 o
 -10  -9  10         32.33         31.54         3.07 o
  -9  -9  10         25.55         29.68         3.04 o
  -8  -9  10        131.12        141.02         7.22 o
  -7  -9  10         17.24         17.15         3.64 o
  -6  -9  10        581.67        568.27        14.55 o
  -5  -9  10        124.89        129.84         6.17 o
  -4  -9  10        211.58        263.16         8.97 o
  -3  -9  10        201.32        211.39         8.49 o
  -2  -9  10        444.41        442.42        15.13 o
  -1  -9  10        385.58        386.34        10.53 o
   0  -9  10         59.72         55.05         4.42 o
   1  -9  10         64.82         60.74         5.07 o
   2  -9  10        296.38        275.83        12.23 o
   3  -9  10        238.60        233.72        11.64 o
   4  -9  10        233.85        212.26         8.45 o
   5  -9  10         41.24         32.49         2.76 o
   6  -9  10          8.44         16.43         4.84 o
 -11  -8  10          1.10          1.24         3.00 o
 -10  -8  10          3.62          1.96         2.23 o
  -9  -8  10          0.32          1.14         2.25 o
  -8  -8  10          9.42          6.39         2.53 o
  -7  -8  10        710.29        706.79        19.80 o
  -6  -8  10         84.42         78.11         6.12 o
  -5  -8  10       1097.83       1121.77        29.79 o
  -4  -8  10          0.66         -0.38         2.99 o
  -3  -8  10       2565.59       2673.19        51.18 o
  -2  -8  10       1138.08       1172.31        27.22 o
  -1  -8  10          6.46          3.13         2.11 o
   0  -8  10         32.23         28.02         3.38 o
   1  -8  10         59.13         47.58         4.40 o
   2  -8  10        151.69        115.92         6.39 o
   3  -8  10        478.71        446.73        11.40 o
   4  -8  10         43.04         36.76         3.24 o
   5  -8  10          6.67         12.80         2.89 o
   6  -8  10         47.19         45.35         4.14 o
   7  -8  10         95.18         81.84         7.68 o
 -12  -7  10          0.04         -0.59         3.18 o
 -11  -7  10         19.90          9.52         2.94 o
 -10  -7  10        130.33        135.45         8.75 o
  -9  -7  10          5.33          8.90         2.74 o
  -8  -7  10         94.48         77.88         4.84 o
  -7  -7  10        246.14        214.70         8.70 o
  -6  -7  10          5.85          9.36         4.87 o
  -5  -7  10          2.86          3.34         4.39 o
  -4  -7  10       3141.26       3114.92        57.01 o
  -3  -7  10         70.70         69.61         4.62 o
  -2  -7  10        150.79        152.33         5.25 o
  -1  -7  10        428.07        420.43         9.39 o
   0  -7  10        263.21        248.92         7.61 o
   1  -7  10        545.51        545.64        17.16 o
   2  -7  10         95.92         89.81         6.26 o
   3  -7  10        191.89        179.68         7.64 o
   4  -7  10          1.92          3.72         2.34 o
   5  -7  10         76.77         70.99         4.65 o
   6  -7  10         52.00         48.91         4.62 o
   7  -7  10          9.09          5.79         2.74 o
   8  -7  10        380.99        291.67        12.53 o
 -12  -6  10        221.04        151.94         7.75 o
 -11  -6  10         17.89         21.44         4.27 o
 -10  -6  10         68.41         62.00         4.57 o
  -9  -6  10        185.67        178.60         6.68 o
  -8  -6  10         17.39         22.89         3.20 o
  -7  -6  10        287.55        292.32        10.30 o
  -6  -6  10         91.44         92.57         7.50 o
  -5  -6  10        115.64        107.71         7.84 o
  -4  -6  10         22.95         35.26         4.95 o
  -3  -6  10       1281.41       1294.56        19.95 o
  -2  -6  10         79.66         85.69         4.62 o
  -1  -6  10          1.55          3.35         2.15 o
   0  -6  10        398.19        429.08        14.88 o
   1  -6  10        691.38        735.67        20.32 o
   2  -6  10        933.81       1060.18        23.85 o
   3  -6  10        501.85        471.02        15.59 o
   4  -6  10          0.61          3.08         2.45 o
   5  -6  10        355.81        332.47        10.84 o
   6  -6  10        107.24         82.58         5.05 o
   7  -6  10         12.48          9.37         2.56 o
   8  -6  10        207.66        193.80        20.35 o
 -13  -5  10        108.72        115.27         7.26 o
 -12  -5  10        129.78        124.56         8.03 o
 -11  -5  10        128.42        124.68        16.22 o
 -10  -5  10        402.72        448.99        11.05 o
  -9  -5  10        289.97        288.81        14.92 o
  -8  -5  10         13.96         14.58         3.65 o
  -7  -5  10         22.03         29.21         4.18 o
  -6  -5  10        126.15        142.41         9.17 o
  -5  -5  10        661.79        679.58        18.10 o
  -4  -5  10       3602.70       3607.59        60.79 o
  -3  -5  10        181.30        175.34         6.55 o
  -2  -5  10        648.21        623.75        12.70 o
  -1  -5  10        387.09        354.93         8.26 o
   0  -5  10         23.32         25.96         2.91 o
   1  -5  10        189.90        173.33         7.78 o
   2  -5  10         25.73         31.51         3.66 o
   3  -5  10        728.88        743.41        14.72 o
   4  -5  10          0.59          0.91         2.40 o
   5  -5  10         59.06         63.12         4.20 o
   6  -5  10        224.85        214.35        12.37 o
   7  -5  10        336.69        335.55        10.96 o
   8  -5  10         53.11         60.79         8.86 o
 -13  -4  10         34.71         44.24         4.07 o
 -12  -4  10          7.58          4.91         3.21 o
 -11  -4  10         10.28         10.83         3.68 o
 -10  -4  10          4.78          8.22         3.76 o
  -9  -4  10        254.32        327.16        10.52 o
  -8  -4  10          3.34          0.63         3.59 o
  -7  -4  10        122.79        133.97         7.09 o
  -6  -4  10          7.26         12.15         3.03 o
  -5  -4  10        313.20        329.55        11.60 o
  -4  -4  10        117.61        126.25         5.66 o
  -3  -4  10       1357.83       1353.93        20.64 o
  -2  -4  10        207.63        200.72         6.16 o
  -1  -4  10        727.98        698.43        15.09 o
   0  -4  10        476.16        471.39        11.46 o
   1  -4  10        228.90        200.91         7.85 o
   2  -4  10       1302.13       1251.68        24.44 o
   3  -4  10       4111.16       4374.19        65.46 o
   4  -4  10         30.67         20.33         3.44 o
   5  -4  10        192.40        193.64         6.97 o
   6  -4  10         53.84         49.67         3.94 o
   7  -4  10        100.75        105.00         6.13 o
   8  -4  10        157.17        164.59        10.19 o
 -13  -3  10         15.48         26.44         4.23 o
 -12  -3  10         56.91         70.30         8.19 o
 -11  -3  10          1.80         -0.66         2.94 o
 -10  -3  10         48.09         41.95         4.33 o
  -9  -3  10        208.83        181.93         7.74 o
  -8  -3  10        380.31        420.75        12.28 o
  -7  -3  10         36.20         33.37         4.01 o
  -6  -3  10        266.05        268.72         9.43 o
  -5  -3  10        179.02        161.78         6.40 o
  -4  -3  10        608.62        654.44        13.74 o
  -3  -3  10        567.86        596.02        11.37 o
  -2  -3  10        391.48        385.61         8.80 o
  -1  -3  10         19.78         20.74         2.78 o
   0  -3  10        230.79        252.90         7.26 o
   1  -3  10        636.78        632.22        14.83 o
   2  -3  10       1262.77       1121.79        28.54 o
   3  -3  10        317.72        269.50        10.44 o
   4  -3  10        219.08        192.78         6.30 o
   5  -3  10        614.52        581.11        14.23 o
   6  -3  10         77.02         63.39         4.59 o
   7  -3  10         35.32         42.76         4.87 o
   8  -3  10        901.45        932.38        23.64 o
 -14  -2  10         63.43         91.15         8.72 o
 -13  -2  10        178.50        203.07         8.00 o
 -12  -2  10        168.73        161.54         8.46 o
 -11  -2  10         83.21         96.16         6.01 o
 -10  -2  10        622.72        722.61        18.17 o
  -9  -2  10        416.90        357.92        10.13 o
  -8  -2  10       2473.78       2444.16        38.18 o
  -7  -2  10       1369.67       1400.74        26.52 o
  -6  -2  10         69.83         76.28         5.56 o
  -5  -2  10        733.09        763.23        15.34 o
  -4  -2  10        626.54        647.37        11.38 o
  -3  -2  10         12.03         14.74         2.52 o
  -2  -2  10         73.62         73.35         3.70 o
  -1  -2  10       1189.16       1194.77        20.04 o
   0  -2  10        110.88         90.00         5.50 o
   1  -2  10        253.70        255.73         8.24 o
   2  -2  10        276.83        309.53         7.88 o
   3  -2  10         12.43         12.63         2.17 o
   4  -2  10         12.60          8.69         1.95 o
   5  -2  10        156.82        142.13         5.12 o
   6  -2  10          4.11          5.26         2.25 o
   7  -2  10          4.52          4.89         3.93 o
   8  -2  10        569.80        610.75        20.25 o
   9  -2  10         71.38         70.84         8.94 o
 -14  -1  10         55.44         52.79        12.70 o
 -13  -1  10          1.95         -1.84         3.10 o
 -12  -1  10          8.49          7.19         3.35 o
 -11  -1  10          1.57         10.39         4.72 o
 -10  -1  10       1653.78       1618.39        31.52 o
  -9  -1  10        265.83        266.04         8.82 o
  -8  -1  10        290.06        338.96         9.70 o
  -7  -1  10        205.84        217.38         6.60 o
  -6  -1  10        783.62        782.36        18.65 o
  -5  -1  10          0.15          2.57         2.55 o
  -4  -1  10        345.37        362.61         8.08 o
  -3  -1  10        522.29        566.26        11.08 o
  -2  -1  10          3.48          4.09         2.06 o
  -1  -1  10        205.25        202.83         8.67 o
   0  -1  10         20.75         24.69         2.65 o
   1  -1  10       1444.79       1384.92        21.42 o
   2  -1  10       2770.53       2709.51        34.60 o
   3  -1  10        267.63        272.04         7.11 o
   4  -1  10       1523.72       1616.44        24.50 o
   5  -1  10          1.40          2.03         1.96 o
   6  -1  10         13.17          7.91         2.71 o
   7  -1  10         90.84         84.03         5.58 o
   8  -1  10        346.38        341.23        14.55 o
   9  -1  10         28.84         27.99         6.72 o
 -14   0  10          6.94          8.26         2.65 o
 -13   0  10          6.18         14.23         3.75 o
 -12   0  10        121.82        112.08        10.79 o
 -11   0  10        366.26        430.93        18.13 o
 -10   0  10        471.71        480.23        12.49 o
  -9   0  10        123.35        126.59         5.69 o
  -8   0  10        170.03        165.78         6.58 o
  -7   0  10         17.78         21.85         2.68 o
  -6   0  10        570.56        575.10        12.49 o
  -5   0  10        225.86        200.78         8.31 o
  -4   0  10        470.37        475.43         8.83 o
  -3   0  10         48.83         60.23         3.45 o
  -2   0  10       1136.71       1116.55        17.83 o
  -1   0  10        247.17        264.58         7.56 o
   0   0  10       1745.47       1742.59        31.01 o
   1   0  10       1126.49       1045.25        18.23 o
   2   0  10        564.12        528.18        10.23 o
   3   0  10       2027.41       1999.04        28.03 o
   4   0  10        498.38        513.76        12.00 o
   5   0  10        556.11        568.05        16.94 o
   6   0  10         11.15         16.90         3.27 o
   7   0  10         97.76        108.42         5.57 o
   8   0  10         67.45         73.87         6.38 o
   9   0  10         38.11         40.92         7.46 o
 -13   1  10        208.21        158.72        12.78 o
 -12   1  10        115.09        101.73         6.98 o
 -11   1  10          0.48          3.10         2.79 o
 -10   1  10        251.04        274.72         9.39 o
  -9   1  10          0.18          2.89         2.42 o
  -8   1  10          6.00          3.55         2.45 o
  -7   1  10        107.02        117.53         5.00 o
  -6   1  10       2858.84       2843.18        33.95 o
  -5   1  10          2.51          4.74         1.93 o
  -4   1  10        293.54        304.01         7.48 o
  -3   1  10         59.80         63.56         3.51 o
  -2   1  10         48.87         47.30         2.73 o
  -1   1  10          2.56          4.60         2.55 o
   0   1  10         59.86         49.61         4.09 o
   1   1  10         12.38         11.28         2.24 o
   2   1  10        165.91        151.33         5.69 o
   3   1  10        903.95        864.63        16.49 o
   4   1  10        111.61        118.04         6.20 o
   5   1  10        221.49        235.00         7.67 o
   6   1  10        147.69        137.40         6.12 o
   7   1  10         33.56         41.85         4.25 o
   8   1  10         67.22         70.36         8.89 o
   9   1  10        112.09        141.97        13.37 o
 -13   2  10         53.23         41.91         4.93 o
 -12   2  10        292.59        333.71        17.45 o
 -11   2  10       1345.31       1382.36        40.98 o
 -10   2  10        350.28        334.74        10.00 o
  -9   2  10       1059.51       1075.31        27.26 o
  -8   2  10        226.86        224.57         7.08 o
  -7   2  10        172.83        176.13         5.92 o
  -6   2  10         33.26         33.94         2.81 o
  -5   2  10         20.22         23.64         2.67 o
  -4   2  10        190.62        182.25         5.27 o
  -3   2  10         77.90         86.88         4.06 o
  -2   2  10       1617.54       1615.50        24.07 o
  -1   2  10       3289.99       3279.35        44.46 o
   0   2  10        626.64        622.26        12.78 o
   1   2  10          5.05          6.70         2.22 o
   2   2  10          0.10         -1.74         2.06 o
   3   2  10        235.26        246.78         8.62 o
   4   2  10        193.81        185.16         7.95 o
   5   2  10          5.74          4.59         3.18 o
   6   2  10        145.58        151.10         8.25 o
   7   2  10        104.78         97.75         8.69 o
   8   2  10         98.85        106.23         7.04 o
 -13   3  10          4.86         12.91         4.39 o
 -12   3  10          0.74          1.95         2.31 o
 -11   3  10         63.34         75.86         3.86 o
 -10   3  10          6.12         10.52         2.28 o
  -9   3  10        848.40        804.35        14.43 o
  -8   3  10          4.02          9.03         2.79 o
  -7   3  10          1.09          2.61         2.41 o
  -6   3  10        259.44        272.23         7.36 o
  -5   3  10         34.02         28.41         2.75 o
  -4   3  10        940.76        960.82        14.34 o
  -3   3  10         41.43         33.65         2.59 o
  -2   3  10        157.80        161.04         5.80 o
  -1   3  10        315.23        299.23         7.87 o
   0   3  10       1390.00       1293.87        21.66 o
   1   3  10       5910.20       5913.59        76.12 o
   2   3  10       4186.87       4047.40        57.76 o
   3   3  10        858.27        886.14        19.28 o
   4   3  10          1.43          0.36         2.83 o
   5   3  10         21.84         21.38         4.10 o
   6   3  10         15.08         16.04         3.40 o
   7   3  10         41.37         31.56         3.71 o
   8   3  10          0.35          0.32         2.37 o
 -12   4  10         67.53         77.18         5.90 o
 -11   4  10         11.74          7.41         3.50 o
 -10   4  10        282.43        278.44        11.31 o
  -9   4  10        341.82        329.57         8.59 o
  -8   4  10        197.78        199.23         6.62 o
  -7   4  10        713.34        739.91        13.23 o
  -6   4  10        275.29        289.65         8.00 o
  -5   4  10        334.79        353.29         8.74 o
  -4   4  10       1077.79       1051.65        16.48 o
  -3   4  10        360.61        359.59         8.31 o
  -2   4  10        103.50        114.31         5.00 o
  -1   4  10       2407.12       2368.18        35.71 o
   0   4  10        385.75        373.29        14.47 o
   1   4  10          4.84          6.07         2.20 o
   2   4  10        251.28        263.54         8.29 o
   3   4  10        237.99        208.59         8.59 o
   4   4  10         52.57         44.92         3.84 o
   5   4  10          1.48          5.22         2.65 o
   6   4  10         70.35         86.87         5.92 o
   7   4  10          4.65          2.84         2.27 o
   8   4  10          3.31          0.54         3.17 o
 -12   5  10        102.33         91.78         6.87 o
 -11   5  10        178.10        157.16         7.56 o
 -10   5  10        434.85        413.24        12.91 o
  -9   5  10         17.54         26.23         3.60 o
  -8   5  10       1642.58       1715.00        25.83 o
  -7   5  10        215.15        207.51         6.50 o
  -6   5  10        952.68        924.40        15.59 o
  -5   5  10         25.68         26.71         2.99 o
  -4   5  10         24.17         23.64         2.63 o
  -3   5  10         76.95         76.94         4.05 o
  -2   5  10        359.37        378.97         9.89 o
  -1   5  10         54.06         51.52         3.81 o
   0   5  10         32.25         36.29         3.32 o
   1   5  10        259.59        271.43         7.93 o
   2   5  10       1163.35       1101.02        19.67 o
   3   5  10        126.66        113.37         5.70 o
   4   5  10         44.68         39.64         3.41 o
   5   5  10        265.74        252.72        16.25 o
   6   5  10         47.99         42.90         4.45 o
   7   5  10         88.43        112.83         7.39 o
   8   5  10         48.99         67.14         9.60 o
 -12   6  10         47.32         43.58         6.46 o
 -11   6  10          0.05         -1.03         2.60 o
 -10   6  10         66.91         73.82         5.92 o
  -9   6  10        109.37        108.96         5.84 o
  -8   6  10         30.99         38.88         4.45 o
  -7   6  10       1007.22       1025.26        21.08 o
  -6   6  10        806.79        871.92        17.92 o
  -5   6  10         69.81         84.21         4.37 o
  -4   6  10         21.06         18.60         2.73 o
  -3   6  10        858.88        830.88        15.19 o
  -2   6  10        196.01        190.97         6.62 o
  -1   6  10        175.95        197.51         6.57 o
   0   6  10        270.24        270.40         7.93 o
   1   6  10       2124.30       2059.53        32.08 o
   2   6  10        268.75        276.37         8.86 o
   3   6  10        625.00        641.78        16.57 o
   4   6  10        168.00        193.70         6.13 o
   5   6  10        536.78        536.69        19.48 o
   6   6  10        102.94         97.99         7.47 o
   7   6  10         15.68         18.65         5.80 o
 -12   7  10         34.51         27.26         4.95 o
 -11   7  10          0.14          1.52         2.13 o
 -10   7  10         20.02         18.45         3.41 o
  -9   7  10          0.03          0.79         2.64 o
  -8   7  10          2.86          3.29         3.26 o
  -7   7  10        215.98        194.56        12.00 o
  -6   7  10        202.67        189.09         7.32 o
  -5   7  10        150.37        158.18         6.71 o
  -4   7  10         91.54         90.31         4.65 o
  -3   7  10         86.17        110.86         5.54 o
  -2   7  10        569.59        548.36        11.60 o
  -1   7  10        125.84        109.29         5.33 o
   0   7  10        304.15        311.73         8.62 o
   1   7  10        278.85        276.45         8.36 o
   2   7  10        229.53        238.12         9.62 o
   3   7  10         26.77         25.70         3.18 o
   4   7  10        469.21        449.85        12.60 o
   5   7  10        605.94        522.81        18.35 o
   6   7  10        375.66        392.80        14.91 o
   7   7  10          2.39         -2.59         3.77 o
 -11   8  10          1.97         -1.10         2.61 o
 -10   8  10         17.97         18.22         2.78 o
  -9   8  10        111.22        105.28         5.26 o
  -8   8  10        223.70        233.24         8.38 o
  -7   8  10        145.97        145.87         6.14 o
  -6   8  10        183.74        172.78         6.44 o
  -5   8  10        518.01        467.34        10.38 o
  -4   8  10        679.75        619.16        14.53 o
  -3   8  10        463.22        446.42        11.75 o
  -2   8  10          1.08          4.70         2.75 o
  -1   8  10         10.60          9.58         3.05 o
   0   8  10        173.02        197.73         7.62 o
   1   8  10          0.87          3.74         2.23 o
   2   8  10          8.45         14.69         3.00 o
   3   8  10         74.79         57.23         4.48 o
   4   8  10        575.32        532.84        14.90 o
   5   8  10        389.04        369.56        12.75 o
   6   8  10        408.92        367.25        16.21 o
 -10   9  10        353.80        340.38        24.26 o
  -9   9  10        348.01        305.92        10.82 o
  -8   9  10        192.11        173.59         8.94 o
  -7   9  10         16.77         14.85         3.45 o
  -6   9  10        379.88        350.30         9.41 o
  -5   9  10         16.54         18.02         3.04 o
  -4   9  10        114.48         93.94         5.34 o
  -3   9  10         74.30         52.70         4.80 o
  -2   9  10        154.13        158.23         7.16 o
  -1   9  10        684.47        647.29        15.01 o
   0   9  10        982.77        968.28        21.30 o
   1   9  10        228.33        224.95         8.97 o
   2   9  10        408.14        393.33        12.44 o
   3   9  10         12.36         15.95         3.17 o
   4   9  10        201.86        187.65         8.14 o
  -9  10  10          1.75          5.74         2.85 o
  -8  10  10          1.04          3.29         2.15 o
  -7  10  10          4.65          3.43         2.58 o
  -6  10  10        164.19        160.75         7.16 o
  -5  10  10        446.87        466.34        12.63 o
  -4  10  10          0.16          3.27         2.60 o
  -3  10  10        406.14        367.21        12.43 o
  -2  10  10        103.79         96.35         5.40 o
  -1  10  10        128.37        139.71         6.99 o
   0  10  10        604.09        569.79        17.42 o
   1  10  10        141.95        132.82         7.22 o
   2  10  10          3.51          1.31         4.24 o
   3  10  10        135.58        101.45         5.77 o
   4  10  10          0.34          0.74         4.36 o
  -7  11  10        112.76        101.82        11.34 o
  -6  11  10         14.45          0.77         3.69 o
  -5  11  10          0.21          4.95         2.73 o
  -4  11  10         52.48         37.93         3.75 o
  -3  11  10        208.40        232.34         8.84 o
  -2  11  10        149.38        144.31         6.85 o
  -1  11  10         27.55         22.67         3.13 o
   0  11  10         67.33         62.69         4.42 o
   1  11  10         32.53         24.67         3.41 o
   2  11  10        133.76        116.34         6.81 o
  -5  12  10         89.00         71.90         6.71 o
  -4  12  10         95.01        101.46         6.84 o
  -3  12  10         33.00         29.29         3.62 o
  -2  12  10         51.73         49.73         4.09 o
  -1  12  10        110.54        132.13         8.90 o
   0  12  10        134.21        136.16         8.80 o
  -6 -12  11         47.23         41.95         5.47 o
  -4 -12  11        244.34        255.75        13.18 o
  -3 -12  11        170.89        182.22        10.86 o
  -2 -12  11         26.62         14.11         6.35 o
  -1 -12  11        103.80        115.60        10.56 o
   0 -12  11         29.97         26.00         5.24 o
   1 -12  11         18.67         11.82         3.69 o
  -7 -11  11         12.74         10.00         3.58 o
  -6 -11  11         71.74         70.19         6.81 o
  -5 -11  11          2.37          2.16         2.44 o
  -4 -11  11         24.49         26.41         3.78 o
  -3 -11  11        246.48        246.76        11.61 o
  -2 -11  11        241.13        221.17        10.92 o
  -1 -11  11         39.35         48.19         5.09 o
   0 -11  11         54.86         62.17         3.77 o
   1 -11  11         15.25         14.39         2.00 o
   2 -11  11         13.09         13.05         2.14 o
   3 -11  11        125.45         87.53        10.89 o
  -9 -10  11         90.35         86.27         8.35 o
  -8 -10  11        661.44        659.07        23.40 o
  -7 -10  11        188.80        183.46         9.65 o
  -6 -10  11        135.59        137.13         6.49 o
  -5 -10  11        121.88        139.51         6.75 o
  -4 -10  11          0.36          3.70         3.48 o
  -3 -10  11          2.02          2.72         2.57 o
  -2 -10  11         16.87         12.68         3.54 o
  -1 -10  11          0.91          2.40         1.94 o
   0 -10  11          1.54          1.98         2.11 o
   1 -10  11        418.00        388.19        10.10 o
   2 -10  11        121.55        121.72         5.30 o
   3 -10  11        400.16        361.05        12.64 o
   4 -10  11        487.61        389.71        15.84 o
 -10  -9  11        138.72        140.12        11.08 o
  -9  -9  11         19.43         27.38         3.32 o
  -8  -9  11         11.67         12.05         2.72 o
  -7  -9  11          9.98          9.73         3.16 o
  -6  -9  11          3.21          7.89         3.20 o
  -5  -9  11        303.78        302.56        14.55 o
  -4  -9  11          8.73          9.27         3.30 o
  -3  -9  11         23.22         19.88         3.42 o
  -2  -9  11        129.00        129.39         8.20 o
  -1  -9  11        981.43        928.45        26.15 o
   0  -9  11        359.61        397.62        11.77 o
   1  -9  11         43.84         42.03         3.54 o
   2  -9  11        103.01         93.10         4.78 o
   3  -9  11        144.23        146.71         6.11 o
   4  -9  11          1.33          2.77         1.72 o
   5  -9  11         60.72         43.43         6.28 o
 -11  -8  11        100.15        103.41         9.09 o
 -10  -8  11         13.48         20.08         3.07 o
  -9  -8  11          0.01         -0.34         3.10 o
  -8  -8  11         77.45         75.92         6.92 o
  -7  -8  11        594.48        587.78        15.05 o
  -6  -8  11        184.61        188.42         9.41 o
  -5  -8  11         45.74         54.25         5.95 o
  -4  -8  11        392.98        368.73        16.56 o
  -3  -8  11        989.75        954.12        28.31 o
  -2  -8  11        497.91        498.95        17.21 o
  -1  -8  11         32.97         28.13         3.01 o
   0  -8  11          9.30          8.84         2.31 o
   1  -8  11        492.41        467.73        11.83 o
   2  -8  11         16.54         22.52         3.26 o
   3  -8  11         29.73         27.04         3.13 o
   4  -8  11         12.40         16.65         4.11 o
   5  -8  11         23.46         24.03         2.68 o
   6  -8  11         20.56         25.01         3.23 o
 -11  -7  11         16.21         23.77         7.59 o
 -10  -7  11          1.70          2.94         2.72 o
  -9  -7  11         24.48         37.95         5.02 o
  -8  -7  11         18.07         17.74         4.54 o
  -7  -7  11          3.49          5.01         3.33 o
  -6  -7  11         46.90         43.14         6.87 o
  -5  -7  11          3.48         10.86         4.24 o
  -4  -7  11         55.02         71.25         7.53 o
  -3  -7  11        292.25        298.39        12.28 o
  -2  -7  11        259.28        245.77        10.13 o
  -1  -7  11        161.26        164.46         6.63 o
   0  -7  11        156.63        169.60         7.76 o
   1  -7  11         53.27         52.09         4.27 o
   2  -7  11        334.26        326.22        11.73 o
   3  -7  11        614.96        583.10        15.76 o
   4  -7  11         70.08         60.81         5.98 o
   5  -7  11        102.34         76.30         6.74 o
   6  -7  11         67.06         70.51         4.88 o
 -12  -6  11        182.73        173.53        21.86 o
 -11  -6  11        491.91        511.28        27.40 o
 -10  -6  11         73.71         84.69        10.05 o
  -9  -6  11        113.72        113.15         8.60 o
  -8  -6  11        214.17        233.01        10.53 o
  -7  -6  11        143.21        157.72        12.34 o
  -6  -6  11          3.13          1.14         4.15 o
  -5  -6  11        702.07        789.08        20.09 o
  -4  -6  11         65.36         85.83         5.85 o
  -3  -6  11         52.67         41.42         4.45 o
  -2  -6  11          3.32          3.22         3.28 o
  -1  -6  11         41.03         47.64         3.95 o
   0  -6  11          0.61          0.86         2.84 o
   1  -6  11        148.75        135.03         6.66 o
   2  -6  11        342.19        333.12        10.72 o
   3  -6  11        350.31        352.65        10.91 o
   4  -6  11         23.67         24.04         3.03 o
   5  -6  11        397.39        400.29        14.98 o
   6  -6  11         38.95         35.92         4.57 o
   7  -6  11         89.57         96.69         9.31 o
 -12  -5  11          0.13          2.76         3.93 o
 -11  -5  11         74.03         78.46         5.73 o
 -10  -5  11        123.15         94.86         6.81 o
  -9  -5  11         20.84         17.35         3.65 o
  -8  -5  11         20.63         29.96         4.29 o
  -7  -5  11         82.33         97.09         6.51 o
  -6  -5  11        846.21        906.95        19.58 o
  -5  -5  11        126.03        115.80         7.58 o
  -4  -5  11       2838.43       2745.57        42.68 o
  -3  -5  11        669.69        702.19        15.56 o
  -2  -5  11         99.25        108.31         5.80 o
  -1  -5  11         12.64         12.77         3.02 o
   0  -5  11        281.36        293.28         8.83 o
   1  -5  11        234.07        227.48         8.09 o
   2  -5  11        996.96        952.52        20.03 o
   3  -5  11        122.81        123.04         5.84 o
   4  -5  11        158.71        165.32         6.68 o
   5  -5  11         65.06         74.68         4.92 o
   6  -5  11          1.40          2.65         2.44 o
   7  -5  11         21.16         20.61         5.91 o
 -13  -4  11          0.12          1.03         4.51 o
 -12  -4  11        170.80        115.88        17.21 o
 -11  -4  11         50.94         48.22         5.83 o
 -10  -4  11        125.01        135.28         8.16 o
  -9  -4  11       1289.30       1408.28        28.65 o
  -8  -4  11        738.86        794.23        19.50 o
  -7  -4  11       1326.82       1373.30        26.49 o
  -6  -4  11        294.91        318.08        10.90 o
  -5  -4  11          4.87          6.65         3.05 o
  -4  -4  11         56.40         54.70         4.46 o
  -3  -4  11        605.68        628.19        13.46 o
  -2  -4  11        423.20        409.18         9.80 o
  -1  -4  11         10.39         11.01         3.34 o
   0  -4  11         15.26         26.49         3.00 o
   1  -4  11        397.19        375.64        17.53 o
   2  -4  11          1.46          4.57         2.22 o
   3  -4  11          0.03          1.88         2.09 o
   4  -4  11        230.00        195.93         8.22 o
   5  -4  11          5.79          6.70         2.23 o
   6  -4  11         66.69         67.70         4.93 o
   7  -4  11         29.10         29.13         4.94 o
   8  -4  11         73.57         45.35         6.43 o
 -13  -3  11        188.62        209.32        13.96 o
 -12  -3  11         23.69         20.61         3.47 o
 -11  -3  11         51.67         34.59         4.26 o
 -10  -3  11         13.37         11.97         3.30 o
  -9  -3  11         54.15         62.83         4.81 o
  -8  -3  11        449.19        520.12        14.93 o
  -7  -3  11        134.59        134.06         7.71 o
  -6  -3  11         14.59          8.12         3.61 o
  -5  -3  11         51.20         49.25         4.18 o
  -4  -3  11         38.40         45.44         4.12 o
  -3  -3  11        544.56        493.12        11.11 o
  -2  -3  11        333.44        302.21         9.03 o
  -1  -3  11        504.04        517.64        13.26 o
   0  -3  11         11.07         13.84         3.22 o
   1  -3  11        332.70        333.03         9.40 o
   2  -3  11         55.74         63.77         3.76 o
   3  -3  11         11.01         12.48         2.51 o
   4  -3  11         24.36         19.76         2.57 o
   5  -3  11         32.88         35.22         3.16 o
   6  -3  11         16.17         13.65         2.73 o
   7  -3  11        213.62        211.07         7.69 o
 -13  -2  11        355.01        380.47        21.35 o
 -12  -2  11        290.98        280.56        12.20 o
 -11  -2  11        131.97        130.09        10.54 o
 -10  -2  11          1.38          1.97         2.98 o
  -9  -2  11        610.53        613.05        17.09 o
  -8  -2  11       1483.95       1473.01        34.21 o
  -7  -2  11         19.84         23.21         4.74 o
  -6  -2  11       1004.39       1035.88        20.07 o
  -5  -2  11        391.91        419.17         9.79 o
  -4  -2  11        411.97        478.99        10.82 o
  -3  -2  11          1.94          1.26         2.41 o
  -2  -2  11          4.52          3.11         2.52 o
  -1  -2  11        289.95        280.22         8.32 o
   0  -2  11         64.74         75.78         5.06 o
   1  -2  11         97.16         89.92         5.13 o
   2  -2  11         27.81         34.09         2.82 o
   3  -2  11        743.04        808.13        14.72 o
   4  -2  11         93.91         74.89         3.80 o
   5  -2  11       1312.18       1314.13        28.24 o
   6  -2  11        107.04        113.51         8.45 o
   7  -2  11        127.61        157.25         6.63 o
   8  -2  11          0.71          0.81         3.55 o
 -13  -1  11        139.86        143.93         9.33 o
 -12  -1  11         27.80         22.05         4.37 o
 -11  -1  11         26.91         37.96         6.15 o
 -10  -1  11         48.48         53.86         5.66 o
  -9  -1  11        331.73        311.26         9.68 o
  -8  -1  11       1051.71       1192.08        23.26 o
  -7  -1  11        144.70        148.67         5.48 o
  -6  -1  11        186.40        199.37        15.82 o
  -5  -1  11        102.02        106.81         5.75 o
  -4  -1  11        819.23        807.04        13.80 o
  -3  -1  11         16.23         20.64         2.74 o
  -2  -1  11        155.50        147.50         6.65 o
  -1  -1  11          3.91          5.62         3.22 o
   0  -1  11        228.34        244.07         8.58 o
   1  -1  11         19.92         14.12         2.36 o
   2  -1  11        828.23        810.20        15.70 o
   3  -1  11         18.00         15.17         2.14 o
   4  -1  11        189.77        195.87         6.87 o
   5  -1  11        213.06        240.02         8.26 o
   6  -1  11        108.60        110.13         5.00 o
   7  -1  11        163.91        205.27        19.80 o
   8  -1  11         73.03         73.94         9.90 o
 -13   0  11          8.58         19.68         6.24 o
 -12   0  11         39.85         44.07         5.01 o
 -11   0  11         48.42         48.11         3.99 o
 -10   0  11         24.51         25.11         3.64 o
  -9   0  11         76.24         81.87         5.51 o
  -8   0  11         34.97         38.18         3.53 o
  -7   0  11         51.65         54.36         4.01 o
  -6   0  11       1070.73       1055.80        18.92 o
  -5   0  11        650.65        622.64        12.50 o
  -4   0  11        597.85        632.43        11.61 o
  -3   0  11         16.30         21.45         3.07 o
  -2   0  11        608.12        613.51        14.33 o
  -1   0  11        514.00        538.08        12.98 o
   0   0  11       1160.86       1169.57        23.42 o
   1   0  11         83.55         84.99         4.86 o
   2   0  11        369.20        341.55         9.17 o
   3   0  11          0.11         -0.92         2.05 o
   4   0  11          0.41          4.78         2.19 o
   5   0  11        403.90        422.02        14.18 o
   6   0  11        135.78        141.45         8.67 o
   7   0  11        231.93        245.76        13.91 o
   8   0  11         37.05         46.16         8.13 o
 -13   1  11        199.60        145.06         9.17 o
 -12   1  11        512.91        504.16        16.39 o
 -11   1  11        228.83        227.98         8.56 o
 -10   1  11        102.90        116.50         5.88 o
  -9   1  11       1020.41       1079.69        24.35 o
  -8   1  11       1147.53       1168.60        21.16 o
  -7   1  11         19.88         18.23         3.49 o
  -6   1  11        552.04        573.90        13.87 o
  -5   1  11          0.58          0.55         2.12 o
  -4   1  11        280.59        270.94         7.24 o
  -3   1  11        369.77        340.59        10.47 o
  -2   1  11         73.06         77.30         4.38 o
  -1   1  11        486.78        537.46        15.12 o
   0   1  11        183.68        183.58         7.57 o
   1   1  11        122.06        142.39         6.17 o
   2   1  11        488.50        471.98        10.34 o
   3   1  11        203.15        210.96         6.78 o
   4   1  11        340.18        332.72         9.75 o
   5   1  11        296.96        311.99         9.32 o
   6   1  11        353.91        353.90        18.55 o
   7   1  11          0.31          0.60         2.66 o
   8   1  11         61.31         68.69         9.38 o
 -12   2  11        382.78        348.29        12.66 o
 -11   2  11         39.89         44.89         3.85 o
 -10   2  11         78.31         67.84         4.25 o
  -9   2  11        163.36        160.19         6.76 o
  -8   2  11         28.99         29.05         3.82 o
  -7   2  11          5.09          4.65         2.81 o
  -6   2  11          5.63          5.92         2.82 o
  -5   2  11        274.91        295.41         9.91 o
  -4   2  11          1.30          2.53         2.84 o
  -3   2  11         76.62         81.78         4.22 o
  -2   2  11        221.59        199.34         6.63 o
  -1   2  11        117.73        113.81         5.99 o
   0   2  11         46.34         43.69         3.67 o
   1   2  11       1122.10       1140.77        20.53 o
   2   2  11         32.43         26.24         3.12 o
   3   2  11        149.56        132.08         6.72 o
   4   2  11        731.57        726.17        21.03 o
   5   2  11          0.64          2.90         2.41 o
   6   2  11         32.95         40.52         3.84 o
   7   2  11          9.85          7.31         2.62 o
   8   2  11         11.18         17.80         5.02 o
 -12   3  11          0.09          0.05         3.58 o
 -11   3  11        121.16        104.45         8.40 o
 -10   3  11        221.11        201.91         7.36 o
  -9   3  11        384.13        403.79        11.14 o
  -8   3  11        209.33        216.68         7.34 o
  -7   3  11          6.20          4.05         2.41 o
  -6   3  11         26.22         27.80         3.21 o
  -5   3  11        507.87        536.20        12.04 o
  -4   3  11         76.88         81.54         4.56 o
  -3   3  11        635.29        663.48        13.89 o
  -2   3  11       1258.91       1232.61        23.33 o
  -1   3  11       1677.88       1625.02        32.86 o
   0   3  11        360.96        324.86         9.24 o
   1   3  11        665.05        653.21        13.15 o
   2   3  11         28.06         31.39         3.27 o
   3   3  11         51.82         50.75         4.16 o
   4   3  11        221.66        205.21         9.31 o
   5   3  11        268.52        270.50        10.19 o
   6   3  11         75.03         78.76         6.35 o
   7   3  11          2.88          1.04         2.31 o
 -12   4  11          1.80          2.20         3.47 o
 -11   4  11         22.67         25.40         4.40 o
 -10   4  11          3.93          3.54         2.60 o
  -9   4  11         18.39         17.32         2.78 o
  -8   4  11          0.04          0.34         2.39 o
  -7   4  11         88.40         80.41         4.83 o
  -6   4  11         23.13         28.08         3.39 o
  -5   4  11         20.78         23.29         2.78 o
  -4   4  11          0.67          4.63         2.59 o
  -3   4  11        656.90        645.11        15.54 o
  -2   4  11        776.23        750.50        18.79 o
  -1   4  11        327.91        324.48        11.69 o
   0   4  11        898.69        875.56        16.62 o
   1   4  11         34.06         38.01         3.67 o
   2   4  11         22.73         23.33         3.37 o
   3   4  11        623.44        590.89        14.17 o
   4   4  11          4.69          3.34         2.45 o
   5   4  11        123.30        143.76         6.80 o
   6   4  11         20.70         31.12         3.55 o
   7   4  11        154.86        175.92        10.96 o
 -12   5  11          1.76          2.73         2.66 o
 -11   5  11          0.23          1.07         3.24 o
 -10   5  11        391.52        359.21        11.65 o
  -9   5  11         39.87         52.26         4.16 o
  -8   5  11        182.63        168.09         6.13 o
  -7   5  11          4.81          6.93         2.77 o
  -6   5  11         28.35         31.18         3.15 o
  -5   5  11        433.06        438.28        11.43 o
  -4   5  11         76.36         74.51         4.63 o
  -3   5  11         39.43         45.15         3.54 o
  -2   5  11          1.09         -0.15         3.50 o
  -1   5  11        429.22        453.07        13.94 o
   0   5  11        403.74        420.91        10.19 o
   1   5  11         44.25         39.43         3.78 o
   2   5  11          4.18          1.40         2.14 o
   3   5  11        962.13        997.38        22.09 o
   4   5  11          0.53         -0.55         2.91 o
   5   5  11          0.68          2.25         2.59 o
   6   5  11         29.73         33.95         4.46 o
   7   5  11          9.07         18.17         5.61 o
 -11   6  11         38.07         40.39         5.06 o
 -10   6  11        103.06         92.60         5.18 o
  -9   6  11          1.47          1.95         2.78 o
  -8   6  11         13.71         12.81         3.33 o
[truncated: 59,410 more chars]
