# Supplementary material for: London Dispersion versus Intramolecular Hydrogen Bond in Bis‐Pyridines: How Accurate Is DFT for Competing Noncovalent Interactions in the Condensed Phase?
Source: Chemistry. 2025 Oct 23;31(66):e02745. doi: 10.1002/chem.202502745 (PMC12648470; doi:10.1002/chem.202502745)
Supplement: Supplementary file 1 — Supporting Information [file CHEM-31-e02745-s002.zip › Crystal_structures/4b/c080620_3_2.res]

TITL c080620_3_2_a.res in P-1
    c080620_3_2.res
    created by SHELXL-2018/3 at 17:10:07 on 04-Nov-2022
REM Old TITL c080620_3_2 in P-1
REM SHELXT solution in P-1
REM R1 0.155, Rweak 0.010, Alpha 0.037, Orientation as input
REM Formula found by SHELXT: C46 B N2 F24
CELL 1.54184 12.3378 13.3787 13.4037 92.066 104.835 90.469
ZERR 2 0.0002 0.0002 0.0002 0.001 0.001 0.001
LATT 1
SFAC C H B F N
UNIT 92 50 2 48 4
DFIX 0.93 N2B H2B
DFIX -2.2 H6Bf H8Be
DFIX -2.2 H6BA H8BC
RIGU F7 F8 F9 C15 F8B F9B F7B F8A F7A F9A C11
SADI F19 F20 F20 F21 F19A F20A F20A F21A F21A F19A
SADI F7 F8 F8 F9 F9 F7 F7B F8B F8B F9B F9B F7B F7A F8A F8A F9A F9A F7A
SADI F19 C31 F21A C31 F19A C31 F20 C31 F20A C31 F21 C31
SADI F7 C15 F9A C15 F8A C15 F8 C15 F7B C15 F9 C15 F7A C15 F8B C15 F9B C15
SADI F1 F2 F2 F3 F3 F1 F1A F2A F2A F3A F3A F1A F1B F2B F2B F3B F3B F1B
RIGU C27 F19 F20 F21 C31 F19A F21A F20A
SIMU C27 F19 F20 F21 C31 F19A F21A F20A
SIMU F7 F8 F9 C15 F8B F9B F7B F8A F7A F9A
SADI C11 F7 C11 F8 C11 F9 C11 F7A C11 F8A C11 F9A C11 F7B C11 F8B C11 F9B
RIGU C3 F1 F2 F3 C7 F1A F2A F3A F3B F2B F1B
SADI F1 C7 F3 C7 F1B C7 F1A C7 F2B C7 F2A C7 F2 C7 F3A C7 F3B C7
SIMU C3 F1 F2 F3 C7 F1A F2A F3A F3B F2B F1B
SADI C3 F1 C3 F2 C3 F3 C3 F1A C3 F2A C3 F3A C3 F1B C3 F2B C3 F3B
EADP F9A F7B
EADP F7A F8B
EADP F8A F9B
SUMP 1 0.0001 1 2 1 3 1 4

L.S. 30 0 0
PLAN  40
SIZE 0.092 0.279 0.327
TEMP -173.15(10)
CONF
BOND $H
list 4
MORE -1
fmap 2 53
acta
REM <olex2.extras>
REM <HklSrc "%.\\c080620_3_2.hkl">
REM </olex2.extras>

WGHT    0.042900    0.998100
FVAR       0.36795   0.44984   0.04839   0.50174   0.51716
PART 1
F1    4    0.855481    0.881637    0.999300    21.00000    0.02851    0.09253 =
         0.05711    0.04802    0.00413    0.02024

F2    4    0.884854    1.030446    0.956417    21.00000    0.02003    0.04044 =
         0.10181   -0.02644   -0.00327    0.00000
F3    4    0.867203    0.907476    0.848895    21.00000    0.02281    0.06231 =
         0.04934    0.00324    0.01630    0.01424
PART 0
F4    4    0.390083    1.145914    0.921850    11.00000    0.02737    0.02324 =
         0.04776   -0.00501    0.01753    0.00444
F5    4    0.555114    1.207992    0.988525    11.00000    0.03272    0.02973 =
         0.02953   -0.01507    0.00037    0.00615
F6    4    0.479190    1.219252    0.826932    11.00000    0.05562    0.02059 =
         0.02753    0.00626    0.01645    0.01406

PART 1
F7    4    0.163420    0.801958    0.352568    21.00000    0.01958    0.08073 =
         0.03819    0.02644   -0.00183   -0.01230

F8    4    0.265391    0.782348    0.247004    21.00000    0.04954    0.05910 =
         0.03077   -0.01896   -0.00522    0.00216
F9    4    0.230628    0.929354    0.295216    21.00000    0.03209    0.04007 =
         0.02407    0.01929   -0.00052    0.00636
PART 0
F10   4    0.733367    0.789812    0.489568    11.00000    0.02498    0.02808 =
         0.04851    0.01236    0.01498    0.01118
F11   4    0.665198    0.882088    0.362205    11.00000    0.02725    0.04985 =
         0.02225    0.00692    0.01091    0.00037
F12   4    0.725847    0.948046    0.514877    11.00000    0.02892    0.03175 =
         0.04196   -0.01272    0.01414   -0.00924
F13   4    0.404628    0.359033    0.655462    11.00000    0.04567    0.01797 =
         0.03705   -0.00247    0.01619   -0.00754
F14   4    0.556697    0.387417    0.609733    11.00000    0.03921    0.02271 =
         0.03877   -0.00629    0.01611    0.00864
F15   4    0.404060    0.458430    0.532690    11.00000    0.04101    0.02243 =
         0.02404   -0.00387    0.00319    0.00084
F16   4    0.631722    0.458896    1.011155    11.00000    0.04095    0.02318 =
         0.03320    0.01311   -0.00052    0.00253
F17   4    0.750953    0.573985    1.000767    11.00000    0.02436    0.03751 =
         0.03002    0.00411    0.00086    0.00150
F18   4    0.608012    0.610988    1.056640    11.00000    0.04382    0.03885 =
         0.01888    0.00420    0.00765    0.01569

PART 1
F19   4    0.105496    1.049432    0.627262    51.00000    0.04607    0.06433 =
         0.08414    0.05865    0.04157    0.03285

F20   4    0.026569    1.041021    0.749717    51.00000    0.04823    0.02504 =
         0.03620   -0.00769    0.00059    0.02108
F21   4   -0.033822    0.951748    0.612140    51.00000    0.02551    0.03451 =
         0.06898   -0.00743   -0.01421    0.00951
PART 0
F22   4    0.204033    0.711833    1.001926    11.00000    0.05660    0.03434 =
         0.02174    0.00163    0.01182   -0.01196
F23   4    0.032804    0.707690    0.910453    11.00000    0.03438    0.04074 =
         0.06637    0.02366    0.03236    0.01090
F24   4    0.149005    0.599318    0.881205    11.00000    0.03111    0.01893 =
         0.03144    0.00495    0.00628   -0.00116
C1    1    0.518561    0.894022    0.798225    11.00000    0.02093    0.01534 =
         0.01359    0.00345    0.00573    0.00265
C2    1    0.635414    0.886078    0.832501    11.00000    0.02129    0.01633 =
         0.01860    0.00239    0.00721    0.00429
AFIX  43
H2    2    0.669299    0.826628    0.815255    11.00000   -1.20000
AFIX   0
C3    1    0.703664    0.961689    0.890698    11.00000    0.01852    0.02259 =
         0.01827    0.00332    0.00539    0.00227
C4    1    0.658533    1.050191    0.917561    11.00000    0.02112    0.01928 =
         0.01823   -0.00003    0.00422   -0.00058
AFIX  43
H4    2    0.704960    1.102045    0.957175    11.00000   -1.20000
AFIX   0
C5    1    0.543373    1.060252    0.884565    11.00000    0.02204    0.01678 =
         0.01486    0.00208    0.00620    0.00267
C6    1    0.475126    0.983866    0.827382    11.00000    0.01787    0.01832 =
         0.01506    0.00256    0.00418    0.00320
AFIX  43
H6    2    0.396328    0.992920    0.807401    11.00000   -1.20000
AFIX   0
C7    1    0.827006    0.947281    0.927172    11.00000    0.02137    0.02699 =
         0.03399    0.00197    0.00606    0.00184
C8    1    0.492830    1.157341    0.906228    11.00000    0.02220    0.01974 =
         0.01761   -0.00107    0.00481    0.00137
C9    1    0.442953    0.827089    0.603040    11.00000    0.02238    0.00984 =
         0.01856    0.00101    0.00576    0.00292
C10   1    0.349155    0.823151    0.517885    11.00000    0.01923    0.01388 =
         0.02195    0.00063    0.00654    0.00154
AFIX  43
H10   2    0.277363    0.810308    0.528932    11.00000   -1.20000
AFIX   0
C11   1    0.357326    0.837357    0.417779    11.00000    0.02159    0.01622 =
         0.01964    0.00022    0.00346    0.00225
C12   1    0.460130    0.855193    0.397306    11.00000    0.02588    0.01571 =
         0.01651    0.00100    0.00743    0.00315
AFIX  43
H12   2    0.465623    0.865938    0.329084    11.00000   -1.20000
AFIX   0
C13   1    0.554695    0.856825    0.479766    11.00000    0.02145    0.01287 =
         0.02166    0.00098    0.00781    0.00313
C14   1    0.545864    0.844048    0.580109    11.00000    0.02038    0.01479 =
         0.01692    0.00030    0.00330    0.00309
AFIX  43
H14   2    0.612216    0.846960    0.635036    11.00000   -1.20000
AFIX   0
C15   1    0.255220    0.835291    0.329136    11.00000    0.02561    0.03714 =
         0.02047    0.00085    0.00492   -0.00033
C16   1    0.668502    0.870170    0.461979    11.00000    0.02376    0.01730 =
         0.01935    0.00153    0.00614    0.00305
C17   1    0.486993    0.694602    0.751235    11.00000    0.01664    0.01641 =
         0.01952    0.00178    0.00804    0.00270
C18   1    0.545181    0.670257    0.851243    11.00000    0.02021    0.01623 =
         0.01939    0.00054    0.00729    0.00289
AFIX  43
H18   2    0.564386    0.722151    0.903285    11.00000   -1.20000
AFIX   0
C19   1    0.575968    0.572653    0.877249    11.00000    0.01919    0.01956 =
         0.02070    0.00415    0.00681    0.00525
C20   1    0.549567    0.494525    0.804140    11.00000    0.02285    0.01514 =
         0.02686    0.00416    0.00943    0.00547
AFIX  43
H20   2    0.569474    0.427811    0.821884    11.00000   -1.20000
AFIX   0
C21   1    0.492948    0.516817    0.703845    11.00000    0.02139    0.01631 =
         0.02324   -0.00001    0.00893    0.00219
C22   1    0.462848    0.614500    0.677845    11.00000    0.01986    0.01689 =
         0.01863    0.00127    0.00588    0.00234
AFIX  43
H22   2    0.424907    0.627296    0.608494    11.00000   -1.20000
AFIX   0
C23   1    0.640717    0.553854    0.985650    11.00000    0.02559    0.02010 =
         0.02401    0.00403    0.00613    0.00488
C24   1    0.465160    0.432143    0.625146    11.00000    0.02940    0.01689 =
         0.02634    0.00071    0.01008    0.00230
C25   1    0.311595    0.813244    0.739922    11.00000    0.01893    0.01406 =
         0.01536   -0.00263    0.00264    0.00000
C26   1    0.237968    0.890142    0.698466    11.00000    0.01952    0.01524 =
         0.01701    0.00052    0.00397    0.00063
AFIX  43
H26   2    0.258622    0.934016    0.652003    11.00000   -1.20000
AFIX   0
C27   1    0.136294    0.903928    0.723241    11.00000    0.01912    0.01823 =
         0.02065   -0.00036    0.00300    0.00314
C28   1    0.102191    0.841563    0.790555    11.00000    0.01842    0.02161 =
         0.02455   -0.00086    0.00745    0.00191
AFIX  43
H28   2    0.033425    0.851879    0.808643    11.00000   -1.20000
AFIX   0
C29   1    0.171579    0.763830    0.830511    11.00000    0.02091    0.01799 =
         0.02138    0.00010    0.00657   -0.00042
C30   1    0.273460    0.749714    0.804983    11.00000    0.02004    0.01487 =
         0.01930    0.00003    0.00411    0.00243
AFIX  43
H30   2    0.318487    0.695049    0.832763    11.00000   -1.20000
AFIX   0
C31   1    0.059480    0.985926    0.677515    11.00000    0.02081    0.02672 =
         0.02956    0.00541    0.00789    0.00592
C32   1    0.139556    0.696618    0.905260    11.00000    0.02475    0.02173 =
         0.02903    0.00241    0.01056    0.00118
B1    3    0.438925    0.807148    0.722969    11.00000    0.01872    0.01437 =
         0.01618    0.00147    0.00488    0.00329

N1B   5    0.840395    0.462798    0.415603    11.00000    0.02715    0.02803 =
         0.02456   -0.00193    0.00726   -0.00436
N2B   5    0.819144    0.624914    0.302113    11.00000    0.02803    0.02514 =
         0.02679   -0.00030    0.00649    0.00281
H2B   2    0.773192    0.603974    0.339899    11.00000   -1.20000
C1B   1    0.850118    0.381599    0.470787    11.00000    0.03347    0.03086 =
         0.02620    0.00074    0.00871   -0.00987
AFIX  43
H1B   2    0.796699    0.369809    0.509212    11.00000   -1.20000
AFIX   0
C2B   1    0.935549    0.312396    0.475028    11.00000    0.03556    0.02600 =
         0.02761    0.00414    0.00172   -0.00721
AFIX  43
H2BA  2    0.938848    0.254799    0.515060    11.00000   -1.20000
AFIX   0
C3B   1    1.014225    0.328068    0.421296    11.00000    0.02839    0.02326 =
         0.02828    0.00192   -0.00015   -0.00066
AFIX  43
H3B   2    1.072324    0.281339    0.423744    11.00000   -1.20000
AFIX   0
C4B   1    1.008728    0.414100    0.362096    11.00000    0.02367    0.02281 =
         0.02217   -0.00048    0.00109   -0.00176
C5B   1    1.087921    0.437990    0.302629    11.00000    0.02368    0.02782 =
         0.02696   -0.00059    0.00399    0.00072
C6B   1    1.183055    0.366399    0.306548    11.00000    0.03287    0.04110 =
         0.04930    0.00910    0.01407    0.01165
PART 1
AFIX 137
H6BA  2    1.218534    0.380035    0.250750    51.00000   -1.50000
H6BB  2    1.153669    0.297481    0.298178    51.00000   -1.50000
H6BC  2    1.238594    0.375300    0.373253    51.00000   -1.50000
AFIX 137
PART 2
H6BD  2    1.160529    0.315691    0.250199   -51.00000   -1.50000
H6BE  2    1.201071    0.333676    0.372897   -51.00000   -1.50000
H6BF  2    1.249198    0.403449    0.299085   -51.00000   -1.50000
AFIX   0
PART 0
C7B   1    1.075207    0.521942    0.245295    11.00000    0.02564    0.02886 =
         0.02718   -0.00128    0.00763   -0.00238
C8B   1    1.152164    0.548393    0.179064    11.00000    0.04021    0.04035 =
         0.05073    0.00847    0.02588    0.00336
PART 1
AFIX 137
H8BA  2    1.149116    0.620414    0.167889    51.00000   -1.50000
H8BB  2    1.128405    0.511488    0.112373    51.00000   -1.50000
H8BC  2    1.229098    0.530506    0.213789    51.00000   -1.50000
AFIX 137
PART 2
H8BD  2    1.107575    0.568880    0.111632   -51.00000   -1.50000
H8BE  2    1.196448    0.490001    0.169573   -51.00000   -1.50000
H8BF  2    1.202595    0.603527    0.212846   -51.00000   -1.50000
AFIX   0
PART 0
C9B   1    0.982761    0.588238    0.244995    11.00000    0.02584    0.02118 =
         0.02216   -0.00122    0.00332   -0.00329
C10B  1    0.962098    0.676789    0.188876    11.00000    0.03650    0.02543 =
         0.02560    0.00158    0.00594   -0.00563
AFIX  43
H10B  2    1.011437    0.695908    0.148632    11.00000   -1.20000
AFIX   0
C11B  1    0.871924    0.735620    0.191559    11.00000    0.04433    0.02131 =
         0.02942    0.00301    0.00310    0.00192
AFIX  43
H11B  2    0.859483    0.794957    0.153695    11.00000   -1.20000
AFIX   0
C12B  1    0.799776    0.708198    0.249312    11.00000    0.03659    0.02506 =
         0.03187   -0.00102    0.00371    0.00692
AFIX  43
H12B  2    0.737034    0.748116    0.251487    11.00000   -1.20000
AFIX   0
C13B  1    0.907143    0.564650    0.302370    11.00000    0.02399    0.02118 =
         0.02065   -0.00365    0.00273   -0.00085
C14B  1    0.918437    0.477201    0.362585    11.00000    0.02410    0.02198 =
         0.02111   -0.00206    0.00386   -0.00362

PART 2
F1A   4    0.848746    0.846156    0.936402    31.00000    0.02894    0.03232 =
         0.07018    0.00341    0.01345    0.00798
F2A   4    0.868754    0.980657    1.026056    31.00000    0.02852    0.04337 =
         0.02691    0.00145   -0.00278    0.01554
F3A   4    0.890848    0.980166    0.873906    31.00000    0.03590    0.04554 =
         0.05299   -0.00027    0.02244   -0.00364

PART 3
F3B   4    0.866904    0.880992    0.872853    41.00000    0.02077    0.06005 =
         0.10101   -0.04541    0.01174    0.00592

F2B   4    0.886500    1.032136    0.930114    41.00000    0.01922    0.03598 =
         0.05054    0.01579    0.00195   -0.00846
F1B   4    0.856113    0.919898    1.027052    41.00000    0.02418    0.09032 =
         0.05231    0.04785    0.00164    0.00751
F8B   4    0.255417    0.874264    0.245289    31.00000    0.03838    0.12483 =
         0.01483    0.00671   -0.00216   -0.04128
F9B   4    0.164450    0.865510    0.361987    31.00000    0.02902    0.03709 =
         0.01478   -0.00433    0.00453   -0.00466
F7B   4    0.224762    0.733400    0.304830    31.00000    0.03779    0.05386 =
         0.04437   -0.01118   -0.01218    0.02516
PART 2
F8A   4    0.275279    0.792000    0.242637    41.00000    0.02902    0.03709 =
         0.01478   -0.00433    0.00453   -0.00466
F7A   4    0.171071    0.780709    0.347835    41.00000    0.03838    0.12483 =
         0.01483    0.00671   -0.00216   -0.04128
F9A   4    0.215218    0.923958    0.301875    41.00000    0.03779    0.05386 =
         0.04437   -0.01118   -0.01218    0.02516
F19A  4    0.109722    1.059276    0.639911   -51.00000    0.02819    0.01542 =
         0.06926    0.00972    0.01268    0.00629
F21A  4   -0.023863    0.951807    0.600489   -51.00000    0.05281    0.05289 =
         0.05918    0.01750   -0.03212    0.00426
F20A  4    0.012373    1.029011    0.746124   -51.00000    0.06964    0.06620 =
         0.07087    0.03707    0.05522    0.04761
HKLF 4


REM  c080620_3_2_a.res in P-1
REM wR2 = 0.0884, GooF = S = 1.035, Restrained GooF = 1.037 for all data
REM R1 = 0.0341 for 7298 Fo > 4sig(Fo) and 0.0385 for all 8190 data
REM 784 parameters refined using 860 restraints

END  
     
WGHT      0.0429      0.9985 

REM Highest difference peak  0.291,  deepest hole -0.295,  1-sigma level  0.049
Q1    1   0.4373  0.8144  0.6638  11.00000  0.05    0.29
Q2    1   0.2209  0.7076  0.3380  11.00000  0.05    0.24
Q3    1   0.4790  0.4784  0.6710  11.00000  0.05    0.24
Q4    1   0.0824  0.7442  0.9704  11.00000  0.05    0.23
Q5    1   0.4800  0.8543  0.7620  11.00000  0.05    0.21
Q6    1   0.2181  0.7587  0.8181  11.00000  0.05    0.20
Q7    1  -0.0500  0.9678  0.6824  11.00000  0.05    0.20
Q8    1   0.3729  0.8061  0.7262  11.00000  0.05    0.20
Q9    1   0.3112  0.8362  0.3826  11.00000  0.05    0.20
Q10   1   0.5519  0.8553  0.5252  11.00000  0.05    0.19
Q11   1   0.5961  0.5596  0.9304  11.00000  0.05    0.19
Q12   1   0.6668  0.4464  0.9578  11.00000  0.05    0.19
Q13   1   0.6070  0.8595  0.4708  11.00000  0.05    0.19
Q14   1   0.5434  0.5124  0.7422  11.00000  0.05    0.19
Q15   1   0.0574  0.9808  0.5637  11.00000  0.05    0.18
Q16   1   0.4669  0.7552  0.7346  11.00000  0.05    0.18
Q17   1   1.2378  0.3598  0.3936  11.00000  0.05    0.18
Q18   1   0.5159  1.0253  0.8646  11.00000  0.05    0.18
Q19   1   0.1865  0.9012  0.7112  11.00000  0.05    0.18
Q20   1   0.5210  1.0999  0.8927  11.00000  0.05    0.18
Q21   1   0.5123  0.8501  0.4477  11.00000  0.05    0.18
Q22   1   0.9634  0.4447  0.3523  11.00000  0.05    0.17
Q23   1   0.3574  0.8260  0.4598  11.00000  0.05    0.17
Q24   1   0.1579  0.7294  0.8573  11.00000  0.05    0.17
Q25   1   0.4997  0.5000  0.7545  11.00000  0.05    0.17
Q26   1   0.7550  0.9560  0.9093  11.00000  0.05    0.17
Q27   1   0.1052  0.9409  0.7027  11.00000  0.05    0.17
Q28   1   0.4624  0.5532  0.6921  11.00000  0.05    0.17
Q29   1   0.1031  1.0742  0.7228  11.00000  0.05    0.17
Q30   1   0.2090  0.7477  0.7934  11.00000  0.05    0.17
Q31   1   0.5901  1.0563  0.8851  11.00000  0.05    0.16
Q32   1   0.3983  0.8110  0.5605  11.00000  0.05    0.16
Q33   1   0.1494  0.8614  0.4023  11.00000  0.05    0.16
Q34   1   1.0963  0.5410  0.0979  11.00000  0.05    0.16
Q35   1   1.1830  0.6207  0.1965  11.00000  0.05    0.16
Q36   1   0.1055  1.0673  0.7521  11.00000  0.05    0.15
Q37   1   0.3947  1.1635  0.8645  11.00000  0.05    0.15
Q38   1   0.8228  0.4217  0.5677  11.00000  0.05    0.15
Q39   1   0.9827  0.6406  0.2382  11.00000  0.05    0.15
Q40   1   0.5797  0.5380  0.8390  11.00000  0.05    0.15

  REM The information below was added by Olex2.
  REM
  REM R1 = 0.0341 for 7298 Fo > 4sig(Fo) and 0.0385 for all 56609 data
  REM 784 parameters refined using n/a restraints
  REM Highest difference peak 0.29, deepest hole -0.30
  REM Mean Shift 0, Max Shift -0.002.

  REM +++ Tabular Listing of Refinement Information +++
  REM R1_all = 0.0385
  REM R1_gt = 0.0341
  REM wR_ref = 0.0884
  REM GOOF = 1.035
  REM Shift_max = -0.002
  REM Shift_mean = 0
  REM Reflections_all = 56609
  REM Reflections_gt = 7298
  REM Parameters = 784
  REM Hole = -0.30
  REM Peak = 0.29
  REM Flack = n/a

  
