# Supplementary material for: London Dispersion versus Intramolecular Hydrogen Bond in Bis‐Pyridines: How Accurate Is DFT for Competing Noncovalent Interactions in the Condensed Phase?
Source: Chemistry. 2025 Oct 23;31(66):e02745. doi: 10.1002/chem.202502745 (PMC12648470; doi:10.1002/chem.202502745)
Supplement: Supplementary file 1 — Supporting Information [file CHEM-31-e02745-s002.zip › Crystal_structures/5b/5b_crystal_structure.xyz]

108
c231122_1_1
F      12.985631    7.919187    5.068802
F      12.951539    9.972633    4.495122
F      14.352837    8.636025    3.605942
F      14.262253   12.224266    8.711745
F      16.125354   12.907528    7.859402
F      16.114186   11.744806    9.620251
F      19.131709    8.764447    2.058179
F      21.139390    9.526357    2.011762
F      20.771269    7.442601    2.407375
F      20.867160   12.148493    7.395238
F      22.458080   11.970818    5.944932
F      22.449125   10.787193    7.714041
F      22.691192    7.395570   10.117121
F      22.121710    6.164651   11.744338
F      22.146409    5.402088    9.761483
F      16.271023    8.285379   12.060002
F      17.831938    7.849031   13.417806
F      16.715223    6.294380   12.543988
F      20.415926    3.852662    4.289800
F      20.758493    2.858469    6.134892
F      19.407778    2.045869    4.696149
F      14.967436    3.394105    8.440845
F      15.028124    2.196109    6.701470
F      14.151032    4.112642    6.618878
C      16.779891    8.574492    7.032166
C      15.812626    8.361805    6.046519
H      15.870466    7.581958    5.507049
C      14.766133    9.255534    5.828148
C      13.778556    8.959236    4.755285
C      14.632532   10.402710    6.597074
H      13.913597   11.007574    6.456140
C      15.580663   10.635124    7.574792
C      15.509973   11.883810    8.393438
C      16.636444    9.750410    7.785400
H      17.277525    9.948765    8.457958
C      19.230562    8.418766    6.282566
C      19.358905    8.225283    4.903454
H      18.822063    7.565079    4.481015
C      20.247789    8.968119    4.127094
C      20.339338    8.683971    2.663739
C      21.043446    9.947811    4.700114
H      21.664497   10.441720    4.177739
C      20.905747   10.184014    6.055770
C      21.697581   11.271486    6.715510
C      20.024769    9.435560    6.829982
H      19.959473    9.619571    7.759615
C      18.624868    7.490155    8.735697
C      19.947435    7.116777    9.005936
H      20.553339    7.020102    8.280783
C      20.406698    6.881881   10.302291
C      21.830493    6.456508   10.494895
C      19.559542    7.025066   11.391672
H      19.873468    6.883567   12.277036
C      18.242469    7.380807   11.150175
C      17.284269    7.487412   12.295388
C      17.779842    7.599242    9.849690
H      16.867410    7.828089    9.716536
C      17.859071    6.089140    6.720135
C      18.860882    5.295222    6.139517
H      19.692031    5.695564    5.913101
C      18.673139    3.934053    5.883980
C      19.808759    3.151240    5.295598
C      17.473071    3.304353    6.191385
H      17.343187    2.380577    6.012046
C      16.473537    4.069138    6.767708
C      15.169081    3.437740    7.153245
C      16.662579    5.422860    7.034148
H      15.958325    5.912641    7.442315
B      18.112729    7.638696    7.189585
N       4.903874    9.748581    6.022898
H       5.669465    9.279572    5.672380
N       7.278287    9.542687    4.919146
C       3.933063    9.127243    6.718318
H       3.916320    8.178435    6.763777
C       2.972458    9.855577    7.358237
H       2.270921    9.423528    7.831172
C       3.042212   11.244182    7.303892
H       2.391200   11.772058    7.751124
C       4.061355   11.852847    6.597074
H       4.115034   12.800702    6.563377
C       5.000841   11.086365    5.940307
C       6.106721   11.656752    5.077226
H       5.766451   11.737189    4.150980
H       6.309542   12.571175    5.397912
C       7.386628   10.878120    5.040556
C       8.608784   11.516180    5.093249
H       8.663482   12.459331    5.192474
C       9.750487   10.745387    4.996782
H      10.607003   11.155070    5.026499
C       9.642674    9.380167    4.860176
H      10.420170    8.840520    4.782821
C       8.396008    8.813177    4.836390
H       8.323043    7.869516    4.758638
F      19.510975    1.827696    5.254468
F      20.862403    3.160254    6.106811
F      20.184246    3.518216    4.157653
F      15.660643   11.662501    9.645029
F      14.357341   12.565244    8.198027
F      16.424725   12.775579    7.988244
F      14.914056    2.320220    6.508206
F      15.170443    3.124981    8.444149
F      14.106282    4.209317    6.992191
F      16.485908    6.477280   12.390368
F      17.897106    7.559004   13.467361
F      16.540892    8.551891   12.223533
F      22.760584   11.603711    5.900333
F      21.021335   12.382344    6.795624
F      22.243128   10.950496    7.856098
