# Supplementary material for: London Dispersion versus Intramolecular Hydrogen Bond in Bis‐Pyridines: How Accurate Is DFT for Competing Noncovalent Interactions in the Condensed Phase?
Source: Chemistry. 2025 Oct 23;31(66):e02745. doi: 10.1002/chem.202502745 (PMC12648470; doi:10.1002/chem.202502745)
Supplement: Supplementary file 1 — Supporting Information [file CHEM-31-e02745-s002.zip › Crystal_structures/5b/c231122_1_1.cif]

data_c231122_1_1
_audit_creation_date               2022-11-25
_audit_creation_method
;
Olex2 1.5
(compiled 2022.04.07 svn.rca3783a0 for OlexSys, GUI svn.r6498)
;
_shelx_SHELXL_version_number       '2018/3'
loop_
  _audit_author_name
  _audit_author_email
  _audit_author_address
 'Savoy, A.' asavoy@org.chem.ethz.ch LOC-Chen

_audit_contact_author_address      ?
_audit_contact_author_email        ?
_audit_contact_author_name         ''
_audit_contact_author_phone        ?
_publ_contact_author_id_orcid      ?
_publ_section_acknowledgements
;
X-Ray services provided by SMoCC - The Small Molecule Crystallography
Center of ETH Zurich. 
;
_publ_section_references
;
Dolomanov, O.V., Bourhis, L.J., Gildea, R.J, Howard, J.A.K. & Puschmann, H.
 (2009), J. Appl. Cryst. 42, 339-341.

Sheldrick, G.M. (2015). Acta Cryst. A71, 3-8.

Sheldrick, G.M. (2015). Acta Cryst. C71, 3-8.
;
_chemical_name_common              ?
_chemical_name_systematic          ?
_chemical_formula_moiety           'C32 H12 B F24, C11 H11 N2'
_chemical_formula_sum              'C43 H23 B F24 N2'
_chemical_formula_weight           1034.44
_chemical_melting_point            ?
_chemical_oxdiff_formula           C43H22BF24N2
loop_
  _atom_type_symbol
  _atom_type_description
  _atom_type_scat_dispersion_real
  _atom_type_scat_dispersion_imag
  _atom_type_scat_source
 'C' 'C' 0.0181 0.0091 'International Tables Vol C Tables 4.2.6.8 and 6.1.1.4'
 'H' 'H' 0.0000 0.0000 'International Tables Vol C Tables 4.2.6.8 and 6.1.1.4'
 'B' 'B' 0.0090 0.0039 'International Tables Vol C Tables 4.2.6.8 and 6.1.1.4'
 'F' 'F' 0.0727 0.0534 'International Tables Vol C Tables 4.2.6.8 and 6.1.1.4'
 'N' 'N' 0.0311 0.0180 'International Tables Vol C Tables 4.2.6.8 and 6.1.1.4'

_shelx_space_group_comment
;
The symmetry employed for this shelxl refinement is uniquely defined
by the following loop, which should always be used as a source of
symmetry information in preference to the above space-group names.
They are only intended as comments.
;
_space_group_crystal_system        'monoclinic'
_space_group_IT_number             14
_space_group_name_H-M_alt          'P 1 21/c 1'
_space_group_name_Hall             '-P 2ybc'
loop_
  _space_group_symop_operation_xyz
 'x, y, z'
 '-x, y+1/2, -z+1/2'
 '-x, -y, -z'
 'x, -y-1/2, z-1/2'

_cell_length_a                     22.5581(2)
_cell_length_b                     13.06430(10)
_cell_length_c                     16.51850(10)
_cell_angle_alpha                  90
_cell_angle_beta                   90.2900(10)
_cell_angle_gamma                  90
_cell_volume                       4868.03(6)
_cell_formula_units_Z              4
_cell_measurement_reflns_used      32972
_cell_measurement_temperature      100.0(1)
_cell_measurement_theta_max        79.4000
_cell_measurement_theta_min        3.9390
_shelx_estimated_absorpt_T_max     0.789
_shelx_estimated_absorpt_T_min     0.687
_exptl_absorpt_coefficient_mu      1.333
_exptl_absorpt_correction_T_max    1.000
_exptl_absorpt_correction_T_min    0.390
_exptl_absorpt_correction_type     gaussian
_exptl_absorpt_process_details
;
CrysAlisPro 1.171.42.69a (Rigaku Oxford Diffraction, 2022)
Numerical absorption correction based on gaussian integration over
a multifaceted crystal model
Empirical absorption correction using spherical harmonics,
implemented in SCALE3 ABSPACK scaling algorithm.
;
_exptl_absorpt_special_details     ?
_exptl_crystal_colour              'clear colourless'
_exptl_crystal_colour_lustre       clear
_exptl_crystal_colour_primary      colourless
_exptl_crystal_density_diffrn      1.411
_exptl_crystal_density_meas        ?
_exptl_crystal_density_method      ?
_exptl_crystal_description         block
_exptl_crystal_F_000               2064
loop_
  _exptl_crystal_face_index_h
  _exptl_crystal_face_index_k
  _exptl_crystal_face_index_l
  _exptl_crystal_face_perp_dist
 3 8 2 0.0894
 -8 -7 -3 0.0770
 5 -1 -10 0.1398
 15 -1 0 0.0761
 -14 2 1 0.1048
 5 -6 7 0.1288
 -1 -4 9 0.1448
 -6 7 3 0.1140
 -7 0 9 0.1425
 -1 2 -10 0.1410
 5 -1 10 0.1374
 14 2 1 0.0838
 -6 -5 -8 0.1096
 4 1 10 0.1397
 -5 5 -8 0.1410
 -1 4 -9 0.1411
 -5 4 -9 0.1362
 -10 5 -5 0.1335
 11 -3 6 0.1080
 -3 -1 -10 0.1292
 -10 -5 6 0.1137
 -6 -7 -3 0.0723

_exptl_crystal_size_max            0.304
_exptl_crystal_size_mid            0.223
_exptl_crystal_size_min            0.187
loop_
  _exptl_oxdiff_crystal_face_indexfrac_h
  _exptl_oxdiff_crystal_face_indexfrac_k
  _exptl_oxdiff_crystal_face_indexfrac_l
  _exptl_oxdiff_crystal_face_x
  _exptl_oxdiff_crystal_face_y
  _exptl_oxdiff_crystal_face_z
 2.8196 8.1697 1.9982 0.7933 -0.6073 -0.0442
 -7.9238 -6.5911 -3.4206 -0.9726 0.2324 0.0035
 5.3702 -0.9006 -9.9285 -0.1742 0.0395 0.9839
 14.5069 -1.0829 0.3827 0.6206 0.6565 0.4287
 -13.9535 2.4981 0.7602 -0.4510 -0.7395 -0.4997
 4.6880 -6.1154 6.5734 0.0219 0.9109 -0.4121
 -0.6133 -4.1637 9.3370 0.0130 0.5978 -0.8016
 -6.0796 7.3596 2.9312 0.3492 -0.8433 -0.4085
 -6.9392 -0.2335 9.4628 0.0016 -0.0042 -1.0000
 -0.9184 1.8854 -10.4308 -0.2890 -0.4698 0.8341
 4.9560 -1.1554 9.9655 0.5150 0.5420 -0.6641
 14.1400 2.1292 0.6733 0.8448 0.3499 0.4048
 -5.5967 -4.6262 -7.9755 -0.8880 0.0233 0.4592
 4.3496 0.7586 10.1769 0.6317 0.3456 -0.6939
 -4.7307 4.6034 -8.2972 -0.1956 -0.8141 0.5468
 -1.4608 4.3419 -9.1466 -0.0911 -0.6877 0.7202
 -5.1114 3.9483 -8.7031 -0.2754 -0.7773 0.5656
 -10.2338 4.6149 -4.9345 -0.3315 -0.9387 0.0947
 11.2458 -3.0408 5.6449 0.5183 0.8474 -0.1149
 -3.0790 -0.6804 -10.4356 -0.5755 -0.3116 0.7561
 -9.7004 -4.6555 5.5108 -0.5909 0.2067 -0.7798
 -6.4940 -7.0918 -3.4393 -0.9418 0.3325 0.0490

_exptl_transmission_factor_max     ?
_exptl_transmission_factor_min     ?
_diffrn_reflns_av_R_equivalents    0.0462
_diffrn_reflns_av_unetI/netI       0.0294
_diffrn_reflns_Laue_measured_fraction_full  0.999
_diffrn_reflns_Laue_measured_fraction_max  0.987
_diffrn_reflns_limit_h_max         28
_diffrn_reflns_limit_h_min         -28
_diffrn_reflns_limit_k_max         16
_diffrn_reflns_limit_k_min         -16
_diffrn_reflns_limit_l_max         19
_diffrn_reflns_limit_l_min         -21
_diffrn_reflns_number              72349
_diffrn_reflns_point_group_measured_fraction_full  0.999
_diffrn_reflns_point_group_measured_fraction_max  0.987
_diffrn_reflns_theta_full          67.684
_diffrn_reflns_theta_max           79.702
_diffrn_reflns_theta_min           3.910
_diffrn_ambient_environment        N~2~
_diffrn_ambient_temperature        100.0(1)
_diffrn_detector                   'Hybrid Pixel Array Detector'
_diffrn_detector_area_resol_mean   5.8140
_diffrn_detector_type              'Pilatus 200K'
_diffrn_measured_fraction_theta_full  0.999
_diffrn_measured_fraction_theta_max  0.987
_diffrn_measurement_details
;
List of Runs (angles in degrees, time in seconds):

  # Type    Start    End  Width  t~exp~   \w     \q     \k     \f   Frames
--------------------------------------------------------------------------
  1  \w     -2.00  26.00   0.50    0.17    --  -49.37  19.00-120.00   56
  2  \w     -9.00  18.00   0.50    0.17    --  -49.37  57.00 -30.00   54
  3  \w     -9.00  19.00   0.50    0.17    --  -49.37  19.00  30.00   56
  4  \w    -64.00 -13.00   0.50    0.17    --  -49.37  57.00 -30.00  102
  5  \w     49.00  75.00   0.50    0.51    --  110.00-111.00 -30.00   52
  6  \w     61.00 107.00   0.50    0.51    --  110.00-111.00-120.00   92
  7  \w     38.00 108.00   0.50    0.51    --  110.00-111.00-150.00  140
  8  \w     38.00 106.00   0.50    0.51    --  110.00-111.00   0.00  136
  9  \w     38.00 108.00   0.50    0.51    --  110.00-111.00  60.00  140
 10  \w     82.00 108.00   0.50    0.51    --  110.00-111.00 120.00   52
 11  \w     77.00 108.00   0.50    0.51    --  110.00-111.00 150.00   62
 12  \w     40.00  66.00   0.50    0.51    --  110.00-111.00 150.00   52
 13  \w     46.00  71.00   0.50    0.51    --  110.00-111.00  30.00   50
 14  \w     83.00 108.00   0.50    0.51    --  110.00-111.00  30.00   50
 15  \w     74.00 107.00   0.50    0.51    --  110.00-102.00 166.88   66
 16  \w     14.00  73.00   0.50    0.17    --   49.37 -99.00  60.00  118
 17  \w     83.00 108.00   0.50    0.51    --  110.00-111.00 -30.00   50
 18  \w     42.00 108.00   0.50    0.51    --  110.00-111.00 -60.00  132
 19  \w     35.00  84.00   0.50    0.51    --  110.00 -95.00   0.00   98
 20  \w     35.00 106.00   0.50    0.51    --  110.00 -95.00  60.00  142
 21  \w     38.00  80.00   0.50    0.51    --  110.00 -95.00 -60.00   84
 22  \w     36.00  93.00   0.50    0.51    --  110.00 -95.00-120.00  114
 23  \w     51.00  77.00   0.50    0.51    --  110.00-111.00-180.00   52
 24  \w     38.00  82.00   0.50    0.51    --  110.00 -95.00-180.00   88
 25  \w     -1.00  67.00   0.50    0.17    --   49.37 -99.00-150.00  136
 26  \w    -30.00  -5.00   0.50    0.17    --   49.37 -19.00 -60.00   50
 27  \w     41.00  76.00   0.50    0.51    --  110.00 -61.00  60.00   70
 28  \w     49.00  74.00   0.50    0.51    --  110.00 -61.00  90.00   50
 29  \w     38.00  66.00   0.50    0.51    --  110.00 -61.00 120.00   56
 30  \w     49.00  74.00   0.50    0.51    --  110.00 -61.00 -30.00   50
 31  \w     44.00  75.00   0.50    0.51    --  110.00 -61.00-150.00   62
 32  \w     97.00 170.00   0.50    0.51    --  110.00  15.00-180.00  146
 33  \w    103.00 143.00   0.50    0.51    --  110.00  30.00-120.00   80
 34  \w    103.00 177.00   0.50    0.51    --  110.00  77.00-180.00  148
 35  \w    149.00 177.00   0.50    0.51    --  110.00  30.00-120.00   56
 36  \w    149.00 175.00   0.50    0.51    --  110.00  77.00-120.00   52
 37  \w     89.00 144.00   0.50    0.51    --  110.00  77.00-120.00  110
 38  \w     97.00 170.00   0.50    0.51    --  110.00  15.00 -30.00  146
 39  \w     93.00 164.00   0.50    0.51    --  110.00  61.00   0.00  142
 40  \w    103.00 129.00   0.50    0.51    --  110.00  30.00  90.00   52
 41  \w    131.00 157.00   0.50    0.51    --  110.00  15.00  90.00   52
 42  \w    142.00 178.00   0.50    0.51    --  110.00  30.00  90.00   72
 43  \w    111.00 137.00   0.50    0.51    --  110.00 111.00  60.00   52
 44  \w    116.00 141.00   0.50    0.51    --  110.00 178.00 150.00   50
 45  \w     64.00  89.00   0.50    0.51    --  110.00 178.00 150.00   50
 46  \w    -41.00 -15.00   0.50    0.51    --  -88.50  45.00  90.00   52
 47  \w    -38.00 -12.00   0.50    0.51    --  -88.50  45.00 -30.00   52
 48  \w    -38.00 -13.00   0.50    0.51    --  -88.50  45.00-120.00   50
 49  \w    -65.00 -39.00   0.50    0.17    --  -49.37 -57.00   0.00   52
 50  \w    -92.00 -45.00   0.50    0.17    --  -49.37 -57.00 -30.00   94
 51  \w   -121.00 -91.00   0.50    0.17    --  -49.37 -57.00   0.00   60
 52  \w    -94.00 -68.00   0.50    0.51    --  -88.50 -77.00 -30.00   52
 53  \w   -123.00 -28.00   0.50    0.17    --  -49.37 -77.00-150.00  190
 54  \w   -118.00 -75.00   0.50    0.17    --  -49.37-125.00-150.00   86
;
_diffrn_measurement_device         'four-circle diffractometer'
_diffrn_measurement_device_type    'XtaLAB Synergy, Dualflex, Pilatus 200K'
_diffrn_measurement_method         '\w scans'
_diffrn_orient_matrix_type        
 'CrysAlisPro convention (1999,Acta A55,543-557)'
_diffrn_orient_matrix_UB_11        0.0471834000
_diffrn_orient_matrix_UB_12        0.0718743000
_diffrn_orient_matrix_UB_13        0.0365444000
_diffrn_orient_matrix_UB_21        0.0376297000
_diffrn_orient_matrix_UB_22        -0.0933966000
_diffrn_orient_matrix_UB_23        0.0248427000
_diffrn_orient_matrix_UB_31        0.0319881000
_diffrn_orient_matrix_UB_32        0.0036325000
_diffrn_orient_matrix_UB_33        -0.0821286000
_diffrn_radiation_monochromator    mirror
_diffrn_radiation_probe            x-ray
_diffrn_radiation_type             'Cu K\a'
_diffrn_radiation_wavelength       1.54184
_diffrn_source                     'micro-focus sealed X-ray tube'
_diffrn_source_type                'PhotonJet (Cu) X-ray Source'
_reflns_Friedel_coverage           0.000
_reflns_Friedel_fraction_full      .
_reflns_Friedel_fraction_max       .
_reflns_number_gt                  9330
_reflns_number_total               10464
_reflns_special_details
;
 Reflections were merged by SHELXL according to the crystal
 class for the calculation of statistics and refinement.
 
 Structure factors included contributions from the .fab file.
 
 _reflns_Friedel_fraction is defined as the number of unique
 Friedel pairs measured divided by the number that would be
 possible theoretically, ignoring centric projections and
 systematic absences.
;
_reflns_threshold_expression       'I > 2\s(I)'
_computing_cell_refinement         'CrysAlisPro 1.171.42.69a (Rigaku OD, 2022)'
_computing_data_collection         'CrysAlisPro 1.171.42.69a (Rigaku OD, 2022)'
_computing_data_reduction          'CrysAlisPro 1.171.42.69a (Rigaku OD, 2022)'
_computing_molecular_graphics      'Olex2 1.5 (Dolomanov et al., 2009)'
_computing_publication_material    'Olex2 1.5 (Dolomanov et al., 2009)'
_computing_structure_refinement    'SHELXL 2018/3 (Sheldrick, 2015)'
_computing_structure_solution      'SHELXT 2014/4 (Sheldrick, 2014)'
_refine_diff_density_max           0.395
_refine_diff_density_min           -0.307
_refine_diff_density_rms           0.048
_refine_ls_extinction_coef         .
_refine_ls_extinction_method       none
_refine_ls_goodness_of_fit_ref     1.040
_refine_ls_hydrogen_treatment      mixed
_refine_ls_matrix_type             full
_refine_ls_number_parameters       770
_refine_ls_number_reflns           10464
_refine_ls_number_restraints       844
_refine_ls_R_factor_all            0.0528
_refine_ls_R_factor_gt             0.0479
_refine_ls_restrained_S_all        1.045
_refine_ls_shift/su_max            0.001
_refine_ls_shift/su_mean           0.000
_refine_ls_structure_factor_coef   Fsqd
_refine_ls_weighting_details      
 'w=1/[\s^2^(Fo^2^)+(0.0516P)^2^+3.4289P] where P=(Fo^2^+2Fc^2^)/3'
_refine_ls_weighting_scheme        calc
_refine_ls_wR_factor_gt            0.1216
_refine_ls_wR_factor_ref           0.1250
_refine_special_details           
 '2x diffusely disordered DCM removed using Olex2 masking procedure.'
_olex2_refinement_description
;
1. Fixed Uiso
 At 1.2 times of:
  All C(H) groups, All C(H,H) groups, All N(H) groups
2. Restrained distances
 N1B-H1B
 0.93 with sigma of 0.01
 F10-F11 \\sim F11-F12 \\sim F12-F10 \\sim F10A-F11A \\sim F11A-F12A \\sim
F12A-F10A
 with sigma of 0.02
 F16-F17 \\sim F17-F18 \\sim F18-F16 \\sim F16A-F17A \\sim F17A-F18A \\sim
F18A-F16A
 with sigma of 0.02
 F12A-C15 \\sim F11-C15 \\sim F10-C15 \\sim F11A-C15 \\sim F12-C15 \\sim
F10A-C15
 with sigma of 0.02
 F22-F23 \\sim F23-F24 \\sim F24-F22 \\sim F22A-F23A \\sim F23A-F24A \\sim
F24A-F22A
 with sigma of 0.02
 F17-C23 \\sim F16A-C23 \\sim F17A-C23 \\sim F18-C23 \\sim F16-C23 \\sim
F18A-C23
 with sigma of 0.02
 F4-F5 \\sim F5-F6 \\sim F6-F4 \\sim F4A-F5A \\sim F5A-F6A \\sim F6A-F4A
 with sigma of 0.02
 F19-F20 \\sim F20-F21 \\sim F21-F19 \\sim F19A-F20A \\sim F20A-F21A \\sim
F21A-F19A
 with sigma of 0.02
 F23A-C31 \\sim F23-C31 \\sim F22-C31 \\sim F22A-C31 \\sim F24-C31 \\sim
F24A-C31
 with sigma of 0.02
 F4-C7 \\sim F5A-C7 \\sim F4A-C7 \\sim F5-C7 \\sim F6A-C7 \\sim F6-C7
 with sigma of 0.02
 F21A-C28 \\sim F20-C28 \\sim F19-C28 \\sim F20A-C28 \\sim F21-C28 \\sim
F19A-C28
 with sigma of 0.02
3. Uiso/Uaniso restraints and constraints
F16 \\sim F17 \\sim F18 \\sim C23 \\sim F18A \\sim F17A \\sim F16A \\sim F22
\\sim F23 \\sim F24 \\sim C31 \\sim F23A \\sim F22A \\sim F24A \\sim F19 \\sim
F20 \\sim F21 \\sim C28 \\sim F21A \\sim F20A \\sim F19A \\sim F10 \\sim F11
\\sim F12 \\sim C15 \\sim F12A \\sim F11A \\sim F10A \\sim F4 \\sim F5 \\sim F6
\\sim C7 \\sim F4A \\sim F5A \\sim F6A \\sim F13 \\sim F14 \\sim F15 \\sim C20
\\sim F1 \\sim F2 \\sim F3 \\sim C4 \\sim F7 \\sim F8 \\sim F9 \\sim C12:
within 2A with sigma of 0.04 and sigma for terminal atoms of 0.08 within 2A
4. Rigid body (RIGU) restrains
 C14, F10, F11, F12, C15, F12A, F11A, F10A
 with sigma for 1-2 distances of 0.004 and sigma for 1-3 distances of 0.004
 C22, F16, F17, F18, C23, F18A, F17A, F16A
 with sigma for 1-2 distances of 0.004 and sigma for 1-3 distances of 0.004
 C30, F22, F23, F24, C31, F23A, F22A, F24A
 with sigma for 1-2 distances of 0.004 and sigma for 1-3 distances of 0.004
 C6, F4, F5, F6, C7, F4A, F5A, F6A
 with sigma for 1-2 distances of 0.004 and sigma for 1-3 distances of 0.004
 F19, F20, F21, C28, F21A, F20A, F19A, C27
 with sigma for 1-2 distances of 0.004 and sigma for 1-3 distances of 0.004
5. Others
 Sof(F21A)=Sof(F20A)=Sof(F19A)=Sof(F4A)=Sof(F5A)=Sof(F6A)=Sof(F23A)=Sof(F22A)=
 Sof(F24A)=Sof(F18A)=Sof(F17A)=Sof(F16A)=Sof(F12A)=Sof(F11A)=Sof(F10A)=1-FVAR(1)
 Sof(F4)=Sof(F5)=Sof(F6)=Sof(F10)=Sof(F11)=Sof(F12)=Sof(F16)=Sof(F17)=Sof(F18)=
 Sof(F19)=Sof(F20)=Sof(F21)=Sof(F22)=Sof(F23)=Sof(F24)=FVAR(1)
6.a Secondary CH2 refined with riding coordinates:
 C6B(H6BA,H6BB)
6.b Aromatic/amide H refined with riding coordinates:
 C2(H2), C5(H5), C8(H8), C10(H10), C13(H13), C16(H16), C18(H18), C21(H21),
 C24(H24), C26(H26), C29(H29), C32(H32), C1B(H1BA), C2B(H2B), C3B(H3B),
 C4B(H4B), C8B(H8B), C9B(H9B), C10B(H10B), C11B(H11B)
;
_atom_sites_solution_hydrogens     mixed
_atom_sites_solution_primary       dual
_atom_sites_solution_secondary     ?
loop_
  _atom_site_label
  _atom_site_type_symbol
  _atom_site_fract_x
  _atom_site_fract_y
  _atom_site_fract_z
  _atom_site_U_iso_or_equiv
  _atom_site_adp_type
  _atom_site_occupancy
  _atom_site_site_symmetry_order
  _atom_site_calc_flag
  _atom_site_refinement_flags_posn
  _atom_site_refinement_flags_adp
  _atom_site_refinement_flags_occupancy
  _atom_site_disorder_assembly
  _atom_site_disorder_group
 F1 F 0.57679(7) 0.60617(13) 0.30686(11) 0.0755(5) Uani 1 1 d . U . . .
 F2 F 0.57515(7) 0.76335(12) 0.27213(10) 0.0695(4) Uani 1 1 d . U . . .
 F3 F 0.63707(7) 0.66104(14) 0.21830(9) 0.0701(5) Uani 1 1 d . U . . .
 F4 F 0.6342(2) 0.9357(6) 0.5274(5) 0.080(2) Uani 0.581(10) 1 d D U P A 1
 F5 F 0.7166(4) 0.9880(6) 0.4758(5) 0.087(2) Uani 0.581(10) 1 d D U P A 1
 F6 F 0.7165(2) 0.8990(5) 0.5824(3) 0.0480(10) Uani 0.581(10) 1 d D U P A 1
 F7 F 0.84857(5) 0.67087(9) 0.12460(6) 0.0393(3) Uani 1 1 d . U . . .
 F8 F 0.93756(6) 0.72919(9) 0.12179(6) 0.0445(3) Uani 1 1 d . U . . .
 F9 F 0.92133(5) 0.56969(8) 0.14574(6) 0.0380(2) Uani 1 1 d . U . . .
 F10 F 0.9267(2) 0.9299(4) 0.4477(4) 0.0622(12) Uani 0.581(10) 1 d D U P A 1
 F11 F 0.9969(4) 0.9163(6) 0.3599(4) 0.082(2) Uani 0.581(10) 1 d D U P A 1
 F12 F 0.9969(3) 0.8257(7) 0.4670(5) 0.0445(14) Uani 0.581(10) 1 d D U P A 1
 F13 F 1.00817(5) 0.56609(11) 0.61248(12) 0.0717(5) Uani 1 1 d . U . . .
 F14 F 0.98329(7) 0.47187(17) 0.71099(8) 0.0812(6) Uani 1 1 d . U . . .
 F15 F 0.98394(6) 0.41350(10) 0.59095(9) 0.0548(3) Uani 1 1 d . U . . .
 F16 F 0.7240(4) 0.6342(7) 0.7301(6) 0.087(2) Uani 0.581(10) 1 d D U P A 1
 F17 F 0.7935(3) 0.6008(6) 0.8123(4) 0.076(2) Uani 0.581(10) 1 d D U P A 1
 F18 F 0.7438(3) 0.4818(3) 0.7594(5) 0.0620(15) Uani 0.581(10) 1 d D U P A 1
 F19 F 0.9060(3) 0.2949(3) 0.2597(3) 0.0493(10) Uani 0.581(10) 1 d D U P A 1
 F20 F 0.9216(4) 0.2188(8) 0.3714(4) 0.0504(15) Uani 0.581(10) 1 d D U P A 1
 F21 F 0.8614(3) 0.1566(4) 0.2843(3) 0.0529(10) Uani 0.581(10) 1 d D U P A 1
 F22 F 0.6654(7) 0.2598(10) 0.5110(4) 0.075(2) Uani 0.581(10) 1 d D U P A 1
 F23 F 0.6677(3) 0.1681(4) 0.4057(5) 0.0601(16) Uani 0.581(10) 1 d D U P A 1
 F24 F 0.6288(3) 0.3148(5) 0.4007(3) 0.0476(10) Uani 0.581(10) 1 d D U P A 1
 C1 C 0.74543(7) 0.65633(12) 0.42572(9) 0.0231(3) Uani 1 1 d . . . . .
 C2 C 0.70233(7) 0.64005(12) 0.36605(10) 0.0268(3) Uani 1 1 d . . . . .
 H2 H 0.704773 0.580357 0.333391 0.032 Uiso 1 1 calc R U . . .
 C3 C 0.65589(7) 0.70846(14) 0.35283(11) 0.0314(4) Uani 1 1 d . . . . .
 C4 C 0.61187(9) 0.68578(17) 0.28788(14) 0.0444(5) Uani 1 1 d . U . . .
 C5 C 0.65014(8) 0.79627(14) 0.39938(12) 0.0337(4) Uani 1 1 d . . . . .
 H5 H 0.618238 0.842569 0.390848 0.040 Uiso 1 1 calc R U . . .
 C6 C 0.69239(8) 0.81406(13) 0.45857(11) 0.0308(4) Uani 1 1 d . . . . .
 C7 C 0.68944(10) 0.90964(15) 0.50813(14) 0.0440(5) Uani 1 1 d D U . . .
 C8 C 0.73924(7) 0.74634(12) 0.47132(10) 0.0267(3) Uani 1 1 d . . . . .
 H8 H 0.767810 0.761523 0.512036 0.032 Uiso 1 1 calc R U . . .
 C9 C 0.85390(7) 0.64441(11) 0.38034(9) 0.0217(3) Uani 1 1 d . . . . .
 C10 C 0.85928(7) 0.62960(12) 0.29685(9) 0.0230(3) Uani 1 1 d . . . . .
 H10 H 0.835387 0.579065 0.271276 0.028 Uiso 1 1 calc R U . . .
 C11 C 0.89851(7) 0.68646(12) 0.24985(9) 0.0233(3) Uani 1 1 d . . . . .
 C12 C 0.90224(8) 0.66471(12) 0.16126(10) 0.0282(3) Uani 1 1 d . U . . .
 C13 C 0.93391(7) 0.76145(12) 0.28454(10) 0.0253(3) Uani 1 1 d . . . . .
 H13 H 0.961324 0.799256 0.252916 0.030 Uiso 1 1 calc R U . . .
 C14 C 0.92811(7) 0.77953(12) 0.36661(10) 0.0252(3) Uani 1 1 d . . . . .
 C15 C 0.96336(9) 0.86277(14) 0.40655(11) 0.0360(4) Uani 1 1 d D U . . .
 C16 C 0.88923(7) 0.72224(12) 0.41348(9) 0.0234(3) Uani 1 1 d . . . . .
 H16 H 0.886544 0.736325 0.469759 0.028 Uiso 1 1 calc R U . . .
 C17 C 0.82760(7) 0.57333(11) 0.52885(9) 0.0215(3) Uani 1 1 d . . . . .
 C18 C 0.88629(7) 0.54475(11) 0.54521(9) 0.0218(3) Uani 1 1 d . . . . .
 H18 H 0.912987 0.537350 0.501310 0.026 Uiso 1 1 calc R U . . .
 C19 C 0.90694(7) 0.52677(12) 0.62369(9) 0.0244(3) Uani 1 1 d . . . . .
 C20 C 0.97010(8) 0.49421(14) 0.63535(10) 0.0307(3) Uani 1 1 d . U . . .
 C21 C 0.86963(7) 0.53773(12) 0.68964(9) 0.0253(3) Uani 1 1 d . . . . .
 H21 H 0.883745 0.526899 0.743239 0.030 Uiso 1 1 calc R U . . .
 C22 C 0.81119(7) 0.56496(12) 0.67502(10) 0.0255(3) Uani 1 1 d . . . . .
 C23 C 0.76897(8) 0.57312(14) 0.74435(11) 0.0342(4) Uani 1 1 d D U . . .
 C24 C 0.79039(7) 0.58168(11) 0.59629(9) 0.0232(3) Uani 1 1 d . . . . .
 H24 H 0.749912 0.599197 0.588229 0.028 Uiso 1 1 calc R U . . .
 C25 C 0.79320(7) 0.46609(12) 0.40683(9) 0.0222(3) Uani 1 1 d . . . . .
 C26 C 0.83748(7) 0.40532(12) 0.37168(9) 0.0237(3) Uani 1 1 d . . . . .
 H26 H 0.874274 0.435964 0.357973 0.028 Uiso 1 1 calc R U . . .
 C27 C 0.82910(7) 0.30113(12) 0.35621(10) 0.0273(3) Uani 1 1 d . . . . .
 C28 C 0.87931(8) 0.24121(14) 0.32059(12) 0.0359(4) Uani 1 1 d D U . . .
 C29 C 0.77597(8) 0.25293(12) 0.37482(10) 0.0293(3) Uani 1 1 d . . . . .
 H29 H 0.770172 0.182220 0.363963 0.035 Uiso 1 1 calc R U . . .
 C30 C 0.73179(7) 0.31147(13) 0.40971(10) 0.0281(3) Uani 1 1 d . . . . .
 C31 C 0.67405(8) 0.26314(14) 0.43305(12) 0.0358(4) Uani 1 1 d D U . . .
 C32 C 0.74023(7) 0.41509(12) 0.42584(10) 0.0249(3) Uani 1 1 d . . . . .
 H32 H 0.709102 0.452580 0.450550 0.030 Uiso 1 1 calc R U . . .
 B1 B 0.80455(7) 0.58470(13) 0.43525(10) 0.0215(3) Uani 1 1 d . . . . .
 N1B N 0.21874(7) 0.74620(11) 0.36462(9) 0.0316(3) Uani 1 1 d D . . . .
 H1B H 0.2526(7) 0.7103(15) 0.3434(13) 0.038 Uiso 1 1 d D U . . .
 N2B N 0.32375(8) 0.73044(14) 0.29780(11) 0.0421(4) Uani 1 1 d . . . . .
 C1B C 0.17586(8) 0.69864(14) 0.40672(11) 0.0329(4) Uani 1 1 d . . . . .
 H1BA H 0.175128 0.626014 0.409472 0.040 Uiso 1 1 calc R U . . .
 C2B C 0.13342(8) 0.75439(14) 0.44546(11) 0.0339(4) Uani 1 1 d . . . . .
 H2B H 0.102427 0.721319 0.474091 0.041 Uiso 1 1 calc R U . . .
 C3B C 0.13650(8) 0.86068(15) 0.44217(12) 0.0372(4) Uani 1 1 d . . . . .
 H3B H 0.107741 0.901086 0.469245 0.045 Uiso 1 1 calc R U . . .
 C4B C 0.18152(8) 0.90727(14) 0.39938(12) 0.0361(4) Uani 1 1 d . . . . .
 H4B H 0.183892 0.979823 0.397340 0.043 Uiso 1 1 calc R U . . .
 C5B C 0.22302(8) 0.84860(13) 0.35962(11) 0.0314(4) Uani 1 1 d . . . . .
 C6B C 0.27185(9) 0.89226(15) 0.30737(12) 0.0374(4) Uani 1 1 d . . . . .
 H6BA H 0.256558 0.898417 0.251296 0.045 Uiso 1 1 calc R U . . .
 H6BB H 0.280913 0.962254 0.326784 0.045 Uiso 1 1 calc R U . . .
 C7B C 0.32858(9) 0.83266(16) 0.30515(11) 0.0385(4) Uani 1 1 d . . . . .
 C8B C 0.38277(11) 0.8815(2) 0.30834(17) 0.0578(6) Uani 1 1 d . . . . .
 H8B H 0.385217 0.953693 0.314347 0.069 Uiso 1 1 calc R U . . .
 C9B C 0.43336(12) 0.8225(3) 0.3025(2) 0.0759(9) Uani 1 1 d . . . . .
 H9B H 0.471336 0.853859 0.304299 0.091 Uiso 1 1 calc R U . . .
 C10B C 0.42855(11) 0.7180(2) 0.29423(19) 0.0660(7) Uani 1 1 d . . . . .
 H10B H 0.462999 0.676693 0.289547 0.079 Uiso 1 1 calc R U . . .
 C11B C 0.37328(10) 0.6746(2) 0.29279(15) 0.0509(5) Uani 1 1 d . . . . .
 H11B H 0.370028 0.602368 0.288083 0.061 Uiso 1 1 calc R U . . .
 F21A F 0.8661(4) 0.1399(6) 0.3181(9) 0.114(4) Uani 0.419(10) 1 d D U P A 2
 F20A F 0.9262(5) 0.2419(12) 0.3697(7) 0.056(3) Uani 0.419(10) 1 d D U P A 2
 F19A F 0.8957(5) 0.2693(9) 0.2517(4) 0.100(3) Uani 0.419(10) 1 d D U P A 2
 F4A F 0.6964(6) 0.8927(8) 0.5839(5) 0.093(3) Uani 0.419(10) 1 d D U P A 2
 F5A F 0.6383(3) 0.9618(7) 0.4963(7) 0.074(2) Uani 0.419(10) 1 d D U P A 2
 F6A F 0.7299(4) 0.9779(7) 0.4836(6) 0.0593(18) Uani 0.419(10) 1 d D U P A 2
 F23A F 0.6626(5) 0.1776(6) 0.3940(5) 0.065(2) Uani 0.419(10) 1 d D U P A 2
 F22A F 0.6744(11) 0.2392(15) 0.5112(5) 0.086(4) Uani 0.419(10) 1 d D U P A 2
 F24A F 0.6269(4) 0.3222(7) 0.4233(9) 0.104(4) Uani 0.419(10) 1 d D U P A 2
 F18A F 0.7336(5) 0.4958(7) 0.7501(6) 0.082(3) Uani 0.419(10) 1 d D U P A 2
 F17A F 0.7964(5) 0.5786(9) 0.8153(5) 0.071(2) Uani 0.419(10) 1 d D U P A 2
 F16A F 0.7360(7) 0.6546(9) 0.7400(9) 0.099(4) Uani 0.419(10) 1 d D U P A 2
 F12A F 1.0103(3) 0.8882(7) 0.3572(5) 0.0458(15) Uani 0.419(10) 1 d D U P A 2
 F11A F 0.9334(3) 0.9478(5) 0.4114(6) 0.0678(19) Uani 0.419(10) 1 d D U P A 2
 F10A F 0.9878(5) 0.8382(9) 0.4756(6) 0.050(2) Uani 0.419(10) 1 d D U P A 2

loop_
  _atom_site_aniso_label
  _atom_site_aniso_U_11
  _atom_site_aniso_U_22
  _atom_site_aniso_U_33
  _atom_site_aniso_U_23
  _atom_site_aniso_U_13
  _atom_site_aniso_U_12
 F1 0.0562(8) 0.0707(10) 0.0992(12) 0.0043(9) -0.0349(8) -0.0233(8)
 F2 0.0578(8) 0.0641(9) 0.0861(11) -0.0114(8) -0.0395(8) 0.0268(7)
 F3 0.0561(8) 0.1042(13) 0.0496(8) -0.0203(8) -0.0235(6) 0.0183(8)
 F4 0.0478(18) 0.084(5) 0.109(5) -0.058(3) -0.016(2) 0.034(2)
 F5 0.160(6) 0.0237(16) 0.078(3) 0.0051(17) 0.014(4) -0.004(3)
 F6 0.0578(18) 0.0373(16) 0.0487(19) -0.0163(13) -0.0108(13) 0.0091(13)
 F7 0.0445(6) 0.0484(6) 0.0248(5) 0.0004(4) -0.0057(4) 0.0101(5)
 F8 0.0654(8) 0.0401(6) 0.0282(5) 0.0004(4) 0.0166(5) -0.0153(5)
 F9 0.0551(7) 0.0266(5) 0.0323(5) -0.0032(4) 0.0037(5) 0.0119(5)
 F10 0.0648(19) 0.0316(19) 0.090(3) -0.0282(19) -0.015(2) -0.0002(15)
 F11 0.137(6) 0.071(4) 0.0382(18) 0.006(2) 0.001(3) -0.077(4)
 F12 0.0380(16) 0.053(2) 0.043(3) -0.0064(18) -0.0123(17) -0.0077(13)
 F13 0.0266(6) 0.0466(8) 0.1419(15) 0.0155(8) -0.0089(7) -0.0021(5)
 F14 0.0587(8) 0.1539(17) 0.0308(6) 0.0070(8) -0.0102(6) 0.0517(10)
 F15 0.0430(6) 0.0480(7) 0.0732(9) -0.0249(6) -0.0154(6) 0.0210(5)
 F16 0.081(3) 0.133(6) 0.046(2) 0.028(4) 0.0332(18) 0.071(3)
 F17 0.062(3) 0.129(4) 0.038(3) -0.048(3) 0.0218(18) -0.048(3)
 F18 0.069(3) 0.0422(17) 0.076(3) 0.0130(18) 0.038(2) -0.0070(16)
 F19 0.0620(19) 0.0371(14) 0.049(2) -0.0022(11) 0.0264(16) 0.0091(13)
 F20 0.054(3) 0.065(4) 0.0329(19) -0.0078(17) -0.0060(14) 0.031(2)
 F21 0.0549(17) 0.0362(18) 0.067(2) -0.0323(13) -0.0034(14) 0.0046(13)
 F22 0.059(4) 0.127(4) 0.038(2) 0.006(2) 0.0061(18) -0.054(3)
 F23 0.049(2) 0.0218(15) 0.110(5) 0.0025(17) 0.007(3) -0.0108(14)
 F24 0.0270(17) 0.051(2) 0.0643(19) 0.0149(12) -0.0064(12) -0.0071(13)
 C1 0.0231(7) 0.0208(7) 0.0253(7) 0.0022(6) 0.0021(6) -0.0016(6)
 C2 0.0255(7) 0.0238(7) 0.0310(8) 0.0007(6) -0.0006(6) -0.0001(6)
 C3 0.0241(8) 0.0312(8) 0.0390(9) 0.0027(7) -0.0026(7) 0.0007(6)
 C4 0.0334(9) 0.0445(11) 0.0550(12) -0.0027(9) -0.0141(9) 0.0080(8)
 C5 0.0274(8) 0.0284(8) 0.0453(10) 0.0026(7) 0.0001(7) 0.0062(7)
 C6 0.0309(8) 0.0235(8) 0.0382(9) -0.0008(7) 0.0030(7) 0.0033(6)
 C7 0.0490(11) 0.0313(9) 0.0518(12) -0.0089(8) -0.0033(9) 0.0121(8)
 C8 0.0272(8) 0.0229(7) 0.0299(8) -0.0001(6) 0.0005(6) 0.0002(6)
 C9 0.0217(7) 0.0191(7) 0.0242(7) 0.0014(5) -0.0019(6) 0.0015(5)
 C10 0.0246(7) 0.0194(7) 0.0250(7) 0.0001(6) -0.0018(6) 0.0002(6)
 C11 0.0261(7) 0.0200(7) 0.0237(7) 0.0024(6) 0.0008(6) 0.0035(6)
 C12 0.0342(8) 0.0214(7) 0.0291(8) 0.0019(6) 0.0037(6) 0.0015(6)
 C13 0.0247(7) 0.0226(7) 0.0287(8) 0.0065(6) 0.0008(6) -0.0004(6)
 C14 0.0269(7) 0.0196(7) 0.0290(8) 0.0025(6) -0.0039(6) -0.0023(6)
 C15 0.0410(10) 0.0304(9) 0.0367(9) 0.0017(7) -0.0048(7) -0.0127(7)
 C16 0.0270(7) 0.0203(7) 0.0227(7) 0.0013(6) -0.0019(6) 0.0003(6)
 C17 0.0264(7) 0.0155(6) 0.0228(7) -0.0008(5) 0.0011(6) -0.0018(5)
 C18 0.0262(7) 0.0179(7) 0.0215(7) 0.0003(5) 0.0014(6) -0.0001(5)
 C19 0.0300(8) 0.0195(7) 0.0236(7) 0.0002(6) -0.0026(6) -0.0001(6)
 C20 0.0341(9) 0.0316(8) 0.0264(8) -0.0019(7) -0.0058(6) 0.0047(7)
 C21 0.0358(8) 0.0189(7) 0.0212(7) 0.0005(6) -0.0020(6) -0.0018(6)
 C22 0.0348(8) 0.0180(7) 0.0239(7) -0.0020(6) 0.0045(6) -0.0016(6)
 C23 0.0399(9) 0.0358(9) 0.0269(8) -0.0019(7) 0.0066(7) -0.0003(7)
 C24 0.0260(7) 0.0184(7) 0.0252(7) -0.0003(6) 0.0023(6) -0.0001(6)
 C25 0.0240(7) 0.0223(7) 0.0202(7) 0.0011(5) -0.0025(5) -0.0004(6)
 C26 0.0245(7) 0.0235(7) 0.0232(7) -0.0017(6) -0.0028(6) 0.0002(6)
 C27 0.0313(8) 0.0245(8) 0.0259(8) -0.0042(6) -0.0056(6) 0.0034(6)
 C28 0.0390(9) 0.0296(9) 0.0389(10) -0.0126(7) -0.0038(7) 0.0053(7)
 C29 0.0372(9) 0.0202(7) 0.0303(8) -0.0017(6) -0.0083(7) -0.0015(6)
 C30 0.0309(8) 0.0248(8) 0.0284(8) 0.0036(6) -0.0054(6) -0.0053(6)
 C31 0.0357(9) 0.0303(9) 0.0412(10) 0.0042(7) -0.0034(7) -0.0095(7)
 C32 0.0263(7) 0.0229(7) 0.0255(7) 0.0017(6) 0.0000(6) -0.0004(6)
 B1 0.0221(8) 0.0197(8) 0.0227(8) -0.0006(6) 0.0002(6) -0.0007(6)
 N1B 0.0351(8) 0.0244(7) 0.0353(8) 0.0012(6) -0.0006(6) -0.0015(6)
 N2B 0.0372(8) 0.0458(10) 0.0433(9) -0.0023(7) 0.0014(7) -0.0024(7)
 C1B 0.0386(9) 0.0256(8) 0.0346(9) 0.0042(7) -0.0026(7) -0.0041(7)
 C2B 0.0357(9) 0.0337(9) 0.0323(9) 0.0012(7) -0.0026(7) -0.0053(7)
 C3B 0.0336(9) 0.0342(9) 0.0436(10) -0.0056(8) -0.0050(8) 0.0006(7)
 C4B 0.0370(9) 0.0235(8) 0.0477(11) 0.0012(7) -0.0080(8) -0.0014(7)
 C5B 0.0344(9) 0.0251(8) 0.0345(9) 0.0037(7) -0.0086(7) -0.0044(7)
 C6B 0.0458(10) 0.0330(9) 0.0333(9) 0.0045(7) -0.0062(8) -0.0090(8)
 C7B 0.0373(10) 0.0469(11) 0.0315(9) 0.0057(8) -0.0023(7) -0.0083(8)
 C8B 0.0439(12) 0.0595(15) 0.0701(16) 0.0051(12) -0.0023(11) -0.0151(11)
 C9B 0.0373(12) 0.081(2) 0.109(3) -0.0023(18) -0.0003(14) -0.0124(13)
 C10B 0.0365(12) 0.0816(19) 0.0800(19) -0.0085(15) -0.0009(11) 0.0041(12)
 C11B 0.0420(11) 0.0569(13) 0.0538(13) -0.0064(11) 0.0017(9) 0.0037(10)
 F21A 0.065(4) 0.036(3) 0.242(11) -0.056(5) 0.043(6) -0.004(3)
 F20A 0.036(2) 0.062(5) 0.069(4) -0.026(3) -0.014(2) 0.021(3)
 F19A 0.108(6) 0.166(8) 0.025(2) 0.006(4) 0.012(3) 0.093(5)
 F4A 0.188(10) 0.052(4) 0.039(3) -0.012(2) 0.012(4) 0.042(6)
 F5A 0.067(3) 0.039(3) 0.116(7) -0.029(3) -0.009(3) 0.027(2)
 F6A 0.065(3) 0.034(4) 0.079(4) -0.025(3) -0.013(2) -0.010(2)
 F23A 0.084(5) 0.073(5) 0.039(2) -0.017(3) 0.005(2) -0.054(4)
 F22A 0.063(7) 0.159(10) 0.035(3) 0.017(4) -0.001(3) -0.056(6)
 F24A 0.033(3) 0.043(3) 0.237(11) 0.039(5) 0.025(5) -0.003(2)
 F18A 0.073(4) 0.123(6) 0.051(3) -0.039(4) 0.035(3) -0.066(5)
 F17A 0.067(4) 0.125(6) 0.020(3) 0.009(3) 0.007(2) 0.017(3)
 F16A 0.154(10) 0.075(4) 0.070(6) 0.019(3) 0.069(5) 0.071(5)
 F12A 0.048(2) 0.052(4) 0.038(2) 0.005(2) -0.0018(14) -0.035(2)
 F11A 0.066(3) 0.030(2) 0.108(6) -0.024(3) -0.020(3) -0.0021(19)
 F10A 0.072(5) 0.057(5) 0.0203(19) 0.004(3) -0.004(2) -0.039(4)

_geom_special_details
;
 All esds (except the esd in the dihedral angle between two l.s. planes)
 are estimated using the full covariance matrix.  The cell esds are taken
 into account individually in the estimation of esds in distances, angles
 and torsion angles; correlations between esds in cell parameters are only
 used when they are defined by crystal symmetry.  An approximate (isotropic)
 treatment of cell esds is used for estimating esds involving l.s. planes.
;
loop_
  _geom_bond_atom_site_label_1
  _geom_bond_atom_site_label_2
  _geom_bond_distance
  _geom_bond_site_symmetry_2
  _geom_bond_publ_flag
 F1 C4 1.345(3) . ?
 F2 C4 1.334(2) . ?
 F3 C4 1.325(3) . ?
 F4 C7 1.333(5) . ?
 F5 C7 1.308(6) . ?
 F6 C7 1.375(5) . ?
 F7 C12 1.353(2) . ?
 F8 C12 1.3323(19) . ?
 F9 C12 1.3391(19) . ?
 F10 C15 1.386(5) . ?
 F11 C15 1.288(6) . ?
 F12 C15 1.341(6) . ?
 F13 C20 1.329(2) . ?
 F14 C20 1.316(2) . ?
 F15 C20 1.323(2) . ?
 F16 C23 1.311(6) . ?
 F17 C23 1.300(5) . ?
 F18 C23 1.346(5) . ?
 F19 C28 1.368(4) . ?
 F20 C28 1.301(6) . ?
 F21 C28 1.320(4) . ?
 F22 C31 1.304(8) . ?
 F23 C31 1.328(5) . ?
 F24 C31 1.334(5) . ?
 C1 C2 1.397(2) . ?
 C1 C8 1.404(2) . ?
 C1 B1 1.636(2) . ?
 C2 H2 0.9500 . ?
 C2 C3 1.393(2) . ?
 C3 C4 1.488(3) . ?
 C3 C5 1.388(3) . ?
 C5 H5 0.9500 . ?
 C5 C6 1.382(3) . ?
 C6 C7 1.495(3) . ?
 C6 C8 1.394(2) . ?
 C7 F4A 1.280(7) . ?
 C7 F5A 1.354(7) . ?
 C7 F6A 1.341(7) . ?
 C8 H8 0.9500 . ?
 C9 C10 1.399(2) . ?
 C9 C16 1.401(2) . ?
 C9 B1 1.637(2) . ?
 C10 H10 0.9500 . ?
 C10 C11 1.394(2) . ?
 C11 C12 1.494(2) . ?
 C11 C13 1.386(2) . ?
 C13 H13 0.9500 . ?
 C13 C14 1.383(2) . ?
 C14 C15 1.498(2) . ?
 C14 C16 1.391(2) . ?
 C15 F12A 1.380(6) . ?
 C15 F11A 1.303(6) . ?
 C15 F10A 1.304(8) . ?
 C16 H16 0.9500 . ?
 C17 C18 1.401(2) . ?
 C17 C24 1.403(2) . ?
 C17 B1 1.635(2) . ?
 C18 H18 0.9500 . ?
 C18 C19 1.395(2) . ?
 C19 C20 1.498(2) . ?
 C19 C21 1.387(2) . ?
 C21 H21 0.9500 . ?
 C21 C22 1.386(2) . ?
 C22 C23 1.497(2) . ?
 C22 C24 1.397(2) . ?
 C23 F18A 1.290(7) . ?
 C23 F17A 1.324(7) . ?
 C23 F16A 1.300(8) . ?
 C24 H24 0.9500 . ?
 C25 C26 1.404(2) . ?
 C25 C32 1.405(2) . ?
 C25 B1 1.639(2) . ?
 C26 H26 0.9500 . ?
 C26 C27 1.398(2) . ?
 C27 C28 1.500(2) . ?
 C27 C29 1.389(2) . ?
 C28 F21A 1.357(7) . ?
 C28 F20A 1.328(8) . ?
 C28 F19A 1.252(7) . ?
 C29 H29 0.9500 . ?
 C29 C30 1.384(2) . ?
 C30 C31 1.500(2) . ?
 C30 C32 1.393(2) . ?
 C31 F23A 1.315(7) . ?
 C31 F22A 1.328(10) . ?
 C31 F24A 1.324(8) . ?
 C32 H32 0.9500 . ?
 N1B H1B 0.964(10) . ?
 N1B C1B 1.346(2) . ?
 N1B C5B 1.344(2) . ?
 N2B C7B 1.345(3) . ?
 N2B C11B 1.337(3) . ?
 C1B H1BA 0.9500 . ?
 C1B C2B 1.365(3) . ?
 C2B H2B 0.9500 . ?
 C2B C3B 1.391(3) . ?
 C3B H3B 0.9500 . ?
 C3B C4B 1.382(3) . ?
 C4B H4B 0.9500 . ?
 C4B C5B 1.379(3) . ?
 C5B C6B 1.514(3) . ?
 C6B H6BA 0.9900 . ?
 C6B H6BB 0.9900 . ?
 C6B C7B 1.499(3) . ?
 C7B C8B 1.380(3) . ?
 C8B H8B 0.9500 . ?
 C8B C9B 1.381(4) . ?
 C9B H9B 0.9500 . ?
 C9B C10B 1.375(4) . ?
 C10B H10B 0.9500 . ?
 C10B C11B 1.370(3) . ?
 C11B H11B 0.9500 . ?

loop_
  _geom_angle_atom_site_label_1
  _geom_angle_atom_site_label_2
  _geom_angle_atom_site_label_3
  _geom_angle
  _geom_angle_site_symmetry_1
  _geom_angle_site_symmetry_3
  _geom_angle_publ_flag
 C2 C1 C8 115.80(14) . . ?
 C2 C1 B1 123.01(14) . . ?
 C8 C1 B1 120.71(14) . . ?
 C1 C2 H2 118.9 . . ?
 C3 C2 C1 122.20(16) . . ?
 C3 C2 H2 118.9 . . ?
 C2 C3 C4 118.93(17) . . ?
 C5 C3 C2 121.05(16) . . ?
 C5 C3 C4 120.02(16) . . ?
 F1 C4 C3 112.16(18) . . ?
 F2 C4 F1 105.51(17) . . ?
 F2 C4 C3 113.64(18) . . ?
 F3 C4 F1 105.61(19) . . ?
 F3 C4 F2 106.56(19) . . ?
 F3 C4 C3 112.73(17) . . ?
 C3 C5 H5 121.1 . . ?
 C6 C5 C3 117.72(16) . . ?
 C6 C5 H5 121.1 . . ?
 C5 C6 C7 119.72(16) . . ?
 C5 C6 C8 121.34(16) . . ?
 C8 C6 C7 118.91(17) . . ?
 F4 C7 F6 103.0(4) . . ?
 F4 C7 C6 112.8(4) . . ?
 F5 C7 F4 109.8(5) . . ?
 F5 C7 F6 103.7(4) . . ?
 F5 C7 C6 114.1(5) . . ?
 F6 C7 C6 112.5(3) . . ?
 F4A C7 C6 112.7(5) . . ?
 F4A C7 F5A 109.2(6) . . ?
 F4A C7 F6A 109.3(6) . . ?
 F5A C7 C6 112.4(5) . . ?
 F6A C7 C6 111.0(5) . . ?
 F6A C7 F5A 101.7(5) . . ?
 C1 C8 H8 119.1 . . ?
 C6 C8 C1 121.88(16) . . ?
 C6 C8 H8 119.1 . . ?
 C10 C9 C16 115.69(14) . . ?
 C10 C9 B1 122.89(13) . . ?
 C16 C9 B1 121.08(13) . . ?
 C9 C10 H10 118.9 . . ?
 C11 C10 C9 122.26(14) . . ?
 C11 C10 H10 118.9 . . ?
 C10 C11 C12 118.90(14) . . ?
 C13 C11 C10 120.81(14) . . ?
 C13 C11 C12 120.29(14) . . ?
 F7 C12 C11 111.86(13) . . ?
 F8 C12 F7 106.22(14) . . ?
 F8 C12 F9 107.38(14) . . ?
 F8 C12 C11 113.33(14) . . ?
 F9 C12 F7 104.91(14) . . ?
 F9 C12 C11 112.57(13) . . ?
 C11 C13 H13 121.0 . . ?
 C14 C13 C11 117.95(14) . . ?
 C14 C13 H13 121.0 . . ?
 C13 C14 C15 120.19(15) . . ?
 C13 C14 C16 121.11(15) . . ?
 C16 C14 C15 118.70(15) . . ?
 F10 C15 C14 111.0(3) . . ?
 F11 C15 F10 107.6(4) . . ?
 F11 C15 F12 108.1(5) . . ?
 F11 C15 C14 116.3(4) . . ?
 F12 C15 F10 101.5(4) . . ?
 F12 C15 C14 111.2(5) . . ?
 F12A C15 C14 108.8(4) . . ?
 F11A C15 C14 111.9(4) . . ?
 F11A C15 F12A 103.3(5) . . ?
 F11A C15 F10A 111.9(6) . . ?
 F10A C15 C14 115.3(6) . . ?
 F10A C15 F12A 104.7(6) . . ?
 C9 C16 H16 118.9 . . ?
 C14 C16 C9 122.13(15) . . ?
 C14 C16 H16 118.9 . . ?
 C18 C17 C24 115.87(14) . . ?
 C18 C17 B1 120.16(13) . . ?
 C24 C17 B1 123.72(14) . . ?
 C17 C18 H18 118.8 . . ?
 C19 C18 C17 122.35(14) . . ?
 C19 C18 H18 118.8 . . ?
 C18 C19 C20 118.69(14) . . ?
 C21 C19 C18 120.74(15) . . ?
 C21 C19 C20 120.57(14) . . ?
 F13 C20 C19 112.23(14) . . ?
 F14 C20 F13 106.45(17) . . ?
 F14 C20 F15 107.27(16) . . ?
 F14 C20 C19 113.29(15) . . ?
 F15 C20 F13 104.54(16) . . ?
 F15 C20 C19 112.46(14) . . ?
 C19 C21 H21 121.0 . . ?
 C22 C21 C19 118.04(15) . . ?
 C22 C21 H21 121.0 . . ?
 C21 C22 C23 119.56(15) . . ?
 C21 C22 C24 121.13(14) . . ?
 C24 C22 C23 119.27(15) . . ?
 F16 C23 F18 104.2(5) . . ?
 F16 C23 C22 113.6(5) . . ?
 F17 C23 F16 108.2(5) . . ?
 F17 C23 F18 105.4(4) . . ?
 F17 C23 C22 114.2(4) . . ?
 F18 C23 C22 110.5(4) . . ?
 F18A C23 C22 113.4(4) . . ?
 F18A C23 F17A 105.2(6) . . ?
 F18A C23 F16A 107.0(8) . . ?
 F17A C23 C22 112.6(5) . . ?
 F16A C23 C22 112.4(8) . . ?
 F16A C23 F17A 105.6(7) . . ?
 C17 C24 H24 119.1 . . ?
 C22 C24 C17 121.84(15) . . ?
 C22 C24 H24 119.1 . . ?
 C26 C25 C32 115.59(14) . . ?
 C26 C25 B1 122.87(13) . . ?
 C32 C25 B1 121.07(13) . . ?
 C25 C26 H26 119.0 . . ?
 C27 C26 C25 122.04(15) . . ?
 C27 C26 H26 119.0 . . ?
 C26 C27 C28 118.58(15) . . ?
 C29 C27 C26 121.13(15) . . ?
 C29 C27 C28 120.28(15) . . ?
 F19 C28 C27 110.9(3) . . ?
 F20 C28 F19 105.5(5) . . ?
 F20 C28 F21 109.1(5) . . ?
 F20 C28 C27 114.6(4) . . ?
 F21 C28 F19 103.4(3) . . ?
 F21 C28 C27 112.6(3) . . ?
 F21A C28 C27 110.8(4) . . ?
 F20A C28 C27 110.9(6) . . ?
 F20A C28 F21A 101.5(7) . . ?
 F19A C28 C27 115.5(5) . . ?
 F19A C28 F21A 108.9(6) . . ?
 F19A C28 F20A 108.4(7) . . ?
 C27 C29 H29 121.1 . . ?
 C30 C29 C27 117.73(15) . . ?
 C30 C29 H29 121.1 . . ?
 C29 C30 C31 120.17(15) . . ?
 C29 C30 C32 121.25(15) . . ?
 C32 C30 C31 118.56(16) . . ?
 F22 C31 F23 106.7(6) . . ?
 F22 C31 F24 107.1(7) . . ?
 F22 C31 C30 113.8(7) . . ?
 F23 C31 F24 104.9(4) . . ?
 F23 C31 C30 113.4(4) . . ?
 F24 C31 C30 110.4(3) . . ?
 F23A C31 C30 113.6(5) . . ?
 F23A C31 F22A 106.0(9) . . ?
 F23A C31 F24A 106.3(6) . . ?
 F22A C31 C30 110.4(11) . . ?
 F24A C31 C30 114.9(5) . . ?
 F24A C31 F22A 104.9(9) . . ?
 C25 C32 H32 118.9 . . ?
 C30 C32 C25 122.26(15) . . ?
 C30 C32 H32 118.9 . . ?
 C1 B1 C9 103.33(12) . . ?
 C1 B1 C25 112.78(12) . . ?
 C9 B1 C25 113.42(12) . . ?
 C17 B1 C1 113.45(12) . . ?
 C17 B1 C9 110.68(12) . . ?
 C17 B1 C25 103.50(12) . . ?
 C1B N1B H1B 122.4(14) . . ?
 C5B N1B H1B 113.9(14) . . ?
 C5B N1B C1B 122.90(16) . . ?
 C11B N2B C7B 118.66(19) . . ?
 N1B C1B H1BA 119.9 . . ?
 N1B C1B C2B 120.23(17) . . ?
 C2B C1B H1BA 119.9 . . ?
 C1B C2B H2B 120.7 . . ?
 C1B C2B C3B 118.62(17) . . ?
 C3B C2B H2B 120.7 . . ?
 C2B C3B H3B 120.1 . . ?
 C4B C3B C2B 119.78(18) . . ?
 C4B C3B H3B 120.1 . . ?
 C3B C4B H4B 120.0 . . ?
 C5B C4B C3B 120.09(17) . . ?
 C5B C4B H4B 120.0 . . ?
 N1B C5B C4B 118.36(17) . . ?
 N1B C5B C6B 117.55(17) . . ?
 C4B C5B C6B 124.03(16) . . ?
 C5B C6B H6BA 108.2 . . ?
 C5B C6B H6BB 108.2 . . ?
 H6BA C6B H6BB 107.4 . . ?
 C7B C6B C5B 116.23(16) . . ?
 C7B C6B H6BA 108.2 . . ?
 C7B C6B H6BB 108.2 . . ?
 N2B C7B C6B 116.69(17) . . ?
 N2B C7B C8B 122.3(2) . . ?
 C8B C7B C6B 121.0(2) . . ?
 C7B C8B H8B 120.9 . . ?
 C7B C8B C9B 118.1(3) . . ?
 C9B C8B H8B 120.9 . . ?
 C8B C9B H9B 120.1 . . ?
 C10B C9B C8B 119.7(2) . . ?
 C10B C9B H9B 120.1 . . ?
 C9B C10B H10B 120.5 . . ?
 C11B C10B C9B 118.9(3) . . ?
 C11B C10B H10B 120.5 . . ?
 N2B C11B C10B 122.3(2) . . ?
 N2B C11B H11B 118.9 . . ?
 C10B C11B H11B 118.9 . . ?

loop_
  _geom_torsion_atom_site_label_1
  _geom_torsion_atom_site_label_2
  _geom_torsion_atom_site_label_3
  _geom_torsion_atom_site_label_4
  _geom_torsion
  _geom_torsion_site_symmetry_1
  _geom_torsion_site_symmetry_2
  _geom_torsion_site_symmetry_3
  _geom_torsion_site_symmetry_4
  _geom_torsion_publ_flag
 C1 C2 C3 C4 179.80(17) . . . . ?
 C1 C2 C3 C5 -0.5(3) . . . . ?
 C2 C1 C8 C6 1.1(2) . . . . ?
 C2 C1 B1 C9 92.02(17) . . . . ?
 C2 C1 B1 C17 -148.09(14) . . . . ?
 C2 C1 B1 C25 -30.8(2) . . . . ?
 C2 C3 C4 F1 70.4(2) . . . . ?
 C2 C3 C4 F2 -170.05(18) . . . . ?
 C2 C3 C4 F3 -48.7(3) . . . . ?
 C2 C3 C5 C6 0.7(3) . . . . ?
 C3 C5 C6 C7 177.63(18) . . . . ?
 C3 C5 C6 C8 0.0(3) . . . . ?
 C4 C3 C5 C6 -179.62(18) . . . . ?
 C5 C3 C4 F1 -109.3(2) . . . . ?
 C5 C3 C4 F2 10.3(3) . . . . ?
 C5 C3 C4 F3 131.7(2) . . . . ?
 C5 C6 C7 F4 38.8(5) . . . . ?
 C5 C6 C7 F5 -87.3(5) . . . . ?
 C5 C6 C7 F6 154.8(3) . . . . ?
 C5 C6 C7 F4A 133.6(7) . . . . ?
 C5 C6 C7 F5A 9.7(5) . . . . ?
 C5 C6 C7 F6A -103.5(5) . . . . ?
 C5 C6 C8 C1 -0.9(3) . . . . ?
 C7 C6 C8 C1 -178.59(16) . . . . ?
 C8 C1 C2 C3 -0.4(2) . . . . ?
 C8 C1 B1 C9 -79.69(17) . . . . ?
 C8 C1 B1 C17 40.21(19) . . . . ?
 C8 C1 B1 C25 157.47(14) . . . . ?
 C8 C6 C7 F4 -143.5(4) . . . . ?
 C8 C6 C7 F5 90.4(5) . . . . ?
 C8 C6 C7 F6 -27.5(3) . . . . ?
 C8 C6 C7 F4A -48.7(7) . . . . ?
 C8 C6 C7 F5A -172.6(5) . . . . ?
 C8 C6 C7 F6A 74.2(5) . . . . ?
 C9 C10 C11 C12 179.03(14) . . . . ?
 C9 C10 C11 C13 -0.4(2) . . . . ?
 C10 C9 C16 C14 -1.4(2) . . . . ?
 C10 C9 B1 C1 -85.35(17) . . . . ?
 C10 C9 B1 C17 152.87(14) . . . . ?
 C10 C9 B1 C25 37.1(2) . . . . ?
 C10 C11 C12 F7 54.84(19) . . . . ?
 C10 C11 C12 F8 174.89(14) . . . . ?
 C10 C11 C12 F9 -63.0(2) . . . . ?
 C10 C11 C13 C14 -1.4(2) . . . . ?
 C11 C13 C14 C15 -177.35(15) . . . . ?
 C11 C13 C14 C16 1.9(2) . . . . ?
 C12 C11 C13 C14 179.10(14) . . . . ?
 C13 C11 C12 F7 -125.68(16) . . . . ?
 C13 C11 C12 F8 -5.6(2) . . . . ?
 C13 C11 C12 F9 116.48(17) . . . . ?
 C13 C14 C15 F10 125.5(3) . . . . ?
 C13 C14 C15 F11 2.0(5) . . . . ?
 C13 C14 C15 F12 -122.3(4) . . . . ?
 C13 C14 C15 F12A -18.4(4) . . . . ?
 C13 C14 C15 F11A 95.1(5) . . . . ?
 C13 C14 C15 F10A -135.6(6) . . . . ?
 C13 C14 C16 C9 -0.5(2) . . . . ?
 C15 C14 C16 C9 178.78(15) . . . . ?
 C16 C9 C10 C11 1.8(2) . . . . ?
 C16 C9 B1 C1 87.61(16) . . . . ?
 C16 C9 B1 C17 -34.16(19) . . . . ?
 C16 C9 B1 C25 -149.97(14) . . . . ?
 C16 C14 C15 F10 -53.8(3) . . . . ?
 C16 C14 C15 F11 -177.2(5) . . . . ?
 C16 C14 C15 F12 58.5(5) . . . . ?
 C16 C14 C15 F12A 162.4(4) . . . . ?
 C16 C14 C15 F11A -84.2(5) . . . . ?
 C16 C14 C15 F10A 45.1(6) . . . . ?
 C17 C18 C19 C20 178.65(14) . . . . ?
 C17 C18 C19 C21 -0.7(2) . . . . ?
 C18 C17 C24 C22 1.6(2) . . . . ?
 C18 C17 B1 C1 -158.97(13) . . . . ?
 C18 C17 B1 C9 -43.35(18) . . . . ?
 C18 C17 B1 C25 78.48(16) . . . . ?
 C18 C19 C20 F13 64.4(2) . . . . ?
 C18 C19 C20 F14 -175.05(17) . . . . ?
 C18 C19 C20 F15 -53.2(2) . . . . ?
 C18 C19 C21 C22 1.3(2) . . . . ?
 C19 C21 C22 C23 177.39(15) . . . . ?
 C19 C21 C22 C24 -0.5(2) . . . . ?
 C20 C19 C21 C22 -178.04(15) . . . . ?
 C21 C19 C20 F13 -116.32(18) . . . . ?
 C21 C19 C20 F14 4.3(2) . . . . ?
 C21 C19 C20 F15 126.14(17) . . . . ?
 C21 C22 C23 F16 155.4(5) . . . . ?
 C21 C22 C23 F17 30.7(5) . . . . ?
 C21 C22 C23 F18 -87.9(4) . . . . ?
 C21 C22 C23 F18A -102.9(6) . . . . ?
 C21 C22 C23 F17A 16.4(6) . . . . ?
 C21 C22 C23 F16A 135.6(8) . . . . ?
 C21 C22 C24 C17 -1.0(2) . . . . ?
 C23 C22 C24 C17 -178.86(15) . . . . ?
 C24 C17 C18 C19 -0.7(2) . . . . ?
 C24 C17 B1 C1 27.0(2) . . . . ?
 C24 C17 B1 C9 142.62(14) . . . . ?
 C24 C17 B1 C25 -95.55(16) . . . . ?
 C24 C22 C23 F16 -26.7(6) . . . . ?
 C24 C22 C23 F17 -151.4(4) . . . . ?
 C24 C22 C23 F18 90.0(4) . . . . ?
 C24 C22 C23 F18A 75.0(6) . . . . ?
 C24 C22 C23 F17A -165.6(5) . . . . ?
 C24 C22 C23 F16A -46.4(8) . . . . ?
 C25 C26 C27 C28 -178.36(15) . . . . ?
 C25 C26 C27 C29 0.3(2) . . . . ?
 C26 C25 C32 C30 -1.0(2) . . . . ?
 C26 C25 B1 C1 147.73(14) . . . . ?
 C26 C25 B1 C9 30.7(2) . . . . ?
 C26 C25 B1 C17 -89.27(16) . . . . ?
 C26 C27 C28 F19 -43.5(3) . . . . ?
 C26 C27 C28 F20 75.8(5) . . . . ?
 C26 C27 C28 F21 -158.7(3) . . . . ?
 C26 C27 C28 F21A 173.1(7) . . . . ?
 C26 C27 C28 F20A 61.2(7) . . . . ?
 C26 C27 C28 F19A -62.6(7) . . . . ?
 C26 C27 C29 C30 -0.4(2) . . . . ?
 C27 C29 C30 C31 -178.46(15) . . . . ?
 C27 C29 C30 C32 -0.1(2) . . . . ?
 C28 C27 C29 C30 178.19(15) . . . . ?
 C29 C27 C28 F19 137.8(3) . . . . ?
 C29 C27 C28 F20 -102.9(5) . . . . ?
 C29 C27 C28 F21 22.6(3) . . . . ?
 C29 C27 C28 F21A -5.6(8) . . . . ?
 C29 C27 C28 F20A -117.5(7) . . . . ?
 C29 C27 C28 F19A 118.8(7) . . . . ?
 C29 C30 C31 F22 112.5(7) . . . . ?
 C29 C30 C31 F23 -9.8(4) . . . . ?
 C29 C30 C31 F24 -127.2(3) . . . . ?
 C29 C30 C31 F23A -21.9(5) . . . . ?
 C29 C30 C31 F22A 97.0(9) . . . . ?
 C29 C30 C31 F24A -144.6(7) . . . . ?
 C29 C30 C32 C25 0.9(2) . . . . ?
 C31 C30 C32 C25 179.25(15) . . . . ?
 C32 C25 C26 C27 0.4(2) . . . . ?
 C32 C25 B1 C1 -40.46(19) . . . . ?
 C32 C25 B1 C9 -157.48(14) . . . . ?
 C32 C25 B1 C17 82.54(16) . . . . ?
 C32 C30 C31 F22 -65.9(7) . . . . ?
 C32 C30 C31 F23 171.8(4) . . . . ?
 C32 C30 C31 F24 54.5(3) . . . . ?
 C32 C30 C31 F23A 159.7(5) . . . . ?
 C32 C30 C31 F22A -81.4(9) . . . . ?
 C32 C30 C31 F24A 37.0(7) . . . . ?
 B1 C1 C2 C3 -172.44(15) . . . . ?
 B1 C1 C8 C6 173.35(15) . . . . ?
 B1 C9 C10 C11 175.13(14) . . . . ?
 B1 C9 C16 C14 -174.82(14) . . . . ?
 B1 C17 C18 C19 -175.22(14) . . . . ?
 B1 C17 C24 C22 175.82(14) . . . . ?
 B1 C25 C26 C27 172.63(14) . . . . ?
 B1 C25 C32 C30 -173.37(14) . . . . ?
 N1B C1B C2B C3B -1.7(3) . . . . ?
 N1B C5B C6B C7B -34.1(2) . . . . ?
 N2B C7B C8B C9B 0.9(4) . . . . ?
 C1B N1B C5B C4B -0.1(3) . . . . ?
 C1B N1B C5B C6B -177.48(16) . . . . ?
 C1B C2B C3B C4B 0.8(3) . . . . ?
 C2B C3B C4B C5B 0.4(3) . . . . ?
 C3B C4B C5B N1B -0.8(3) . . . . ?
 C3B C4B C5B C6B 176.40(17) . . . . ?
 C4B C5B C6B C7B 148.67(18) . . . . ?
 C5B N1B C1B C2B 1.4(3) . . . . ?
 C5B C6B C7B N2B 43.7(2) . . . . ?
 C5B C6B C7B C8B -138.0(2) . . . . ?
 C6B C7B C8B C9B -177.3(2) . . . . ?
 C7B N2B C11B C10B -0.6(4) . . . . ?
 C7B C8B C9B C10B -0.3(5) . . . . ?
 C8B C9B C10B C11B -0.7(5) . . . . ?
 C9B C10B C11B N2B 1.2(4) . . . . ?
 C11B N2B C7B C6B 177.75(19) . . . . ?
 C11B N2B C7B C8B -0.5(3) . . . . ?

_smtbx_masks_special_details       ?
loop_
  _smtbx_masks_void_nr
  _smtbx_masks_void_average_x
  _smtbx_masks_void_average_y
  _smtbx_masks_void_average_z
  _smtbx_masks_void_volume
  _smtbx_masks_void_count_electrons
  _smtbx_masks_void_content
 1 0.500 -0.777 -0.607 919.0 304.2 ?

_smtbx_masks_void_probe_radius     1.2
_smtbx_masks_void_truncation_radius  1.2
_shelx_res_file
;
TITL c231122_1_1_a.res in P2(1)/c
    c231122_1_1.res
    created by SHELXL-2018/3 at 10:15:34 on 25-Nov-2022
REM Old TITL c231122_1_1 in P2(1)/c
REM SHELXT solution in P2(1)/c
REM R1 0.266, Rweak 0.026, Alpha 0.045, Orientation as input
REM Formula found by SHELXT: C42 B4 N3 F26
CELL 1.54184 22.5581 13.0643 16.5185 90 90.29 90
ZERR 4 0.0002 0.0001 0.0001 0 0.001 0
LATT 1
SYMM -X,0.5+Y,0.5-Z
SFAC C H B F N
UNIT 172 92 4 96 8
DFIX 0.93 0.01 N1B H1B
SADI F10 F11 F11 F12 F12 F10 F10A F11A F11A F12A F12A F10A
RIGU C14 F10 F11 F12 C15 F12A F11A F10A
SADI F16 F17 F17 F18 F18 F16 F16A F17A F17A F18A F18A F16A
SADI F12A C15 F11 C15 F10 C15 F11A C15 F12 C15 F10A C15
RIGU C22 F16 F17 F18 C23 F18A F17A F16A
RIGU C30 F22 F23 F24 C31 F23A F22A F24A
SADI F22 F23 F23 F24 F24 F22 F22A F23A F23A F24A F24A F22A
SADI F17 C23 F16A C23 F17A C23 F18 C23 F16 C23 F18A C23
SADI F4 F5 F5 F6 F6 F4 F4A F5A F5A F6A F6A F4A
SADI F19 F20 F20 F21 F21 F19 F19A F20A F20A F21A F21A F19A
SADI F23A C31 F23 C31 F22 C31 F22A C31 F24 C31 F24A C31
RIGU C6 F4 F5 F6 C7 F4A F5A F6A
SADI F4 C7 F5A C7 F4A C7 F5 C7 F6A C7 F6 C7
RIGU F19 F20 F21 C28 F21A F20A F19A C27
SADI F21A C28 F20 C28 F19 C28 F20A C28 F21 C28 F19A C28
SIMU F16 F17 F18 C23 F18A F17A F16A F22 F23 F24 C31 F23A F22A F24A F19 F20 =
 F21 C28 F21A F20A F19A F10 F11 F12 C15 F12A F11A F10A F4 F5 F6 C7 F4A F5A =
 F6A F13 F14 F15 C20 F1 F2 F3 C4 F7 F8 F9 C12

L.S. 8
PLAN  20
SIZE 0.187 0.223 0.304
TEMP -173.15(10)
CONF
BOND $H
list 4
MORE -1
ABIN
fmap 2
acta
REM <olex2.extras>
REM <HklSrc "%.\\c231122_1_1.hkl">
REM </olex2.extras>

WGHT    0.051600    3.428900
FVAR       0.27775   0.58058
F1    4    0.576788    0.606170    0.306859    11.00000    0.05622    0.07074 =
         0.09916    0.00430   -0.03486   -0.02326
F2    4    0.575148    0.763348    0.272133    11.00000    0.05783    0.06409 =
         0.08611   -0.01143   -0.03951    0.02676
F3    4    0.637071    0.661042    0.218302    11.00000    0.05610    0.10423 =
         0.04961   -0.02031   -0.02347    0.01830
PART 1
F4    4    0.634152    0.935654    0.527376    21.00000    0.04777    0.08426 =
         0.10866   -0.05825   -0.01565    0.03406
F5    4    0.716570    0.988030    0.475822    21.00000    0.15963    0.02368 =
         0.07768    0.00509    0.01383   -0.00364
F6    4    0.716472    0.898964    0.582439    21.00000    0.05777    0.03725 =
         0.04874   -0.01633   -0.01082    0.00912
PART 0
F7    4    0.848570    0.670870    0.124597    11.00000    0.04453    0.04845 =
         0.02479    0.00040   -0.00573    0.01006
F8    4    0.937562    0.729191    0.121789    11.00000    0.06539    0.04014 =
         0.02821    0.00043    0.01657   -0.01531
F9    4    0.921332    0.569694    0.145740    11.00000    0.05508    0.02664 =
         0.03232   -0.00322    0.00374    0.01192
PART 1
F10   4    0.926710    0.929875    0.447708    21.00000    0.06483    0.03161 =
         0.09005   -0.02818   -0.01458   -0.00018
F11   4    0.996853    0.916340    0.359938    21.00000    0.13682    0.07114 =
         0.03816    0.00555    0.00111   -0.07713
F12   4    0.996918    0.825707    0.467004    21.00000    0.03801    0.05262 =
         0.04286   -0.00643   -0.01232   -0.00767
PART 0
F13   4    1.008169    0.566090    0.612484    11.00000    0.02655    0.04664 =
         0.14190    0.01555   -0.00886   -0.00209
F14   4    0.983294    0.471867    0.710995    11.00000    0.05870    0.15387 =
         0.03082    0.00699   -0.01022    0.05170
F15   4    0.983942    0.413503    0.590948    11.00000    0.04305    0.04799 =
         0.07322   -0.02489   -0.01538    0.02097
PART 1
F16   4    0.724012    0.634216    0.730097    21.00000    0.08068    0.13337 =
         0.04599    0.02785    0.03315    0.07101
F17   4    0.793540    0.600784    0.812269    21.00000    0.06222    0.12875 =
         0.03789   -0.04771    0.02185   -0.04762
F18   4    0.743756    0.481759    0.759441    21.00000    0.06860    0.04216 =
         0.07562    0.01301    0.03813   -0.00695
F19   4    0.905959    0.294935    0.259705    21.00000    0.06201    0.03714 =
         0.04898   -0.00220    0.02644    0.00906
F20   4    0.921577    0.218796    0.371447    21.00000    0.05359    0.06474 =
         0.03293   -0.00777   -0.00596    0.03113
F21   4    0.861350    0.156617    0.284327    21.00000    0.05490    0.03623 =
         0.06741   -0.03230   -0.00342    0.00456
F22   4    0.665352    0.259799    0.510991    21.00000    0.05889    0.12747 =
         0.03776    0.00573    0.00606   -0.05419
F23   4    0.667744    0.168124    0.405722    21.00000    0.04905    0.02180 =
         0.10957    0.00255    0.00744   -0.01085
F24   4    0.628771    0.314812    0.400724    21.00000    0.02696    0.05150 =
         0.06425    0.01491   -0.00636   -0.00715
PART 0
C1    1    0.745429    0.656325    0.425723    11.00000    0.02312    0.02082 =
         0.02530    0.00224    0.00210   -0.00157
C2    1    0.702330    0.640053    0.366045    11.00000    0.02551    0.02382 =
         0.03098    0.00072   -0.00061   -0.00008
AFIX  43
H2    2    0.704773    0.580357    0.333391    11.00000   -1.20000
AFIX   0
C3    1    0.655890    0.708456    0.352830    11.00000    0.02406    0.03120 =
         0.03895    0.00270   -0.00264    0.00072
C4    1    0.611872    0.685785    0.287877    11.00000    0.03336    0.04453 =
         0.05503   -0.00273   -0.01407    0.00803
C5    1    0.650136    0.796268    0.399382    11.00000    0.02737    0.02844 =
         0.04529    0.00260    0.00012    0.00623
AFIX  43
H5    2    0.618238    0.842569    0.390848    11.00000   -1.20000
AFIX   0
C6    1    0.692387    0.814063    0.458574    11.00000    0.03089    0.02347 =
         0.03817   -0.00076    0.00299    0.00333
C7    1    0.689441    0.909638    0.508130    11.00000    0.04897    0.03131 =
         0.05182   -0.00886   -0.00325    0.01206
C8    1    0.739241    0.746343    0.471325    11.00000    0.02722    0.02289 =
         0.02991   -0.00013    0.00051    0.00020
AFIX  43
H8    2    0.767810    0.761523    0.512036    11.00000   -1.20000
AFIX   0
C9    1    0.853904    0.644406    0.380343    11.00000    0.02173    0.01908 =
         0.02419    0.00138   -0.00190    0.00149
C10   1    0.859280    0.629598    0.296850    11.00000    0.02461    0.01945 =
         0.02505    0.00009   -0.00177    0.00024
AFIX  43
H10   2    0.835387    0.579065    0.271276    11.00000   -1.20000
AFIX   0
C11   1    0.898506    0.686460    0.249849    11.00000    0.02605    0.02003 =
         0.02370    0.00242    0.00079    0.00347
C12   1    0.902239    0.664707    0.161259    11.00000    0.03422    0.02139 =
         0.02915    0.00190    0.00368    0.00151
C13   1    0.933913    0.761449    0.284542    11.00000    0.02469    0.02259 =
         0.02870    0.00645    0.00076   -0.00039
AFIX  43
H13   2    0.961324    0.799256    0.252916    11.00000   -1.20000
AFIX   0
C14   1    0.928107    0.779532    0.366613    11.00000    0.02690    0.01961 =
         0.02902    0.00252   -0.00389   -0.00226
C15   1    0.963359    0.862773    0.406549    11.00000    0.04098    0.03038 =
         0.03665    0.00168   -0.00483   -0.01271
C16   1    0.889231    0.722235    0.413475    11.00000    0.02701    0.02030 =
         0.02275    0.00128   -0.00194    0.00028
AFIX  43
H16   2    0.886544    0.736325    0.469759    11.00000   -1.20000
AFIX   0
C17   1    0.827598    0.573334    0.528849    11.00000    0.02636    0.01549 =
         0.02280   -0.00085    0.00111   -0.00178
C18   1    0.886287    0.544754    0.545213    11.00000    0.02615    0.01789 =
         0.02150    0.00025    0.00135   -0.00005
AFIX  43
H18   2    0.912987    0.537350    0.501310    11.00000   -1.20000
AFIX   0
C19   1    0.906938    0.526769    0.623691    11.00000    0.03001    0.01950 =
         0.02361    0.00015   -0.00259   -0.00009
C20   1    0.970096    0.494205    0.635349    11.00000    0.03408    0.03163 =
         0.02644   -0.00187   -0.00578    0.00472
C21   1    0.869634    0.537734    0.689637    11.00000    0.03575    0.01888 =
         0.02123    0.00047   -0.00203   -0.00175
AFIX  43
H21   2    0.883745    0.526899    0.743239    11.00000   -1.20000
AFIX   0
C22   1    0.811186    0.564956    0.675017    11.00000    0.03479    0.01800 =
         0.02389   -0.00196    0.00452   -0.00164
C23   1    0.768974    0.573123    0.744351    11.00000    0.03995    0.03575 =
         0.02690   -0.00194    0.00664   -0.00034
C24   1    0.790387    0.581682    0.596291    11.00000    0.02602    0.01839 =
         0.02518   -0.00026    0.00232   -0.00009
AFIX  43
H24   2    0.749912    0.599197    0.588229    11.00000   -1.20000
AFIX   0
C25   1    0.793201    0.466088    0.406827    11.00000    0.02402    0.02228 =
         0.02019    0.00113   -0.00245   -0.00040
C26   1    0.837476    0.405316    0.371675    11.00000    0.02449    0.02345 =
         0.02324   -0.00169   -0.00278    0.00016
AFIX  43
H26   2    0.874274    0.435964    0.357973    11.00000   -1.20000
AFIX   0
C27   1    0.829096    0.301127    0.356213    11.00000    0.03129    0.02455 =
         0.02592   -0.00423   -0.00559    0.00335
C28   1    0.879308    0.241208    0.320589    11.00000    0.03903    0.02964 =
         0.03895   -0.01262   -0.00379    0.00534
C29   1    0.775973    0.252934    0.374818    11.00000    0.03723    0.02023 =
         0.03025   -0.00169   -0.00831   -0.00151
AFIX  43
H29   2    0.770172    0.182220    0.363963    11.00000   -1.20000
AFIX   0
C30   1    0.731793    0.311470    0.409707    11.00000    0.03093    0.02479 =
         0.02841    0.00363   -0.00545   -0.00526
C31   1    0.674054    0.263137    0.433052    11.00000    0.03569    0.03034 =
         0.04122    0.00422   -0.00341   -0.00950
C32   1    0.740230    0.415087    0.425840    11.00000    0.02626    0.02291 =
         0.02547    0.00174   -0.00003   -0.00040
AFIX  43
H32   2    0.709102    0.452580    0.450550    11.00000   -1.20000
AFIX   0
B1    3    0.804550    0.584705    0.435250    11.00000    0.02208    0.01971 =
         0.02269   -0.00057    0.00019   -0.00067

N1B   5    0.218744    0.746202    0.364617    11.00000    0.03506    0.02439 =
         0.03529    0.00119   -0.00064   -0.00150
H1B   2    0.252634    0.710311    0.343437    11.00000   -1.20000
N2B   5    0.323749    0.730445    0.297796    11.00000    0.03721    0.04582 =
         0.04327   -0.00229    0.00135   -0.00245
C1B   1    0.175855    0.698637    0.406722    11.00000    0.03862    0.02555 =
         0.03461    0.00418   -0.00265   -0.00410
AFIX  43
H1BA  2    0.175128    0.626014    0.409472    11.00000   -1.20000
AFIX   0
C2B   1    0.133422    0.754392    0.445464    11.00000    0.03573    0.03369 =
         0.03226    0.00119   -0.00256   -0.00534
AFIX  43
H2B   2    0.102427    0.721319    0.474091    11.00000   -1.20000
AFIX   0
C3B   1    0.136500    0.860685    0.442166    11.00000    0.03363    0.03419 =
         0.04359   -0.00560   -0.00498    0.00059
AFIX  43
H3B   2    0.107741    0.901086    0.469245    11.00000   -1.20000
AFIX   0
C4B   1    0.181521    0.907268    0.399377    11.00000    0.03702    0.02347 =
         0.04772    0.00116   -0.00797   -0.00137
AFIX  43
H4B   2    0.183892    0.979823    0.397340    11.00000   -1.20000
AFIX   0
C5B   1    0.223018    0.848600    0.359624    11.00000    0.03442    0.02510 =
         0.03450    0.00367   -0.00862   -0.00441
C6B   1    0.271850    0.892263    0.307367    11.00000    0.04577    0.03300 =
         0.03333    0.00449   -0.00621   -0.00896
AFIX  23
H6BA  2    0.256558    0.898417    0.251296    11.00000   -1.20000
H6BB  2    0.280913    0.962254    0.326784    11.00000   -1.20000
AFIX   0
C7B   1    0.328580    0.832663    0.305147    11.00000    0.03729    0.04686 =
         0.03146    0.00574   -0.00226   -0.00828
C8B   1    0.382772    0.881495    0.308336    11.00000    0.04387    0.05945 =
         0.07007    0.00509   -0.00227   -0.01510
AFIX  43
H8B   2    0.385217    0.953693    0.314347    11.00000   -1.20000
AFIX   0
C9B   1    0.433364    0.822465    0.302544    11.00000    0.03728    0.08115 =
         0.10919   -0.00230   -0.00032   -0.01243
AFIX  43
H9B   2    0.471336    0.853859    0.304299    11.00000   -1.20000
AFIX   0
C10B  1    0.428546    0.718048    0.294225    11.00000    0.03650    0.08159 =
         0.07996   -0.00851   -0.00086    0.00406
AFIX  43
H10B  2    0.462999    0.676693    0.289547    11.00000   -1.20000
AFIX   0
C11B  1    0.373279    0.674626    0.292793    11.00000    0.04198    0.05685 =
         0.05380   -0.00638    0.00171    0.00367
AFIX  43
H11B  2    0.370028    0.602368    0.288083    11.00000   -1.20000
AFIX   0

PART 2
F21A  4    0.866127    0.139941    0.318053   -21.00000    0.06476    0.03550 =
         0.24162   -0.05602    0.04330   -0.00431
F20A  4    0.926151    0.241884    0.369651   -21.00000    0.03593    0.06186 =
         0.06897   -0.02582   -0.01434    0.02089
F19A  4    0.895666    0.269313    0.251742   -21.00000    0.10793    0.16636 =
         0.02545    0.00619    0.01185    0.09343
F4A   4    0.696433    0.892691    0.583896   -21.00000    0.18791    0.05212 =
         0.03930   -0.01207    0.01178    0.04156
F5A   4    0.638262    0.961786    0.496285   -21.00000    0.06666    0.03938 =
         0.11614   -0.02871   -0.00920    0.02711
F6A   4    0.729919    0.977927    0.483560   -21.00000    0.06453    0.03418 =
         0.07905   -0.02477   -0.01280   -0.01030
F23A  4    0.662646    0.177580    0.393998   -21.00000    0.08368    0.07284 =
         0.03944   -0.01699    0.00540   -0.05429
F22A  4    0.674412    0.239157    0.511168   -21.00000    0.06348    0.15894 =
         0.03477    0.01671   -0.00081   -0.05592
F24A  4    0.626880    0.322218    0.423269   -21.00000    0.03331    0.04326 =
         0.23697    0.03880    0.02480   -0.00318
F18A  4    0.733641    0.495817    0.750139   -21.00000    0.07274    0.12335 =
         0.05132   -0.03898    0.03504   -0.06618
F17A  4    0.796397    0.578600    0.815259   -21.00000    0.06677    0.12510 =
         0.02033    0.00905    0.00712    0.01717
F16A  4    0.736025    0.654573    0.739974   -21.00000    0.15382    0.07477 =
         0.06979    0.01862    0.06891    0.07115
F12A  4    1.010288    0.888228    0.357159   -21.00000    0.04833    0.05152 =
         0.03756    0.00534   -0.00179   -0.03542
F11A  4    0.933425    0.947847    0.411432   -21.00000    0.06581    0.02969 =
         0.10782   -0.02409   -0.02023   -0.00210
F10A  4    0.987793    0.838206    0.475604   -21.00000    0.07228    0.05706 =
         0.02029    0.00407   -0.00441   -0.03912
HKLF 4


REM  c231122_1_1_a.res in P2(1)/c
REM wR2 = 0.1250, GooF = S = 1.040, Restrained GooF = 1.045 for all data
REM R1 = 0.0479 for 9330 Fo > 4sig(Fo) and 0.0528 for all 10464 data
REM 770 parameters refined using 844 restraints

END

WGHT      0.0516      3.4384

REM Highest difference peak  0.395,  deepest hole -0.307,  1-sigma level  0.048
Q1    1   0.3975  0.8625  0.2665  11.00000  0.05    0.39
Q2    1   0.7783  0.4985  0.8002  11.00000  0.05    0.39
Q3    1   0.4292  0.7820  0.2598  11.00000  0.05    0.36
Q4    1   0.2733  0.6974  0.3392  11.00000  0.05    0.34
Q5    1   0.6119  0.5916  0.2549  11.00000  0.05    0.32
Q6    1   0.7726  0.6751  0.7812  11.00000  0.05    0.31
Q7    1   0.2173  0.8750  0.4018  11.00000  0.05    0.29
Q8    1   0.7737  0.6212  0.4288  11.00000  0.05    0.29
Q9    1   0.9700  0.4195  0.6877  11.00000  0.05    0.27
Q10   1   0.8955  0.5287  0.5886  11.00000  0.05    0.27
Q11   1   0.7079  0.5570  0.7213  11.00000  0.05    0.26
Q12   1   0.9653  0.3934  0.6348  11.00000  0.05    0.25
Q13   1   0.6369  0.3259  0.4965  11.00000  0.05    0.25
Q14   1   0.8288  0.6159  0.4056  11.00000  0.05    0.25
Q15   1   0.9330  0.5048  0.6285  11.00000  0.05    0.24
Q16   1   0.8905  0.1542  0.3705  11.00000  0.05    0.24
Q17   1   0.8506  0.2764  0.3359  11.00000  0.05    0.24
Q18   1   0.6792  0.1767  0.4740  11.00000  0.05    0.24
Q19   1   0.5570  0.6976  0.3061  11.00000  0.05    0.23
Q20   1   1.0038  0.5258  0.5836  11.00000  0.05    0.22
;
_shelx_res_checksum                11133
_shelx_hkl_file
;
   0   0  -2    4.87    0.44
   0   0  -3    0.81    0.31
   0   0  -3    1.18    0.45
   0   0  -4 2175.20  107.94
   0   0  -4 2305.49  108.13
   0   0  -5    0.22    0.43
   0   0  -5    0.64    0.58
   0   0  -6  640.59   33.21
   0   0  -6  652.82   32.65
   0   0  -6  706.62   32.96
   0   0  -7    1.90    1.48
   0   0  -7   -0.13    0.58
   0   0  -7    0.41    0.85
   0   0  -8 1385.39   68.58
   0   0  -9    1.55    1.69
   0   0  -9    0.38    0.52
   0   0 -10  316.69   16.96
   0   0 -10  307.14   15.38
   0   0 -11    1.77    1.87
   0   0 -11    0.57    1.15
   0   0 -11    2.42    1.06
   0   0  11    0.36    2.50
   0   0 -11    0.85    0.56
   0   0 -11    1.54    0.97
   0   0 -11    1.70    1.16
   0   0 -11    1.77    0.88
   0   0 -12  251.11   12.39
   0   0 -12  254.00   12.82
   0   0 -12  229.68   14.15
   0   0 -12  244.56   12.66
   0   0  12  212.78   14.67
   0   0 -12  231.01   12.64
   0   0 -12  252.72   12.66
   0   0 -12  234.03   12.76
   0   0 -13    0.14    1.25
   0   0 -13    1.46    1.95
   0   0 -13    1.68    1.03
   0   0  13    2.89    3.27
   0   0 -13    1.10    1.35
   0   0 -13   -0.71    1.02
   0   0 -13    0.68    1.23
   0   0 -13    0.99    1.09
   0   0 -14   63.64    4.36
   0   0 -14   70.53    4.46
   0   0 -14   67.04    5.88
   0   0  14   63.33    6.90
   0   0 -14   61.68    4.40
   0   0 -14   68.06    4.24
   0   0 -14   70.13    4.28
   0   0 -15    1.13    1.33
   0   0 -15   -0.40    2.13
   0   0  15    1.14    3.19
   0   0 -15   -0.90    1.33
   0   0 -15    1.71    1.17
   0   0 -15    1.16    1.27
   0   0 -16   34.93    4.21
   0   0 -16   38.18    3.07
   0   0 -16   40.08    3.06
   0   0  16   43.07    5.60
   0   0 -16   44.51    3.34
   0   0 -16   34.20    2.84
   0   0 -16   39.21    3.18
   0   0 -17    0.48    1.18
   0   0 -17    0.25    1.13
   0   0 -17   -0.57    1.05
   0   0 -17    1.06    1.31
   0   0 -17    0.28    1.34
   0   0 -18  257.03   13.55
   0   0 -18  256.36   13.59
   0   0 -18  272.93   13.76
   0   0 -18  269.19   13.69
   0   0 -19    0.58    0.86
   0   0 -19   -0.60    0.89
   0   0 -19   -0.86    1.06
   0   0 -19   -0.27    0.97
   0   0 -20    0.37    0.61
   0   0 -20   -0.25    0.75
   0   0 -20   -0.60    0.82
   0   0 -21   -0.13    0.41
   0  -1  -1   22.85    1.36
   0  -1  -1   24.97    1.38
   0   1  -1   24.36    1.34
   0  -1  -2    5.11    0.55
   0  -1   2    4.08    0.45
   0   1   2    5.15    0.82
   0   1  -2    5.55    0.53
   0   1   3  228.25   11.67
   0  -1  -3  249.84   11.82
   0  -1   3  235.31   11.68
   0   1  -3  244.00   11.86
   0  -1   4  500.05   25.09
   0   1  -4  552.56   25.40
   0  -1  -5  627.84   29.41
   0  -1   5  567.80   28.64
   0   1  -5  638.33   29.11
   0  -1  -6 3702.17  175.09
   0   1  -6 3753.26  174.73
   0   1  -6 3478.13  174.34
   0  -1  -7 1117.20   51.50
   0   1  -7  996.27   50.53
   0   1  -7 1064.80   51.00
   0  -1  -8   26.97    2.93
   0  -1  -8   27.14    1.73
   0   1  -8   29.19    1.87
   0   1  -8   26.56    2.28
   0   1   9   32.99    3.80
   0  -1  -9   31.39    1.99
   0   1  -9   29.16    2.67
   0  -1 -10    3.32    0.75
   0   1  10    1.81    2.47
   0  -1 -11    7.23    1.33
   0  -1 -11   11.87    2.44
   0   1 -11    7.09    1.30
   0   1 -11    3.62    1.25
   0  -1 -11    3.82    0.90
   0  -1 -11    7.42    1.14
   0  -1 -11    8.70    1.26
   0   1 -11   11.35    1.52
   0   1 -11    8.99    1.31
   0  -1 -11    8.35    1.40
   0   1 -11    9.19    1.47
   0   1  11    3.53    2.43
   0  -1 -11    4.76    0.87
   0  -1 -11    5.90    1.15
   0  -1 -12  120.84    6.50
   0  -1 -12  112.23    7.89
   0   1 -12  115.82    6.47
   0  -1 -12  113.27    6.39
   0   1 -12  122.63    6.26
   0   1 -12  124.60    6.57
   0  -1 -12  105.86    6.08
   0   1 -12  117.03    6.39
   0   1 -12  110.41    6.33
   0  -1 -12  102.61    6.26
   0  -1 -12  115.42    6.36
   0   1 -12  118.90    6.46
   0  -1 -12  100.13    5.94
   0   1  12  102.93    8.33
   0  -1 -12  111.80    6.28
   0  -1 -13    4.97    1.43
   0   1 -13    2.83    1.32
   0  -1 -13    5.92    1.50
   0   1 -13    5.40    1.21
   0   1 -13    3.87    1.39
   0  -1 -13    4.88    2.32
   0  -1  13    6.01    3.48
   0   1  13   10.18    3.36
   0  -1 -13    2.82    1.02
   0   1 -13    4.43    1.20
   0   1 -13    4.94    1.40
   0   1 -13    4.68    1.48
   0  -1 -13    4.98    1.27
   0  -1 -14    4.15    1.33
   0   1 -14    4.05    1.49
   0   1 -14    4.85    1.23
   0   1 -14    4.42    1.47
   0  -1 -14    2.40    2.11
   0  -1 -14    4.78    1.47
   0  -1 -14    5.73    1.34
   0  -1 -14    4.32    1.26
   0   1 -14    3.63    1.31
   0   1 -14    4.92    1.48
   0   1 -14    2.13    1.52
   0   1  14    3.54    2.97
   0  -1  14    3.92    3.58
   0   1 -15    2.34    1.19
   0   1 -15    2.90    1.43
   0  -1 -15   10.25    2.74
   0   1 -15    1.46    1.40
   0   1 -15    3.28    1.40
   0  -1 -15    1.77    1.29
   0  -1 -15    5.98    1.73
   0  -1 -15    2.65    1.42
   0  -1 -15    5.24    1.31
   0   1 -15    0.14    1.42
   0  -1 -15    3.11    1.14
   0   1 -15    3.41    1.35
   0   1 -15    0.64    1.54
   0  -1  15    2.99    3.58
   0   1  15    2.63    3.42
   0   1 -15    4.07    1.22
   0   1 -16  144.04    7.71
   0   1 -16  136.80    7.67
   0   1 -16  140.55    7.32
   0  -1 -16  135.97    7.69
   0  -1 -16  127.07    7.52
   0  -1 -16  128.26    9.24
   0   1 -16  124.02    7.50
   0   1 -16  137.70    7.66
   0  -1 -16  133.57    7.49
   0   1 -16  132.83    7.51
   0  -1 -16  138.83    7.76
   0  -1 -16  140.47    7.85
   0   1 -16  142.52    7.83
   0   1  16  114.01    9.80
   0  -1  16  106.41   10.21
   0   1 -16  131.50    7.37
   0   1 -17    0.50    1.25
   0   1 -17    0.87    1.15
   0  -1 -17    0.64    1.21
   0  -1 -17    1.02    1.15
   0  -1 -17    0.84    1.38
   0  -1 -17    1.22    1.31
   0   1 -17   -0.42    1.28
   0   1 -17   -0.13    1.38
   0  -1 -17   -0.67    0.97
   0  -1 -18   46.66    3.03
   0  -1 -18   34.91    2.75
   0   1 -18   49.35    3.06
   0   1 -18   39.16    2.92
   0  -1 -18   42.05    3.02
   0   1 -18   40.46    3.10
   0  -1 -18   44.14    3.08
   0   1 -18   43.04    3.02
   0   1 -19   -0.08    0.93
   0  -1 -19    1.57    0.92
   0  -1 -19    0.27    0.80
   0   1 -19    1.27    0.91
   0  -1 -19    1.02    0.97
   0  -1 -19    0.46    0.94
   0   1 -19    1.03    1.04
   0   1 -19    1.69    1.00
   0   1 -20    1.30    0.70
   0  -1 -20    1.60    0.67
   0   1 -20    1.33    0.74
   0  -1 -20    0.45    0.83
   0   1 -20   -0.46    0.78
   0  -1 -20    0.58    0.77
   0   1 -21    5.47    0.61
   0  -2   0 2531.22  126.78
   0   2   0 2660.88  126.66
   0   2  -1   34.14    1.94
   0  -2  -1   30.41    2.00
   0  -2  -1   31.06    1.97
   0   2   1   36.59    1.87
   0  -2   1   30.75    1.87
   0   2   1   32.60    1.86
   0   2   2  527.23   24.50
   0  -2   2  475.04   24.23
   0  -2  -2  494.88   24.45
   0   2  -2  525.54   24.41
   0  -2   2  481.73   24.39
   0   2  -2  496.55   24.37
   0   2   2  493.86   24.27
   0   2  -3  433.66   22.30
   0   2  -3  464.91   22.27
   0  -2  -3  456.82   22.30
   0  -2   3  440.25   22.18
   0   2   3  466.54   22.58
   0  -2   3  442.43   21.96
   0   2   3  447.79   22.05
   0   2  -3  474.27   22.28
   0  -2  -4   33.89    2.48
   0   2   4   26.92    1.81
   0   2  -4   38.14    2.23
   0   2   4   32.85    2.64
   0  -2  -4   26.98    1.95
   0  -2   4   26.64    1.84
   0   2  -4   32.30    2.04
   0  -2  -5  443.48   21.66
   0   2  -5  427.98   21.40
   0   2   5  424.83   20.98
   0   2   5  405.78   21.66
   0  -2   5  416.22   20.97
   0   2  -5  441.68   21.30
   0  -2  -6   87.75    5.10
   0   2  -6   73.90    4.75
   0  -2   6   79.46    4.12
   0   2   6   70.98    5.19
   0   2  -6   75.46    4.54
   0   2  -7  236.97   13.15
   0  -2  -7  251.18   13.45
   0  -2  -7  253.24   12.37
   0   2   7  212.21   13.58
   0   2  -7  263.05   13.02
   0   2  -8  306.21   16.13
   0  -2  -8  336.75   16.49
   0  -2  -8  295.05   15.06
   0   2   8  296.29   16.49
   0   2  -8  308.89   15.80
   0   2  -9   46.96    3.93
   0  -2  -9   46.56    4.09
   0  -2  -9   47.72    2.74
   0   2   9   39.94    4.27
   0   2  -9   47.80    3.47
   0   2 -10   49.85    3.95
   0  -2 -10   47.40    4.07
   0   2 -10   33.00    3.05
   0   2  10   41.97    4.33
   0  -2 -10   32.22    2.26
   0   2 -11    9.72    1.31
   0   2 -11   10.42    1.62
   0   2 -11   16.04    1.62
   0   2 -11    7.93    2.17
   0  -2 -11    6.02    2.22
   0  -2 -11   16.15    1.63
   0  -2 -11   10.72    1.23
   0   2 -11   15.16    1.60
   0  -2 -11   11.90    1.34
   0   2 -11   11.28    1.83
   0   2 -11   14.10    1.44
   0   2 -11   13.64    1.47
   0  -2 -11   10.81    1.65
   0   2 -11   12.92    1.59
   0  -2 -11    9.80    1.25
   0   2  11    8.48    2.79
   0  -2 -11   10.81    1.12
   0  -2 -11   11.05    1.37
   0  -2 -11   10.78    1.24
   0   2 -12   84.04    4.91
   0  -2 -12   90.34    5.07
   0  -2 -12   76.69    4.68
   0   2 -12   79.05    4.91
   0   2 -12   91.20    5.16
   0  -2 -12   80.10    5.01
   0   2 -12   86.03    5.06
   0  -2 -12   78.08    6.36
   0   2 -12   83.43    6.25
   0   2 -12   79.00    4.91
   0  -2 -12   77.17    4.84
   0   2 -12   88.81    4.94
   0   2 -12   88.49    5.07
   0  -2 -12   85.01    5.17
   0   2  12   79.53    6.98
   0  -2 -12   85.21    4.93
   0   2 -13  189.65    9.99
   0   2 -13  185.25   10.24
   0  -2 -13  194.88   10.18
   0  -2 -13  180.32   11.80
   0   2 -13  191.83   10.10
   0   2 -13  169.70   11.51
   0   2 -13  191.51   10.20
   0  -2 -13  192.95   10.19
   0   2 -13  189.01   10.18
   0  -2 -13  190.17   10.13
   0  -2 -13  184.41   10.01
   0   2 -13  184.74   10.05
   0   2  13  162.94   11.99
   0  -2 -13  192.02   10.06
   0   2 -14   21.75    2.35
   0   2 -14   24.42    3.42
   0   2 -14   26.12    2.16
   0  -2 -14   18.95    2.18
   0  -2 -14   15.87    3.26
   0   2 -14   23.51    2.24
   0  -2 -14   27.29    2.33
   0   2 -14   21.63    2.20
   0  -2 -14   17.66    2.09
   0  -2 -14   21.75    2.02
   0   2 -14   16.15    2.16
   0   2 -14   24.80    2.25
   0   2 -14   20.81    2.39
   0  -2  14   31.64    5.14
   0   2  14   15.69    3.78
   0   2 -14   22.55    2.18
   0   2 -15   60.32    4.26
   0   2 -15   65.15    4.03
   0  -2 -15   61.94    4.11
   0   2 -15   66.60    4.21
   0  -2 -15   65.76    4.19
   0   2 -15   61.49    4.21
   0  -2 -15   59.48    5.70
   0   2 -15   63.67    4.36
   0   2 -15   58.38    4.03
   0   2 -15   69.83    4.32
   0  -2 -15   61.26    3.98
   0  -2 -15   57.92    4.04
   0   2  15   53.25    6.09
   0  -2  15   64.24    7.33
   0   2 -15   68.43    4.13
   0  -2 -16    4.40    2.28
   0   2 -16    5.49    1.49
   0   2 -16    6.95    1.68
   0  -2 -16    3.76    1.35
   0   2 -16    4.12    1.30
   0  -2 -16    5.89    1.68
   0   2 -16    5.40    1.55
   0  -2 -16    4.55    1.49
   0  -2 -16    5.63    1.35
   0  -2  16    1.83    3.43
   0   2 -16    4.67    1.37
   0   2 -17    2.31    1.23
   0  -2 -17    0.81    1.29
   0  -2 -17    1.61    0.98
   0  -2 -17    1.02    1.20
   0   2 -17    0.24    1.15
   0   2 -17    0.50    1.26
   0  -2 -17    1.92    1.14
   0   2 -17    0.09    1.03
   0   2 -17    1.15    0.98
   0  -2 -18   -0.95    1.10
   0   2 -18    0.70    0.99
   0   2 -18   -0.31    1.14
   0  -2 -18    0.34    1.17
   0  -2 -18    0.52    0.85
   0   2 -18    0.10    1.10
   0  -2 -19   29.44    2.26
   0   2 -19   35.04    2.35
   0   2 -19   32.53    2.25
   0  -2 -19   33.84    2.38
   0  -2 -20    2.68    0.69
   0   2 -20    2.23    0.76
   0   2 -20    2.53    0.67
   0  -2 -20    2.84    0.82
   0  -2 -20    1.70    0.77
   0  -3   0    8.76    1.31
   0   3   0    9.76    0.97
   0  -3   1 1635.34   80.41
   0  -3  -1 1684.54   80.57
   0   3   1 1696.29   80.32
   0   3   1 1589.09   80.38
   0  -3  -2  738.07   36.59
   0  -3  -2  772.07   36.61
   0  -3   2  741.14   36.36
   0  -3   2  741.71   36.56
   0   3  -2  745.37   36.51
   0   3   2  741.53   36.39
   0   3   2  727.77   36.38
   0  -3   3  217.98   11.62
   0   3   3  256.37   11.73
   0   3  -3  219.38   11.61
   0  -3  -3  225.01   11.72
   0  -3   3  221.33   11.38
   0   3   3  236.70   11.48
   0  -3   4  445.39   22.52
   0  -3  -4  463.78   22.68
   0   3   4  447.19   22.79
   0  -3   4  457.87   22.18
   0   3   4  446.24   22.34
   0   3  -4  453.08   22.62
   0   3   5   26.53    1.91
   0   3  -5   29.87    2.28
   0  -3  -5   27.16    2.63
   0  -3   5   30.55    2.05
   0   3   5   30.66    2.68
   0   3   5   27.51    1.80
   0   3  -5   31.95    2.18
   0   3   6  223.34   11.65
   0  -3  -6  237.31   12.53
   0   3  -6  244.86   12.19
   0   3   6  239.08   12.61
   0  -3  -6  215.76   11.43
   0  -3   6  253.77   11.73
   0   3   6  223.19   11.52
   0   3  -6  233.56   12.02
   0  -3  -7   16.31    2.43
   0   3  -7   15.36    2.04
   0   3  -7   18.22    1.25
   0   3   7   13.35    2.72
   0  -3  -7   15.56    1.24
   0   3  -7   19.16    1.90
   0   3   7   15.45    1.21
   0  -3  -8   97.92    6.64
   0   3  -8   94.97    6.27
   0   3  -8  107.79    5.39
   0   3   8   96.50    6.91
   0  -3  -8   98.05    5.37
   0   3  -8  106.60    6.15
   0  -3  -9   64.26    4.70
   0   3  -9   55.07    4.16
   0  -3  -9   48.36    2.97
   0   3   9   39.39    4.42
   0   3  -9   59.61    3.93
   0  -3 -10  319.96   17.93
   0   3 -10  308.24   17.48
   0   3 -10  346.64   17.34
   0   3  10  314.95   18.00
   0  -3 -11   15.97    1.91
   0   3 -11   19.35    1.87
   0   3 -11   19.10    1.87
   0  -3 -11   23.49    3.27
   0   3 -11   17.90    2.65
   0  -3 -11   18.81    1.97
   0  -3 -11   14.41    1.44
   0   3 -11   24.34    2.01
   0  -3 -11   21.03    2.07
   0   3 -11   20.76    1.82
   0   3 -11   20.44    1.91
   0  -3 -11   16.41    1.60
   0   3 -11   13.50    2.14
   0   3  11   15.14    3.04
   0  -3 -11   13.68    1.49
   0  -3 -11   15.70    1.72
   0   3 -12   22.68    2.00
   0  -3 -12   21.90    3.26
   0   3 -12   18.52    1.94
   0  -3 -12   20.72    2.05
   0  -3 -12   19.34    1.99
   0  -3 -12   17.24    1.67
   0   3 -12   18.38    1.98
   0   3 -12   18.77    1.74
   0  -3 -12   21.43    2.27
   0   3 -12   18.31    1.97
   0   3 -12   22.83    1.97
   0   3 -12   23.01    2.55
   0  -3 -12   20.58    1.84
   0   3  12   11.19    3.12
   0  -3 -12   17.42    1.84
   0  -3 -12   20.22    1.72
   0  -3 -13  158.59    9.02
   0  -3 -13  169.56   10.90
   0   3 -13  157.02    8.68
   0   3 -13  163.20    9.02
   0   3 -13  150.70    9.02
   0   3 -13  157.39    8.86
   0  -3 -13  164.63    9.05
   0  -3 -13  159.36    8.83
   0  -3 -13  166.07    8.96
   0   3 -13  151.34    9.02
   0   3 -13  174.84    8.98
   0   3 -13  181.26    9.08
   0  -3 -13  175.76    9.28
   0   3  13  145.72   10.61
   0   3 -13  178.98    9.06
   0  -3 -13  166.46    8.92
   0  -3 -14  227.78   14.26
   0   3 -14  228.23   12.20
   0  -3 -14  224.56   12.32
   0  -3 -14  228.67   12.38
   0   3 -14  252.74   12.53
   0   3 -14  229.19   12.33
   0  -3 -14  252.03   12.65
   0  -3 -14  230.19   12.16
   0   3 -14  247.51   12.39
   0   3 -14  240.35   12.50
   0  -3 -14  220.71   12.23
   0   3  14  200.14   13.90
   0   3 -14  224.98   12.26
   0  -3 -14  232.37   12.25
   0   3 -15    0.41    1.36
   0   3 -15    1.52    1.22
   0  -3 -15    1.24    1.90
   0  -3 -15    0.95    1.27
   0   3 -15    0.87    1.44
   0  -3 -15    1.28    1.40
   0  -3 -15    0.58    0.96
   0  -3 -15    1.40    1.08
   0  -3 -15    2.54    1.56
   0   3 -15    0.60    1.49
   0   3 -15   -0.27    1.29
   0  -3  15    4.87    3.71
   0   3  15    3.79    2.07
   0   3 -15    1.78    1.26
   0   3 -16   14.93    1.90
   0   3 -16   12.43    1.94
   0  -3 -16   14.88    2.03
   0  -3 -16   16.52    2.11
   0  -3 -16   14.28    1.71
   0  -3 -16   15.36    2.09
   0   3 -16   15.94    1.92
   0   3 -16   17.48    2.05
   0  -3 -16   15.28    2.01
   0   3 -16   14.77    1.82
   0  -3 -16   14.45    1.89
   0   3 -16   12.66    1.69
   0  -3 -17    4.26    1.41
   0  -3 -17    5.10    1.50
   0   3 -17    4.94    1.44
   0  -3 -17    3.76    1.11
   0  -3 -17    3.87    1.32
   0   3 -17    4.79    1.47
   0   3 -17    4.10    1.34
   0   3 -17    6.54    1.50
   0   3 -17    5.91    1.23
   0   3 -17    3.72    1.13
   0  -3 -18   16.10    1.89
   0   3 -18   20.50    1.93
   0   3 -18   19.56    1.78
   0  -3 -18   16.69    1.58
   0  -3 -18   23.95    2.02
   0   3 -18   18.59    1.68
   0  -3 -18   21.57    1.89
   0   3 -18   19.12    1.90
   0   3 -18   21.33    1.66
   0   3 -19    1.69    0.88
   0  -3 -19    0.53    0.86
   0   3 -19    1.35    0.83
   0   3 -19    1.52    0.93
   0  -3 -19    0.68    0.91
   0   3 -20    4.96    0.81
   0  -3 -20    5.39    0.72
   0   3 -20    4.60    0.81
   0  -3 -20    4.91    0.74
   0  -4   0   82.83    4.88
   0  -4   0   76.15    4.69
   0   4   0   91.90    4.66
   0  -4   1 1845.32   90.71
   0   4   1 1886.60   90.59
   0  -4  -1 1876.38   90.92
   0   4  -1 1830.12   90.67
   0  -4   2  108.06    5.93
   0  -4   2  101.37    5.65
   0  -4  -2  101.33    5.88
   0   4  -2  110.28    5.84
   0   4   2  107.03    5.60
   0  -4   3  410.92   20.35
   0  -4  -3  415.00   20.41
   0   4  -3  378.95   20.23
   0  -4   3  396.51   20.02
   0   4   3  412.30   20.12
   0   4   3  409.35   20.13
   0  -4  -4  369.74   18.67
   0   4   4  384.93   18.48
   0  -4   4  372.28   18.15
   0  -4   4  364.20   18.53
   0   4  -4  352.68   18.49
   0   4   4  361.37   18.30
   0   4  -4  351.85   18.52
   0   4   5  179.34    9.76
   0  -4  -5  163.11   10.25
   0   4   5  205.20   10.03
   0  -4   5  176.33    9.74
   0   4  -5  186.24    9.35
   0   4   5  191.46    9.60
   0   4  -5  191.72    9.93
   0   4   6  109.88    6.50
   0  -4  -6  125.90    7.47
   0   4  -6  117.53    6.20
   0  -4   6  127.13    6.63
   0   4   6  129.92    7.09
   0   4   6  119.00    6.38
   0   4  -6  118.52    6.81
   0  -4  -7   57.44    4.53
   0   4   7   54.04    3.53
   0   4   7   56.75    4.33
   0   4  -7   59.76    3.30
   0   4  -7   62.21    4.09
   0   4   7   61.13    3.45
   0  -4  -8  714.34   37.56
   0   4  -8  750.65   36.22
   0   4   8  681.77   37.32
   0   4  -8  764.53   37.11
   0  -4  -9   82.60    6.11
   0   4  -9   86.92    5.51
   0   4   9   69.83    5.71
   0   4  -9   86.64    4.61
   0  -4 -10   77.82    5.90
   0   4 -10   75.76    4.44
   0   4 -10   65.71    4.40
   0   4 -10   79.01    5.22
   0   4 -10   69.68    4.39
   0   4 -10   75.05    4.42
   0   4  10   71.91    5.64
   0  -4 -10   74.98    4.28
   0  -4 -10   76.74    4.38
   0  -4 -11   86.63    6.59
   0   4 -11   81.71    5.11
   0  -4 -11   80.00    4.81
   0   4 -11   87.11    5.19
   0   4 -11   88.13    5.08
   0   4 -11   96.00    5.14
   0   4 -11   83.20    5.11
   0  -4 -11   82.73    4.93
   0  -4 -11   92.59    5.36
   0   4 -11   92.78    6.02
   0  -4 -11   88.69    5.17
   0   4  11   69.76    6.11
   0  -4 -11   87.64    5.06
   0  -4 -11   84.44    4.93
   0   4 -11   88.42    5.14
   0   4 -12   16.88    1.72
   0   4 -12   18.98    1.98
   0   4 -12   19.83    2.07
   0  -4 -12   14.40    1.51
   0   4 -12   19.58    1.97
   0  -4 -12   20.80    2.07
   0  -4 -12   17.72    2.02
   0  -4 -12   13.20    2.96
   0  -4 -12   23.54    2.41
   0  -4 -12   15.09    1.63
   0   4 -12   20.06    1.93
   0   4 -12   15.84    1.97
   0   4 -12   16.56    2.46
   0   4 -12   14.69    1.64
   0   4  12   10.00    2.58
   0  -4 -12   17.13    1.70
   0   4 -12   15.26    1.87
   0  -4 -12   18.24    1.89
   0   4 -13    5.25    1.58
   0   4 -13    4.58    1.41
   0  -4 -13    6.02    2.58
   0  -4 -13    6.01    1.64
   0  -4 -13    8.36    1.66
   0   4 -13    6.65    1.31
   0   4 -13    7.90    1.56
   0  -4 -13    7.39    1.26
   0  -4 -13   10.65    1.92
   0   4 -13    4.00    1.65
   0   4 -13    6.43    1.32
   0   4 -13    7.01    1.60
   0   4  13    3.93    1.92
   0   4 -13    6.83    1.51
   0  -4 -13    5.03    1.17
   0  -4 -13    6.25    1.31
   0  -4 -14    2.03    1.07
   0   4 -14    5.62    1.54
   0  -4 -14    3.50    1.33
   0   4 -14    3.97    1.60
   0  -4 -14    2.93    1.66
   0  -4 -14    1.66    2.21
   0  -4 -14    3.72    1.52
   0   4 -14    5.63    1.60
   0  -4 -14    1.90    1.50
   0   4 -14    4.23    1.23
   0   4 -14    4.48    1.43
   0  -4 -14    1.30    1.25
   0   4 -14    2.12    1.37
   0  -4 -15   61.84    4.37
   0   4 -15   61.30    4.17
   0   4 -15   61.82    4.10
   0  -4 -15   58.72    3.86
   0  -4 -15   61.53    4.05
   0   4 -15   65.79    4.13
   0  -4 -15   60.77    4.16
   0  -4 -15   71.34    4.35
   0   4 -15   61.28    4.17
   0  -4 -15   70.44    5.97
   0   4 -15   63.53    3.85
   0  -4 -15   62.47    4.08
   0   4 -15   63.44    4.11
   0  -4 -16    4.68    1.47
   0   4 -16    4.80    1.44
   0  -4 -16    3.54    1.62
   0   4 -16    6.40    1.54
   0  -4 -16    3.90    1.22
   0  -4 -16    8.20    1.63
   0  -4 -16    3.40    1.37
   0   4 -16    5.49    1.52
   0   4 -16    7.20    1.40
   0   4 -16    5.89    1.34
   0   4 -17   -0.34    1.08
   0  -4 -17    1.20    1.18
   0  -4 -17    0.39    1.26
   0  -4 -17    1.21    0.88
   0  -4 -17    0.66    1.15
   0   4 -17    0.60    1.15
   0   4 -17   -0.80    1.30
   0  -4 -17    2.20    1.18
   0   4 -17    1.20    1.09
   0   4 -17   -0.77    1.02
   0  -4 -18    1.93    0.75
   0   4 -18    2.50    1.06
   0   4 -18    3.05    0.97
   0  -4 -18    1.30    0.97
   0  -4 -18    0.58    0.98
   0  -4 -18    1.49    1.15
   0   4 -18    2.16    1.12
   0  -4 -18    0.85    0.98
   0   4 -18    0.78    0.85
   0   4 -18    1.02    0.78
   0   4 -19    3.93    0.94
   0  -4 -19    3.04    0.91
   0  -4 -19    3.09    0.82
   0  -4 -19    3.06    0.95
   0   4 -19    2.27    0.89
   0   4 -20    2.29    0.60
   0  -4 -20    2.02    0.50
   0  -4 -20    2.80    0.73
   0   4 -20    3.09    0.55
   0  -5   0    1.00    0.88
   0  -5   0    3.96    1.28
   0   5   1   72.27    3.89
   0  -5  -1   57.77    4.14
   0  -5   1   62.20    3.96
   0   5  -1   68.19    3.95
   0   5   2 1346.13   65.66
   0  -5   2 1377.33   66.09
   0   5  -2 1320.10   65.91
   0  -5   2 1320.34   65.78
   0   5  -2 1357.67   65.87
   0  -5  -3  264.22   13.44
   0  -5   3  257.50   13.37
   0   5   3  245.38   12.97
   0  -5   3  272.54   13.06
   0   5  -3  236.43   13.21
   0  -5   4   13.75    1.81
   0   5   4   17.68    1.56
   0   5  -4   16.32    1.69
   0  -5   5    9.76    1.56
   0   5   5    9.60    1.29
   0  -5  -6  385.72   21.78
   0   5   6  381.76   21.06
   0   5  -6  441.92   20.62
   0   5   6  417.36   21.15
   0   5  -6  412.03   21.34
   0  -5  -7   55.06    4.50
   0   5   7   46.74    3.42
   0   5  -7   57.63    3.14
   0   5   7   53.35    3.74
   0   5  -7   51.48    3.82
   0  -5  -8  303.92   17.06
   0   5  -8  299.35   16.47
   0   5   8  300.56   16.40
   0   5  -8  319.05   15.58
   0  -5  -9   94.62    6.38
   0   5  -9   86.21    4.81
   0  -5  -9   78.73    4.57
   0   5  -9   84.57    5.63
   0   5   9   87.20    5.61
   0   5  -9   79.87    4.85
   0   5  -9   91.03    4.64
   0  -5  -9   80.68    4.97
   0   5  -9   81.54    4.80
   0  -5  -9   76.26    4.55
   0  -5  -9   77.40    4.61
   0   5 -10    2.09    1.08
   0  -5 -10    1.81    0.78
   0   5 -10    2.32    1.17
   0  -5 -10    3.64    2.08
   0   5 -10    4.12    1.15
   0  -5 -10    3.66    1.20
   0   5 -10    3.70    1.49
   0   5 -10    2.33    1.09
   0   5  10    0.95    1.27
   0   5 -10    2.09    1.07
   0  -5 -10    3.75    0.85
   0   5 -10    2.00    1.12
   0   5 -11   25.06    2.24
   0  -5 -11   23.82    3.49
   0   5 -11   24.53    2.22
   0  -5 -11   22.58    1.91
   0   5 -11   23.06    2.86
   0  -5 -11   26.61    2.28
   0  -5 -11   24.03    1.95
   0   5 -11   25.66    2.17
   0   5 -11   23.19    2.14
   0   5  11   24.22    2.75
   0   5 -11   24.15    2.24
   0  -5 -11   23.38    1.95
   0  -5 -11   26.64    2.17
   0   5 -12   26.75    2.42
   0  -5 -12   30.07    2.57
   0   5 -12   28.41    2.47
   0   5 -12   23.81    2.37
   0  -5 -12   17.88    3.28
   0   5 -12   23.31    2.32
   0   5 -12   33.98    2.49
   0  -5 -12   28.32    2.15
   0   5 -12   25.69    3.06
   0  -5 -12   28.36    2.70
   0   5 -12   27.55    2.25
   0   5  12   30.98    3.11
   0  -5 -12   29.10    2.19
   0   5 -12   24.32    2.33
   0  -5 -12   28.32    2.35
   0  -5 -13   42.61    3.33
   0  -5 -13   38.32    2.67
   0   5 -13   39.64    3.73
   0   5 -13   39.46    2.75
   0   5 -13   38.95    2.96
   0   5 -13   39.02    2.91
   0   5 -13   35.25    2.93
   0   5 -13   37.55    2.75
   0  -5 -13   33.43    2.94
   0  -5 -13   36.61    3.02
   0   5 -13   40.50    2.95
   0  -5 -13   30.39    4.09
   0   5 -13   35.71    2.94
   0  -5 -13   36.43    2.88
   0  -5 -13   40.14    2.72
   0  -5 -14  112.63    6.44
   0   5 -14  115.76    6.45
   0   5 -14  105.50    6.46
   0  -5 -14  103.95    6.19
   0  -5 -14  110.66    6.75
   0   5 -14  123.64    6.31
   0  -5 -14  122.62    8.54
   0  -5 -14  105.00    6.59
   0   5 -14  111.58    6.28
   0   5 -14  106.25    6.50
   0  -5 -14  118.14    6.68
   0   5 -14  101.49    6.40
   0  -5 -14  123.71    6.58
   0   5 -14  112.87    6.50
   0  -5 -15   12.32    1.78
   0   5 -15    9.05    1.68
   0  -5 -15    8.96    1.65
   0  -5 -15   10.24    2.50
   0   5 -15    8.93    1.56
   0   5 -15   10.61    1.47
   0  -5 -15   11.44    1.36
   0  -5 -15   12.20    1.98
   0   5 -15    9.19    1.62
   0  -5 -15   11.41    1.48
   0   5 -15   11.49    1.65
   0  -5 -15    8.59    1.59
   0  -5  15    8.50    3.62
   0  -5 -15   11.67    1.53
   0   5 -15    8.04    1.57
   0  -5 -16    0.22    1.15
   0   5 -16    1.97    1.27
   0  -5 -16    1.02    0.91
   0   5 -16    0.21    1.07
   0  -5 -16    1.56    1.37
   0   5 -16    1.30    0.95
   0   5 -16    0.53    1.13
   0  -5 -16    1.54    1.35
   0  -5 -16    0.25    1.19
   0   5 -16   -0.67    1.07
   0   5 -17   58.76    3.56
   0  -5 -17   54.87    3.35
   0  -5 -17   51.63    3.68
   0   5 -17   51.15    3.36
   0  -5 -17   54.82    3.48
   0  -5 -17   55.52    3.62
   0  -5 -17   55.12    3.67
   0   5 -17   58.50    3.49
   0   5 -17   60.69    3.55
   0  -5 -18    8.32    1.22
   0   5 -18    8.85    1.21
   0  -5 -18    5.63    1.27
   0  -5 -18    6.95    0.88
   0   5 -18    8.09    1.11
   0  -5 -18    7.58    1.21
   0   5 -18    9.18    1.11
   0   5 -19    1.14    0.61
   0  -5 -19    0.47    0.67
   0  -5 -19    0.56    0.72
   0  -5 -19   -0.07    0.86
   0   5 -19    0.19    0.63
   0  -5 -20   14.47    1.08
   0  -6   0  890.81   43.02
   0  -6   0  844.62   42.38
   0   6   0  885.73   42.83
   0   6   1   52.28    3.26
   0  -6   1   39.74    3.24
   0  -6  -1   49.15    2.90
   0  -6  -1   52.44    3.56
   0   6  -1   50.25    3.41
   0   6  -1   45.51    3.21
   0  -6   2  271.86   13.45
   0   6   2  257.60   13.27
   0  -6   2  242.37   12.94
   0   6  -2  254.36   13.52
   0  -6  -2  275.08   12.98
   0  -6   2  256.04   13.74
   0   6  -2  242.21   13.40
   0  -6   3  284.94   14.81
   0  -6  -3  328.84   14.84
   0   6  -3  283.16   15.36
   0  -6   3  297.65   15.60
   0   6   3  278.57   15.03
   0   6  -3  282.58   15.33
   0   6   4  322.30   16.34
   0  -6   4  363.68   16.94
   0  -6   4  304.16   16.03
   0   6  -4  321.34   16.66
   0   6   5  201.18    9.94
   0  -6   5  177.88    9.52
   0   6  -5  182.90   10.15
   0  -6  -6   49.26    4.23
   0   6   6   49.86    3.59
   0   6  -6   58.13    3.04
   0   6   6   49.11    3.34
   0  -6   6   43.43    2.96
   0   6   7   13.42    1.70
   0  -6  -7   14.71    2.52
   0   6  -7   10.77    1.80
   0   6   7   14.25    1.61
   0   6  -7   13.34    1.24
   0  -6   7   10.60    1.26
   0  -6  -8   21.73    2.96
   0   6  -8   15.50    2.26
   0   6  -8   19.61    1.58
   0   6  -8   20.54    1.86
   0   6   8   18.34    2.00
   0  -6   8   19.34    1.57
   0  -6  -8   16.09    1.80
   0  -6  -9    3.25    2.14
   0   6  -9    4.86    1.17
   0  -6  -9    3.84    0.90
   0  -6  -9    4.07    1.20
   0   6  -9    3.21    1.52
   0   6  -9    5.47    1.20
   0   6   9    3.55    1.28
   0   6  -9    6.45    1.33
   0   6  -9    5.21    0.98
   0  -6  -9    4.13    0.85
   0  -6  -9    3.75    1.19
   0  -6 -10   15.53    1.50
   0   6 -10   16.94    1.72
   0  -6 -10   14.79    2.89
   0   6 -10   16.13    1.69
   0  -6 -10   18.94    1.86
   0   6 -10   14.66    1.72
   0   6 -10   24.32    2.71
   0   6  10   14.06    1.94
   0   6 -10   20.78    1.66
   0   6 -10   20.46    2.01
   0   6 -10   15.50    1.81
   0  -6 -11    9.77    2.60
   0   6 -11    8.62    1.48
   0  -6 -11    6.28    1.44
   0   6 -11    9.92    2.05
   0   6 -11   10.23    1.43
   0   6 -11    8.24    1.51
   0   6 -11   11.78    1.68
   0   6 -11    9.00    1.54
   0  -6 -11    8.83    1.27
   0  -6 -11    7.60    1.37
   0  -6 -12    2.53    1.21
   0   6 -12    2.70    1.27
   0   6 -12    2.46    1.58
   0  -6 -12    2.73    1.64
   0   6 -12    4.91    1.41
   0   6 -12    1.15    1.29
   0  -6 -12    3.94    2.38
   0   6 -12    2.72    1.38
   0   6 -12    3.15    1.39
   0  -6 -12    1.92    0.99
   0  -6 -12    2.37    1.17
   0   6 -13   41.06    4.09
   0  -6 -13   51.60    3.68
   0   6 -13   50.74    3.18
   0   6 -13   43.55    3.15
   0   6 -13   41.46    3.14
   0  -6 -13   44.05    2.91
   0  -6 -13   43.96    3.42
   0  -6 -13   38.33    3.33
   0   6 -13   41.42    3.22
   0  -6 -13   48.90    4.81
   0   6 -13   43.28    3.22
   0   6 -13   42.13    3.10
   0   6 -13   46.16    3.32
   0  -6 -13   45.75    3.24
   0  -6 -13   47.65    3.10
   0  -6 -14    3.66    0.95
   0   6 -14    3.94    1.38
   0   6 -14    5.01    1.50
   0   6 -14    5.14    1.28
   0  -6 -14    6.73    1.82
   0  -6 -14    4.13    1.73
   0   6 -14    4.80    1.52
   0  -6 -14    6.58    1.76
   0  -6 -14    1.97    2.19
   0   6 -14    4.49    1.31
   0   6 -14    4.75    1.56
   0   6 -14    4.93    1.52
   0  -6 -14    4.07    1.40
   0  -6 -15    5.61    1.14
   0   6 -15    3.69    1.08
   0  -6 -15    4.62    1.55
   0   6 -15    7.24    1.39
   0   6 -15    8.62    1.49
   0   6 -15    5.64    1.18
   0   6 -15    4.89    1.46
   0  -6 -15    3.57    1.39
   0  -6 -15    6.19    1.52
   0   6 -15    3.97    1.40
   0  -6 -15    4.64    1.25
   0  -6 -16   29.70    2.47
   0   6 -16   24.79    2.13
   0  -6 -16   25.54    1.99
   0   6 -16   26.75    1.98
   0   6 -16   23.53    2.20
   0  -6 -16   25.77    2.36
   0  -6 -16   28.09    2.31
   0   6 -16   27.59    2.21
   0   6 -16   24.06    2.16
   0  -6 -17    1.56    0.71
   0  -6 -17    0.77    1.20
   0   6 -17   -1.08    0.99
   0   6 -17    0.41    0.91
   0  -6 -17    2.63    1.06
   0   6 -17    2.92    1.06
   0  -6 -17    1.31    1.20
   0   6 -17    0.51    0.90
   0  -6 -18    6.75    1.16
   0   6 -18   10.37    1.16
   0   6 -18    9.23    1.06
   0  -6 -18    5.69    1.08
   0   6 -18    6.36    0.92
   0  -6 -18    6.45    1.22
   0   6 -19    0.18    0.57
   0  -6 -19    1.01    0.59
   0  -6 -19    0.80    0.53
   0   6 -19    0.84    0.51
   0  -6 -19    0.28    0.64
   0  -7   0    0.65    0.93
   0   7   0    0.72    0.89
   0  -7  -1  181.15    8.58
   0   7  -1  149.14    9.09
   0   7   1  157.12    8.93
   0   7  -1  153.80    9.00
   0  -7  -2  820.80   39.71
   0   7   2  839.30   40.15
   0   7  -2  739.21   40.34
   0   7  -2  809.52   40.37
   0   7  -3    3.74    1.26
   0   7   3    5.98    1.17
   0  -7   3    5.67    1.13
   0   7  -3    4.36    1.27
   0   7   4  112.17    6.48
   0   7  -4  110.49    6.82
   0  -7   4  119.65    6.24
   0   7   5   19.71    2.48
   0   7  -5   27.75    2.53
   0   7   5   24.98    2.11
   0  -7   5   26.10    1.97
   0   7  -5   27.39    2.59
   0   7   6    4.26    1.45
   0  -7  -6    1.95    1.75
   0  -7   6    1.15    0.90
   0   7  -6    1.43    0.77
   0   7   6    1.08    0.94
   0   7   7  336.83   18.25
   0  -7  -7  361.27   19.18
   0   7  -7  389.35   17.57
   0   7  -7  351.29   17.72
   0   7   7  318.69   17.83
   0  -7   7  348.51   17.48
   0  -7  -7  345.15   17.43
   0   7  -7  327.67   17.52
   0  -7  -7  343.95   17.75
   0  -7  -8   23.14    3.19
   0   7  -8   21.48    1.90
   0  -7  -8   17.63    1.69
   0   7  -8   25.51    2.80
   0  -7   8   25.34    1.89
   0   7  -8   29.06    1.97
   0   7  -8   25.92    2.19
   0  -7  -8   22.14    1.77
   0  -7  -8   24.99    2.18
   0   7  -8   24.82    2.07
   0  -7  -9   30.24    3.74
   0   7  -9   32.25    2.53
   0   7  -9   41.00    3.61
   0  -7  -9   33.41    2.67
   0  -7   9   36.94    2.42
   0   7  -9   41.69    2.56
   0   7  -9   35.11    2.74
   0  -7  -9   34.39    2.80
   0  -7  -9   32.22    2.41
   0  -7 -10   11.54    2.61
   0   7 -10    8.24    1.46
   0  -7 -10    7.02    1.43
   0   7 -10   11.73    2.09
   0   7 -10    7.99    1.60
   0   7 -10    9.69    1.30
   0   7 -11   84.79    4.95
   0  -7 -11   85.24    6.67
   0  -7 -11   83.43    5.08
   0   7 -11   84.27    6.12
   0   7 -11   77.59    5.06
   0  -7 -11   77.04    4.96
   0   7 -11   77.89    4.94
   0   7 -12    2.25    1.10
   0  -7 -12    1.39    1.18
   0   7 -12    0.32    1.64
   0  -7 -12    1.45    1.58
   0   7 -12    1.70    1.21
   0  -7 -12    3.47    2.28
   0   7 -12    1.31    1.26
   0  -7 -12    0.34    0.93
   0  -7 -12    1.75    1.18
   0  -7 -13   19.48    2.37
   0   7 -13   19.93    2.77
   0   7 -13   18.71    1.92
   0   7 -13   22.55    1.96
   0   7 -13   17.77    1.92
   0   7 -13   20.24    2.10
   0  -7 -13   20.35    2.25
   0   7 -13   20.83    2.17
   0  -7 -13   17.51    1.78
   0  -7 -13   20.32    2.05
   0   7 -13   21.56    2.13
   0   7 -14    2.22    1.08
   0  -7 -14    0.30    1.59
   0   7 -14    0.29    1.04
   0   7 -14    0.84    1.06
   0  -7 -14    1.57    1.41
   0   7 -14    1.64    1.22
   0  -7 -14    1.15    1.48
   0   7 -14    0.12    1.20
   0   7 -14    0.99    1.21
   0  -7 -14    1.66    1.14
   0   7 -15   83.90    4.53
   0   7 -15   69.67    4.47
   0  -7 -15   82.67    5.04
   0  -7 -15   71.76    4.49
   0  -7 -15   77.86    4.90
   0  -7 -15   81.91    4.93
   0   7 -15   79.49    4.69
   0   7 -15   77.40    4.56
   0   7 -15   76.81    4.68
   0   7 -15   79.30    4.73
   0  -7 -15   81.29    4.75
   0  -7 -16    6.98    1.59
   0   7 -16    8.96    1.22
   0  -7 -16    5.78    1.00
   0  -7 -16    6.18    1.50
   0   7 -16    8.23    1.29
   0   7 -16    7.97    1.37
   0   7 -16    5.79    1.15
   0  -7 -16    5.11    1.40
   0   7 -16    8.31    1.40
   0   7 -17   38.42    2.28
   0   7 -17   37.48    2.46
   0  -7 -17   35.40    2.60
   0  -7 -17   34.36    2.52
   0   7 -17   40.30    2.51
   0  -7 -17   35.80    2.63
   0   7 -18   13.06    1.11
   0  -7 -18   10.10    1.13
   0   7 -18   13.12    1.13
   0  -7 -18   11.92    1.21
   0  -7 -18   10.99    1.21
   0  -7 -19    0.10    0.43
   0   8   0  339.79   17.58
   0  -8   0  345.12   16.93
   0   8   0  309.78   17.56
   0   8  -1   80.00    4.78
   0   8   1   70.91    4.56
   0  -8  -1   67.09    4.02
   0  -8   1   67.69    4.04
   0   8  -1   61.05    4.60
   0   8   2  148.27    8.37
   0   8  -2  143.85    8.50
   0   8  -2  133.13    8.48
   0  -8  -2  155.44    7.85
   0   8  -3  204.75   11.68
   0  -8   3  214.55   10.97
   0   8  -4   45.19    3.40
   0   8   4   40.82    2.90
   0   8  -4   33.23    3.03
   0  -8   4   33.63    2.56
   0  -8  -5    7.44    2.23
   0   8   5    7.93    1.87
   0   8  -5   12.59    1.88
   0  -8   5   11.57    1.41
   0   8  -5    9.05    1.15
   0   8  -5    6.50    1.46
   0   8  -5    8.62    1.26
   0  -8  -5   12.74    1.14
   0  -8  -5    7.17    0.99
   0  -8  -6   44.92    4.31
   0   8   6   43.65    3.83
   0   8  -6   43.80    3.82
   0   8  -6   53.48    3.06
   0  -8   6   42.72    2.98
   0   8  -6   44.57    2.93
   0  -8  -6   42.73    3.09
   0  -8  -6   50.74    2.91
   0  -8  -6   43.71    2.81
   0   8  -6   47.27    3.05
   0   8   7   74.35    5.26
   0  -8  -7   82.28    6.09
   0   8  -7   84.12    4.46
   0   8  -7   78.98    4.62
   0  -8   7   76.90    4.40
   0   8  -7   69.00    4.41
   0  -8  -7   71.03    4.60
   0  -8  -7   67.41    4.21
   0  -8  -8    3.33    2.27
   0   8  -8   -0.13    1.13
   0   8  -8    1.69    0.88
   0  -8   8    1.49    0.93
   0  -8  -8    1.59    1.10
   0   8  -8    1.76    1.06
   0  -8  -8    0.91    0.68
   0   8  -9   29.33    2.24
   0  -8  -9   25.48    3.53
   0  -8  -9   32.59    2.53
   0   8  -9   28.87    2.25
   0  -8   9   29.30    2.15
   0   8  -9   30.69    2.54
   0   8  -9   25.05    2.34
   0  -8  -9   29.89    2.57
   0  -8  -9   30.23    2.24
   0   8 -10   10.09    1.47
   0   8 -10    6.85    1.87
   0  -8 -10    9.57    1.65
   0   8 -10   12.08    1.42
   0   8 -10   12.09    1.76
   0  -8 -10   10.02    1.34
   0   8 -11    6.44    1.36
   0   8 -11    3.21    1.35
   0   8 -11    6.73    1.89
   0  -8 -11    5.26    1.36
   0   8 -11    6.18    1.57
   0  -8 -11    5.87    1.14
   0  -8 -11    5.33    1.30
   0  -8 -12   87.25    5.28
   0  -8 -12   94.03    5.62
   0   8 -12   76.69    6.35
   0   8 -12   86.10    5.17
   0  -8 -12   82.95    5.27
   0   8 -12   93.25    5.38
   0  -8 -13   17.59    2.26
   0   8 -13   19.97    1.86
   0   8 -13   16.93    1.84
   0  -8 -13   19.42    2.30
   0   8 -13   17.29    1.84
   0   8 -13   16.07    1.92
   0  -8 -13   18.47    1.96
   0   8 -14   36.92    2.64
   0  -8 -14   40.74    3.10
   0   8 -14   37.48    2.78
   0  -8 -14   40.09    3.01
   0   8 -14   36.68    2.67
   0  -8 -14   38.80    3.03
   0   8 -14   36.88    2.75
   0  -8 -14   37.32    2.85
   0   8 -14   37.31    2.82
   0  -8 -15    1.41    0.83
   0  -8 -15    0.47    1.32
   0   8 -15   -0.07    0.90
   0  -8 -15    1.29    1.29
   0   8 -15    1.51    1.11
   0   8 -15    2.21    1.15
   0   8 -15    2.48    1.04
   0  -8 -15    1.85    1.31
   0   8 -15    1.48    1.15
   0  -8 -15    1.15    1.14
   0  -8 -16   36.24    2.58
   0   8 -16   36.35    2.37
   0   8 -16   37.67    2.42
   0   8 -16   35.36    2.29
   0  -8 -16   28.23    2.47
   0  -8 -16   33.69    2.49
   0  -8 -17    1.73    0.81
   0  -8 -17    0.63    0.81
   0   8 -17    0.79    0.56
   0   8 -17   -0.16    0.67
   0  -8 -17   -0.22    0.81
   0   8 -17    0.29    0.72
   0  -8 -17    0.54    0.74
   0  -8 -18    1.18    0.53
   0  -8 -18    1.37    0.54
   0  -8 -18    0.81    0.59
   0   8 -18    1.19    0.48
   0   9   0    0.20    1.02
   0  -9   0   -0.10    0.97
   0   9   0   -0.23    0.99
   0  -9   0    0.85    0.67
   0   9   1    0.59    0.93
   0   9  -1    0.63    0.96
   0   9   1    0.94    0.81
   0   9   1    1.56    1.13
   0   9  -1    1.82    1.08
   0   9  -1    1.69    0.85
   0  -9  -1    1.20    1.02
   0  -9   1    1.31    1.05
   0  -9   1    0.16    0.63
   0  -9  -1    2.81    0.74
   0   9   2   59.62    4.38
   0   9  -2   71.89    4.74
   0   9   2   70.42    3.91
   0   9  -2   69.15    3.88
   0   9   2   63.63    3.85
   0   9  -2   57.73    4.56
   0  -9  -2   66.87    3.71
   0  -9  -2   54.37    3.72
   0  -9   2   60.83    3.67
   0   9   3   22.36    2.25
   0   9  -3   20.35    2.36
   0   9  -3   21.05    1.76
   0  -9   3   23.31    1.96
   0   9   3   22.34    1.80
   0  -9   3   20.04    1.59
   0  -9  -3   19.91    1.59
   0  -9  -3   18.20    1.68
   0   9   4   76.79    5.45
   0   9   4   64.77    4.63
   0   9  -4   81.49    5.26
   0  -9   4   67.17    4.21
   0   9  -4   71.99    4.19
   0   9   4   71.59    4.12
   0   9  -4   66.23    4.86
   0  -9  -4   63.70    3.89
   0  -9  -4   74.09    4.06
   0   9   5    7.36    1.80
   0   9  -5    4.42    1.53
   0   9  -5    4.26    1.07
   0  -9   5    3.51    1.16
   0  -9  -5    3.56    1.07
   0  -9  -5    3.14    0.83
   0  -9  -5    2.61    0.71
   0   9   6    3.30    1.46
   0   9  -6    4.94    1.57
   0   9  -6    4.53    1.01
   0  -9   6    4.85    1.19
   0   9  -6    3.16    0.99
   0   9  -6    3.39    0.97
   0   9  -6    2.72    1.04
   0  -9  -6    4.44    0.85
   0  -9  -6    3.14    0.78
   0  -9  -6    5.82    1.15
   0   9   7    4.18    1.55
   0   9  -7    3.76    1.49
   0   9  -7    6.58    1.45
   0   9  -7    4.30    1.00
   0   9  -7    3.09    1.00
   0  -9   7    5.44    1.22
   0   9  -7    2.19    0.98
   0   9  -7    2.47    1.07
   0  -9  -7    4.82    1.26
   0  -9  -7    2.32    0.87
   0   9  -8   19.70    2.58
   0  -9   8   15.47    1.67
   0   9  -8   17.58    1.69
   0   9  -8   17.08    1.63
   0   9  -8   15.48    1.98
   0  -9  -8   15.68    1.57
   0   9  -8   17.10    1.82
   0  -9  -8   17.95    1.93
   0  -9  -9    1.25    1.10
   0   9  -9    1.72    1.29
   0  -9   9    0.48    0.92
   0   9  -9    0.98    0.90
   0  -9  -9    0.54    0.86
   0  -9  -9    1.90    1.11
   0   9  -9    0.48    1.20
   0   9 -10   55.34    3.93
   0  -9 -10   57.16    4.01
   0   9 -10   66.23    4.23
   0   9 -10   66.31    3.93
   0   9  10   60.65    3.54
   0  -9 -10   59.22    3.82
   0   9 -10   64.82    4.05
   0   9 -11   30.36    2.21
   0   9 -11   30.51    2.46
   0  -9 -11   24.90    2.53
   0  -9 -11   23.50    2.30
   0   9 -11   26.23    3.26
   0   9 -11   27.94    2.50
   0   9  11   27.60    1.88
   0  -9 -11   28.48    2.23
   0   9 -11   25.46    2.33
   0  -9 -12   15.28    1.71
   0  -9 -12   20.39    2.21
   0   9 -12   14.22    1.78
   0   9 -12   17.93    1.81
   0   9 -12   14.88    1.65
   0  -9 -12   10.79    1.45
   0  -9 -12   14.86    1.76
   0  -9 -13    8.85    1.60
   0   9 -13    9.13    1.40
   0   9 -13    8.15    1.28
   0   9 -13    7.75    1.39
   0   9 -13   10.19    1.47
   0  -9 -13    9.07    1.74
   0  -9 -13    9.92    1.51
   0  -9 -14    3.52    0.89
   0  -9 -14    5.23    1.39
   0   9 -14    4.83    1.05
   0  -9 -14    5.62    1.42
   0   9 -14    6.40    1.07
   0  -9 -14    4.85    1.40
   0   9 -14    5.32    1.13
   0  -9 -14    4.79    1.16
   0   9 -15   11.70    1.16
   0  -9 -15    9.47    1.43
   0  -9 -15    9.76    1.45
   0   9 -15    8.16    1.14
   0   9 -15    9.63    1.14
   0  -9 -15   11.46    1.52
   0  -9 -15    9.40    1.29
   0  -9 -16   39.69    2.62
   0   9 -16   39.90    2.55
   0  -9 -16   40.77    2.69
   0   9 -16   43.67    2.49
   0  -9 -16   41.57    2.69
   0  -9 -17    9.24    0.89
   0   9 -17    9.54    0.76
   0  -9 -17   10.24    1.00
   0  -9 -17    8.52    0.95
   0   9 -17   10.27    0.92
   0  10   0   63.39    4.95
   0  10   0   72.50    4.30
   0  10   0   77.80    5.43
   0 -10   0   71.92    4.20
   0  10   1    1.80    1.12
   0  10  -1    0.24    1.14
   0 -10   1   -0.57    1.19
   0  10   1   -0.10    0.90
   0  10  -1    0.62    0.93
   0  10  -1    0.51    1.20
   0  10   1    1.37    0.97
   0  10   1    0.26    1.21
   0 -10  -1    1.49    0.76
   0 -10   1    0.84    0.69
   0  10   2    2.63    1.16
   0  10  -2    5.62    1.23
   0  10  -2    2.74    1.36
   0  10   2    5.75    1.62
   0  10  -2    4.49    1.13
   0  10   2    3.64    1.06
   0 -10   2    5.50    0.91
   0 -10  -2    4.85    0.87
   0 -10  -2    3.66    0.95
   0  10   3    4.73    1.73
   0  10  -3    7.65    1.67
   0  10   3    4.29    1.30
   0  10  -3    5.77    1.23
   0  10  -3    6.92    1.24
   0 -10   3    8.92    1.48
   0  10  -3    6.09    1.50
   0  10   3    6.64    1.16
   0 -10   3    6.00    0.93
   0 -10  -3    7.08    1.00
   0  10   4    0.63    1.52
   0  10  -4    0.27    1.28
   0  10   4    1.05    1.01
   0  10  -4    0.79    1.02
   0 -10   4    0.58    1.23
   0  10  -4    0.63    0.96
   0  10   4    1.49    0.98
   0 -10  -4    0.53    0.54
   0 -10  -4    1.57    0.83
   0 -10  -4    1.23    0.89
   0  10   5    5.89    1.97
   0  10   5    6.32    1.40
   0  10  -5    7.44    1.72
   0  10   5    5.83    1.08
   0  10  -5    5.56    1.23
   0  10  -5    5.88    1.24
   0 -10   5    5.58    1.41
   0 -10  -5    5.89    1.02
   0 -10  -5    6.54    1.28
   0  10   6   51.01    4.50
   0  10  -6   52.94    4.53
   0  10  -6   52.03    3.42
   0 -10   6   55.75    3.56
   0  10  -6   52.69    3.54
   0 -10  -6   52.92    3.64
   0 -10  -6   57.16    3.41
   0  10   7   14.77    2.28
   0  10  -7   16.94    2.44
   0 -10   7   11.74    1.62
   0  10  -7   21.07    1.74
   0  10  -7   18.73    1.72
   0  10  -7   16.82    1.67
   0 -10  -7   15.37    1.56
   0 -10  -7   16.22    1.54
   0 -10  -7   14.79    1.81
   0  10  -8    1.58    1.48
   0 -10  -8    2.75    1.26
   0  10  -8    4.00    1.44
   0 -10   8    4.31    1.15
   0  10  -8    3.58    1.05
   0  10  -8    1.88    1.01
   0 -10  -8    2.48    0.91
   0 -10  -8    1.95    1.07
   0  10  -9   -0.11    1.14
   0 -10  -9    1.47    1.16
   0  10  -9    0.96    1.39
   0  10  -9    0.86    1.33
   0  10  -9    1.10    0.97
   0  10  -9    1.25    0.92
   0 -10  -9    1.15    0.85
   0  10 -10   16.64    1.81
   0  10 -10   16.11    2.56
   0 -10 -10   14.83    1.77
   0  10 -10   18.17    2.10
   0  10  10   15.39    1.40
   0 -10 -10   16.20    1.61
   0  10 -11    2.39    1.26
   0 -10 -11    4.95    1.19
   0 -10 -11    1.80    1.33
   0  10 -11    4.78    1.41
   0  10  11    2.87    0.70
   0 -10 -11    2.90    0.98
   0 -10 -12   74.02    4.57
   0  10 -12   70.66    4.37
   0  10 -12   66.50    4.31
   0 -10 -12   77.02    4.28
   0 -10 -13    8.93    1.50
   0  10 -13   14.02    1.43
   0  10 -13   12.02    1.45
   0  10 -13   14.78    1.48
   0 -10 -13   13.10    1.77
   0 -10 -13   10.39    1.48
   0  10 -14    3.65    0.93
   0 -10 -14    1.58    1.04
   0 -10 -14    3.16    1.23
   0  10 -14    3.72    0.93
   0  10 -14    2.51    1.02
   0 -10 -14    3.17    1.22
   0 -10 -14    1.33    0.90
   0  10 -15    0.36    0.58
   0 -10 -15    0.42    0.75
   0 -10 -15    1.17    0.92
   0  10 -15    0.68    0.67
   0 -10 -15    2.01    0.94
   0  10 -15    0.79    0.75
   0 -10 -15    0.70    0.74
   0 -10 -16    2.12    0.70
   0 -10 -16    1.63    0.68
   0  10 -16    2.25    0.57
   0  11   0    2.36    1.78
   0  11   0   -0.11    1.04
   0  11   0    0.28    1.22
   0 -11   0    0.10    0.77
   0  11   1    1.94    1.18
   0  11  -1    2.41    1.20
   0  11   1    4.68    1.22
   0  11   1    1.72    1.41
   0 -11  -1    2.13    0.86
   0  11   2   74.73    5.70
   0  11   2   64.19    4.96
   0  11  -2   72.00    5.35
   0  11   2   57.83    5.23
   0  11  -2   70.09    4.37
   0  11   2   69.81    4.30
   0 -11  -2   78.26    4.25
   0  11   3   10.33    2.33
   0  11  -3   11.59    2.10
   0  11   3    9.54    1.71
   0  11   3   11.14    1.46
   0  11   3    7.65    1.98
   0  11  -3   12.91    1.52
   0  11  -3   13.61    1.52
   0 -11  -3   11.74    1.44
   0 -11  -3   13.05    1.34
   0  11  -4   59.08    5.26
   0  11   4   62.61    5.36
   0  11  -4   67.30    5.24
   0  11  -4   74.66    4.20
   0  11  -4   64.14    4.15
   0  11   4   66.65    4.06
   0 -11  -4   63.94    4.18
   0 -11  -4   69.39    4.06
   0  11   5   66.79    5.11
   0  11  -5   47.34    4.65
   0  11  -5   59.58    4.77
   0  11   5   55.00    3.51
   0  11  -5   52.86    3.81
   0  11  -5   64.47    3.77
   0 -11  -5   50.64    3.67
   0 -11  -5   58.53    3.54
   0  11   6    0.93    1.32
   0  11  -6    0.63    1.40
   0  11  -6    2.45    1.50
   0  11  -6    1.94    1.15
   0  11  -6    2.91    1.28
   0 -11  -6    1.53    0.91
   0 -11  -6    1.69    0.79
   0 -11  -6    1.50    0.97
   0  11  -7    1.96    1.04
   0  11  -7    1.55    1.35
   0  11  -7    0.76    1.02
   0 -11  -7    1.52    0.86
   0 -11  -7    1.81    1.08
   0 -11  -7    0.58    0.73
   0  11  -8    4.49    1.17
   0  11  -8    6.51    1.89
   0 -11  -8    8.69    1.40
   0  11  -8    5.34    1.13
   0  11  -8    5.08    1.12
   0 -11  -8    4.32    1.22
   0 -11  -8    6.19    1.02
   0  11  -9    5.83    1.23
   0 -11  -9    6.17    1.25
   0  11  -9    6.91    1.19
   0  11  -9    9.42    1.60
   0  11  -9    8.54    1.18
   0 -11  -9    6.94    1.10
   0  11 -10    1.81    1.06
   0 -11 -10    0.99    1.19
   0 -11 -10    2.65    1.06
   0  11 -10    0.64    1.19
   0 -11 -10    2.46    0.88
   0  11  10    1.10    0.65
   0 -11 -11    0.10    1.05
   0 -11 -11    1.24    0.87
   0  11 -11    0.44    1.02
   0 -11  11    0.15    0.62
   0 -11 -11    0.93    0.78
   0  11  11    1.72    0.63
   0  11 -12   27.31    1.98
   0  11 -12   24.28    1.98
   0 -11 -12   26.15    2.28
   0  11 -12   22.53    1.87
   0  11 -13   30.42    2.06
   0 -11 -13   30.79    2.33
   0  11 -13   28.95    2.08
   0  11 -13   29.89    2.08
   0  11 -14    6.05    0.81
   0  11 -14    6.09    0.88
   0  11 -14    7.78    0.93
   0 -11 -14    5.61    1.06
   0 -11 -14    3.83    1.09
   0  11 -15    1.63    0.41
   0 -11 -15    1.08    0.68
   0  11 -15    1.43    0.53
   0  11 -15    1.78    0.55
   0 -11 -15    1.17    0.65
   0  12   0  284.89   15.98
   0  12   0  279.91   14.96
   0 -12   0  303.48   14.90
   0  12   1    4.78    2.13
   0  12  -1    0.34    1.59
   0  12  -1    2.40    1.38
   0  12   1    3.65    1.18
   0 -12  -1    3.85    1.01
   0 -12   1    4.14    1.06
   0  12  -2   24.72    3.29
   0  12   2   34.76    3.58
   0  12  -2   37.66    3.46
   0  12   2   29.95    2.38
   0  12  -2   27.52    2.36
   0 -12  -2   32.80    2.29
   0  12  -3   55.69    5.05
   0  12   3   62.36    5.14
   0  12  -3   54.79    4.66
   0  12  -3   53.38    3.89
   0  12   3   59.05    3.80
   0  12  -3   63.29    3.93
   0  12  -3   73.18    3.94
   0 -12  -3   59.61    3.73
   0  12   4    0.32    1.49
   0  12  -4   -0.33    1.56
   0  12  -4    2.60    1.50
   0  12  -4    2.72    1.33
   0  12   4    1.19    0.97
   0  12  -4    1.15    1.07
   0  12  -4    1.78    0.96
   0 -12  -4    3.25    1.02
   0  12  -5   82.00    6.41
   0  12   5   94.94    6.58
   0  12  -5   94.51    6.45
   0  12  -5   82.00    5.33
   0  12   5   67.89    6.09
   0  12   5   87.08    5.07
   0  12  -5  104.77    5.35
   0  12  -5   94.26    5.28
   0 -12  -5  103.10    5.27
   0 -12  -5   85.36    4.96
   0 -12  -5   84.10    5.24
   0  12  -6    9.32    1.42
   0  12  -6    7.87    1.62
   0 -12  -6    7.98    1.05
   0 -12  -6    7.05    1.29
   0 -12  -6    7.86    1.21
   0  12  -7    0.16    0.82
   0 -12  -7    1.05    1.10
   0  12  -7   -0.13    1.36
   0  12  -7    0.61    0.93
   0 -12  -7    0.17    0.66
   0 -12  -7    0.36    0.91
   0 -12  -7    1.14    0.80
   0  12  -8    0.55    0.84
   0 -12  -8    1.59    1.00
   0  12  -8    0.59    0.81
   0  12  -8    1.93    0.92
   0 -12  -8    0.41    0.77
   0 -12   8    1.12    0.78
   0  12  -9    0.45    0.85
   0  12  -9    0.27    0.98
   0 -12  -9    0.83    0.87
   0  12  -9    1.66    0.81
   0  12  -9   -0.59    1.29
   0 -12  -9    1.25    0.68
   0 -12   9    0.08    0.64
   0  12   9    1.22    0.70
   0  12 -10   15.28    1.50
   0  12 -10   15.93    1.39
   0 -12  10   16.80    1.37
   0 -12 -10   14.07    1.35
   0  12  10   14.74    1.25
   0 -12 -10   14.48    1.54
   0  12 -11   61.22    3.61
   0  12 -11   65.52    3.73
   0 -12 -11   62.64    3.79
   0  12  11   65.00    3.47
   0  12 -12    4.44    0.86
   0 -12 -12    4.45    1.06
   0  12 -12    2.72    0.75
   0 -12 -12    1.77    0.82
   0  12 -13    5.02    0.74
   0 -12 -13    6.36    1.00
   0  12 -13    4.07    0.68
   0  12 -14    2.46    0.44
   0 -12 -14    1.91    0.66
   0  12 -14    3.05    0.57
   0  12 -14    2.51    0.45
   0 -12 -14    2.86    0.60
   0  13   0    1.16    1.04
   0 -13   0    1.38    0.91
   0  13  -1    0.32    1.00
   0  13   1    0.21    0.98
   0  13  -1   -0.20    0.72
   0 -13  -1    0.69    0.85
   0 -13   1    0.49    0.89
   0  13  -2   54.17    3.21
   0  13  -2   46.34    3.28
   0  13   2   44.56    3.14
   0 -13   2   49.20    3.19
   0 -13  -2   49.64    3.17
   0  13  -3   81.71    4.66
   0  13   3   73.84    4.48
   0  13  -3   74.27    4.65
   0  13  -3   80.76    4.58
   0 -13  -3   74.94    4.50
   0  13   4   29.59    2.19
   0  13  -4   24.60    2.34
   0  13  -4   25.69    2.27
   0  13  -4   31.53    2.26
   0 -13  -4   30.67    2.23
   0 -13   4   31.43    2.18
   0  13  -5    9.56    1.53
   0  13   5   10.94    1.23
   0  13  -5   11.83    1.34
   0  13  -5    9.41    1.40
   0 -13   5   11.63    1.27
   0 -13  -5   13.51    1.38
   0 -13  -6   87.62    5.59
   0  13  -6   99.33    5.79
   0  13  -6  109.86    5.71
   0  13  -6  103.40    5.67
   0 -13  -6   94.15    5.35
   0 -13  -6  104.22    5.60
   0 -13   6  110.62    5.61
   0  13  -7    7.89    1.13
   0 -13  -7    7.13    1.16
   0  13  -7    8.68    1.16
   0  13  -7    8.28    1.41
   0 -13   7    7.92    1.05
   0 -13  -7    6.45    0.86
   0 -13  -7    7.66    1.07
   0  13  -8   68.82    4.03
   0  13  -8   71.32    4.06
   0  13   8   72.96    3.94
   0 -13  -8   69.42    3.89
   0 -13   8   70.48    4.02
   0  13  -9    9.25    1.12
   0 -13   9   10.33    1.06
   0 -13  -9    9.93    1.22
   0  13   9   10.73    1.02
   0 -13  -9    9.00    0.94
   0  13 -10   10.00    1.11
   0  13  10   11.31    0.93
   0 -13 -10    8.78    1.12
   0 -13  10   11.07    1.01
   0  13 -11   16.62    1.35
   0 -13 -11   14.61    1.44
   0  13 -11   16.35    1.31
   0 -13 -11   17.33    1.36
   0  13 -12    0.78    0.54
   0 -13 -12    1.19    0.66
   0  13 -12    0.60    0.52
   0 -13 -12    1.15    0.55
   0  13 -13    2.63    0.43
   0  14   0    2.23    0.86
   0  14   0    1.34    0.72
   0  14   0    2.96    1.04
   0 -14   0    1.23    0.86
   0  14  -1   11.73    1.40
   0  14  -1   14.64    1.35
   0  14   1   10.86    1.35
   0  14   1   13.27    1.22
   0  14   1   11.37    1.26
   0  14  -1   11.68    1.37
   0 -14  -1   15.71    1.43
   0 -14   1   13.87    1.36
   0  14  -2    1.43    0.88
   0  14  -2   -0.08    0.69
   0  14   2    0.21    0.59
   0  14   2    0.17    0.76
   0 -14   2    0.51    0.77
   0 -14  -2    0.43    0.73
   0  14  -3   13.00    1.53
   0  14  -3   12.89    1.48
   0  14   3   15.07    1.23
   0  14  -3   16.45    1.42
   0  14   3   14.63    1.38
   0 -14  -3   16.35    1.45
   0  14  -4   14.52    1.52
   0  14  -4   14.72    1.37
   0  14   4   14.10    1.30
   0  14  -4   13.55    1.47
   0 -14   4   11.03    1.25
   0 -14  -4   14.39    1.36
   0  14  -5    1.55    0.68
   0 -14  -5   -0.22    0.74
   0  14  -5    0.25    0.84
   0  14  -5    0.69    0.71
   0  14  -5   -0.18    0.92
   0 -14   5    0.89    0.70
   0 -14  -5    0.98    0.76
   0  14  -6    1.43    0.64
   0  14  -6    0.87    0.90
   0  14  -6    0.36    0.61
   0  14  -6    1.22    0.78
   0 -14   6    0.84    0.65
   0 -14  -6    0.13    0.62
   0  14  -7    0.25    0.63
   0  14  -7    0.07    0.67
   0  14  -7    1.80    0.92
   0  14   7    0.05    0.55
   0 -14   7   -0.19    0.60
   0  14  -8    8.15    0.90
   0  14  -8    7.43    0.89
   0 -14  -8    7.52    0.95
   0  14   8    8.59    0.83
   0 -14   8    9.48    0.93
   0  14  -9    8.65    0.88
   0  14   9    9.36    0.79
   0 -14  -9    7.80    0.92
   0 -14   9    9.85    0.87
   0  14 -10   25.95    1.64
   0  14 -10   23.02    1.51
   0 -14 -10   24.10    1.62
   0 -14 -10   27.76    1.60
   0  14 -11    6.50    0.64
   0 -14 -11    5.89    0.71
   0 -14 -11    6.18    0.57
   0  15   0    0.05    0.49
   0  15   0    0.07    0.75
   0 -15   0    0.63    0.68
   0  15   1    6.17    0.93
   0  15  -1    7.08    0.99
   0  15  -1    5.97    0.82
   0  15  -1    6.54    0.78
   0 -15  -1    6.33    0.92
   0 -15   1    5.78    0.90
   0  15   2   29.94    2.00
   0  15  -2   31.90    1.97
   0  15  -2   28.26    1.98
   0 -15   2   30.64    2.05
   0 -15  -2   32.23    2.08
   0  15  -3   35.28    2.21
   0  15  -3   29.22    2.09
   0  15  -3   33.69    2.06
   0 -15  -3   32.20    2.11
   0  15  -4   17.05    1.41
   0  15  -4   18.63    1.46
   0  15  -4   16.97    1.30
   0 -15   4   18.09    1.37
   0  15   4   15.32    1.23
   0 -15  -4   16.99    1.33
   0  15  -5   11.76    1.16
   0  15  -5   11.16    1.14
   0 -15   5   13.17    1.12
   0 -15  -5   12.49    1.05
   0  15  -6   39.21    2.37
   0 -15   6   39.45    2.33
   0  15   6   39.18    2.25
   0 -15  -6   39.87    2.29
   0  15   7   12.86    0.94
   0 -15  -7   13.22    1.01
   0 -15   7   14.04    1.01
   0 -15  -8   -0.27    0.42
   0 -15  -8    0.03    0.34
   0  15   8    0.12    0.31
   0 -15  -9    6.50    0.66
   0 -16   0    0.47    0.52
   0  16   0    0.28    0.34
   0 -16   1    0.09    0.45
   0  16   1   -0.06    0.35
   0 -16  -1    0.37    0.48
   0  16  -1   -0.02    0.29
   0 -16   2    2.65    0.57
   0  16   2    2.92    0.46
   0 -16  -2    1.69    0.51
   0  16   3    7.80    0.66
   0 -16  -3    7.48    0.70
   0  16   4   14.83    0.94
   0 -16   4   13.97    1.03
   0 -16   5    0.57    0.33
   1   0 -21    0.42    0.42
   1   0 -20    7.95    1.02
   1   0 -20    6.19    1.04
   1   0 -19    0.17    0.84
   1   0 -19   -0.36    0.83
   1   0 -19    1.36    1.03
   1   0 -19   -0.75    0.95
   1   0 -18   29.02    2.42
   1   0 -18   26.41    2.52
   1   0 -18   33.62    2.71
   1   0 -17    0.70    1.15
   1   0 -17   -0.77    1.25
   1   0 -17   -0.14    1.31
   1   0 -17    1.52    1.05
   1   0 -17    0.27    1.35
   1   0 -16   30.82    2.67
   1   0 -16   30.72    2.64
  -1   0  16   22.85    4.76
   1   0 -16   29.66    2.79
   1   0 -16   27.25    2.65
   1   0 -16   29.27    2.52
   1   0 -15   -0.69    1.34
   1   0 -15    3.19    2.18
  -1   0  15   -3.44    3.46
   1   0 -15   -0.15    1.32
   1   0 -15    0.54    1.14
   1   0 -15   -0.15    1.42
   1   0 -15    0.38    1.07
   1   0 -15    0.48    1.53
   1   0 -14   13.60    1.86
   1   0 -14   11.60    2.75
  -1   0  14    5.89    3.74
   1   0 -14   14.24    1.80
   1   0 -14   12.82    1.92
   1   0 -14   12.15    1.83
   1   0 -13    2.63    1.39
   1   0 -13   -0.08    0.65
   1   0 -13    1.08    1.84
   1   0 -13    0.73    1.10
  -1   0  13    1.91    2.95
   1   0 -13    0.82    1.11
   1   0 -13    1.78    1.38
   1   0 -13   -0.25    1.02
   1   0 -12  202.43   10.67
   1   0 -12  181.89   12.01
   1   0 -12  207.76   10.76
   1   0 -12  201.08   10.37
  -1   0  12  177.13   12.68
   1   0 -12  208.01   10.70
   1   0 -12  205.82   10.79
   1   0 -12  198.42   10.43
   1   0 -11   -0.11    1.03
   1   0 -11    0.31    1.00
   1   0 -11    3.47    1.83
   1   0 -11   -0.34    1.03
   1   0 -11    1.05    0.95
   1   0 -10  681.14   34.93
   1   0  -9    0.87    1.58
   1   0  -8  257.94   12.52
   1   0  -8  205.87   11.69
   1   0  -7    0.15    1.42
   1   0  -7    0.10    0.87
   1   0  -6  982.72   48.01
   1   0  -6  962.20   47.65
   1   0  -5    0.81    0.37
   1   0  -5    0.80    0.56
   1   0  -4 1614.25   77.05
   1   0  -4 1661.11   76.93
   1   0  -4 1527.78   76.72
   1   0  -3    1.12    0.55
   1   0  -3    0.20    0.23
   1   0  -3    0.33    0.38
   1   0  -2   45.80    2.59
   1   0  -2   49.58    2.51
  -1   0  -2  668.99   32.66
  -1   0  -3    0.62    0.30
  -1   0  -3    0.91    0.49
  -1   0  -4 7430.07  360.42
  -1   0  -5    0.62    0.49
  -1   0  -5    0.89    0.59
  -1   0  -6    5.82    0.83
  -1   0  -6    6.70    1.06
  -1   0  -7    0.07    0.72
  -1   0  -8  602.25   29.84
  -1   0  -9    0.70    0.57
   1   0  10  289.30   16.00
  -1   0 -10  275.77   13.90
  -1   0 -11    0.62    0.92
   1   0  11    1.10    2.47
  -1   0 -11    0.90    0.67
  -1   0 -11    1.55    0.86
  -1   0 -11    1.72    1.16
  -1   0 -12   92.79    5.60
  -1   0 -12  102.92    5.71
  -1   0 -12  103.95    5.81
  -1   0 -12   84.14    5.17
   1   0  12   99.57    7.92
  -1   0 -12  106.01    5.62
  -1   0 -12   93.37    5.51
  -1   0 -12  108.14    5.87
  -1   0 -13    1.63    1.20
  -1   0 -13   -0.84    1.38
   1   0  13    1.46    2.94
  -1   0 -13   -0.68    0.69
  -1   0 -13    1.56    1.09
  -1   0 -13    0.80    1.30
  -1   0 -13    1.25    1.30
  -1   0 -13    1.98    1.07
  -1   0 -14   28.72    2.66
  -1   0 -14   32.13    2.65
  -1   0 -14   26.21    2.51
   1   0  14   22.60    4.61
  -1   0 -14   28.90    2.70
  -1   0 -14   33.96    2.53
  -1   0 -15   -0.27    1.24
  -1   0 -15    2.33    1.42
   1   0  15    4.53    3.55
  -1   0 -15   -0.51    1.12
  -1   0 -15   -0.14    1.34
  -1   0 -15    1.05    1.44
  -1   0 -16    7.61    1.76
  -1   0 -16   11.19    1.89
  -1   0 -16   12.09    1.88
  -1   0 -16    8.36    1.84
  -1   0 -16    9.33    2.00
  -1   0 -16    8.89    1.55
  -1   0 -17    0.49    1.24
  -1   0 -17    1.30    1.26
  -1   0 -17    0.37    1.18
  -1   0 -17    2.44    1.43
  -1   0 -17   -0.13    1.26
  -1   0 -18   58.39    3.75
  -1   0 -18   57.08    3.73
  -1   0 -18   55.85    3.79
  -1   0 -18   67.84    4.04
  -1   0 -19   -0.08    0.84
  -1   0 -19    0.70    0.80
  -1   0 -19   -0.17    0.96
  -1   0 -19   -0.10    1.02
  -1   0 -20    4.14    0.74
  -1   0 -20    3.04    0.83
  -1   0 -20    3.98    0.93
  -1   0 -21    0.23    0.41
   1   1 -21    1.07    0.43
   1   1 -20    8.55    0.95
   1  -1 -20    8.07    0.96
   1   1 -20    9.81    1.13
   1   1 -20    9.31    1.06
   1  -1 -20    7.68    1.05
   1  -1 -20    8.28    1.09
   1   1 -19    0.82    0.87
   1  -1 -19   -0.34    0.88
   1   1 -19   -1.01    0.95
   1   1 -19    2.31    1.06
   1  -1 -19    0.45    1.02
   1  -1 -19   -0.65    1.06
   1   1 -19   -0.87    0.98
   1   1 -18   30.47    2.41
   1  -1 -18   33.18    2.52
   1  -1 -18   32.92    2.37
   1   1 -18   35.08    2.58
   1   1 -18   32.10    2.58
   1   1 -18   29.02    2.48
   1  -1 -18   29.97    2.53
   1  -1 -17   24.51    2.20
   1  -1 -17   25.90    2.33
   1   1 -17   26.59    2.37
   1   1 -17   21.23    2.20
   1   1 -17   28.53    2.41
   1   1 -17   26.96    2.47
   1  -1 -17   24.47    2.20
   1  -1 -17   29.33    2.59
   1  -1 -16   25.58    2.40
   1  -1 -16   23.59    2.28
   1   1 -16   23.12    2.32
   1  -1 -16   21.35    2.38
   1  -1 -16   19.30    3.48
   1   1 -16   26.01    2.15
   1   1 -16   24.21    2.46
   1   1 -16   28.32    2.60
   1   1 -16   24.36    2.35
   1   1 -16   22.75    2.46
   1  -1 -16   22.43    2.31
   1  -1 -16   27.28    2.57
  -1  -1  16   21.72    4.78
  -1   1  16   17.43    4.20
   1  -1 -15   86.96    5.45
   1  -1 -15   92.99    5.59
   1  -1 -15   88.64    7.07
   1   1 -15   89.46    5.50
   1  -1 -15   97.84    5.50
   1   1 -15   88.54    5.52
   1   1 -15   85.24    5.16
   1   1 -15   97.61    5.62
   1  -1 -15   87.37    5.63
   1  -1 -15   87.47    5.40
   1   1 -15   88.24    5.61
   1   1 -15   88.08    5.42
   1  -1 -15   94.24    5.38
  -1  -1  15   63.40    7.86
  -1   1  15   83.00    8.06
   1   1 -15   88.69    5.23
   1  -1 -14   87.54    5.41
   1   1 -14   86.70    5.46
   1  -1 -14  103.73    5.54
   1  -1 -14   77.16    6.86
   1  -1 -14   88.89    5.41
   1   1 -14   87.25    6.93
   1   1 -14   94.08    5.52
   1   1 -14   86.44    5.19
   1  -1 -14   87.59    5.31
   1   1 -14   96.10    5.60
   1   1 -14   86.21    5.61
   1   1 -14   90.50    5.40
   1  -1 -14   92.20    5.42
  -1   1  14   67.42    7.43
  -1  -1  14   91.94    8.57
   1   1 -14   87.32    5.27
   1   1 -13  240.26   12.46
   1   1 -13  211.89   13.76
   1  -1 -13  228.31   12.32
   1   1 -13  227.47   12.12
   1  -1 -13  224.41   12.32
   1  -1 -13  243.97   12.41
   1  -1 -13  242.60   14.14
   1  -1 -13  241.87   12.05
   1   1 -13  248.30   12.48
   1  -1 -13  228.81   12.27
   1   1 -13  226.25   12.33
   1   1 -13  243.85   12.34
   1   1 -13  237.94   12.49
   1  -1 -13  239.27   12.39
  -1  -1  13  203.38   15.06
  -1   1  13  205.41   14.67
   1   1 -12    3.00    1.36
   1  -1 -12    3.67    0.93
   1  -1 -12    2.48    1.29
   1  -1 -12    6.68    1.42
   1  -1 -12    7.50    1.43
   1   1 -12    3.20    2.02
   1  -1 -12    3.36    2.13
   1   1 -12    3.22    1.17
   1  -1 -12    6.25    1.26
   1   1 -12    5.25    1.39
   1  -1 -12    4.03    1.27
   1  -1 -12    3.47    1.10
   1   1 -12    3.76    0.98
   1   1 -12    3.83    1.29
   1  -1 -12    1.24    0.97
   1   1 -12    4.64    1.18
   1   1 -12    5.36    1.42
  -1   1  12    3.23    2.63
   1  -1 -12    2.63    1.04
   1  -1 -11    4.75    1.17
   1  -1 -11    7.45    2.21
   1   1 -11    1.81    1.20
   1   1 -11    2.55    1.80
   1  -1 -11    3.93    1.22
   1  -1 -11    3.42    0.75
   1  -1 -11    3.41    1.01
   1   1 -11    1.67    1.01
   1   1 -11    3.30    0.99
   1   1 -11    4.96    1.23
   1  -1 -11    3.34    0.97
   1   1 -11    2.62    1.11
  -1   1  11    2.78    2.41
   1  -1 -11    1.98    0.67
   1  -1 -11    2.20    0.94
   1   1 -10    9.85    2.15
   1  -1 -10   15.61    2.48
   1  -1 -10   10.69    1.03
  -1   1  10   10.55    2.67
   1   1 -10   12.06    1.70
   1  -1  -9   38.42    3.39
   1   1  -9   30.72    3.21
   1  -1  -9   32.73    2.01
   1   1  -9   32.59    2.65
   1   1  -8  122.35    7.43
   1  -1  -8  136.13    7.61
   1  -1  -8  122.83    6.35
   1   1  -8  122.87    6.99
   1   1  -7  200.08    9.90
   1  -1  -7  216.17   10.08
  -1  -1   7  161.10    8.73
   1   1  -7  190.88    9.42
   1   1  -7  180.83    8.87
   1   1  -6   62.65    3.63
   1  -1  -6   69.66    3.71
  -1  -1   6   41.38    2.49
   1   1  -6   52.00    3.02
   1   1  -6   41.17    2.48
   1  -1  -5  369.37   16.92
   1   1  -5  320.23   16.19
   1   1  -5  331.03   16.55
   1   1  -4 2098.90   94.88
  -1   1   4 1882.28   94.51
   1  -1  -4 2016.91   95.10
   1   1  -4 2015.31   94.86
   1  -1  -3  597.81   29.84
   1   1  -3  623.42   29.68
   1   1  -3  592.53   29.67
   1   1  -2    1.68    0.36
   1  -1  -2    0.91    0.56
  -1  -1   2    1.16    0.26
   1   1  -2    1.23    0.33
  -1   1   2    0.41    0.15
   1   1  -1  119.20    6.00
  -1   1   1  115.53    6.02
   1   1  -1  127.48    6.14
   1   1  -1  124.29    6.05
   1   1  -1  122.30    6.03
   1   1   0    0.99    0.22
  -1  -1   0    1.41    0.28
   1   1   0    1.04    0.20
  -1   1  -1  145.32    7.18
  -1  -1  -1  143.54    7.24
  -1   1  -1  146.03    7.14
  -1  -1  -1  143.95    7.23
   1   1   2   16.79    1.09
  -1   1  -2   16.47    1.14
  -1  -1  -2   15.88    1.06
  -1  -1  -2   16.26    1.13
  -1  -1  -2   16.98    1.09
  -1   1  -2   18.23    1.11
  -1  -1  -3  879.29   43.75
  -1  -1  -3  885.32   43.74
  -1   1  -3  928.14   43.80
  -1  -1  -4 7360.56  353.78
  -1   1  -4 7339.09  353.91
  -1  -1  -4 7192.38  353.79
   1   1   5  669.08   33.88
  -1  -1  -5  663.53   33.29
  -1   1  -5  701.29   33.46
  -1  -1  -6   31.54    2.60
   1   1   6   28.17    2.71
  -1   1  -6   28.79    2.06
  -1  -1  -6   23.84    1.85
  -1  -1  -7   16.01    2.18
   1   1   7   12.57    2.45
  -1   1  -7   13.72    1.23
  -1   1  -7   14.75    1.57
  -1  -1  -7   14.03    1.37
  -1  -1  -8   11.69    2.34
  -1  -1  -8    8.56    0.94
   1   1   8    8.27    2.57
  -1   1  -8    7.79    1.05
  -1   1  -8    7.10    1.46
  -1  -1  -9  758.52   38.82
   1   1   9  674.42   38.92
  -1  -1  -9  790.24   37.43
  -1   1  -9  745.80   38.16
  -1  -1 -10  357.70   19.45
  -1  -1 -10  340.04   17.81
  -1   1 -10  383.63   17.82
   1   1  10  320.27   19.57
  -1  -1 -11   60.19    3.73
  -1  -1 -11   68.55    5.51
  -1   1 -11   65.08    4.15
  -1   1 -11   66.00    4.07
  -1   1 -11   74.61    4.20
  -1  -1 -11   65.09    4.10
  -1  -1 -11   70.77    4.10
  -1  -1 -11   75.11    4.34
  -1   1 -11   77.94    4.22
  -1   1 -11   68.49    4.02
  -1  -1 -11   70.05    4.01
   1   1  11   55.62    5.66
  -1  -1 -11   54.15    3.62
  -1   1 -11   58.45    3.60
  -1  -1 -11   63.15    3.93
  -1  -1 -12   16.10    1.72
  -1   1 -12   15.37    1.90
  -1   1 -12   17.92    1.86
  -1   1 -12   12.91    1.49
  -1  -1 -12   17.49    1.91
  -1  -1 -12   13.29    2.67
  -1   1 -12   14.12    1.64
  -1  -1 -12   15.21    1.73
  -1   1 -12   12.86    1.71
  -1   1 -12   21.49    1.78
  -1  -1 -12   15.04    1.88
  -1  -1 -12   12.48    1.48
  -1  -1 -12   16.09    1.70
   1   1  12   12.02    3.49
   1  -1  12   20.36    3.86
  -1  -1 -12   13.76    1.34
  -1  -1 -12   13.02    1.53
  -1   1 -13   54.10    3.64
  -1   1 -13   48.15    3.47
  -1   1 -13   51.73    3.46
  -1  -1 -13   56.07    5.13
  -1  -1 -13   50.12    3.53
  -1   1 -13   50.57    3.24
  -1  -1 -13   53.82    3.43
  -1  -1 -13   44.94    3.44
  -1  -1 -13   45.05    2.99
   1   1  13   45.08    5.53
   1  -1  13   39.14    5.49
  -1  -1 -13   52.19    3.39
  -1  -1 -13   43.73    3.19
  -1  -1 -13   46.25    3.58
  -1   1 -13   53.39    3.40
  -1   1 -13   55.12    3.63
  -1  -1 -14    5.70    1.53
  -1   1 -14    4.88    1.30
  -1  -1 -14    6.21    1.48
  -1  -1 -14    5.09    1.55
  -1   1 -14    4.30    1.60
  -1   1 -14    2.85    1.27
  -1   1 -14    1.55    2.26
  -1  -1 -14    2.04    2.13
   1   1  14    8.06    3.50
   1  -1  14    0.56    3.58
  -1   1 -14    4.28    1.33
  -1  -1 -14    7.32    1.46
  -1   1 -14    4.05    1.33
  -1  -1 -14    6.08    1.72
  -1  -1 -14    5.55    1.25
  -1   1 -14    5.94    1.53
  -1   1 -15   34.72    2.65
  -1  -1 -15   31.74    2.66
  -1  -1 -15   31.21    3.96
  -1   1 -15   30.56    2.61
  -1   1 -15   25.82    2.60
  -1   1 -15   27.95    3.81
  -1  -1 -15   29.56    2.64
  -1  -1 -15   27.72    2.59
  -1  -1 -15   32.80    2.83
  -1   1 -15   29.10    2.68
  -1   1 -15   28.38    2.47
  -1  -1 -15   29.70    2.45
   1  -1  15   23.96    4.90
   1   1  15   22.29    4.52
  -1  -1 -16   13.50    1.89
  -1   1 -16   17.31    1.96
  -1   1 -16   14.27    1.98
  -1  -1 -16   13.23    1.88
  -1   1 -16   10.15    1.80
  -1  -1 -16   13.03    2.94
  -1  -1 -16   13.94    1.94
  -1  -1 -16   14.76    1.71
  -1  -1 -16   12.18    1.92
  -1   1 -16   16.25    1.98
   1   1  16   10.01    3.61
   1  -1  16   21.43    4.65
  -1   1 -16   13.31    1.67
  -1  -1 -17    5.79    1.50
  -1  -1 -17    6.16    1.17
  -1  -1 -17    4.27    1.51
  -1   1 -17    5.93    1.47
  -1   1 -17    6.52    1.40
  -1  -1 -17    6.58    1.37
  -1  -1 -17    8.17    1.43
  -1   1 -17    4.69    1.41
  -1  -1 -17    8.29    1.41
  -1   1 -17    5.27    1.13
  -1  -1 -18   17.70    1.85
  -1   1 -18   17.09    1.81
  -1  -1 -18   16.26    1.91
  -1   1 -18   17.81    1.81
  -1   1 -18   14.71    1.65
  -1  -1 -18   16.40    1.71
  -1  -1 -18   16.49    1.68
  -1  -1 -18   16.60    1.77
  -1   1 -19    2.78    1.02
  -1  -1 -19    2.92    1.10
  -1  -1 -19    4.15    1.10
  -1   1 -19    3.58    1.01
  -1  -1 -19    3.52    0.97
  -1  -1 -19    4.64    0.93
  -1  -1 -20   20.39    1.68
  -1  -1 -20   23.21    1.68
  -1   1 -20   22.12    1.58
  -1   1 -20   23.24    1.59
   1   2 -20   36.55    2.34
   1  -2 -20   42.27    2.45
   1  -2 -20   37.02    2.39
   1   2 -20   44.04    2.43
   1  -2 -19    5.20    1.16
   1   2 -19    6.17    1.16
   1  -2 -19    5.48    1.14
   1  -2 -18    5.23    1.09
   1  -2 -18    5.93    1.34
   1   2 -18    8.93    1.37
   1   2 -18    5.71    1.24
   1   2 -18    9.17    1.36
   1  -2 -18    6.41    1.31
   1  -2 -18    7.03    1.34
   1   2 -17    8.18    1.56
   1  -2 -17   11.75    1.69
   1  -2 -17    6.73    1.35
   1  -2 -17    9.21    1.66
   1   2 -17   11.95    1.47
   1  -2 -17    7.34    1.53
   1  -2 -17    7.94    1.32
   1   2 -17   11.24    1.67
   1   2 -17    8.07    1.54
   1   2 -17    8.08    1.26
   1  -2 -16    3.60    1.48
   1   2 -16    5.03    1.45
   1  -2 -16    3.13    2.04
   1   2 -16    3.02    1.20
   1  -2 -16    4.29    1.31
   1   2 -16    3.82    1.51
   1  -2 -16    1.19    1.53
   1   2 -16    0.95    1.40
   1  -2 -16    1.88    1.38
   1  -2 -16    3.55    1.26
   1  -2 -16    2.35    1.51
   1  -2 -16    1.89    1.03
  -1  -2  16    6.71    3.49
   1   2 -16    1.51    1.07
   1   2 -15    2.79    1.28
   1  -2 -15    1.95    1.45
   1   2 -15    0.86    1.49
   1  -2 -15    3.23    2.34
   1   2 -15    2.56    1.47
   1  -2 -15    2.98    1.42
   1  -2 -15    1.83    1.26
   1  -2 -15    3.57    1.54
   1  -2 -15    2.24    1.07
   1   2 -15    6.08    1.63
   1  -2 -15    0.94    1.19
   1   2 -15    0.80    1.26
   1  -2 -15    5.58    1.68
  -1  -2  15    6.08    3.88
  -1   2  15    8.33    3.09
   1   2 -15    3.55    1.25
   1   2 -14   16.41    1.94
   1  -2 -14   13.10    2.95
   1  -2 -14   12.00    1.87
   1   2 -14    9.96    1.62
   1  -2 -14   11.54    1.60
   1  -2 -14   11.48    1.77
   1   2 -14    9.15    1.80
   1   2 -14   13.09    1.74
   1  -2 -14   15.14    1.75
   1  -2 -14    9.87    1.52
   1  -2 -14   10.62    1.91
   1   2 -14   13.04    1.90
  -1   2  14    8.82    3.31
  -1  -2  14    3.98    3.48
   1   2 -14   11.43    1.67
   1  -2 -13   38.11    3.01
   1   2 -13   36.42    3.07
   1  -2 -13   45.22    4.57
   1  -2 -13   34.76    2.65
   1   2 -13   35.84    2.80
   1  -2 -13   38.49    3.07
   1  -2 -13   43.74    3.02
   1   2 -13   39.73    3.13
   1   2 -13   37.20    2.96
   1   2 -13   42.50    2.93
   1  -2 -13   45.38    3.28
   1   2 -13   43.91    3.11
   1  -2 -13   41.11    2.88
   1  -2 -13   43.23    3.02
  -1   2  13   34.04    4.77
   1   2 -13   36.02    2.85
   1  -2 -13   38.63    2.85
   1  -2 -12    2.15    0.80
   1  -2 -12    0.79    1.14
   1  -2 -12    1.71    1.28
   1  -2 -12    4.14    2.17
   1  -2 -12    4.05    1.37
   1   2 -12    2.16    1.31
   1   2 -12    2.58    1.08
   1   2 -12    1.87    1.13
   1   2 -12    3.49    1.31
   1   2 -12    1.32    1.24
   1  -2 -12    1.75    1.07
   1   2 -12    4.73    1.12
   1  -2 -12    4.07    1.46
   1  -2 -12    2.91    1.08
  -1   2  12    1.19    2.50
   1  -2 -12    1.28    0.83
   1  -2 -12    1.92    0.95
   1  -2 -11    1.54    1.86
   1   2 -11    1.90    1.00
   1  -2 -11    1.99    1.10
   1  -2 -11    1.57    1.02
   1   2 -11    2.08    1.23
   1  -2 -11    1.10    0.67
   1   2 -11    2.00    1.10
   1   2 -11    1.61    1.07
   1   2 -11    2.06    1.29
   1  -2 -11    1.69    0.92
   1   2 -11    0.11    1.05
   1   2 -11    1.29    0.88
   1  -2 -11    2.70    1.20
   1  -2 -11    0.99    0.86
   1  -2 -11    1.12    0.95
  -1   2  11    3.83    2.38
   1  -2 -11    3.49    0.84
   1  -2 -11    0.10    0.81
   1  -2 -10  326.19   16.88
  -1   2  10  280.46   16.93
   1   2 -10  302.28   16.10
   1  -2  -9   47.24    3.94
  -1   2   9   35.89    4.09
   1  -2  -9   43.70    2.56
   1   2  -9   43.99    3.26
   1  -2  -8  182.91   10.34
   1  -2  -8  181.27    9.12
  -1   2   8  165.51   10.52
   1   2  -8  184.54    9.82
   1  -2  -7    8.88    1.98
  -1  -2   7    6.07    0.92
  -1   2   7    4.43    2.17
  -1   2   7    6.70    0.58
   1   2  -7    9.44    1.33
   1  -2  -6   35.29    2.93
  -1   2   6   38.08    3.15
  -1  -2   6   34.64    2.24
   1   2  -6   39.35    2.58
  -1   2   6   37.08    2.02
   1  -2  -5  428.88   19.72
  -1   2   5  367.10   18.95
  -1   2   5  415.50   19.79
  -1  -2   5  380.30   19.09
  -1   2   5  382.41   18.87
   1   2  -5  393.67   19.32
   1   2  -4   10.99    0.97
  -1   2   4   11.86    1.61
   1   2  -4   11.46    1.14
  -1   2   4    9.50    0.73
   1  -2  -3  106.34    5.85
   1   2  -3  112.29    5.51
  -1  -2   3  104.87    5.63
   1   2  -3  110.96    5.74
  -1   2   3  108.56    5.88
  -1   2   3  103.74    5.43
   1   2  -2 1402.94   67.29
   1  -2  -2 1310.83   67.48
  -1   2   2 1389.31   67.48
  -1  -2   2 1370.79   67.52
   1   2  -2 1432.60   67.49
   1  -2  -1  148.81    7.75
  -1   2   1  155.07    7.66
   1   2  -1  160.69    7.81
   1  -2   0  131.14    6.67
  -1  -2   0  133.79    6.95
   1   2   0  142.66    6.83
   1   2   1   42.02    2.37
  -1   2  -1   42.27    2.30
  -1  -2  -1   41.23    2.53
  -1   2  -2  534.93   26.21
   1  -2   2  533.26   26.22
  -1  -2  -2  520.57   26.28
  -1   2  -2  532.62   26.16
   1   2   2  574.66   26.42
  -1  -2  -2  515.88   26.34
  -1   2  -3 1045.33   49.14
   1   2   3  951.60   49.04
   1   2   3  964.15   49.43
  -1  -2  -3 1031.08   49.08
   1  -2   3 1035.51   49.00
  -1  -2  -3  982.79   49.17
  -1   2  -3 1001.01   49.11
   1   2   4  714.06   35.89
  -1   2  -4  740.75   36.11
   1   2   4  750.57   36.54
  -1  -2  -4  729.60   36.06
  -1   2  -4  743.99   36.05
  -1  -2  -5   60.48    4.37
  -1   2  -5   63.86    4.10
   1   2   5   60.04    4.48
  -1  -2  -5   75.65    4.01
  -1   2  -5   77.79    4.09
  -1   2  -6  105.39    5.81
  -1  -2  -6   95.54    6.02
   1   2   6   87.12    6.10
  -1   2  -6   99.39    5.55
  -1  -2  -7  304.18   15.13
  -1   2  -7  304.09   14.80
  -1  -2  -7  270.99   13.84
   1   2   7  266.36   15.17
  -1   2  -7  273.94   14.44
  -1  -2  -8  288.19   15.27
  -1   2  -8  281.50   14.93
  -1  -2  -8  275.90   13.90
   1   2   8  269.51   15.39
  -1   2  -8  284.01   14.64
  -1  -2  -9  127.24    8.24
  -1   2  -9  138.37    8.10
   1   2   9  114.01    8.38
  -1  -2  -9  132.94    6.85
  -1   2  -9  136.21    7.67
  -1  -2 -10  315.64   16.23
  -1   2 -10  318.20   15.93
  -1   2 -10  269.86   15.26
  -1  -2 -10  281.21   14.36
   1   2  10  270.02   16.23
  -1   2 -11   76.21    4.46
  -1   2 -11   87.20    4.62
  -1  -2 -11   74.60    4.53
  -1  -2 -11   85.72    6.11
  -1   2 -11   68.01    4.34
  -1   2 -11   74.48    4.62
  -1  -2 -11   69.73    4.22
  -1   2 -11   71.32    5.57
  -1   2 -11   79.92    4.55
  -1  -2 -11   70.94    4.35
  -1   2 -11   78.17    5.19
  -1   2 -11   77.53    4.42
  -1   2 -11   79.63    4.48
  -1  -2 -11   67.46    4.16
   1   2  11   70.03    6.19
  -1  -2 -11   79.68    4.49
  -1  -2 -11   75.50    4.32
  -1  -2 -12    5.79    2.45
  -1   2 -12    5.59    1.21
  -1   2 -12    5.49    1.49
  -1  -2 -12    5.08    1.38
  -1   2 -12    7.50    1.39
  -1   2 -12    7.10    2.38
  -1  -2 -12    5.37    1.45
  -1   2 -12    3.82    1.36
  -1  -2 -12    5.19    1.18
  -1   2 -12    6.06    1.34
  -1   2 -12    8.83    1.51
  -1  -2 -12    3.98    1.21
  -1  -2 -12    2.64    0.90
   1   2  12    1.60    2.79
  -1  -2 -12    5.20    1.19
  -1   2 -13    8.10    1.44
  -1  -2 -13    9.47    2.56
  -1   2 -13    9.93    1.57
  -1   2 -13   10.30    2.59
  -1  -2 -13    9.07    1.64
  -1  -2 -13    6.24    1.50
  -1   2 -13    8.90    1.69
  -1   2 -13   10.46    1.54
  -1   2 -13   10.68    1.53
  -1  -2 -13    9.98    1.49
  -1  -2 -13    8.51    1.28
  -1   2 -13   10.12    1.65
   1   2  13    6.12    3.09
  -1  -2 -13    7.15    1.30
  -1   2 -14   68.57    6.27
  -1   2 -14   82.67    4.87
  -1   2 -14   88.66    5.14
  -1   2 -14   85.50    5.19
  -1  -2 -14   76.19    4.99
  -1  -2 -14   73.77    6.61
  -1   2 -14   84.87    5.03
  -1  -2 -14   80.40    5.05
  -1  -2 -14   77.61    4.83
  -1   2 -14   83.69    5.13
  -1  -2 -14   80.19    4.93
  -1   2 -14   80.05    4.96
   1  -2  14   66.47    7.94
   1   2  14   80.42    7.23
  -1  -2 -15    0.13    1.29
  -1   2 -15    2.63    1.23
  -1  -2 -15    3.37    2.52
  -1  -2 -15    2.99    1.31
  -1   2 -15    3.13    1.62
  -1   2 -15    2.96    1.40
  -1   2 -15    2.89    1.36
  -1   2 -15    7.19    1.61
  -1   2 -15    4.25    1.73
  -1  -2 -15    3.24    1.16
   1  -2  15    6.15    4.10
   1   2  15    1.82    2.69
  -1   2 -15    2.73    1.35
  -1  -2 -16   51.79    3.54
  -1   2 -16   55.40    3.69
  -1   2 -16   50.08    3.39
  -1   2 -16   48.90    3.69
  -1  -2 -16   43.27    4.87
  -1  -2 -16   54.20    3.73
  -1   2 -16   56.16    3.69
  -1   2 -16   53.62    3.82
  -1  -2 -16   52.26    3.47
   1  -2  16   50.06    6.35
  -1   2 -16   51.16    3.50
  -1  -2 -17    5.29    1.15
  -1  -2 -17    4.82    1.30
  -1   2 -17    6.63    1.62
  -1  -2 -17    5.84    1.52
  -1  -2 -17    5.65    1.56
  -1   2 -17    4.64    1.31
  -1   2 -17    6.20    1.17
  -1   2 -17    4.93    1.43
  -1  -2 -17    2.53    1.18
  -1   2 -17    6.53    1.35
  -1   2 -17    6.30    1.25
  -1  -2 -18    0.11    1.13
  -1   2 -18    1.38    1.07
  -1   2 -18    1.14    1.26
  -1  -2 -18   -0.23    1.11
  -1  -2 -18    2.48    1.02
  -1   2 -18    0.95    1.13
  -1   2 -18   -0.38    1.02
  -1  -2 -18    1.33    1.02
  -1   2 -18    0.39    0.82
  -1   2 -19    1.77    1.07
  -1   2 -19    2.31    0.90
  -1  -2 -19    2.30    1.01
  -1  -2 -19    4.41    1.09
  -1   2 -19    2.60    0.94
  -1  -2 -19    1.67    0.85
  -1  -2 -20    0.31    0.75
  -1   2 -20    0.36    0.72
  -1   2 -20    2.33    0.59
  -1  -2 -20    0.99    0.73
  -1  -2 -20    1.31    0.57
  -1   2 -20    1.46    0.72
   1   3 -20    0.87    0.70
   1  -3 -20    2.19    0.63
   1  -3 -20    1.47    0.78
   1  -3 -20    1.55    0.60
   1   3 -20    1.90    0.67
   1  -3 -19    1.56    0.95
   1   3 -19    2.98    0.90
   1   3 -19    1.99    0.92
   1  -3 -19    2.96    0.91
   1   3 -19    2.33    0.95
   1  -3 -19    0.79    0.85
   1  -3 -19    1.90    0.89
   1   3 -18   16.29    1.79
   1  -3 -18   14.51    1.82
   1  -3 -18   14.79    1.48
   1   3 -18   15.18    1.64
   1  -3 -18   16.03    1.71
   1  -3 -18   15.53    1.67
   1   3 -18   16.27    1.51
   1   3 -18   18.01    1.76
   1  -3 -18   16.43    1.74
   1  -3 -17  114.47    6.84
   1   3 -17  113.59    6.70
   1  -3 -17  111.52    6.58
   1  -3 -17  125.81    6.85
   1   3 -17  123.54    6.85
   1  -3 -17  115.85    6.79
   1   3 -17  114.30    6.71
   1   3 -17  129.48    6.83
   1   3 -17  121.91    6.58
   1  -3 -17  120.06    6.75
   1   3 -17  121.70    6.55
   1   3 -16   12.48    1.85
   1  -3 -16    8.37    1.43
   1  -3 -16   11.64    1.76
   1  -3 -16    8.17    1.33
   1  -3 -16   11.87    1.90
   1   3 -16   12.32    1.78
   1   3 -16    6.05    1.54
   1   3 -16   10.22    1.69
   1  -3 -16    9.43    1.67
   1  -3 -16    7.22    1.56
   1   3 -16    8.35    1.49
   1   3 -16   11.09    1.47
   1   3 -15   23.31    2.18
   1   3 -15   23.89    2.36
   1  -3 -15   22.49    2.32
   1   3 -15   27.17    2.45
   1  -3 -15   22.14    2.27
   1  -3 -15   21.66    3.46
   1  -3 -15   21.78    2.16
   1  -3 -15   27.77    2.55
   1   3 -15   20.78    2.26
   1   3 -15   26.74    2.53
   1  -3 -15   17.78    1.94
   1  -3 -15   22.23    2.51
  -1  -3  15   18.05    4.46
   1   3 -15   22.68    2.14
   1   3 -14    5.60    1.30
   1  -3 -14    5.78    1.72
   1   3 -14    3.47    1.44
   1  -3 -14    7.61    2.71
   1  -3 -14    6.37    1.78
   1   3 -14    6.89    1.72
   1   3 -14    8.59    1.81
   1   3 -14    7.23    1.77
   1   3 -14   10.78    1.86
   1  -3 -14    7.21    1.39
   1  -3 -14    8.50    1.98
   1  -3 -14    6.92    1.58
  -1   3  14    5.95    2.68
   1   3 -14    3.65    1.42
   1  -3 -14    8.30    1.54
   1  -3 -13    3.28    1.44
   1   3 -13    2.71    1.43
   1  -3 -13    6.59    1.56
   1   3 -13    4.28    1.53
   1   3 -13    1.87    1.30
   1   3 -13    2.38    1.14
   1  -3 -13    3.07    2.32
   1  -3 -13    2.58    1.00
   1  -3 -13    4.40    1.59
   1   3 -13    3.34    1.14
   1  -3 -13    3.33    1.16
   1   3 -13    5.08    1.52
   1   3 -13    2.83    1.48
  -1   3  13    2.75    2.54
   1  -3 -13    2.77    1.22
   1   3 -13    2.59    1.23
   1  -3 -13    3.20    1.01
   1   3 -12   34.39    2.38
   1  -3 -12   27.61    2.59
   1   3 -12   34.56    2.60
   1  -3 -12   29.03    2.29
   1  -3 -12   31.15    2.63
   1  -3 -12   36.21    4.07
   1   3 -12   37.59    2.75
   1   3 -12   36.45    2.70
   1   3 -12   30.67    2.56
   1   3 -12   34.78    2.37
   1   3 -12   35.94    2.77
   1  -3 -12   29.73    2.41
   1   3 -12   33.26    3.20
   1  -3 -12   29.88    2.70
   1   3 -12   33.90    2.61
  -1   3  12   22.69    3.80
   1  -3 -12   30.54    2.33
   1   3 -12   33.54    2.59
   1  -3 -12   33.40    2.51
   1  -3 -11   90.43    5.54
   1  -3 -11   99.19    6.94
   1  -3 -11   91.06    5.55
   1   3 -11   85.36    5.40
   1  -3 -11   88.70    5.23
   1   3 -11   98.18    5.47
   1   3 -11  103.52    5.61
   1   3 -11   97.06    5.33
   1   3 -11   90.07    5.55
   1   3 -11   93.40    5.38
   1   3 -11  107.44    5.56
   1   3 -11  101.00    5.35
   1  -3 -11   99.95    5.70
   1   3 -11  102.72    6.34
   1  -3 -11   96.65    5.43
   1  -3 -11   91.81    5.31
  -1   3  11   79.90    6.88
   1  -3 -11   96.28    5.43
   1  -3 -11   93.33    5.30
   1   3 -10  121.83    7.97
   1  -3 -10  132.48    8.37
  -1   3  10  125.31    8.55
   1   3 -10  130.51    7.72
   1   3  -9  105.41    6.87
   1  -3  -9  110.50    7.17
  -1   3   9  105.42    7.34
   1   3  -9  113.22    6.63
   1   3  -8    2.02    1.56
   1  -3  -8    4.16    1.74
  -1   3   8    0.70    2.17
   1   3  -8    3.12    0.68
   1   3  -8    1.85    1.13
   1  -3  -7   31.50    3.01
   1   3  -7   34.96    2.86
   1   3  -7   30.50    1.87
  -1  -3   7   31.41    2.18
  -1   3   7   26.55    3.20
   1   3  -7   26.65    2.41
  -1   3   6  115.70    6.27
   1  -3  -6  131.70    7.17
   1   3  -6  118.19    6.83
  -1  -3   6  120.81    6.46
  -1   3   6  132.29    7.38
   1   3  -6  119.54    6.69
  -1   3   6  115.10    6.14
   1  -3  -5   31.20    2.58
  -1  -3   5   26.20    1.62
  -1  -3   5   29.78    2.10
  -1   3   5   27.06    2.56
   1   3  -5   29.94    2.15
  -1   3   5   31.64    1.81
   1  -3  -4    6.61    1.30
  -1   3   4    3.23    1.13
  -1  -3   4    4.98    0.99
  -1  -3   4    6.71    0.66
   1   3  -4    3.27    0.87
  -1   3   4    5.16    0.63
   1   3  -3 1444.98   69.44
  -1  -3   3 1328.89   69.37
  -1   3   3 1543.20   69.32
   1   3  -3 1356.65   69.32
   1   3  -2  575.67   27.84
  -1   3   2  571.05   28.06
   1  -3  -2  559.13   28.30
  -1  -3   2  556.07   28.36
   1   3  -2  598.87   28.39
   1   3  -2  564.04   28.25
  -1   3   1  508.34   24.91
   1   3   0 6148.10  290.82
   1  -3   0 5932.76  290.84
  -1  -3   0 5889.60  291.00
   1   3   0 5971.78  290.82
   1  -3   1 4381.32  213.77
   1   3   1 4492.08  213.78
  -1  -3  -1 4264.92  213.96
  -1  -3  -1 4458.40  214.00
  -1   3  -1 4402.10  213.77
  -1  -3  -2 2275.51  107.44
   1  -3   2 2223.76  107.33
  -1   3  -2 2158.84  107.23
  -1  -3  -2 2214.21  107.44
   1   3   2 2190.61  107.28
   1   3   2 2191.04  107.20
  -1   3  -3  206.27   10.67
  -1  -3  -3  218.62   10.85
  -1  -3  -3  202.98   10.89
   1  -3   3  218.98   10.75
   1   3   3  234.12   10.94
   1   3   3  194.88   10.58
  -1   3  -4  214.12   11.10
   1   3   4  211.55   11.03
  -1  -3  -4  225.30   11.24
   1   3   4  220.40   11.40
   1  -3   4  220.79   10.99
   1   3   4  212.51   10.87
  -1   3  -4  207.55   11.07
  -1  -3  -5    3.46    1.56
  -1   3  -5    2.83    1.00
   1   3   5    4.11    0.82
   1   3   5    4.99    1.55
  -1  -3  -5    3.56    1.00
  -1   3  -5    4.36    0.93
   1   3   5    6.36    0.70
  -1   3  -6   41.23    3.08
  -1  -3  -6   39.26    3.56
  -1  -3  -6   41.69    2.44
   1   3   6   42.49    3.76
  -1   3  -6   47.18    2.47
   1   3   6   40.01    2.51
  -1   3  -6   44.06    3.02
  -1  -3  -7   99.38    5.83
  -1   3  -7   88.77    5.14
   1   3   7   76.72    5.64
  -1   3  -7   83.29    4.23
  -1  -3  -7   73.94    4.21
   1   3   7   70.74    4.25
  -1   3  -7   85.39    4.95
  -1  -3  -8   50.39    4.23
  -1   3  -8   46.34    3.66
  -1  -3  -8   46.48    2.74
   1   3   8   42.35    4.24
  -1   3  -8   51.57    3.47
   1   3   8   45.27    2.74
  -1   3  -9   89.97    5.77
  -1  -3  -9   89.49    6.13
   1   3   9   88.01    6.35
  -1  -3  -9   80.62    4.51
  -1   3  -9   75.55    5.28
  -1   3 -10  167.05    9.99
  -1  -3 -10  185.47   10.63
  -1   3 -10  181.76    9.81
  -1  -3 -10  161.20    8.69
   1   3  10  164.24   10.50
  -1  -3 -11  195.73   12.41
  -1  -3 -11  206.93   10.93
  -1  -3 -11  188.27   10.62
  -1   3 -11  195.35   12.00
  -1   3 -11  208.61   10.92
  -1   3 -11  200.10   10.81
  -1   3 -11  217.75   10.90
  -1  -3 -11  221.19   11.14
  -1   3 -11  214.60   10.84
  -1  -3 -11  198.37   10.74
  -1   3 -11  212.98   11.80
   1   3  11  190.17   12.44
  -1  -3 -11  214.33   10.88
  -1  -3 -11  216.54   10.74
  -1  -3 -12   12.77    2.69
  -1   3 -12   10.56    2.34
  -1   3 -12   11.61    1.57
  -1  -3 -12    7.82    1.44
  -1   3 -12   10.74    1.48
  -1   3 -12   12.39    1.61
  -1  -3 -12   11.29    1.35
  -1   3 -12   12.48    1.54
  -1   3 -12   11.33    1.97
  -1  -3 -12   11.96    1.81
  -1   3 -12    9.89    1.51
   1   3  12   12.76    2.84
  -1  -3 -12    8.43    1.20
  -1  -3 -12   10.59    1.40
  -1  -3 -13   93.88    5.93
  -1   3 -13   98.35    6.08
  -1  -3 -13   97.93    7.72
  -1   3 -13  103.31    5.98
  -1   3 -13  105.99    5.92
  -1  -3 -13  103.08    5.80
  -1  -3 -13  109.22    6.24
  -1   3 -13  102.28    5.96
  -1  -3 -13   98.76    5.87
   1   3  13   93.95    7.63
  -1  -3 -13  101.33    5.88
  -1   3 -14    2.18    1.40
  -1  -3 -14    2.11    1.30
  -1  -3 -14    5.19    1.43
  -1   3 -14    0.12    1.19
  -1  -3 -14    2.96    2.40
  -1   3 -14    3.11    1.54
  -1  -3 -14    2.00    1.10
  -1   3 -14    0.15    1.41
  -1   3 -14    1.72    1.33
  -1  -3 -14    3.30    1.10
   1   3  14    3.57    2.30
  -1   3 -14    5.43    1.57
  -1  -3 -14    4.23    1.12
  -1  -3 -15    4.23    2.30
  -1  -3 -15    6.53    1.54
  -1   3 -15    5.48    1.42
  -1   3 -15    8.49    1.65
  -1  -3 -15    6.79    1.44
  -1   3 -15    5.44    1.67
  -1   3 -15    5.85    1.76
  -1  -3 -15    7.82    1.29
  -1   3 -15    4.08    1.59
  -1  -3 -15    5.84    1.36
   1   3  15    1.52    2.20
  -1   3 -15    5.42    1.50
  -1   3 -16   78.64    4.65
  -1  -3 -16   65.67    4.38
  -1   3 -16   71.93    4.75
  -1  -3 -16   74.68    4.69
  -1   3 -16   73.95    4.45
  -1   3 -16   76.52    4.77
  -1   3 -16   66.52    4.52
  -1  -3 -16   75.63    4.59
  -1   3 -16   77.83    4.62
  -1   3 -17   40.39    2.98
  -1  -3 -17   42.41    2.84
  -1  -3 -17   45.98    3.22
  -1   3 -17   38.10    3.08
  -1  -3 -17   44.44    3.14
  -1   3 -17   45.08    3.14
  -1   3 -17   43.36    2.87
  -1   3 -17   40.80    2.93
  -1   3 -18    2.51    1.03
  -1  -3 -18    4.73    1.27
  -1   3 -18    2.72    1.24
  -1   3 -18    3.46    0.96
  -1  -3 -18    3.54    1.11
  -1   3 -18    2.64    1.16
  -1   3 -18    3.62    0.97
  -1   3 -19    5.06    1.03
  -1  -3 -19    3.26    1.01
  -1   3 -19    4.87    0.89
  -1  -3 -19    6.29    0.99
  -1   3 -19    4.65    1.03
  -1   3 -20    5.39    0.79
  -1  -3 -20    3.19    0.68
  -1   3 -20    3.49    0.75
  -1  -3 -20    3.74    0.59
   1   4 -20   29.23    1.66
   1   4 -20   30.37    1.72
   1  -4 -20   26.00    1.65
   1   4 -19    8.96    1.10
   1  -4 -19    5.56    1.12
   1   4 -19    9.02    0.95
   1   4 -19    6.90    1.03
   1  -4 -19    9.53    1.10
   1  -4 -19    5.74    1.05
   1  -4 -18    6.62    1.23
   1   4 -18    6.40    1.21
   1  -4 -18    5.15    1.33
   1  -4 -18    4.60    1.08
   1   4 -18    5.61    1.09
   1  -4 -18    6.78    0.99
   1   4 -18    7.50    1.24
   1  -4 -18    4.41    1.18
   1   4 -18    6.97    1.08
   1   4 -18    6.43    0.98
   1  -4 -17   13.34    1.44
   1  -4 -17   12.10    1.71
   1   4 -17   13.91    1.71
   1   4 -17   11.77    1.54
   1  -4 -17   11.66    1.67
   1  -4 -17   11.03    1.52
   1  -4 -17   10.99    1.64
   1   4 -17   11.41    1.68
   1   4 -17   11.25    1.49
   1   4 -17   11.34    1.38
   1  -4 -16    7.86    1.38
   1  -4 -16   12.48    1.79
   1  -4 -16    8.36    1.58
   1  -4 -16    7.80    1.27
   1   4 -16   10.15    1.66
   1   4 -16   10.38    1.60
   1  -4 -16   11.25    1.70
   1   4 -16   10.58    1.52
   1  -4 -16   10.90    1.59
   1   4 -16    8.65    1.71
   1   4 -16    7.43    1.39
   1  -4 -15  310.52   15.84
   1  -4 -15  314.53   15.88
   1   4 -15  282.61   15.70
   1  -4 -15  301.15   17.62
   1   4 -15  321.30   15.85
   1   4 -15  298.36   15.62
   1   4 -15  294.98   15.42
   1  -4 -15  331.65   15.88
   1  -4 -15  294.34   15.56
   1  -4 -15  292.85   15.68
   1   4 -15  309.17   15.75
   1  -4 -15  323.52   15.99
   1   4 -15  313.94   15.85
   1  -4 -15  301.83   15.67
   1   4 -15  302.85   15.68
   1   4 -14  120.94    6.95
   1  -4 -14  117.51    6.92
   1   4 -14  127.43    6.70
   1   4 -14  120.63    7.04
   1  -4 -14  116.90    6.77
   1  -4 -14  136.63    7.29
   1   4 -14  122.36    6.91
   1  -4 -14  111.79    6.99
   1   4 -14  118.72    7.01
   1  -4 -14  123.63    7.09
   1  -4 -14  121.89    8.71
   1   4 -14  118.65    6.70
   1  -4 -14  124.76    6.91
   1   4 -14  114.57    6.87
   1  -4 -13    6.22    2.51
   1  -4 -13    6.01    1.53
   1   4 -13    4.19    1.37
   1   4 -13    3.20    1.20
   1   4 -13    5.06    1.49
   1  -4 -13    3.62    1.04
   1  -4 -13    2.26    1.50
   1   4 -13    3.23    1.31
   1  -4 -13    5.15    1.67
   1   4 -13    5.58    1.30
   1   4 -13    5.70    1.82
   1  -4 -13    3.03    1.06
   1   4 -13    5.61    1.47
  -1   4  13    2.85    1.91
   1  -4 -13    3.91    1.07
   1   4 -13    5.22    1.44
   1  -4 -13    7.43    1.41
   1   4 -12   77.29    4.92
   1   4 -12   78.75    4.80
   1  -4 -12   85.12    5.13
   1  -4 -12   79.24    5.08
   1  -4 -12   92.66    6.75
   1   4 -12   84.57    5.07
   1  -4 -12   83.80    4.76
   1  -4 -12   79.43    4.84
   1  -4 -12   85.19    5.25
   1   4 -12   79.42    5.87
   1   4 -12   91.56    5.07
   1   4 -12   69.88    4.95
   1   4 -12   92.22    4.91
  -1   4  12   65.58    5.90
   1  -4 -12   86.17    4.85
   1   4 -12   82.43    5.00
   1  -4 -12   87.54    5.00
   1   4 -11    3.57    1.28
   1  -4 -11    3.64    0.89
   1  -4 -11    5.02    2.20
   1   4 -11    3.11    1.18
   1   4 -11    4.17    1.30
   1   4 -11    3.22    1.23
   1  -4 -11    5.25    1.35
   1   4 -11    3.99    1.57
   1  -4 -11    3.52    1.37
   1   4 -11    2.92    1.25
  -1   4  11    6.61    2.11
   1  -4 -11    3.26    0.89
   1   4 -11    4.74    1.30
   1  -4 -11    3.64    1.05
   1  -4 -10   23.67    3.11
   1   4 -10   25.80    2.09
   1   4 -10   22.20    1.96
   1   4 -10   24.83    2.63
   1  -4 -10   20.95    1.80
   1   4 -10   25.05    2.00
   1   4 -10   18.10    1.93
   1   4 -10   26.88    2.01
   1  -4 -10   20.90    2.04
  -1   4  10   17.30    2.76
   1   4 -10   23.80    2.01
   1  -4 -10   23.46    1.92
   1  -4 -10   20.82    1.79
   1  -4 -10   24.19    1.73
   1  -4  -9   41.33    3.81
  -1   4   9   33.41    3.67
   1   4  -9   42.04    2.57
   1   4  -9   43.32    3.40
   1  -4  -8   25.24    3.02
   1   4  -8   25.23    1.73
  -1   4   8   24.98    2.98
   1   4  -8   23.94    2.37
  -1   4   7  257.36   13.82
   1  -4  -7  284.93   14.85
  -1  -4   7  276.87   14.03
   1   4  -7  287.20   13.63
  -1   4   7  252.71   14.51
   1   4  -7  258.73   14.32
  -1   4   6    3.89    0.96
   1  -4  -6    6.35    1.95
   1   4  -6    3.39    0.70
  -1   4   6    2.89    1.56
  -1  -4   6    3.75    1.28
   1   4  -6    3.13    1.13
   1  -4  -5  136.18    7.94
  -1  -4   5  138.21    7.48
  -1  -4   5  130.35    6.93
  -1   4   5  147.66    7.48
   1   4  -5  132.93    7.46
  -1  -4   4    3.12    1.24
   1   4  -4    6.02    1.17
  -1   4   4    6.11    0.96
  -1  -4   4    3.69    0.79
   1   4  -3  224.09   11.66
  -1   4   3  219.33   11.29
  -1  -4   3  230.61   11.72
  -1  -4   3  221.51   11.39
   1   4  -3  225.95   11.57
   1   4  -2   81.44    4.82
  -1  -4   2   82.57    4.69
  -1   4   2   85.14    4.46
  -1  -4   2   82.66    4.90
  -1   4   1  563.58   27.36
  -1  -4   1  543.54   27.60
   1  -4   0   35.07    2.41
  -1  -4   0   38.44    2.56
  -1  -4   0   37.35    2.66
   1   4   0   40.02    2.42
  -1   4   0   34.04    2.25
  -1  -4  -1   49.71    3.31
   1   4   1   56.24    3.04
   1  -4   1   50.08    3.04
   1   4   1   49.50    3.04
  -1   4  -1   45.75    2.95
  -1  -4  -2  979.35   48.70
  -1   4  -2  991.05   48.48
   1   4   2  960.29   48.40
  -1  -4  -2 1035.04   48.75
   1  -4   2 1018.17   48.63
   1   4   2  968.96   48.45
  -1   4  -2  983.42   48.46
  -1  -4  -3 1256.70   62.26
  -1  -4  -3 1288.68   62.25
   1   4   3 1282.67   62.02
  -1   4  -3 1249.35   62.00
   1  -4   3 1279.26   62.11
   1   4   3 1249.97   61.94
   1   4   4  276.76   14.31
  -1   4  -4  269.50   14.17
   1   4   4  291.66   14.34
  -1  -4  -4  285.35   14.48
   1   4   4  274.43   14.08
   1   4   5   52.84    3.51
  -1   4  -5   59.14    3.13
  -1  -4  -5   53.12    3.74
   1   4   5   50.48    3.27
  -1  -4  -6   99.07    6.61
   1   4   6  104.74    5.78
  -1   4  -6  110.91    5.40
   1   4   6  104.32    6.23
  -1   4  -6   97.17    5.96
   1   4   6   92.66    5.50
  -1  -4  -7    0.47    1.94
  -1   4  -7    1.32    0.61
   1   4   7    2.73    1.79
  -1   4  -7    2.48    1.20
   1   4   7    1.69    0.66
  -1  -4  -8    6.84    2.27
  -1   4  -8    3.99    0.75
   1   4   8    5.74    1.83
   1   4   8    3.74    0.72
  -1   4  -8    6.17    1.36
  -1  -4  -9    0.88    1.78
  -1   4  -9    0.60    1.11
   1   4   9    2.60    1.91
  -1   4 -10   12.01    1.53
  -1  -4 -10    6.21    2.19
  -1   4 -10    6.96    1.32
  -1   4 -10    6.55    1.68
   1   4  10    4.91    2.13
  -1  -4 -10    7.21    1.22
  -1  -4 -10    7.28    1.09
  -1   4 -11   54.30    3.76
  -1  -4 -11   52.13    5.08
  -1  -4 -11   52.06    3.36
  -1   4 -11   64.42    3.76
  -1  -4 -11   55.23    3.47
  -1   4 -11   58.11    4.49
  -1   4 -11   64.84    3.74
   1   4  11   46.67    4.65
  -1  -4 -11   56.68    3.52
  -1  -4 -11   55.90    3.64
  -1   4 -12   45.64    3.27
  -1  -4 -12   41.80    3.30
  -1   4 -12   46.70    3.39
  -1  -4 -12   44.83    4.76
  -1   4 -12   45.40    3.25
  -1   4 -12   53.25    3.33
  -1  -4 -12   42.24    3.00
  -1  -4 -12   50.01    3.59
  -1   4 -12   45.13    3.32
  -1   4 -12   48.22    4.15
   1   4  12   39.39    4.30
  -1  -4 -12   45.74    3.17
  -1   4 -12   50.57    3.41
  -1  -4 -12   45.80    3.04
  -1   4 -13  113.66    6.56
  -1  -4 -13  111.42    6.59
  -1   4 -13  113.66    6.68
  -1   4 -13  107.68    6.46
  -1   4 -13  110.77    6.32
  -1  -4 -13  108.80    8.33
  -1  -4 -13  115.30    6.35
  -1   4 -13  113.12    6.65
  -1   4 -13  112.08    6.52
  -1  -4 -13  132.07    6.99
   1   4  13  105.32    7.78
  -1   4 -13  115.50    6.62
  -1  -4 -13  113.33    6.52
  -1   4 -14  120.90    6.55
  -1  -4 -14  112.17    6.60
  -1   4 -14  113.75    6.28
  -1  -4 -14  119.20    8.57
  -1   4 -14  112.74    6.56
  -1  -4 -14  123.86    6.95
  -1  -4 -14  110.47    6.43
  -1   4 -14  112.82    6.65
  -1  -4 -14  101.31    6.23
  -1   4 -14  116.93    6.54
   1  -4  14   85.85    9.21
   1   4  14  101.42    7.66
  -1  -4 -14  113.18    6.52
  -1   4 -14  117.32    6.62
  -1  -4 -15    6.73    2.47
  -1   4 -15    5.03    1.46
  -1   4 -15    2.99    1.39
  -1  -4 -15   10.81    1.69
  -1  -4 -15    7.14    1.34
  -1  -4 -15    3.40    1.02
  -1  -4 -15    6.13    1.69
  -1   4 -15    4.96    1.39
  -1   4 -15    3.08    1.43
   1  -4  15    1.81    3.45
  -1   4 -15    5.14    1.39
  -1   4 -16   67.32    4.26
  -1  -4 -16   71.85    4.20
  -1  -4 -16   70.62    4.51
  -1   4 -16   68.27    4.42
  -1  -4 -16   74.62    4.66
  -1  -4 -16   62.67    4.29
  -1   4 -16   68.83    4.26
  -1   4 -16   68.18    4.31
  -1  -4 -17    7.46    1.55
  -1   4 -17    9.58    1.41
  -1   4 -17    8.18    1.46
  -1  -4 -17    7.57    1.44
  -1  -4 -17    6.99    1.10
  -1  -4 -17    7.91    1.49
  -1   4 -17    7.55    1.27
  -1   4 -17    9.94    1.60
  -1   4 -17    7.84    1.34
  -1  -4 -18    2.12    1.04
  -1  -4 -18    0.97    1.13
  -1   4 -18   -0.09    1.01
  -1   4 -18    2.89    0.90
  -1  -4 -18    1.71    1.04
  -1   4 -18    1.80    1.05
  -1   4 -18    1.92    0.91
  -1   4 -18    1.38    0.88
  -1  -4 -19    0.18    0.71
  -1  -4 -19    1.28    0.97
  -1   4 -19    1.24    0.77
  -1  -4 -19    0.71    0.72
  -1   4 -19    0.70    0.83
  -1   4 -20   -0.43    0.45
  -1   4 -20    0.04    0.58
   1  -5 -20    0.87    0.49
   1   5 -19    0.69    0.64
   1  -5 -19    1.23    0.86
   1  -5 -19    2.02    0.73
   1   5 -19    0.59    0.61
   1  -5 -19    2.04    0.76
   1   5 -18    0.46    0.86
   1  -5 -18    0.95    1.06
   1  -5 -18    0.37    0.66
   1  -5 -18    1.35    0.91
   1  -5 -18   -0.09    0.91
   1   5 -18    0.88    0.86
   1  -5 -17   21.38    2.12
   1  -5 -17   17.81    1.73
   1   5 -17   17.21    1.81
   1   5 -17   26.90    2.08
   1  -5 -17   20.79    2.07
   1  -5 -17   20.53    2.00
   1   5 -17   23.32    1.91
   1   5 -17   21.76    1.86
   1   5 -16   57.07    3.66
   1   5 -16   54.03    3.70
   1  -5 -16   51.56    3.59
   1  -5 -16   59.41    3.94
   1  -5 -16   54.83    3.62
   1   5 -16   58.21    3.48
   1  -5 -16   58.07    3.83
   1   5 -16   54.21    3.59
   1  -5 -16   60.00    3.83
   1   5 -16   57.70    3.66
   1  -5 -15    0.62    1.03
   1  -5 -15    3.82    1.61
   1   5 -15    0.92    1.03
   1  -5 -15    1.08    1.22
   1   5 -15    1.21    1.23
   1   5 -15   -0.38    1.24
   1  -5 -15    2.87    0.97
   1   5 -15    0.68    0.97
   1   5 -15    1.98    1.47
   1   5 -15    1.19    1.34
   1  -5 -15    1.54    1.42
   1  -5 -15    2.37    1.51
   1  -5 -15    0.37    1.11
   1   5 -15    0.85    1.24
   1  -5 -14   24.52    2.13
   1   5 -14   30.14    2.54
   1   5 -14   28.28    2.32
   1   5 -14   24.07    2.42
   1  -5 -14   31.55    2.93
   1   5 -14   25.50    2.25
   1  -5 -14   28.32    2.62
   1   5 -14   26.23    2.44
   1   5 -14   31.94    2.70
   1  -5 -14   23.99    3.63
   1  -5 -14   27.44    2.65
   1  -5 -14   23.80    2.34
   1   5 -14   28.38    2.51
   1   5 -13  112.35    6.77
   1   5 -13  126.18    6.66
   1   5 -13  117.21    6.75
   1  -5 -13  129.57    7.14
   1  -5 -13  108.36    6.53
   1   5 -13  119.80    7.98
   1   5 -13  113.47    6.58
   1   5 -13  119.03    6.85
   1  -5 -13  124.73    8.59
   1  -5 -13  125.92    6.97
   1   5 -13  118.09    6.81
   1  -5 -13  111.19    6.86
   1   5 -13  122.34    6.78
   1  -5 -13  114.72    6.58
   1   5 -13  123.66    6.83
   1  -5 -13  115.24    6.76
   1  -5 -12   78.49    5.04
   1   5 -12   87.19    5.16
   1  -5 -12   99.17    5.69
   1   5 -12   80.06    5.22
   1   5 -12   92.38    6.41
   1   5 -12   90.61    5.31
   1  -5 -12   90.33    5.44
   1  -5 -12   88.20    6.86
   1   5 -12   88.98    5.39
   1  -5 -12   92.75    5.51
   1   5 -12   89.02    5.16
   1   5 -12   91.14    5.31
   1   5 -12   89.33    5.34
   1  -5 -12   89.08    5.14
   1   5 -12   90.02    5.34
   1  -5 -12   82.22    5.22
   1   5 -11   18.93    2.00
   1  -5 -11   18.47    1.62
   1  -5 -11   16.28    3.02
   1   5 -11   17.82    1.94
   1   5 -11   18.30    1.95
   1  -5 -11   19.74    2.10
   1   5 -11   22.56    2.67
   1  -5 -11   21.16    2.20
   1   5 -11   17.56    1.90
   1   5 -11   18.88    1.94
  -1   5  11   15.60    2.27
   1  -5 -11   19.12    1.72
   1   5 -11   21.28    1.98
   1  -5 -11   19.42    1.88
   1   5 -10  116.50    6.28
   1  -5 -10  112.41    7.66
   1  -5 -10  111.31    6.04
   1  -5 -10  112.50    6.38
   1   5 -10  124.85    7.28
   1   5 -10  108.18    6.17
   1   5 -10  111.86    6.23
   1   5 -10  108.40    6.30
  -1   5  10  104.22    6.91
   1  -5 -10  109.98    6.08
   1   5 -10  111.68    6.26
   1  -5 -10  104.53    5.99
   1  -5  -9   12.88    2.40
   1   5  -9   12.78    1.55
   1  -5  -9   16.96    1.40
   1   5  -9   15.55    2.10
   1   5  -9   14.62    1.63
   1   5  -9   18.53    1.43
  -1   5   9   15.93    2.05
   1   5  -9   18.62    1.64
   1  -5  -9   15.31    1.42
   1  -5  -9   15.35    1.76
   1  -5  -9   14.54    1.33
   1  -5  -8  100.75    6.46
  -1   5   8   80.86    5.50
   1   5  -8   91.84    4.89
   1   5  -8   83.86    5.68
  -1   5   7    3.68    1.03
   1  -5  -7    6.86    1.90
  -1  -5   7    2.15    1.06
  -1   5   7    2.75    1.13
   1   5  -7    2.89    0.78
   1   5  -7    3.56    1.32
  -1   5   6   45.49    3.30
   1  -5  -6   53.69    4.06
  -1  -5   6   52.88    3.54
   1   5  -6   48.95    2.83
  -1   5   6   48.35    3.24
   1   5  -6   43.94    3.45
   1  -5  -5   10.66    2.12
  -1   5   5   11.51    1.29
  -1  -5   5   12.27    1.14
   1   5  -5    7.00    1.45
  -1  -5   5   10.56    1.67
   1   5  -5   11.27    1.56
  -1  -5   4  327.21   16.66
  -1   5   4  306.22   16.12
  -1  -5   4  323.54   16.18
   1   5  -4  334.88   16.64
   1   5  -3   55.96    3.68
  -1  -5   3   56.88    3.85
  -1   5   3   56.44    3.22
  -1  -5   3   49.21    3.34
   1   5  -2  332.85   17.39
  -1  -5   2  337.64   17.27
  -1  -5   2  349.18   17.57
  -1   5   2  339.15   16.99
  -1  -5   1   88.18    5.51
  -1   5   1  102.65    5.28
   1   5  -1   94.87    5.42
  -1  -5   0   48.44    3.21
  -1  -5   0   47.05    3.39
   1   5   0   48.20    3.06
  -1   5   0   43.63    2.88
  -1  -5  -1  162.32    8.48
   1   5   1  154.89    8.03
  -1   5  -1  140.23    7.98
  -1   5  -2   87.05    5.29
  -1  -5  -2  101.95    5.75
  -1  -5  -2  101.98    5.69
   1   5   2   89.75    5.22
  -1   5  -2   96.25    5.34
  -1   5  -3   53.79    3.56
  -1  -5  -3   64.79    4.04
   1   5   3   55.34    3.50
   1   5   3   58.83    3.55
  -1  -5  -4   40.10    3.23
   1   5   4   44.87    2.94
  -1   5  -4   43.75    2.97
   1   5   4   41.78    2.84
   1   5   5  330.68   17.93
   1   5   5  357.62   17.90
  -1   5  -5  374.69   17.38
  -1  -5  -5  371.44   18.27
   1  -5   5  315.74   17.32
   1   5   5  373.10   17.77
  -1  -5  -6  323.63   17.90
   1   5   6  323.64   17.09
   1   5   6  343.05   17.24
   1  -5   6  305.37   16.50
  -1   5  -6  367.29   16.63
   1   5   6  338.42   16.90
  -1  -5  -7   21.35    2.85
   1   5   7   16.80    1.77
   1   5   7   19.13    2.08
   1  -5   7   17.74    1.41
  -1   5  -7   20.48    1.47
  -1   5  -7   18.75    2.11
   1   5   7   16.83    1.58
  -1  -5  -8  133.48    8.36
  -1   5  -8  130.96    7.65
   1   5   8  125.24    7.62
  -1   5  -8  124.15    6.71
  -1  -5  -9   21.15    3.08
  -1   5  -9   21.59    1.85
  -1  -5  -9   19.71    1.64
  -1   5  -9   24.71    2.57
   1   5   9   21.34    2.44
  -1   5  -9   24.76    1.72
  -1   5  -9   18.64    1.83
  -1   5 -10   34.81    2.63
  -1  -5 -10   33.26    3.87
  -1  -5 -10   27.82    2.25
  -1   5 -10   34.67    2.62
  -1   5 -10   35.47    3.31
  -1   5 -10   33.56    2.52
  -1  -5 -10   31.95    2.57
  -1   5 -10   39.04    2.58
  -1   5 -10   37.11    2.70
   1   5  10   28.26    3.21
  -1  -5 -10   32.21    2.37
  -1  -5 -10   34.96    2.53
  -1   5 -10   36.04    2.62
  -1   5 -11   45.12    3.13
  -1   5 -11   44.89    3.10
  -1  -5 -11   33.82    4.25
  -1   5 -11   50.98    4.03
  -1   5 -11   46.55    3.07
  -1   5 -11   42.41    3.00
  -1  -5 -11   46.52    3.13
  -1   5 -11   38.83    3.08
   1   5  11   37.04    3.66
  -1  -5 -11   40.97    2.81
  -1  -5 -11   37.16    2.89
  -1   5 -11   36.14    2.97
  -1   5 -12   29.51    2.61
  -1  -5 -12   27.88    3.89
  -1   5 -12   36.98    2.75
  -1   5 -12   26.44    2.50
  -1  -5 -12   29.59    2.24
  -1   5 -12   30.69    2.56
  -1   5 -12   29.26    2.47
  -1   5 -12   26.89    3.16
  -1  -5 -12   30.03    2.85
   1   5  12   27.40    3.13
  -1  -5 -12   30.97    2.34
  -1   5 -12   32.99    2.61
  -1  -5 -12   32.82    2.58
  -1  -5 -13   11.07    1.37
  -1   5 -13   12.16    1.83
  -1   5 -13   11.37    1.53
  -1  -5 -13   12.61    2.09
  -1   5 -13    9.37    2.15
  -1   5 -13   13.99    1.80
  -1  -5 -13   13.23    1.92
  -1  -5 -13   11.35    2.93
  -1   5 -13   14.10    1.90
  -1  -5 -13   10.72    1.95
  -1   5 -13   10.23    1.73
  -1   5 -13    9.86    1.59
  -1   5 -13   10.52    1.81
  -1  -5 -13   10.87    1.46
  -1  -5 -13   12.71    1.67
  -1  -5 -14   66.42    4.37
  -1   5 -14   59.84    3.86
  -1   5 -14   64.21    4.04
  -1  -5 -14   59.29    3.78
  -1  -5 -14   55.39    3.58
  -1  -5 -14   63.95    5.79
  -1   5 -14   54.29    3.67
  -1   5 -14   62.80    3.98
  -1  -5 -14   50.95    3.99
  -1  -5 -14   54.44    4.01
  -1   5 -14   56.47    3.98
  -1  -5 -14   55.09    3.86
  -1   5 -14   63.93    4.03
  -1   5 -15    1.42    1.05
  -1   5 -15    0.27    1.39
  -1  -5 -15    2.13    1.45
  -1  -5 -15    2.04    2.15
  -1  -5 -15    0.54    1.30
  -1   5 -15    0.95    1.24
  -1  -5 -15    0.80    1.47
  -1   5 -15    2.29    1.37
  -1  -5 -15    2.42    1.10
  -1   5 -15    2.02    1.20
   1  -5  15    1.72    3.18
  -1   5 -15    1.80    1.33
  -1  -5 -15    0.89    1.12
  -1   5 -16    2.99    1.29
  -1  -5 -16    3.66    0.98
  -1  -5 -16    4.18    1.53
  -1  -5 -16    4.18    1.34
  -1   5 -16    5.54    1.20
  -1   5 -16    4.77    1.26
  -1  -5 -16    1.67    1.29
  -1   5 -16    1.96    1.29
  -1   5 -16    3.15    0.95
  -1  -5 -16    3.58    1.30
  -1   5 -16    4.60    1.30
  -1  -5 -17   -1.04    1.03
  -1   5 -17   -0.58    1.11
  -1  -5 -17    0.43    0.74
  -1  -5 -17   -0.49    1.26
  -1  -5 -17    1.42    1.13
  -1   5 -17    0.96    0.98
  -1   5 -17    1.78    1.19
  -1   5 -17   -0.76    1.02
  -1  -5 -18   12.15    1.38
  -1   5 -18   12.90    1.32
  -1  -5 -18   12.19    1.57
  -1   5 -18   10.84    1.24
  -1   5 -18   13.73    1.33
  -1   5 -19    9.72    0.94
  -1  -5 -19    8.82    0.99
  -1   5 -19   11.07    0.90
  -1  -5 -20    6.14    0.69
   1  -6 -19    5.45    0.84
   1   6 -19    6.38    0.72
   1  -6 -19    6.67    0.83
   1   6 -19    6.46    0.81
   1  -6 -19    7.61    0.82
   1  -6 -18   23.25    1.63
   1   6 -18   27.87    1.81
   1  -6 -18   25.85    2.04
   1  -6 -18   25.36    1.98
   1   6 -18   29.34    1.90
   1   6 -18   28.73    1.96
   1  -6 -18   26.67    1.99
   1  -6 -17    8.59    1.44
   1   6 -17    7.26    1.16
   1  -6 -17    7.08    1.02
   1  -6 -17    6.32    1.27
   1   6 -17    7.85    1.02
   1  -6 -17    6.73    1.28
   1   6 -17    9.08    1.29
   1   6 -17    9.67    1.22
   1  -6 -16    1.78    1.37
   1   6 -16    0.63    0.84
   1   6 -16    2.16    1.12
   1  -6 -16    1.45    0.92
   1  -6 -16    2.72    1.33
   1  -6 -16    1.67    1.28
   1   6 -16    2.27    1.22
   1   6 -16    2.42    0.96
   1   6 -16   -0.10    1.04
   1   6 -16    1.52    1.08
   1  -6 -15   46.16    3.26
   1   6 -15   42.98    2.76
   1  -6 -15   33.03    2.73
   1  -6 -15   34.01    2.49
   1   6 -15   37.44    2.83
   1  -6 -15   41.37    3.05
   1   6 -15   38.33    2.84
   1   6 -15   40.93    2.96
   1   6 -15   41.48    2.76
   1  -6 -15   35.42    2.96
   1  -6 -15   38.20    2.86
   1   6 -15   36.85    2.85
   1  -6 -14   48.11    3.68
   1   6 -14   44.13    3.29
   1   6 -14   47.61    3.31
   1   6 -14   45.74    3.17
   1   6 -14   40.10    4.10
   1  -6 -14   42.58    3.01
   1   6 -14   55.65    3.51
   1  -6 -14   51.37    3.63
   1   6 -14   46.77    3.21
   1   6 -14   51.33    3.39
   1  -6 -14   45.64    3.51
   1  -6 -14   48.32    3.19
   1   6 -14   48.64    3.37
   1  -6 -14   47.28    3.34
   1   6 -13   18.90    1.98
   1  -6 -13   18.06    1.70
   1   6 -13   16.49    1.87
   1   6 -13   21.44    2.06
   1  -6 -13   22.46    2.44
   1   6 -13   20.08    2.81
   1   6 -13   18.95    2.04
   1  -6 -13   16.43    2.22
   1   6 -13   16.25    1.80
   1   6 -13   23.57    2.19
   1  -6 -13   16.83    3.02
   1  -6 -13   19.32    2.29
   1   6 -13   16.93    2.04
   1  -6 -13   18.18    1.81
   1  -6 -13   18.13    1.94
   1  -6 -12   46.55    3.54
   1   6 -12   43.22    3.19
   1  -6 -12   41.19    2.92
   1   6 -12   45.86    3.19
   1   6 -12   47.86    4.30
   1  -6 -12   47.99    3.36
   1   6 -12   46.39    3.25
   1  -6 -12   42.40    4.56
   1   6 -12   48.27    3.15
   1   6 -12   44.96    3.23
   1  -6 -12   41.22    3.16
   1   6 -12   43.58    3.24
   1  -6 -12   45.78    3.06
   1   6 -11    1.17    1.58
   1  -6 -11    6.83    1.48
   1  -6 -11    7.11    1.71
   1   6 -11    4.86    1.35
   1   6 -11    5.32    1.27
   1  -6 -11    3.56    2.09
   1   6 -11    5.12    1.31
   1  -6 -11    4.15    0.93
   1  -6 -11    3.10    1.13
   1   6 -11    2.58    1.24
   1  -6 -11    6.17    1.13
   1  -6 -10    1.98    1.75
   1   6 -10    5.26    1.27
   1  -6 -10    1.98    0.79
   1   6 -10    2.43    1.11
   1   6 -10    2.79    1.25
   1  -6 -10    2.69    1.15
   1   6 -10    5.43    1.69
   1   6 -10    4.47    0.90
   1   6 -10    2.04    1.23
   1  -6 -10    4.14    0.98
   1   6 -10    3.56    1.21
   1  -6 -10    2.95    1.22
   1  -6 -10    2.55    0.80
   1  -6  -9   91.17    6.46
   1  -6  -9   78.81    4.74
   1   6  -9   79.80    4.89
   1  -6  -9   84.40    5.12
   1   6  -9   94.93    5.99
   1   6  -9   85.68    4.88
   1   6  -9   74.32    4.90
  -1  -6   9   80.40    4.73
   1   6  -9   88.63    5.10
   1   6  -9   94.64    4.88
   1  -6  -9   95.15    5.32
   1  -6  -9   89.38    4.82
   1   6  -9   86.18    5.02
   1  -6  -8    5.25    2.02
   1   6  -8    2.71    1.33
  -1   6   8    2.09    0.94
   1   6  -8    1.76    0.87
   1   6  -8    3.92    1.14
   1  -6  -8    3.92    1.18
  -1   6   7   78.24    4.95
   1  -6  -7   84.83    5.79
   1   6  -7   82.16    4.44
  -1   6   7   69.31    4.69
   1   6  -7   83.87    5.35
  -1   6   6   61.53    4.35
   1  -6  -6   59.12    4.76
  -1  -6   6   59.43    4.37
   1   6  -6   74.18    3.80
  -1   6   6   62.34    4.02
   1   6  -6   70.00    4.58
   1  -6  -5    1.26    1.87
  -1   6   5    2.71    0.86
  -1  -6   5    1.72    1.40
   1   6  -5    2.54    1.14
  -1  -6   4 1716.88   81.57
  -1   6   4 1624.52   80.87
   1   6  -4 1572.61   81.37
  -1  -6   4 1713.63   81.04
  -1   6   3    2.39    0.82
  -1  -6   3    3.81    1.66
   1   6  -3    2.64    1.21
  -1  -6   3    3.54    1.09
  -1  -6   2   43.49    3.45
  -1   6   2   40.64    2.66
   1   6  -2   40.46    3.08
  -1  -6   2   39.66    2.94
   1  -6  -2   39.88    2.48
   1   6  -2   39.50    2.97
  -1  -6   1  291.91   16.22
   1   6  -1  296.25   16.78
  -1  -6   1  355.39   16.95
   1  -6  -1  340.15   16.27
   1   6  -1  347.58   16.81
  -1   6   1  349.24   16.63
  -1  -6   0  576.45   28.66
  -1  -6   0  601.85   28.91
   1  -6   0  570.53   27.96
  -1  -6   0  535.81   27.97
  -1   6   0  593.99   28.39
   1   6   1  749.80   35.75
  -1   6  -1  651.47   35.68
  -1  -6  -1  732.44   36.06
  -1  -6  -1  742.85   35.31
  -1  -6  -1  766.49   36.24
  -1   6  -1  674.54   35.68
   1  -6   2  248.82   12.27
  -1   6  -2  233.08   12.71
  -1  -6  -2  251.62   12.26
   1   6   2  240.79   12.60
  -1   6  -2  224.74   12.66
  -1   6  -3  390.91   20.52
  -1  -6  -3  406.86   20.90
  -1  -6  -3  426.84   20.04
   1  -6   3  391.69   20.04
   1   6   3  390.79   20.38
  -1   6  -4    3.20    1.14
   1   6   4    4.31    1.19
   1  -6   4    3.03    0.98
  -1  -6  -4    3.48    1.69
  -1   6  -4    3.33    1.26
   1   6   5    8.94    1.65
   1   6   5    8.05    1.29
   1  -6   5   12.53    1.26
  -1   6  -5    8.30    0.98
  -1   6  -5    7.12    1.51
   1   6   6   23.91    2.20
  -1  -6  -6   18.26    2.87
  -1   6  -6   24.13    1.61
   1   6   6   23.24    2.00
  -1  -6  -7    3.52    2.30
   1   6   7    5.65    1.36
  -1   6  -7    4.21    0.86
   1   6   7    5.50    1.36
   1  -6   7    7.37    1.02
  -1  -6  -8   14.92    2.71
  -1   6  -8   14.11    2.02
   1   6   8   12.22    1.72
  -1   6  -8   13.25    1.34
   1  -6   8   13.18    1.23
  -1   6  -8   13.26    1.60
  -1  -6  -8   13.59    1.30
  -1   6  -8   13.29    1.52
  -1   6  -9   44.17    3.02
  -1  -6  -9   56.10    4.80
  -1   6  -9   49.20    3.91
  -1  -6  -9   42.68    3.08
  -1   6  -9   48.87    3.15
   1   6   9   38.14    3.47
  -1   6  -9   45.26    2.90
  -1  -6  -9   44.11    2.91
  -1  -6  -9   45.15    3.27
  -1  -6 -10   27.83    3.77
  -1   6 -10   30.52    2.41
  -1  -6 -10   32.36    2.44
  -1   6 -10   28.14    3.09
  -1   6 -10   30.41    2.49
   1   6  10   26.45    2.77
  -1   6 -10   30.51    2.46
  -1  -6 -11    2.37    2.16
  -1   6 -11    0.85    1.13
  -1   6 -11    1.86    1.07
  -1   6 -11    2.13    1.12
  -1  -6 -11    1.69    1.12
  -1   6 -11    1.75    1.58
   1   6  11    2.10    1.23
  -1   6 -11    1.06    1.27
  -1   6 -11    0.25    1.18
  -1  -6 -11    1.00    0.99
  -1  -6 -12   69.29    4.52
  -1   6 -12   66.46    4.14
  -1   6 -12   70.29    4.14
  -1   6 -12   66.94    5.27
  -1  -6 -12   62.13    5.85
  -1   6 -12   57.61    4.13
  -1   6 -12   54.65    4.14
  -1  -6 -12   64.95    4.20
  -1   6 -12   64.72    4.21
  -1  -6 -12   70.84    4.08
  -1   6 -13   21.56    1.93
  -1   6 -13   20.99    2.06
  -1  -6 -13   18.93    2.43
  -1   6 -13   17.82    2.79
  -1   6 -13   16.96    1.89
  -1   6 -13   21.10    2.19
  -1   6 -13   18.54    1.92
  -1  -6 -13   18.78    2.26
  -1   6 -13   19.54    2.14
  -1  -6 -13   22.56    3.49
  -1  -6 -13   20.85    2.33
  -1  -6 -13   16.39    1.98
  -1   6 -13   19.16    2.10
  -1  -6 -13   19.91    1.86
  -1   6 -14  109.44    6.40
  -1  -6 -14  119.74    6.90
  -1   6 -14   99.77    6.23
  -1  -6 -14  109.08    6.32
  -1   6 -14  124.72    6.32
  -1  -6 -14  113.05    8.38
  -1   6 -14  113.85    6.32
  -1   6 -14  108.85    6.46
  -1   6 -14  119.45    6.56
  -1  -6 -14  109.56    6.63
  -1  -6 -14  107.02    6.60
  -1  -6 -14  116.15    6.54
  -1   6 -14  114.87    6.54
  -1  -6 -15    0.99    0.87
  -1   6 -15   -0.22    1.10
  -1  -6 -15   -0.15    1.49
  -1  -6 -15    0.39    1.33
  -1   6 -15    0.69    1.16
  -1  -6 -15   -0.69    1.43
  -1   6 -15    0.09    0.97
  -1   6 -15    1.47    1.24
  -1   6 -15   -0.74    1.22
  -1  -6 -15    1.23    1.12
  -1  -6 -16   -0.32    0.82
  -1  -6 -16    0.27    1.34
  -1   6 -16   -0.10    1.04
  -1  -6 -16    0.79    1.13
  -1   6 -16   -0.39    0.88
  -1   6 -16    1.10    1.06
  -1   6 -16    1.85    1.18
  -1  -6 -16    1.34    1.30
  -1   6 -16    0.86    1.07
  -1  -6 -17    8.24    1.49
  -1  -6 -17    8.51    1.36
  -1   6 -17   10.54    1.22
  -1  -6 -17    6.83    1.33
  -1   6 -17    8.74    1.32
  -1  -6 -17    9.62    1.33
  -1   6 -17   10.82    1.31
  -1   6 -17    7.04    1.22
  -1  -6 -18   20.17    1.86
  -1   6 -18   23.41    1.58
  -1  -6 -18   22.43    1.83
  -1   6 -18   24.41    1.78
  -1  -6 -18   24.27    1.79
  -1   6 -18   23.13    1.70
  -1  -6 -19   -0.23    0.71
  -1   6 -19    1.24    0.50
  -1  -6 -19    0.60    0.63
  -1   6 -19    1.75    0.62
  -1  -6 -19    0.31    0.49
   1  -7 -18    0.45    0.71
   1  -7 -18    1.75    0.80
   1   7 -18    0.63    0.67
   1  -7 -18    0.80    0.74
   1   7 -18    0.35    0.65
   1  -7 -17    0.69    0.61
   1  -7 -17    0.35    1.07
   1   7 -17    2.57    0.77
   1   7 -17    1.21    0.84
   1   7 -17    1.85    0.88
   1  -7 -17    1.64    1.05
   1  -7 -17    0.25    0.96
   1   7 -17    1.53    0.73
   1   7 -16   83.77    4.85
   1  -7 -16   91.52    5.23
   1  -7 -16   79.88    4.85
   1   7 -16   87.73    4.78
   1  -7 -16   85.76    5.17
   1   7 -16   91.77    5.06
   1  -7 -16   87.55    5.17
   1   7 -16   92.33    5.04
   1   7 -16   90.58    4.89
   1  -7 -16   88.62    5.09
   1  -7 -15   10.19    1.45
   1   7 -15   11.37    1.39
   1   7 -15    7.13    1.33
   1  -7 -15   12.89    1.87
   1   7 -15   10.97    1.58
   1   7 -15   11.68    1.56
   1   7 -15    9.60    1.39
   1  -7 -15    7.21    1.66
   1  -7 -15    9.89    1.74
   1   7 -15   10.76    1.55
   1  -7 -15    6.74    1.49
   1   7 -14    9.17    1.40
   1  -7 -14    9.20    1.74
   1   7 -14    8.28    1.38
   1   7 -14    7.43    1.36
   1   7 -14    8.71    1.55
   1  -7 -14    6.47    1.61
   1  -7 -14    5.04    1.63
   1   7 -14    8.55    1.54
   1  -7 -14    9.38    1.50
   1  -7 -14    9.90    1.34
   1   7 -14    8.70    1.57
   1   7 -13   12.39    1.62
   1   7 -13   16.76    1.78
   1   7 -13   11.72    2.35
   1  -7 -13   17.14    2.17
   1   7 -13   10.52    1.77
   1   7 -13   13.34    1.66
   1  -7 -13   15.28    1.99
   1   7 -13   15.08    1.86
   1  -7 -13   16.47    1.63
   1   7 -13   16.32    1.90
   1  -7 -13   13.60    1.74
   1   7 -12  122.28    7.03
   1   7 -12  137.22    8.60
   1  -7 -12  141.98    7.43
   1  -7 -12  131.96    7.50
   1   7 -12  118.52    7.10
   1   7 -12  118.79    7.07
   1  -7 -12  129.33    7.09
   1  -7 -12  128.92    7.27
   1   7 -12  130.15    7.27
   1  -7 -11   11.05    2.56
   1   7 -11   15.59    1.83
   1  -7 -11   16.40    2.11
   1  -7 -11   16.68    1.93
   1   7 -11   12.57    1.65
   1   7 -11   11.14    2.26
   1   7 -11   11.77    1.94
   1  -7 -11   13.87    1.58
   1   7 -11   12.34    1.74
   1  -7 -10  143.86    8.93
   1   7 -10  130.26    7.08
   1  -7 -10  127.44    6.91
   1  -7 -10  126.65    7.29
   1   7 -10  129.34    8.36
   1   7 -10  130.19    7.33
   1   7 -10  138.76    7.05
   1   7 -10  120.00    7.13
   1  -7 -10  113.47    7.35
   1  -7  -9   40.56    2.89
   1  -7  -9   46.25    4.45
   1   7  -9   49.98    3.16
   1   7  -9   46.97    4.15
   1  -7  -9   48.51    3.34
   1   7  -9   44.07    3.28
  -1  -7   9   45.31    3.00
   1   7  -9   52.72    3.11
   1  -7  -9   56.01    3.60
   1  -7  -8    9.75    2.38
   1  -7  -8   16.55    1.39
   1   7  -8   13.87    1.50
   1   7  -8   21.62    2.52
   1   7  -8   13.50    1.71
   1   7  -8   18.49    1.56
  -1  -7   8   12.53    1.51
   1  -7  -8   17.24    1.43
   1  -7  -8   15.42    1.77
  -1   7   7  147.45    8.84
   1  -7  -7  161.70    9.55
   1   7  -7  162.24    9.27
   1   7  -7  162.40    8.38
  -1  -7   7  144.20    8.13
   1   7  -7  170.41    8.21
   1   7  -7  149.72    8.22
   1  -7  -7  145.12    8.05
   1  -7  -7  153.52    8.45
  -1   7   6  225.84   13.14
   1  -7  -6  241.01   13.66
  -1  -7   6  226.29   12.37
   1   7  -6  265.33   12.39
   1  -7  -5   20.94    2.74
  -1  -7   5   17.85    1.77
  -1   7   5   24.02    1.88
   1   7  -5   23.15    2.31
  -1  -7   4    5.39    1.81
  -1   7   4    3.34    0.97
   1   7  -4    3.37    1.31
  -1  -7   4    5.57    1.23
  -1  -7   3  274.76   13.91
  -1  -7   3  237.51   12.77
  -1  -7   3  250.35   13.23
  -1   7   3  258.59   13.01
   1   7  -3  238.98   13.47
   1   7  -3  260.30   13.49
  -1  -7   2   28.39    2.47
   1   7  -2   26.88    2.58
  -1  -7   2   32.41    3.11
   1   7  -2   24.09    2.34
  -1   7   2   20.81    2.05
   1  -7  -1    2.35    0.99
  -1  -7   1    0.50    1.16
  -1  -7   1    1.50    1.00
   1   7  -1    1.03    1.16
  -1   7   1    1.46    0.92
   1   7  -1    2.32    1.07
  -1  -7   0   62.45    4.57
   1  -7   0   61.36    3.47
  -1  -7   0   55.38    3.49
  -1  -7   0   63.92    4.23
   1   7   0   54.66    3.86
  -1   7   0   54.15    3.81
  -1  -7  -1   99.27    6.16
  -1  -7  -1   97.48    5.30
  -1   7  -1   89.59    5.76
  -1   7  -1   99.41    5.80
   1   7   2    8.63    1.38
  -1  -7  -2    5.63    1.13
  -1   7  -2    4.53    1.18
   1  -7   2    4.57    1.06
  -1   7  -2    9.05    1.42
   1  -7   3  467.00   22.72
  -1  -7  -3  465.69   22.70
   1   7   3  450.83   23.13
  -1   7  -3  424.34   23.23
   1   7   4    4.03    1.60
   1   7   4    2.43    1.13
  -1   7  -4    1.57    1.05
   1  -7   4    2.22    0.99
  -1   7  -4    0.72    1.11
   1   7   5  124.21    7.49
   1  -7   5  121.61    6.56
   1   7   5  116.86    6.95
  -1   7  -5  131.40    7.47
   1   7   6  182.66    9.58
  -1  -7  -6  145.98   10.01
  -1   7  -6  180.74    9.61
  -1   7  -6  179.66    8.60
   1   7   6  153.03    9.00
   1  -7   6  147.82    8.48
  -1  -7  -7    2.58    2.03
   1   7   7    3.93    1.29
   1   7   7    4.08    1.07
  -1   7  -7    1.46    1.06
  -1   7  -7    1.88    0.85
   1  -7   7    4.28    0.97
  -1  -7  -7    1.49    0.72
  -1  -7  -7    0.96    0.88
  -1   7  -7    2.48    0.99
  -1   7  -8   21.61    1.82
  -1  -7  -8   27.81    3.47
  -1  -7  -8   16.25    1.80
  -1   7  -8   21.77    1.79
  -1   7  -8   17.62    1.96
   1  -7   8   25.99    1.78
   1   7   8   20.77    2.13
  -1  -7  -8   19.87    1.70
  -1  -7  -8   20.04    1.93
  -1   7  -8   21.74    1.93
  -1  -7  -9   18.28    3.07
  -1   7  -9   11.29    1.51
  -1  -7  -9   13.76    1.66
  -1   7  -9   19.40    1.90
  -1   7  -9   16.85    1.53
  -1  -7  -9   15.43    1.82
  -1   7  -9   12.70    1.61
  -1  -7  -9   12.62    1.40
  -1   7 -10   21.63    2.08
  -1  -7 -10   28.19    3.74
  -1  -7 -10   28.07    2.30
  -1   7 -10   27.54    3.07
  -1   7 -10   22.45    2.26
  -1  -7 -10   24.16    1.98
  -1  -7 -11  240.60   14.12
  -1   7 -11  230.41   11.91
  -1  -7 -11  224.88   11.99
  -1   7 -11  216.72   13.18
  -1   7 -11  234.69   12.13
  -1  -7 -11  214.71   11.94
  -1   7 -12   15.01    2.50
  -1  -7 -12   13.88    2.06
  -1  -7 -12   13.45    2.81
  -1   7 -12   11.10    1.78
  -1   7 -12   12.51    1.78
  -1   7 -12   12.39    1.79
  -1  -7 -12   14.34    1.73
  -1  -7 -13   11.98    2.09
  -1   7 -13    6.62    1.91
  -1   7 -13    8.68    1.42
  -1   7 -13    8.24    1.35
  -1   7 -13   10.29    1.53
  -1   7 -13    8.67    1.60
  -1  -7 -13   11.26    2.69
  -1   7 -13   11.58    1.74
  -1  -7 -13    7.61    1.76
  -1   7 -13    7.66    1.68
  -1  -7 -13    8.34    1.29
  -1  -7 -13    8.13    1.49
  -1  -7 -14    5.29    1.16
  -1   7 -14    5.22    1.28
  -1  -7 -14    8.42    1.90
  -1   7 -14    5.84    1.30
  -1   7 -14    4.46    1.47
  -1  -7 -14    5.63    1.67
  -1  -7 -14    4.49    1.60
  -1   7 -14    6.49    1.42
  -1   7 -14    6.75    1.32
  -1  -7 -14    3.81    1.34
  -1   7 -14    6.15    1.53
  -1   7 -15  132.18    6.63
  -1  -7 -15  106.75    6.53
  -1  -7 -15  129.17    7.18
  -1   7 -15  116.31    6.62
  -1   7 -15  123.24    6.86
  -1  -7 -15  123.41    6.99
  -1   7 -15  131.16    6.73
  -1  -7 -15  113.54    6.99
  -1   7 -15  135.82    6.90
  -1   7 -15  127.65    6.93
  -1  -7 -15  118.79    6.85
  -1  -7 -16   93.51    5.37
  -1   7 -16   75.54    4.82
  -1  -7 -16   89.40    5.28
  -1   7 -16   98.01    5.16
  -1  -7 -16   83.57    5.15
  -1   7 -16   93.33    4.94
  -1   7 -16   96.28    5.11
  -1   7 -16   91.11    5.14
  -1  -7 -17    3.72    1.19
  -1  -7 -17    1.53    1.01
  -1  -7 -17    3.13    0.96
  -1   7 -17    5.56    1.00
  -1   7 -17    2.69    0.87
  -1  -7 -17    2.56    1.05
  -1  -7 -18    8.95    1.22
  -1  -7 -18    9.11    1.04
  -1   7 -18   10.03    1.03
  -1  -7 -18    8.96    1.09
  -1  -7 -19    1.63    0.49
  -1  -7 -19    1.92    0.50
   1  -8 -18   11.69    0.95
   1  -8 -18   13.04    1.02
   1   8 -18   11.83    0.96
   1  -8 -18   12.19    1.02
   1  -8 -17    3.81    0.91
   1  -8 -17    3.74    0.92
   1   8 -17    2.94    0.80
   1  -8 -17    2.58    0.90
   1   8 -17    2.55    0.67
   1  -8 -17    1.45    0.83
   1   8 -17    3.22    0.75
   1  -8 -16    0.12    0.64
   1   8 -16    1.12    0.71
   1  -8 -16    0.09    1.05
   1  -8 -16    1.59    1.09
   1  -8 -16   -0.19    1.05
   1   8 -16    0.65    0.90
   1   8 -16    1.36    0.81
   1   8 -16    0.15    0.88
   1  -8 -15   55.74    3.51
   1   8 -15   48.50    3.09
   1  -8 -15   43.37    3.05
   1  -8 -15   50.47    3.50
   1   8 -15   53.07    3.28
   1   8 -15   50.68    3.21
   1  -8 -15   48.61    3.43
   1   8 -15   57.82    3.23
   1  -8 -15   47.85    3.26
   1  -8 -14   19.37    2.06
   1   8 -14   14.78    1.60
   1   8 -14   10.58    1.59
   1   8 -14   15.83    1.60
   1  -8 -14   13.12    1.90
   1  -8 -14   11.44    1.63
   1   8 -14   14.44    1.73
   1   8 -13   25.97    2.18
   1  -8 -13   26.56    2.51
   1  -8 -13   28.04    2.57
   1   8 -13   21.01    2.07
   1   8 -13   19.40    2.12
   1   8 -13   24.28    2.23
   1  -8 -13   28.72    2.38
   1  -8 -13   23.22    2.09
   1  -8 -12    2.41    1.46
   1  -8 -12    2.99    1.59
   1   8 -12    1.28    1.75
   1   8 -12    3.34    1.48
   1   8 -12    2.78    1.34
   1   8 -12    1.56    1.34
   1  -8 -12    1.21    1.24
   1   8 -12    1.01    1.31
   1   8 -11   28.09    2.26
   1   8 -11   26.52    2.38
   1   8 -11   28.82    3.26
   1  -8 -11   24.02    2.37
   1  -8 -11   23.69    2.61
   1   8 -11   26.92    2.49
   1   8 -10  157.11    8.80
   1   8 -10  160.93    8.64
   1   8 -10  160.79   10.10
   1  -8 -10  161.61    8.97
   1   8 -10  153.58    8.91
   1   8 -10  182.10    8.73
   1  -8 -10  152.63    8.65
   1  -8 -10  157.93    9.11
   1   8  -9    1.36    1.01
   1   8  -9    2.09    1.63
   1  -8  -9    3.13    1.26
   1   8  -9    1.23    0.93
  -1  -8   9    1.44    0.95
   1   8  -9    2.07    1.35
   1   8  -9    2.45    1.26
   1  -8  -9    2.04    0.78
   1  -8  -9    1.43    1.14
   1  -8  -9    1.38    0.82
   1   8  -8   55.20    3.49
   1   8  -8   57.81    4.68
   1   8  -8   70.31    3.69
  -1  -8   8   54.22    3.57
   1   8  -8   56.68    3.84
   1   8  -8   53.49    3.65
   1  -8  -8   53.65    3.85
   1  -8  -8   57.37    3.48
  -1   8   7   74.72    5.19
   1   8  -7   81.10    4.44
   1   8  -7   75.31    4.59
   1   8  -7   74.21    4.33
  -1  -8   7   72.96    4.41
   1  -8  -7   71.43    4.58
   1   8  -7   75.05    4.41
   1  -8  -7   67.51    4.19
  -1   8   6   90.17    6.15
   1   8  -6  104.12    5.27
   1   8  -6   93.29    5.19
  -1  -8   6   92.22    5.26
   1   8  -6   95.16    5.14
   1   8  -6   80.93    5.15
   1  -8  -6   88.19    5.39
   1  -8  -6   87.95    5.05
   1   8  -5   14.00    2.00
   1   8  -5    7.05    1.52
  -1  -8   5    6.49    1.34
   1   8  -5    9.15    1.18
   1   8  -5   11.82    1.32
   1  -8  -5   11.01    1.08
  -1  -8   4  266.15   13.49
   1   8  -4  255.68   14.31
  -1  -8   3    5.77    1.22
   1   8  -3    3.60    1.40
   1   8  -3    7.94    1.52
  -1   8   3    4.90    1.18
   1   8  -2    4.62    1.35
   1   8  -2    1.94    1.12
  -1   8   2    3.30    1.07
  -1  -8   1   17.45    1.74
   1  -8  -1   21.19    1.70
   1   8  -1   18.77    2.16
  -1   8   1   17.76    1.90
   1   8  -1   16.74    2.07
   1  -8   0    8.84    1.25
  -1   8   0    6.44    1.36
   1   8   0    7.57    1.55
  -1  -8   0    6.27    1.12
   1   8   0    9.69    1.54
  -1   8   0    6.68    1.35
  -1  -8  -1  202.53   10.03
  -1   8  -1  182.45   10.62
   1   8   1  191.07   10.60
  -1   8  -1  182.34   10.55
   1  -8   2   11.28    1.42
  -1  -8  -2   14.25    1.39
  -1   8  -2    8.29    1.54
  -1   8  -2    9.70    1.59
  -1   8  -3  726.32   40.29
   1  -8   3  825.70   39.71
   1   8   3  846.13   40.30
   1   8   4   15.80    2.21
  -1   8  -4   12.00    1.81
   1   8   4   12.30    1.60
   1  -8   4   13.78    1.47
  -1   8  -4   13.10    1.70
   1   8   5   76.78    5.27
  -1   8  -5   72.48    4.98
  -1   8  -5   73.07    4.13
   1   8   5   71.95    4.57
   1  -8   5   66.06    4.10
  -1  -8  -5   72.57    4.02
  -1  -8  -5   66.94    3.93
  -1   8  -5   67.14    4.07
   1   8   6    8.52    1.82
  -1  -8  -6   10.60    2.57
  -1   8  -6    8.69    1.70
  -1   8  -6   10.25    1.22
   1   8   6   10.02    1.48
   1  -8   6    7.48    1.19
  -1   8  -6   10.45    1.22
  -1  -8  -6   10.29    1.12
  -1  -8  -6    8.78    1.25
  -1  -8  -6    9.01    1.04
  -1   8  -6    9.66    1.24
  -1  -8  -7    3.78    2.49
   1   8   7    1.63    1.31
  -1   8  -7    4.67    1.56
   1  -8   7    3.16    1.03
  -1   8  -7    3.23    1.25
  -1   8  -7    2.80    0.99
  -1   8  -7    1.35    0.94
  -1  -8  -7    3.46    0.89
  -1  -8  -7    3.51    1.11
  -1   8  -7    2.96    1.08
  -1  -8  -8   41.63    4.36
  -1   8  -8   44.75    3.87
  -1  -8  -8   35.02    2.82
  -1   8  -8   36.74    2.96
  -1   8  -8   46.81    2.82
   1  -8   8   39.49    2.67
  -1   8  -8   42.52    2.91
  -1  -8  -8   36.90    2.92
  -1  -8  -8   39.95    2.68
  -1  -8  -9   18.71    3.11
  -1   8  -9   14.36    1.55
  -1  -8  -9   14.60    1.82
  -1   8  -9   15.08    1.54
   1  -8   9   15.48    1.45
  -1   8  -9   14.28    1.91
  -1   8  -9   13.42    1.72
  -1  -8  -9   13.98    1.87
  -1  -8  -9   14.13    1.49
  -1   8 -10    4.45    1.16
  -1  -8 -10    3.09    2.45
  -1  -8 -10    2.74    1.24
  -1   8 -10    4.10    1.43
  -1   8 -10    2.98    1.00
  -1   8 -10    1.38    1.29
   1   8  10    2.20    0.68
  -1  -8 -10    2.18    0.96
  -1   8 -11   32.51    2.43
  -1   8 -11   26.25    3.28
  -1  -8 -11   27.50    2.39
  -1   8 -11   24.94    2.54
  -1  -8 -11   25.68    2.21
  -1   8 -12  134.27    9.02
  -1  -8 -12  144.36    8.12
  -1   8 -12  138.32    7.62
  -1  -8 -12  135.77    7.55
  -1  -8 -13   29.03    2.73
  -1   8 -13   24.23    2.07
  -1   8 -13   23.58    2.18
  -1   8 -13   24.47    2.13
  -1  -8 -13   23.19    2.48
  -1   8 -13   21.86    2.26
  -1  -8 -13   23.85    2.22
  -1   8 -14   18.84    1.71
  -1  -8 -14   18.24    2.17
  -1   8 -14   21.80    2.00
  -1   8 -14   17.67    1.84
  -1   8 -14   17.44    1.77
  -1  -8 -14   17.31    2.05
  -1  -8 -14   20.20    2.20
  -1  -8 -14   17.13    1.86
  -1   8 -14   15.45    1.88
  -1   8 -15   63.55    3.61
  -1  -8 -15   67.34    4.16
  -1  -8 -15   64.73    4.03
  -1   8 -15   59.22    3.81
  -1   8 -15   65.32    3.75
  -1  -8 -15   60.88    4.06
  -1   8 -15   62.49    3.77
  -1   8 -15   58.19    3.83
  -1  -8 -15   55.31    3.83
  -1  -8 -16    1.10    1.14
  -1   8 -16    0.50    0.76
  -1  -8 -16    0.71    0.99
  -1  -8 -16    2.03    1.11
  -1   8 -16    1.27    0.88
  -1   8 -16    0.93    0.89
  -1  -8 -17    5.08    0.92
  -1  -8 -17    5.09    1.02
  -1   8 -17    3.73    0.66
  -1   8 -17    3.36    0.75
  -1  -8 -17    4.28    0.98
  -1   8 -17    3.76    0.84
  -1  -8 -17    3.77    0.87
  -1  -8 -18    1.82    0.62
  -1   8 -18    2.46    0.54
  -1  -8 -18    1.59    0.64
  -1  -8 -18    1.24    0.47
   1   9 -17    9.75    0.92
   1  -9 -17    8.73    0.97
   1   9 -17    9.44    0.79
   1  -9 -16   13.92    1.31
   1  -9 -16   12.43    1.44
   1  -9 -16   12.09    1.37
   1   9 -16   13.67    1.17
   1   9 -15   34.31    2.10
   1  -9 -15   33.41    2.33
   1  -9 -15   28.44    2.35
   1   9 -15   34.04    2.14
   1   9 -15   33.45    2.10
   1  -9 -15   29.48    2.23
   1   9 -14    1.81    0.93
   1  -9 -14    0.53    1.05
   1   9 -14    0.71    0.92
   1  -9 -14   -0.12    1.20
   1   9 -14   -1.21    1.10
   1   9 -14    0.09    0.89
   1  -9 -14    0.75    1.01
   1   9 -13   68.95    4.08
   1  -9 -13   64.89    4.27
   1   9 -13   63.29    4.06
   1  -9 -13   67.43    4.40
   1   9 -13   66.92    4.13
   1   9 -13   68.84    4.02
   1  -9 -13   65.97    4.20
   1  -9 -12    5.19    1.30
   1  -9 -12    4.70    1.52
   1   9 -12    6.36    1.30
   1   9 -12    5.66    1.27
   1   9 -12    6.95    1.45
   1  -9 -12    5.29    1.39
   1   9 -11    2.05    1.10
   1   9 -11   -0.71    1.21
   1  -9 -11    0.70    1.20
   1  -9 -11    2.24    1.47
   1   9 -11   -0.32    1.40
   1   9 -11    0.85    1.33
   1  -9 -11    2.00    0.99
   1   9 -10   16.02    1.67
   1   9 -10   15.99    1.85
   1   9 -10   10.31    2.31
   1  -9 -10   16.86    2.00
  -1  -9  10   20.74    1.66
   1   9 -10   15.48    1.66
   1   9 -10   16.33    2.01
   1   9 -10   15.58    1.93
   1  -9 -10   13.15    1.58
   1   9  -9   41.44    3.01
   1  -9  -9   37.25    3.06
   1   9  -9   45.78    2.93
  -1  -9   9   41.26    2.83
   1   9  -9   38.93    3.16
   1  -9  -9   42.19    3.22
   1  -9  -9   41.24    2.87
   1   9  -9   41.24    3.02
   1   9  -8   27.24    2.09
   1   9  -8   25.61    2.10
  -1  -9   8   26.81    2.16
   1   9  -8   21.57    2.27
   1   9  -8   22.76    2.14
   1  -9  -8   25.83    1.96
   1  -9  -8   24.84    2.36
   1   9  -7    2.41    1.50
  -1   9   7    0.77    1.36
  -1  -9   7    3.25    1.19
   1   9  -7    2.61    0.93
   1   9  -7    1.77    0.90
   1   9  -7    1.23    0.97
   1  -9  -7    2.77    1.15
   1  -9  -7    1.10    0.71
  -1   9   6    3.56    1.59
   1   9  -6    3.07    1.54
   1   9  -6    1.34    0.84
  -1  -9   6    3.85    1.29
   1   9  -6    3.03    1.03
   1   9  -6    2.69    1.03
   1  -9  -6    2.18    1.04
   1  -9  -6    1.55    0.75
   1  -9  -6    0.86    0.67
  -1   9   5   29.61    3.29
  -1   9   5   27.19    2.61
   1   9  -5   34.44    3.26
   1   9  -5   27.54    2.98
   1   9  -5   31.23    2.42
  -1  -9   5   39.63    2.66
   1   9  -5   33.21    2.35
   1  -9  -5   31.14    2.51
   1  -9  -5   32.13    2.19
   1  -9  -5   33.92    2.25
  -1   9   4   17.23    2.02
   1   9  -4   22.97    2.59
   1   9  -4   25.39    2.00
  -1   9   4   21.58    1.80
  -1  -9   4   22.30    2.03
   1   9  -4   22.33    2.48
   1   9  -4   24.59    1.90
   1  -9  -4   20.19    1.58
   1  -9  -4   21.37    1.68
  -1   9   3   65.07    4.60
   1   9  -3   69.53    4.16
  -1  -9   3   68.02    4.25
  -1   9   3   74.37    4.15
  -1   9   3   72.08    4.16
   1   9  -3   63.90    4.91
   1   9  -3   69.82    4.14
   1  -9  -3   74.89    4.01
   1  -9  -3   60.98    4.09
   1   9  -2    0.91    1.08
  -1   9   2    2.04    0.95
   1   9  -2    4.23    0.95
  -1   9   2    2.06    0.95
   1   9  -2    2.41    1.29
   1  -9  -2    1.01    0.69
   1  -9  -2    2.13    0.79
   1   9  -1    0.87    1.10
  -1   9   1    1.14    1.02
  -1   9   1    0.09    0.88
   1   9  -1    0.48    1.14
   1   9  -1    1.13    0.84
  -1  -9   1   -0.10    1.00
   1  -9  -1    0.27    0.59
  -1  -9   1    1.06    0.65
   1   9   0   55.18    4.09
  -1   9   0   56.08    4.00
   1  -9   0   61.91    3.52
  -1  -9   0   51.01    3.43
   1   9   0   50.97    4.17
  -1   9   0   47.80    3.94
   1   9   0   59.45    3.43
  -1  -9   0   51.05    3.22
   1  -9   0   51.08    3.24
   1   9   1    0.62    1.01
  -1   9  -1    1.84    1.05
   1   9   1    0.47    1.18
   1   9   1    1.06    0.81
  -1   9  -1    0.94    0.86
  -1   9  -1    0.43    1.05
  -1  -9  -1    0.70    0.95
   1   9   1    3.30    0.93
   1  -9   1    0.58    0.63
   1   9   2    6.44    1.43
   1   9   2    7.25    1.21
  -1   9  -2    7.90    1.17
  -1   9  -2    7.14    1.53
   1  -9   2    8.35    1.39
  -1  -9  -2    8.88    1.32
  -1  -9  -2    7.07    0.99
   1  -9   2    6.76    0.93
   1   9   3   10.60    2.06
  -1   9  -3   11.46    1.79
   1   9   3    5.91    1.37
  -1   9  -3    3.30    1.22
  -1   9  -3    8.09    1.15
   1   9   3    8.30    1.15
   1  -9   3    6.11    1.22
  -1  -9  -3    7.26    0.93
   1  -9   3    7.33    0.92
   1   9   4   65.77    5.01
  -1   9  -4   70.30    4.78
   1   9   4   66.52    3.76
  -1   9  -4   63.33    3.81
   1  -9   4   58.18    3.76
  -1   9  -4   54.97    4.33
  -1  -9  -4   59.12    3.52
   1  -9   4   60.91    3.58
  -1  -9  -4   55.09    3.76
  -1  -9  -4   65.32    3.69
   1   9   5   34.23    3.47
  -1   9  -5   33.27    3.20
   1   9   5   36.01    2.42
  -1   9  -5   31.95    2.45
   1  -9   5   38.41    2.62
   1  -9   5   33.64    2.36
  -1  -9  -5   30.63    2.51
  -1  -9  -5   36.98    2.42
   1   9   6   12.23    2.15
  -1   9  -6    9.49    1.89
  -1   9  -6    9.51    1.23
   1  -9   6    6.45    1.28
  -1  -9  -6    8.33    1.33
   1  -9   6    7.92    1.10
  -1   9  -6    8.62    1.34
  -1  -9  -6   11.24    1.21
   1   9   7    5.58    1.71
  -1   9  -7    8.88    1.94
  -1   9  -7    5.44    1.13
  -1   9  -7    6.97    1.15
  -1   9  -7    6.48    1.51
   1  -9   7    7.02    1.21
   1  -9   7    7.35    1.07
  -1  -9  -7    7.41    1.10
  -1  -9  -7    5.97    1.06
  -1  -9  -7    5.51    1.25
  -1   9  -7    5.69    1.27
  -1   9  -8   19.84    2.75
  -1  -9  -8   21.56    2.07
   1  -9   8   26.09    1.94
  -1   9  -8   19.31    1.84
  -1   9  -8   21.93    1.88
  -1   9  -8   22.77    2.21
  -1   9  -8   22.20    1.84
  -1   9  -8   19.44    2.02
  -1  -9  -8   20.95    1.82
   1  -9   8   20.41    1.76
  -1  -9  -8   19.50    2.04
  -1  -9  -9    6.35    1.28
  -1   9  -9    2.18    1.37
  -1   9  -9    4.57    1.12
  -1   9  -9    1.29    1.30
   1  -9   9    3.65    0.94
  -1   9  -9    6.25    1.36
  -1  -9  -9    3.18    0.93
  -1   9 -10  145.96    8.54
  -1  -9 -10  122.83    6.90
  -1   9 -10  117.01    6.99
   1  -9  10  117.12    6.63
  -1   9 -10  129.58    6.93
  -1  -9 -10  120.78    6.74
   1   9  10  118.29    6.47
  -1   9 -11    0.12    1.16
  -1   9 -11    2.19    1.06
  -1  -9 -11    2.66    1.09
  -1   9 -11   -0.14    1.21
   1  -9  11    0.84    0.81
   1   9  11    0.95    0.64
  -1   9 -11    2.36    1.27
  -1  -9 -11    0.86    0.87
  -1  -9 -12   47.45    3.57
  -1   9 -12   44.79    3.25
  -1   9 -12   51.38    3.10
  -1  -9 -12   43.46    3.03
   1  -9  12   43.04    2.93
  -1   9 -12   48.90    3.32
  -1  -9 -13    5.86    1.59
  -1   9 -13    7.30    1.22
  -1   9 -13    5.73    1.14
  -1  -9 -13    5.77    1.61
  -1   9 -13    3.42    1.15
   1  -9  13    4.29    0.94
  -1   9 -14    2.94    0.95
  -1  -9 -14    5.25    1.50
  -1  -9 -14    2.37    1.32
  -1   9 -14    3.88    0.99
  -1   9 -14    6.08    1.11
  -1  -9 -14    1.45    1.32
  -1  -9 -14    2.83    1.09
  -1  -9 -15    1.57    1.06
  -1   9 -15    1.41    0.71
  -1  -9 -15    3.03    1.18
  -1   9 -15    1.83    0.85
  -1  -9 -15    1.45    1.04
  -1   9 -15    1.46    0.79
  -1  -9 -15    1.06    0.88
  -1  -9 -16    1.32    0.89
  -1  -9 -16    0.62    0.99
  -1   9 -16    1.24    0.80
  -1   9 -16    1.62    0.68
  -1  -9 -16    1.57    0.91
  -1  -9 -17    4.31    0.71
  -1  -9 -17    2.62    0.60
  -1   9 -17    3.38    0.48
  -1   9 -17    3.88    0.65
  -1  -9 -17    3.27    0.77
   1 -10 -16    1.43    0.66
   1 -10 -16    0.75    0.66
   1  10 -16    0.67    0.50
   1  10 -16   -0.25    0.55
   1  10 -15   14.28    1.15
   1 -10 -15   15.48    1.43
   1  10 -15   13.37    1.29
   1  10 -15   14.14    1.24
   1 -10 -15   14.50    1.34
   1  10 -14    0.27    0.73
   1 -10 -14    0.48    1.03
   1  10 -14    0.07    0.87
   1  10 -14    0.51    0.81
   1 -10 -14    0.45    0.81
   1 -10 -13    4.54    1.22
   1  10 -13    7.71    1.12
   1 -10 -13    4.00    1.39
   1  10 -13    8.13    1.24
   1  10 -13    7.28    1.17
   1 -10 -13    5.01    0.97
   1 -10 -13    3.78    1.16
   1 -10 -12   11.73    1.61
   1 -10 -12   11.00    1.50
   1  10 -12    9.92    1.48
   1  10 -12   13.21    1.53
   1 -10 -12   10.08    1.56
   1 -10 -12   10.33    1.34
   1 -10 -11  109.24    6.27
   1 -10 -11  106.18    6.26
   1  10 -11  104.84    6.13
   1 -10 -11  120.40    6.14
   1 -10 -11  105.47    6.23
  -1  10  11  107.42    5.76
   1  10 -10    1.20    1.12
   1 -10 -10    0.89    1.21
   1 -10 -10    0.82    1.21
   1  10 -10    0.28    1.21
   1  10 -10    1.17    0.95
   1 -10 -10    0.95    0.88
   1  10  -9   17.88    1.93
   1 -10  -9   17.44    2.05
   1  10  -9   19.65    2.20
  -1 -10   9   21.24    1.89
   1  10  -9   21.53    1.79
   1  10  -9   23.00    1.94
   1 -10  -9   18.13    1.75
   1 -10  -9   18.84    2.11
   1  10  -8  353.80   18.54
   1  10  -8  390.11   20.23
  -1 -10   8  378.24   18.59
   1  10  -8  407.01   18.67
   1  10  -8  351.55   18.49
   1 -10  -8  346.45   18.84
   1 -10  -8  350.37   18.49
   1  10  -7    6.22    1.70
  -1 -10   7    4.46    1.29
   1  10  -7    5.95    1.15
   1  10  -7    4.75    1.13
   1 -10  -7    4.80    1.29
  -1  10   6   -1.79    1.61
   1  10  -6    2.40    1.64
   1  10  -6   -0.30    1.23
   1  10  -6    0.55    0.97
  -1 -10   6   -0.35    1.24
   1  10  -6    1.01    0.98
   1  10  -6    1.08    1.16
   1 -10  -6    1.04    0.76
   1 -10  -6    0.57    0.98
   1 -10  -6    0.44    0.66
   1  10  -5   20.28    2.81
  -1  10   5   21.60    2.84
   1  10  -5   23.00    2.82
  -1  10   5   19.92    1.80
   1  10  -5   21.85    1.98
  -1 -10   5   22.07    2.08
   1  10  -5   20.01    1.86
   1  10  -5   22.84    2.17
   1 -10  -5   20.22    1.99
   1 -10  -5   24.04    1.83
   1 -10  -5   20.97    1.66
  -1  10   4   42.21    3.93
  -1  10   4   36.87    3.21
   1  10  -4   36.76    3.66
  -1  10   4   42.07    2.81
   1  10  -4   47.99    2.97
   1  10  -4   40.93    2.84
  -1 -10   4   38.19    2.96
   1  10  -4   37.32    3.53
   1 -10  -4   45.05    2.73
   1 -10  -4   37.07    2.52
  -1  10   3  100.80    6.54
   1  10  -3  100.68    5.92
   1  10  -3  107.76    6.01
  -1  10   3  110.66    5.95
  -1 -10   3  115.74    6.18
   1  10  -3   87.68    6.74
   1 -10  -3  106.73    5.81
  -1  10   2    3.77    1.28
  -1  10   2    3.90    1.07
   1  10  -2    3.01    1.05
  -1  10   2    5.83    1.19
   1  10  -2    3.50    1.11
  -1  10   2    3.50    1.49
   1  10  -2    2.12    1.39
  -1 -10   2    3.46    0.82
   1 -10  -2    3.74    0.86
   1 -10  -2    3.09    0.96
  -1  10   1    1.08    0.95
   1  10  -1    3.97    1.42
  -1  10   1    2.50    1.27
   1  10  -1    3.01    1.03
  -1 -10   1    3.80    1.28
   1  10  -1    1.35    1.33
  -1  10   1    2.06    0.95
   1 -10  -1    2.56    0.88
   1 -10  -1    1.61    0.79
   1  10   0  109.29    6.92
  -1  10   0  107.68    6.76
  -1  10   0   98.88    6.84
   1  10   0  109.89    7.18
   1  10   0  107.35    6.02
  -1 -10   0  113.86    6.18
   1 -10   0   99.45    5.87
  -1 -10   0  109.65    5.88
   1 -10   0  106.15    5.94
   1  10   1    0.94    1.20
  -1  10  -1    0.48    1.08
  -1  10  -1   -0.52    1.06
   1  10   1    0.11    0.95
   1  10   1   -1.65    1.43
  -1 -10  -1    0.80    0.75
   1 -10   1    0.38    0.73
   1 -10   1   -0.38    0.78
   1  10   2   24.64    3.23
   1  10   2   26.36    2.77
  -1  10  -2   32.50    3.00
  -1  10  -2   28.92    2.26
  -1  10  -2   23.30    2.67
   1  10   2   30.40    2.26
   1  10   2   25.63    3.00
  -1 -10  -2   27.67    2.04
   1 -10   2   28.46    2.07
   1  10   3   10.14    2.17
  -1  10  -3   12.58    1.94
   1  10   3   11.01    1.81
  -1  10  -3   10.61    1.43
   1  10   3   12.75    1.43
   1 -10   3   11.79    1.58
  -1 -10  -3   11.02    1.28
   1 -10   3   11.51    1.20
   1  10   4   24.68    3.09
   1  10   4   24.69    2.62
  -1  10  -4   25.50    2.83
  -1  10  -4   25.52    2.19
   1 -10   4   31.54    2.34
   1  10   4   26.00    2.08
  -1  10  -4   30.87    2.15
  -1 -10  -4   26.03    2.00
   1 -10   4   24.01    1.88
   1  10   5   17.81    2.68
   1  10   5   15.97    2.10
  -1  10  -5   18.51    2.47
  -1  10  -5   21.72    1.80
   1  10   5   19.92    1.72
   1 -10   5   20.73    1.91
  -1  10  -5   15.06    1.69
  -1 -10  -5   13.45    1.70
  -1 -10  -5   22.03    1.74
   1  10   6    8.80    2.08
  -1  10  -6   15.81    2.27
   1  10   6   11.37    1.81
  -1  10  -6   15.08    1.72
   1 -10   6   14.45    1.66
  -1  10  -6   12.48    1.54
  -1 -10  -6   12.65    1.59
  -1 -10  -6   15.26    1.40
  -1 -10  -6   16.18    1.51
   1  10   7   10.96    2.02
  -1  10  -7    8.20    1.99
  -1  10  -7   10.19    1.72
  -1  10  -7   14.11    1.51
  -1  10  -7   13.05    1.56
  -1 -10  -7   13.77    1.45
  -1 -10  -7   10.80    1.29
  -1 -10  -7   11.89    1.61
  -1  10  -8    1.87    1.38
  -1 -10  -8    1.79    1.16
  -1  10  -8   -0.11    0.97
  -1  10  -8    1.77    0.98
  -1  10  -8    1.00    1.30
  -1  10  -8    1.76    0.99
  -1 -10  -8    1.88    1.05
  -1 -10  -8    1.22    0.84
  -1 -10  -8    1.77    0.88
  -1  10  -9   11.05    2.19
  -1 -10  -9   10.16    1.48
  -1  10  -9    9.23    1.33
  -1  10  -9    9.29    1.61
  -1  10  -9   10.91    1.33
  -1 -10  -9    9.97    1.27
  -1  10 -10   47.43    3.35
  -1  10 -10   54.97    4.58
  -1  10 -10   47.94    3.54
  -1 -10 -10   45.69    3.15
   1  10  10   51.68    3.03
  -1  10 -11   11.37    1.62
  -1 -10 -11   11.55    1.86
  -1  10 -11   13.86    1.80
   1  10  11   15.51    1.25
  -1 -10 -11   14.20    1.49
  -1 -10 -11   13.85    1.70
  -1 -10 -12   52.99    3.73
  -1  10 -12   51.37    3.48
  -1  10 -12   55.29    3.47
  -1 -10 -12   54.01    3.35
  -1  10 -13    2.19    1.00
  -1 -10 -13    2.52    1.22
  -1 -10 -13    1.68    1.33
  -1  10 -13    1.32    0.98
  -1 -10 -13    3.36    1.40
  -1  10 -13    4.02    1.10
  -1 -10 -14   12.71    1.53
  -1  10 -14   10.83    1.21
  -1  10 -14   11.83    1.36
  -1 -10 -14   12.82    1.65
  -1  10 -14   15.50    1.38
  -1 -10 -14   12.40    1.57
  -1 -10 -15    8.63    1.11
  -1  10 -15    9.92    1.00
  -1 -10 -15    5.63    1.08
  -1 -10 -15    8.35    1.24
  -1  10 -15    9.44    1.10
  -1 -10 -16    2.54    0.62
  -1 -10 -16    2.96    0.75
  -1  10 -16    4.75    0.60
  -1 -10 -16    3.15    0.69
   1  11 -15    4.50    0.54
   1  11 -15    4.03    0.62
   1 -11 -15    4.27    0.73
   1  11 -15    4.21    0.67
   1  11 -14    7.12    0.83
   1 -11 -14    5.72    1.06
   1  11 -14    4.59    0.82
   1  11 -14    4.73    0.79
   1 -11 -14    5.87    0.95
   1  11 -13    2.18    0.85
   1  11 -13    1.04    0.84
   1 -11 -13    1.16    1.02
   1  11 -13    0.26    0.78
   1 -11 -13    0.68    0.86
   1  11 -12   17.68    1.56
   1 -11 -12   13.82    1.72
   1  11 -12   15.07    1.49
   1 -11 -12   15.84    1.42
   1 -11 -11    3.59    1.06
   1  11 -11    4.01    1.10
   1 -11 -11    2.93    0.89
  -1  11  11    3.46    0.70
   1  11 -10   15.34    1.60
   1  11 -10   14.54    1.66
   1 -11 -10   18.03    1.76
   1  11 -10   15.60    1.88
   1 -11 -10   13.21    1.44
  -1 -11  10   13.87    1.36
  -1  11  10   18.14    1.40
   1  11  -9    8.04    1.32
   1 -11  -9    7.31    1.44
   1  11  -9    6.55    1.59
   1  11  -9   10.11    1.26
   1  11  -9    8.89    1.19
   1 -11  -9    6.52    1.14
   1  11  -8    3.04    1.13
   1  11  -8    3.45    1.64
   1 -11  -8    2.33    1.27
   1  11  -8    3.73    1.05
   1  11  -8    4.68    1.12
   1 -11  -8    3.56    0.94
   1 -11  -8    4.36    1.28
   1  11  -7    7.16    1.21
   1  11  -7    3.77    1.70
   1  11  -7    5.53    1.46
  -1 -11   7    4.36    1.26
   1  11  -7    7.88    1.20
   1  11  -7    7.55    1.23
   1 -11  -7    5.49    1.06
   1 -11  -7    4.92    1.24
   1 -11  -7    5.62    0.98
   1  11  -6   54.89    5.14
   1  11  -6   63.76    4.08
  -1  11   6   74.93    5.54
   1  11  -6   73.07    5.50
   1  11  -6   66.44    4.49
   1  11  -6   74.16    4.35
  -1 -11   6   73.77    4.44
   1 -11  -6   70.29    4.48
   1 -11  -6   78.89    4.26
   1  11  -5   69.67    5.45
  -1  11   5   65.54    5.41
   1  11  -5   72.60    5.41
   1  11  -5   66.64    4.21
  -1 -11   5   69.47    4.34
  -1  11   5   65.94    4.03
   1  11  -5   62.23    4.28
   1 -11  -5   65.50    4.30
   1 -11  -5   72.03    4.08
  -1  11   4    7.21    2.07
   1  11  -4    8.55    2.26
   1  11  -4   11.92    2.16
  -1  11   4   11.20    1.40
  -1 -11   4   11.09    1.67
   1  11  -4   12.56    1.57
   1  11  -4   12.10    1.70
   1 -11  -4   11.63    1.33
   1 -11  -4    9.78    1.47
   1  11  -3   44.36    4.36
  -1  11   3   36.52    4.14
   1  11  -3   56.25    4.44
  -1  11   3   42.30    4.01
  -1  11   3   51.42    3.28
   1  11  -3   52.73    3.35
   1 -11  -3   53.79    3.21
  -1  11   2    3.35    2.13
   1  11  -2    4.37    1.97
  -1  11   2    2.45    1.15
  -1  11   2    2.39    1.11
   1  11  -2    1.67    1.29
  -1  11   2    2.80    1.40
   1  11  -2    3.24    1.23
   1 -11  -2    3.82    0.94
   1  11  -1   97.04    6.78
   1  11  -1   76.24    6.11
  -1  11   1   73.29    5.99
  -1  11   1   93.96    5.24
  -1 -11   1   93.91    5.12
   1 -11  -1   80.24    5.09
   1 -11  -1   99.48    5.14
   1  11   0   15.84    2.64
   1  11   0   12.52    2.08
  -1  11   0   17.18    1.68
   1  11   0   14.15    1.58
   1  11   0   13.26    2.25
  -1 -11   0   16.70    1.50
   1 -11   0   12.19    1.41
  -1  11  -1    2.04    1.17
   1  11   1    1.52    1.21
  -1  11  -1   -0.77    1.07
   1  11   1    0.30    1.36
   1  11   1    0.34    0.98
   1 -11   1    0.93    0.75
  -1 -11  -1    0.79    0.74
   1  11   2   21.55    2.97
   1  11   2   24.43    2.67
  -1  11  -2   20.64    2.64
  -1  11  -2   25.97    2.12
   1  11   2   19.66    1.98
  -1  11  -2   24.67    2.16
   1  11   2   16.23    2.67
  -1 -11  -2   24.61    1.91
   1 -11   2   22.88    1.85
   1  11   3   -0.34    1.46
  -1  11  -3    2.47    1.33
   1  11   3    0.72    1.06
  -1  11  -3    0.11    0.82
   1  11   3    0.43    0.91
  -1  11  -3    1.34    1.05
  -1  11  -3    1.31    1.09
   1  11   3    0.31    1.28
   1 -11   3    0.48    0.67
  -1 -11  -3    0.90    0.82
   1  11   4   67.31    5.60
  -1  11  -4   64.74    5.27
   1  11   4   66.60    5.05
  -1  11  -4   76.32    4.49
  -1  11  -4   85.17    4.47
   1  11   4   69.53    4.30
  -1  11  -4   76.07    4.43
  -1 -11  -4   69.75    4.26
   1 -11   4   66.11    4.13
   1  11   5   26.23    3.05
  -1  11  -5   27.26    2.96
  -1  11  -5   28.32    2.13
  -1  11  -5   21.91    1.99
  -1  11  -5   24.32    2.14
  -1  11  -5   19.49    2.22
   1  11   5   22.81    1.96
  -1 -11  -5   20.57    1.74
  -1 -11  -5   23.66    2.07
  -1 -11  -5   23.62    1.95
  -1  11  -6   16.70    2.60
   1  11   6   20.99    2.69
  -1  11  -6   15.04    2.46
  -1  11  -6   17.44    1.75
  -1  11  -6   14.56    1.63
  -1  11  -6   15.27    1.64
  -1 -11  -6   15.93    1.70
  -1 -11  -6   15.76    1.49
  -1 -11  -6   14.32    1.54
  -1  11  -7    1.83    1.48
  -1  11  -7    1.55    1.01
  -1 -11  -7    2.15    0.79
  -1 -11  -7    0.95    0.89
  -1 -11  -7    0.26    0.91
  -1  11  -8    0.42    1.05
  -1  11  -8    0.61    1.20
  -1 -11  -8    1.29    1.03
  -1  11  -8    1.54    1.00
  -1  11  -8    0.97    1.27
  -1 -11  -8    1.83    0.95
  -1 -11  -8    0.85    0.71
  -1  11  -9   16.23    1.85
  -1  11  -9   19.00    1.72
  -1  11  -9   20.37    2.15
  -1  11  -9   20.78    1.78
  -1 -11  -9   21.16    1.70
   1  11   9   20.18    1.60
  -1  11 -10    4.34    1.24
  -1 -11 -10    2.24    1.37
  -1  11 -10    4.84    1.37
  -1 -11 -10    6.34    1.23
  -1 -11 -10    6.72    1.01
   1  11  10    5.47    0.89
  -1 -11 -11    0.54    1.14
  -1  11 -11    1.37    1.03
  -1 -11 -11    0.95    0.95
   1  11  11    1.83    0.65
  -1 -11 -11    1.23    0.76
  -1 -11 -12   13.57    1.68
  -1  11 -12   18.02    1.63
  -1  11 -12   16.97    1.60
  -1 -11 -12   18.48    1.70
  -1  11 -13    3.77    0.86
  -1 -11 -13    4.31    1.16
  -1  11 -13    4.24    0.93
  -1  11 -13    4.93    0.97
  -1 -11 -13    3.67    1.18
  -1  11 -14   33.43    1.99
  -1  11 -14   29.94    2.03
  -1  11 -14   31.91    2.05
  -1 -11 -14   34.95    2.26
  -1 -11 -14   30.56    2.24
  -1 -11 -15    3.93    0.77
  -1 -11 -15    6.40    0.86
  -1  11 -15    6.16    0.75
  -1  11 -15    6.57    0.70
   1  12 -14    2.13    0.44
   1 -12 -14    2.54    0.51
   1  12 -14    0.93    0.51
   1  12 -13    4.30    0.76
   1 -12 -13    5.15    0.91
   1  12 -13    5.28    0.69
   1  12 -12    0.83    0.75
   1 -12 -12    1.25    0.92
   1 -12 -12    0.81    1.12
   1  12 -12    1.61    0.69
   1  12 -12    0.06    0.72
   1  12 -11    4.65    0.87
   1 -12 -11    3.49    0.77
  -1  12  11    3.77    0.61
   1 -12 -10   42.83    2.92
   1  12 -10   45.26    2.81
   1  12 -10   48.89    2.99
  -1  12  10   49.21    2.75
   1 -12 -10   43.23    2.81
   1 -12 -10   46.92    3.06
  -1 -12  10   45.73    2.80
   1  12  -9    3.58    1.04
   1  12  -9    3.13    0.89
   1 -12  -9    3.68    1.10
   1  12  -9    2.95    0.91
   1  12  -9    4.30    0.91
  -1  12   9    4.13    0.80
   1 -12  -9    3.70    0.87
  -1 -12   9    3.17    0.79
   1  12  -8   12.44    1.46
   1  12  -8   11.17    1.28
   1 -12  -8   10.39    1.54
   1  12  -8   11.95    1.32
   1  12  -8   16.15    1.49
   1  12  -8   14.66    1.48
   1 -12  -8   15.15    1.38
  -1 -12   8   14.13    1.33
   1  12  -7    0.25    1.19
   1  12  -7    0.20    0.92
   1  12  -7    0.63    0.83
   1 -12  -7    0.43    0.71
   1 -12  -7    1.14    0.95
  -1 -12   7    0.98    0.74
   1 -12  -7    1.65    0.84
   1  12  -6  159.01    8.52
   1  12  -6  153.43    8.68
  -1 -12   6  166.21    8.43
   1 -12  -6  157.23    8.35
   1 -12  -6  151.84    8.64
   1 -12  -6  158.82    8.43
  -1  12   5    1.25    1.47
   1  12  -5    5.36    1.77
   1  12  -5    4.48    1.54
   1  12  -5    3.47    1.32
   1  12  -5    2.35    1.10
  -1  12   5    4.48    1.03
   1 -12  -5    3.61    0.84
  -1 -12   5    4.28    0.94
   1 -12  -5    3.96    1.12
   1 -12  -5    4.91    1.03
  -1  12   4    0.32    1.51
   1  12  -4   -0.33    1.43
   1  12  -4   -0.30    1.47
   1  12  -4   -0.23    1.04
   1  12  -4    0.25    1.11
  -1  12   4   -0.20    0.88
   1  12  -4    0.45    0.94
   1 -12  -4    0.50    0.80
   1 -12  -4    1.00    0.89
  -1 -12   4    0.98    0.79
   1  12  -3   14.12    2.58
  -1  12   3   12.91    2.63
   1  12  -3   17.12    2.52
  -1  12   3   19.70    1.78
   1  12  -3   21.55    2.02
   1  12  -3   19.93    1.88
   1 -12  -3   17.01    1.78
  -1 -12   3   16.19    1.60
   1 -12  -3   18.46    1.66
   1  12  -2    8.52    2.20
  -1  12   2    7.08    2.06
   1  12  -2    8.52    1.92
  -1  12   2    6.33    1.25
   1  12  -2    6.37    1.34
   1  12  -2    8.08    1.40
   1 -12  -2    6.19    1.13
   1 -12  -2    5.88    1.12
   1  12  -1   64.14    5.39
  -1  12   1   57.33    5.27
   1  12  -1   63.15    5.05
  -1  12   1   71.67    4.18
   1 -12  -1   65.12    4.01
  -1 -12   1   69.52    4.07
   1  12   0   22.61    3.30
  -1  12   0   21.68    2.14
   1  12   0   23.15    2.13
  -1 -12   0   27.43    2.09
   1 -12   0   27.50    2.05
  -1  12  -1  173.11   11.13
  -1  12  -1  165.90   10.48
   1  12   1  178.19    9.59
  -1 -12  -1  184.85    9.54
   1 -12   1  183.37    9.51
   1  12   2   20.27    2.92
  -1  12  -2   20.82    2.99
  -1  12  -2   16.95    2.37
   1  12   2   22.58    2.00
  -1  12  -2   18.59    1.96
  -1  12  -2   20.24    1.78
   1  12   2   17.01    2.62
  -1 -12  -2   19.71    1.77
   1 -12   2   22.21    1.79
  -1  12  -3    2.06    1.71
   1  12   3   -1.00    1.66
  -1  12  -3    0.27    1.26
  -1  12  -3    1.29    1.10
  -1  12  -3    2.81    0.98
   1  12   3    0.32    1.37
   1  12   3    3.15    1.07
  -1 -12  -3    0.42    0.87
  -1  12  -4   61.67    5.67
   1  12   4   76.54    5.90
  -1  12  -4   78.49    5.61
   1  12   4   61.94    5.52
  -1  12  -4   77.64    4.65
  -1  12  -4   84.39    4.61
   1  12   4   78.16    4.48
  -1  12  -4   77.14    4.76
  -1 -12  -4   71.93    4.46
  -1  12  -5   89.13    6.95
   1  12   5   93.19    7.00
  -1  12  -5  100.20    6.90
  -1  12  -5  103.40    5.85
  -1  12  -5   95.60    5.98
  -1  12  -5  119.64    5.89
   1  12   5   98.58    5.66
   1  12   5   87.40    6.86
  -1 -12  -5  105.20    5.78
  -1  12  -6    7.64    1.20
  -1  12  -6    5.05    1.49
  -1  12  -6    6.56    1.23
  -1 -12  -6    6.22    0.93
  -1 -12  -6    7.23    1.15
  -1  12  -7    3.90    0.96
  -1 -12  -7    2.32    1.02
  -1  12  -7    2.76    1.07
  -1 -12  -7    3.73    1.00
  -1 -12  -7    3.60    0.83
  -1  12  -8   24.66    1.95
  -1  12  -8   23.86    1.98
  -1 -12  -8   25.22    1.96
  -1 -12  -8   26.59    1.87
  -1  12  -9    1.35    0.86
  -1  12  -9    0.12    1.18
  -1  12  -9    2.23    0.87
   1  12   9    1.30    0.74
  -1 -12  -9   -0.22    0.67
  -1  12 -10    0.42    0.91
  -1  12 -10    0.22    0.83
  -1  12 -10    2.05    1.17
   1 -12  10    0.45    0.67
  -1 -12 -10    0.27    0.63
  -1 -12 -10    0.47    0.88
   1  12  10    0.90    0.61
  -1  12 -11    3.98    1.02
  -1  12 -11    2.70    0.90
   1  12  11    5.09    0.68
   1 -12  11    4.74    0.77
  -1 -12 -11    4.78    0.99
  -1  12 -12    1.30    0.72
  -1  12 -12    0.39    0.66
  -1 -12 -12    0.77    0.97
  -1 -12 -12    0.71    0.70
  -1  12 -13    1.40    0.64
  -1  12 -13    0.73    0.55
  -1 -12 -13    1.05    0.78
  -1 -12 -13    0.94    0.82
  -1  12 -13    0.46    0.61
  -1 -12 -13    0.62    0.61
  -1  12 -14    6.04    0.60
  -1  12 -14    6.32    0.71
  -1 -12 -14    6.46    0.78
  -1 -12 -14    6.56    0.77
   1  13 -13   12.01    0.82
   1 -13 -13   12.16    0.93
   1  13 -13   12.77    0.83
   1  13 -12    6.13    0.79
   1 -13 -12    6.73    0.94
   1 -13 -12    5.44    0.77
   1  13 -12    6.58    0.72
   1 -13 -12    6.32    0.76
   1  13 -11    0.67    0.67
   1  13 -11    0.40    0.60
   1 -13 -11   -1.04    0.77
   1 -13 -11    0.31    0.64
   1  13 -10    2.45    0.78
  -1  13  10    2.14    0.54
   1 -13 -10    1.70    0.78
   1  13  -9    7.49    0.99
  -1  13   9    8.30    0.86
  -1 -13   9    6.86    0.88
   1 -13  -9    6.66    1.09
   1 -13  -9    5.60    0.82
   1  13  -8   12.12    1.27
   1 -13  -8   11.74    1.31
   1  13  -8   10.37    1.46
   1  13  -8    9.17    1.17
   1  13  -8   11.08    1.23
  -1 -13   8   10.49    1.15
  -1  13   8   12.15    1.13
   1 -13  -8   10.31    1.07
   1  13  -7    0.58    0.79
   1 -13  -7   -0.10    0.87
   1  13  -7   -0.21    0.99
   1  13  -7   -0.17    0.82
   1 -13  -7    0.67    0.61
  -1 -13   7    0.39    0.67
   1  13  -6    3.24    0.95
   1  13  -6    3.87    1.07
   1  13  -6    3.87    1.19
   1 -13  -6    1.52    0.90
   1 -13  -6    2.60    0.70
   1 -13  -6    2.69    0.91
  -1 -13   6    2.08    0.82
   1  13  -5   16.83    1.50
   1  13  -5   16.60    1.82
   1  13  -5   18.30    1.69
  -1  13   5   19.01    1.53
   1  13  -5   19.38    1.77
   1 -13  -5   15.81    1.54
  -1 -13   5   18.59    1.56
   1 -13  -5   15.42    1.36
   1 -13  -5   17.44    1.67
   1  13  -4   24.87    1.84
  -1  13   4   23.67    1.97
   1  13  -4   29.80    2.16
   1  13  -4   26.89    2.14
   1  13  -4   27.54    2.24
   1 -13  -4   25.17    2.00
  -1 -13   4   25.06    1.98
  -1  13   3  118.26    6.91
   1  13  -3  128.59    7.06
   1  13  -3  119.53    7.06
   1  13  -3  143.81    7.09
  -1 -13   3  131.01    6.95
   1 -13  -3  127.95    6.95
   1  13  -2   15.51    1.70
   1  13  -2   15.75    1.56
   1  13  -2   16.36    1.70
  -1  13   2   14.52    1.57
   1 -13  -2   14.32    1.48
   1  13  -1   69.60    4.27
  -1  13   1   63.16    4.23
  -1 -13   1   78.14    4.29
   1 -13  -1   75.03    4.25
  -1  13   0   49.94    3.37
   1  13   0   49.87    3.30
   1  13   0   48.89    3.35
  -1  13   0   53.86    3.28
   1 -13   0   52.71    3.30
  -1 -13   0   55.28    3.34
  -1  13  -1    0.86    1.11
   1  13   1    0.36    0.85
   1  13   1    1.44    1.05
  -1  13  -1    0.86    0.73
  -1 -13  -1    0.10    0.77
   1 -13   1    0.49    0.82
  -1  13  -2   19.97    1.69
  -1  13  -2   17.23    1.90
   1  13   2   16.72    1.69
  -1 -13  -2   15.86    1.61
   1 -13   2   19.89    1.69
  -1  13  -3   31.68    2.30
  -1  13  -3   29.33    2.47
   1  13   3   29.62    2.26
  -1  13  -3   32.63    2.45
  -1 -13  -3   28.14    2.26
  -1  13  -4  111.51    6.53
  -1  13  -4  125.34    6.43
  -1  13  -4  113.51    6.44
   1  13   4  118.30    6.35
  -1 -13  -4  109.12    6.35
   1  13   5    3.80    0.94
  -1  13  -5    2.47    1.27
  -1  13  -5    4.57    0.97
  -1  13  -5    4.48    1.17
   1 -13   5    2.21    0.83
  -1 -13  -5    2.74    0.93
  -1  13  -6    6.21    1.37
  -1  13  -6    4.50    1.11
  -1  13  -6    5.31    1.06
  -1 -13  -6    5.85    1.09
   1 -13   6    6.66    0.97
  -1  13  -7    4.28    0.94
  -1  13  -7    4.88    1.07
  -1  13  -7    7.62    1.45
  -1 -13  -7    4.14    0.95
   1 -13   7    5.98    0.93
   1  13   7    6.01    0.91
  -1  13  -8   -0.37    0.82
  -1  13  -8   -0.46    0.76
   1  13   8    0.62    0.66
  -1 -13  -8   -0.27    0.53
   1 -13   8    0.52    0.72
  -1  13  -9    0.78    0.64
  -1  13  -9    0.49    0.82
  -1  13  -9    1.11    0.71
  -1  13  -9   -0.38    1.03
   1  13   9    1.26    0.58
   1 -13   9    0.88    0.62
  -1 -13  -9    0.47    0.76
  -1  13 -10    2.34    0.78
  -1  13 -10    1.52    0.59
   1 -13  10    3.03    0.67
  -1 -13 -10    3.18    0.81
   1  13  10    3.30    0.60
  -1  13 -11   30.72    1.82
  -1  13 -11   22.97    1.56
  -1 -13 -11   28.98    1.96
  -1  13 -11   25.43    1.74
  -1 -13 -11   26.39    1.79
   1  13  11   26.59    1.52
  -1  13 -12    0.44    0.49
  -1  13 -12    0.24    0.54
  -1 -13 -12    0.51    0.65
  -1 -13 -12   -0.35    0.47
  -1 -13 -13   34.10    1.93
   1  14 -11   32.80    1.75
   1 -14 -11   30.42    1.82
   1 -14 -11   28.22    1.71
   1  14 -10    0.78    0.57
   1 -14 -10    0.11    0.51
   1  14 -10    1.13    0.45
   1 -14 -10    0.49    0.53
   1  14  -9    2.14    0.55
   1 -14  -9    2.41    0.69
  -1  14   9    1.27    0.46
  -1 -14   9    1.01    0.48
   1  14  -8    2.60    0.63
   1  14  -8    2.04    0.64
   1 -14  -8    2.40    0.78
  -1 -14   8    2.71    0.61
  -1  14   8    2.27    0.57
   1  14  -7    6.26    0.81
   1  14  -7    7.22    0.96
  -1 -14   7    7.56    0.93
  -1  14   7    6.86    0.82
   1  14  -6    7.13    0.89
   1 -14  -6    8.47    1.10
   1  14  -6   11.91    1.12
   1  14  -6   12.41    1.23
   1  14  -6   10.37    1.28
  -1 -14   6   11.29    1.11
   1  14  -5   59.60    3.73
   1  14  -5   60.77    3.78
   1  14  -5   70.03    3.76
   1 -14  -5   64.94    3.69
  -1 -14   5   62.23    3.67
   1  14  -4   46.94    2.90
  -1  14   4   43.75    2.81
   1  14  -4   50.56    3.02
   1  14  -4   46.66    3.00
   1 -14  -4   46.45    2.89
  -1 -14   4   45.92    2.89
   1  14  -3    8.05    1.21
   1  14  -3   10.59    1.15
  -1  14   3    8.15    1.12
   1  14  -3    7.66    1.21
   1 -14  -3    8.02    1.10
  -1  14   2    7.26    0.92
   1  14  -2    6.75    1.11
  -1  14   2    9.21    1.08
  -1  14   2    7.05    1.09
   1  14  -2    8.03    1.08
   1 -14  -2    7.58    1.09
  -1  14   1    0.52    0.80
   1  14  -1    0.08    0.82
   1  14  -1    0.08    0.66
  -1  14   1    1.00    0.67
  -1  14   1    1.32    0.81
   1 -14  -1   -0.52    0.71
  -1 -14   1    0.61    0.77
   1  14   0   56.52    3.23
  -1  14   0   59.42    3.20
  -1  14   0   47.31    3.19
   1  14   0   48.56    3.26
   1  14   0   46.73    3.09
  -1  14   0   53.35    3.30
  -1 -14   0   54.56    3.25
   1 -14   0   52.54    3.23
   1  14   1    6.85    0.98
  -1  14  -1    9.06    1.31
  -1  14  -1    7.90    1.23
  -1  14  -1    9.81    1.09
   1  14   1    9.06    1.21
  -1 -14  -1    8.43    1.15
   1 -14   1    8.18    1.13
  -1  14  -2    0.75    0.95
  -1  14  -2    1.57    0.74
   1  14   2    1.49    0.84
   1 -14   2    1.52    0.77
  -1 -14  -2    1.84    0.86
   1  14   3   15.42    1.40
  -1  14  -3   13.66    1.47
  -1  14  -3   14.14    1.55
  -1  14  -3   13.35    1.32
  -1 -14  -3   13.72    1.40
   1  14   4    2.66    0.83
  -1  14  -4    2.16    0.77
  -1  14  -4    1.71    1.06
  -1  14  -4    2.91    0.97
  -1 -14  -4    2.46    0.84
  -1  14  -5   46.65    2.92
  -1  14  -5   50.49    3.19
  -1  14  -5   56.52    3.15
  -1  14  -5   54.42    3.31
  -1 -14  -5   53.20    3.15
   1 -14   5   50.63    3.09
  -1  14  -6    0.11    0.63
  -1  14  -6   -0.23    0.79
  -1  14  -6   -0.43    0.61
  -1  14  -6   -0.09    0.89
   1  14   6   -0.50    0.57
  -1 -14  -6    0.63    0.68
   1 -14   6    0.07    0.63
  -1  14  -7   13.99    1.20
  -1  14  -7   14.21    1.45
  -1  14  -7   15.61    1.33
   1 -14   7   14.48    1.23
  -1 -14  -7   12.50    1.24
   1  14   7   13.25    1.12
  -1  14  -8    0.73    0.61
  -1  14  -8    0.54    0.61
  -1 -14  -8    0.83    0.63
   1  14   8    0.50    0.53
   1 -14   8    0.40    0.55
  -1  14  -9    0.38    0.57
   1 -14   9    0.47    0.52
  -1 -14  -9    0.75    0.58
   1  14   9    0.67    0.44
  -1  14 -10    7.17    0.77
  -1 -14 -10    7.87    0.84
  -1  14 -10    5.89    0.68
  -1 -14 -10    6.66    0.71
   1  14  10    4.85    0.51
  -1  14 -11    0.32    0.37
  -1  14 -11   -0.07    0.31
   1  15  -9   17.36    1.02
   1 -15  -9   14.49    1.05
   1  15  -8    1.84    0.53
   1 -15  -8    1.60    0.44
  -1  15   8    2.53    0.37
   1 -15  -7    0.59    0.45
  -1 -15   7    0.45    0.43
  -1  15   7    0.59    0.36
  -1  15   6    5.42    0.63
  -1 -15   6    5.58    0.69
   1 -15  -6    5.36    0.75
   1  15  -5    2.58    0.72
   1  15  -5    3.82    0.63
  -1 -15   5    4.33    0.71
   1  15  -4   30.37    2.10
   1  15  -4   34.81    2.04
  -1 -15   4   32.72    2.06
   1 -15  -4   29.66    1.99
   1  15  -3   60.74    3.63
  -1  15   3   63.91    3.61
   1  15  -3   69.60    3.67
   1  15  -3   68.00    3.78
   1 -15  -3   67.08    3.70
   1  15  -2    9.84    0.97
   1  15  -2    9.14    0.96
  -1  15   2   10.99    1.06
   1  15  -2    9.30    0.83
   1 -15  -2   10.38    1.06
   1  15  -1    0.36    0.53
  -1  15   1    0.46    0.65
   1  15  -1    0.85    0.75
   1 -15  -1    0.75    0.61
  -1 -15   1    0.63    0.67
  -1  15   0   31.27    2.03
   1  15   0   31.42    2.14
   1  15   0   35.02    2.05
  -1  15   0   30.20    2.15
  -1 -15   0   33.83    2.19
   1 -15   0   32.81    2.15
  -1  15  -1    2.33    0.81
   1  15   1    2.68    0.58
  -1  15  -1    2.37    0.77
  -1  15  -1    2.53    0.56
   1  15   1    3.02    0.77
  -1 -15  -1    3.54    0.79
   1 -15   1    4.20    0.82
  -1  15  -2   14.17    1.17
  -1  15  -2   15.99    1.37
  -1 -15  -2   15.63    1.34
   1 -15   2   16.54    1.34
  -1  15  -3   10.35    1.16
  -1  15  -3   12.29    1.21
  -1  15  -3   12.07    1.02
   1  15   3    9.34    0.94
  -1 -15  -3   13.60    1.18
  -1  15  -4   24.70    1.76
  -1  15  -4   25.74    1.65
  -1  15  -4   22.11    1.76
  -1 -15  -4   25.17    1.71
   1  15   4   24.21    1.58
  -1  15  -5   21.20    1.55
  -1  15  -5   21.39    1.52
   1 -15   5   19.45    1.43
  -1 -15  -5   19.53    1.41
  -1 -15  -5   18.21    1.34
  -1  15  -6    1.32    0.62
   1 -15   6    1.41    0.54
  -1 -15  -6    1.37    0.50
  -1  15  -7    0.87    0.52
   1  15   7    0.33    0.39
  -1 -15  -7    0.27    0.40
   1 -15   7    0.60    0.44
   1 -15   8    2.73    0.43
   1  15   8    2.97    0.42
  -1  15  -9    0.93    0.36
  -1 -15  -9    1.02    0.45
  -1 -16   4    4.18    0.55
  -1  16   4    3.52    0.48
   1  16  -3    3.71    0.49
   1 -16  -3    3.46    0.51
  -1 -16   3    3.45    0.59
  -1  16   3    4.52    0.51
  -1  16   2    0.37    0.38
   1 -16  -2    1.72    0.44
  -1 -16   1    5.00    0.67
  -1  16   1    4.98    0.54
   1 -16  -1    5.96    0.69
   1  16   0    0.72    0.33
   1 -16   0    0.50    0.45
  -1  16   0    0.71    0.38
  -1 -16   0    0.38    0.49
  -1  16  -1    1.22    0.56
  -1  16  -1    1.56    0.34
   1 -16   1    0.82    0.46
   1  16   1    0.76    0.37
  -1 -16  -1    1.16    0.53
  -1 -16  -2    1.26    0.51
   1  16   2    1.43    0.41
   1 -16   2    0.85    0.48
  -1  16  -3    7.21    0.77
  -1 -16  -3    6.99    0.68
   1  16   3    6.33    0.59
   1  16   4   15.20    0.93
  -1 -16  -4   12.46    0.90
   1 -16   5    0.73    0.35
   1  16   5    0.32    0.28
   2   0 -20    1.84    0.84
   2   0 -20    1.07    0.80
   2   0 -19    0.21    0.80
   2   0 -19   -0.94    0.95
   2   0 -19    0.90    1.01
   2   0 -19    0.09    0.99
   2   0 -18   65.25    4.33
   2   0 -18   72.26    4.25
   2   0 -18   73.24    4.45
   2   0 -18   73.28    4.46
   2   0 -17   -1.42    1.33
   2   0 -17   -1.06    1.26
   2   0 -17    2.27    1.16
   2   0 -17   -0.24    1.09
   2   0 -17    2.18    1.42
   2   0 -16   17.21    2.10
   2   0 -16   18.80    2.08
  -2   0  16   17.69    4.46
   2   0 -16   22.02    2.17
   2   0 -16   22.18    2.34
   2   0 -15    0.67    1.32
   2   0 -15    1.96    2.11
   2   0 -15   -0.96    1.12
   2   0 -15    0.94    1.30
  -2   0  15    3.44    3.82
   2   0 -15   -1.40    1.42
   2   0 -15    2.20    1.25
   2   0 -14   76.35    4.61
   2   0 -14   70.66    6.07
   2   0 -14   70.38    4.22
   2   0 -14   70.88    4.08
   2   0 -14   62.69    4.44
  -2   0  14   56.21    6.61
   2   0 -14   74.69    4.73
   2   0 -14   69.44    4.48
   2   0 -13    0.25    0.69
   2   0 -13    0.77    1.22
   2   0 -13   -0.71    2.01
   2   0 -13    0.62    1.17
   2   0 -13   -0.56    1.03
  -2   0  13    0.48    2.70
   2   0 -13   -0.15    0.83
   2   0 -13   -0.57    0.97
   2   0 -13    1.16    1.18
   2   0 -12  183.53    9.76
   2   0 -12  194.92    9.46
   2   0 -12  185.55   11.23
   2   0 -12  180.11    9.72
   2   0 -12  180.73    9.50
   2   0 -12  180.64    9.73
  -2   0  12  162.76   11.80
   2   0 -12  193.85    9.81
   2   0 -12  178.79    9.50
   2   0 -12  168.91    9.34
   2   0 -11    0.61    1.00
   2   0 -11    0.54    1.08
   2   0 -11    1.14    1.57
   2   0 -11    0.41    1.01
   2   0 -11    0.86    0.93
   2   0 -11    0.24    0.83
   2   0 -10   10.68    2.47
   2   0  -9    0.64    1.59
   2   0  -8    7.46    2.04
   2   0  -8    3.39    1.17
   2   0  -7    0.15    1.35
   2   0  -7    0.19    0.76
   2   0  -6 3905.17  191.06
   2   0  -6 3920.79  191.23
   2   0  -6 3947.48  190.87
   2   0  -5    1.12    0.87
   2   0  -5    0.71    0.72
   2   0  -5    1.57    0.53
   2   0  -4 3504.40  169.05
   2   0  -4 3460.60  168.86
   2   0  -3    0.90    0.71
   2   0  -3   -0.11    0.59
   2   0  -2  270.41   12.37
   2   0  -2  279.31   12.36
   2   0  -2  234.65   12.05
   2   0  -2  259.62   12.16
   2   0  -1    0.86    0.13
   2   0   0  100.79    4.92
   2   0   0   96.59    4.93
   2   0   1    0.74    0.45
  -2   0  -2   49.54    2.62
  -2   0  -2   56.18    2.76
  -2   0  -3    0.76    0.50
  -2   0  -4  378.41   19.10
  -2   0  -4  413.19   19.40
  -2   0  -5    0.42    0.34
  -2   0  -5    0.71    0.61
  -2   0  -6  390.08   19.47
  -2   0  -7    1.23    0.84
  -2   0  -8 1180.43   57.93
  -2   0  -9    0.75    0.90
   2   0  10   17.12    3.49
  -2   0 -10   26.61    1.76
  -2   0 -11    0.52    0.93
  -2   0 -11   -0.27    0.63
   2   0  11    0.38    2.44
  -2   0 -11    0.46    1.00
  -2   0 -11   -0.19    0.81
  -2   0 -12  371.40   18.74
  -2   0 -12  362.94   18.62
   2   0  12  331.49   20.89
  -2   0 -12  366.83   18.39
  -2   0 -12  369.02   18.64
  -2   0 -12  358.82   18.62
  -2   0 -12  390.68   18.90
  -2   0 -13   -0.72    1.38
  -2   0 -13    1.25    1.16
  -2   0 -13    0.89    0.73
   2   0  13   -2.47    3.07
  -2   0 -13    1.28    1.04
  -2   0 -13    0.28    1.31
  -2   0 -13    1.44    1.25
  -2   0 -14   39.68    3.15
  -2   0 -14   40.41    2.99
  -2   0 -14   36.59    2.88
   2   0  14   32.34    5.14
  -2   0 -14   37.16    2.47
  -2   0 -14   34.45    2.77
  -2   0 -14   34.51    3.01
  -2   0 -15    1.86    1.38
  -2   0 -15    0.90    1.42
   2   0  15   -0.56    3.32
  -2   0 -15    0.55    1.25
  -2   0 -15    0.98    1.15
  -2   0 -15   -1.04    1.39
  -2   0 -16  183.12    9.68
  -2   0 -16  184.13    9.76
  -2   0 -16  159.58   11.30
  -2   0 -16  171.61    9.60
  -2   0 -16  177.64    9.51
  -2   0 -16  177.83    9.74
   2   0  16  167.91   12.47
  -2   0 -17   -0.13    1.23
  -2   0 -17   -0.72    1.33
  -2   0 -17    0.35    1.18
  -2   0 -17   -0.13    1.12
  -2   0 -17   -0.83    1.11
  -2   0 -17    1.26    0.94
  -2   0 -18    1.47    1.00
  -2   0 -18    0.52    1.10
  -2   0 -18    3.05    1.18
  -2   0 -18    1.22    1.24
  -2   0 -19    0.07    0.77
  -2   0 -19    0.08    0.86
  -2   0 -19   -1.00    0.90
  -2   0 -19    0.29    1.01
  -2   0 -20    2.06    0.71
  -2   0 -20    1.45    0.70
  -2   0 -20    1.14    0.81
  -2   0 -21   -0.03    0.40
   2   1 -21   10.26    0.80
   2   1 -20    0.60    0.62
   2  -1 -20   -0.12    0.67
   2   1 -20    1.33    0.82
   2  -1 -20    2.09    0.77
   2   1 -20    2.06    0.80
   2   1 -19    8.39    1.24
   2  -1 -19    8.08    1.22
   2   1 -19   12.59    1.29
   2   1 -19   11.49    1.38
   2  -1 -19    8.97    1.33
   2   1 -19    9.04    1.34
   2  -1 -18    2.10    1.15
   2  -1 -18    1.02    0.97
   2   1 -18    2.46    1.13
   2  -1 -18    0.81    1.13
   2   1 -18    2.04    1.12
   2   1 -18    2.55    1.24
   2   1 -18    2.87    1.27
   2  -1 -18    4.29    1.31
   2  -1 -18   -0.30    0.96
   2  -1 -17    0.72    1.29
   2  -1 -17    0.52    1.27
   2   1 -17    3.19    1.06
   2  -1 -17    1.37    1.17
   2   1 -17    0.38    1.23
   2   1 -17    0.59    1.19
   2  -1 -17   -0.27    1.33
   2   1 -17    0.14    1.40
   2  -1 -17    1.06    1.08
   2   1 -17    1.81    1.30
   2  -1 -16   16.88    1.95
   2   1 -16   15.85    1.97
   2   1 -16   17.76    1.77
   2  -1 -16   15.07    1.99
   2   1 -16   16.53    2.00
   2  -1 -16   16.93    3.10
  -2  -1  16   13.24    4.12
   2   1 -16   18.18    2.21
   2  -1 -16   14.63    1.74
   2  -1 -16   20.72    2.23
   2   1 -16   17.83    2.13
   2   1 -16   13.61    1.86
   2  -1 -16   16.35    1.96
   2  -1 -15   21.25    2.08
   2  -1 -15   16.00    2.11
   2   1 -15   19.67    1.93
   2  -1 -15   18.16    3.30
   2   1 -15   18.00    2.12
   2   1 -15   13.02    1.99
  -2  -1  15   14.32    4.44
  -2   1  15   12.17    3.93
   2  -1 -15   15.81    1.81
   2  -1 -15   21.17    2.29
   2   1 -15   25.96    2.50
   2   1 -15   14.65    2.11
   2   1 -15   21.26    2.19
   2  -1 -15   20.68    2.29
   2  -1 -15   17.80    2.06
   2  -1 -14  176.77    9.57
   2   1 -14  150.34   10.98
   2   1 -14  173.97    9.55
   2   1 -14  176.89    9.34
   2  -1 -14  173.81    9.24
   2   1 -14  173.13    9.61
   2  -1 -14  174.38    9.55
   2  -1 -14  166.43   11.24
   2  -1 -14  177.87    9.53
  -2   1  14  147.44   11.92
  -2  -1  14  152.95   12.45
   2  -1 -14  182.99    9.79
   2   1 -14  164.50    9.53
   2   1 -14  185.13    9.68
   2  -1 -14  173.62    9.55
   2   1 -14  174.78    9.47
   2   1 -14  178.57    9.75
   2  -1 -14  181.16    9.54
   2  -1 -14  185.23    9.76
   2   1 -13  143.75    7.97
   2  -1 -13  144.47    7.60
   2   1 -13  128.53    9.22
   2   1 -13  133.84    7.67
   2  -1 -13  135.03    7.91
   2  -1 -13  148.26    7.98
   2  -1 -13  147.99    7.92
   2  -1 -13  147.03    9.58
   2   1 -13  140.68    7.88
   2  -1 -13  131.48    7.51
   2  -1 -13  145.30    7.70
   2  -1 -13  144.77    8.06
   2  -1 -13  144.50    7.89
   2   1 -13  142.87    7.99
   2   1 -13  143.28    7.62
   2   1 -13  145.23    7.91
   2  -1 -13  140.51    7.91
   2   1 -13  142.78    8.10
   2   1 -13  148.10    7.88
  -2   1  13  131.66   10.24
   2  -1 -12    1.71    1.09
   2  -1 -12    1.40    1.21
   2   1 -12   -0.32    1.73
   2  -1 -12    2.72    1.17
   2  -1 -12    0.91    0.74
   2   1 -12    0.37    1.20
   2  -1 -12    1.97    1.70
   2   1 -12    2.40    1.07
   2   1 -12    0.89    1.07
   2   1 -12    1.69    0.98
   2  -1 -12    2.19    1.25
   2   1 -12    2.19    0.95
   2   1 -12    0.12    1.09
   2  -1 -12    0.73    0.89
   2  -1 -12    0.99    0.94
   2  -1 -12    2.19    1.19
   2   1 -12    1.90    1.22
   2  -1 -12    2.06    1.11
  -2   1  12    1.20    2.40
   2  -1 -12    0.99    0.90
   2   1 -11    5.61    1.18
   2   1 -11    4.42    1.22
   2  -1 -11    3.98    1.17
   2  -1 -11    5.45    1.26
   2   1 -11    4.48    1.08
   2  -1 -11    4.02    0.86
   2  -1 -11    5.56    2.06
   2   1 -11    5.05    1.91
  -2   1  11    2.05    2.25
   2   1 -11    3.66    1.01
   2  -1 -11    3.43    1.06
   2  -1 -11    4.05    1.22
   2  -1 -11    4.75    1.07
   2   1 -11    4.58    1.23
   2  -1 -10  382.56   19.13
   2   1 -10  370.21   18.96
   2   1 -10  348.02   18.24
   2   1  -9  740.18   36.34
   2  -1  -9  729.36   36.36
   2  -1  -9  705.33   34.99
   2   1  -9  720.57   35.76
   2  -1  -8  244.58   12.85
   2   1  -8  224.64   12.68
   2   1  -8  232.56   12.30
   2  -1  -7  935.74   45.22
   2   1  -7  883.62   45.10
   2   1  -7  906.43   44.77
   2   1  -6   75.55    5.15
   2   1  -6   94.96    5.09
   2  -1  -6   78.97    5.20
   2  -1  -6   92.61    5.20
   2   1  -6   95.70    5.00
   2  -1  -5  221.46   10.92
   2  -1  -5  235.95   11.06
   2   1  -5  225.39   10.82
   2   1  -5  225.38   11.00
   2   1  -5  198.22   10.26
   2   1  -5  217.80   10.71
   2   1  -4  188.44    8.52
   2   1  -4  187.12    8.89
   2  -1  -4  193.25    9.09
   2   1  -4  161.71    8.40
   2   1  -4  177.90    8.81
   2  -1  -3  395.98   19.75
   2   1  -3  413.36   19.69
   2   1  -3  386.43   19.47
   2   1  -3  405.54   19.63
   2   1  -2  105.34    5.24
   2  -1  -2  101.68    5.24
   2   1  -2   97.75    5.14
   2   1  -2  107.32    5.32
   2   1  -2   99.01    5.17
   2   1  -2  100.88    5.12
   2   1  -1  196.63   10.06
   2  -1  -1  206.51    9.98
   2   1  -1  207.33   10.16
   2   1  -1  206.85   10.11
   2   1  -1  198.02   10.00
   2   1   0   26.96    1.54
  -2  -1   0   27.51    1.54
  -2   1   0   26.12    1.39
  -2   1  -1   49.40    2.70
  -2  -1  -1   51.63    2.84
  -2  -1  -1   54.95    2.80
  -2   1  -2   25.92    1.59
  -2  -1  -2   26.13    1.52
   2   1   2   25.49    2.04
  -2  -1  -2   23.77    1.53
  -2   1  -3  478.85   21.56
  -2   1  -3  409.82   21.13
  -2  -1  -3  436.31   21.30
  -2  -1  -3  472.26   21.44
  -2   1  -3  477.29   21.49
  -2  -1  -4   43.56    2.72
  -2   1  -4   42.12    2.77
  -2   1  -5  743.22   35.29
  -2  -1  -5  728.99   35.47
  -2  -1  -5  710.91   34.88
  -2   1  -5  724.05   35.10
  -2  -1  -5  671.46   34.93
  -2  -1  -6  691.81   34.91
  -2   1  -6  716.73   34.72
  -2  -1  -6  690.36   34.15
  -2  -1  -6  667.76   34.28
  -2   1  -6  725.97   34.48
  -2   1  -7  123.70    7.49
  -2  -1  -7  128.19    7.76
   2   1   7  119.21    7.93
  -2  -1  -7  131.00    7.02
  -2   1  -7  139.64    7.26
  -2  -1  -8  521.95   25.91
  -2   1  -8  532.80   25.75
   2   1   8  490.51   26.04
  -2  -1  -8  513.93   24.56
  -2  -1  -8  471.43   24.94
  -2   1  -8  490.82   25.24
  -2   1  -8  480.75   24.84
  -2  -1  -9   40.45    3.79
  -2   1  -9   41.88    3.66
   2   1   9   35.39    4.11
  -2  -1  -9   41.95    2.45
  -2   1  -9   37.22    2.66
  -2  -1 -10  415.75   22.52
  -2   1 -10  419.69   22.36
  -2  -1 -10  427.14   20.89
   2   1  10  394.27   22.80
  -2  -1 -11  268.70   16.26
  -2  -1 -11  286.05   14.84
  -2   1 -11  295.48   16.26
  -2   1 -11  296.07   14.81
  -2   1 -11  306.92   14.89
  -2   1 -11  280.47   14.72
  -2  -1 -11  288.40   14.97
  -2   1 -11  298.91   14.90
  -2  -1 -11  283.17   14.71
  -2   1 -11  287.69   14.73
  -2   1 -11  281.81   14.49
   2   1  11  272.05   16.68
  -2  -1 -11  283.78   14.54
  -2  -1 -11  300.42   14.80
  -2   1 -12    1.00    1.71
  -2  -1 -12    1.43    1.11
  -2   1 -12    1.58    1.10
  -2   1 -12    2.19    1.23
  -2  -1 -12    0.11    0.95
   2   1  12    1.68    2.59
  -2   1 -12   -0.47    1.05
  -2   1 -12    1.22    0.68
  -2  -1 -12    1.42    0.76
  -2   1 -12    1.23    1.08
  -2   1 -12    0.36    1.05
  -2   1 -12    0.65    0.88
  -2  -1 -12   -0.63    0.85
  -2  -1 -12    0.81    1.18
  -2  -1 -12    1.08    0.90
  -2   1 -13   22.34    2.24
  -2   1 -13   22.46    2.36
  -2   1 -13   26.45    3.43
  -2  -1 -13   21.14    2.34
  -2  -1 -13   21.97    2.11
  -2  -1 -13   25.80    3.61
  -2   1 -13   21.89    2.17
  -2  -1 -13   24.85    2.22
  -2   1 -13   22.20    1.73
  -2  -1 -13   21.67    1.79
   2   1  13   19.13    4.06
   2  -1  13   21.21    4.51
  -2   1 -13   22.17    2.05
  -2  -1 -13   22.66    2.03
  -2   1 -13   23.23    2.36
  -2  -1 -13   27.94    2.18
  -2  -1 -13   26.52    2.47
  -2  -1 -14   68.31    4.28
  -2   1 -14   67.00    4.28
  -2  -1 -14   63.80    5.97
  -2  -1 -14   71.80    4.39
  -2  -1 -14   63.14    4.46
  -2   1 -14   71.92    4.58
  -2   1 -14   69.11    4.33
  -2  -1 -14   69.89    4.44
  -2   1 -14   62.67    5.78
   2  -1  14   43.25    6.67
  -2  -1 -14   62.99    3.92
   2   1  14   58.13    6.59
  -2  -1 -14   71.09    4.26
  -2   1 -14   70.67    4.26
  -2   1 -14   63.21    4.40
  -2  -1 -14   70.00    4.62
  -2   1 -15    3.13    1.40
  -2  -1 -15    4.64    2.31
  -2  -1 -15    1.63    1.35
  -2  -1 -15    1.30    1.41
  -2   1 -15   -0.80    2.09
  -2   1 -15    1.30    1.32
  -2   1 -15    2.88    1.57
  -2  -1 -15    0.97    1.12
  -2   1 -15    4.41    1.56
  -2  -1 -15    1.69    1.52
  -2  -1 -15    1.69    1.35
  -2   1 -15    3.71    1.27
   2  -1  15   -1.79    3.92
   2   1  15    1.02    2.96
  -2   1 -16   20.58    2.18
  -2   1 -16   11.37    2.81
  -2  -1 -16   16.59    2.03
  -2  -1 -16   14.78    1.99
  -2   1 -16   21.46    2.07
  -2   1 -16   16.36    1.96
  -2   1 -16   18.43    2.13
  -2  -1 -16   17.54    1.79
  -2  -1 -16   15.90    2.01
  -2  -1 -16   20.78    2.23
   2  -1  16   16.46    4.34
   2   1  16   12.14    3.55
  -2   1 -16   20.33    2.01
  -2  -1 -17    2.60    1.48
  -2   1 -17    4.56    1.38
  -2  -1 -17    6.52    1.51
  -2  -1 -17    3.83    1.36
  -2   1 -17    5.57    1.24
  -2  -1 -17    4.17    1.23
  -2  -1 -17    5.32    1.31
  -2   1 -17    4.76    1.48
  -2   1 -17    3.19    1.10
  -2  -1 -18    4.27    1.29
  -2   1 -18    2.68    1.14
  -2  -1 -18    7.05    1.43
  -2   1 -18    3.54    1.02
  -2  -1 -18    5.37    1.22
  -2  -1 -18    5.23    1.17
  -2  -1 -18    3.78    1.15
  -2   1 -18    6.22    1.37
  -2  -1 -19    3.32    1.03
  -2  -1 -19    3.79    1.14
  -2   1 -19    3.70    1.02
  -2  -1 -19    1.14    0.88
  -2   1 -19    2.38    0.99
  -2  -1 -19    4.06    0.92
  -2  -1 -20    2.08    0.82
  -2  -1 -20    0.35    0.71
  -2   1 -20    1.36    0.64
  -2   1 -20    0.32    0.72
   2   2 -20   14.98    1.31
   2  -2 -20   16.02    1.33
   2   2 -20   18.83    1.33
   2  -2 -20   15.97    1.33
   2  -2 -19   43.69    2.84
   2  -2 -19   42.13    2.92
   2   2 -19   42.56    2.83
   2   2 -19   44.18    2.81
   2  -2 -19   45.58    2.89
   2  -2 -18    8.74    1.31
   2  -2 -18    9.06    1.56
   2  -2 -18    9.65    1.45
   2   2 -18   10.81    1.53
   2   2 -18    8.21    1.35
   2   2 -18    9.70    1.23
   2   2 -18   10.91    1.50
   2  -2 -18   10.61    1.43
   2  -2 -18    7.41    1.38
   2  -2 -17    0.46    1.07
   2  -2 -17    3.44    1.38
   2  -2 -17    0.13    1.23
   2   2 -17    1.49    1.32
   2  -2 -17    1.60    1.36
   2   2 -17    1.31    1.32
   2  -2 -17    0.73    1.04
   2   2 -17   -1.11    1.36
   2   2 -17    1.00    1.04
   2  -2 -17    0.47    1.17
   2  -2 -16   68.20    5.99
   2   2 -16   77.27    4.71
   2   2 -16   72.18    4.42
   2  -2 -16   71.88    4.41
   2  -2 -16   69.53    4.60
   2  -2 -16   70.48    4.46
   2  -2 -16   72.07    4.56
   2  -2 -16   69.03    4.68
   2  -2 -16   68.69    4.72
   2   2 -16   80.03    4.76
  -2  -2  16   74.41    7.88
   2   2 -16   78.09    4.41
   2   2 -15    1.91    1.20
   2   2 -15    2.53    1.43
   2  -2 -15    4.32    1.28
   2  -2 -15    3.71    1.46
   2  -2 -15    4.66    1.37
   2  -2 -15    3.94    2.05
   2  -2 -15    3.73    1.35
   2  -2 -15    2.61    1.60
   2   2 -15    6.80    1.61
   2  -2 -15    3.96    1.19
   2  -2 -15    3.01    1.41
   2   2 -15    2.16    1.31
  -2  -2  15    0.60    3.22
  -2   2  15    4.12    2.85
   2   2 -15    5.49    1.21
   2   2 -14  117.33    6.78
   2   2 -14  120.51    7.02
   2  -2 -14  121.13    6.86
   2  -2 -14  118.39    6.67
   2  -2 -14  116.55    8.59
   2  -2 -14  110.63    6.95
   2  -2 -14  122.10    6.98
   2  -2 -14  130.81    7.04
   2  -2 -14  124.56    6.91
   2  -2 -14  124.88    7.14
   2   2 -14  133.46    7.13
  -2  -2  14   98.71    9.52
  -2   2  14  107.49    9.03
   2   2 -14  125.30    6.84
   2  -2 -13   11.01    1.74
   2  -2 -13    9.02    1.49
   2   2 -13   10.62    1.72
   2  -2 -13    8.02    1.19
   2  -2 -13   11.00    2.59
   2  -2 -13    5.49    1.58
   2   2 -13   11.35    1.56
   2   2 -13    8.43    1.60
   2  -2 -13    6.16    1.50
   2  -2 -13    7.84    1.38
   2   2 -13    8.29    1.26
   2  -2 -13    8.12    1.75
   2  -2 -13    6.68    1.35
   2   2 -13   10.33    1.47
   2   2 -13   10.39    1.29
  -2   2  13    4.34    2.95
   2   2 -13    9.66    1.49
   2  -2 -13    7.39    1.32
   2  -2 -12  197.75   10.05
   2   2 -12  195.26   10.18
   2  -2 -12  194.80   10.18
   2   2 -12  185.52    9.97
   2  -2 -12  198.27   10.21
   2  -2 -12  180.74   11.56
   2  -2 -12  179.01    9.84
   2   2 -12  181.65    9.82
   2  -2 -12  186.32   10.04
   2  -2 -12  181.91    9.86
   2  -2 -12  179.45    9.75
   2   2 -12  192.37   10.14
   2   2 -12  200.54   10.08
   2  -2 -12  199.23   10.29
  -2   2  12  180.43   12.11
   2   2 -12  187.79   10.02
   2  -2 -12  188.15    9.97
   2  -2 -12  193.26    9.88
   2  -2 -11    7.23    2.31
   2   2 -11    2.76    1.05
   2  -2 -11    3.60    0.82
   2  -2 -11    3.28    1.11
   2   2 -11    5.56    1.27
   2   2 -11    3.32    1.14
   2   2 -11    2.44    1.22
   2   2 -11    4.23    1.00
   2   2 -11    3.14    1.19
   2  -2 -11    2.93    0.95
   2  -2 -11    3.89    1.05
   2   2 -11    3.17    0.99
   2  -2 -11    3.15    1.31
   2  -2 -11    3.52    0.98
  -2   2  11    3.44    2.41
   2  -2 -11    2.47    0.92
   2  -2 -11    4.20    0.85
   2  -2 -10  133.87    8.20
  -2   2  10  111.42    8.22
   2   2 -10  130.40    7.52
   2  -2  -9  184.87   10.13
   2   2  -9  176.98    9.48
   2  -2  -8   20.79    2.53
   2   2  -8   25.95    2.14
  -2  -2   7  414.71   21.49
  -2   2   7  402.14   22.50
   2   2  -7  446.31   21.90
   2  -2  -6   40.34    2.95
   2   2  -6   36.19    2.08
  -2  -2   6   35.57    2.01
  -2   2   6   40.02    3.08
  -2  -2   6   33.87    2.30
   2   2  -6   39.72    2.56
   2   2  -5  125.80    6.24
   2  -2  -5  121.24    6.58
  -2   2   5   95.21    6.55
  -2  -2   5  107.82    5.88
  -2  -2   5  121.67    6.17
   2   2  -5  133.80    6.36
   2   2  -4   25.25    1.64
   2  -2  -4   27.30    1.96
  -2  -2   4   20.79    1.41
   2   2  -4   25.65    1.72
   2  -2  -3 2940.68  138.58
   2   2  -3 2933.04  138.38
  -2   2   3 2910.16  138.56
  -2  -2   3 2743.50  138.30
   2   2  -3 2784.55  138.46
   2  -2  -2   93.69    5.04
   2  -2  -2   94.61    5.07
   2   2  -2  100.48    4.94
  -2   2   2   92.66    4.92
  -2  -2   2   95.21    4.97
   2   2  -2   96.16    5.04
   2  -2  -1  481.38   22.84
   2   2  -1  486.34   22.97
   2   2  -1  491.77   23.02
  -2   2   1  446.86   22.60
   2   2  -1  483.25   22.85
   2  -2   0  328.95   16.05
  -2  -2   0  326.00   16.26
   2   2   0  334.52   16.14
  -2   2   0  319.34   16.02
  -2   2  -1  568.35   28.86
  -2  -2  -1  654.47   29.17
   2   2   2  124.61    6.72
  -2   2  -2  133.98    6.62
  -2  -2  -2  127.81    6.76
  -2   2  -2  130.01    6.51
  -2   2  -3  209.84   10.12
   2   2   3  208.81   10.12
  -2  -2  -3  196.45   10.09
  -2  -2  -3  196.02   10.21
  -2  -2  -3  183.53   10.07
  -2   2  -4 9999.00  460.58
  -2  -2  -4 9614.25  460.57
  -2  -2  -4 9124.00  460.34
   2   2   4 9801.63  461.01
  -2  -2  -4 9307.07  460.47
  -2  -2  -5   28.48    2.54
  -2   2  -5   28.61    2.15
   2   2   5   23.95    2.63
  -2  -2  -5   28.05    1.97
  -2  -2  -5   23.61    1.87
  -2   2  -5   26.98    1.98
  -2  -2  -6  417.82   22.14
  -2   2  -6  433.09   21.81
  -2  -2  -6  429.30   21.49
   2   2   6  417.85   22.25
  -2   2  -6  438.95   21.64
  -2   2  -7  342.60   16.92
  -2  -2  -7  326.95   17.22
  -2  -2  -7  327.66   16.00
   2   2   7  288.06   17.29
  -2   2  -7  311.00   16.59
  -2   2  -8   37.40    3.12
  -2  -2  -8   33.46    3.31
  -2  -2  -8   28.78    1.90
   2   2   8   29.56    3.66
  -2   2  -8   27.02    2.47
  -2  -2  -9    9.99    2.38
  -2   2  -9    9.21    2.13
  -2  -2  -9   11.66    1.16
   2   2   9   12.24    3.03
  -2   2  -9   13.03    1.38
  -2   2  -9   11.62    1.80
  -2  -2 -10   26.47    3.41
  -2   2 -10   24.16    2.96
  -2   2 -10   28.57    2.74
   2   2  10   25.27    3.68
  -2  -2 -10   31.51    2.00
  -2   2 -11    8.14    2.01
  -2   2 -11    4.75    1.22
  -2  -2 -11    1.24    1.10
  -2  -2 -11    3.70    2.17
  -2   2 -11    0.25    1.18
  -2  -2 -11    2.15    1.08
  -2  -2 -11    3.30    0.89
  -2   2 -11    3.11    1.11
  -2  -2 -11    2.56    1.40
  -2   2 -11    3.33    1.20
  -2   2 -11    3.68    1.04
   2   2  11    4.01    2.77
  -2   2 -11    1.14    1.17
  -2  -2 -11    2.35    0.75
  -2  -2 -11    1.94    0.99
  -2   2 -12   74.94    4.38
  -2   2 -12   88.89    4.59
  -2  -2 -12   69.87    4.47
  -2   2 -12   73.64    4.62
  -2  -2 -12   69.53    5.95
  -2   2 -12   68.65    5.68
  -2  -2 -12   70.60    4.42
  -2   2 -12   66.46    4.25
  -2  -2 -12   71.16    4.66
  -2  -2 -12   69.63    4.24
  -2   2 -12   72.94    4.45
  -2  -2 -12   69.71    4.32
  -2   2 -12   68.43    4.29
  -2  -2 -12   64.61    4.06
   2   2  12   65.77    6.15
  -2  -2 -12   70.80    4.34
  -2  -2 -13   10.89    2.88
  -2   2 -13   12.67    1.67
  -2   2 -13   14.45    1.96
  -2   2 -13   12.16    1.69
  -2  -2 -13   16.49    1.99
  -2   2 -13   16.67    1.71
  -2   2 -13   11.47    2.52
  -2  -2 -13   12.34    1.72
  -2  -2 -13   11.10    1.72
  -2  -2 -13   12.94    1.52
  -2   2 -13   11.75    1.54
  -2  -2 -13   10.59    1.38
  -2  -2 -13   12.94    1.98
  -2   2 -13   10.17    1.68
  -2  -2 -13    8.80    1.24
   2   2  13   10.01    3.25
  -2  -2 -13   13.44    1.66
  -2  -2 -14   75.27    6.70
  -2   2 -14   71.60    6.42
  -2   2 -14   84.64    4.92
  -2   2 -14   83.37    5.21
  -2  -2 -14   83.48    5.03
  -2  -2 -14   80.79    5.12
  -2  -2 -14   83.88    5.12
  -2   2 -14   79.39    5.04
  -2   2 -14   77.37    4.94
   2   2  14   67.07    6.85
  -2  -2 -14   83.95    4.86
  -2   2 -14   85.53    5.11
  -2  -2 -14   77.93    4.87
  -2  -2 -14   86.54    5.37
  -2  -2 -15   59.91    4.12
  -2  -2 -15   61.28    4.09
  -2  -2 -15   60.66    4.12
  -2   2 -15   60.44    4.00
  -2  -2 -15   55.75    5.58
  -2   2 -15   69.47    3.92
  -2   2 -15   68.75    4.30
  -2   2 -15   54.66    3.87
  -2  -2 -15   57.57    3.91
  -2   2 -15   63.02    4.10
  -2  -2 -15   58.78    3.84
  -2  -2 -15   54.31    4.19
   2   2  15   41.34    5.40
   2  -2  15   59.92    7.12
  -2  -2 -16    7.97    1.59
  -2   2 -16    7.60    1.72
  -2  -2 -16    7.82    1.61
  -2  -2 -16    4.54    2.18
  -2   2 -16    9.23    1.56
  -2   2 -16    6.98    1.39
  -2  -2 -16    8.43    1.70
  -2  -2 -16    7.80    1.34
  -2  -2 -16    9.41    1.65
  -2   2 -16    7.56    1.75
  -2   2 -16    8.76    1.61
   2  -2  16    6.06    3.64
  -2   2 -16    8.11    1.52
  -2   2 -17   -0.11    1.10
  -2  -2 -17    1.35    1.27
  -2  -2 -17    0.42    1.37
  -2  -2 -17    1.07    1.13
  -2   2 -17    0.14    1.36
  -2  -2 -17    0.66    0.88
  -2   2 -17    1.66    1.30
  -2  -2 -17   -0.12    1.17
  -2  -2 -17    1.31    1.12
  -2   2 -17    2.24    1.13
  -2   2 -17    1.17    1.06
  -2  -2 -18    0.70    1.18
  -2   2 -18    1.47    1.19
  -2  -2 -18   -0.11    1.12
  -2   2 -18   -0.19    1.01
  -2   2 -18    0.74    1.14
  -2  -2 -18    1.46    0.95
  -2  -2 -18   -0.29    0.98
  -2  -2 -18    0.70    1.03
  -2   2 -18    1.23    0.87
  -2  -2 -19    0.44    0.94
  -2  -2 -19    0.36    0.93
  -2   2 -19    0.79    0.95
  -2   2 -19   -0.20    0.75
  -2   2 -19    1.55    0.93
  -2  -2 -19    0.84    0.76
  -2  -2 -20    1.41    0.77
  -2   2 -20    2.40    0.76
  -2  -2 -20    1.34    0.71
  -2   2 -20    1.94    0.74
   2   3 -20   20.68    1.39
   2   3 -20   18.51    1.33
   2  -3 -20   18.50    1.34
   2  -3 -19   12.09    1.23
   2  -3 -19   10.55    1.34
   2   3 -19    9.46    1.21
   2   3 -19   10.22    1.26
   2  -3 -19   11.47    1.29
   2   3 -19    9.65    1.19
   2  -3 -18    0.28    1.01
   2   3 -18    2.06    1.14
   2  -3 -18    1.20    1.16
   2   3 -18    0.96    1.05
   2  -3 -18    0.09    0.86
   2  -3 -18    0.74    1.04
   2   3 -18    1.77    0.96
   2   3 -18   -0.10    1.06
   2  -3 -18    0.19    1.04
   2   3 -17   10.41    1.70
   2  -3 -17    9.07    1.46
   2   3 -17    8.61    1.65
   2  -3 -17   14.42    1.93
   2  -3 -17    6.39    1.59
   2  -3 -17   13.32    1.69
   2   3 -17   10.28    1.67
   2  -3 -17   10.46    1.63
   2   3 -17   15.18    1.77
   2   3 -17   11.54    1.49
   2   3 -17   12.11    1.42
   2   3 -16    3.68    1.40
   2  -3 -16    0.13    1.28
   2  -3 -16    3.34    1.04
   2   3 -16    2.08    1.51
   2  -3 -16    2.03    1.17
   2  -3 -16    3.05    1.51
   2   3 -16    1.32    1.32
   2  -3 -16    2.21    1.36
   2   3 -16    0.76    1.21
   2  -3 -16    2.61    1.31
   2   3 -16    0.42    1.06
   2  -3 -15  128.26    7.09
   2   3 -15  124.47    6.91
   2  -3 -15  107.02    8.40
   2   3 -15  132.83    7.15
   2  -3 -15  108.49    6.98
   2  -3 -15  114.97    6.84
   2  -3 -15  114.11    6.96
   2  -3 -15  128.22    7.14
   2   3 -15  125.47    7.07
   2   3 -15  129.37    7.19
   2  -3 -15  131.44    7.27
  -2  -3  15   92.10    9.78
   2   3 -15  124.81    6.88
   2  -3 -14  194.68   10.53
   2   3 -14  195.93   10.71
   2  -3 -14  212.17   10.88
   2   3 -14  193.11   10.62
   2  -3 -14  198.86   10.67
   2   3 -14  202.68   10.33
   2  -3 -14  190.61   10.32
   2   3 -14  198.26   10.31
   2   3 -14  194.94   10.48
   2  -3 -14  184.39   10.60
   2  -3 -14  207.27   10.74
   2  -3 -14  192.02   12.36
   2   3 -14  193.08   10.66
   2  -3 -14  187.97   10.45
   2   3 -14  204.43   10.53
   2   3 -13   31.48    2.57
   2  -3 -13   33.50    4.01
   2  -3 -13   33.77    2.78
   2  -3 -13   29.92    2.33
   2  -3 -13   31.66    2.71
   2   3 -13   32.35    2.43
   2   3 -13   32.61    2.72
   2   3 -13   32.45    2.42
   2   3 -13   35.77    2.74
   2  -3 -13   31.05    2.90
   2  -3 -13   30.41    2.48
   2   3 -13   34.22    2.80
  -2   3  13   25.86    4.11
   2   3 -13   32.03    2.57
   2  -3 -13   30.66    2.49
   2  -3 -13   31.34    2.35
   2  -3 -12    6.94    1.15
   2  -3 -12   10.01    2.46
   2   3 -12    7.99    1.40
   2  -3 -12    8.21    1.48
   2   3 -12    9.26    1.55
   2   3 -12    9.39    1.29
   2  -3 -12    7.08    1.25
   2   3 -12    3.70    1.47
   2   3 -12    8.99    1.32
   2   3 -12    8.25    1.27
   2  -3 -12    8.29    1.35
   2   3 -12   10.09    1.57
   2  -3 -12   10.18    1.71
   2   3 -12    9.12    1.58
  -2   3  12    7.69    2.72
   2   3 -12    8.37    1.41
   2  -3 -12    8.78    1.14
   2  -3 -12    6.77    1.25
   2  -3 -11   15.21    1.85
   2   3 -11   12.74    1.70
   2   3 -11   17.45    1.63
   2   3 -11   13.48    1.63
   2  -3 -11   15.57    2.81
   2  -3 -11   14.88    1.43
   2  -3 -11   13.58    1.58
   2   3 -11   16.54    1.65
   2  -3 -11   19.04    2.01
   2  -3 -11   13.17    1.49
   2   3 -11   16.42    1.80
   2   3 -11   15.67    1.76
   2   3 -11   14.90    2.19
   2   3 -11   21.30    1.90
   2  -3 -11   19.01    2.01
   2   3 -11   20.19    1.73
  -2   3  11   16.46    3.12
   2  -3 -11   19.12    1.75
   2   3 -11   15.16    1.70
   2  -3 -11   19.81    1.58
   2  -3 -10  268.54   14.84
   2  -3 -10  248.32   13.27
  -2   3  10  246.53   14.96
   2   3 -10  268.07   14.29
   2   3 -10  283.24   13.55
   2  -3  -9    4.57    1.76
  -2   3   9    1.05    2.06
   2   3  -9    2.64    1.15
   2  -3  -8    4.38    1.73
  -2   3   8    3.41    2.17
   2   3  -8    4.04    0.68
   2   3  -8    1.69    1.04
   2  -3  -7  303.27   15.89
  -2  -3   7  286.47   15.18
  -2   3   7  285.83   15.98
   2   3  -7  303.99   14.83
   2   3  -7  304.61   15.50
  -2   3   6    0.62    0.61
   2  -3  -6    5.15    1.62
  -2   3   6    1.60    1.78
  -2  -3   6    1.32    1.04
   2   3  -6    2.92    1.05
   2   3  -5   44.76    2.73
  -2  -3   5   41.75    2.95
  -2   3   5   45.47    3.36
   2   3  -5   45.02    2.98
   2  -3  -4  696.10   32.51
   2  -3  -4  625.70   32.34
   2   3  -4  677.07   32.03
   2   3  -4  615.82   32.40
  -2   3   4  631.37   32.33
  -2  -3   4  656.87   32.34
   2   3  -3   20.16    1.37
   2  -3  -3   16.44    1.68
   2  -3  -3   20.88    1.65
  -2   3   3   26.45    1.55
  -2  -3   3   22.48    1.78
   2   3  -3   20.78    1.77
   2   3  -3   25.28    1.71
   2   3  -2 1052.35   50.24
   2  -3  -2 1006.08   50.45
  -2   3   2 1010.09   50.21
  -2  -3   2 1050.52   50.66
   2   3  -2 1053.86   50.53
   2  -3  -1  940.35   47.17
  -2   3   1  968.52   47.03
   2   3  -1  998.55   47.32
   2  -3   0   13.70    0.95
  -2  -3   0   11.70    1.45
  -2   3   0   13.45    1.02
   2   3   0   13.18    1.13
   2  -3   1 2228.74  108.52
  -2  -3  -1 2245.21  109.06
   2   3   1 2238.86  108.87
  -2   3  -1 2253.29  108.77
  -2  -3  -2  404.11   20.03
   2   3   2  408.91   19.92
  -2   3  -2  389.79   19.70
  -2  -3  -2  410.49   20.09
   2   3   2  393.28   19.77
   2   3   3  370.31   18.71
  -2   3  -3  361.90   18.49
  -2  -3  -3  388.95   18.80
   2   3   3  398.13   18.87
  -2  -3  -3  358.14   18.84
  -2   3  -4  161.49    8.31
   2   3   4  153.85    8.28
  -2  -3  -4  159.21    8.32
   2   3   4  168.52    8.68
  -2  -3  -4  149.41    8.47
   2   3   5   40.06    2.49
  -2   3  -5   35.81    2.57
   2   3   5   35.43    3.03
  -2  -3  -5   33.90    2.61
  -2   3  -6  182.83   10.08
  -2  -3  -6  187.71   10.68
  -2  -3  -6  187.99   10.02
  -2  -3  -6  183.25    9.44
  -2   3  -6  192.52    9.45
   2   3   6  185.61   10.64
  -2   3  -6  191.84   10.03
  -2   3  -7    5.90    1.58
  -2  -3  -7    7.43    2.20
  -2   3  -7    4.00    0.73
   2   3   7    3.75    2.43
  -2  -3  -7    3.62    0.74
  -2   3  -7    4.62    1.29
  -2   3  -8  218.77   11.13
  -2  -3  -8  181.83   11.43
   2   3   8  190.66   11.54
  -2  -3  -8  197.70   10.04
  -2   3  -8  194.76   10.80
  -2  -3  -9  656.46   34.54
  -2   3  -9  695.69   34.08
  -2   3  -9  704.93   33.88
   2   3   9  621.37   34.43
  -2  -3  -9  661.14   32.87
  -2  -3 -10  348.49   18.67
  -2  -3 -10  378.11   20.55
  -2   3 -10  366.84   19.98
  -2   3 -10  383.54   19.73
  -2  -3 -10  375.26   18.67
   2   3  10  352.41   20.44
  -2  -3 -10  381.75   18.76
  -2  -3 -10  398.82   18.90
  -2   3 -11   30.29    2.35
  -2   3 -11   35.87    2.48
  -2  -3 -11   25.80    3.60
  -2  -3 -11   26.45    2.38
  -2  -3 -11   32.27    2.50
  -2   3 -11   38.88    3.66
  -2  -3 -11   27.75    2.19
  -2   3 -11   31.71    3.02
  -2   3 -11   33.52    2.41
  -2   3 -11   30.67    2.32
   2   3  11   22.63    3.52
  -2  -3 -11   29.21    2.13
  -2  -3 -11   31.39    2.38
  -2  -3 -11   33.77    2.28
  -2   3 -12    0.64    1.74
  -2   3 -12   -0.48    1.02
  -2  -3 -12    1.55    2.06
  -2  -3 -12    1.44    1.18
  -2   3 -12   -0.11    1.05
  -2   3 -12    0.57    1.08
  -2  -3 -12    0.25    1.06
  -2  -3 -12    0.61    0.80
  -2   3 -12    1.16    1.12
  -2  -3 -12    0.33    0.90
   2   3  12    0.74    2.31
  -2  -3 -12    0.12    0.89
  -2   3 -13   12.61    2.64
  -2  -3 -13   11.28    1.79
  -2  -3 -13   14.11    2.85
  -2  -3 -13   14.26    1.73
  -2   3 -13   11.03    1.64
  -2   3 -13   13.44    1.67
  -2  -3 -13    9.38    1.66
  -2   3 -13   13.01    1.69
  -2  -3 -13   11.77    1.40
  -2  -3 -13   11.80    1.60
   2   3  13    7.86    2.87
   2  -3  13   14.41    4.03
  -2  -3 -13   14.97    1.70
  -2  -3 -14    1.06    1.20
  -2   3 -14    0.30    1.49
  -2   3 -14    1.92    1.21
  -2  -3 -14    0.13    1.23
  -2  -3 -14    0.29    1.27
  -2   3 -14    2.65    1.18
  -2  -3 -14   -0.43    2.02
  -2   3 -14    1.81    1.24
  -2   3 -14    0.46    1.38
  -2  -3 -14    1.97    0.99
  -2  -3 -14    3.08    1.10
   2   3  14    2.33    2.18
   2  -3  14    3.61    3.63
  -2  -3 -14    1.04    1.10
  -2  -3 -15   83.30    5.23
  -2   3 -15   80.53    4.99
  -2   3 -15   77.69    5.07
  -2   3 -15   80.81    5.27
  -2  -3 -15   90.17    5.17
  -2  -3 -15   82.05    5.06
  -2  -3 -15   83.97    7.11
  -2  -3 -15   79.42    4.93
  -2   3 -15   89.53    5.18
  -2   3 -15   85.93    5.32
   2   3  15   65.82    6.24
  -2   3 -15   91.72    5.25
  -2  -3 -16    6.16    1.47
  -2  -3 -16    7.69    1.21
  -2   3 -16    5.54    1.57
  -2   3 -16    7.98    1.48
  -2   3 -16    5.84    1.39
  -2   3 -16    2.52    1.46
  -2  -3 -16    4.14    1.21
  -2  -3 -16    5.71    1.44
  -2   3 -16    7.56    1.35
  -2   3 -16    6.00    1.49
  -2   3 -17    1.86    1.19
  -2   3 -17    3.26    1.39
  -2  -3 -17    1.27    1.16
  -2  -3 -17    2.90    1.44
  -2  -3 -17    4.42    1.00
  -2   3 -17    0.37    1.36
  -2  -3 -17    1.52    1.25
  -2   3 -17    2.72    1.16
  -2   3 -17    1.70    1.15
  -2   3 -18    9.83    1.50
  -2   3 -18   11.68    1.37
  -2  -3 -18   10.62    1.55
  -2   3 -18   13.99    1.60
  -2  -3 -18   12.62    1.41
  -2  -3 -18   12.13    1.49
  -2   3 -18   11.28    1.31
  -2   3 -19    1.02    0.68
  -2   3 -19    2.79    0.97
  -2  -3 -19    1.26    0.96
  -2  -3 -19    1.62    0.93
  -2   3 -19    1.70    0.89
  -2  -3 -19    1.61    0.88
  -2  -3 -19    1.83    0.75
  -2  -3 -20    0.11    0.70
  -2  -3 -20    1.15    0.61
  -2   3 -20   -0.19    0.61
  -2   3 -20    0.90    0.64
   2   4 -20    7.48    0.77
   2  -4 -20    5.92    0.87
   2   4 -20    8.24    0.81
   2  -4 -20    7.35    0.81
   2   4 -19    3.14    0.91
   2  -4 -19    2.84    0.96
   2  -4 -19    3.27    0.92
   2   4 -19    1.68    0.89
   2   4 -19    2.83    0.76
   2  -4 -19    1.90    0.85
   2   4 -18    0.28    0.97
   2  -4 -18    0.46    0.85
   2  -4 -18   -0.30    0.93
   2  -4 -18    0.82    1.06
   2  -4 -18    0.08    0.73
   2   4 -18    0.25    0.90
   2   4 -18   -0.43    0.86
   2   4 -18    1.27    1.08
   2  -4 -18    0.55    0.98
   2  -4 -17    0.12    1.31
   2  -4 -17    0.62    1.16
   2   4 -17    0.34    1.10
   2  -4 -17   -1.01    1.06
   2   4 -17   -0.74    1.13
   2  -4 -17    0.41    0.93
   2   4 -17   -0.67    1.16
   2   4 -17    1.02    0.99
   2  -4 -17    0.56    1.16
   2   4 -17    1.04    0.93
   2   4 -16   33.29    2.66
   2  -4 -16   34.02    2.59
   2  -4 -16   26.48    2.64
   2  -4 -16   30.43    2.55
   2  -4 -16   31.85    2.37
   2   4 -16   34.91    2.70
   2  -4 -16   29.21    2.58
   2  -4 -16   27.69    2.58
   2   4 -16   30.01    2.27
   2   4 -16   34.77    2.55
   2   4 -16   31.14    2.62
   2   4 -16   32.79    2.46
   2  -4 -15   12.76    1.97
   2   4 -15   17.62    2.14
   2   4 -15   13.42    2.10
   2  -4 -15   12.92    1.64
   2   4 -15   18.73    1.80
   2  -4 -15   12.76    1.86
   2  -4 -15   21.64    2.43
   2  -4 -15   18.68    2.22
   2   4 -15   15.45    2.09
   2   4 -15   14.12    1.73
   2   4 -15   12.49    1.81
   2  -4 -15   17.02    3.17
   2  -4 -15   15.60    2.24
   2  -4 -15   14.74    1.86
   2   4 -15   16.47    1.92
   2   4 -14  168.90    8.98
   2  -4 -14  166.20    9.07
   2   4 -14  164.32    9.20
   2  -4 -14  169.70    9.24
   2   4 -14  164.43    9.27
   2  -4 -14  186.12    9.53
   2  -4 -14  166.22    8.92
   2  -4 -14  153.50   10.76
   2   4 -14  175.37    9.30
   2   4 -14  148.92    8.88
   2  -4 -14  169.78    9.28
   2  -4 -14  171.54    9.34
   2   4 -14  165.66    9.10
   2  -4 -14  166.01    9.11
   2   4 -14  179.78    9.18
   2   4 -13   61.13    4.89
   2   4 -13   61.01    4.04
   2   4 -13   60.74    3.87
   2  -4 -13   61.90    3.93
   2  -4 -13   62.07    4.31
   2   4 -13   63.65    4.17
   2   4 -13   63.00    3.86
   2  -4 -13   60.75    3.78
   2  -4 -13   64.33    4.16
   2   4 -13   70.06    4.11
   2  -4 -13   56.38    5.31
   2  -4 -13   59.59    3.79
   2   4 -13   50.90    3.87
   2  -4 -13   59.29    3.90
   2  -4 -12    4.76    1.46
   2  -4 -12    6.70    2.31
   2   4 -12    7.49    1.34
   2  -4 -12    4.73    1.08
   2   4 -12    4.94    1.41
   2  -4 -12    4.87    1.18
   2   4 -12    4.06    1.35
   2  -4 -12    6.51    1.64
   2   4 -12    3.78    1.60
   2   4 -12    6.52    1.49
   2   4 -12    5.31    1.20
  -2   4  12    2.11    1.96
   2   4 -12    6.04    1.34
   2  -4 -12    5.54    1.29
   2  -4 -12    4.73    1.09
   2   4 -11   24.55    2.02
   2  -4 -11   26.41    3.34
   2  -4 -11   25.47    2.34
   2  -4 -11   24.55    1.99
   2   4 -11   29.24    2.34
   2   4 -11   27.94    2.11
   2   4 -11   29.56    2.32
   2  -4 -11   29.67    2.52
   2   4 -11   22.93    2.17
   2  -4 -11   28.69    2.14
   2   4 -11   29.67    2.35
   2  -4 -11   29.21    2.40
   2   4 -11   27.01    2.86
  -2   4  11   21.09    3.01
   2   4 -11   25.05    2.24
   2  -4 -11   25.82    2.05
   2  -4 -11   28.75    2.22
   2  -4 -10    0.58    1.67
   2   4 -10    1.93    1.06
   2   4 -10   -0.11    1.00
   2  -4 -10    1.41    0.82
   2   4 -10   -0.20    0.92
   2   4 -10    1.68    1.05
   2   4 -10    1.34    1.14
   2   4 -10    0.10    0.91
   2  -4 -10    2.52    1.22
   2  -4 -10    1.74    1.04
  -2   4  10   -0.54    1.70
   2   4 -10    1.92    0.97
   2  -4 -10    0.78    0.74
   2  -4 -10    0.54    0.58
   2  -4  -9   26.40    2.96
   2   4  -9   24.67    1.72
  -2   4   9   21.47    2.85
   2   4  -9   22.63    2.43
   2  -4  -8   15.85    2.35
   2   4  -8   17.68    1.33
  -2  -4   8   15.68    1.65
  -2   4   8   13.20    2.32
   2   4  -8   16.69    1.92
  -2   4   7  101.40    6.03
   2  -4  -7  122.56    7.06
  -2  -4   7  116.99    6.44
   2   4  -7  118.76    5.91
  -2   4   7  108.00    6.79
   2   4  -7  108.80    6.61
   2  -4  -6  604.94   32.48
  -2   4   6  655.45   32.28
  -2  -4   6  609.92   32.15
   2   4  -6  669.96   31.64
   2   4  -6  639.20   32.29
   2  -4  -5    1.45    1.52
  -2   4   5    3.45    0.96
  -2  -4   5    2.13    0.78
   2   4  -5    2.05    1.06
  -2  -4   5    0.73    1.20
   2   4  -5    2.60    1.04
   2  -4  -4   40.37    3.00
   2   4  -4   41.47    2.84
  -2  -4   4   37.77    2.86
  -2  -4   4   38.06    2.46
  -2   4   4   36.69    2.36
   2   4  -4   36.98    2.66
   2   4  -3  102.04    5.04
  -2  -4   3   98.47    5.79
   2   4  -3  101.31    5.77
  -2   4   3   95.03    5.21
   2   4  -3  101.55    5.63
   2   4  -2 1006.62   48.19
  -2   4   2  938.68   48.32
   2   4  -2 1053.75   48.93
  -2  -4   2  985.90   48.93
   2   4  -2 1003.53   48.72
   2   4  -1  318.39   14.98
   2   4  -1  269.73   14.87
   2   4   0  538.36   25.91
  -2  -4   0  507.65   26.03
  -2  -4   0  515.16   26.13
  -2   4   0  504.49   25.70
   2   4   0  541.96   25.90
  -2  -4  -1  485.64   24.22
   2   4   1  473.10   23.90
  -2   4  -1  484.42   23.83
  -2  -4  -2  172.99    9.45
  -2  -4  -2  174.13    9.50
  -2   4  -2  175.40    9.11
   2   4   2  179.32    9.22
   2   4   2  179.91    9.19
   2   4   3   59.01    3.51
  -2  -4  -3   58.33    3.60
  -2   4  -3   44.26    3.07
   2   4   3   57.82    3.39
  -2  -4  -3   59.81    3.71
   2   4   3   53.20    3.23
  -2   4  -3   55.52    3.34
   2   4   4  176.92    9.79
   2   4   4  184.71    9.87
  -2  -4  -4  187.27   10.02
  -2  -4  -4  186.66    9.89
   2   4   4  191.43    9.61
  -2   4  -4  182.82    9.77
   2   4   5   53.55    3.48
  -2   4  -5   55.59    3.02
   2   4   5   53.87    3.69
  -2  -4  -5   52.99    3.75
   2   4   5   52.54    3.25
  -2  -4  -6    1.82    2.00
   2   4   6    3.69    1.00
  -2  -4  -6    1.47    0.66
  -2   4  -6    2.31    0.64
  -2  -4  -6    3.52    1.30
   2   4   6    2.19    1.40
   2   4   6    2.50    0.73
  -2  -4  -7  582.79   30.95
  -2   4  -7  632.75   29.53
  -2  -4  -7  568.59   29.49
   2   4   7  636.80   30.74
  -2   4  -7  616.16   30.31
   2   4   7  584.60   29.71
  -2   4  -8   61.59    4.69
  -2  -4  -8   72.25    5.48
   2   4   8   75.25    5.22
  -2  -4  -8   69.18    3.94
  -2   4  -8   73.03    3.96
  -2   4  -8   75.25    4.80
   2   4   8   70.26    4.10
  -2  -4  -9    5.86    2.16
  -2   4  -9    4.27    1.42
  -2  -4  -9    6.16    0.91
   2   4   9    7.05    2.07
  -2   4 -10   76.64    4.92
  -2  -4 -10   80.21    6.32
  -2   4 -10   85.23    4.83
  -2   4 -10   82.65    5.64
   2   4  10   75.95    5.96
  -2  -4 -10   84.46    4.83
  -2  -4 -10   83.68    4.70
  -2   4 -11   78.83    4.74
  -2   4 -11   78.93    4.82
  -2  -4 -11   77.32    6.30
  -2   4 -11   90.47    5.75
  -2   4 -11   82.90    4.69
  -2  -4 -11   68.61    4.41
   2   4  11   78.30    5.93
  -2  -4 -11   79.28    4.54
  -2  -4 -11   77.61    4.66
  -2  -4 -12   29.87    2.53
  -2  -4 -12   42.75    4.41
  -2   4 -12   31.75    2.66
  -2   4 -12   25.47    2.37
  -2  -4 -12   28.44    2.19
  -2   4 -12   29.50    3.19
  -2  -4 -12   28.51    2.76
  -2   4 -12   30.82    2.47
   2   4  12   37.90    3.85
  -2  -4 -12   32.14    2.47
  -2  -4 -12   31.62    2.31
  -2   4 -13   15.81    1.73
  -2  -4 -13   16.46    2.02
  -2  -4 -13   10.66    3.03
  -2   4 -13   15.76    2.02
  -2   4 -13   15.60    2.00
  -2   4 -13   16.95    2.02
  -2  -4 -13   15.41    1.74
  -2   4 -13   21.24    2.10
  -2  -4 -13   14.81    1.58
  -2   4 -13   12.73    1.99
  -2  -4 -13   19.67    2.33
   2   4  13   12.46    2.74
  -2   4 -13   15.08    2.02
  -2  -4 -13   15.58    1.79
  -2   4 -14    0.15    1.44
  -2   4 -14    1.00    1.30
  -2   4 -14    1.43    1.25
  -2  -4 -14    2.75    1.41
  -2  -4 -14    1.31    2.14
  -2   4 -14    1.11    1.21
  -2   4 -14    3.01    1.53
  -2  -4 -14   -0.84    1.49
  -2  -4 -14    1.85    1.07
  -2  -4 -14   -0.10    0.79
   2   4  14    1.65    1.47
   2  -4  14    3.00    3.66
  -2   4 -14    0.85    1.29
  -2  -4 -14    1.06    1.11
  -2   4 -15    4.89    1.42
  -2  -4 -15    2.62    1.33
  -2  -4 -15    2.15    2.12
  -2  -4 -15    3.05    1.04
  -2  -4 -15    3.74    1.63
  -2   4 -15    7.42    1.58
  -2   4 -15    2.38    1.25
   2  -4  15    0.61    3.33
  -2   4 -15    3.25    1.38
  -2   4 -16    9.84    1.64
  -2   4 -16    8.44    1.44
  -2  -4 -16    8.89    1.25
  -2  -4 -16    9.16    1.49
  -2   4 -16    9.31    1.49
  -2   4 -16    8.35    1.53
  -2  -4 -17   23.39    1.91
  -2   4 -17   26.92    2.32
  -2  -4 -17   29.26    2.41
  -2   4 -17   27.25    2.16
  -2   4 -17   28.66    2.16
  -2  -4 -17   31.58    2.37
  -2   4 -17   31.56    2.32
  -2   4 -18    3.19    0.85
  -2  -4 -18    6.09    1.20
  -2   4 -18    3.04    1.06
  -2   4 -18    2.82    0.92
  -2   4 -18    1.23    1.08
  -2  -4 -18    4.25    1.18
  -2  -4 -18    3.80    1.06
  -2   4 -18    2.62    0.92
  -2   4 -19    4.84    0.90
  -2  -4 -19    2.93    0.90
  -2   4 -19    4.05    0.97
  -2  -4 -19    3.17    0.91
  -2  -4 -19    4.24    0.77
  -2   4 -19    3.81    0.76
  -2   4 -20    1.73    0.60
   2  -5 -20    1.24    0.46
   2  -5 -19    8.04    1.16
   2   5 -19    9.84    1.02
   2   5 -19    9.95    1.10
   2  -5 -19   11.00    1.15
   2  -5 -19    9.09    1.06
   2   5 -19   11.14    0.99
   2  -5 -18   -0.09    0.94
   2  -5 -18   -0.47    0.67
   2   5 -18    0.23    0.87
   2  -5 -18    0.92    1.00
   2   5 -18   -0.07    0.79
   2  -5 -18   -0.42    0.88
   2  -5 -17    3.04    1.28
   2  -5 -17    3.21    1.28
   2   5 -17    4.24    1.18
   2  -5 -17    1.30    0.90
   2   5 -17    4.94    1.13
   2  -5 -17    4.85    1.25
   2   5 -17    2.52    0.99
   2  -5 -16    8.76    1.41
   2  -5 -16    8.27    1.22
   2   5 -16    8.36    1.54
   2   5 -16   14.29    1.74
   2  -5 -16    6.98    1.58
   2  -5 -16   10.89    1.66
   2   5 -16   10.64    1.48
   2  -5 -16    9.03    1.65
   2   5 -16    8.60    1.28
   2   5 -16    9.00    1.40
   2   5 -15    3.44    1.34
   2  -5 -15    1.16    1.11
   2   5 -15    4.78    1.18
   2   5 -15    4.44    1.40
   2  -5 -15    3.87    0.99
   2  -5 -15    1.82    1.20
   2  -5 -15    2.81    1.54
   2   5 -15    2.82    1.27
   2  -5 -15    2.59    1.38
   2   5 -15    1.58    1.08
   2  -5 -15    2.94    1.49
   2  -5 -15    3.87    1.18
   2   5 -15    3.64    1.30
   2   5 -14   46.16    3.12
   2  -5 -14   46.05    3.52
   2   5 -14   44.17    3.30
   2  -5 -14   43.45    3.08
   2   5 -14   38.59    3.23
   2  -5 -14   42.53    3.40
   2   5 -14   45.38    3.09
   2   5 -14   46.18    3.24
   2   5 -14   49.27    3.45
   2  -5 -14   45.35    4.62
   2  -5 -14   47.43    3.22
   2   5 -14   47.95    3.26
   2  -5 -14   40.56    3.02
   2   5 -13  178.72    9.37
   2  -5 -13  169.20    9.34
   2  -5 -13  191.20    9.82
   2   5 -13  173.37    9.51
   2   5 -13  174.25    9.53
   2   5 -13  164.68   10.61
   2   5 -13  178.25    9.48
   2  -5 -13  167.50   11.12
   2   5 -13  163.96    9.29
   2   5 -13  170.37    9.52
   2  -5 -13  178.54    9.67
   2  -5 -13  174.56    9.48
   2  -5 -13  168.30    9.32
   2   5 -13  182.98    9.52
   2  -5 -12    5.04    1.18
   2   5 -12    2.91    1.77
   2  -5 -12    4.32    1.55
   2   5 -12    5.03    1.39
   2   5 -12    3.24    1.35
   2   5 -12    5.75    1.52
   2  -5 -12    5.40    1.45
   2   5 -12    2.95    1.43
   2  -5 -12    5.66    1.58
   2   5 -12    4.12    1.23
   2  -5 -12    6.43    2.33
   2   5 -12    7.42    1.64
   2  -5 -12    5.96    1.30
   2  -5 -12    3.81    1.13
   2   5 -12    4.31    1.41
   2   5 -11  292.97   16.62
   2   5 -11  305.54   15.54
   2  -5 -11  316.38   15.75
   2  -5 -11  316.17   15.75
   2   5 -11  298.66   15.53
   2  -5 -11  286.61   15.31
   2   5 -11  315.39   15.58
   2   5 -11  304.58   15.43
   2  -5 -11  313.32   17.22
   2   5 -11  299.96   15.54
   2  -5 -11  276.44   15.47
   2   5 -11  297.73   15.52
   2  -5 -11  307.60   15.41
   2  -5 -10   39.99    2.61
   2   5 -10   33.83    2.75
   2   5 -10   36.36    2.76
   2  -5 -10   37.66    3.92
   2   5 -10   45.03    3.69
   2  -5 -10   41.30    3.06
   2  -5 -10   45.19    2.73
   2   5 -10   34.13    2.71
   2   5 -10   36.86    2.84
   2  -5 -10   37.67    2.90
   2   5 -10   46.32    2.62
   2   5 -10   37.12    2.89
   2  -5 -10   40.63    2.58
   2  -5 -10   36.16    2.61
   2   5 -10   40.17    2.78
   2   5  -9    2.25    0.96
   2  -5  -9    2.70    1.70
   2  -5  -9    2.61    0.74
   2  -5  -9    3.48    0.88
   2  -5  -9    3.00    1.11
   2   5  -9    4.02    1.44
  -2   5   9    4.18    1.18
   2   5  -9    3.93    1.16
   2   5  -9    2.55    0.74
   2   5  -9    2.85    1.09
   2  -5  -9    3.20    0.74
   2  -5  -8   14.44    2.27
   2   5  -8   14.48    1.23
  -2   5   8    8.52    1.46
  -2  -5   8   13.13    1.61
   2   5  -8   11.24    1.87
   2  -5  -7   38.94    3.53
  -2   5   7   34.58    2.66
  -2   5   7   35.40    2.73
  -2  -5   7   40.53    3.01
   2   5  -7   39.71    2.40
   2   5  -7   39.30    3.15
   2  -5  -6  147.41    8.55
  -2   5   6  144.14    7.89
  -2  -5   6  146.92    8.31
   2   5  -6  148.40    8.33
   2  -5  -5  316.28   15.12
   2   5  -5  276.53   14.90
  -2  -5   5  279.96   14.33
  -2   5   5  274.35   14.30
  -2  -5   5  280.24   14.89
   2  -5  -4   20.33    2.29
   2   5  -4   13.61    1.91
  -2  -5   4   14.73    1.58
  -2  -5   4   14.43    2.14
  -2   5   4   14.97    1.31
   2   5  -4   13.90    1.74
   2   5  -3    9.37    1.58
  -2   5   3   11.56    1.06
  -2  -5   3   13.06    1.93
  -2  -5   3   12.83    1.52
   2   5  -3   11.70    1.45
  -2  -5   2   67.88    4.49
  -2  -5   2   76.72    4.89
   2   5  -2   75.74    4.70
  -2   5   2   78.51    4.14
   2   5  -1   13.92    1.54
  -2  -5   1   12.99    1.69
  -2   5   1   16.01    1.31
   2   5   0   12.86    1.43
  -2  -5   0   10.67    1.53
  -2  -5   0    8.24    1.67
  -2   5   0    9.61    1.11
   2   5   1  306.20   15.47
  -2  -5  -1  305.82   15.85
  -2   5  -1  298.39   15.38
  -2   5  -2  145.99    8.35
  -2  -5  -2  165.89    8.89
  -2  -5  -2  154.54    8.86
   2   5   2  165.49    8.50
  -2   5  -2  159.08    8.46
   2   5   2  166.14    8.54
  -2  -5  -3  117.96    6.69
   2   5   3  105.33    6.20
  -2   5  -3  106.48    6.11
  -2  -5  -3  123.24    6.72
  -2   5  -3  106.45    6.24
   2   5   3  119.89    6.26
   2   5   4   41.49    3.05
  -2   5  -4   34.69    2.60
   2   5   4   40.20    2.82
  -2  -5  -4   43.38    3.31
  -2   5  -4   43.05    2.93
   2   5   4   40.35    2.75
   2   5   5  113.59    6.69
  -2  -5  -5  125.30    7.03
   2   5   5  113.52    6.64
   2   5   5  119.77    6.45
  -2   5  -5  110.50    6.68
   2   5   6  232.12   12.54
   2  -5   6  218.71   11.87
  -2   5  -6  257.64   12.00
  -2  -5  -6  240.64   12.89
   2   5   6  247.81   12.72
   2   5   6  238.85   12.30
   2   5   7    1.81    1.23
  -2   5  -7    1.03    0.66
   2   5   7    1.08    0.72
  -2  -5  -8  421.19   23.20
   2   5   8  438.93   22.49
  -2   5  -8  455.05   21.46
  -2   5  -8  433.64   22.45
   2   5   8  397.29   21.66
  -2  -5  -9    1.66    2.01
  -2   5  -9   -0.10    0.90
   2   5   9    2.57    1.32
  -2   5  -9    1.35    1.30
  -2   5 -10  221.49   11.68
  -2  -5 -10  226.97   13.58
  -2   5 -10  220.82   11.76
  -2   5 -10  215.13   11.66
  -2   5 -10  240.85   12.88
  -2  -5 -10  217.27   11.70
   2   5  10  233.86   12.83
  -2   5 -10  235.49   11.79
  -2   5 -11  223.29   11.72
  -2  -5 -11  214.08   13.58
  -2   5 -11  218.60   11.79
  -2   5 -11  232.40   12.92
  -2   5 -11  226.75   11.75
   2   5  11  209.15   12.75
  -2   5 -11  234.67   11.82
  -2   5 -11  233.76   11.86
  -2  -5 -11  209.36   11.56
  -2  -5 -11  222.95   11.74
  -2   5 -12   64.45    4.28
  -2  -5 -12   63.83    5.87
  -2   5 -12   74.39    5.35
  -2   5 -12   68.42    4.16
  -2  -5 -12   65.40    4.53
  -2   5 -12   68.42    4.27
   2   5  12   63.35    5.08
  -2  -5 -12   64.50    4.22
  -2   5 -12   63.69    4.31
  -2  -5 -12   65.60    4.08
  -2   5 -13  113.09    6.58
  -2  -5 -13  111.07    6.63
  -2   5 -13  115.98    6.66
  -2  -5 -13  114.55    8.55
  -2   5 -13  114.50    6.44
  -2  -5 -13  106.50    6.36
  -2  -5 -13  125.92    7.01
  -2   5 -13  118.05    6.60
  -2   5 -13  112.09    7.64
   2   5  13  101.64    7.41
  -2  -5 -13  109.63    6.50
  -2   5 -13  117.79    6.67
  -2  -5 -14   28.40    2.58
  -2   5 -14   28.24    2.26
  -2   5 -14   25.80    2.46
  -2   5 -14   31.53    2.74
  -2  -5 -14   23.14    3.90
  -2   5 -14   24.60    2.42
  -2   5 -14   31.59    2.44
  -2  -5 -14   30.74    2.89
  -2  -5 -14   26.74    2.28
   2  -5  14   22.28    5.19
  -2  -5 -14   28.14    2.50
  -2   5 -14   31.17    2.66
  -2  -5 -15   16.09    1.67
  -2   5 -15   21.44    1.93
  -2  -5 -15   18.69    2.30
  -2   5 -15   14.46    1.94
  -2   5 -15   15.97    1.95
  -2   5 -15   17.63    1.76
  -2  -5 -15   13.42    3.07
  -2  -5 -15   18.51    2.05
  -2   5 -15   15.52    2.05
  -2   5 -15   20.02    2.06
  -2  -5 -15   18.50    1.93
  -2   5 -16   -0.27    0.99
  -2  -5 -16    0.08    0.74
  -2   5 -16    0.11    1.11
  -2  -5 -16    0.87    1.48
  -2  -5 -16    0.46    1.09
  -2   5 -16    0.49    1.24
  -2   5 -16   -1.05    1.15
  -2   5 -16   -0.47    1.13
  -2  -5 -17   -0.69    1.05
  -2  -5 -17    1.24    1.01
  -2   5 -17   -0.09    1.00
  -2  -5 -17   -0.99    1.25
  -2   5 -17    0.26    0.98
  -2   5 -17    1.26    1.19
  -2   5 -17    0.88    1.02
  -2  -5 -18    0.69    0.81
  -2   5 -18    0.71    0.81
  -2  -5 -18    0.49    1.05
  -2   5 -18    0.50    0.93
  -2   5 -18    0.63    0.81
  -2   5 -18    1.17    0.87
  -2  -5 -19    4.31    0.95
  -2   5 -19    5.56    0.72
  -2  -5 -19    5.24    0.76
   2  -6 -19    0.49    0.65
   2   6 -19    1.01    0.55
   2  -6 -19    0.80    0.62
   2   6 -19    0.31    0.62
   2  -6 -19    0.75    0.62
   2   6 -18   10.49    1.08
   2  -6 -18   10.22    1.31
   2  -6 -18    8.24    0.97
   2  -6 -18   11.71    1.35
   2   6 -18   10.27    1.22
   2   6 -18   11.81    1.14
   2  -6 -18    8.72    1.21
   2  -6 -17   10.96    1.50
   2   6 -17    9.38    1.27
   2  -6 -17   10.43    1.19
   2   6 -17   10.45    1.14
   2   6 -17   10.36    1.42
   2  -6 -17    7.84    1.32
   2   6 -17    8.53    1.25
   2  -6 -17    9.08    1.37
   2   6 -16    1.18    1.08
   2  -6 -16    2.07    0.75
   2  -6 -16    0.24    1.26
   2  -6 -16    1.33    0.93
   2   6 -16    1.56    0.91
   2  -6 -16    1.27    1.21
   2   6 -16    2.14    1.26
   2   6 -16    0.65    0.91
   2  -6 -16    1.90    1.24
   2   6 -16    0.89    1.06
   2   6 -16    2.64    1.10
   2   6 -15   31.48    2.31
   2  -6 -15   27.39    2.13
   2  -6 -15   27.08    2.37
   2  -6 -15   33.86    2.74
   2   6 -15   26.28    2.36
   2   6 -15   26.34    2.25
   2  -6 -15   29.15    2.59
   2   6 -15   31.98    2.52
   2   6 -15   31.60    2.46
   2   6 -15   29.93    2.42
   2  -6 -15   27.97    2.39
   2  -6 -14    6.02    1.72
   2   6 -14    5.12    1.26
   2   6 -14    3.98    1.43
   2  -6 -14    5.31    1.06
   2   6 -14    4.35    1.46
   2   6 -14    7.84    1.76
   2  -6 -14    6.39    1.54
   2   6 -14    6.77    1.50
   2   6 -14    6.11    1.45
   2   6 -14    3.01    1.15
   2  -6 -14    5.65    1.33
   2  -6 -14    5.93    1.12
   2   6 -14    6.41    1.47
   2  -6 -13   40.56    3.16
   2   6 -13   34.24    2.79
   2   6 -13   36.64    2.84
   2   6 -13   29.65    3.53
   2  -6 -13   32.63    2.56
   2   6 -13   36.74    2.74
   2   6 -13   36.21    2.88
   2   6 -13   41.87    2.92
   2   6 -13   39.42    2.78
   2  -6 -13   39.00    3.01
   2  -6 -13   38.33    2.69
   2   6 -13   34.00    2.81
   2  -6 -13   34.96    2.83
   2   6 -12    1.84    1.58
   2  -6 -12    2.43    0.96
   2   6 -12    3.57    1.34
   2  -6 -12    2.76    1.34
   2   6 -12    0.74    1.31
   2   6 -12    3.43    1.24
   2  -6 -12    5.00    1.63
   2   6 -12    2.14    1.27
   2   6 -12    3.42    1.26
   2   6 -12    2.77    1.37
   2  -6 -12    3.60    0.98
   2  -6 -12    5.15    1.54
   2  -6 -12    3.56    2.06
   2   6 -12    2.78    1.18
   2  -6 -12    3.38    1.16
   2  -6 -12    2.50    1.02
   2  -6 -11   87.64    5.27
   2  -6 -11   88.08    5.27
   2   6 -11   86.50    6.10
   2   6 -11   80.60    4.95
   2   6 -11   81.25    5.03
   2  -6 -11   91.54    6.58
   2   6 -11   83.36    5.03
   2  -6 -11   81.06    4.81
   2   6 -11   81.64    5.04
   2  -6 -11   84.22    4.93
   2   6 -10   33.57    2.53
   2  -6 -10   33.24    3.67
   2  -6 -10   30.47    2.28
   2   6 -10   32.95    3.29
   2   6 -10   31.31    2.53
   2  -6 -10   29.28    2.65
   2   6 -10   30.01    2.40
   2   6 -10   34.97    2.70
   2   6 -10   36.71    2.38
   2  -6 -10   31.02    2.78
   2   6 -10   38.30    2.66
   2  -6 -10   33.68    2.32
   2  -6 -10   32.13    2.35
   2   6  -9    5.18    1.15
   2  -6  -9    3.45    0.89
   2  -6  -9    2.01    1.81
   2   6  -9    3.12    1.18
   2  -6  -9    4.53    1.25
   2   6  -9    2.68    1.05
   2   6  -9    6.00    1.59
   2   6  -9    5.10    0.89
   2   6  -9    4.19    1.19
   2   6  -9    2.94    1.07
   2  -6  -9    4.87    1.26
   2  -6  -9    4.02    0.89
   2  -6  -8  285.89   15.82
   2   6  -8  294.02   15.64
   2   6  -8  278.09   14.73
   2   6  -8  304.62   14.54
   2  -6  -8  274.67   14.85
   2   6  -8  278.96   14.62
  -2   6   7   13.88    1.74
   2  -6  -7   19.80    2.53
  -2  -6   7   16.03    2.04
   2   6  -7   18.04    1.48
   2   6  -7   17.67    2.20
   2  -6  -6  326.56   16.52
  -2  -6   6  342.99   16.42
   2   6  -6  326.70   16.36
   2  -6  -5  207.36   11.11
  -2  -6   5  206.94   11.11
   2   6  -5  192.83   11.00
  -2   6   5  192.63   10.22
  -2  -6   5  198.33   10.41
  -2  -6   4    3.66    1.14
  -2   6   4    3.72    0.85
  -2  -6   4    1.84    1.84
   2   6  -4    2.09    1.29
   2   6  -4    1.43    1.15
  -2   6   3   42.44    2.51
  -2  -6   3   36.52    2.87
   2   6  -3   32.15    2.97
  -2  -6   3   39.72    3.42
  -2  -6   2    8.76    2.06
  -2  -6   2    7.40    1.57
   2   6  -2   12.75    1.69
   2   6  -1    6.92    1.45
   2  -6  -1    6.33    1.05
  -2  -6   1    8.44    1.71
  -2   6   1   10.04    1.20
  -2  -6   0   27.66    2.56
   2  -6   0   22.57    1.70
  -2  -6   0   25.07    2.68
  -2  -6   0   21.12    1.80
   2   6   0   27.12    2.29
  -2   6   0   26.34    2.03
  -2   6  -1   10.50    1.44
  -2  -6  -1   12.41    1.40
  -2  -6  -1   14.37    2.34
   2   6   1   13.34    1.68
  -2  -6  -1   10.17    2.10
  -2   6  -1   10.26    1.39
  -2  -6  -2  911.80   44.24
   2  -6   2  911.93   44.21
   2   6   2  931.91   44.70
  -2  -6  -2  926.31   45.19
  -2   6  -2  839.17   44.61
  -2   6  -2  892.26   44.68
  -2  -6  -3  727.05   36.91
   2   6   3  689.14   36.40
  -2   6  -3  685.12   36.35
  -2  -6  -3  742.98   36.96
   2  -6   3  738.37   36.00
  -2  -6  -3  772.30   36.01
   2   6   3  743.70   36.55
   2   6   4  887.97   43.68
   2  -6   4  869.97   42.78
  -2  -6  -4  883.24   43.85
  -2   6  -4  809.13   43.16
  -2  -6  -4  903.98   42.79
   2   6   4  864.50   43.29
  -2   6  -4  844.65   43.42
   2   6   4  907.11   43.34
   2   6   5   31.43    2.89
   2   6   5   40.20    2.90
  -2  -6  -5   41.88    3.37
   2  -6   5   37.44    2.37
   2   6   5   37.35    2.76
  -2   6  -5   37.31    2.98
   2   6   6    0.17    1.03
   2   6   6    0.63    0.94
  -2   6  -6    1.31    0.64
   2  -6   6    0.82    0.67
  -2   6  -6    3.10    1.27
   2   6   6    1.58    0.83
   2   6   7   64.61    4.52
  -2  -6  -7   63.32    5.50
   2   6   7   64.96    4.26
   2   6   7   68.61    4.61
  -2   6  -7   71.54    3.92
   2  -6   7   69.25    3.83
  -2  -6  -8   20.66    3.32
   2   6   8   22.37    2.38
  -2   6  -8   21.98    1.99
  -2   6  -8   24.32    1.81
  -2   6  -8   27.57    2.05
  -2  -6  -8   21.23    1.73
  -2   6  -9   12.88    1.58
  -2  -6  -9   18.94    3.02
  -2   6  -9   19.95    1.55
   2   6   9   16.48    2.07
  -2   6  -9   15.68    1.74
  -2  -6  -9   16.55    1.50
  -2   6  -9   14.01    1.62
  -2   6 -10   21.03    1.92
  -2  -6 -10   17.57    3.26
  -2   6 -10   20.10    2.55
  -2  -6 -10   16.93    1.79
  -2   6 -10   17.00    1.89
   2   6  10   20.39    2.38
  -2  -6 -10   20.19    1.74
  -2   6 -11   45.12    3.18
  -2  -6 -11   51.27    5.16
  -2  -6 -11   43.99    3.09
  -2   6 -11   43.47    3.05
  -2   6 -11   39.58    3.92
  -2   6 -11   47.60    3.30
   2   6  11   40.01    3.69
  -2   6 -11   39.74    3.23
  -2   6 -12   59.84    3.86
  -2   6 -12   58.78    4.95
  -2  -6 -12   61.36    5.87
  -2   6 -12   56.39    3.93
  -2  -6 -12   57.95    3.92
  -2   6 -12   63.08    4.05
  -2   6 -13   65.91    5.28
  -2   6 -13   72.07    4.09
  -2  -6 -13   65.46    4.64
  -2   6 -13   61.25    4.13
  -2   6 -13   63.70    4.23
  -2  -6 -13   66.56    4.43
  -2  -6 -13   65.56    6.07
  -2   6 -13   62.09    4.26
  -2   6 -13   67.75    4.33
  -2  -6 -13   65.31    4.25
  -2   6 -14   23.77    2.20
  -2  -6 -14   17.50    2.15
  -2  -6 -14   25.02    3.72
  -2   6 -14   24.73    2.08
  -2   6 -14   23.95    2.25
  -2   6 -14   24.98    2.13
  -2  -6 -14   17.62    1.78
  -2  -6 -14   22.82    2.54
   2  -6  14   12.31    4.44
  -2   6 -14   22.38    2.24
  -2  -6 -14   15.99    1.96
  -2   6 -15    0.96    1.09
  -2  -6 -15    2.48    1.60
  -2   6 -15    1.96    1.15
  -2   6 -15    0.74    1.20
  -2   6 -15    0.09    0.93
  -2  -6 -15    2.16    1.29
  -2  -6 -15    1.10    1.09
  -2   6 -15    1.62    1.25
  -2   6 -16   10.95    1.39
  -2  -6 -16    9.92    1.75
  -2  -6 -16    9.93    1.50
  -2   6 -16   10.23    1.25
  -2   6 -16   12.61    1.59
  -2   6 -16   12.59    1.47
  -2   6 -16   10.00    1.52
  -2   6 -17    5.04    0.98
  -2  -6 -17    7.33    1.23
  -2  -6 -17    2.25    1.30
  -2   6 -17    5.77    1.17
  -2   6 -17    5.31    1.07
  -2   6 -17    6.98    1.18
  -2  -6 -18    7.43    1.31
  -2   6 -18    9.26    0.92
  -2  -6 -18    7.67    1.08
  -2   6 -18   12.61    1.25
  -2   6 -18   11.45    1.07
  -2   6 -18   10.58    1.15
  -2  -6 -19   11.92    1.24
  -2   6 -19   11.77    1.08
   2  -7 -18    0.80    0.75
   2  -7 -18    1.56    0.73
   2   7 -18    0.31    0.64
   2  -7 -18   -0.47    0.70
   2   7 -18    0.39    0.60
   2   7 -17    4.82    0.85
   2  -7 -17    3.80    0.79
   2  -7 -17    6.33    1.14
   2   7 -17    4.40    0.96
   2   7 -17    4.89    0.86
   2   7 -17    6.21    1.03
   2  -7 -17    5.95    1.11
   2  -7 -17    6.97    1.17
   2  -7 -16   56.80    3.58
   2  -7 -16   58.50    3.83
   2   7 -16   62.12    3.50
   2   7 -16   57.73    3.55
   2  -7 -16   58.80    3.83
   2   7 -16   59.29    3.54
   2   7 -16   64.02    3.70
   2   7 -16   62.24    3.72
   2  -7 -16   57.23    3.68
   2   7 -15    7.33    1.21
   2  -7 -15    8.27    1.60
   2  -7 -15    4.56    0.88
   2   7 -15    8.53    1.31
   2  -7 -15    6.82    1.28
   2  -7 -15    5.29    1.47
   2   7 -15    8.30    1.38
   2   7 -15    5.61    1.39
   2   7 -15    7.87    1.25
   2  -7 -15    7.08    1.33
   2   7 -15    6.97    1.37
   2  -7 -14   12.30    1.34
   2  -7 -14   18.32    2.10
   2   7 -14   13.65    1.65
   2   7 -14   12.44    1.62
   2   7 -14   15.76    1.69
   2   7 -14   18.04    1.89
   2   7 -14   14.27    1.77
   2  -7 -14   15.87    1.97
   2  -7 -14   13.52    1.70
   2   7 -14   13.09    1.73
   2  -7 -14   14.47    1.60
   2  -7 -13    6.60    1.05
   2  -7 -13    7.27    1.66
   2   7 -13    5.61    1.26
   2   7 -13    4.09    1.74
   2   7 -13    5.85    1.35
   2  -7 -13    6.08    1.67
   2   7 -13    5.33    1.36
   2   7 -13    6.76    1.39
   2   7 -13    3.37    1.28
   2  -7 -13    3.33    1.10
   2  -7 -13    5.56    1.38
   2   7 -12   34.69    2.70
   2  -7 -12   38.35    3.02
   2  -7 -12   34.90    3.05
   2   7 -12   30.89    3.72
   2  -7 -12   30.99    2.49
   2   7 -12   38.03    2.86
   2   7 -12   40.84    2.80
   2  -7 -12   39.06    2.73
   2   7 -12   41.97    2.97
   2  -7 -12   31.41    2.79
   2   7 -11   71.15    4.57
   2  -7 -11   79.35    4.97
   2   7 -11   86.61    6.02
   2  -7 -11   76.18    4.93
   2   7 -11   77.17    4.80
   2   7 -11   78.28    4.70
   2  -7 -11   74.67    4.49
   2   7 -11   80.42    4.79
   2  -7 -11   78.42    4.65
   2   7 -10   63.83    4.33
   2  -7 -10   69.13    4.07
   2   7 -10   67.06    4.24
   2   7 -10   63.35    4.15
   2   7 -10   84.23    5.68
   2  -7 -10   66.29    4.51
   2   7 -10   69.30    4.45
   2   7 -10   78.30    4.22
  -2  -7  10   63.26    4.04
   2  -7 -10   76.01    4.72
   2  -7 -10   72.22    4.15
   2  -7 -10   69.59    4.23
   2   7 -10   72.30    4.39
   2  -7  -9    3.70    0.90
   2   7  -9    5.11    1.11
   2  -7  -9    4.05    1.30
   2   7  -9    3.87    1.56
   2   7  -9    4.75    0.97
   2   7  -9    5.33    1.29
  -2  -7   9    3.72    1.10
   2  -7  -9    3.54    1.26
   2   7  -9    3.23    1.11
   2  -7  -8    2.86    0.75
   2  -7  -8    2.71    1.81
   2   7  -8    1.37    0.99
   2   7  -8    0.77    1.26
   2   7  -8    1.01    0.82
   2   7  -8    1.33    1.12
  -2  -7   8    0.28    0.98
   2  -7  -8    2.82    1.09
   2  -7  -8    1.46    0.79
   2   7  -7  324.73   18.82
  -2   7   7  345.81   18.83
   2  -7  -7  376.81   19.39
   2   7  -7  386.14   19.33
   2   7  -7  393.74   18.18
   2   7  -7  356.87   18.31
   2  -7  -7  340.00   18.03
   2  -7  -7  363.84   18.43
   2  -7  -6   71.38    5.16
  -2  -7   6   73.77    5.13
   2   7  -6   74.10    5.09
   2  -7  -5    9.38    1.94
   2   7  -5    9.44    1.73
  -2  -7   5    9.61    1.95
   2  -7  -4  127.55    7.55
  -2  -7   4  134.73    7.84
   2   7  -4  115.10    7.45
  -2  -7   4  122.98    7.10
  -2  -7   3   14.61    2.41
  -2  -7   3   19.83    2.00
   2   7  -3   15.48    2.06
   2   7  -2   18.31    2.21
  -2  -7   2   18.93    2.10
  -2  -7   2   20.84    2.68
  -2   7   2   17.80    1.76
   2   7  -2   19.14    2.06
  -2  -7   1  124.94    7.19
  -2  -7   1  112.55    6.39
   2   7  -1  122.46    7.21
  -2   7   1  118.13    6.70
   2   7  -1  123.40    6.99
   2  -7   0  587.52   27.54
  -2  -7   0  547.35   28.36
  -2  -7   0  574.00   28.68
  -2  -7   0  544.36   27.52
   2   7   0  549.57   28.10
  -2   7   0  525.63   27.90
  -2  -7  -1  515.77   25.73
   2   7   1  584.13   26.48
  -2  -7  -1  539.85   26.90
  -2   7  -1  460.45   26.12
  -2  -7  -1  542.10   26.72
  -2   7  -1  507.48   26.19
  -2  -7  -2  124.65    7.50
   2   7   2  121.30    6.94
  -2  -7  -2  115.51    6.38
   2  -7   2  125.37    6.40
  -2   7  -2  111.24    6.79
   2   7   3  463.69   24.54
  -2  -7  -3  475.42   24.59
  -2  -7  -3  489.44   23.51
  -2   7  -3  446.98   23.95
   2  -7   3  476.27   23.49
   2   7   3  474.19   24.04
  -2   7  -3  465.83   24.15
   2   7   4  602.42   30.99
  -2  -7  -4  633.46   29.95
  -2  -7  -4  616.33   31.11
   2   7   4  592.69   30.46
  -2   7  -4  556.62   30.35
   2  -7   4  615.38   29.94
  -2   7  -4  596.26   30.69
   2   7   5    2.98    1.38
  -2  -7  -5    1.41    1.46
   2   7   5   -0.47    1.06
   2  -7   5    1.42    0.84
  -2   7  -5    3.26    1.22
   2   7   6    5.43    1.57
  -2   7  -6    1.47    1.23
   2   7   6    3.64    1.14
   2  -7   6    2.95    0.92
  -2  -7  -7    0.70    2.26
   2   7   7    3.04    1.21
  -2   7  -7    2.53    1.33
   2   7   7    1.63    1.07
   2  -7   7    0.98    0.81
  -2   7  -7    1.10    0.78
  -2  -7  -7    2.23    0.71
  -2   7  -7    2.32    0.99
  -2  -7  -7    0.47    0.87
  -2  -7  -8   12.50    2.90
  -2   7  -8    9.53    1.88
   2   7   8    9.89    1.68
   2  -7   8   11.15    1.19
  -2   7  -8   11.04    1.51
  -2   7  -8   10.16    1.21
  -2  -7  -8    8.96    1.14
  -2  -7  -8   10.32    1.49
  -2   7  -8   10.23    1.41
  -2   7  -9    3.89    1.16
  -2  -7  -9    5.44    2.57
   2   7   9    3.34    1.36
  -2   7  -9    4.21    0.99
  -2   7  -9    4.20    1.29
  -2  -7  -9    3.44    0.89
  -2   7  -9    3.96    1.21
  -2  -7 -10   -0.41    2.03
  -2   7 -10    0.66    1.02
  -2  -7 -10   -0.24    0.99
   2   7  10    0.66    1.04
  -2   7 -10    0.13    1.12
   2   7  10   -0.07    0.56
  -2  -7 -10    1.89    0.85
  -2   7 -10    0.63    1.19
  -2  -7 -11  102.70    7.97
  -2   7 -11  104.40    5.99
  -2   7 -11  104.42    7.26
  -2  -7 -11  100.34    5.93
  -2   7 -11  110.35    6.18
  -2  -7 -11   97.81    5.81
  -2   7 -12   33.56    3.46
  -2   7 -12   25.57    2.37
  -2  -7 -12   28.66    3.91
  -2   7 -13    8.74    1.92
  -2   7 -13    4.27    1.23
  -2  -7 -13    6.20    1.82
  -2  -7 -13    5.03    2.47
  -2  -7 -13    3.81    1.60
  -2   7 -13    4.42    1.47
  -2   7 -13    5.25    1.47
  -2  -7 -13    4.37    1.40
  -2   7 -13    4.82    1.43
  -2  -7 -14   86.92    5.50
  -2   7 -14   93.22    4.90
  -2  -7 -14   80.44    5.17
  -2  -7 -14   80.08    5.25
  -2   7 -14   81.33    4.94
  -2   7 -14   84.86    5.08
  -2   7 -14   85.45    5.11
  -2   7 -14   83.44    5.18
  -2  -7 -14   81.10    5.08
  -2  -7 -15   67.50    4.16
  -2   7 -15   59.15    3.71
  -2  -7 -15   52.84    3.74
  -2  -7 -15   55.61    3.86
  -2   7 -15   59.14    3.71
  -2   7 -15   56.66    3.53
  -2   7 -15   57.86    3.77
  -2  -7 -15   50.21    3.63
  -2  -7 -16   47.29    3.28
  -2  -7 -16   44.93    3.16
  -2   7 -16   45.80    2.99
  -2   7 -16   44.70    2.80
  -2   7 -16   48.12    3.02
  -2  -7 -16   41.43    3.00
  -2   7 -16   44.47    3.01
  -2  -7 -17    0.48    1.01
  -2  -7 -17   -0.16    0.80
  -2  -7 -17    0.15    0.77
  -2   7 -17   -0.14    0.82
  -2   7 -17    0.35    0.84
  -2   7 -17    0.46    0.88
  -2  -7 -18    0.14    0.78
  -2   7 -18    0.05    0.60
  -2  -7 -18    0.05    0.55
  -2   7 -18   -0.05    0.62
  -2  -7 -19   10.65    0.88
   2  -8 -18    0.99    0.52
   2   8 -18    0.99    0.51
   2  -8 -18    0.47    0.52
   2  -8 -17   13.25    1.28
   2   8 -17   16.80    1.30
   2  -8 -17   11.48    1.27
   2   8 -17   16.04    1.17
   2  -8 -17   10.73    1.35
   2  -8 -17   13.76    1.40
   2  -8 -16    6.82    1.20
   2   8 -16    6.99    0.97
   2  -8 -16    6.03    0.91
   2   8 -16    9.02    1.16
   2  -8 -16    8.83    1.28
   2   8 -16    7.14    1.03
   2   8 -16    7.52    1.14
   2  -8 -16    7.48    1.15
   2  -8 -15    1.37    1.12
   2   8 -15    0.62    0.90
   2  -8 -15    0.82    0.87
   2   8 -15    0.35    1.02
   2   8 -15    0.83    0.90
   2  -8 -15   -0.66    1.14
   2  -8 -15    0.20    0.93
   2  -8 -14   -0.37    1.31
   2   8 -14    0.19    1.03
   2   8 -14    0.70    1.15
   2  -8 -14   -0.13    1.36
   2   8 -14    1.55    1.11
   2  -8 -14    0.61    0.86
   2  -8 -14   -0.71    1.06
   2   8 -13    5.05    1.28
   2  -8 -13    3.38    1.36
   2  -8 -13    0.97    1.50
   2   8 -13    5.52    1.35
   2   8 -13    3.24    1.20
   2   8 -13    4.39    1.35
   2  -8 -13    3.86    1.25
   2  -8 -13    4.41    1.18
   2   8 -13    3.44    1.30
   2  -8 -12  117.47    6.96
   2   8 -12  120.81    8.14
   2  -8 -12  127.36    7.08
   2   8 -12  112.73    6.67
   2   8 -12  124.91    6.75
   2   8 -12  122.76    6.81
   2   8 -12  121.38    6.82
   2  -8 -12  117.56    6.69
   2  -8 -12  113.38    6.81
   2  -8 -11   40.32    3.09
   2  -8 -11   35.64    2.99
   2   8 -11   38.49    3.79
   2   8 -11   33.94    2.69
   2   8 -11   37.37    2.88
   2   8 -11   35.87    2.75
   2   8 -11   35.60    2.81
   2   8 -10    3.17    1.22
   2   8 -10    1.69    1.23
   2   8 -10    3.14    1.74
   2  -8 -10    4.89    1.53
   2  -8 -10    4.28    1.42
   2   8 -10    2.44    1.37
   2   8 -10    3.55    1.04
  -2  -8  10    1.82    1.04
   2  -8 -10    6.54    1.64
   2  -8  -9   23.29    1.82
   2   8  -9   21.34    1.96
   2   8  -9   21.93    2.15
   2   8  -9   31.26    3.25
   2   8  -9   26.32    2.07
   2  -8  -9   23.50    2.29
   2   8  -9   29.01    2.10
  -2  -8   9   23.12    2.03
   2   8  -9   22.98    2.29
   2  -8  -9   25.59    2.43
   2  -8  -9   25.85    1.98
   2  -8  -8  120.77    6.64
   2   8  -8  121.09    6.77
   2   8  -8  137.29    8.24
  -2  -8   8  114.05    6.83
   2   8  -8  119.04    7.09
   2   8  -8  147.40    6.96
   2  -8  -8  125.77    6.77
   2   8  -8  123.47    6.96
   2  -8  -8  129.78    7.25
  -2   8   7   13.79    2.16
   2   8  -7   13.55    2.07
   2   8  -7   13.94    2.28
   2   8  -7   19.19    1.68
  -2  -8   7   12.42    1.63
   2   8  -7   16.91    1.56
   2   8  -7   17.76    1.72
   2  -8  -7   15.08    1.43
   2  -8  -7   18.40    1.91
  -2   8   6   73.40    5.29
   2   8  -6   74.55    4.27
  -2  -8   6   71.02    4.44
   2   8  -6   80.56    4.40
   2   8  -6   75.25    4.60
   2  -8  -6   74.00    4.59
   2  -8  -6   73.34    4.24
   2   8  -6   72.17    4.40
   2   8  -5   94.89    6.49
   2   8  -5  102.12    5.79
   2   8  -5  103.62    5.56
   2   8  -5  106.26    5.64
  -2  -8   5   96.72    5.71
   2  -8  -5   98.80    5.48
  -2   8   4   77.46    4.89
  -2  -8   4   73.22    4.65
  -2  -8   4   83.89    5.76
   2   8  -4   79.74    5.50
   2   8  -4   88.61    4.66
   2  -8  -4   76.75    4.53
  -2  -8   3   45.91    3.36
   2   8  -3   35.14    3.31
  -2  -8   3   36.39    3.59
   2   8  -3   40.79    3.36
  -2   8   3   39.26    2.94
   2   8  -2   66.68    4.91
  -2  -8   2   66.50    4.76
  -2  -8   2   83.45    5.48
   2   8  -2   71.98    4.83
  -2   8   2   65.24    4.41
   2   8  -1   43.13    3.81
  -2  -8   1   53.01    3.94
  -2  -8   1   50.38    3.19
  -2   8   1   53.19    3.58
   2   8  -1   49.75    3.75
  -2   8   0  180.30   10.89
  -2  -8   0  214.88   11.43
  -2  -8   0  191.66   10.39
   2  -8   0  213.80   10.39
   2   8   0  170.76   11.05
  -2   8   0  211.76   10.97
   2   8   0  216.32   11.18
  -2  -8  -1   34.11    2.46
  -2   8  -1   35.05    2.92
  -2  -8  -1   44.85    3.56
  -2   8  -1   36.03    2.89
   2   8   1   33.82    2.91
   2   8   2  425.90   22.72
   2  -8   2  442.80   21.53
  -2  -8  -2  435.81   21.53
  -2  -8  -2  457.51   22.75
  -2   8  -2  384.43   21.98
   2   8   3  366.84   20.24
  -2   8  -3  384.73   19.90
   2   8   3  385.83   19.76
   2  -8   3  397.18   19.10
  -2  -8  -3  389.28   19.10
  -2   8  -3  334.88   19.52
   2   8   4   16.96    2.40
  -2   8  -4   19.00    2.13
   2   8   4   15.23    1.95
  -2   8  -4   16.88    1.60
  -2   8  -4   16.65    1.56
   2  -8   4   19.04    1.65
  -2   8  -4   17.51    1.91
  -2  -8  -4   16.61    1.42
   2   8   5  112.27    7.43
  -2   8  -5  112.74    7.23
  -2   8  -5  117.67    6.41
   2  -8   5  117.89    6.40
  -2   8  -5  134.18    6.44
   2   8   5  116.57    6.96
  -2  -8  -5  113.57    6.29
  -2   8  -5  109.48    6.32
   2   8   6    0.74    1.25
  -2  -8  -6   -0.72    2.22
  -2   8  -6    0.96    1.24
   2  -8   6    0.79    0.86
   2   8   6   -0.18    0.97
  -2   8  -6   -0.37    0.89
  -2   8  -6    1.79    0.92
  -2  -8  -6   -0.17    0.71
  -2  -8  -6    0.46    0.85
   2   8   7  166.40    9.87
  -2  -8  -7  182.14   11.07
  -2   8  -7  175.69   10.07
   2  -8   7  190.69    8.86
  -2   8  -7  164.72    8.82
   2   8   7  168.02    9.49
  -2  -8  -7  171.12    8.84
  -2   8  -7  162.37    8.88
  -2  -8  -7  156.39    9.02
  -2  -8  -7  150.31    8.72
  -2  -8  -8    3.86    2.31
  -2   8  -8    0.83    1.36
   2  -8   8    2.37    0.90
  -2   8  -8    0.30    0.80
  -2   8  -8    0.79    1.15
  -2  -8  -8    2.21    1.05
  -2  -8  -8    0.58    0.75
  -2   8  -8   -0.78    1.06
  -2  -8  -8    1.05    0.81
  -2  -8  -9   58.83    5.67
  -2   8  -9   62.72    5.05
  -2   8  -9   67.69    4.28
  -2   8  -9   71.02    4.04
  -2  -8  -9   65.60    3.96
  -2   8  -9   60.00    4.10
  -2  -8 -10   14.38    3.07
  -2   8 -10   13.90    1.56
  -2   8 -10   14.19    1.83
  -2   8 -10   13.07    1.71
   2   8  10   10.50    1.16
  -2  -8 -10   12.17    1.40
  -2   8 -11  176.43    9.25
  -2  -8 -11  160.57   11.22
  -2   8 -11  183.59    9.54
  -2  -8 -11  171.59    9.20
   2   8  11  165.99    8.89
  -2   8 -11  175.70    9.44
  -2   8 -12   21.59    1.99
  -2   8 -12   18.84    2.14
  -2  -8 -12   17.99    1.80
  -2   8 -13   61.03    3.63
  -2  -8 -13   60.22    4.18
  -2   8 -13   50.87    3.63
  -2  -8 -13   53.85    4.00
  -2   8 -13   54.97    3.67
  -2   8 -13   59.60    3.86
  -2  -8 -14   19.59    2.25
  -2   8 -14   20.07    1.75
  -2   8 -14   19.94    1.89
  -2  -8 -14   17.59    2.16
  -2   8 -14   20.48    2.01
  -2   8 -14   17.75    1.74
  -2  -8 -14   20.46    2.10
  -2   8 -14   20.73    2.09
  -2  -8 -15  125.81    6.71
  -2   8 -15  114.09    6.29
  -2   8 -15  114.05    6.25
  -2   8 -15  117.22    6.39
  -2  -8 -15  112.94    6.48
  -2  -8 -15  110.62    6.54
  -2  -8 -15  114.20    6.42
  -2   8 -15  116.06    6.44
  -2  -8 -16    3.57    1.25
  -2  -8 -16    3.78    1.07
  -2   8 -16    4.63    1.02
  -2   8 -16    4.89    0.87
  -2  -8 -16    4.40    1.24
  -2   8 -16    4.65    0.98
   2  -8  16    4.02    0.84
  -2   8 -16    5.44    1.10
  -2  -8 -17    1.08    0.71
  -2  -8 -17    0.75    0.89
  -2   8 -17    1.65    0.65
  -2  -8 -17   -0.78    0.87
  -2   8 -17    0.51    0.70
  -2  -8 -18   23.25    1.62
  -2  -8 -18   21.78    1.59
   2  -9 -17    3.05    0.71
   2   9 -17    3.96    0.53
   2  -9 -17    3.65    0.69
   2  -9 -16   22.14    1.79
   2   9 -16   24.03    1.64
   2  -9 -15   17.07    1.48
   2   9 -15   12.49    1.26
   2   9 -15   14.87    1.33
   2  -9 -15   15.17    1.58
   2  -9 -15   11.58    1.36
   2   9 -14    2.51    0.97
   2  -9 -14    4.03    1.17
   2   9 -14    1.11    0.93
   2   9 -14    1.00    1.01
   2   9 -14    1.89    0.95
   2  -9 -14    0.22    1.19
   2  -9 -14    2.23    1.04
   2   9 -13    6.49    1.28
   2  -9 -13    3.88    1.32
   2   9 -13    8.30    1.36
   2  -9 -13    8.43    1.69
   2   9 -13    9.43    1.39
   2  -9 -13    6.99    1.57
   2   9 -13    4.14    1.20
   2  -9 -13    7.92    1.38
   2  -9 -12    6.04    1.46
   2  -9 -12    3.72    1.26
   2   9 -12    4.44    1.23
   2   9 -12    4.34    1.26
   2   9 -12    4.44    1.25
   2  -9 -12    4.26    1.22
   2  -9 -11  109.61    6.51
   2  -9 -11  110.34    6.47
   2   9 -11  126.32    7.85
   2   9 -11  111.40    6.30
   2   9 -11  102.18    6.12
   2   9 -11  115.75    6.36
   2   9 -10   52.80    3.67
   2   9 -10   70.90    3.99
   2   9 -10   67.03    5.25
   2  -9 -10   51.90    3.93
   2  -9 -10   59.70    4.08
  -2  -9  10   61.84    3.70
   2   9 -10   58.77    4.05
   2   9 -10   62.67    3.81
   2  -9 -10   59.14    3.78
   2  -9 -10   56.17    4.13
   2   9  -9   66.12    4.12
   2   9  -9   69.58    4.33
   2   9  -9   73.58    4.24
   2  -9  -9   66.81    4.56
   2   9  -9   78.42    5.69
  -2  -9   9   65.13    4.23
   2   9  -9   70.92    4.54
   2   9  -9   79.69    4.32
   2  -9  -9   70.07    4.66
   2  -9  -9   60.13    4.13
   2  -9  -9   71.66    4.16
   2   9  -8   84.51    5.19
   2   9  -8  101.01    6.66
  -2  -9   8   78.82    5.15
   2   9  -8  100.22    5.25
   2   9  -8   90.07    5.12
   2  -9  -8   88.62    5.51
   2  -9  -8   89.36    5.07
  -2   9   7   10.03    1.99
  -2  -9   7   10.58    1.58
   2   9  -7   11.44    1.37
   2   9  -7   16.51    1.58
   2  -9  -7   11.84    1.26
   2  -9  -7   11.75    1.60
   2   9  -6   11.11    2.06
  -2   9   6   10.96    2.05
   2   9  -6   14.33    1.48
   2   9  -6   13.20    1.69
   2   9  -6   10.53    1.39
  -2  -9   6   11.84    1.62
   2  -9  -6   10.64    1.23
   2  -9  -6   11.14    1.61
   2   9  -5  373.46   20.81
   2   9  -5  425.89   20.97
   2   9  -5  366.25   19.67
   2   9  -5  374.38   19.49
  -2  -9   5  368.80   19.65
   2   9  -5  383.86   19.58
   2   9  -5  382.77   20.73
   2  -9  -5  418.66   19.45
   2  -9  -5  395.42   19.42
  -2   9   4   12.56    1.57
   2   9  -4    9.75    1.94
   2   9  -4   13.91    1.47
  -2   9   4   15.16    1.45
  -2   9   4   13.92    1.43
   2   9  -4   13.54    1.49
  -2  -9   4   11.00    1.58
   2  -9  -4   14.73    1.28
   2  -9  -4   12.73    1.21
   2  -9  -4   10.32    1.35
  -2   9   3    3.09    1.06
   2   9  -3    2.18    1.15
   2   9  -3    0.66    0.87
   2   9  -3    2.50    1.00
   2   9  -3    0.76    1.15
  -2   9   3    0.94    0.92
   2  -9  -3    1.61    0.88
   2  -9  -3    0.98    0.58
   2  -9  -3    1.75    0.67
  -2   9   2  117.33    7.02
   2   9  -2  119.05    7.44
   2   9  -2  125.68    6.56
  -2  -9   2  111.48    6.57
   2   9  -2  123.69    7.63
   2   9  -2  119.05    6.48
  -2   9   2  125.00    6.52
   2  -9  -2  111.00    6.47
   2  -9  -2  114.19    6.42
  -2   9   1   36.80    2.99
   2   9  -1   36.03    3.21
   2   9  -1   32.04    3.28
  -2   9   1   35.73    2.49
  -2   9   1   34.23    3.05
  -2  -9   1   37.85    2.64
   2   9  -1   37.10    2.54
   2  -9  -1   36.96    2.51
   2  -9  -1   34.91    2.40
   2   9   0    1.31    1.09
  -2   9   0    1.70    1.01
  -2  -9   0    2.58    1.07
   2   9   0    2.04    0.92
   2   9   0    1.76    1.32
  -2   9   0    1.64    1.16
  -2   9   0    1.04    0.87
   2  -9   0    1.68    0.75
   2  -9   0    1.66    0.72
   2   9   1    5.32    1.40
   2   9   1    2.94    1.34
  -2  -9  -1    4.44    1.20
   2   9   1    4.53    1.03
  -2   9  -1    5.02    1.30
  -2  -9  -1    3.80    0.78
   2  -9   1    4.25    0.85
   2  -9   1    3.54    0.85
   2   9   2  106.05    7.17
   2   9   2  105.63    6.66
  -2   9  -2  101.56    6.60
  -2   9  -2  105.97    5.94
   2   9   2  103.66    5.89
  -2  -9  -2  123.80    6.09
   2  -9   2  121.77    6.08
  -2   9  -2   91.98    6.38
   2  -9   2  107.85    5.86
  -2  -9  -2   99.24    5.75
   2  -9   2  102.27    5.78
   2   9   3  153.06    9.69
  -2   9  -3  164.17    9.28
   2   9   3  167.61    8.39
  -2   9  -3  155.43    8.38
   2  -9   3  166.09    8.45
   2  -9   3  146.08    8.24
   2  -9   3  148.54    8.20
  -2  -9  -3  158.79    8.25
   2   9   4  110.58    7.42
  -2   9  -4  104.69    7.01
   2  -9   4  116.98    6.25
   2   9   4  119.59    6.97
  -2   9  -4  107.31    6.19
  -2   9  -4  126.41    6.22
   2   9   4  112.31    6.14
   2  -9   4  106.25    6.07
   2  -9   4  102.95    5.98
  -2  -9  -4  111.56    6.07
   2   9   5  136.31    8.58
  -2   9  -5  141.63    8.37
   2  -9   5  142.66    7.32
   2   9   5  130.53    7.17
  -2   9  -5  129.23    7.24
  -2   9  -5  142.07    7.27
  -2  -9  -5  130.42    7.15
   2  -9   5  129.37    7.17
  -2   9  -5  128.12    7.19
  -2  -9  -6   16.76    3.33
   2   9   6   16.96    2.35
  -2   9  -6   16.58    2.32
   2  -9   6   13.60    1.54
  -2   9  -6   14.84    1.59
  -2   9  -6   15.70    1.61
  -2  -9  -6   14.55    1.44
   2  -9   6   12.19    1.41
  -2  -9  -6   17.49    1.43
  -2  -9  -6   12.42    1.58
  -2  -9  -7   63.06    5.78
   2   9   7   73.95    5.19
  -2   9  -7   69.11    5.18
   2  -9   7   70.03    3.95
  -2   9  -7   63.10    3.93
  -2   9  -7   59.61    4.21
  -2  -9  -7   64.57    3.92
   2  -9   7   65.17    3.92
  -2  -9  -7   59.81    3.82
  -2  -9  -7   61.69    4.11
  -2   9  -7   65.79    4.00
  -2  -9  -8   47.90    4.72
  -2   9  -8   43.25    3.80
  -2   9  -8   42.71    2.71
  -2   9  -8   36.65    2.58
  -2   9  -8   35.86    2.88
  -2  -9  -8   33.58    2.48
  -2  -9  -8   34.19    2.56
   2  -9   8   33.28    2.50
  -2   9  -8   37.09    2.71
  -2  -9  -8   35.91    2.82
  -2   9  -9    6.49    1.77
  -2   9  -9    7.28    1.19
  -2   9  -9    5.00    1.37
  -2   9  -9    6.41    1.34
   2  -9   9    4.99    1.04
  -2  -9  -9    4.49    0.99
  -2   9 -10   15.84    2.42
  -2   9 -10   16.57    1.93
  -2  -9 -10   13.30    1.46
   2  -9  10   13.56    1.49
   2   9  10   12.99    1.29
  -2   9 -10   14.57    1.81
  -2   9 -11    9.50    2.13
  -2   9 -11    8.07    1.59
  -2  -9 -11    7.31    1.44
  -2  -9 -11    8.36    1.18
   2   9  11    9.30    1.02
  -2   9 -11    9.23    1.58
   2  -9  11    7.57    1.17
  -2  -9 -12   24.78    2.55
  -2   9 -12   26.46    2.06
  -2   9 -12   25.45    2.32
  -2  -9 -12   23.22    2.00
  -2   9 -12   21.49    2.19
   2  -9  12   25.43    1.97
  -2  -9 -13   -2.26    1.54
  -2   9 -13    0.45    0.94
  -2   9 -13    0.50    0.91
  -2  -9 -13    1.24    1.39
  -2   9 -13    0.60    1.06
   2  -9  13    0.35    0.79
  -2   9 -13    1.35    1.24
  -2  -9 -14    1.48    1.41
  -2   9 -14    0.51    0.82
  -2  -9 -14    1.94    1.31
  -2  -9 -14   -0.23    1.15
  -2   9 -14   -0.95    0.87
  -2   9 -14    1.03    0.89
   2  -9  14   -0.08    0.71
  -2  -9 -15   10.77    1.53
  -2   9 -15    7.02    0.98
  -2   9 -15    9.14    1.11
  -2  -9 -15    8.24    1.29
  -2  -9 -15    5.43    1.29
  -2   9 -15    9.11    1.23
  -2  -9 -16   48.78    2.93
  -2   9 -16   47.58    2.62
  -2   9 -16   41.77    2.71
  -2  -9 -16   44.54    2.88
  -2  -9 -16   42.59    2.75
  -2  -9 -17   -0.05    0.61
  -2  -9 -17    0.03    0.45
  -2   9 -17    0.21    0.54
  -2  -9 -17   -1.37    0.64
   2  10 -16   17.26    1.16
   2  10 -16   14.77    1.16
   2 -10 -16   15.34    1.21
   2  10 -15   21.56    1.50
   2  10 -15   21.17    1.57
   2 -10 -15   19.62    1.69
   2  10 -15   21.68    1.60
   2 -10 -15   20.16    1.64
   2  10 -14    9.36    1.10
   2 -10 -14    4.83    0.85
   2  10 -14    8.92    1.15
   2  10 -14    7.80    1.07
   2 -10 -14    7.84    1.44
   2 -10 -14   10.40    1.34
   2 -10 -14    8.01    1.20
   2  10 -13    4.67    1.06
   2  10 -13    5.12    1.08
   2 -10 -13    2.93    1.27
   2 -10 -13    4.25    1.40
   2  10 -13    4.15    1.08
   2 -10 -13    5.05    1.15
   2 -10 -12  104.82    6.22
   2 -10 -12  108.80    6.12
   2  10 -12  111.78    6.13
   2 -10 -12  118.61    6.41
   2  10 -12  104.20    6.09
   2  10 -12  113.67    6.13
   2 -10 -12  113.59    6.11
   2 -10 -12  101.49    6.22
   2 -10 -11    5.20    1.40
   2  10 -11    7.32    1.40
   2 -10 -11   10.00    1.31
   2  10 -10   37.02    2.73
   2  10 -10   34.39    2.75
   2  10 -10   43.45    3.95
   2 -10 -10   38.22    3.00
   2  10 -10   36.36    2.98
  -2 -10  10   35.72    2.59
   2  10 -10   43.70    2.76
   2 -10 -10   38.04    2.71
   2  10  -9    4.67    1.27
   2 -10  -9    4.23    1.39
   2  10  -9    3.05    1.07
  -2 -10   9    5.39    1.18
   2  10  -9    4.81    1.48
   2  10  -9    3.39    1.05
   2 -10  -9    2.77    1.39
   2 -10  -9    5.41    1.13
   2  10  -8  189.84   10.40
  -2 -10   8  203.87   10.53
   2  10  -8  189.82   10.37
   2  10  -8  214.88   10.56
   2 -10  -8  192.41   10.82
   2  10  -7   12.65    1.54
   2  10  -7   14.75    1.65
  -2 -10   7   13.95    1.74
   2  10  -7   13.03    1.88
   2  10  -7   14.23    1.58
   2 -10  -7   14.27    1.38
   2 -10  -7   12.55    1.69
   2  10  -6   23.77    1.92
   2  10  -6   19.73    2.67
  -2  10   6   21.44    2.81
   2  10  -6   23.54    2.84
   2  10  -6   18.53    2.10
   2  10  -6   21.84    1.94
   2  10  -6   21.15    1.92
  -2 -10   6   24.71    2.17
   2 -10  -6   19.86    1.68
   2 -10  -6   20.61    2.08
   2 -10  -6   20.38    1.74
   2  10  -5    3.93    1.62
  -2  10   5    1.54    1.58
   2  10  -5    6.22    1.84
   2  10  -5    2.97    1.25
  -2  10   5    1.98    0.93
   2  10  -5    3.98    1.14
   2  10  -5    3.60    1.40
  -2 -10   5    3.92    1.46
   2 -10  -5    1.87    0.69
   2 -10  -5    2.89    0.82
   2 -10  -5    3.24    1.17
   2  10  -4   23.66    2.96
   2  10  -4   29.53    3.07
   2  10  -4   21.87    2.72
  -2  10   4   22.49    1.92
   2  10  -4   26.31    2.05
  -2 -10   4   23.59    2.23
   2  10  -4   19.84    2.06
   2 -10  -4   22.24    1.71
   2 -10  -4   23.08    1.78
   2  10  -3  103.26    6.98
   2  10  -3   97.97    5.60
  -2  10   3   97.23    5.53
   2  10  -3   92.01    6.57
  -2  10   3  104.09    5.57
   2 -10  -3   83.06    5.51
   2 -10  -3  103.77    5.43
   2  10  -2   17.77    2.56
  -2  10   2   16.07    1.92
   2  10  -2   12.89    2.16
  -2  10   2   12.19    1.93
   2  10  -2   15.49    1.65
   2  10  -2   11.18    2.17
  -2  10   2   15.60    1.65
  -2 -10   2   17.23    1.90
   2 -10  -2   15.51    1.52
   2 -10  -2   15.81    1.44
   2 -10  -2   14.76    1.57
   2  10  -1  162.15   10.39
  -2  10   1  158.72    9.62
   2  10  -1  177.79   10.13
  -2 -10   1  184.20    9.18
  -2  10   1  168.75    8.98
   2  10  -1  168.79   10.26
  -2  10   1  149.10    9.78
   2 -10  -1  168.37    8.99
   2 -10  -1  166.57    8.93
   2  10   0    8.17    2.12
   2  10   0    5.47    1.55
   2  10   0    4.93    1.21
  -2  10   0    3.45    1.46
  -2  10   0    4.16    1.13
   2  10   0    3.44    1.71
  -2 -10   0    2.20    1.32
   2 -10   0    4.46    0.94
   2 -10   0    4.48    1.03
  -2 -10   0    5.75    0.99
  -2  10  -1    2.73    1.14
   2  10   1    1.17    1.03
   2  10   1    1.72    1.37
  -2 -10  -1    0.57    1.18
   2 -10   1    0.51    0.77
  -2 -10  -1    1.72    0.74
   2 -10   1    0.87    0.72
   2  10   2    2.23    1.68
  -2  10  -2    4.05    1.42
   2  10   2    4.53    1.40
  -2  10  -2    2.98    1.15
   2  10   2    1.99    1.38
   2  10   2    2.21    1.04
   2 -10   2    3.01    0.81
   2 -10   2    3.49    0.91
  -2 -10  -2    3.31    0.86
   2  10   3    9.28    2.02
   2  10   3    7.50    1.63
  -2  10  -3    8.23    1.72
  -2  10  -3    7.64    1.28
   2  10   3    6.97    1.23
  -2 -10  -3    6.99    1.09
   2 -10   3    8.07    1.05
   2 -10   3    8.41    1.18
   2  10   4    4.79    1.80
  -2  10  -4    4.19    1.63
   2  10   4    5.30    1.50
  -2  10  -4    2.82    1.08
   2  10   4    5.72    1.17
  -2  10  -4    4.63    1.09
   2 -10   4    5.14    1.01
   2 -10   4    5.91    0.91
  -2 -10  -4    3.22    0.97
   2  10   5    0.95    1.59
   2  10   5    0.91    1.13
  -2  10  -5    1.38    1.35
  -2  10  -5    2.18    1.07
   2  10   5    2.85    1.01
  -2  10  -5    2.48    0.91
   2 -10   5   -0.10    0.76
   2 -10   5    1.04    0.63
  -2 -10  -5    0.86    0.69
  -2 -10  -5    1.41    0.80
   2  10   6   35.76    3.52
  -2  10  -6   37.18    3.44
  -2  10  -6   34.30    2.33
  -2  10  -6   27.93    2.34
  -2 -10  -6   28.09    2.11
  -2 -10  -6   26.17    2.32
  -2 -10  -6   30.98    2.25
   2 -10   6   27.99    2.23
  -2  10  -7   20.07    2.71
  -2  10  -7   20.09    1.84
  -2  10  -7   21.65    2.16
  -2  10  -7   22.10    1.97
  -2 -10  -7   18.69    1.71
  -2 -10  -7   22.62    1.91
  -2 -10  -7   21.32    2.00
   2 -10   7   20.25    1.78
  -2  10  -8   18.78    2.62
  -2  10  -8   16.79    1.73
  -2  10  -8   19.69    2.08
  -2  10  -8   15.48    1.64
   2 -10   8   16.44    1.61
  -2 -10  -8   18.91    1.62
  -2 -10  -8   18.89    1.74
  -2  10  -9    0.62    1.36
  -2  10  -9    2.08    0.96
  -2  10  -9    4.85    1.42
  -2  10  -9    2.84    1.03
   2  10   9    2.88    0.87
   2 -10   9    2.93    0.94
  -2 -10  -9    2.54    0.93
  -2 -10  -9    3.41    0.89
  -2  10 -10    3.42    1.60
  -2  10 -10    1.66    1.38
   2  10  10    1.84    0.73
  -2 -10 -10    1.23    1.10
   2 -10  10    3.93    0.93
  -2 -10 -10    2.28    0.86
  -2  10 -11    8.88    1.53
  -2  10 -11   13.69    1.81
   2 -10  11   11.34    1.26
   2  10  11   10.85    1.10
  -2 -10 -11   10.68    1.29
  -2 -10 -11   12.00    1.52
  -2 -10 -12   12.27    1.91
  -2  10 -12   13.19    1.69
   2 -10  12   12.60    1.31
  -2 -10 -12   14.38    1.65
  -2 -10 -13   27.49    2.41
  -2  10 -13   30.63    2.12
  -2  10 -13   29.13    2.17
  -2 -10 -13   30.88    2.54
  -2 -10 -13   27.23    2.41
  -2  10 -13   27.16    2.19
  -2 -10 -13   27.49    2.22
  -2  10 -14   34.39    2.13
  -2 -10 -14   27.95    2.41
  -2 -10 -14   33.97    2.45
  -2 -10 -14   34.80    2.54
  -2  10 -14   32.43    2.30
  -2  10 -14   31.64    2.22
  -2 -10 -15    9.87    1.21
  -2 -10 -15    9.55    1.30
  -2  10 -15    9.99    1.03
  -2 -10 -15    9.38    1.17
  -2 -10 -16   12.01    1.00
  -2 -10 -16    9.86    0.92
  -2 -10 -16   10.90    0.97
  -2  10 -16   11.83    0.90
  -2 -10 -16   11.84    1.11
   2  11 -15    2.49    0.47
   2 -11 -15    2.95    0.58
   2  11 -15    1.83    0.52
   2  11 -15    3.17    0.59
   2  11 -14   -0.10    0.60
   2  11 -14    0.10    0.64
   2 -11 -14    0.25    0.82
   2 -11 -14    0.08    0.87
   2  11 -14    0.22    0.65
   2 -11 -14    0.27    0.74
   2  11 -13   19.94    1.54
   2 -11 -13   19.34    1.70
   2  11 -13   15.95    1.43
   2  11 -13   17.71    1.52
   2 -11 -13   19.40    1.86
   2 -11 -13   16.52    1.57
   2  11 -12    1.32    0.94
   2  11 -12    1.97    0.89
   2 -11 -12    0.91    1.14
   2 -11 -12    0.86    0.74
   2 -11 -12   -0.30    1.01
   2 -11 -11   19.00    1.88
   2  11 -11   20.68    1.82
   2  11 -11   19.22    1.71
   2 -11 -11   18.59    1.87
   2 -11 -11   17.44    1.63
   2  11 -10    0.49    1.05
   2  11 -10    3.40    1.06
   2 -11 -10    1.74    1.12
   2  11 -10    0.19    0.82
  -2 -11  10    1.26    0.69
  -2  11  10    1.17    0.69
   2 -11 -10    1.04    0.85
   2  11  -9  128.06    6.79
   2  11  -9  120.23    6.66
   2  11  -9  124.10    6.65
   2 -11  -9  117.53    7.00
   2  11  -9  134.61    6.82
   2  11  -9  113.02    6.59
  -2 -11   9  116.40    6.58
   2 -11  -9  124.66    6.70
   2 -11  -9  125.68    7.09
   2  11  -8   22.97    1.90
   2  11  -8   24.55    2.96
   2 -11  -8   19.18    2.11
   2  11  -8   26.49    2.02
   2  11  -8   20.34    1.86
  -2 -11   8   20.19    1.98
  -2 -11   8   22.81    1.76
   2 -11  -8   19.56    2.12
   2 -11  -8   20.77    1.81
   2  11  -7    5.09    1.10
   2  11  -7    7.28    1.85
   2  11  -7    3.27    1.35
   2  11  -7    5.47    1.15
   2  11  -7    7.82    1.28
  -2 -11   7    4.83    1.24
   2 -11  -7    6.75    1.39
   2  11  -6   48.65    4.81
  -2  11   6   59.88    5.09
   2  11  -6   73.94    5.51
  -2 -11   6   73.06    4.29
   2  11  -6   65.09    4.08
   2  11  -6   60.44    4.16
   2  11  -6   76.28    4.19
   2 -11  -6   64.16    3.91
   2 -11  -6   64.24    4.28
   2  11  -5   18.99    2.67
  -2  11   5   22.65    2.93
   2  11  -5   20.78    2.67
  -2 -11   5   20.91    2.10
  -2  11   5   21.52    1.79
   2  11  -5   17.93    2.03
   2  11  -5   22.23    1.96
   2  11  -5   19.45    1.89
   2 -11  -5   19.69    1.61
   2 -11  -5   18.13    2.00
   2 -11  -5   19.34    1.74
   2  11  -4   91.77    6.43
  -2  11   4   85.98    6.36
   2  11  -4   87.51    6.20
  -2  11   4   85.30    4.95
  -2 -11   4   84.79    5.19
   2  11  -4   87.69    5.07
   2  11  -4   78.30    5.12
   2 -11  -4   83.30    4.72
   2 -11  -4   79.58    5.13
   2 -11  -4   92.07    4.92
  -2  11   3    9.63    2.29
   2  11  -3   13.24    2.42
   2  11  -3   12.17    2.17
  -2  11   3    8.23    1.39
   2  11  -3    9.81    2.02
   2  11  -3   11.01    1.50
   2  11  -3   13.60    1.65
   2 -11  -3   11.72    1.28
  -2 -11   3   10.32    1.26
   2  11  -2   67.54    5.42
  -2 -11   2   72.54    4.32
  -2  11   2   61.98    4.00
   2  11  -2   65.01    4.08
   2  11  -2   55.46    4.97
   2 -11  -2   60.99    4.04
   2 -11  -2   66.40    3.88
  -2 -11   2   67.37    3.94
   2  11  -1   81.08    6.22
   2  11  -1   83.21    5.85
  -2  11   1   78.19    4.75
   2  11  -1   69.06    5.74
  -2  11   1   80.26    4.79
  -2 -11   1   92.03    5.04
   2 -11  -1   75.48    4.72
   2 -11  -1   85.70    4.68
   2 -11  -1   76.10    4.69
   2  11   0  123.27    8.71
  -2  11   0  132.75    8.17
   2  11   0  139.71    8.50
   2  11   0  130.76    8.67
  -2  11   0  126.27    7.33
  -2  11   0  139.16    7.43
   2  11   0  139.21    7.42
   2 -11   0  127.34    7.30
   2 -11   0  134.06    7.35
  -2 -11   0  139.95    7.29
  -2  11  -1   21.03    2.43
   2  11   1   20.83    2.51
   2  11   1   16.95    2.65
   2  11   1   17.66    1.80
   2 -11   1   17.19    1.65
  -2 -11  -1   21.60    1.72
   2 -11   1   19.17    1.75
   2  11   2    5.76    1.86
  -2  11  -2    2.29    1.16
   2  11   2    3.35    1.41
  -2  11  -2    3.49    1.16
   2  11   2    2.44    1.08
   2  11   2    2.52    1.45
   2 -11   2    2.43    0.82
  -2 -11  -2    2.23    0.87
   2 -11   2    2.76    0.94
   2  11   3   64.50    5.44
   2  11   3   65.82    4.89
  -2  11  -3   66.91    5.02
   2  11   3   63.18    4.02
  -2  11  -3   65.97    4.09
  -2  11  -3   71.65    4.07
   2  11   3   60.45    5.16
   2 -11   3   62.07    3.95
  -2 -11  -3   70.83    4.03
   2 -11   3   62.07    3.89
   2  11   4   12.04    2.46
   2  11   4   12.48    1.92
  -2  11  -4   11.88    2.08
  -2  11  -4   11.67    1.51
  -2  11  -4    9.56    1.50
   2  11   4   14.88    1.56
  -2  11  -4   16.07    1.58
   2  11   4    9.39    1.96
  -2 -11  -4   10.71    1.38
   2 -11   4    9.60    1.20
   2 -11   4   13.57    1.44
   2  11   5    3.93    1.71
  -2  11  -5    5.44    1.52
   2  11   5    1.90    1.14
  -2  11  -5    3.84    1.24
  -2  11  -5    3.70    1.18
  -2  11  -5    5.30    1.13
   2  11   5    4.13    1.05
  -2 -11  -5    3.27    0.79
  -2 -11  -5    3.85    0.99
   2 -11   5    4.25    0.96
   2 -11   5    2.43    0.76
   2  11   6   48.54    4.28
  -2  11  -6   52.01    4.23
  -2  11  -6   44.59    3.13
  -2  11  -6   44.14    3.05
  -2  11  -6   51.81    3.12
  -2 -11  -6   39.97    2.81
   2 -11   6   45.42    2.98
  -2 -11  -6   44.41    3.04
  -2  11  -7    0.60    1.31
  -2  11  -7    1.98    1.24
  -2  11  -7    4.47    1.05
  -2  11  -7    3.82    1.16
  -2  11  -7    3.02    1.05
   2 -11   7    3.46    0.90
  -2 -11  -7    2.97    0.83
  -2 -11  -7    3.03    1.00
  -2  11  -8    1.80    1.45
  -2  11  -8   -0.21    0.95
  -2  11  -8   -0.98    1.27
  -2 -11  -8    0.36    0.71
  -2 -11  -8    0.53    0.87
  -2  11  -9   -0.64    1.15
  -2  11  -9   -0.67    1.20
  -2  11  -9    0.56    0.92
   2  11   9    0.47    0.74
  -2 -11  -9    0.20    0.82
  -2 -11  -9    0.18    0.70
  -2  11 -10    4.26    1.27
  -2  11 -10    2.40    1.30
  -2 -11 -10    2.73    0.85
   2  11  10    2.42    0.83
  -2 -11 -10    1.43    1.06
  -2  11 -11    0.19    0.99
  -2 -11 -11    2.38    1.28
  -2  11 -11    2.75    1.24
  -2 -11 -11    2.15    1.00
   2  11  11    2.54    0.69
  -2 -11 -12   51.00    3.76
  -2  11 -12   63.86    3.72
  -2  11 -12   63.39    3.73
  -2 -11 -12   61.65    3.74
   2 -11  12   65.29    3.56
  -2 -11 -13    0.63    0.97
  -2  11 -13    0.37    0.72
  -2  11 -13    1.27    0.87
  -2  11 -13   -0.70    0.82
  -2 -11 -13    0.74    1.08
  -2 -11 -13    1.73    1.15
  -2 -11 -13    1.32    0.80
  -2 -11 -14    2.64    0.80
  -2  11 -14    0.75    0.60
  -2  11 -14    0.50    0.74
  -2 -11 -14    0.60    0.94
  -2 -11 -14   -1.11    0.90
  -2  11 -14    0.77    0.71
  -2 -11 -14    0.25    0.72
  -2  11 -15   20.93    1.38
  -2  11 -15   21.58    1.38
  -2 -11 -15   21.16    1.42
  -2 -11 -15   20.83    1.51
   2  12 -14   10.32    0.78
   2 -12 -14    8.90    0.98
   2 -12 -14   10.70    0.87
   2  12 -13    2.08    0.65
   2 -12 -13    1.78    0.85
   2  12 -13    2.61    0.56
   2 -12 -13    2.03    0.66
   2 -12 -13    2.09    0.72
   2  12 -12    0.95    0.77
   2  12 -12    0.32    0.59
   2 -12 -12    1.22    0.86
   2  12 -12    1.08    0.76
   2 -12 -12    0.71    1.06
   2 -12 -12    1.06    0.81
   2 -12 -11   19.38    1.63
   2  12 -11   21.36    1.70
   2  12 -11   22.85    1.71
   2  12 -11   18.32    1.50
   2 -12 -11   22.26    1.90
   2 -12 -11   20.37    1.55
   2 -12 -10    1.13    0.94
   2  12 -10    0.08    0.83
   2  12 -10    1.80    0.79
  -2  12  10    0.99    0.60
   2 -12 -10   -0.08    0.73
   2  12  -9   18.45    1.66
   2  12  -9   17.31    1.47
   2 -12  -9   16.92    1.76
   2  12  -9   20.35    1.66
   2  12  -9   15.94    1.51
   2 -12  -9   18.35    1.53
  -2 -12   9   16.91    1.47
   2  12  -8    0.80    0.96
   2 -12  -8    0.25    1.07
   2  12  -8    0.59    0.86
   2  12  -8   -0.39    0.83
   2  12  -8    0.12    1.15
   2  12  -8    0.90    0.85
   2 -12  -8    0.51    1.05
  -2 -12   8    1.00    0.74
   2 -12  -8    2.08    0.81
   2  12  -7    6.74    1.26
   2  12  -7   10.63    1.35
   2  12  -7   10.60    1.63
   2  12  -7    9.77    1.39
  -2 -12   7   11.77    1.20
   2 -12  -7   10.35    1.48
   2 -12  -7    8.22    1.12
   2  12  -6   83.14    4.74
   2  12  -6   80.38    4.85
   2  12  -6   77.27    4.68
  -2 -12   6   80.57    4.56
   2 -12  -6   77.38    4.52
   2 -12  -6   76.23    4.84
   2 -12  -6   76.66    4.55
   2  12  -5   50.95    4.75
  -2  12   5   62.30    5.03
   2  12  -5   61.15    4.91
   2  12  -5   56.64    3.91
  -2  12   5   64.10    3.72
   2  12  -5   65.85    3.92
  -2 -12   5   61.96    3.70
   2 -12  -5   61.17    3.74
   2 -12  -5   58.90    3.97
  -2  12   4    8.05    2.03
   2  12  -4    7.43    1.94
   2  12  -4    7.22    1.82
  -2  12   4    5.74    1.07
   2  12  -4    5.90    1.44
   2  12  -4    6.04    1.29
  -2 -12   4    7.30    1.15
   2 -12  -4    6.05    1.24
   2 -12  -4    6.20    1.08
   2  12  -3    0.66    1.45
  -2  12   3    0.33    1.60
   2  12  -3    2.38    1.43
  -2  12   3    1.44    0.99
   2  12  -3    0.69    1.05
   2  12  -3    0.48    1.09
   2 -12  -3    0.26    1.01
   2 -12  -3    0.78    0.84
  -2 -12   3   -0.40    0.82
   2  12  -2   66.53    5.66
  -2  12   2   61.35    5.51
   2  12  -2   73.57    4.47
   2  12  -2   73.55    4.46
  -2  12   2   69.66    4.36
   2 -12  -2   73.71    4.28
   2  12  -1   15.33    2.60
  -2  12   1   11.99    2.44
   2  12  -1   15.31    1.66
  -2  12   1   10.19    1.50
   2 -12  -1   12.68    1.41
   2 -12  -1   14.58    1.51
   2  12   0   97.06    7.17
   2  12   0  105.75    5.83
   2  12   0   81.41    6.69
  -2  12   0  105.90    5.83
   2  12   0   92.56    5.65
   2 -12   0   95.69    5.68
   2 -12   0  109.92    5.73
  -2 -12   0  104.88    5.70
   2  12   1    7.71    1.79
   2  12   1    6.28    1.85
   2  12   1   11.11    1.57
  -2  12  -1    8.80    1.21
  -2 -12  -1   10.46    1.31
   2 -12   1   10.26    1.33
   2 -12   1    9.27    1.28
   2  12   2    1.02    1.66
   2  12   2   -1.29    1.28
   2  12   2    0.32    1.23
   2  12   2   -0.11    0.98
  -2  12  -2    0.83    0.86
  -2 -12  -2    0.32    0.82
   2 -12   2   -0.10    0.83
   2  12   3   59.55    5.09
   2  12   3   57.36    4.51
  -2  12  -3   52.31    4.50
  -2  12  -3   55.10    3.75
   2  12   3   61.15    3.77
   2  12   3   49.76    4.83
  -2  12  -3   60.12    3.89
  -2  12  -3   69.12    3.82
  -2 -12  -3   59.21    3.70
   2  12   4    3.94    1.73
  -2  12  -4    2.17    1.30
  -2  12  -4    2.78    1.05
   2  12   4    1.95    1.53
  -2  12  -4    3.77    1.30
   2  12   4    4.58    1.17
  -2 -12  -4    2.54    0.99
   2  12   5   16.88    2.53
  -2  12  -5   13.57    2.53
  -2  12  -5   12.71    2.21
   2  12   5   17.56    1.62
  -2  12  -5   16.46    1.77
   2  12   5   18.00    2.61
  -2  12  -5   11.75    1.86
  -2  12  -5   16.27    1.62
  -2 -12  -5   15.14    1.60
  -2  12  -6    9.27    1.45
  -2  12  -6   10.27    1.33
  -2 -12  -6   10.03    1.34
  -2  12  -7   44.25    2.88
  -2  12  -7   47.07    2.87
  -2 -12  -7   39.89    2.80
  -2 -12  -7   42.24    2.58
  -2  12  -8    3.45    1.06
  -2  12  -8    5.86    1.10
  -2  12  -8    2.89    1.28
  -2  12  -8    5.33    1.00
  -2 -12  -8    4.90    1.05
   2  12   8    5.41    0.91
  -2 -12  -8    5.18    0.85
  -2  12  -9    6.62    1.15
  -2  12  -9    7.66    1.44
  -2  12  -9   10.53    1.20
   2  12   9    8.56    1.01
  -2 -12  -9    9.39    1.30
  -2 -12  -9    9.44    1.04
  -2  12 -10    0.23    0.80
  -2  12 -10    0.86    1.12
  -2 -12 -10    0.27    0.90
   2  12  10    1.57    0.67
  -2  12 -11    5.36    0.96
  -2 -12 -11    4.25    0.96
   2 -12  11    4.86    0.86
   2  12  11    5.83    0.74
  -2  12 -12    1.01    0.69
  -2 -12 -12   -0.34    0.97
  -2  12 -12    0.51    0.70
  -2 -12 -12   -0.34    0.70
  -2  12 -13    2.31    0.58
  -2 -12 -13    0.33    0.81
  -2  12 -13    0.90    0.63
  -2 -12 -13    1.77    0.81
  -2  12 -13    1.15    0.59
  -2 -12 -13    2.21    0.67
  -2 -12 -14   12.45    0.95
  -2 -12 -14   11.17    1.00
  -2  12 -14   10.83    0.83
  -2  12 -14   11.56    0.91
   2  13 -13    0.49    0.31
   2 -13 -13    0.59    0.41
   2  13 -12   17.70    1.30
   2 -13 -12   16.73    1.23
   2  13 -12   19.18    1.26
   2  13 -11   17.05    1.32
   2  13 -11   15.49    1.27
   2 -13 -11   17.39    1.38
   2  13 -10    8.48    1.10
   2  13 -10    8.80    0.99
   2 -13 -10    7.44    1.14
  -2  13  10    9.37    0.81
   2 -13 -10    9.12    0.91
   2 -13  -9    4.56    0.91
   2  13  -9    4.67    0.86
   2 -13  -9    4.23    0.73
  -2  13   9    2.84    0.67
  -2 -13   9    4.07    0.76
   2  13  -8   36.60    2.38
   2 -13  -8   35.53    2.53
   2  13  -8   41.50    2.52
   2  13  -8   37.84    2.44
  -2 -13   8   39.40    2.40
   2 -13  -8   32.68    2.29
   2  13  -7    3.12    0.86
   2 -13  -7    1.98    1.02
   2  13  -7    1.87    0.85
   2  13  -7    4.87    0.96
   2  13  -7    2.38    1.08
   2 -13  -7    2.22    0.69
  -2 -13   7    3.25    0.77
   2  13  -6   22.45    1.74
   2  13  -6   22.17    1.88
   2  13  -6   21.95    2.07
   2 -13  -6   24.10    2.00
   2 -13  -6   22.77    1.70
  -2 -13   6   26.34    1.85
   2 -13  -6   23.10    1.80
   2  13  -5   18.99    1.54
   2  13  -5   18.21    1.85
  -2  13   5   18.02    1.56
   2  13  -5   19.13    1.82
  -2 -13   5   18.30    1.58
   2 -13  -5   17.41    1.60
   2 -13  -5   17.84    1.46
   2 -13  -5   19.18    1.80
   2  13  -4    0.21    0.87
  -2  13   4    1.63    0.85
   2  13  -4    0.75    1.09
   2  13  -4    2.18    1.05
  -2 -13   4    2.55    0.92
   2 -13  -4    0.57    0.58
   2 -13  -4    2.46    0.93
   2 -13  -4    0.63    0.76
   2  13  -3   32.25    2.41
   2  13  -3   30.11    2.36
  -2  13   3   29.57    2.25
   2  13  -3   32.44    2.34
  -2 -13   3   29.11    2.19
   2 -13  -3   28.61    2.20
   2 -13  -3   27.16    2.28
  -2  13   2   44.22    2.64
   2  13  -2   35.99    2.77
   2  13  -2   39.64    2.88
  -2  13   2   39.58    2.78
   2 -13  -2   39.11    2.81
   2 -13  -2   45.75    2.79
  -2  13   1    7.44    1.00
   2  13  -1    6.40    1.18
  -2  13   1    6.02    1.17
   2 -13  -1    6.32    1.12
   2 -13  -1    5.99    1.04
   2  13   0    2.22    1.06
   2  13   0    1.99    0.91
  -2  13   0    2.53    1.09
  -2  13   0    2.39    0.77
   2 -13   0    0.86    0.83
  -2 -13   0    1.11    0.86
  -2  13  -1   43.03    2.84
  -2  13  -1   42.00    2.99
   2  13   1   41.16    2.94
   2 -13   1   45.38    2.90
  -2 -13  -1   43.85    2.91
  -2  13  -2    4.98    0.98
   2  13   2    5.61    1.17
  -2 -13  -2    6.69    1.18
   2 -13   2    5.72    1.13
  -2  13  -3   15.63    1.79
   2  13   3   18.18    1.70
  -2  13  -3   15.18    1.54
  -2  13  -3   16.81    1.87
   2 -13   3   15.31    1.54
  -2 -13  -3   15.46    1.62
  -2  13  -4    1.31    0.82
  -2  13  -4    0.36    1.14
  -2  13  -4    2.02    1.12
   2  13   4    0.81    0.87
  -2 -13  -4    0.89    0.89
  -2  13  -5    2.39    1.24
  -2  13  -5    2.25    1.06
  -2  13  -5    2.31    0.88
   2 -13   5    2.74    0.87
  -2 -13  -5    3.26    0.94
  -2  13  -6   44.43    2.90
  -2  13  -6   36.70    2.99
   2 -13   6   40.88    2.72
  -2 -13  -6   40.53    2.79
  -2  13  -7   13.62    1.48
  -2  13  -7   12.14    1.29
   2 -13   7   14.62    1.33
  -2 -13  -7   12.71    1.34
   2  13   7   14.70    1.26
  -2  13  -8    4.89    0.84
  -2  13  -8    6.01    1.02
  -2 -13  -8    5.00    1.00
   2 -13   8    4.18    0.83
  -2 -13  -8    4.99    0.94
   2  13   8    4.76    0.81
  -2  13  -9   16.62    1.44
  -2  13  -9   15.18    1.25
  -2  13  -9   16.11    1.63
  -2  13  -9   13.77    1.29
   2  13   9   16.08    1.24
   2 -13   9   16.62    1.36
  -2 -13  -9   15.15    1.40
  -2  13 -10    1.31    0.62
  -2  13 -10    1.06    0.74
   2 -13  10    1.13    0.60
  -2 -13 -10    1.50    0.72
   2  13  10    0.81    0.52
  -2  13 -11    3.82    0.80
  -2 -13 -11    4.27    1.01
  -2  13 -11    4.19    0.81
  -2  13 -11    4.29    0.65
  -2 -13 -11    4.54    0.72
   2  13  11    3.88    0.52
  -2  13 -12    0.07    0.45
  -2  13 -12   -0.12    0.52
  -2 -13 -12    0.41    0.65
  -2 -13 -12    0.31    0.63
  -2 -13 -12   -0.16    0.41
   2  14 -11    0.14    0.37
   2 -14 -11   -0.54    0.48
   2 -14 -11    0.12    0.35
   2  14 -10   11.33    0.84
   2 -14 -10   11.16    0.98
   2  14  -9    1.91    0.53
  -2  14   9    3.19    0.50
   2 -14  -9    2.45    0.68
   2  14  -8    1.47    0.56
  -2  14   8    1.00    0.51
   2 -14  -8    0.66    0.66
  -2 -14   8    0.90    0.54
   2  14  -7    0.17    0.54
   2 -14  -7    0.26    0.70
   2  14  -7    0.91    0.70
  -2 -14   7    1.17    0.60
   2 -14  -7    0.61    0.44
  -2  14   7   -0.05    0.56
   2 -14  -6    1.50    0.85
   2  14  -6    1.57    0.82
   2  14  -6    0.88    0.81
  -2 -14   6    1.29    0.64
   2  14  -5    7.93    1.10
   2  14  -5    4.14    1.07
   2  14  -5    5.83    0.94
  -2 -14   5    7.55    0.96
   2 -14  -5    6.09    0.88
   2  14  -4    1.33    0.89
   2  14  -4    3.55    0.84
  -2  14   4    3.08    0.77
   2  14  -4    1.56    0.86
  -2 -14   4    3.20    0.79
   2 -14  -4    2.69    0.75
   2  14  -3    7.00    1.22
   2  14  -3    8.64    1.05
   2  14  -3    6.39    1.04
  -2  14   3    5.48    0.97
   2 -14  -3    7.34    1.01
  -2 -14   3    7.96    1.03
   2  14  -2   53.15    3.06
  -2  14   2   43.35    2.91
   2  14  -2   46.70    2.97
  -2  14   2   47.03    2.98
   2 -14  -2   49.40    2.98
   2  14  -1    0.17    0.67
  -2  14   1    0.58    0.52
  -2  14   1    0.17    0.84
  -2  14   1    1.90    0.89
   2  14  -1   -0.29    0.78
   2 -14  -1    2.01    0.78
  -2 -14   1    1.14    0.77
  -2  14   0   12.17    1.37
   2  14   0   10.69    1.24
  -2  14   0   12.50    1.37
   2  14   0   10.32    1.34
  -2  14   0   11.65    1.12
   2 -14   0   11.60    1.26
  -2 -14   0   13.66    1.35
   2  14   1    6.45    1.08
  -2  14  -1    5.57    1.06
  -2  14  -1    8.13    1.22
  -2  14  -1    3.34    0.75
  -2 -14  -1    3.85    1.00
   2 -14   1    4.57    0.95
  -2  14  -2    0.48    1.02
  -2  14  -2   -0.22    0.57
   2  14   2    1.50    0.90
   2 -14   2   -0.59    0.74
  -2 -14  -2    0.44    0.79
  -2  14  -3   23.38    1.79
  -2  14  -3   27.99    2.11
   2  14   3   23.62    1.88
  -2  14  -3   24.56    2.03
  -2 -14  -3   26.87    1.97
   2 -14   3   26.02    1.91
  -2  14  -4   52.05    3.06
  -2  14  -4   50.22    3.21
  -2  14  -4   50.53    3.28
  -2 -14  -4   48.77    3.12
  -2  14  -5   10.36    1.07
  -2  14  -5   12.16    1.31
  -2  14  -5   11.17    1.41
  -2  14  -5    9.64    1.09
  -2 -14  -5   10.49    1.20
   2 -14   5   10.46    1.13
  -2  14  -6    7.41    0.93
  -2  14  -6    7.60    1.23
  -2  14  -6    8.08    1.10
   2 -14   6    7.84    0.98
  -2 -14  -6    9.34    1.06
  -2  14  -7   19.29    1.47
  -2  14  -7   18.40    1.53
  -2  14  -7   17.87    1.70
  -2 -14  -7   19.14    1.49
  -2 -14  -7   18.18    1.46
   2  14   7   20.69    1.41
   2 -14   7   22.72    1.55
  -2  14  -8    8.26    0.94
  -2  14  -8    9.18    0.97
   2  14   8    8.42    0.87
   2 -14   8   10.83    0.99
  -2 -14  -8    9.34    0.99
  -2  14  -9    0.92    0.54
   2 -14   9    1.01    0.53
  -2 -14  -9    0.68    0.50
   2  14   9    0.15    0.42
  -2  14 -10    1.72    0.58
  -2  14 -10    0.84    0.49
  -2 -14 -10    1.69    0.66
  -2 -14 -10    1.18    0.45
   2  14  10    1.00    0.32
  -2  14 -11    1.70    0.41
  -2  14 -11    2.49    0.40
  -2 -14 -11    1.42    0.46
  -2 -14 -11    0.90    0.48
   2  15  -8    0.19    0.42
   2 -15  -8    0.52    0.39
  -2  15   8    0.58    0.28
   2  15  -7    8.41    0.76
  -2  15   7    7.38    0.67
  -2 -15   7    6.97    0.70
   2 -15  -7    6.49    0.76
  -2 -15   6    1.91    0.57
  -2  15   6    1.55    0.45
   2 -15  -5    1.68    0.61
   2  15  -5    2.28    0.62
   2  15  -5    4.08    0.74
   2  15  -5    2.49    0.60
  -2 -15   5    3.69    0.67
   2 -15  -4   10.35    1.11
   2  15  -4   12.49    1.22
   2  15  -4   12.87    1.11
   2 -15  -4   13.10    1.07
  -2 -15   4   13.97    1.15
   2  15  -3    8.32    1.09
  -2  15   3   10.39    0.97
   2  15  -3    7.75    0.90
  -2 -15   3   10.82    1.04
   2 -15  -3    7.39    0.89
   2  15  -2    8.17    0.93
  -2  15   2    9.32    1.02
   2 -15  -2    8.98    0.97
   2  15  -1    0.98    0.73
  -2  15   1    0.45    0.60
   2  15  -1    0.81    0.58
  -2  15   1   -0.45    0.68
  -2 -15   1   -0.63    0.72
   2 -15  -1    0.26    0.60
   2  15  -1    0.80    0.47
   2  15   0    1.50    0.59
  -2  15   0    1.49    0.79
  -2  15   0    2.20    0.75
   2  15   0    2.05    0.80
   2  15   0    1.40    0.55
  -2 -15   0    0.86    0.73
   2 -15   0    1.48    0.68
  -2  15  -1    8.25    1.07
  -2  15  -1    9.42    1.05
   2  15   1   10.66    1.09
   2  15   1    9.26    0.92
   2 -15   1    8.27    1.00
   2  15   1    8.04    0.85
  -2 -15  -1    9.63    1.07
   2  15   2    2.62    0.58
  -2  15  -2    2.43    0.54
  -2  15  -2    2.99    0.83
   2 -15   2    2.45    0.73
   2  15   2    2.03    0.57
  -2 -15  -2    2.44    0.77
  -2  15  -3   24.90    1.66
  -2  15  -3   28.54    1.92
  -2  15  -3   26.44    1.89
   2 -15   3   29.86    1.86
   2  15   3   25.94    1.67
  -2 -15  -3   24.84    1.83
  -2  15  -4    3.87    0.88
  -2  15  -4    3.80    0.83
  -2 -15  -4    3.70    0.59
  -2 -15  -4    3.37    0.75
   2  15   4    3.63    0.63
  -2  15  -5    1.53    0.75
  -2  15  -5    0.72    0.66
  -2 -15  -5    1.59    0.49
   2  15   5    0.29    0.48
   2 -15   5    0.89    0.56
  -2 -15  -5    0.22    0.55
  -2  15  -6    7.51    0.94
  -2  15  -6    5.89    0.81
   2 -15   6    6.44    0.75
  -2 -15  -6    6.37    0.65
  -2 -15  -6    6.46    0.73
  -2  15  -7    3.39    0.63
   2  15   7    4.77    0.54
   2 -15   7    4.75    0.60
   2  15   8    0.47    0.29
   2 -15   8    0.25    0.34
  -2  15  -9    0.42    0.30
  -2 -16   4   12.87    0.89
  -2  16   4   11.65    0.83
   2  16  -3    7.97    0.68
  -2  16   3    8.53    0.68
  -2 -16   3    8.88    0.77
   2 -16  -3    7.09    0.63
  -2  16   2    3.77    0.48
   2 -16  -2    3.63    0.51
   2 -16  -1   -0.54    0.45
  -2 -16   1   -0.09    0.48
  -2  16   1   -0.12    0.35
  -2  16   0    3.04    0.56
   2 -16   0    2.93    0.56
  -2  16   0    1.55    0.41
   2  16   0    2.27    0.38
  -2 -16   0    2.51    0.57
  -2  16  -1    6.58    0.74
   2  16   1    5.75    0.54
  -2 -16  -1    5.35    0.71
   2 -16   1    5.70    0.68
  -2  16  -1    5.13    0.51
   2  16   2    2.48    0.43
  -2 -16  -2    2.89    0.58
   2 -16   2    2.67    0.55
  -2  16  -3   -0.51    0.52
   2 -16   3    0.65    0.45
  -2 -16  -3    0.39    0.43
   2  16   3    0.36    0.33
  -2  16  -4    3.94    0.60
   2  16   4    4.11    0.45
  -2 -16  -4    4.78    0.52
   2  16   5    0.58    0.28
   2 -16   5    0.87    0.35
   3   0 -20    3.80    0.85
   3   0 -19    0.32    0.78
   3   0 -19   -0.53    0.97
   3   0 -18    9.12    1.38
   3   0 -18    9.10    1.50
   3   0 -17    0.11    1.06
   3   0 -17   -0.81    1.20
   3   0 -17   -0.60    1.03
   3   0 -17    1.33    1.39
   3   0 -16  165.46    8.74
   3   0 -16  160.57    8.44
   3   0 -16  151.03    8.70
  -3   0  16  135.47   11.65
   3   0 -16  154.77    8.73
   3   0 -16  167.14    8.94
   3   0 -15   -0.53    1.30
   3   0 -15    0.68    1.00
   3   0 -15    0.65    1.22
  -3   0  15   -0.57    3.16
   3   0 -15    0.28    1.16
   3   0 -15   -1.22    1.49
   3   0 -14  306.19   15.15
   3   0 -14  302.28   15.49
   3   0 -14  290.63   15.21
   3   0 -14  287.44   15.44
   3   0 -14  281.06   17.12
  -3   0  14  291.74   18.58
   3   0 -14  324.47   15.75
   3   0 -14  301.10   15.25
   3   0 -14  295.21   15.09
   3   0 -14  288.20   15.53
   3   0 -13    1.35    1.19
   3   0 -13   -2.10    1.94
   3   0 -13    1.45    0.79
   3   0 -13    2.31    1.08
   3   0 -13    0.50    1.21
  -3   0  13    0.48    2.87
   3   0 -13   -0.29    1.34
   3   0 -13    2.85    1.40
   3   0 -13    0.13    1.14
   3   0 -13    0.08    0.90
   3   0 -13    0.56    1.16
   3   0 -13    1.00    1.05
   3   0 -13   -0.10    0.99
   3   0 -12    7.30    2.21
   3   0 -12    8.98    1.12
   3   0 -12    7.95    1.28
   3   0 -12    7.17    1.43
   3   0 -12    8.98    1.54
   3   0 -12    9.20    1.63
   3   0 -12   10.24    1.27
   3   0 -12    8.54    1.31
   3   0 -12    8.01    1.41
   3   0 -11   -0.40    0.94
   3   0 -11   -0.42    1.00
   3   0 -11    0.73    0.61
   3   0 -11   -0.28    1.61
   3   0 -11    0.50    0.82
   3   0 -11    1.00    1.04
   3   0 -11    0.53    0.85
   3   0 -10  252.47   14.11
   3   0  -9   -0.85    1.55
   3   0  -8  686.07   33.24
   3   0  -8  638.65   32.62
   3   0  -7    1.97    1.19
   3   0  -7    0.61    1.33
   3   0  -7    0.28    0.81
   3   0  -6  600.91   30.03
   3   0  -6  587.54   30.12
   3   0  -6  610.95   29.75
   3   0  -5    1.34    0.89
   3   0  -5    0.86    0.72
   3   0  -5    0.77    0.49
   3   0  -4    6.78    1.23
   3   0  -4    7.54    1.14
   3   0  -4    5.23    0.72
   3   0  -3    0.75    0.72
   3   0  -3    0.63    0.35
   3   0  -2   17.56    1.29
   3   0  -2   16.77    1.35
   3   0  -1    0.36    0.26
   3   0  -1    0.27    0.31
   3   0   0   75.70    3.84
   3   0   0   74.75    3.86
   3   0   1    1.19    0.66
  -3   0  -2  609.46   30.46
   3   0   2  662.74   30.89
  -3   0  -3    0.50    0.95
  -3   0  -3    0.40    0.52
   3   0   3    0.10    1.17
  -3   0  -4 2942.10  123.15
   3   0   4 2958.89  123.33
  -3   0  -5    2.38    1.14
  -3   0  -5    0.57    0.47
   3   0   5    0.72    1.16
  -3   0  -6    3.15    1.57
   3   0   6    1.38    1.73
  -3   0  -6    2.42    0.54
  -3   0  -6    5.72    0.92
  -3   0  -7    1.95    1.74
   3   0   7    3.50    2.44
  -3   0  -7    2.03    0.94
  -3   0  -8  385.45   19.35
  -3   0  -8  353.99   18.44
  -3   0  -9   -0.24    1.63
  -3   0  -9   -0.12    0.88
  -3   0 -10  144.28    8.38
  -3   0 -10  119.61    7.09
  -3   0 -11    3.02    1.02
  -3   0 -11   -1.57    1.94
  -3   0 -11    0.29    0.61
  -3   0 -11    0.94    1.03
  -3   0 -11    0.48    0.77
  -3   0 -12   -1.06    2.25
  -3   0 -12    0.41    1.01
  -3   0 -12    1.61    1.21
  -3   0 -12    0.80    0.73
  -3   0 -12    1.31    1.10
  -3   0 -12    1.15    0.96
  -3   0 -12    2.13    1.22
  -3   0 -12    3.88    1.41
  -3   0 -13    0.74    1.12
  -3   0 -13    3.09    2.21
  -3   0 -13    1.00    1.10
  -3   0 -13   -0.26    0.73
   3   0  13    2.50    3.14
  -3   0 -13    1.53    1.19
  -3   0 -13    0.56    0.99
  -3   0 -13    0.98    1.30
  -3   0 -14    5.99    1.35
  -3   0 -14    2.45    2.26
  -3   0 -14    5.73    1.58
   3   0  14    0.54    3.26
  -3   0 -14    3.27    0.86
  -3   0 -14    3.72    1.35
  -3   0 -14    5.17    1.22
  -3   0 -14    3.80    1.50
  -3   0 -15    2.08    1.97
  -3   0 -15   -0.13    1.17
  -3   0 -15   -0.46    1.54
  -3   0 -15   -0.13    1.13
  -3   0 -15    0.09    0.71
   3   0  15    1.66    3.18
  -3   0 -15   -0.12    1.01
  -3   0 -15    1.32    1.28
  -3   0 -16   85.50    5.26
  -3   0 -16   87.02    5.12
  -3   0 -16   81.28    6.73
  -3   0 -16   82.97    5.09
  -3   0 -16   80.75    5.21
   3   0  16   82.90    7.64
  -3   0 -17    0.75    1.22
  -3   0 -17   -2.18    1.35
  -3   0 -17    0.51    1.18
  -3   0 -17    1.12    1.06
  -3   0 -17    0.45    1.04
  -3   0 -17   -0.41    0.95
  -3   0 -18   -0.11    1.16
  -3   0 -18    0.91    0.96
  -3   0 -18   -0.12    1.25
  -3   0 -18    0.73    1.11
  -3   0 -19    1.43    0.93
  -3   0 -19   -0.86    1.00
  -3   0 -19   -0.63    0.84
  -3   0 -20   12.37    1.11
  -3   0 -20   12.86    1.10
  -3   0 -20   12.49    1.23
   3  -1 -20   11.65    1.13
   3   1 -20   11.47    1.00
   3   1 -20    9.73    1.14
   3  -1 -20   11.09    1.11
   3   1 -20   12.47    1.16
   3   1 -19    1.21    0.89
   3   1 -19    1.49    1.03
   3   1 -19    0.69    0.98
   3  -1 -19    1.85    0.96
   3  -1 -18    1.51    0.90
   3   1 -18    0.19    1.02
   3   1 -18    0.78    1.19
   3  -1 -18    0.76    1.20
   3  -1 -18    3.17    1.32
   3   1 -18    2.08    1.24
   3  -1 -18    1.80    1.04
   3  -1 -17    0.20    1.01
   3   1 -17    1.37    1.04
   3  -1 -17    2.22    1.21
   3   1 -17    1.49    1.14
   3   1 -17    0.79    1.40
   3  -1 -17    3.03    1.38
   3   1 -17    0.64    1.36
   3  -1 -17    0.96    1.01
   3   1 -17    1.78    1.03
   3  -1 -17    2.07    1.34
   3   1 -16   49.88    3.29
   3   1 -16   54.76    3.56
   3  -1 -16   49.49    3.49
   3  -1 -16   48.89    3.37
  -3  -1  16   38.73    6.13
   3  -1 -16   52.69    3.68
   3   1 -16   45.50    3.45
   3  -1 -16   51.18    3.61
   3  -1 -16   48.15    3.39
   3  -1 -16   50.97    3.54
   3   1 -16   47.26    3.61
   3  -1 -15    3.85    2.13
   3  -1 -15    1.97    1.24
   3  -1 -15    2.94    1.35
   3   1 -15    2.08    1.32
   3   1 -15    0.54    1.37
   3   1 -15    3.20    1.17
  -3   1  15    2.10    2.97
  -3  -1  15    2.37    3.24
   3  -1 -15    1.05    1.15
   3  -1 -15    2.24    1.45
   3  -1 -15    1.51    1.52
   3   1 -15    2.28    1.51
   3   1 -15    0.78    1.04
   3  -1 -15    0.14    1.16
   3  -1 -14   60.10    4.10
   3  -1 -14   63.33    3.78
   3  -1 -14   44.82    5.10
   3   1 -14   69.66    4.24
   3   1 -14   60.38    3.63
   3   1 -14   58.79    3.87
   3   1 -14   63.05    4.08
   3  -1 -14   63.62    4.05
  -3   1  14   59.06    6.49
  -3  -1  14   58.54    6.86
   3  -1 -14   60.77    4.13
   3  -1 -14   58.65    3.84
   3  -1 -14   61.16    4.27
   3   1 -14   68.76    4.37
   3  -1 -14   69.61    4.35
   3   1 -14   55.87    3.77
   3   1 -14   62.63    4.03
   3   1 -13   94.98    7.28
   3   1 -13  101.25    5.68
   3   1 -13   85.73    5.70
   3  -1 -13  100.50    7.31
   3  -1 -13  102.42    5.54
   3   1 -13   92.29    5.90
   3   1 -13  100.91    5.89
   3  -1 -13  101.33    5.86
   3  -1 -13  105.63    5.81
   3   1 -13  100.57    5.43
   3  -1 -13   97.16    5.94
   3  -1 -13  106.77    6.07
   3  -1 -13   89.33    5.43
   3   1 -13  100.53    5.59
   3   1 -13  105.36    6.02
   3  -1 -13   95.64    5.60
   3  -1 -13  100.92    5.90
   3   1 -13   99.19    5.76
  -3   1  13  102.85    8.28
   3  -1 -12  110.15    5.60
   3   1 -12  104.89    5.63
   3  -1 -12   98.14    5.27
   3   1 -12   98.90    5.65
   3  -1 -12   88.26    5.50
   3  -1 -12   86.33    6.67
   3   1 -12   92.24    6.83
   3   1 -12   89.79    5.43
   3   1 -12   98.29    5.41
   3   1 -12  103.86    5.74
   3  -1 -12   93.21    5.57
   3  -1 -12   91.26    5.13
   3  -1 -12   92.89    5.24
   3  -1 -12   91.36    5.32
   3   1 -12  101.29    5.53
   3   1 -12   92.21    5.23
   3   1 -12   87.23    5.15
   3   1 -12   94.72    5.31
   3  -1 -12   98.71    5.66
  -3   1  12   73.37    7.31
   3  -1 -12   89.93    5.31
   3   1 -11   61.15    3.74
   3  -1 -11   52.17    3.55
   3   1 -11   50.84    4.58
   3   1 -11   60.05    3.60
   3  -1 -11   55.75    3.36
   3   1 -11   60.65    3.65
   3  -1 -11   55.32    4.69
   3   1 -11   62.07    3.51
  -3   1  11   53.53    5.15
   3   1 -11   55.21    3.40
   3  -1 -11   52.10    3.42
   3   1 -11   56.92    3.56
   3  -1 -11   55.66    3.35
   3  -1 -11   56.24    3.73
   3   1 -10  153.94    8.73
   3  -1 -10  133.76    8.56
   3   1 -10  133.29    7.91
   3   1  -9  277.50   15.60
   3  -1  -9  290.91   15.70
   3   1  -9  295.07   15.11
   3  -1  -8  124.00    6.99
   3   1  -8  112.28    6.85
   3   1  -8  105.25    6.33
   3  -1  -7   35.62    3.06
   3   1  -7   45.12    3.03
   3   1  -7   37.65    3.21
   3  -1  -7   44.99    3.34
   3   1  -7   40.63    2.77
   3   1  -6    0.84    0.89
   3  -1  -6    0.64    1.15
   3   1  -6    0.25    1.03
   3  -1  -6    0.96    0.94
   3   1  -6    1.18    0.70
   3   1  -5  156.51    8.81
   3  -1  -5  164.65    8.82
   3   1  -5  171.33    8.75
   3  -1  -5  169.91    8.87
   3   1  -5  166.42    8.58
   3   1  -4    3.14    0.82
   3  -1  -4    2.68    0.91
   3   1  -4    1.86    0.54
   3  -1  -3 6107.29  293.93
   3   1  -3 6005.60  293.95
   3   1  -2  772.06   36.80
   3  -1  -2  785.68   36.71
   3   1  -2  745.23   36.66
   3   1  -2  718.38   36.60
   3   1  -2  755.80   36.83
   3  -1  -1  251.15   12.12
  -3  -1   1  237.99   12.11
   3   1  -1  255.34   12.37
   3   1  -1  234.38   12.28
   3   1  -1  263.63   12.31
   3   1   0  631.47   30.07
  -3  -1   0  623.51   30.07
   3  -1   0  574.02   29.91
  -3  -1   0  649.70   29.99
  -3   1   0  617.08   29.88
  -3   1  -1  645.36   34.56
   3  -1   1  733.84   34.75
  -3  -1  -1  709.14   34.70
  -3   1  -1  727.77   34.61
  -3   1  -2  204.43   10.26
  -3  -1  -2  204.57   10.30
   3   1   2  196.25   10.58
  -3  -1  -2  208.89   10.29
  -3   1  -3 1519.96   73.04
   3   1   3 1558.93   73.43
  -3  -1  -3 1446.80   72.81
  -3  -1  -3 1525.14   72.96
  -3   1  -4 4018.93  175.74
  -3  -1  -4 3376.79  175.23
   3   1   4 3616.79  176.09
  -3  -1  -4 3811.61  175.51
  -3   1  -5  134.79    6.35
  -3  -1  -5  127.17    5.91
  -3   1  -5  126.68    6.07
  -3  -1  -5  133.85    5.99
  -3   1  -6    9.64    1.61
  -3  -1  -6    8.24    1.02
  -3   1  -6    9.79    1.27
  -3  -1  -6    7.49    1.11
  -3   1  -7   62.12    4.56
  -3   1  -7   63.48    4.14
  -3  -1  -7   69.41    4.06
  -3   1  -8 1134.78   53.80
  -3   1  -8 1053.25   53.26
  -3   1  -8 1110.85   53.01
  -3  -1  -8 1029.70   53.04
  -3   1  -9   93.08    6.21
  -3  -1  -9   93.64    4.93
   3   1   9   87.73    6.73
  -3  -1  -9   90.75    5.41
  -3   1  -9   89.08    5.30
  -3   1 -10  247.52   13.54
  -3   1 -10  225.17   12.37
   3   1  10  210.99   13.78
  -3  -1 -10  248.99   12.02
   3  -1  10  220.59   14.04
  -3   1 -11   23.96    1.97
  -3  -1 -11   23.14    2.02
  -3   1 -11   23.15    1.99
  -3   1 -11   19.77    3.00
  -3  -1 -11   20.72    1.78
  -3   1 -11   19.37    2.00
  -3   1 -11   18.83    1.81
  -3  -1 -11   24.02    2.22
  -3  -1 -11   21.92    1.70
  -3   1 -11   22.57    2.06
   3   1  11   21.72    3.79
  -3  -1 -11   24.34    1.95
  -3   1 -12    8.52    1.48
  -3  -1 -12   11.23    1.48
  -3   1 -12   13.29    2.56
  -3  -1 -12   12.76    1.61
  -3   1 -12   10.28    1.56
  -3   1 -12    9.93    1.13
   3   1  12    8.14    3.17
  -3  -1 -12   10.69    1.16
  -3   1 -12   12.61    1.59
  -3   1 -12   10.09    1.60
  -3  -1 -12   11.30    1.71
  -3  -1 -12   10.42    1.36
  -3   1 -12   12.16    1.47
  -3  -1 -12   11.25    1.41
  -3   1 -13   30.51    3.73
  -3   1 -13   32.40    2.82
  -3  -1 -13   28.73    2.50
  -3   1 -13   29.02    2.47
  -3  -1 -13   31.19    2.36
  -3   1 -13   30.64    2.45
  -3  -1 -13   31.36    2.16
  -3   1 -13   29.36    2.07
   3   1  13   27.70    4.40
  -3   1 -13   28.99    2.32
  -3   1 -13   24.50    2.49
  -3  -1 -13   27.15    2.69
  -3  -1 -13   29.49    2.32
  -3   1 -14   12.83    1.79
  -3  -1 -14   15.82    1.87
  -3  -1 -14   12.74    1.94
  -3   1 -14   14.55    2.04
  -3   1 -14   10.15    1.68
  -3   1 -14    9.49    2.67
  -3   1 -14   11.43    1.27
   3  -1  14   17.22    4.78
   3   1  14    7.93    3.51
  -3  -1 -14    8.66    1.21
  -3   1 -14   13.22    1.83
  -3  -1 -14   10.76    1.64
  -3  -1 -14   11.34    1.47
  -3  -1 -14   11.02    1.82
  -3   1 -14   12.98    1.61
  -3   1 -15   63.65    5.85
  -3  -1 -15   68.44    4.53
  -3  -1 -15   70.06    4.40
  -3   1 -15   69.20    4.41
  -3   1 -15   67.48    4.58
  -3   1 -15   67.03    4.33
  -3  -1 -15   69.02    4.43
   3  -1  15   58.31    7.00
   3   1  15   67.55    6.63
  -3   1 -15   63.03    4.39
  -3  -1 -15   66.02    4.57
  -3  -1 -15   72.01    4.24
  -3   1 -16    1.58    1.22
  -3  -1 -16    1.67    1.34
  -3   1 -16    1.61    1.47
  -3   1 -16    2.74    1.23
  -3  -1 -16    0.90    1.19
  -3   1 -16    1.56    1.86
  -3  -1 -16    0.51    1.16
  -3  -1 -16    0.73    1.42
  -3   1 -16    1.33    1.35
  -3  -1 -16    1.70    0.95
   3  -1  16    0.58    3.19
   3   1  16    4.74    2.77
  -3   1 -17    9.09    1.53
  -3  -1 -17   11.34    1.64
  -3  -1 -17    7.35    1.43
  -3  -1 -17    6.96    1.47
  -3  -1 -17    7.47    1.42
  -3   1 -17    8.91    1.43
  -3   1 -17    6.88    1.55
  -3   1 -17   10.24    1.40
  -3   1 -18    4.98    1.15
  -3  -1 -18    5.72    1.38
  -3  -1 -18    5.00    1.23
  -3  -1 -18    5.21    1.09
  -3  -1 -18    3.57    1.17
  -3  -1 -18    4.51    1.13
  -3   1 -18    4.85    1.29
  -3   1 -18    4.52    1.09
  -3   1 -18    2.98    0.99
  -3   1 -19    6.09    1.10
  -3  -1 -19    7.12    1.09
  -3  -1 -19    4.19    0.87
  -3  -1 -19    8.10    1.35
  -3   1 -19    6.95    1.07
  -3  -1 -19    6.31    1.11
  -3   1 -20   10.41    1.07
  -3  -1 -20    9.25    1.04
  -3  -1 -20   11.00    1.16
  -3   1 -20   10.20    0.89
   3  -2 -20   10.84    1.10
   3   2 -20   12.25    1.03
   3  -2 -20   10.52    1.02
   3   2 -20   12.35    1.08
   3  -2 -20   10.50    1.14
   3   2 -19    0.87    0.89
   3  -2 -19    1.31    1.02
   3   2 -19    1.28    0.95
   3   2 -19    1.60    1.06
   3  -2 -19    0.84    0.94
   3  -2 -18    0.19    1.03
   3   2 -18    1.29    0.90
   3   2 -18    0.29    1.03
   3  -2 -18    2.33    1.21
   3  -2 -18    0.51    1.00
   3  -2 -18   -0.29    1.01
   3   2 -18    1.67    1.12
   3   2 -17    1.46    1.07
   3   2 -17   -0.23    1.17
   3  -2 -17   -0.35    1.17
   3  -2 -17    0.70    1.09
   3  -2 -17   -0.52    1.27
   3  -2 -17    0.98    1.27
   3   2 -17    0.37    1.28
   3  -2 -16    1.03    1.33
   3   2 -16    0.78    1.38
   3  -2 -16    0.92    1.15
   3  -2 -16   -1.11    1.99
   3   2 -16    0.74    1.21
   3  -2 -16    2.46    1.18
   3  -2 -16    0.69    1.39
   3  -2 -16   -0.13    1.21
   3   2 -16    1.50    1.43
   3  -2 -16    2.02    1.48
   3  -2 -15    2.30    2.07
   3  -2 -15    1.62    1.33
   3   2 -15    1.38    1.31
   3  -2 -15    2.13    1.11
   3   2 -15    0.34    1.16
   3  -2 -15    0.10    0.82
   3   2 -15    0.85    1.41
   3  -2 -15    0.13    1.05
   3  -2 -15   -0.75    1.53
   3  -2 -15    1.46    1.31
   3  -2 -15   -0.28    1.15
  -3  -2  15    0.60    3.26
   3   2 -14   11.04    1.87
   3  -2 -14   15.80    1.76
   3   2 -14   11.91    1.75
   3  -2 -14   12.06    1.41
   3  -2 -14   10.19    2.66
   3   2 -14   12.14    1.63
   3  -2 -14   11.85    1.86
   3  -2 -14   11.98    2.06
   3   2 -14   11.06    1.87
   3  -2 -14   10.65    1.57
   3   2 -14    9.87    1.55
   3  -2 -14   13.48    2.05
   3  -2 -14   11.78    1.71
  -3   2  14    9.10    3.25
   3   2 -14   10.99    1.53
   3  -2 -13  142.46    7.86
   3  -2 -13  133.74    9.33
   3   2 -13  145.57    7.91
   3  -2 -13  129.71    7.52
   3   2 -13  131.64    7.49
   3   2 -13  149.90    7.99
   3   2 -13  137.67    7.68
   3   2 -13  135.86    7.73
   3  -2 -13  139.47    8.01
   3  -2 -13  132.92    7.62
   3   2 -13  155.47    7.57
   3  -2 -13  133.45    7.47
   3   2 -13  154.42    7.94
   3   2 -13  139.31    7.77
   3   2 -13  144.79    7.58
   3  -2 -13  134.70    7.74
   3  -2 -13  139.58    7.85
  -3   2  13  120.61    9.66
   3  -2 -13  144.39    7.67
   3   2 -13  145.79    7.70
   3   2 -12   52.98    3.70
   3   2 -12   58.50    3.85
   3   2 -12   58.40    3.71
   3  -2 -12   62.36    3.89
   3  -2 -12   71.25    5.38
   3   2 -12   57.37    3.51
   3   2 -12   59.42    3.90
   3  -2 -12   56.20    3.53
   3   2 -12   58.97    3.85
   3   2 -12   57.69    3.84
   3   2 -12   59.00    3.76
   3  -2 -12   58.74    3.63
   3   2 -12   59.27    3.53
   3   2 -12   55.92    3.55
   3  -2 -12   61.81    4.00
   3  -2 -12   56.46    3.44
   3  -2 -12   60.73    3.58
   3  -2 -12   60.82    3.79
  -3   2  12   53.98    5.56
   3  -2 -12   53.31    3.59
   3   2 -12   54.23    3.63
   3  -2 -12   58.11    3.53
   3   2 -11  216.26   11.06
   3   2 -11  214.25   11.11
   3  -2 -11  208.21   10.79
   3   2 -11  199.35   10.75
   3   2 -11  221.93   10.96
   3   2 -11  208.60   10.96
   3  -2 -11  216.75   11.04
   3   2 -11  190.94   12.08
   3  -2 -11  201.66   12.27
   3   2 -11  223.36   11.00
   3   2 -11  211.49   11.71
   3   2 -11  213.57   10.77
   3   2 -11  217.81   11.06
   3  -2 -11  201.91   10.74
   3  -2 -11  194.22   10.82
   3   2 -11  212.95   10.82
   3  -2 -11  213.28   11.15
   3   2 -11  210.89   11.01
   3  -2 -11  199.01   10.67
  -3   2  11  182.09   12.55
   3  -2 -11  211.88   10.91
   3   2 -11  214.00   10.92
   3  -2 -11  214.22   10.80
   3  -2 -10  245.09   13.53
   3   2 -10  229.06   13.35
  -3   2  10  210.68   13.71
   3   2 -10  256.26   12.98
   3   2  -9    1.91    1.66
   3  -2  -9    5.59    1.81
  -3   2   9    3.43    2.01
   3   2  -9    3.59    1.07
   3   2  -8  102.45    6.60
   3  -2  -8  122.62    6.83
  -3  -2   8  103.83    5.82
  -3   2   8   93.81    6.87
   3   2  -8  114.92    6.29
   3  -2  -7  146.51    7.64
   3   2  -7  122.56    7.44
   3   2  -7  141.61    7.21
  -3  -2   7  141.23    6.92
  -3   2   7  115.09    7.57
  -3  -2   7  115.17    6.52
   3   2  -7  143.60    7.20
   3  -2  -6    8.07    1.44
   3   2  -6   11.31    1.61
  -3   2   6    7.83    0.67
   3  -2  -6   11.95    1.68
   3   2  -6    9.29    1.23
  -3  -2   6    8.17    0.86
   3   2  -6    8.24    1.12
   3   2  -5  160.24    8.02
   3   2  -5  161.78    8.30
   3  -2  -5  174.59    8.61
  -3  -2   5  148.07    8.02
   3   2  -5  154.63    8.30
   3  -2  -4  368.96   18.31
   3   2  -4  358.81   18.02
   3   2  -4  368.45   18.17
  -3  -2   4  362.68   18.01
   3  -2  -3  333.70   15.99
   3   2  -3  333.85   15.94
   3   2  -3  319.04   15.90
  -3   2   3  289.84   15.87
   3   2  -3  321.72   16.14
  -3  -2   3  315.63   15.85
   3   2  -3  328.66   15.96
   3   2  -2  617.60   29.30
   3   2  -2  590.77   29.33
   3  -2  -2  599.27   29.40
   3  -2  -2  612.18   29.23
   3   2  -2  634.44   29.56
  -3  -2   2  583.91   29.28
  -3   2   2  555.35   29.06
   3   2  -2  619.24   29.34
   3   2  -2  628.16   29.29
   3   2  -1   34.04    2.16
   3  -2  -1   34.12    1.88
   3  -2  -1   32.68    2.12
   3   2  -1   33.73    2.22
  -3  -2   1   35.72    2.17
   3   2  -1   33.96    2.27
  -3   2   1   35.38    1.84
   3   2  -1   40.20    2.10
   3  -2   0  205.52   10.41
   3   2   0  211.02   10.52
  -3   2   0  208.03   10.28
  -3   2  -1    2.25    0.31
  -3  -2  -1    2.98    0.88
   3   2   1    2.71    0.76
  -3   2  -1    3.03    0.51
  -3   2  -2  839.71   40.97
   3   2   2  842.72   41.19
  -3   2  -2  827.04   41.07
  -3  -2  -2  844.54   41.14
  -3  -2  -2  847.15   41.17
  -3   2  -3   18.85    1.34
  -3  -2  -3   16.25    1.34
  -3   2  -3   15.29    1.30
  -3  -2  -3   14.01    1.37
   3   2   3   15.76    1.33
  -3  -2  -4   10.36    1.35
  -3  -2  -4   11.53    1.23
  -3  -2  -4   11.80    1.25
  -3   2  -5  176.89    8.94
  -3  -2  -5  176.12    8.85
  -3  -2  -5  152.67    8.47
  -3  -2  -5  173.96    8.82
  -3  -2  -6    5.33    2.08
  -3   2  -6    6.18    1.70
  -3  -2  -6    3.45    1.09
   3   2   6    4.50    2.39
  -3  -2  -6    3.04    1.13
  -3   2  -6    4.85    1.10
  -3   2  -7   29.61    2.72
  -3  -2  -7   31.84    3.21
  -3  -2  -7   31.94    2.25
  -3  -2  -7   28.46    1.80
   3   2   7   29.51    3.63
  -3  -2  -7   22.83    2.17
  -3   2  -7   27.71    2.36
  -3  -2  -8   33.44    3.74
   3   2   8   30.41    4.03
  -3  -2  -8   43.49    2.65
  -3   2  -8   45.17    3.40
  -3   2  -9  199.80   10.84
  -3  -2  -9  167.59   10.97
  -3  -2  -9  191.89    9.53
   3   2   9  162.45   11.15
  -3   2  -9  180.11   10.34
  -3   2  -9  191.40    9.95
  -3  -2 -10   18.83    2.98
  -3   2 -10   22.03    2.80
  -3   2 -10   21.69    2.35
   3   2  10   19.54    3.28
  -3  -2 -10   18.99    1.56
  -3   2 -11   62.22    3.77
  -3   2 -11   70.07    3.89
  -3  -2 -11   57.05    3.78
  -3   2 -11   65.54    5.09
  -3  -2 -11   65.20    5.49
  -3  -2 -11   54.32    3.82
  -3   2 -11   56.75    3.83
  -3   2 -11   56.90    3.68
  -3  -2 -11   60.02    3.67
  -3  -2 -11   65.67    4.08
  -3   2 -11   56.43    3.90
  -3  -2 -11   62.75    3.61
   3   2  11   60.97    5.53
   3  -2  11   63.76    6.26
  -3  -2 -11   63.68    3.79
  -3  -2 -12   13.38    2.89
  -3   2 -12   11.73    1.52
  -3  -2 -12   12.46    1.62
  -3   2 -12   10.28    1.53
  -3   2 -12   10.54    1.75
  -3   2 -12   14.66    1.63
  -3   2 -12   11.89    2.45
  -3  -2 -12   13.35    1.72
  -3  -2 -12   14.16    1.84
  -3   2 -12   13.59    1.50
  -3   2 -12   13.45    1.64
  -3  -2 -12   14.51    1.47
  -3  -2 -12   10.67    1.46
   3  -2  12   13.73    3.81
  -3   2 -12    9.26    1.65
   3   2  12   12.53    3.14
  -3  -2 -12   10.93    1.35
  -3  -2 -12   13.61    1.58
  -3   2 -13   17.90    2.10
  -3   2 -13   15.54    1.75
  -3   2 -13   20.26    1.87
  -3  -2 -13   16.41    1.88
  -3   2 -13   15.59    1.84
  -3   2 -13   13.71    2.89
  -3  -2 -13   18.55    3.14
  -3  -2 -13   15.74    1.76
  -3  -2 -13   13.62    1.47
   3  -2  13   12.14    4.02
  -3   2 -13   15.21    1.40
   3   2  13   14.67    3.46
  -3  -2 -13   13.42    1.58
  -3  -2 -13   15.03    1.62
  -3   2 -13   21.46    2.06
  -3  -2 -13   18.44    2.15
  -3   2 -14   82.27    4.51
  -3   2 -14   68.35    4.49
  -3  -2 -14   72.07    4.65
  -3   2 -14   62.69    5.85
  -3   2 -14   76.28    4.85
  -3  -2 -14   77.52    4.71
  -3  -2 -14   61.79    6.14
  -3  -2 -14   74.58    4.53
  -3   2 -14   73.11    4.58
   3   2  14   54.15    6.13
  -3   2 -14   72.90    4.63
  -3  -2 -14   70.27    4.83
  -3  -2 -14   68.45    4.36
  -3   2 -15   41.79    4.72
  -3   2 -15   52.07    3.82
  -3  -2 -15   51.35    3.68
  -3   2 -15   51.72    3.56
  -3   2 -15   53.18    3.45
  -3   2 -15   53.38    3.57
  -3  -2 -15   55.03    3.71
  -3  -2 -15   48.70    5.13
  -3  -2 -15   53.82    3.77
  -3  -2 -15   49.62    3.38
  -3  -2 -15   53.37    3.89
  -3   2 -15   58.62    3.73
   3   2  15   44.92    5.17
  -3  -2 -16   26.76    2.17
  -3   2 -16   30.31    2.51
  -3   2 -16   29.85    2.73
  -3  -2 -16   34.61    2.82
  -3  -2 -16   27.34    2.49
  -3  -2 -16   25.03    2.48
  -3   2 -16   29.38    2.45
  -3  -2 -16   30.84    2.54
  -3  -2 -16   28.77    3.95
  -3   2 -16   29.59    2.69
  -3   2 -16   27.36    2.47
  -3  -2 -17    0.27    1.23
  -3   2 -17    2.15    1.39
  -3   2 -17    2.51    1.13
  -3  -2 -17    2.20    1.24
  -3   2 -17    4.22    1.19
  -3  -2 -17   -0.22    1.10
  -3  -2 -17    0.89    1.19
  -3   2 -17    1.67    1.34
  -3   2 -17   -0.55    1.12
  -3   2 -18    0.11    1.19
  -3  -2 -18    2.35    1.18
  -3   2 -18    0.35    0.92
  -3  -2 -18    1.10    1.10
  -3  -2 -18    0.90    0.94
  -3  -2 -18    0.38    1.00
  -3   2 -18   -1.06    1.12
  -3  -2 -18    0.44    0.95
  -3   2 -18    0.43    0.91
  -3  -2 -19   -0.54    0.95
  -3   2 -19   -0.65    0.72
  -3   2 -19    0.60    0.95
  -3  -2 -19   -0.59    0.86
  -3   2 -19    0.73    0.94
  -3  -2 -19   -0.56    0.67
  -3  -2 -20   12.68    1.15
  -3   2 -20   14.83    1.21
  -3  -2 -20   11.47    1.17
  -3   2 -20   11.94    1.15
   3  -3 -20   36.28    2.42
   3   3 -20   43.50    2.43
   3   3 -20   42.19    2.38
   3  -3 -20   39.92    2.41
   3   3 -19   -1.53    0.91
   3  -3 -19   -0.08    0.92
   3   3 -19   -0.14    0.88
   3  -3 -19    1.32    0.84
   3   3 -19    0.70    0.85
   3   3 -19    0.19    0.71
   3   3 -18   -1.01    1.15
   3  -3 -18    1.07    1.02
   3  -3 -18    2.23    1.07
   3   3 -18   -0.86    1.10
   3  -3 -18    1.19    0.90
   3   3 -18    0.52    0.90
   3  -3 -18    0.09    0.94
   3   3 -18   -1.13    1.04
   3  -3 -17    9.50    1.42
   3  -3 -17    5.36    1.41
   3  -3 -17    4.83    1.17
   3   3 -17    7.24    1.46
   3   3 -17    5.23    1.49
   3  -3 -17    8.23    1.62
   3   3 -17    8.42    1.34
   3   3 -17    8.31    1.51
   3  -3 -17    7.24    1.42
   3  -3 -16    2.00    1.06
   3   3 -16    1.10    1.40
   3  -3 -16    4.24    1.39
   3  -3 -16    4.16    1.25
   3   3 -16    1.97    1.29
   3  -3 -16    2.70    1.44
   3   3 -16    3.36    1.28
   3   3 -16    3.87    1.41
   3  -3 -16    2.68    1.33
   3   3 -16    4.23    1.10
   3   3 -15    8.57    1.39
   3   3 -15   12.11    1.92
   3   3 -15    8.19    1.50
   3  -3 -15   12.07    1.88
   3  -3 -15   13.53    2.72
   3  -3 -15    5.25    1.58
   3  -3 -15    8.13    1.55
   3  -3 -15   12.20    1.99
   3   3 -15   10.13    1.86
   3   3 -15    7.90    1.74
   3  -3 -15    8.64    1.49
  -3  -3  15    2.34    3.45
   3   3 -15   10.73    1.49
   3   3 -14    9.82    1.79
   3   3 -14    5.52    1.58
   3   3 -14   12.56    1.55
   3  -3 -14    7.28    1.46
   3  -3 -14    9.71    1.79
   3  -3 -14    7.89    1.64
   3   3 -14   10.74    1.90
   3  -3 -14   13.35    2.06
   3   3 -14    9.24    1.47
   3   3 -14    8.89    1.78
   3  -3 -14    6.00    2.50
   3  -3 -14    8.17    1.29
   3   3 -14    9.21    1.57
   3  -3 -14    9.05    1.79
   3   3 -14   10.64    1.54
   3  -3 -14    8.09    1.43
   3   3 -13    6.13    1.46
   3  -3 -13    4.83    1.23
   3   3 -13    8.13    1.34
   3   3 -13    3.70    1.50
   3  -3 -13    7.11    1.47
   3  -3 -13    7.39    1.36
   3  -3 -13    5.86    1.60
   3   3 -13    4.05    1.51
   3   3 -13    3.85    1.42
   3  -3 -13    6.60    1.17
   3  -3 -13    6.13    2.34
   3   3 -13    5.78    1.53
   3   3 -13    5.16    1.45
   3   3 -13    5.90    1.21
   3  -3 -13    5.45    1.52
   3  -3 -13    6.15    1.11
   3   3 -13    6.66    1.33
   3  -3 -13    6.45    1.22
   3  -3 -12    0.75    1.22
   3   3 -12    1.63    1.29
   3  -3 -12    4.36    2.18
   3   3 -12    2.27    1.05
   3  -3 -12    0.93    0.81
   3   3 -12    3.45    1.24
   3   3 -12    0.64    1.15
   3  -3 -12    0.48    0.91
   3   3 -12    3.51    1.34
   3   3 -12    1.26    1.03
   3  -3 -12    0.79    0.93
   3  -3 -12    2.48    1.07
   3   3 -12    0.33    0.88
   3  -3 -12    2.33    1.42
   3   3 -12    2.69    1.18
   3   3 -12    3.18    1.24
   3   3 -12    0.49    1.27
  -3   3  12   -0.36    2.28
   3  -3 -12    1.31    0.96
   3   3 -12    0.88    1.12
   3  -3 -12    0.57    0.84
   3   3 -11    6.24    1.31
   3  -3 -11    9.33    1.51
   3   3 -11    6.19    1.32
   3  -3 -11    7.87    2.16
   3   3 -11    5.52    1.40
   3   3 -11    8.23    1.43
   3   3 -11    7.81    1.21
   3  -3 -11    9.27    1.17
   3   3 -11    5.96    1.21
   3  -3 -11    8.63    1.58
   3   3 -11    6.26    1.61
   3   3 -11    6.26    1.29
   3   3 -11    6.96    1.20
   3   3 -11    5.31    1.43
   3  -3 -11    7.46    1.20
   3  -3 -11    7.10    1.44
   3   3 -11    6.66    1.32
   3  -3 -11    6.99    1.12
  -3   3  11    7.23    2.61
   3   3 -11    8.84    1.31
   3  -3 -11    6.29    0.95
   3  -3 -11    9.51    1.30
   3  -3 -11    7.53    1.09
   3   3 -10  117.77    6.83
   3  -3 -10  135.72    8.25
   3   3 -10  135.79    7.04
   3   3 -10  128.18    7.01
   3   3 -10  140.31    6.96
   3  -3 -10  119.20    6.69
   3  -3 -10  122.00    6.96
  -3   3  10  109.71    8.25
   3   3 -10  127.61    7.62
   3   3 -10  124.74    6.94
   3   3 -10  129.20    6.92
   3   3 -10  133.44    7.03
   3  -3 -10  126.48    7.09
   3  -3 -10  129.31    7.14
   3  -3 -10  118.25    6.68
   3  -3  -9    7.47    2.04
  -3   3   9   11.50    2.62
   3   3  -9   11.09    1.64
   3  -3  -8  246.48   12.52
   3   3  -8  224.55   11.21
  -3  -3   8  210.00   11.59
  -3   3   8  216.97   12.55
   3   3  -8  225.66   12.05
   3  -3  -7   92.86    5.86
  -3   3   7   93.82    6.11
   3   3  -7   93.44    4.85
  -3  -3   7   89.11    5.30
   3   3  -7   90.99    5.49
   3   3  -6  693.03   36.36
   3  -3  -6  785.22   37.03
   3   3  -6  789.17   36.58
  -3   3   6  752.68   37.09
  -3  -3   6  730.13   36.65
   3   3  -6  729.64   36.77
   3  -3  -5  170.08    9.53
   3   3  -5  180.92    9.24
   3  -3  -5  174.91    9.58
   3   3  -5  182.61    9.23
  -3   3   5  183.16    9.65
  -3  -3   5  174.16    9.43
   3   3  -5  179.86    9.45
   3  -3  -4   54.81    3.27
   3   3  -4   47.80    3.04
   3   3  -4   50.70    2.96
   3  -3  -4   52.31    3.26
  -3  -3   4   52.99    3.27
  -3   3   4   47.21    3.11
   3   3  -4   51.77    3.16
   3  -3  -3   45.79    2.84
   3   3  -3   48.35    2.69
   3  -3  -3   45.19    2.88
  -3   3   3   44.01    2.53
  -3  -3   3   50.88    3.06
   3   3  -3   45.38    2.86
   3  -3  -2   28.76    1.80
   3  -3  -2   28.77    1.88
   3   3  -2   32.09    1.76
  -3  -3   2   28.48    2.08
  -3   3   2   24.65    1.43
   3   3  -2   24.70    1.83
   3   3  -2   27.51    1.85
   3  -3  -1  753.67   35.96
   3   3  -1  715.07   36.19
  -3   3   1  711.88   35.77
   3   3  -1  766.74   36.04
   3  -3   0   10.87    0.89
  -3  -3   0    9.31    1.34
   3   3   0   10.37    0.97
  -3   3   0    9.46    0.80
   3  -3   1  370.89   18.42
  -3  -3  -1  384.77   18.88
   3   3   2 1568.76   78.07
  -3  -3  -2 1646.78   78.15
  -3   3  -2 1567.84   77.68
  -3   3  -2 1644.41   77.92
   3   3   3  256.06   12.86
  -3   3  -3  252.49   12.64
  -3  -3  -3  246.88   12.90
   3   3   3  260.10   12.98
  -3   3  -3  241.75   12.74
  -3   3  -4  154.04    8.28
   3   3   4  166.93    8.41
   3   3   4  164.95    8.71
  -3  -3  -4  155.58    8.38
  -3  -3  -4  156.35    8.56
  -3   3  -4  153.72    8.35
  -3   3  -5   63.57    3.88
  -3  -3  -5   60.73    3.76
  -3  -3  -5   65.72    4.06
   3   3   5   64.44    4.38
  -3   3  -6   34.94    2.72
  -3  -3  -6   28.70    3.28
  -3  -3  -6   30.54    1.93
  -3   3  -6   32.91    1.94
  -3  -3  -6   32.20    2.54
   3   3   6   28.75    3.18
  -3   3  -7  107.68    6.53
  -3  -3  -7   96.09    7.03
  -3  -3  -7  111.88    6.32
   3   3   7   98.32    7.05
  -3  -3  -7  112.10    5.74
  -3   3  -7  116.28    6.48
  -3  -3  -8   90.04    6.33
  -3   3  -8   89.74    5.71
  -3  -3  -8   90.96    4.74
   3   3   8   75.16    6.19
  -3   3  -8   82.22    5.45
  -3   3  -9    6.17    1.83
  -3  -3  -9    4.18    2.13
  -3   3  -9    4.95    1.44
  -3  -3  -9    4.25    0.84
   3   3   9    9.21    2.53
  -3  -3 -10   30.27    3.58
  -3   3 -10   27.07    2.97
  -3   3 -10   27.53    2.75
  -3  -3 -10   23.04    1.85
  -3   3 -10   21.99    2.20
   3   3  10   21.76    3.51
  -3  -3 -10   29.67    2.13
  -3  -3 -10   30.90    1.99
  -3  -3 -11    6.23    2.22
  -3   3 -11    3.14    1.31
  -3  -3 -11    4.21    1.24
  -3   3 -11    4.36    1.82
  -3  -3 -11    3.60    1.12
  -3   3 -11    3.53    1.06
  -3   3 -11    4.90    1.11
  -3   3 -11    2.83    1.33
  -3   3 -11    3.53    1.11
  -3  -3 -11    4.98    0.92
  -3  -3 -11    2.17    0.81
   3   3  11    1.73    2.24
  -3  -3 -11    3.07    1.00
  -3  -3 -12   23.32    2.10
  -3   3 -12   16.69    1.82
  -3  -3 -12   24.07    2.07
  -3   3 -12   19.52    1.85
  -3  -3 -12   11.17    2.91
  -3   3 -12   19.11    2.94
  -3   3 -12   21.10    1.92
  -3  -3 -12   17.82    1.74
  -3  -3 -12   16.24    1.61
   3  -3  12   17.34    4.06
  -3  -3 -12   15.82    1.60
   3   3  12   17.91    3.17
  -3  -3 -12   18.62    1.82
  -3  -3 -13   32.79    4.23
  -3   3 -13   31.99    2.59
  -3  -3 -13   35.17    2.72
  -3   3 -13   32.39    2.62
  -3  -3 -13   36.88    2.92
  -3   3 -13   35.08    3.89
  -3  -3 -13   28.80    2.44
  -3  -3 -13   29.20    2.36
  -3   3 -13   36.43    2.71
   3   3  13   32.08    3.97
   3  -3  13   31.32    5.25
  -3  -3 -13   38.63    2.76
  -3  -3 -14   26.37    2.44
  -3  -3 -14   22.01    2.24
  -3   3 -14   28.91    2.36
  -3  -3 -14   26.99    2.50
  -3   3 -14   24.45    2.28
  -3  -3 -14   31.33    4.05
  -3  -3 -14   27.17    2.73
  -3  -3 -14   21.44    2.07
  -3   3 -14   27.67    2.36
   3  -3  14   31.23    5.47
   3   3  14   23.17    3.41
  -3   3 -15   72.67    4.60
  -3  -3 -15   63.92    4.24
  -3   3 -15   61.35    4.24
  -3  -3 -15   62.93    6.04
  -3  -3 -15   68.44    4.45
  -3   3 -15   78.56    4.36
  -3  -3 -15   72.17    4.43
  -3   3 -15   65.80    4.26
  -3  -3 -15   68.92    4.68
  -3   3 -15   68.23    4.52
  -3  -3 -15   64.07    4.08
   3  -3  15   65.03    7.37
   3   3  15   61.46    5.60
  -3   3 -15   60.85    4.40
  -3  -3 -16    1.23    0.90
  -3   3 -16   -0.71    1.29
  -3  -3 -16    0.75    1.39
  -3  -3 -16    0.26    1.18
  -3   3 -16    1.94    1.18
  -3  -3 -16    1.86    1.17
  -3   3 -16    0.10    1.09
  -3   3 -16   -0.28    1.44
  -3   3 -16    0.58    1.08
  -3  -3 -16    0.13    1.21
  -3   3 -16   -0.13    1.19
  -3   3 -17   73.04    4.41
  -3  -3 -17   71.91    4.71
  -3   3 -17   68.57    4.61
  -3   3 -17   73.55    4.34
  -3   3 -17   77.37    4.71
  -3  -3 -17   77.79    4.63
  -3  -3 -17   80.35    4.58
  -3  -3 -17   74.07    4.44
  -3   3 -17   77.25    4.58
  -3  -3 -18    1.30    1.14
  -3  -3 -18    5.12    1.26
  -3   3 -18    3.65    1.16
  -3   3 -18    3.50    0.97
  -3  -3 -18    1.12    1.01
  -3   3 -18    3.05    1.18
  -3  -3 -18    3.42    0.96
  -3   3 -18    2.55    0.96
  -3   3 -19    0.07    0.80
  -3  -3 -19   -0.16    0.94
  -3  -3 -19    1.47    0.97
  -3   3 -19   -0.31    0.90
  -3  -3 -19    0.91    0.68
  -3  -3 -19    1.39    0.77
  -3   3 -19   -0.51    0.66
  -3   3 -20    1.70    0.60
  -3  -3 -20    1.42    0.69
  -3  -3 -20    0.36    0.61
  -3   3 -20    2.68    0.67
   3  -4 -20    0.49    0.52
   3   4 -20    0.54    0.49
   3  -4 -20    1.38    0.54
   3  -4 -19    0.51    0.85
   3  -4 -19   -0.33    0.66
   3   4 -19    0.39    0.79
   3  -4 -19   -0.06    0.76
   3   4 -19   -0.06    0.82
   3   4 -19    0.47    0.67
   3   4 -18   14.47    1.52
   3   4 -18   12.35    1.47
   3  -4 -18   10.53    1.30
   3  -4 -18   13.21    1.58
   3  -4 -18   13.12    1.46
   3   4 -18   12.27    1.36
   3   4 -18   14.54    1.55
   3  -4 -17   20.23    1.84
   3   4 -17   18.99    1.92
   3  -4 -17   20.84    2.02
   3   4 -17   15.96    1.86
   3  -4 -17   17.76    1.80
   3  -4 -17   18.22    1.66
   3   4 -17   19.77    1.80
   3   4 -17   19.30    1.93
   3  -4 -17   21.13    1.95
   3   4 -17   18.40    1.65
   3  -4 -16   38.32    2.97
   3   4 -16   39.13    3.04
   3  -4 -16   37.75    2.80
   3   4 -16   43.72    3.07
   3  -4 -16   40.63    2.96
   3  -4 -16   43.81    3.19
   3   4 -16   41.21    2.71
   3   4 -16   39.87    3.03
   3   4 -16   36.97    2.85
   3  -4 -16   41.85    3.08
   3   4 -16   41.31    2.84
   3  -4 -15   42.87    3.23
   3   4 -15   42.11    3.00
   3  -4 -15   46.53    3.44
   3  -4 -15   50.78    3.32
   3  -4 -15   39.87    3.04
   3   4 -15   44.44    3.30
   3   4 -15   44.74    3.32
   3  -4 -15   43.91    4.41
   3   4 -15   48.84    3.36
   3   4 -15   42.08    2.95
   3   4 -15   45.17    3.15
   3  -4 -15   46.31    3.32
   3  -4 -15   43.15    3.08
   3   4 -15   43.13    3.07
   3  -4 -14   20.82    2.22
   3   4 -14   16.59    2.16
   3   4 -14   19.99    2.24
   3  -4 -14   26.75    2.59
   3  -4 -14   19.86    2.02
   3   4 -14   21.96    2.05
   3  -4 -14   18.76    2.16
   3   4 -14   21.39    2.20
   3   4 -14   20.23    2.31
   3   4 -14   23.01    1.96
   3  -4 -14   21.61    1.88
   3  -4 -14   18.83    3.17
   3  -4 -14   20.72    2.00
   3  -4 -14   20.60    1.88
   3   4 -14   18.91    2.02
   3   4 -13  286.12   15.13
   3  -4 -13  282.53   14.99
   3  -4 -13  311.09   15.13
   3   4 -13  289.21   14.88
   3  -4 -13  305.18   15.31
   3   4 -13  282.76   16.14
   3   4 -13  297.05   15.10
   3  -4 -13  286.03   16.71
   3  -4 -13  277.28   15.08
   3  -4 -13  276.40   14.79
   3   4 -13  285.75   15.13
   3   4 -13  285.08   14.85
   3   4 -13  302.74   15.04
   3   4 -13  289.57   14.99
   3  -4 -13  287.54   14.98
   3  -4 -13  289.27   14.87
   3   4 -12  379.41   19.04
   3   4 -12  372.74   18.81
   3   4 -12  378.88   18.97
   3  -4 -12  397.92   19.18
   3   4 -12  376.07   18.99
   3   4 -12  374.54   20.07
   3  -4 -12  364.00   20.52
   3  -4 -12  372.18   19.02
   3   4 -12  386.04   18.95
   3  -4 -12  342.81   18.71
   3   4 -12  381.73   19.06
   3   4 -12  362.52   18.77
   3  -4 -12  363.91   18.88
   3  -4 -12  366.51   18.77
   3   4 -12  362.71   18.86
   3   4 -11   55.52    3.74
   3   4 -11   61.52    3.92
   3  -4 -11   54.85    3.67
   3   4 -11   66.98    4.76
   3   4 -11   61.08    3.90
   3   4 -11   61.75    3.95
   3  -4 -11   68.06    4.16
   3  -4 -11   64.78    4.08
   3   4 -11   65.14    3.99
   3  -4 -11   56.89    5.03
   3   4 -11   59.56    3.83
   3   4 -11   58.36    3.74
   3  -4 -11   62.48    4.00
   3   4 -11   62.32    3.86
   3  -4 -11   58.78    3.70
   3  -4 -11   63.37    3.65
   3  -4 -11   60.51    3.79
   3   4 -10   18.53    1.89
   3  -4 -10   22.78    2.90
   3   4 -10   18.70    1.81
   3   4 -10   19.92    1.77
   3   4 -10   21.48    1.89
   3  -4 -10   19.19    1.69
   3   4 -10   23.53    1.93
   3   4 -10   17.24    1.80
   3  -4 -10   17.18    1.92
   3   4 -10   20.17    1.68
   3  -4 -10   18.75    1.93
   3   4 -10   23.74    1.88
   3  -4 -10   17.28    1.62
   3   4 -10   22.29    2.49
  -3   4  10   20.01    2.83
   3  -4 -10   17.70    2.03
   3  -4 -10   17.61    1.51
   3   4 -10   19.40    1.78
   3  -4 -10   20.11    1.66
   3  -4  -9  159.20    9.61
  -3   4   9  139.12    9.32
   3   4  -9  170.12    8.34
   3   4  -9  156.32    9.26
   3  -4  -8   18.27    2.38
  -3  -4   8   12.52    1.73
   3   4  -8   21.09    1.43
  -3   4   8   18.80    2.39
   3   4  -8   17.57    2.06
  -3   4   7    8.91    1.06
   3  -4  -7   12.67    1.96
   3   4  -7    9.54    0.99
  -3  -4   7   10.23    1.63
  -3   4   7   12.82    1.88
   3   4  -7    8.98    1.50
   3  -4  -6   11.33    1.98
   3   4  -6    9.17    1.27
  -3   4   6   10.71    1.53
   3   4  -6    7.86    0.90
  -3  -4   6    8.23    1.60
   3   4  -6   12.55    1.55
   3   4  -5  138.78    7.29
   3  -4  -5  133.92    7.85
  -3  -4   5  128.02    7.79
   3   4  -5  146.90    8.01
  -3   4   5  152.25    7.48
   3   4  -4    7.84    0.85
   3  -4  -4    5.98    1.19
   3  -4  -4   10.76    1.50
  -3   4   4    6.57    0.75
   3   4  -4    6.90    1.39
  -3  -4   4    7.65    1.49
   3   4  -4    6.78    1.17
   3  -4  -3  399.15   20.35
   3  -4  -3  399.98   20.35
   3   4  -3  431.23   20.01
  -3  -4   3  400.63   20.65
  -3   4   3  384.13   19.90
   3   4  -3  406.49   20.65
   3   4  -3  433.84   20.48
   3   4  -2   37.65    2.35
   3  -4  -2   38.31    2.57
  -3   4   2   44.76    2.28
  -3  -4   2   41.29    3.04
   3   4  -2   45.49    2.77
   3  -4  -1   53.67    3.14
  -3   4   1   53.02    3.06
   3   4  -1   62.21    3.41
   3  -4   0    1.48    0.46
  -3  -4   0    1.09    1.16
   3   4   0    0.45    0.67
   3   4   0    1.00    0.56
  -3   4   0    0.95    0.49
   3  -4   1  822.53   40.41
  -3  -4  -1  850.62   41.17
   3   4   1  843.43   40.89
  -3   4  -1  824.15   40.70
   3  -4   2    4.90    0.43
  -3   4  -2    5.36    0.70
   3   4   2    5.13    0.97
  -3  -4  -2    2.97    1.13
  -3  -4  -2    5.54    1.34
  -3   4  -2    3.27    0.71
   3   4   2    5.12    0.83
   3   4   3  255.34   13.12
   3   4   3  252.62   13.06
  -3   4  -3  253.62   12.69
  -3  -4  -3  248.55   13.27
  -3  -4  -3  247.66   13.20
   3   4   3  246.63   12.88
  -3   4  -3  261.04   12.98
   3   4   4  311.29   15.59
   3   4   4  313.74   15.67
  -3  -4  -4  296.70   15.66
  -3  -4  -4  308.35   15.84
   3   4   4  292.65   15.33
  -3   4  -4  303.10   15.52
   3   4   5  333.17   17.08
  -3  -4  -5  334.17   17.35
  -3  -4  -5  341.32   17.13
   3   4   5  355.05   17.36
   3   4   5  319.60   16.80
  -3   4  -5  329.04   17.09
   3   4   6  280.59   13.40
  -3   4  -6  244.70   12.30
  -3  -4  -6  250.49   13.13
   3   4   6  229.82   12.55
  -3  -4  -7    4.83    2.32
  -3   4  -7    5.38    1.54
  -3  -4  -7    3.40    1.34
  -3  -4  -7    2.24    0.76
   3   4   7    1.63    1.55
  -3   4  -7    2.06    0.70
   3   4   7    2.63    0.76
  -3   4  -8    8.48    1.69
  -3  -4  -8    9.73    2.35
   3   4   8    8.38    2.00
  -3  -4  -8    5.76    0.92
   3   4   8    5.48    0.92
  -3   4  -8    6.59    1.46
  -3   4  -9   49.27    3.97
  -3  -4  -9   51.00    4.67
  -3  -4  -9   49.61    2.95
   3   4   9   47.23    4.18
  -3   4  -9   51.31    3.88
   3   4   9   45.24    3.05
  -3   4 -10  110.39    5.99
  -3   4 -10  106.23    6.13
  -3  -4 -10   98.57    7.57
  -3   4 -10  107.15    7.06
  -3   4 -10  124.82    7.08
   3   4  10  113.75    7.39
  -3  -4 -10   98.77    5.79
  -3   4 -11   54.71    3.51
  -3  -4 -11   53.34    5.01
  -3   4 -11   44.47    3.17
  -3   4 -11   43.68    3.92
   3   4  11   42.31    4.23
  -3  -4 -11   48.49    3.09
  -3  -4 -11   45.38    3.19
  -3  -4 -12    3.87    1.39
  -3   4 -12    2.48    1.13
  -3  -4 -12    3.31    1.42
  -3  -4 -12   -1.67    2.34
  -3   4 -12    1.68    1.39
  -3  -4 -12    4.04    1.10
  -3   4 -12    0.27    1.41
  -3  -4 -12    3.09    0.89
  -3   4 -12    3.44    1.22
   3   4  12    5.59    2.07
  -3  -4 -12    3.10    1.19
  -3  -4 -13  167.17    9.40
  -3   4 -13  170.15    9.47
  -3   4 -13  164.98    9.20
  -3  -4 -13  177.38    9.35
  -3  -4 -13  159.74   11.29
  -3   4 -13  178.30    9.34
  -3  -4 -13  160.92    8.96
  -3  -4 -13  158.24    9.03
  -3   4 -13  189.93    9.28
   3  -4  13  161.46   12.48
   3   4  13  161.96   10.61
  -3  -4 -13  178.20    9.31
  -3   4 -14    3.51    1.27
  -3  -4 -14    6.71    2.54
  -3  -4 -14    5.58    1.37
  -3   4 -14    3.14    1.50
  -3  -4 -14    4.53    1.49
  -3   4 -14    3.52    1.46
  -3  -4 -14    2.89    1.07
  -3   4 -14    5.78    1.36
  -3   4 -14    4.17    1.49
   3   4  14    2.96    1.55
   3  -4  14    3.06    3.69
  -3  -4 -14    2.91    1.22
  -3   4 -14    2.46    1.46
  -3   4 -15    7.59    1.48
  -3  -4 -15    8.53    1.51
  -3  -4 -15    7.20    1.59
  -3  -4 -15    4.82    2.37
  -3  -4 -15    7.06    1.18
  -3   4 -15   11.02    1.79
  -3   4 -15   10.00    1.48
   3  -4  15    1.84    3.21
   3   4  15    4.66    1.68
  -3   4 -15    7.91    1.60
  -3  -4 -16    6.48    1.45
  -3   4 -16    6.15    1.48
  -3   4 -16    7.29    1.29
  -3   4 -16    6.20    1.34
  -3  -4 -16    5.29    1.49
  -3  -4 -16    5.78    1.35
  -3   4 -16    7.14    1.47
  -3   4 -17    1.76    0.93
  -3   4 -17    2.97    1.25
  -3  -4 -17    0.36    1.27
  -3  -4 -17   -0.10    1.05
  -3  -4 -17    2.22    1.13
  -3   4 -17    1.29    0.97
  -3   4 -17    0.84    1.01
  -3  -4 -18    2.53    1.11
  -3   4 -18    4.68    1.06
  -3  -4 -18    3.56    1.03
  -3  -4 -18    3.93    0.97
  -3   4 -18    3.49    0.98
  -3  -4 -19   18.81    1.58
  -3   4 -19   18.83    1.52
  -3  -4 -19   18.91    1.71
  -3  -4 -19   21.59    1.61
  -3  -4 -19   19.70    1.41
  -3   4 -19   20.61    1.49
  -3  -4 -20    1.58    0.58
  -3   4 -20    1.94    0.55
   3  -5 -19    0.24    0.72
   3   5 -19    0.30    0.61
   3   5 -19    1.39    0.67
   3  -5 -19   -0.44    0.74
   3   5 -19    0.04    0.64
   3  -5 -18    1.50    0.79
   3   5 -18    2.42    0.98
   3  -5 -18    2.70    1.01
   3   5 -18    2.72    0.88
   3   5 -18    1.82    1.00
   3  -5 -18    3.27    0.97
   3  -5 -17    2.31    1.22
   3  -5 -17    2.31    0.96
   3   5 -17    1.76    1.01
   3   5 -17    3.07    0.86
   3  -5 -17    2.03    1.11
   3   5 -17    1.74    1.02
   3  -5 -16    2.93    0.89
   3  -5 -16    2.47    1.15
   3   5 -16    2.99    1.29
   3   5 -16    3.22    1.31
   3  -5 -16    1.29    1.31
   3  -5 -16    2.39    1.23
   3   5 -16    4.06    1.23
   3   5 -16    3.73    1.02
   3   5 -16    3.34    1.20
   3  -5 -15   44.03    3.11
   3   5 -15   44.49    3.35
   3  -5 -15   53.08    3.57
   3   5 -15   49.55    3.42
   3  -5 -15   43.60    3.35
   3   5 -15   48.52    3.13
   3  -5 -15   46.20    3.38
   3   5 -15   45.98    3.13
   3   5 -15   43.22    3.21
   3  -5 -15   49.82    3.26
   3   5 -15   49.21    3.30
   3  -5 -14   13.45    1.55
   3   5 -14    7.90    2.08
   3   5 -14   11.30    1.61
   3   5 -14   13.32    1.80
   3  -5 -14   13.50    1.96
   3   5 -14   10.14    1.69
   3  -5 -14   12.26    1.86
   3   5 -14   11.69    1.54
   3  -5 -14   11.76    1.40
   3   5 -14   14.93    1.83
   3  -5 -14   11.83    1.48
   3  -5 -14    9.62    1.50
   3   5 -14    9.57    1.63
   3  -5 -13  154.58    8.25
   3   5 -13  143.76    9.18
   3   5 -13  137.58    8.00
   3  -5 -13  135.60    7.87
   3   5 -13  145.01    7.86
   3   5 -13  151.45    8.08
   3   5 -13  132.04    7.97
   3   5 -13  133.71    7.89
   3  -5 -13  149.87    8.13
   3   5 -13  138.05    7.82
   3  -5 -13  144.96    9.59
   3   5 -13  143.99    8.11
   3  -5 -13  150.82    7.89
   3  -5 -13  143.19    7.98
   3   5 -13  151.58    8.01
   3  -5 -12   62.88    4.12
   3   5 -12   56.99    3.96
   3  -5 -12   60.63    4.07
   3   5 -12   67.66    5.04
   3   5 -12   50.47    3.68
   3   5 -12   61.06    3.94
   3  -5 -12   56.31    4.02
   3   5 -12   61.61    3.83
   3  -5 -12   52.43    4.02
   3   5 -12   66.37    3.98
   3   5 -12   64.06    3.98
   3   5 -12   59.39    3.95
   3  -5 -12   57.67    5.16
   3   5 -12   63.17    3.93
   3  -5 -12   55.25    3.71
   3  -5 -12   56.23    3.83
   3   5 -11  162.32    9.29
   3   5 -11  139.59    8.04
   3  -5 -11  161.45    8.34
   3  -5 -11  146.37    7.90
   3   5 -11  149.44    8.12
   3  -5 -11  147.68    8.32
   3   5 -11  153.16    8.02
   3   5 -11  146.09    8.11
   3  -5 -11  157.92    9.64
   3   5 -11  151.64    8.12
   3  -5 -11  141.00    7.84
   3   5 -11  149.15    8.18
   3  -5 -11  140.23    7.84
   3  -5 -11  146.40    8.04
   3  -5 -11  141.26    7.92
   3   5 -11  145.33    8.05
   3  -5 -10    6.62    2.10
   3  -5 -10    4.47    0.95
   3   5 -10    7.51    1.34
   3   5 -10    4.35    1.18
   3   5 -10    5.84    1.31
   3  -5 -10    3.91    1.04
   3   5 -10    6.54    1.25
   3  -5 -10    7.48    1.38
   3   5 -10    4.72    1.49
   3  -5 -10    6.70    1.42
   3   5 -10    5.43    0.93
   3  -5 -10    5.16    0.86
   3   5 -10    5.64    1.28
   3  -5 -10    5.60    0.99
   3  -5 -10    5.10    1.29
   3   5  -9    2.37    1.07
   3   5  -9    1.48    1.00
   3  -5  -9    1.80    0.69
   3  -5  -9   -0.77    1.65
   3   5  -9    0.49    0.98
   3   5  -9    0.23    1.06
   3  -5  -9    1.62    1.10
   3  -5  -9    1.74    0.87
   3  -5  -9    2.12    1.19
   3   5  -9    2.00    1.09
   3   5  -9    1.81    0.68
   3  -5  -9    0.47    0.60
   3   5  -9    0.78    0.97
   3  -5  -9    2.56    1.17
   3  -5  -8   72.77    5.53
  -3  -5   8   74.39    5.11
   3   5  -8   88.21    4.56
   3   5  -8   83.98    5.45
  -3   5   7    0.94    0.74
   3  -5  -7    0.79    1.35
   3   5  -7    1.11    0.62
  -3  -5   7    0.17    1.24
  -3   5   7    0.87    0.74
   3   5  -7    1.28    1.03
   3  -5  -6  167.59    9.20
   3   5  -6  158.25    8.84
  -3  -5   6  163.75    9.15
  -3  -5   6  157.12    8.47
  -3   5   6  157.93    8.48
   3   5  -6  178.20    9.18
   3  -5  -5 1368.52   63.45
  -3  -5   5 1315.69   63.01
   3   5  -5 1303.21   63.57
  -3  -5   5 1364.20   63.58
  -3   5   5 1202.21   62.67
   3  -5  -4   30.07    2.51
  -3   5   4   23.30    1.62
  -3  -5   4   26.37    2.18
  -3  -5   4   29.22    2.77
   3   5  -4   20.12    2.30
   3   5  -4   26.80    2.28
   3  -5  -3    4.15    1.39
   3   5  -3    3.99    1.30
  -3   5   3    2.60    0.60
  -3  -5   3    3.67    1.73
  -3  -5   3    3.86    1.31
   3   5  -3    3.79    1.11
  -3  -5   2  101.82    6.16
  -3  -5   2  103.84    6.47
   3   5  -2  100.97    6.26
   3   5  -2  116.32    6.15
  -3   5   2  109.14    5.74
   3   5  -1   -0.40    0.95
  -3  -5   1    0.78    1.18
  -3   5   1    3.10    0.70
  -3  -5   0 1019.91   49.75
  -3  -5   0  997.29   49.58
   3   5   0 1034.55   49.44
   3   5   0 1043.03   49.38
  -3   5   0  946.96   49.09
   3   5   1   13.58    1.49
  -3  -5  -1   16.08    2.11
  -3   5  -1   15.42    1.39
  -3   5  -2  208.04   11.63
  -3  -5  -2  234.69   12.30
  -3  -5  -2  239.01   12.35
   3   5   2  230.14   11.92
   3   5   2  246.11   11.93
   3   5   3  170.70    9.37
  -3  -5  -3  173.54    9.54
  -3   5  -3  165.47    8.85
  -3  -5  -3  169.68    9.56
   3   5   3  168.31    9.14
  -3   5  -3  172.06    9.13
   3   5   3  175.71    9.09
   3   5   4  256.58   13.67
   3   5   4  250.45   13.53
  -3  -5  -4  290.73   13.92
  -3  -5  -4  260.33   13.93
  -3   5  -4  264.17   12.98
  -3   5  -4  251.43   13.52
   3   5   4  246.02   13.36
   3   5   5  101.03    5.59
   3   5   5   94.37    5.50
  -3  -5  -5   83.71    5.71
   3   5   5   85.94    5.17
  -3   5  -5   87.63    5.45
   3   5   6  163.94    8.49
   3  -5   6  145.78    7.66
  -3  -5  -6  148.17    8.72
   3   5   6  157.21    8.60
   3   5   6  146.55    8.10
  -3   5  -6  152.04    8.52
  -3  -5  -7  134.27    9.33
  -3  -5  -7  147.53    8.70
   3   5   7  154.26    8.72
  -3   5  -7  154.69    7.76
   3   5   7  143.29    8.06
   3   5   8   24.63    1.99
  -3   5  -8   22.95    1.74
   3   5   8   27.17    2.71
  -3   5  -9    3.36    1.12
  -3  -5  -9    3.17    1.96
   3   5   9    3.36    1.39
  -3  -5  -9    3.98    0.96
  -3  -5  -9    4.66    0.91
  -3   5 -10    3.97    1.27
  -3  -5 -10    2.29    2.26
   3   5  10    4.20    1.55
  -3   5 -10    3.69    1.16
  -3   5 -10    7.07    1.82
  -3   5 -11    5.24    1.38
  -3  -5 -11    4.10    2.44
  -3   5 -11    3.03    1.15
  -3   5 -11    7.16    1.82
   3   5  11    3.92    1.51
  -3   5 -11    8.05    1.41
  -3   5 -12    5.34    1.50
  -3  -5 -12   12.13    3.07
  -3   5 -12    4.96    1.70
  -3   5 -12   11.17    1.62
   3   5  12    5.54    1.75
  -3   5 -12    5.29    1.49
  -3   5 -13   -0.13    1.33
  -3   5 -13    1.42    1.43
  -3  -5 -13    1.79    2.45
  -3  -5 -13    1.39    1.29
  -3  -5 -13    3.44    1.55
  -3  -5 -13   -1.20    1.62
  -3   5 -13    0.65    1.25
   3  -5  13    1.15    3.28
   3   5  13   -0.59    1.44
  -3  -5 -13    0.13    1.12
  -3   5 -13    0.14    1.35
  -3   5 -14   72.26    4.53
  -3  -5 -14   65.38    4.39
  -3   5 -14   71.10    4.19
  -3  -5 -14   67.96    6.32
  -3   5 -14   73.53    4.44
  -3  -5 -14   69.31    4.58
  -3   5 -14   62.65    4.36
  -3  -5 -14   75.38    4.82
   3  -5  14   63.12    7.42
   3   5  14   56.49    4.99
  -3  -5 -14   68.31    4.37
  -3   5 -14   64.80    4.42
  -3   5 -15   63.00    4.08
  -3  -5 -15   58.43    4.32
  -3   5 -15   65.20    4.02
  -3   5 -15   56.90    4.10
  -3   5 -15   62.35    3.76
  -3  -5 -15   62.37    4.18
  -3  -5 -15   59.00    4.01
  -3   5 -15   62.93    4.16
  -3   5 -16    3.31    1.21
  -3  -5 -16    1.89    1.47
  -3  -5 -16    2.00    1.27
  -3  -5 -16    0.54    1.08
  -3   5 -16    0.72    1.08
  -3   5 -16    2.57    1.37
  -3   5 -16    2.38    1.20
  -3   5 -17    1.91    1.00
  -3  -5 -17    1.54    0.98
  -3  -5 -17    2.12    1.12
  -3  -5 -17    0.98    1.27
  -3   5 -17   -0.33    0.98
  -3  -5 -17   -0.32    1.11
  -3   5 -17    0.93    1.07
  -3   5 -17    0.89    0.95
  -3  -5 -18    5.99    1.05
  -3   5 -18    5.51    0.97
  -3  -5 -18    7.02    1.00
  -3  -5 -18    3.51    1.03
  -3   5 -18    6.12    1.14
  -3   5 -18    8.28    0.99
  -3   5 -18    4.24    0.95
  -3   5 -19    0.38    0.49
  -3  -5 -19    0.06    0.68
  -3   5 -19    1.42    0.69
  -3  -5 -19    0.84    0.46
   3  -6 -19   -0.13    0.58
   3  -6 -19    0.15    0.56
   3   6 -19    0.62    0.50
   3  -6 -18    4.09    0.99
   3   6 -18    3.66    0.82
   3  -6 -18    3.24    0.73
   3  -6 -18    4.52    0.94
   3   6 -18    3.85    0.88
   3  -6 -17    8.90    1.22
   3   6 -17   12.02    1.34
   3  -6 -17   11.22    1.45
   3   6 -17   11.02    1.41
   3   6 -17   10.99    1.31
   3   6 -17   11.26    1.13
   3  -6 -17    9.30    1.41
   3  -6 -16    7.96    1.05
   3   6 -16    9.92    1.41
   3  -6 -16    7.66    1.29
   3  -6 -16    7.34    1.44
   3   6 -16    8.23    1.33
   3   6 -16   10.30    1.54
   3   6 -16    7.46    1.21
   3  -6 -16    9.80    1.47
   3  -6 -15   10.27    1.58
   3   6 -15    9.56    1.57
   3   6 -15   10.48    1.42
   3  -6 -15    9.78    1.25
   3  -6 -15   11.45    1.79
   3   6 -15   12.67    1.65
   3  -6 -15   13.88    1.78
   3   6 -15    9.25    1.64
   3   6 -15   12.17    1.48
   3  -6 -15   14.27    1.55
   3   6 -15   10.92    1.55
   3  -6 -14  100.65    5.90
   3   6 -14  110.19    6.01
   3   6 -14   99.96    6.05
   3  -6 -14  106.83    6.30
   3   6 -14  100.51    6.05
   3   6 -14  113.88    7.33
   3  -6 -14  109.50    6.22
   3   6 -14  104.94    6.12
   3   6 -14   96.64    5.87
   3   6 -14  103.29    6.04
   3   6 -14  101.95    6.03
   3  -6 -14  108.28    6.10
   3  -6 -14  108.96    5.94
   3  -6 -13    4.16    1.09
   3   6 -13    2.46    1.32
   3   6 -13    4.02    1.27
   3   6 -13    3.72    1.86
   3   6 -13    3.44    1.43
   3  -6 -13    4.90    1.58
   3  -6 -13    2.58    1.44
   3  -6 -13    3.77    1.00
   3   6 -13    2.31    1.36
   3   6 -13    3.87    1.36
   3   6 -13    6.10    1.32
   3  -6 -13    1.98    1.41
   3  -6 -13    4.36    1.13
   3  -6 -13    3.38    1.23
   3   6 -13    4.48    1.35
   3   6 -12   17.49    2.71
   3  -6 -12   18.20    2.16
   3   6 -12   20.58    2.10
   3  -6 -12   17.74    2.20
   3   6 -12   17.54    1.93
   3   6 -12   21.52    2.00
   3  -6 -12   18.74    2.17
   3   6 -12   19.71    1.96
   3  -6 -12   19.78    1.75
   3   6 -12   22.36    2.11
   3  -6 -12   17.62    1.88
   3   6 -12   19.57    2.00
   3  -6 -12   20.64    1.86
   3   6 -11   12.57    1.66
   3   6 -11   14.07    2.37
   3  -6 -11    9.51    1.72
   3   6 -11   11.58    1.59
   3  -6 -11   13.32    1.81
   3   6 -11    9.78    1.57
   3  -6 -11   12.01    1.40
   3  -6 -11    8.60    2.29
   3   6 -11   12.01    1.54
   3  -6 -11   12.16    1.41
   3   6 -11   10.40    1.60
   3  -6 -11   11.91    1.32
   3  -6 -10    8.54    2.23
   3   6 -10    8.61    1.41
   3   6 -10    7.73    1.42
   3  -6 -10    7.28    1.10
   3   6 -10    5.97    1.41
   3   6 -10   13.15    2.10
   3  -6 -10    9.84    1.59
   3   6 -10    7.94    1.24
   3  -6 -10    8.05    1.60
   3   6 -10    6.80    1.32
   3   6 -10    8.00    1.12
   3   6 -10    6.27    1.43
   3  -6 -10    7.26    1.04
   3  -6 -10    8.82    1.18
   3   6 -10    9.59    1.50
   3  -6  -9   22.76    2.98
   3   6  -9   20.88    1.93
   3   6  -9   20.66    1.90
   3  -6  -9   22.00    1.71
   3  -6  -9   20.44    1.75
   3   6  -9   13.52    1.88
   3   6  -9   22.98    2.64
   3   6  -9   24.43    1.93
   3   6  -9   20.09    1.83
   3  -6  -9   22.44    2.12
[truncated: 2,059,546 more chars]
