# Supplementary material for: London Dispersion versus Intramolecular Hydrogen Bond in Bis‐Pyridines: How Accurate Is DFT for Competing Noncovalent Interactions in the Condensed Phase?
Source: Chemistry. 2025 Oct 23;31(66):e02745. doi: 10.1002/chem.202502745 (PMC12648470; doi:10.1002/chem.202502745)
Supplement: Supplementary file 1 — Supporting Information [file CHEM-31-e02745-s002.zip › Crystal_structures/5b/c231122_1_1.fcf]

#
# h,k,l, Fc-squared, Fo-squared, sigma(Fo-squared), status flag
#
data_c231122_1_1
_shelx_title ' c231122_1_1_a.res in P2(1)/c'
_shelx_refln_list_code          4
_shelx_F_calc_maximum      357.34
_exptl_crystal_F_000      2064.00
_reflns_d_resolution_high  0.7835

loop_
 _space_group_symop_operation_xyz
 'x, y, z'
 '-x, y+1/2, -z+1/2'
 '-x, -y, -z'
 'x, -y-1/2, z-1/2'

_cell_length_a    22.5581
_cell_length_b    13.0643
_cell_length_c    16.5185
_cell_angle_alpha  90.000
_cell_angle_beta   90.290
_cell_angle_gamma  90.000

_shelx_F_squared_multiplier     1.000

loop_
 _refln_index_h
 _refln_index_k
 _refln_index_l
 _refln_F_squared_calc
 _refln_F_squared_meas
 _refln_F_squared_sigma
 _refln_observed_status
   2   0   0       1514.29       1279.92        45.14 o
   3   0   0       1260.51        975.19        35.29 o
   4   0   0        843.72        628.18        27.93 o
   5   0   0       7587.05       7096.18       246.15 o
   6   0   0       9435.32       9171.23       317.92 o
   7   0   0       1000.43       1337.03        49.95 o
   8   0   0      26801.99      25139.79       866.28 o
   9   0   0        123.23         96.61        12.12 o
  10   0   0       5077.70       5134.60       181.99 o
  11   0   0       6354.24       6078.44       304.88 o
  12   0   0       9033.54       8095.81       403.66 o
  13   0   0         51.59         48.74        14.26 o
  15   0   0       1628.44       1578.52        52.34 o
  16   0   0       4118.63       3828.51        74.09 o
  17   0   0       4856.34       4541.42        88.37 o
  18   0   0        147.60        157.12        11.79 o
  19   0   0       1226.10       1200.47        32.15 o
  20   0   0       2925.34       2998.56        81.49 o
  21   0   0         13.94         22.80         7.87 o
  22   0   0         52.98         45.97         8.30 o
  23   0   0         97.51        128.61        18.14 o
  24   0   0          0.31          4.96         9.11 o
  25   0   0       1489.45       1665.46        64.02 o
  26   0   0          4.07         -2.93         5.86 o
  27   0   0        183.33        171.81         8.88 o
  28   0   0        225.62        218.22        10.54 o
   1   1   0          3.64         14.61         1.70 o
   2   1   0        359.83        347.70        11.11 o
   3   1   0       9203.69       8038.21       173.82 o
   4   1   0       5906.58       4997.10       142.99 o
   5   1   0      15876.54      14017.21       489.72 o
   6   1   0        396.76        346.21        18.22 o
   7   1   0       4625.93       4185.84       153.34 o
   8   1   0       6585.79       5972.81       195.42 o
   9   1   0       3147.84       3246.69       133.19 o
  10   1   0       9541.92       9411.53       331.60 o
  11   1   0        286.98        279.04        13.60 o
  12   1   0         16.37         21.04         6.15 o
  13   1   0       4758.35       4667.75       120.79 o
  14   1   0        118.12        120.14        11.60 o
  15   1   0        314.05        258.59         8.33 o
  16   1   0       1895.46       1705.97        29.48 o
  17   1   0        108.09        119.30         4.84 o
  18   1   0         86.11         73.19         5.57 o
  19   1   0       6736.46       6511.24        89.50 o
  20   1   0        486.58        484.73        25.01 o
  21   1   0       4244.24       4347.33        73.70 o
  22   1   0         18.30         25.59         5.00 o
  23   1   0         63.41         56.82         6.71 o
  24   1   0         11.82         16.34         6.75 o
  25   1   0       2033.72       2250.51        59.43 o
  26   1   0         86.59         83.79         5.89 o
  27   1   0          2.20          4.73         3.22 o
  28   1   0        249.16        265.20         7.71 o
   0   2   0      33611.38      33673.43      1161.51 o
   1   2   0       1857.59       1762.80        50.99 o
   2   2   0       4061.02       4242.34       104.46 o
   3   2   0       2658.73       2698.73        77.85 o
   4   2   0      64622.65      56643.92      1224.34 o
   5   2   0      20402.85      18530.79       369.49 o
   6   2   0       1221.21       1201.58        28.61 o
   7   2   0       8451.42       7314.10       157.49 o
   8   2   0       4957.13       4354.22        99.35 o
   9   2   0       5693.56       5199.62       114.06 o
  10   2   0       9100.63      10178.32       252.70 o
  11   2   0      12023.22      12252.99       303.13 o
  12   2   0       5636.55       5778.11       147.62 o
  13   2   0         26.36         21.76         9.76 o
  14   2   0        424.74        512.46        19.10 o
  15   2   0         77.08         80.75         7.65 o
  16   2   0        198.05        191.51         7.89 o
  17   2   0          2.25          9.50         3.95 o
  18   2   0       1475.45       1383.73        25.73 o
  19   2   0        251.89        241.60         8.06 o
  20   2   0        684.17        698.76        15.40 o
  21   2   0         80.50         77.41         4.86 o
  22   2   0         11.59         10.88         4.19 o
  23   2   0         13.77         30.53         5.52 o
  24   2   0         98.83        110.07         6.19 o
  25   2   0        416.33        392.92        12.86 o
  26   2   0         13.16          7.84         3.71 o
  27   2   0        297.97        327.26         9.85 o
  28   2   0        289.94        285.75         9.02 o
   1   3   0      78682.41      77609.96      1885.22 o
   2   3   0        124.15        171.78         7.11 o
   3   3   0        167.52        130.92         6.15 o
   4   3   0        112.15        159.74         7.59 o
   5   3   0       7933.67       7574.65       168.22 o
   6   3   0         17.58         29.92         3.90 o
   7   3   0        168.15        139.25        10.12 o
   8   3   0      13394.05      11808.26       260.45 o
   9   3   0      19613.16      19592.38       429.07 o
  10   3   0         91.27         97.83         8.82 o
  11   3   0        499.91        627.82        20.97 o
  12   3   0       2329.84       2457.47        61.45 o
  13   3   0       3563.65       3714.66        89.02 o
  14   3   0        162.64        152.01         9.28 o
  15   3   0         85.30         70.94         5.10 o
  16   3   0         22.22         21.70         4.72 o
  17   3   0        134.11        127.63         6.83 o
  18   3   0        687.85        693.52        21.68 o
  19   3   0          0.98          7.44         4.46 o
  20   3   0       1613.32       1703.81        29.76 o
  21   3   0       3518.70       3424.60        55.74 o
  22   3   0         20.69         11.27         4.40 o
  23   3   0        212.81        221.80         7.50 o
  24   3   0        433.65        475.12        11.53 o
  25   3   0        152.86        178.55        10.09 o
  26   3   0          6.68          9.71         4.72 o
  27   3   0         68.03         73.07         6.50 o
  28   3   0         23.90         18.41         5.70 o
   0   4   0        907.80       1091.40        52.29 o
   1   4   0        409.81        479.35        14.19 o
   2   4   0       6650.01       6766.36       150.33 o
   3   4   0          8.95         13.38         3.34 o
   4   4   0         20.61         17.70         4.51 o
   5   4   0      17805.28      17616.27       384.94 o
   6   4   0      12038.89      11895.96       220.33 o
   7   4   0      18432.77      18076.83       359.32 o
   8   4   0       3626.53       3707.73        96.46 o
   9   4   0       6184.75       6588.76       166.30 o
  10   4   0        296.48        275.82        17.09 o
  11   4   0        183.67        186.31        14.46 o
  12   4   0       2492.37       2599.93        72.96 o
  13   4   0       2334.92       2422.42        69.81 o
  14   4   0        204.02        153.47         8.09 o
  15   4   0        521.71        546.37        14.09 o
  16   4   0        110.13        131.87         6.72 o
  17   4   0        442.39        376.65        10.93 o
  18   4   0       1060.43       1021.58        21.48 o
  19   4   0         68.77         68.07         4.80 o
  20   4   0        522.17        494.16        13.57 o
  21   4   0       1739.12       1666.01        30.54 o
  22   4   0        102.29        120.30         5.64 o
  23   4   0          9.64         20.94         5.50 o
  24   4   0          1.39          2.80         3.29 o
  25   4   0         31.15         28.84         4.08 o
  26   4   0          2.24          4.29         3.49 o
  27   4   0          1.34          3.24         2.50 o
   1   5   0        456.86        606.16        20.21 o
   2   5   0         80.70        137.31        10.63 o
   3   5   0      12321.14      13083.93       286.64 o
   4   5   0         51.66         55.71         5.11 o
   5   5   0          0.46         32.39        10.07 o
   6   5   0       2259.61       2234.15        49.34 o
   7   5   0       2246.37       2230.49        49.75 o
   8   5   0       2442.08       2562.31        55.31 o
   9   5   0       3602.59       3692.81        87.91 o
  10   5   0       6823.31       7732.38       175.26 o
  11   5   0       1771.56       1715.76        46.27 o
  12   5   0         26.77         17.01         7.20 o
  13   5   0       3121.75       3020.48        53.66 o
  14   5   0       1026.22       1082.79        22.65 o
  15   5   0       1007.06        981.39        28.73 o
  16   5   0        177.35        181.11         7.70 o
  17   5   0        294.69        262.45         9.60 o
  18   5   0        367.42        354.34        10.08 o
  19   5   0        588.73        560.66        13.00 o
  20   5   0        141.66        125.30         5.28 o
  21   5   0        511.50        483.60        11.33 o
  22   5   0          5.61          8.78         4.04 o
  23   5   0         77.13         92.18         5.39 o
  24   5   0         97.85         85.13         4.52 o
  25   5   0        174.65        170.61         5.17 o
  26   5   0          8.77          5.67         2.97 o
  27   5   0         30.85         26.82         4.39 o
   0   6   0      10871.77      11328.79       319.87 o
   1   6   0       6966.79       7468.91       164.47 o
   2   6   0        319.28        318.95        12.84 o
   3   6   0        877.26       1125.42        35.68 o
   4   6   0       2596.64       2472.79        55.28 o
   5   6   0       2436.67       2857.16        77.41 o
   6   6   0       2436.16       2255.29        46.79 o
   7   6   0       4272.99       4450.45        93.44 o
   8   6   0      11944.13      12481.35       276.77 o
   9   6   0        296.35        249.53        23.32 o
  10   6   0       4952.21       5166.02       121.08 o
  11   6   0        219.49        154.85        10.61 o
  12   6   0        926.28        988.18        23.42 o
  13   6   0         92.82         83.47         5.21 o
  14   6   0        875.49        948.80        19.66 o
  15   6   0       1617.23       1598.75        35.48 o
  16   6   0       2147.73       2075.08        35.93 o
  17   6   0       1233.70       1208.01        26.32 o
  18   6   0        425.05        398.86        10.20 o
  19   6   0         13.35         31.55         4.77 o
  20   6   0       1623.80       1623.73        33.87 o
  21   6   0        790.26        676.02        19.60 o
  22   6   0        335.98        369.59        10.28 o
  23   6   0         56.63         72.77         4.81 o
  24   6   0         35.85         30.68         3.57 o
  25   6   0         75.88         63.29         3.70 o
  26   6   0        108.66        135.82         7.97 o
   1   7   0        572.96        759.00        22.74 o
   2   7   0       6658.41       7200.33       148.21 o
   3   7   0        496.19        600.05        25.75 o
   4   7   0       1722.73       1685.03        51.28 o
   5   7   0       4416.36       4468.07       105.46 o
   6   7   0       1058.77       1133.57        33.22 o
   7   7   0       1470.47       1491.72        42.14 o
   8   7   0        680.76        779.63        26.88 o
   9   7   0       2003.53       1972.25        49.97 o
  10   7   0        399.94        489.84        17.00 o
  11   7   0        383.92        379.58        11.57 o
  12   7   0          1.99         11.12         4.07 o
  13   7   0        952.44        872.40        20.31 o
  14   7   0        538.96        493.33        13.05 o
  15   7   0          6.57          8.26         4.11 o
  16   7   0         44.56         50.33         4.97 o
  17   7   0        545.38        580.84        15.76 o
  18   7   0        333.20        309.63        11.16 o
  19   7   0         44.41         42.42         5.54 o
  20   7   0         35.04         44.20         4.32 o
  21   7   0          0.86          1.80         3.91 o
  22   7   0        118.88        113.07         5.14 o
  23   7   0        493.83        505.55        12.07 o
  24   7   0         49.34         39.09         3.53 o
  25   7   0         44.74         55.80         3.72 o
  26   7   0         41.27         54.05         5.44 o
   0   8   0       4116.21       4311.59       129.89 o
   1   8   0         73.87         99.24         7.07 o
   2   8   0       2828.12       2609.09        85.25 o
   3   8   0         40.11         53.14         6.32 o
   4   8   0        716.71        719.35        20.06 o
   5   8   0       1011.39        887.93        25.53 o
   6   8   0       5088.03       4912.17        88.24 o
   7   8   0       6883.66       6871.64       123.54 o
   8   8   0        827.51        782.46        27.97 o
   9   8   0        134.55        169.23         8.13 o
  10   8   0       2340.18       2292.59        45.64 o
  11   8   0       7428.69       7848.56       132.72 o
  12   8   0       2471.13       2310.53        44.41 o
  13   8   0        352.81        306.34        10.10 o
  14   8   0        160.62        154.97         6.88 o
  15   8   0        653.09        664.71        15.08 o
  16   8   0        361.01        390.56        13.45 o
  17   8   0        271.77        265.75         8.57 o
  18   8   0          9.91         11.06         4.31 o
  19   8   0         84.43         59.96         4.61 o
  20   8   0        409.82        449.28        12.79 o
  21   8   0         45.14         38.98         4.31 o
  22   8   0          1.19          3.05         3.16 o
  23   8   0         93.36         94.71         4.51 o
  24   8   0         15.57         14.72         3.10 o
  25   8   0         75.79        121.46         8.68 o
   1   9   0        615.56        702.99        17.79 o
   2   9   0         27.50         22.02         4.05 o
   3   9   0        397.07        409.01        11.34 o
   4   9   0        434.99        520.54        11.58 o
   5   9   0        554.53        605.06        12.20 o
   6   9   0       1593.12       1802.61        31.12 o
   7   9   0        206.69        245.48        11.62 o
   8   9   0       5278.15       5273.40        96.50 o
   9   9   0       1543.08       1651.42        34.23 o
  10   9   0       3407.35       3236.79        58.55 o
  11   9   0       1640.15       1780.14        33.10 o
  12   9   0       4140.82       4113.11        73.21 o
  13   9   0        572.11        626.81        16.12 o
  14   9   0         96.37         78.38         6.41 o
  15   9   0          0.03          7.14         4.48 o
  16   9   0        341.57        371.12        11.09 o
  17   9   0        106.47        107.54         7.13 o
  18   9   0        129.11        123.38         6.65 o
  19   9   0          0.03          2.20         4.55 o
  20   9   0         50.00         56.43         4.63 o
  21   9   0          6.26         10.17         3.32 o
  22   9   0          0.07          0.79         2.45 o
  23   9   0         78.45         91.19         5.80 o
  24   9   0         59.29         63.71         9.59 o
   0  10   0        883.55        928.08        30.10 o
   1  10   0       1263.17       1387.75        27.41 o
   2  10   0         65.13         61.18         5.05 o
   3  10   0       1316.79       1233.27        25.32 o
   4  10   0        396.96        433.47        13.42 o
   5  10   0        738.74        820.63        16.65 o
   6  10   0        369.66        381.95        12.72 o
   7  10   0        226.41        229.65         9.17 o
   8  10   0        597.64        678.79        17.86 o
   9  10   0       1821.32       1784.27        32.69 o
  10  10   0        792.97        795.21        18.33 o
  11  10   0       3991.02       3887.06        65.56 o
  12  10   0        576.95        620.94        19.85 o
  13  10   0        516.45        515.61        12.50 o
  14  10   0        555.55        551.58        14.15 o
  15  10   0        776.44        771.02        18.57 o
  16  10   0        206.12        175.26         6.74 o
  17  10   0         39.51         32.43         3.98 o
  18  10   0         78.53         91.13         5.66 o
  19  10   0          0.63         -1.85         3.48 o
  20  10   0        143.92        127.80         5.21 o
  21  10   0          4.46          5.79         2.05 o
  22  10   0         14.25          8.03         3.39 o
   1  11   0        147.59        192.10         9.39 o
   2  11   0       1712.78       1733.14        31.79 o
   3  11   0         11.49         11.41         4.69 o
   4  11   0        730.66        753.63        17.30 o
   5  11   0       1466.12       1509.43        30.05 o
   6  11   0       1154.05       1156.18        24.33 o
   7  11   0          0.71          6.50         5.06 o
   8  11   0        721.29        785.41        19.32 o
   9  11   0        127.28        138.74        12.66 o
  10  11   0       5336.75       5219.56        81.29 o
  11  11   0        276.39        306.67         9.20 o
  12  11   0        816.92        798.69        18.66 o
  13  11   0        723.28        627.38        14.61 o
  14  11   0        516.84        471.30        11.77 o
  15  11   0        154.29        147.36         5.54 o
  16  11   0         27.71         33.37         3.89 o
  17  11   0        397.09        386.11        10.07 o
  18  11   0         62.95         65.10         4.48 o
  19  11   0        100.98        101.92         4.44 o
  20  11   0        161.19        145.46         5.49 o
  21  11   0         87.03         81.02         6.72 o
   0  12   0       3723.85       3759.53       114.18 o
   1  12   0        290.61        324.85        16.27 o
   2  12   0       1372.87       1302.94        36.58 o
   3  12   0        356.95        372.69        12.51 o
   4  12   0       1267.35       1193.84        24.61 o
   5  12   0       1187.31       1137.93        23.84 o
   6  12   0          1.54          6.78         4.89 o
   7  12   0         26.46         15.46         4.52 o
   8  12   0          0.45         -0.44         4.41 o
   9  12   0        134.98        142.45         8.19 o
  10  12   0         23.23         39.07         5.92 o
  11  12   0          5.73          7.29         4.54 o
  12  12   0        334.76        326.37        15.32 o
  13  12   0        523.39        505.80        14.97 o
  14  12   0         23.90         31.35         5.11 o
  15  12   0        271.94        254.82         8.51 o
  16  12   0        194.66        187.59         6.96 o
  17  12   0        251.80        216.61         7.53 o
  18  12   0         72.87         94.87         5.30 o
  19  12   0        357.82        356.93        12.69 o
   1  13   0        759.78        672.51        17.58 o
   2  13   0         24.10         23.59         4.76 o
   3  13   0         37.54         44.96         5.63 o
   4  13   0         28.11         44.62         5.41 o
   5  13   0        122.06        142.13         8.83 o
   6  13   0        646.63        595.24        17.31 o
   7  13   0        355.12        341.32        10.82 o
   8  13   0        115.85        121.19         6.03 o
   9  13   0        566.23        598.81        15.66 o
  10  13   0        153.64        134.95         6.77 o
  11  13   0         80.58         78.47         5.23 o
  12  13   0          8.25          2.82         4.99 o
  13  13   0         84.71         78.84         6.98 o
  14  13   0         54.93         33.11         4.71 o
  15  13   0          1.67          3.41         3.58 o
  16  13   0          6.93         10.06         3.36 o
  17  13   0         14.99         27.22         3.72 o
   0  14   0         23.75         24.20         5.50 o
   1  14   0        682.46        682.64        17.58 o
   2  14   0        167.96        153.46         6.29 o
   3  14   0         13.38         14.87         4.37 o
   4  14   0         16.43         18.48         4.34 o
   5  14   0        102.88         73.51         5.44 o
   6  14   0         81.21         79.26         6.82 o
   7  14   0         29.48         12.70         4.39 o
   8  14   0        238.12        206.04         8.62 o
   9  14   0        276.38        276.14        10.44 o
  10  14   0         38.50         32.96         5.18 o
  11  14   0          5.37          5.50         5.79 o
  12  14   0        127.27        105.17         6.01 o
  13  14   0         31.94         33.98         3.88 o
  14  14   0         25.34         29.77         4.39 o
  15  14   0          1.78          0.39         4.02 o
   1  15   0        410.65        421.53        11.20 o
   2  15   0          9.28         20.10         3.33 o
   3  15   0        121.09        124.06         7.96 o
   4  15   0         13.17         14.54         3.43 o
   5  15   0          1.02          4.87         3.56 o
   6  15   0        281.99        289.55         9.60 o
   7  15   0          4.70          6.83         3.07 o
   8  15   0         81.68         67.29         4.22 o
   9  15   0         13.58         18.45         3.89 o
  10  15   0         62.57         52.27         3.68 o
  11  15   0         59.95         56.31         3.94 o
  12  15   0          0.07          1.96         3.33 o
   0  16   0          1.17          4.60         3.69 o
   1  16   0          7.27          7.75         2.58 o
   2  16   0         24.81         31.64         2.88 o
   3  16   0         11.18         19.46         2.38 o
   4  16   0         16.79          9.76         3.91 o
   5  16   0         23.77         13.80         3.64 o
   6  16   0          2.24          3.16         3.49 o
   7  16   0          0.06         -2.07         4.28 o
 -28   1   1          0.71          4.34         2.78 o
 -27   1   1         22.63         25.68         3.80 o
 -26   1   1         20.77         12.04         4.44 o
 -25   1   1        202.61        221.77         9.46 o
 -24   1   1        521.33        486.87        17.64 o
 -23   1   1          0.71          1.22         5.92 o
 -22   1   1        141.76        168.21         7.99 o
 -21   1   1          3.43          6.14         4.30 o
 -20   1   1        298.41        309.59         8.00 o
 -19   1   1         12.20          9.82         3.50 o
 -18   1   1         27.99         30.70         3.70 o
 -17   1   1        792.40        812.75        18.12 o
 -16   1   1        219.52        162.90         4.99 o
 -15   1   1          0.02          5.42         3.36 o
 -14   1   1        355.07        354.64        12.38 o
 -13   1   1       1604.57       1679.32        46.56 o
 -12   1   1        202.86        211.36        18.04 o
 -11   1   1       1991.70       1788.48        42.76 o
 -10   1   1         75.23         69.25         5.59 o
  -9   1   1       1548.76       1394.19        55.91 o
  -8   1   1       6131.87       5728.04       241.03 o
  -7   1   1        208.18        232.12        10.52 o
  -6   1   1       2162.13       1966.14        78.06 o
  -5   1   1       4577.15       4085.19       155.49 o
  -4   1   1        419.82        446.91        17.83 o
  -3   1   1       3353.14       3226.32        70.94 o
  -2   1   1       2504.22       2633.39        58.33 o
  -1   1   1       1774.48       1579.43        35.06 o
   0   1   1        332.38        312.23        10.18 o
   1   1   1       2097.17       1876.06        46.65 o
   2   1   1        782.67        674.50        20.79 o
   3   1   1      10382.80       9147.36       224.61 o
   4   1   1       1120.38       1060.39        28.41 o
   5   1   1      75083.25      68233.52      1911.08 o
   6   1   1        382.36        242.74        11.41 o
   7   1   1      11328.40      11111.82       272.72 o
   8   1   1        225.02        175.20        10.55 o
   9   1   1      11219.10      10319.21       254.27 o
  10   1   1       4063.01       4152.63       107.20 o
  11   1   1       7276.89       7588.98       168.66 o
  12   1   1          5.07          7.41         3.77 o
  13   1   1         97.81         34.94         5.55 o
  14   1   1       7328.07       7202.54       180.18 o
  15   1   1        157.69        148.25         6.19 o
  16   1   1        335.07        336.10         7.71 o
  17   1   1          1.30          4.31         3.25 o
  18   1   1        713.16        630.45        11.99 o
  19   1   1        311.15        329.29        11.57 o
  20   1   1         14.09         28.65         4.46 o
  21   1   1         76.81         78.31         6.02 o
  22   1   1       1269.17       1348.21        26.07 o
  23   1   1          0.87         -1.01         6.44 o
  24   1   1         46.57         34.73         5.84 o
  25   1   1        103.87        127.01         8.84 o
  26   1   1         34.46         57.68         5.24 o
  27   1   1         23.67         28.67         3.52 o
  28   1   1        171.54        161.71         5.51 o
 -28   2   1         78.71        114.45         4.99 o
 -27   2   1        156.68        166.60         5.68 o
 -26   2   1         26.63         24.33         4.27 o
 -25   2   1        202.19        245.25         9.50 o
 -24   2   1        307.67        356.30        12.28 o
 -23   2   1        119.24        125.90         5.95 o
 -22   2   1         59.10         65.51         5.10 o
 -21   2   1         36.99         33.95         4.15 o
 -20   2   1       4905.99       4765.61        66.58 o
 -19   2   1        164.98        221.28         8.48 o
 -18   2   1       1883.13       1871.33        30.52 o
 -17   2   1         47.37         36.23         4.01 o
 -16   2   1          6.20         19.79         3.26 o
 -15   2   1          4.72         22.93         4.41 o
 -14   2   1       8072.73       7662.45       176.45 o
 -13   2   1         42.10         59.25         5.67 o
 -12   2   1       3239.43       2848.66        61.83 o
 -11   2   1       4173.16       4077.92        85.41 o
 -10   2   1       7159.52       7390.20       165.18 o
  -9   2   1          1.08         19.14         4.51 o
  -8   2   1       4914.03       5085.36       128.72 o
  -7   2   1       5254.25       5045.92       169.99 o
  -6   2   1      11543.39      11233.30       274.24 o
  -5   2   1       5824.55       5599.34       137.95 o
  -4   2   1         46.25        152.73         7.43 o
  -3   2   1        439.12        455.48         9.53 o
  -2   2   1       6730.87       6199.54       132.49 o
  -1   2   1       2178.20       2008.94        57.92 o
   0   2   1        578.03        425.13        11.11 o
   1   2   1        613.70        542.86        17.92 o
   2   2   1       9064.62       7958.86       558.17 o
   3   2   1         35.03         33.34         3.12 o
   4   2   1     110542.86      99431.39      2391.18 o
   5   2   1      23797.35      22359.65       434.53 o
   6   2   1       1857.19       1811.73        38.44 o
   7   2   1         97.48         52.59         4.12 o
   8   2   1       1891.99       1835.43        38.96 o
   9   2   1        136.31        163.23        10.79 o
  10   2   1        222.58        240.48         8.72 o
  11   2   1        967.42        856.76        23.77 o
  12   2   1       1225.88       1270.94        47.94 o
  13   2   1        479.23        506.64        16.67 o
  14   2   1       2480.01       2356.21        64.62 o
  15   2   1       3087.13       3051.89        58.20 o
  16   2   1        268.98        222.62         6.74 o
  17   2   1        286.32        283.57         8.60 o
  18   2   1       2677.66       2698.32        46.97 o
  19   2   1        176.91        155.28         7.55 o
  20   2   1        838.50        864.65        25.60 o
  21   2   1        215.51        204.42        10.24 o
  22   2   1         73.85         57.62         5.67 o
  23   2   1        335.79        386.96        13.60 o
  24   2   1          0.22          7.80         6.43 o
  25   2   1        202.99        232.70         9.35 o
  26   2   1        461.44        468.04        14.86 o
  27   2   1         12.36         21.35         3.76 o
  28   2   1         46.30         54.56         4.08 o
 -27   3   1          2.29          1.04         4.49 o
 -26   3   1        239.58        264.60        11.72 o
 -25   3   1        128.43        134.26         5.94 o
 -24   3   1        218.81        251.10         7.46 o
 -23   3   1        186.78        194.80         6.77 o
 -22   3   1         34.39         33.63         5.18 o
 -21   3   1        167.97        171.22         6.73 o
 -20   3   1        295.19        308.33         9.68 o
 -19   3   1        117.71        123.03        12.28 o
 -18   3   1       1405.89       1377.51        27.78 o
 -17   3   1         47.20         54.56         5.80 o
 -16   3   1          8.42          9.62         4.68 o
 -15   3   1          8.18          1.90         4.45 o
 -14   3   1        343.47        371.99        14.31 o
 -13   3   1         87.50         90.50        12.03 o
 -12   3   1         43.27        112.83        22.50 o
 -11   3   1       8619.43       9085.42       396.30 o
 -10   3   1       7333.67       7417.47       228.36 o
  -9   3   1        599.11        777.60        30.63 o
  -8   3   1          6.19         15.85         8.19 o
  -7   3   1        961.46        729.53        34.83 o
  -6   3   1      19406.39      19352.94       347.37 o
  -5   3   1        741.10        632.35        14.31 o
  -4   3   1       1235.52       1190.86        24.28 o
  -3   3   1       9370.78       9561.00       233.26 o
  -2   3   1      13202.09      12569.32       353.04 o
  -1   3   1       6948.98       6589.43       322.90 o
   0   3   1      21985.78      21419.39       521.23 o
   1   3   1      59511.80      57050.77      1239.74 o
   2   3   1      30267.03      29056.31       705.20 o
   3   3   1       5246.52       4897.11       170.91 o
   4   3   1       1448.34       1239.68        59.11 o
   5   3   1        314.00        392.12        21.29 o
   6   3   1       3557.33       3230.41        82.12 o
   7   3   1       1997.43       1855.66        43.77 o
   8   3   1        122.43         94.75         8.53 o
   9   3   1      20540.40      21098.84       516.69 o
  10   3   1       1662.55       2171.37        60.05 o
  11   3   1       2174.50       2436.27        67.20 o
  12   3   1       2823.23       2532.61        70.13 o
  13   3   1       1822.80       2060.62        59.35 o
  14   3   1       4095.63       3889.81        93.70 o
  15   3   1        315.61        321.79        10.65 o
  16   3   1         66.68         57.36         6.05 o
  17   3   1        335.56        325.98        11.16 o
  18   3   1        178.33        185.27         8.42 o
  19   3   1        232.09        230.64         8.24 o
  20   3   1        155.90        187.81         7.70 o
  21   3   1        443.29        529.08        13.27 o
  22   3   1        342.33        332.14         9.68 o
  23   3   1        491.31        486.74        13.03 o
  24   3   1        153.23        174.79         7.05 o
  25   3   1         23.62         31.13         6.47 o
  26   3   1         29.12         33.81         4.75 o
  27   3   1        226.48        258.98         9.32 o
  28   3   1         17.62         11.71         2.50 o
 -27   4   1          0.32          5.73         2.46 o
 -26   4   1         13.72         15.11         4.03 o
 -25   4   1        189.76        176.37         9.12 o
 -24   4   1         12.55         13.51         3.78 o
 -23   4   1         31.62         30.92         4.13 o
 -22   4   1         11.00         26.93         4.17 o
 -21   4   1         54.71         68.69         4.94 o
 -20   4   1        393.33        420.89        10.66 o
 -19   4   1         55.67         49.92         5.05 o
 -18   4   1         41.56         50.65         5.67 o
 -17   4   1        273.56        255.29        12.03 o
 -16   4   1        768.02        710.18        20.82 o
 -15   4   1        623.05        573.79        20.83 o
 -14   4   1         72.37         75.46         6.95 o
 -13   4   1        167.31        164.22        12.39 o
 -12   4   1        789.33        801.75        34.48 o
 -11   4   1        648.43        793.60        31.90 o
 -10   4   1       1741.16       1801.94        52.02 o
  -9   4   1        138.57         99.91        12.65 o
  -8   4   1       3520.86       3668.58        95.71 o
  -7   4   1         29.32          8.50         3.65 o
  -6   4   1       6247.43       6107.45       113.54 o
  -5   4   1       1281.41       1404.57        29.24 o
  -4   4   1      45229.00      44256.46       801.83 o
  -3   4   1        598.44        728.80        35.88 o
  -2   4   1       4023.12       3835.58       315.38 o
  -1   4   1       6660.12       7179.08       251.87 o
   0   4   1      23564.92      24108.92       588.00 o
   1   4   1        625.92        654.00        17.79 o
   2   4   1       6039.02       6236.14       179.48 o
   3   4   1      10999.00      10826.46       264.37 o
   4   4   1       1007.89       1063.62        28.65 o
   5   4   1       8277.43       7786.38       172.76 o
   6   4   1       1440.44       1305.53        32.68 o
   7   4   1       1147.01       1096.91        32.17 o
   8   4   1       1428.20       1380.92        35.55 o
   9   4   1        742.30       1006.68        32.15 o
  10   4   1       4365.25       5036.65       149.95 o
  11   4   1        499.46        411.06        21.05 o
  12   4   1       1090.33       1369.74        62.94 o
  13   4   1         79.38         43.53         9.93 o
  14   4   1          9.19         15.34         3.67 o
  15   4   1       3683.28       3523.43        64.74 o
  16   4   1       2770.90       2815.86        53.30 o
  17   4   1        359.35        373.09         9.99 o
  18   4   1       1003.16        992.70        25.38 o
  19   4   1         14.53         32.09         5.05 o
  20   4   1       1281.50       1311.05        24.77 o
  21   4   1       1129.90       1122.37        27.50 o
  22   4   1          2.03         -0.33         4.41 o
  23   4   1          0.82          2.61         3.71 o
  24   4   1         20.32         26.58         5.55 o
  25   4   1          5.88          5.61         4.25 o
  26   4   1         23.12         28.12         3.75 o
  27   4   1          2.05          3.95         3.01 o
 -27   5   1          9.57          5.71         2.95 o
 -26   5   1         13.58         32.11         3.64 o
 -25   5   1          1.68         12.65         2.90 o
 -24   5   1          2.21          8.76         3.18 o
 -23   5   1         44.31         59.16         4.65 o
 -22   5   1        275.54        252.55         8.42 o
 -21   5   1        613.90        631.07        15.89 o
 -20   5   1        979.49        907.66        22.64 o
 -19   5   1         24.47         24.64         5.02 o
 -18   5   1        336.25        377.32        13.20 o
 -17   5   1       1430.61       1218.00        25.08 o
 -16   5   1        608.36        510.19        15.04 o
 -15   5   1        581.54        552.23        13.29 o
 -14   5   1        692.83        646.70        20.64 o
 -13   5   1        391.28        414.21        12.53 o
 -12   5   1       2056.44       1777.11        48.62 o
 -11   5   1       5354.06       5419.36       126.73 o
 -10   5   1         23.84         13.72         7.44 o
  -9   5   1          0.91          2.96         6.76 o
  -8   5   1       6328.16       6078.57       138.87 o
  -7   5   1        560.89        448.75        13.32 o
  -6   5   1        440.80        383.16        18.20 o
  -5   5   1       3512.51       3357.58        87.43 o
  -4   5   1       3581.72       3843.82        86.90 o
  -3   5   1         31.27         21.91        13.48 o
  -2   5   1        154.45        190.46        11.59 o
  -1   5   1       1135.29       1241.94        47.08 o
   0   5   1        777.40        852.94        38.34 o
   1   5   1       1783.29       1978.48        74.40 o
   2   5   1       4096.75       3933.58       116.47 o
   3   5   1        193.77        193.39        11.87 o
   4   5   1        590.88        514.88        14.07 o
   5   5   1       1333.44       1224.10        36.51 o
   6   5   1       6705.97       6814.37       153.17 o
   7   5   1         28.20         33.86         5.96 o
   8   5   1       3997.45       4290.02        90.42 o
   9   5   1         31.94         35.83         5.82 o
  10   5   1         37.50         36.62         7.69 o
  11   5   1        695.83        506.04        19.30 o
  12   5   1       1072.08       1328.02        60.12 o
  13   5   1          3.19         14.99         3.79 o
  14   5   1       1968.88       1903.31        34.06 o
  15   5   1          0.08          4.21         4.14 o
  16   5   1         84.75        108.84         5.82 o
  17   5   1       1732.32       1533.61        28.61 o
  18   5   1        369.13        392.14        10.96 o
  19   5   1         18.69         43.25         4.69 o
  20   5   1        233.28        198.52         7.33 o
  21   5   1        274.83        311.39         9.64 o
  22   5   1         50.61         34.64         4.96 o
  23   5   1        118.77        114.75         5.17 o
  24   5   1         69.43         86.12         5.23 o
  25   5   1         35.37         50.69         5.10 o
  26   5   1         32.83         39.53         3.82 o
  27   5   1        177.21        137.88         7.97 o
 -26   6   1          7.92         12.01         4.13 o
 -25   6   1         42.16         48.65         3.50 o
 -24   6   1        163.83        141.47         5.02 o
 -23   6   1        143.23        140.78         5.28 o
 -22   6   1         11.07         17.43         3.73 o
 -21   6   1        107.62        147.29         9.65 o
 -20   6   1         48.86         39.60         5.03 o
 -19   6   1          0.00          4.67         6.11 o
 -18   6   1        990.09       1003.31        24.42 o
 -17   6   1        364.26        384.17        13.44 o
 -16   6   1         33.68         31.12         4.43 o
 -15   6   1        831.77        893.58        16.55 o
 -14   6   1        664.03        700.63        15.92 o
 -13   6   1       1775.29       1687.66        38.08 o
 -12   6   1          6.44         10.74         4.28 o
 -11   6   1        812.14        729.99        20.82 o
 -10   6   1        539.72        623.94        22.53 o
  -9   6   1         39.77         33.97         7.64 o
  -8   6   1       2289.76       2538.70        66.24 o
  -7   6   1        721.88        635.82        24.73 o
  -6   6   1       1943.83       2074.48        54.14 o
  -5   6   1         16.63         28.24         9.00 o
  -4   6   1       5035.96       5064.62       129.45 o
  -3   6   1       1219.55       1180.31        58.31 o
  -2   6   1         84.52        105.31         9.79 o
  -1   6   1       4130.35       4300.43       135.93 o
   0   6   1        457.85        628.64        21.14 o
   1   6   1       7477.58       9356.48       214.46 o
   2   6   1        168.26        152.65         8.88 o
   3   6   1       4228.65       4750.47       118.94 o
   4   6   1        856.48        710.32        24.50 o
   5   6   1        468.59        506.29        19.13 o
   6   6   1       3004.43       3008.90        65.77 o
   7   6   1       1056.34       1077.04        27.14 o
   8   6   1        450.83        441.38        17.24 o
   9   6   1        164.03        159.31        19.25 o
  10   6   1         76.03         83.48        11.06 o
  11   6   1       3383.05       3566.98        65.94 o
  12   6   1         29.02         49.95         4.59 o
  13   6   1       1271.51       1317.47        26.35 o
  14   6   1       1988.04       2085.47        39.06 o
  15   6   1        276.72        283.06         9.38 o
  16   6   1       1419.26       1399.24        33.63 o
  17   6   1       1520.50       1479.17        35.78 o
  18   6   1        300.80        262.50         8.01 o
  19   6   1          0.11          7.73         4.03 o
  20   6   1        616.82        568.21        14.92 o
  21   6   1          0.08          6.58         4.07 o
  22   6   1        317.67        284.41        10.83 o
  23   6   1         54.44         46.94         5.37 o
  24   6   1        259.94        253.65         7.70 o
  25   6   1          1.44          3.64         3.32 o
  26   6   1        110.39        108.57         6.18 o
 -26   7   1          0.69          0.26         2.85 o
 -25   7   1          9.75         12.25         2.48 o
 -24   7   1         33.71         28.68         3.58 o
 -23   7   1         96.60        111.60         8.94 o
 -22   7   1         61.42         62.80         4.51 o
 -21   7   1         79.71         76.59         4.83 o
 -20   7   1         11.48          9.32         4.22 o
 -19   7   1        157.51        146.18         8.94 o
 -18   7   1        853.25        744.19        19.62 o
 -17   7   1        608.23        612.23        17.75 o
 -16   7   1         82.20         72.60         5.97 o
 -15   7   1         24.72         58.08         6.26 o
 -14   7   1       2540.49       2543.00        47.02 o
 -13   7   1          1.44          2.85         4.36 o
 -12   7   1        974.29        869.49        20.57 o
 -11   7   1        285.35        259.68         9.19 o
 -10   7   1        480.59        452.58        16.21 o
  -9   7   1       4379.05       4341.66        92.46 o
  -8   7   1       3302.35       3241.08        80.59 o
  -7   7   1       1697.41       1449.11        46.32 o
  -6   7   1        609.05        705.19        23.33 o
  -5   7   1       8848.16       9345.08       235.81 o
  -4   7   1       2760.47       3050.99        83.07 o
  -3   7   1          2.09         33.97         8.71 o
  -2   7   1       1432.20       1556.40        39.85 o
  -1   7   1         10.37         20.15         5.50 o
   0   7   1       1625.85       2097.92        83.78 o
   1   7   1       1186.76       1251.54        37.14 o
   2   7   1       6381.46       6832.85       176.21 o
   3   7   1         32.65         91.90         7.82 o
   4   7   1       2409.35       2504.97        88.24 o
   5   7   1       4301.74       4436.11       112.72 o
   6   7   1       6192.01       6488.27       135.32 o
   7   7   1       8684.62       9052.33       162.24 o
   8   7   1        109.07        137.57         8.58 o
   9   7   1        884.84        900.56        20.00 o
  10   7   1        892.28        970.47        25.20 o
  11   7   1        547.06        569.15        15.74 o
  12   7   1       2591.57       2589.76        53.30 o
  13   7   1       2313.58       2216.68        44.35 o
  14   7   1       1277.38       1427.16        28.86 o
  15   7   1        533.98        524.09        14.33 o
  16   7   1        819.83        843.33        21.50 o
  17   7   1        743.57        691.93        15.80 o
  18   7   1       1335.13       1307.81        35.72 o
  19   7   1        354.94        307.30        10.63 o
  20   7   1        344.72        317.85        11.22 o
  21   7   1        173.01        178.23        10.98 o
  22   7   1         17.86         19.98         4.32 o
  23   7   1         21.15         17.62         3.21 o
  24   7   1          5.46          1.87         3.16 o
  25   7   1        163.24        141.63         8.57 o
 -24   8   1        103.31         87.82         4.58 o
 -23   8   1         11.05         14.85         3.23 o
 -22   8   1          5.73          2.91         2.98 o
 -21   8   1          0.21         -0.50         4.12 o
 -20   8   1        281.81        296.46         8.99 o
 -19   8   1         36.35         55.18         5.19 o
 -18   8   1        457.72        488.13        13.72 o
 -17   8   1         37.53         35.02         6.58 o
 -16   8   1        125.71        137.93         6.51 o
 -15   8   1          5.35          8.79         4.89 o
 -14   8   1         13.95         10.83         4.24 o
 -13   8   1        199.75        201.12         8.32 o
 -12   8   1       1848.64       1826.98        35.54 o
 -11   8   1       3713.85       3497.90        66.55 o
 -10   8   1       1139.59       1094.09        24.94 o
  -9   8   1        570.94        477.35        13.50 o
  -8   8   1       1359.21       1170.53        27.71 o
  -7   8   1         27.15         35.53         5.02 o
  -6   8   1       4584.47       4708.92        76.97 o
  -5   8   1         73.87         78.83        10.24 o
  -4   8   1       2316.89       2442.50        72.80 o
  -3   8   1        416.64        575.38        19.80 o
  -2   8   1        526.69        650.93        21.01 o
  -1   8   1        150.84        241.93        10.95 o
   0   8   1        960.53        900.67        31.84 o
   1   8   1       2131.96       2467.15        67.67 o
   2   8   1        511.88        471.57        19.41 o
   3   8   1        182.96        257.10        13.98 o
   4   8   1        840.44        946.79        30.41 o
   5   8   1       1750.11       1739.51        58.72 o
   6   8   1        417.35        450.14        11.18 o
   7   8   1        857.49        816.20        17.06 o
   8   8   1        669.09        557.07        14.68 o
   9   8   1        140.40        137.02         8.69 o
  10   8   1         12.22         16.22         4.32 o
  11   8   1         95.15         90.69         6.19 o
  12   8   1        622.50        622.91        17.64 o
  13   8   1       1337.90       1266.77        26.64 o
  14   8   1          5.90         10.13         5.02 o
  15   8   1          5.44          6.54         5.16 o
  16   8   1         19.31         29.59         4.71 o
  17   8   1          0.20          2.88         4.28 o
  18   8   1          4.18          9.00         4.89 o
  19   8   1        341.22        362.17         9.49 o
  20   8   1        409.49        418.76        10.60 o
  21   8   1          0.05          0.37         3.79 o
  22   8   1         13.11         13.79         3.31 o
  23   8   1          0.06          0.78         2.84 o
  24   8   1         22.74         30.15         3.91 o
  25   8   1         11.22         10.30         3.63 o
 -24   9   1         12.71         16.88         4.15 o
 -23   9   1         18.86         16.85         3.04 o
 -22   9   1          1.11         -1.58         2.51 o
 -21   9   1         96.89         99.95         5.73 o
 -20   9   1        104.93         83.21         7.74 o
 -19   9   1         98.37         88.21         5.60 o
 -18   9   1         44.44         46.54         5.14 o
 -17   9   1         56.37         55.42         5.71 o
 -16   9   1       1439.65       1374.34        35.09 o
 -15   9   1        602.85        639.26        17.81 o
 -14   9   1        750.54        750.58        18.19 o
 -13   9   1         16.87         24.00         4.90 o
 -12   9   1        392.92        394.33        11.76 o
 -11   9   1          0.84          6.97         4.71 o
 -10   9   1        354.19        365.65        11.22 o
  -9   9   1       2888.57       2574.73        49.81 o
  -8   9   1         13.52         15.74         4.51 o
  -7   9   1          0.92         27.41         4.35 o
  -6   9   1        122.67         92.29         5.29 o
  -5   9   1         98.26         74.51         6.00 o
  -4   9   1       1648.97       1797.62        34.07 o
  -3   9   1        123.19        107.55         5.75 o
  -2   9   1        518.99        466.33        11.83 o
  -1   9   1         10.09          8.01         3.82 o
   0   9   1         18.06         16.79         3.59 o
   1   9   1          0.52         14.74         3.88 o
   2   9   1         61.77         54.19         4.67 o
   3   9   1        437.66        476.76        12.19 o
   4   9   1         92.70         70.58         5.76 o
   5   9   1        270.10        274.99         9.39 o
   6   9   1       1368.86       1337.96        23.44 o
   7   9   1        636.82        573.80        13.24 o
   8   9   1        159.04        179.78         7.72 o
   9   9   1        317.55        360.84        11.14 o
  10   9   1        127.08        130.91         7.86 o
  11   9   1       1036.11       1074.12        23.61 o
  12   9   1        672.51        721.99        17.78 o
  13   9   1          4.10         10.15         5.13 o
  14   9   1        152.57        165.50         8.18 o
  15   9   1         12.91         11.36         4.50 o
  16   9   1        307.46        286.78        15.05 o
  17   9   1         59.40         58.05         7.98 o
  18   9   1         85.99         91.75         6.68 o
  19   9   1          3.29          6.83         3.65 o
  20   9   1         64.25         67.95         5.10 o
  21   9   1         32.23         35.33         3.33 o
  22   9   1        127.76        158.14         6.07 o
  23   9   1         66.15         57.82         4.49 o
 -22  10   1         49.24         38.17         3.99 o
 -21  10   1          2.85         -0.15         3.50 o
 -20  10   1        343.05        379.03         8.74 o
 -19  10   1        126.41         84.88         5.29 o
 -18  10   1         11.73          6.25         3.31 o
 -17  10   1        157.23        144.49         6.46 o
 -16  10   1        124.00        135.63         6.70 o
 -15  10   1          4.76         10.22         4.81 o
 -14  10   1       1864.48       1744.89        34.46 o
 -13  10   1         12.43         24.28         5.01 o
 -12  10   1         13.57         21.61         4.59 o
 -11  10   1        464.85        452.39        11.59 o
 -10  10   1        305.26        293.88         9.76 o
  -9  10   1          5.52         12.34         3.87 o
  -8  10   1        520.77        536.52        11.28 o
  -7  10   1       3486.40       3428.50        57.27 o
  -6  10   1       3512.17       3645.50        64.95 o
  -5  10   1        759.21        804.67        17.34 o
  -4  10   1        312.63        316.27         9.71 o
  -3  10   1       1666.61       1758.44        38.60 o
  -2  10   1       2185.38       2176.80        41.21 o
  -1  10   1         13.96         30.37         4.49 o
   0  10   1          1.20          9.01         3.92 o
   1  10   1          4.38          1.23         4.24 o
   2  10   1          0.17         16.44         4.47 o
   3  10   1       1955.59       1677.80        34.11 o
   4  10   1       3236.69       3370.85        63.66 o
   5  10   1        440.19        464.57        13.23 o
   6  10   1        620.12        543.15        13.38 o
   7  10   1        243.44        324.44         8.66 o
   8  10   1         36.73         43.57         5.51 o
   9  10   1       1644.39       1658.54        34.26 o
  10  10   1        472.90        499.26        15.41 o
  11  10   1         54.02         57.87         5.85 o
  12  10   1         19.80         16.82         4.88 o
  13  10   1          9.38         11.07         4.93 o
  14  10   1        943.37       1015.49        24.87 o
  15  10   1        311.54        297.42        12.09 o
  16  10   1        825.85        835.16        22.04 o
  17  10   1        976.12        959.18        24.86 o
  18  10   1          8.41          9.27         3.51 o
  19  10   1          8.75         14.32         3.99 o
  20  10   1        123.79        148.72         5.27 o
  21  10   1          3.30          1.99         2.23 o
  22  10   1         11.48         16.01         3.18 o
 -21  11   1        633.04        493.06        25.41 o
 -20  11   1        310.78        334.10        11.89 o
 -19  11   1         89.13         87.87         4.44 o
 -18  11   1        312.49        343.39         9.54 o
 -17  11   1         33.41         20.76         3.66 o
 -16  11   1         18.81         18.77         4.01 o
 -15  11   1          0.28          5.59         3.68 o
 -14  11   1         94.46         85.58         6.65 o
 -13  11   1        113.93        117.16         5.74 o
 -12  11   1         13.47         10.03         4.03 o
 -11  11   1         57.97         49.91         4.73 o
 -10  11   1       2213.27       2218.12        37.50 o
  -9  11   1       2572.60       2516.95        43.75 o
  -8  11   1        115.94        143.57         6.54 o
  -7  11   1       1496.98       1454.89        33.98 o
  -6  11   1       1669.62       1778.51        39.80 o
  -5  11   1       2183.50       2262.26        39.71 o
  -4  11   1         24.21         13.12         4.91 o
  -3  11   1        844.74        955.16        22.56 o
  -2  11   1        951.31       1045.75        22.20 o
  -1  11   1       1316.34       1157.37        49.39 o
   0  11   1         23.07         34.52         6.53 o
   1  11   1         20.80          9.47         4.74 o
   2  11   1        258.49        249.90         9.63 o
   3  11   1       1223.41       1237.57        30.73 o
   4  11   1          1.24          3.57         4.41 o
   5  11   1       1279.76       1337.30        31.72 o
   6  11   1         32.93         22.13         4.99 o
   7  11   1        423.71        471.28        12.67 o
   8  11   1          0.02         10.96         4.56 o
   9  11   1        569.66        661.98        15.61 o
  10  11   1         59.29         52.40         6.21 o
  11  11   1        594.59        612.47        16.89 o
  12  11   1        265.71        307.54        10.91 o
  13  11   1        114.57        118.05         7.17 o
  14  11   1        176.36        198.43         7.05 o
  15  11   1         19.87         25.56         3.76 o
  16  11   1         45.27         47.61         3.90 o
  17  11   1        285.30        267.73         8.31 o
  18  11   1         72.93         83.79         4.95 o
  19  11   1        267.81        291.66         8.41 o
  20  11   1        502.80        503.07        14.15 o
  21  11   1          8.92          5.83         7.00 o
 -19  12   1        143.35        117.82         6.23 o
 -18  12   1         46.33         65.90         4.84 o
 -17  12   1         61.08         67.06         3.98 o
 -16  12   1        180.27        170.08         5.93 o
 -15  12   1         88.79        106.49         5.20 o
 -14  12   1        172.20        164.10         6.36 o
 -13  12   1        194.91        223.23         8.96 o
 -12  12   1          0.05          1.50         3.81 o
 -11  12   1        141.03        152.17         7.28 o
 -10  12   1          1.75          9.51         3.94 o
  -9  12   1        408.80        366.86        17.73 o
  -8  12   1        478.14        448.46        14.04 o
  -7  12   1        128.99        114.53         7.66 o
  -6  12   1       1835.29       1838.85        35.14 o
  -5  12   1          5.17         11.04         4.32 o
  -4  12   1         23.24         48.39         4.60 o
  -3  12   1        940.28        844.98        23.06 o
  -2  12   1        190.81        173.97        10.01 o
  -1  12   1        910.85        859.20        24.09 o
   0  12   1         39.87         43.30         6.76 o
   1  12   1       2295.62       2307.43        57.92 o
   2  12   1         92.83        123.86         7.05 o
   3  12   1       1800.67       1802.94        41.39 o
   4  12   1       1314.91       1268.16        29.55 o
   5  12   1       2707.03       2701.13        55.62 o
   6  12   1        532.77        465.54        17.34 o
   7  12   1         10.91         11.77         4.97 o
   8  12   1        975.05        987.96        24.17 o
   9  12   1         32.90         35.96         5.41 o
  10  12   1         81.46         83.38         6.97 o
  11  12   1        363.56        370.81        12.91 o
  12  12   1          7.27          6.69         5.65 o
  13  12   1          0.06          6.67         4.55 o
  14  12   1         40.93         52.02         5.38 o
  15  12   1         21.78         18.20         3.54 o
  16  12   1         47.91         47.81         4.16 o
  17  12   1         96.73        112.00         5.09 o
  18  12   1        155.65        137.72         6.61 o
  19  12   1          5.18          0.82         4.66 o
 -17  13   1         24.96         21.92         2.86 o
 -16  13   1        146.37        132.13         6.23 o
 -15  13   1         29.60         21.80         3.56 o
 -14  13   1        114.66        145.23         8.12 o
 -13  13   1         31.53         24.29         5.64 o
 -12  13   1          9.54          7.08         5.77 o
 -11  13   1          3.21         20.08         6.50 o
 -10  13   1          4.78         13.45         3.98 o
  -9  13   1        110.96        115.34         6.44 o
  -8  13   1          3.65          4.50         4.31 o
  -7  13   1         90.31         85.44         6.03 o
  -6  13   1        125.40        111.77         7.24 o
  -5  13   1         80.31         65.16         7.89 o
  -4  13   1        611.92        589.98        22.14 o
  -3  13   1        125.58        112.76         7.53 o
  -2  13   1         82.79         84.59         6.35 o
  -1  13   1        922.62        931.90        38.19 o
   0  13   1          1.77          3.68         5.04 o
   1  13   1          6.21          8.39         4.54 o
   2  13   1        593.69        559.41        16.90 o
   3  13   1        229.62        231.82        12.06 o
   4  13   1        145.63        129.70         6.94 o
   5  13   1        552.33        557.85        15.25 o
   6  13   1        841.52        827.33        26.35 o
   7  13   1        110.28        107.07         7.37 o
   8  13   1        446.47        463.16        12.25 o
   9  13   1          9.32          4.18         3.99 o
  10  13   1          0.05          7.62         3.71 o
  11  13   1         50.20         52.65         4.91 o
  12  13   1         83.74         90.47         5.41 o
  13  13   1         37.38         49.12         5.33 o
  14  13   1        155.19        151.25         7.17 o
  15  13   1         37.63         38.42         4.63 o
  16  13   1         59.11         59.68         4.68 o
  17  13   1          0.69          3.23         2.77 o
 -14  14   1          8.36          8.41         2.80 o
 -13  14   1         89.90         64.02         4.43 o
 -12  14   1        211.33        250.79         8.20 o
 -11  14   1         41.18         47.52         5.77 o
 -10  14   1          7.62         13.17         5.33 o
  -9  14   1         36.97         34.93         4.81 o
  -8  14   1        249.52        227.85         9.65 o
  -7  14   1         21.51         21.08         4.25 o
  -6  14   1         97.07        114.61         6.14 o
  -5  14   1          2.88          2.44         3.96 o
  -4  14   1        180.94        194.17        10.85 o
  -3  14   1        142.18        166.45        14.66 o
  -2  14   1          2.19          9.99         3.92 o
  -1  14   1          0.82          5.57         3.63 o
   0  14   1        136.23        169.12         7.26 o
   1  14   1        122.85        110.14         5.60 o
   2  14   1         75.51         69.64         8.11 o
   3  14   1         14.37         28.52         4.43 o
   4  14   1        219.68        227.48         8.86 o
   5  14   1        138.63        141.62         7.66 o
   6  14   1        184.84        160.88         9.05 o
   7  14   1         22.63         29.95         5.40 o
   8  14   1         28.54         24.65         4.62 o
   9  14   1         45.13         56.24         6.70 o
  10  14   1        124.59        139.55         6.66 o
  11  14   1          1.43          3.12         4.55 o
  12  14   1          0.33          0.99         4.12 o
  13  14   1         11.34          5.74         3.48 o
  14  14   1        186.53        161.01         7.35 o
  15  14   1         83.55         76.68         5.90 o
 -12  15   1          7.58          6.36         2.80 o
 -11  15   1         55.74         63.08         7.32 o
 -10  15   1         29.37         16.80         2.89 o
  -9  15   1         55.00         58.42         4.50 o
  -8  15   1        200.88        206.13         8.12 o
  -7  15   1         26.52         28.55         3.28 o
  -6  15   1         18.01         22.30         3.68 o
  -5  15   1         19.48         13.09         4.07 o
  -4  15   1        180.72        188.19         8.84 o
  -3  15   1        470.05        441.60        14.76 o
  -2  15   1          1.34          4.64         2.97 o
  -1  15   1          9.12          7.70         3.65 o
   0  15   1         70.32         81.90         4.66 o
   1  15   1         35.72         38.67         3.45 o
   2  15   1        102.97        117.58         4.88 o
   3  15   1        315.33        281.42         8.39 o
   4  15   1        104.92         96.82         4.76 o
   5  15   1        315.08        268.89         8.09 o
   6  15   1       1043.15        901.22        22.14 o
   7  15   1        663.22        636.56        16.68 o
   8  15   1         29.07         26.35         2.75 o
   9  15   1        140.43        151.53         5.79 o
  10  15   1          8.34          5.26         4.45 o
  11  15   1        229.48        208.23         6.38 o
  -7  16   1          6.10          7.20         5.06 o
  -6  16   1         33.79         44.36        12.44 o
  -5  16   1         32.66         33.96         9.07 o
  -4  16   1        172.98        173.57        12.44 o
  -3  16   1         21.03         10.93         3.69 o
  -2  16   1          0.26         -3.10         3.10 o
  -1  16   1         57.26         68.53         4.65 o
   0  16   1          0.01          0.89         2.39 o
   1  16   1         27.20         15.12         2.48 o
   2  16   1         51.93         73.30         3.56 o
   3  16   1          0.43          3.69         2.23 o
   4  16   1        150.91        127.62         5.16 o
   5  16   1        153.25        149.49         8.26 o
   6  16   1        100.33         87.76         5.57 o
   7  16   1        226.82        180.57        11.93 o
 -28   0   2         18.72         28.75         3.91 o
 -27   0   2        968.79       1104.28        34.25 o
 -26   0   2          1.85         -2.51         5.61 o
 -25   0   2         17.53         18.46         6.78 o
 -24   0   2        108.73        108.85        10.10 o
 -23   0   2        489.43        588.02        29.47 o
 -22   0   2        152.97        157.14        10.78 o
 -21   0   2         14.24         22.42         6.78 o
 -20   0   2       2261.24       2327.29        48.61 o
 -19   0   2        556.15        514.37        13.70 o
 -18   0   2        460.61        448.45        15.40 o
 -17   0   2        702.80        723.05        17.03 o
 -16   0   2       1142.87       1052.52        26.89 o
 -15   0   2        430.78        400.79        12.63 o
 -14   0   2       7852.39       7141.00       258.99 o
 -13   0   2         49.80         38.09         7.52 o
 -12   0   2          4.08         48.13        14.58 o
 -11   0   2       4317.83       4839.02       175.04 o
 -10   0   2       1639.61       1489.15        76.35 o
  -7   0   2       3213.44       3440.15       170.07 o
  -6   0   2      29224.42      26424.85      1283.17 o
  -5   0   2      10250.64       9709.66       472.88 o
  -4   0   2      35607.21      32743.62      1588.44 o
  -3   0   2        157.76        222.85        12.09 o
  -2   0   2       3813.65       3392.74       103.75 o
  -1   0   2        704.94        619.93        24.50 o
   0   0   2         57.39         63.13         5.70 o
   1   0   2       9091.41       8671.88       423.36 o
   2   0   2        992.43        685.67        43.04 o
   3   0   2       9091.90       8255.16       345.32 o
   4   0   2       3706.71       3775.11       192.62 o
   5   0   2       8954.26       8060.95       400.80 o
   6   0   2      61830.26      56781.67      2761.17 o
   7   0   2       2667.87       3243.51       167.09 o
   8   0   2       4234.71       4540.30       281.81 o
   9   0   2       5336.50       5336.03       206.82 o
  10   0   2       1427.98       1375.20        53.73 o
  11   0   2       7311.59       7640.44       382.01 o
  12   0   2        445.78        536.18        21.01 o
  13   0   2       1135.12       1056.87        35.95 o
  14   0   2        512.00        462.17        21.40 o
  15   0   2        351.12        369.24        14.28 o
  16   0   2        573.07        634.95        15.94 o
  17   0   2         42.60         37.88         4.66 o
  18   0   2        188.52        180.70        10.77 o
  19   0   2        266.49        257.62         9.80 o
  20   0   2          7.20         10.68         4.55 o
  21   0   2       4098.70       4205.88        92.34 o
  22   0   2        470.20        471.99        23.77 o
  23   0   2       1648.09       1731.81        86.22 o
  24   0   2        530.65        650.21        43.23 o
  25   0   2        288.86        276.87        16.77 o
  26   0   2         27.54         30.70         7.61 o
  27   0   2         18.17         20.72        12.18 o
  28   0   2        128.59        142.46        12.06 o
 -28   1   2         36.79         51.37         4.26 o
 -27   1   2         17.70         12.26         3.38 o
 -26   1   2          3.78          4.85         4.25 o
 -25   1   2        194.92        199.41         8.81 o
 -24   1   2        337.86        348.95        12.80 o
 -23   1   2        788.66        819.59        23.08 o
 -22   1   2          0.42          2.64         4.30 o
 -21   1   2          1.25          1.37         3.68 o
 -20   1   2         28.79         48.77         4.41 o
 -19   1   2        176.65        167.69         6.87 o
 -18   1   2         92.15        102.32         4.95 o
 -17   1   2         68.56         72.17         4.17 o
 -16   1   2          1.78          5.14         3.31 o
 -15   1   2       1183.22       1165.53        22.94 o
 -14   1   2       1777.73       1512.51        42.96 o
 -13   1   2       2431.06       2294.75        61.66 o
 -12   1   2        394.63        371.06        17.98 o
 -11   1   2       4095.83       4267.78       160.67 o
 -10   1   2        118.99         95.08         7.70 o
  -9   1   2       7672.20       8227.31       236.01 o
  -8   1   2       1497.00       1625.60        50.73 o
  -7   1   2       9809.49       9189.50       260.08 o
  -6   1   2       2103.64       2006.44        60.11 o
  -5   1   2       8737.62       7501.84       258.92 o
  -4   1   2        114.24        124.49         9.23 o
  -3   1   2       9980.43       9800.69       212.87 o
  -2   1   2       1236.65       1322.59        27.54 o
  -1   1   2         14.09         13.33         2.23 o
   0   1   2         74.56         63.88         3.56 o
   1   1   2        239.23        217.70         5.83 o
   2   1   2        290.78        328.42        10.60 o
   3   1   2       2477.62       2640.95        67.11 o
   4   1   2       4575.02       4081.34        91.07 o
   5   1   2      21617.48      19271.46       465.49 o
   6   1   2        855.14        778.31        27.78 o
   7   1   2       5089.33       4746.31       139.76 o
   8   1   2        185.15        165.53        13.81 o
   9   1   2       9561.91       9316.36       230.33 o
  10   1   2        101.61         87.24         9.57 o
  11   1   2         89.62         52.04         5.00 o
  12   1   2        113.22        108.41         6.63 o
  13   1   2        535.01        480.93        15.66 o
  14   1   2       1359.50       1317.75        38.54 o
  15   1   2       1312.67       1234.05        22.62 o
  16   1   2        173.54        139.64         4.74 o
  17   1   2        106.40        117.12         4.36 o
  18   1   2        339.17        292.64         6.74 o
  19   1   2        305.30        354.41         9.19 o
  20   1   2        702.38        669.39        13.50 o
  21   1   2        105.98         96.08         9.72 o
  22   1   2        810.89        880.10        20.62 o
  23   1   2         70.59         78.56         8.00 o
  24   1   2        264.38        322.03        12.30 o
  25   1   2        570.87        637.10        18.36 o
  26   1   2        287.62        265.47        10.19 o
  27   1   2        111.49         89.04         4.42 o
  28   1   2        833.52        824.67        32.05 o
 -28   2   2        128.21        150.87         6.42 o
 -27   2   2        245.99        242.08         8.55 o
 -26   2   2         98.79         98.79         7.65 o
 -25   2   2        340.89        428.35        13.27 o
 -24   2   2          5.01         17.68         5.25 o
 -23   2   2         56.31         61.14         5.13 o
 -22   2   2         10.82         17.57         3.83 o
 -21   2   2        402.40        401.18         9.60 o
 -20   2   2         17.75         15.61         4.08 o
 -19   2   2         73.88         80.99         5.21 o
 -18   2   2        422.89        392.04        10.24 o
 -17   2   2          2.54          4.67         3.93 o
 -16   2   2        228.41        201.68         7.82 o
 -15   2   2       1141.78       1081.66        26.57 o
 -14   2   2         44.51         30.84         6.37 o
 -13   2   2        477.07        520.75        21.76 o
 -12   2   2       8616.32       8497.73       212.62 o
 -11   2   2       1222.75       1339.64        34.65 o
 -10   2   2        925.47       1091.46        31.08 o
  -9   2   2        192.26        198.10         8.41 o
  -8   2   2       3137.02       3371.67        78.12 o
  -7   2   2       1769.61       1851.51        44.54 o
  -6   2   2      19420.97      19384.58       473.74 o
  -5   2   2       3201.37       3136.95        65.17 o
  -4   2   2      87174.35      80510.77      1598.58 o
  -3   2   2       8134.76       7846.54       126.64 o
  -2   2   2       1344.88       1238.53        26.44 o
  -1   2   2      18922.67      17920.98       391.02 o
   0   2   2       6193.01       6479.52       119.42 o
   1   2   2       7393.88       6946.99       139.03 o
   2   2   2       1645.68       1675.38        43.10 o
   3   2   2      11302.52      10892.21       238.30 o
   4   2   2       1423.35       1478.32        51.74 o
   5   2   2        619.93        531.83        14.93 o
   6   2   2      10262.13      10266.94       224.80 o
   7   2   2       5666.85       5687.80       127.15 o
   8   2   2       9388.20       9554.16       210.35 o
   9   2   2          4.66         19.72         5.00 o
  10   2   2         67.93        124.38         5.87 o
  11   2   2       2763.28       2514.19        54.20 o
  12   2   2        383.56        536.95        19.77 o
  13   2   2       1199.83       1125.34        30.51 o
  14   2   2       1712.84       1688.45        48.46 o
  15   2   2       1890.68       1748.65        29.29 o
  16   2   2         22.80         42.56         3.66 o
  17   2   2        244.17        257.53         9.04 o
  18   2   2       1212.23       1228.71        21.55 o
  19   2   2        649.17        627.36        12.81 o
  20   2   2        379.50        363.23         9.08 o
  21   2   2        130.93         81.42         5.39 o
  22   2   2       1009.97       1041.40        24.01 o
  23   2   2        446.88        475.20        13.83 o
  24   2   2         82.24        114.01         9.47 o
  25   2   2        151.83        171.56         7.40 o
  26   2   2        157.64        170.80         9.64 o
  27   2   2          0.01          5.12         3.49 o
  28   2   2        125.44        140.20         6.34 o
 -27   3   2         72.04         54.97         4.68 o
 -26   3   2         10.47         20.97         4.60 o
 -25   3   2         33.04         42.20         3.93 o
 -24   3   2         47.00         56.95         4.38 o
 -23   3   2         96.89        106.71         4.82 o
 -22   3   2         61.22         47.68         4.33 o
 -21   3   2         64.22         65.11         4.66 o
 -20   3   2         87.52         93.63         5.54 o
 -19   3   2        715.58        701.89        23.27 o
 -18   3   2        329.05        361.33        13.23 o
 -17   3   2         65.83         55.79         5.34 o
 -16   3   2         32.81         35.24         5.47 o
 -15   3   2        750.77        676.29        17.86 o
 -14   3   2         73.04        107.01         7.58 o
 -13   3   2        195.22        243.28        12.35 o
 -12   3   2         14.39          7.82         7.95 o
 -11   3   2         42.95         23.44         6.68 o
 -10   3   2        457.74        473.29        17.20 o
  -9   3   2        349.99        443.25        16.29 o
  -8   3   2       5527.53       5236.07       119.04 o
  -7   3   2         15.33         38.98         6.25 o
  -6   3   2       4744.76       4784.29        98.58 o
  -5   3   2      15987.88      16031.81       279.43 o
  -4   3   2       2530.05       2213.48        42.10 o
  -3   3   2        456.72        360.82        10.13 o
  -2   3   2      14510.44      13416.07       292.27 o
  -1   3   2       7749.02       7403.73       149.22 o
   0   3   2       9415.58       9645.81       178.76 o
   1   3   2      29143.53      28641.42       567.93 o
   2   3   2       5594.66       5202.90       115.36 o
   3   3   2      21380.12      20841.27       505.25 o
   4   3   2       8675.43       8303.29       290.10 o
   5   3   2       1966.87       2083.14        63.52 o
   6   3   2        905.93       1005.77        26.11 o
   7   3   2       3294.40       3413.76        87.58 o
   8   3   2        369.74        439.97        19.96 o
   9   3   2         12.15         25.60         7.42 o
  10   3   2       5203.14       5186.61       133.32 o
  11   3   2        403.64        540.45        21.14 o
  12   3   2        815.91        886.78        31.06 o
  13   3   2         43.26         80.36         9.63 o
  14   3   2         60.91         67.45         5.00 o
  15   3   2         84.12        107.96         7.03 o
  16   3   2        213.02        191.65         7.64 o
  17   3   2         12.94         31.06         4.85 o
  18   3   2        373.42        387.20        10.89 o
  19   3   2         35.93         41.79         5.79 o
  20   3   2        197.09        213.06         7.13 o
  21   3   2         63.82         47.18         4.07 o
  22   3   2         97.60        104.96         6.76 o
  23   3   2        716.56        734.34        16.20 o
  24   3   2        495.47        493.23        13.96 o
  25   3   2         26.00         52.64         5.58 o
  26   3   2         17.92         19.97         4.51 o
  27   3   2          2.56          4.43         4.17 o
  28   3   2        340.75        323.77        11.68 o
 -27   4   2         61.00         71.29         4.32 o
 -26   4   2          9.77          9.14         4.15 o
 -25   4   2        110.03        126.81         5.99 o
 -24   4   2         44.96         48.77         4.16 o
 -23   4   2         24.34         35.71         3.93 o
 -22   4   2        276.24        284.30         7.78 o
 -21   4   2          8.63         20.23         4.13 o
 -20   4   2        426.86        433.43        11.40 o
 -19   4   2        884.05        872.73        20.93 o
 -18   4   2       1362.33       1443.09        30.41 o
 -17   4   2        469.04        467.85        14.72 o
 -16   4   2        192.43        177.48         7.69 o
 -15   4   2        310.46        381.60        12.51 o
 -14   4   2       1273.02       1104.44        32.98 o
 -13   4   2        234.99        236.41        14.07 o
 -12   4   2          0.30         -1.29         7.43 o
 -11   4   2         77.67        129.57        14.39 o
 -10   4   2       4979.84       4598.80       119.82 o
  -9   4   2       1569.01       1647.16        43.07 o
  -8   4   2        103.94        141.79        12.01 o
  -7   4   2       3007.50       2786.50        66.18 o
  -6   4   2       1154.91       1589.13        40.83 o
  -5   4   2        773.55        655.93        21.29 o
  -4   4   2         77.99        109.91        10.03 o
  -3   4   2        562.63        540.42        19.04 o
  -2   4   2      13018.46      12947.65       281.82 o
  -1   4   2       1087.27       1076.68        30.52 o
   0   4   2       1526.88       1370.19        33.48 o
   1   4   2      12855.79      12851.38       237.88 o
   2   4   2       2336.00       2287.29        53.86 o
   3   4   2         66.19         62.31         4.07 o
   4   4   2       3156.23       3352.11        75.30 o
   5   4   2       2702.66       2708.48        80.21 o
   6   4   2         19.55         56.12        30.07 o
   7   4   2         43.81         46.85         9.27 o
   8   4   2       8564.28       8850.15       253.46 o
   9   4   2         27.89         13.21        12.52 o
  10   4   2       1647.37       1593.42        54.50 o
  11   4   2        177.28        163.06        14.22 o
  12   4   2       1542.00       1500.65        47.06 o
  13   4   2        402.10        426.25        18.95 o
  14   4   2        175.87        223.94         8.20 o
  15   4   2          1.43         25.31         4.18 o
  16   4   2        657.58        628.83        16.58 o
  17   4   2        145.97        157.97         7.33 o
  18   4   2        129.05        148.77         8.85 o
  19   4   2       1371.15       1291.38        23.99 o
  20   4   2        131.49        106.91         5.63 o
  21   4   2         60.46         78.84         5.25 o
  22   4   2        316.74        318.34         9.49 o
  23   4   2         38.46         48.10         3.91 o
  24   4   2         73.58         97.62         5.53 o
  25   4   2        109.89        111.02         8.30 o
  26   4   2          6.14          6.07         3.25 o
  27   4   2          1.70          4.70         3.26 o
 -27   5   2          5.51          3.76         4.80 o
 -26   5   2          8.19         16.29         3.87 o
 -25   5   2         36.79         47.77         4.03 o
 -24   5   2         23.67         16.41         3.19 o
 -23   5   2        521.25        529.82        11.49 o
 -22   5   2        127.56        116.37         5.48 o
 -21   5   2          5.79          5.60         4.29 o
 -20   5   2        545.76        621.74        17.13 o
 -19   5   2        189.57        176.03         8.89 o
 -18   5   2        500.44        530.82        16.49 o
 -17   5   2        165.88        136.93        10.02 o
 -16   5   2          0.84         -1.00         4.65 o
 -15   5   2        114.62         85.50         4.93 o
 -14   5   2        363.29        320.80         8.54 o
 -13   5   2        760.32        780.51        21.23 o
 -12   5   2       1265.85       1388.48        39.45 o
 -11   5   2        285.70        187.35        12.25 o
 -10   5   2       1414.64       1204.66        38.58 o
  -9   5   2        754.06        946.76        35.96 o
  -8   5   2         14.30         22.79         8.47 o
  -7   5   2       9299.12       9445.28       235.88 o
  -6   5   2        435.33        465.89        13.82 o
  -5   5   2        539.88        474.79        14.96 o
  -4   5   2       7966.06       7733.08       155.43 o
  -3   5   2       1405.58       1385.60        35.60 o
  -2   5   2       1028.55        972.34        29.35 o
  -1   5   2       4239.38       4403.99       112.13 o
   0   5   2      15880.78      17429.90       381.80 o
   1   5   2       1268.91       1235.99        36.33 o
   2   5   2       2644.50       2070.82        45.47 o
   3   5   2       3088.66       3006.83        69.66 o
   4   5   2        521.93        585.60        16.37 o
   5   5   2         28.98         23.38         5.57 o
   6   5   2         62.63         52.66         6.88 o
   7   5   2       1919.41       2069.46        55.53 o
   8   5   2        588.87        680.01        19.68 o
   9   5   2       1492.30       1465.95        38.47 o
  10   5   2      10027.76       9917.41       304.17 o
  11   5   2       1011.83       1033.13        33.72 o
  12   5   2       2876.99       3242.29        60.66 o
  13   5   2        991.50       1044.77        25.95 o
  14   5   2          0.76          9.97         3.72 o
  15   5   2        424.04        404.74        10.18 o
  16   5   2       1193.32       1248.14        23.11 o
  17   5   2        211.18        217.22         7.92 o
  18   5   2         86.63        105.97         6.93 o
  19   5   2         14.52         14.15         4.95 o
  20   5   2        361.99        364.43        10.93 o
  21   5   2          1.21         -3.07         3.64 o
  22   5   2        165.06        161.27         5.82 o
  23   5   2        210.08        163.77         5.73 o
  24   5   2        287.65        309.36         8.91 o
  25   5   2         37.29         40.59         4.73 o
  26   5   2         24.03         22.40         3.57 o
  27   5   2         97.70        114.27        17.63 o
 -26   6   2         72.13         58.28         4.98 o
 -25   6   2        415.86        485.45        19.96 o
 -24   6   2        195.60        173.06         5.81 o
 -23   6   2         44.08         58.20         3.71 o
 -22   6   2         55.68         53.83         4.35 o
 -21   6   2         26.18         30.51         4.90 o
 -20   6   2        152.18        145.66         8.19 o
 -19   6   2          3.00          3.09         5.36 o
 -18   6   2         78.82         53.99         5.23 o
 -17   6   2       1222.28       1162.82        25.42 o
 -16   6   2        223.04        251.54        10.79 o
 -15   6   2        506.91        484.85        14.13 o
 -14   6   2       1059.10       1091.02        26.23 o
 -13   6   2        567.61        564.77        19.09 o
 -12   6   2         14.95         24.62         5.34 o
 -11   6   2          1.20          2.59         5.89 o
 -10   6   2          3.44         18.07         6.96 o
  -9   6   2        340.08        238.80        23.93 o
  -8   6   2        802.42        690.85        29.15 o
  -7   6   2        464.62        503.79        17.94 o
  -6   6   2        130.04        152.07        11.96 o
  -5   6   2         30.96         38.21         8.13 o
  -4   6   2       8079.81       7551.66       170.74 o
  -3   6   2       4152.36       3873.92       101.49 o
  -2   6   2        180.19        132.23        20.75 o
  -1   6   2        555.47        524.63        15.25 o
   0   6   2       3022.52       3339.87        65.26 o
   1   6   2       2688.66       3117.52        72.44 o
   2   6   2      11176.39      11708.15       236.03 o
   3   6   2        523.05        866.50        27.19 o
   4   6   2        512.38        532.32        15.42 o
   5   6   2       1189.48       1177.72        28.48 o
   6   6   2       1066.21        972.21        27.76 o
   7   6   2         20.64         50.19         6.34 o
   8   6   2       2705.12       2992.03        92.28 o
   9   6   2         25.15         41.83         7.91 o
  10   6   2       2093.60       2044.63        60.81 o
  11   6   2       2700.62       2737.05        52.37 o
  12   6   2         57.10         58.27         5.16 o
  13   6   2        180.82        215.57         9.77 o
  14   6   2       1136.93       1267.10        27.09 o
  15   6   2        154.66        167.70         7.29 o
  16   6   2        709.23        746.50        17.47 o
  17   6   2        701.89        639.84        16.54 o
  18   6   2        166.65        146.08         6.33 o
  19   6   2          1.46          8.64         4.35 o
  20   6   2         57.90         83.05         6.51 o
  21   6   2        156.06        171.99         7.01 o
  22   6   2         32.05         39.55         5.02 o
  23   6   2          1.94          2.60         3.15 o
  24   6   2        246.58        257.78         7.90 o
  25   6   2          0.46         -0.96         2.94 o
  26   6   2        346.11        329.64        21.39 o
 -25   7   2         49.81         35.46         2.83 o
 -24   7   2         13.38         18.30         2.99 o
 -23   7   2         81.83         84.76         5.19 o
 -22   7   2        481.54        485.21        12.02 o
 -21   7   2        174.21        209.66         7.68 o
 -20   7   2         82.03         81.59         5.35 o
 -19   7   2        197.91        219.97         7.55 o
 -18   7   2          8.31         10.90         4.35 o
 -17   7   2         10.07          7.65         4.78 o
 -16   7   2          5.39          6.49         5.23 o
 -15   7   2        465.37        433.73        13.14 o
 -14   7   2        199.59        190.66        10.22 o
 -13   7   2        743.17        730.48        25.85 o
 -12   7   2          0.58         10.33         5.34 o
 -11   7   2        488.16        474.27        16.25 o
 -10   7   2       2945.68       2946.01        70.29 o
  -9   7   2        686.42        719.18        20.65 o
  -8   7   2       3105.46       3185.50        69.01 o
  -7   7   2       1399.89       1408.40        51.37 o
  -6   7   2        581.61        644.98        29.22 o
  -5   7   2       1269.26       1325.98        36.27 o
  -4   7   2        662.52        601.30        20.80 o
  -3   7   2        644.72        715.56        25.86 o
  -2   7   2        230.25        243.96        12.20 o
  -1   7   2        165.56        338.27        21.63 o
   0   7   2       9711.90      10424.79       260.16 o
   1   7   2        180.74         86.13        12.44 o
   2   7   2       1415.76       1551.68        39.22 o
   3   7   2       7828.11       8190.41       168.41 o
   4   7   2         49.89         95.74         8.89 o
   5   7   2        223.54        214.25        10.43 o
   6   7   2       2437.93       2263.06        60.05 o
   7   7   2        772.78        744.24        31.32 o
   8   7   2        566.11        490.22        14.01 o
   9   7   2        896.02        957.28        22.46 o
  10   7   2        390.60        284.16         9.99 o
  11   7   2       3196.56       3244.87        65.40 o
  12   7   2          0.27          6.98         4.75 o
  13   7   2        351.31        360.44        11.71 o
  14   7   2         36.35         49.02         5.75 o
  15   7   2        317.27        339.21        10.64 o
  16   7   2        131.43        175.43         9.38 o
  17   7   2       2437.54       2399.12        49.79 o
  18   7   2        577.28        513.69        13.91 o
  19   7   2        139.54        127.04         6.10 o
  20   7   2          0.01          3.34         6.02 o
  21   7   2        301.07        262.20        12.54 o
  22   7   2         21.50         14.06         3.65 o
  23   7   2          4.20         13.55         3.63 o
  24   7   2          2.90          3.12         3.31 o
  25   7   2        110.77        102.23         6.30 o
 -25   8   2         76.39         43.55         4.80 o
 -24   8   2         95.92         84.96         5.63 o
 -23   8   2         53.26         48.44         3.37 o
 -22   8   2         35.70         30.98         3.69 o
 -21   8   2        146.44        125.60         6.82 o
 -20   8   2         12.13         16.39         4.16 o
 -19   8   2        788.34        823.23        20.04 o
 -18   8   2        189.77        181.40         7.39 o
 -17   8   2         74.94        106.49         7.69 o
 -16   8   2       1680.96       1660.42        34.35 o
 -15   8   2        215.45        186.41        10.65 o
 -14   8   2        867.77        809.07        21.89 o
 -13   8   2        344.50        312.40        10.85 o
 -12   8   2        260.09        257.86         9.46 o
 -11   8   2       1055.62        967.45        24.20 o
 -10   8   2         35.99         44.68         5.82 o
  -9   8   2          7.58          8.40         4.58 o
  -8   8   2         95.16        105.86         6.50 o
  -7   8   2        532.94        538.79        13.44 o
  -6   8   2       2751.32       2749.79        46.39 o
  -5   8   2        393.57        418.16        13.99 o
  -4   8   2       2720.96       2654.71        59.90 o
  -3   8   2         90.46         94.71         8.08 o
  -2   8   2        718.74        914.39        35.71 o
  -1   8   2         31.66         42.30         8.70 o
   0   8   2       2047.29       1893.32        53.71 o
   1   8   2         95.43        149.66        15.10 o
   2   8   2       5625.24       5580.90       128.01 o
   3   8   2       1080.98       1239.84        35.02 o
   4   8   2        573.90        638.07        21.71 o
   5   8   2        295.02        265.83         9.35 o
   6   8   2        704.64        737.39        17.14 o
   7   8   2        232.40        162.37         6.25 o
   8   8   2          0.04         10.41         3.69 o
   9   8   2       1497.97       1710.12        37.21 o
  10   8   2        126.79        110.12         8.29 o
  11   8   2         31.26         25.15         4.85 o
  12   8   2        149.33        123.04         7.01 o
  13   8   2         80.11         91.77         6.55 o
  14   8   2       1339.64       1317.37        31.19 o
  15   8   2         48.44         47.55         5.89 o
  16   8   2        155.38        155.81         7.74 o
  17   8   2        321.53        301.34        11.77 o
  18   8   2          0.01         10.50         5.93 o
  19   8   2         35.59         53.20         5.48 o
  20   8   2        297.59        327.11        10.39 o
  21   8   2        364.29        376.11        13.38 o
  22   8   2         12.25         10.84         4.60 o
  23   8   2         17.01         21.37         3.72 o
  24   8   2         90.03         94.55         4.37 o
  25   8   2         19.26         17.50         6.09 o
 -24   9   2         32.64         41.35         4.67 o
 -23   9   2         21.31         20.30         3.15 o
 -22   9   2          5.01          4.32         2.90 o
 -21   9   2        211.41        209.89         8.65 o
 -20   9   2        288.08        301.97        10.84 o
 -19   9   2        173.73        167.14         6.81 o
 -18   9   2         38.04         49.99         5.22 o
 -17   9   2        234.00        238.15        10.01 o
 -16   9   2         59.47         74.39         7.52 o
 -15   9   2         94.96         84.16         6.31 o
 -14   9   2        241.17        210.80        14.26 o
 -13   9   2        376.42        364.73        12.62 o
 -12   9   2       1396.39       1367.00        30.99 o
 -11   9   2        392.58        490.53        15.46 o
 -10   9   2        638.21        621.66        17.16 o
  -9   9   2       7462.37       7325.52       139.29 o
  -8   9   2        364.91        331.17        12.73 o
  -7   9   2       2203.39       2216.15        36.71 o
  -6   9   2        440.54        460.68        14.09 o
  -5   9   2       1263.60       1157.12        20.26 o
  -4   9   2        135.65        157.79         6.25 o
  -3   9   2        449.02        451.78        14.00 o
  -2   9   2       1481.84       1536.69        29.17 o
  -1   9   2         15.10         28.54         4.45 o
   0   9   2        685.89        832.37        23.61 o
   1   9   2         44.94         96.74         5.48 o
   2   9   2       1106.73       1388.98        27.14 o
   3   9   2        452.11        523.74        13.04 o
   4   9   2        199.86        235.58         7.66 o
   5   9   2       1217.49       1282.86        22.12 o
   6   9   2         29.41         49.82         6.05 o
   7   9   2        217.12        238.68        11.03 o
   8   9   2        456.71        350.70        12.28 o
   9   9   2         11.79         13.50         5.09 o
  10   9   2        965.18        991.02        27.35 o
  11   9   2          2.22          7.28         5.72 o
  12   9   2        423.20        362.87        13.58 o
  13   9   2       2355.26       2431.38        51.65 o
  14   9   2         65.46         87.43         9.58 o
  15   9   2        292.50        289.10        11.64 o
  16   9   2        194.35        231.38        11.66 o
  17   9   2       1323.89       1280.70        32.61 o
  18   9   2          0.90          1.65         4.75 o
  19   9   2        103.18        103.06         5.66 o
  20   9   2         56.90         56.81         5.16 o
  21   9   2         57.76         59.41         4.66 o
  22   9   2         12.35         16.99         3.13 o
  23   9   2        106.54        110.24         4.62 o
 -22  10   2         60.69         55.15         3.93 o
 -21  10   2         78.19         90.08         4.81 o
 -20  10   2          1.38         -0.47         2.99 o
 -19  10   2        248.71        235.45         6.35 o
 -18  10   2         85.13         75.48         4.80 o
 -17  10   2        145.32        106.14         5.75 o
 -16  10   2         10.05         16.98         4.27 o
 -15  10   2          2.80          6.14         4.20 o
 -14  10   2         64.67         54.09         6.21 o
 -13  10   2          8.38          8.16         4.38 o
 -12  10   2         33.84         48.75         5.04 o
 -11  10   2       1565.38       1492.70        29.29 o
 -10  10   2         11.81          6.26         4.94 o
  -9  10   2        596.14        677.90        15.22 o
  -8  10   2       3010.40       2965.11        45.67 o
  -7  10   2        480.79        436.58        11.32 o
  -6  10   2        453.35        552.28        12.17 o
  -5  10   2       1969.86       2130.06        35.98 o
  -4  10   2         93.57         88.38         6.14 o
  -3  10   2          4.65         38.12         4.73 o
  -2  10   2        181.29        197.71         6.98 o
  -1  10   2         35.75         48.03         4.37 o
   0  10   2         51.60         58.65         4.69 o
   1  10   2        353.58        363.25        10.75 o
   2  10   2         47.39         40.49         4.69 o
   3  10   2        469.68        411.56        11.73 o
   4  10   2        876.00        900.35        17.59 o
   5  10   2        286.72        323.99        16.96 o
   6  10   2        535.43        573.52        14.15 o
   7  10   2        656.43        682.04        20.73 o
   8  10   2        568.47        598.91        14.68 o
   9  10   2         10.55         21.80         5.32 o
  10  10   2        324.85        369.36        20.12 o
  11  10   2        109.15        141.52         8.70 o
  12  10   2        481.81        434.33        12.64 o
  13  10   2        121.39        137.40         7.36 o
  14  10   2        204.07        185.13        10.15 o
  15  10   2         43.90         47.04         6.60 o
  16  10   2        433.37        410.45        15.22 o
  17  10   2        738.96        767.08        21.35 o
  18  10   2          0.73          2.00         3.50 o
  19  10   2          3.02          0.86         3.23 o
  20  10   2        116.80        102.17         4.50 o
  21  10   2         10.84         10.67         2.57 o
  22  10   2        170.95        156.77         5.88 o
 -21  11   2         13.14         28.15         3.32 o
 -20  11   2         14.27         17.47         3.29 o
 -19  11   2         42.43         44.62         4.13 o
 -18  11   2         12.62         20.30         3.29 o
 -17  11   2         91.55         92.25         5.94 o
 -16  11   2          1.84          5.31         4.14 o
 -15  11   2          0.60          3.27         3.91 o
 -14  11   2          6.60         -2.83         4.48 o
 -13  11   2        167.38        161.54         7.84 o
 -12  11   2         62.85         53.66         5.79 o
 -11  11   2        207.08        239.15         9.47 o
 -10  11   2         52.36         38.60         5.40 o
  -9  11   2         19.52         30.17         4.90 o
  -8  11   2         73.07         96.09         5.37 o
  -7  11   2        109.65        116.16         6.26 o
  -6  11   2        754.20        796.78        16.98 o
  -5  11   2        312.31        299.51         9.42 o
  -4  11   2       1586.74       1524.22        26.85 o
  -3  11   2        447.36        421.73        10.85 o
  -2  11   2        932.80        844.17        19.48 o
  -1  11   2         18.21         38.96         5.83 o
   0  11   2        755.62        913.72        25.37 o
   1  11   2        276.53        297.58        11.04 o
   2  11   2         24.08         37.12         4.72 o
   3  11   2         49.82         39.19         4.42 o
   4  11   2          1.10         11.07         4.26 o
   5  11   2        408.89        436.94        11.87 o
   6  11   2        116.86        161.43         8.23 o
   7  11   2        182.34        195.28         8.78 o
   8  11   2         86.51        126.37         6.92 o
   9  11   2          0.01          9.27         5.42 o
  10  11   2         16.02         19.69         5.57 o
  11  11   2         33.55         37.16         6.33 o
  12  11   2        569.36        609.30        22.68 o
  13  11   2         17.32         26.53         5.81 o
  14  11   2         27.92         25.95         5.38 o
  15  11   2         33.29         29.21         4.37 o
  16  11   2          9.76          8.42         3.45 o
  17  11   2         21.37         14.35         3.23 o
  18  11   2         38.35         29.84         2.83 o
  19  11   2         34.18         30.44         3.18 o
  20  11   2         95.08         89.19         5.87 o
  21  11   2          4.08         11.28         6.35 o
 -19  12   2         27.52         28.20         3.55 o
 -18  12   2         79.66         96.03         6.11 o
 -17  12   2         35.00         34.95         3.57 o
 -16  12   2         13.94         26.72         4.15 o
 -15  12   2        102.79         80.46         5.11 o
 -14  12   2        247.65        260.27         8.56 o
 -13  12   2        413.31        370.18        12.09 o
 -12  12   2         39.10         49.03         5.38 o
 -11  12   2         10.82         15.25         4.50 o
 -10  12   2         65.67         61.67         4.98 o
  -9  12   2         46.86         59.71         5.59 o
  -8  12   2        155.28        129.19         5.95 o
  -7  12   2         60.75         65.13         5.13 o
  -6  12   2        138.26        141.88         6.22 o
  -5  12   2         60.65         49.42         5.09 o
  -4  12   2        123.60        109.34         8.75 o
  -3  12   2         38.46         38.20         4.99 o
  -2  12   2        975.94        917.71        24.87 o
  -1  12   2         72.16         89.13         6.48 o
   0  12   2        367.71        404.64        22.25 o
   1  12   2        289.09        262.05         9.14 o
   2  12   2          7.21          1.88         4.91 o
   3  12   2        568.31        625.01        17.90 o
   4  12   2        147.67        180.61         7.49 o
   5  12   2          7.78         15.42         4.50 o
   6  12   2       1055.55       1031.67        24.52 o
   7  12   2       1301.18       1409.73        34.01 o
   8  12   2         97.30         85.96         8.63 o
   9  12   2        240.49        220.89        12.19 o
  10  12   2          8.23          1.45         5.49 o
  11  12   2        119.73        118.31         7.45 o
  12  12   2         15.53         22.43         5.91 o
  13  12   2          3.47          7.85         5.46 o
  14  12   2         31.31         23.34         5.28 o
  15  12   2       1614.94       1660.94        33.16 o
  16  12   2          0.40          4.93         3.70 o
  17  12   2        322.26        321.92         9.62 o
  18  12   2         69.34         63.02         4.70 o
  19  12   2        140.99        105.06         6.37 o
 -17  13   2          2.92          1.73         3.24 o
 -16  13   2         85.89         72.57         7.18 o
 -15  13   2         41.77         52.08         4.55 o
 -14  13   2          8.75          0.35         3.35 o
 -13  13   2          6.29          7.93         4.43 o
 -12  13   2         46.08         39.64         6.35 o
 -11  13   2        111.39        115.77         8.88 o
 -10  13   2        636.84        706.84        25.34 o
  -9  13   2         42.67         41.62         5.61 o
  -8  13   2        132.01        148.04         8.96 o
  -7  13   2          0.17         -1.25         4.29 o
  -6  13   2        349.04        351.92        11.72 o
  -5  13   2        400.39        408.34        11.86 o
  -4  13   2        815.82        836.58        20.77 o
  -3  13   2        944.58       1013.64        24.34 o
  -2  13   2        591.22        532.17        17.16 o
  -1  13   2        215.81        197.91         9.25 o
   0  13   2        615.19        635.05        18.53 o
   1  13   2        244.02        234.46        10.55 o
   2  13   2         62.07         74.41         7.16 o
   3  13   2       1208.02       1305.43        41.57 o
   4  13   2        846.70        912.94        24.29 o
   5  13   2       1070.95       1137.07        34.16 o
   6  13   2         98.67        124.98         6.84 o
   7  13   2        127.58        119.51         7.74 o
   8  13   2        186.89        191.15        10.70 o
   9  13   2         80.46         86.53         7.70 o
  10  13   2        296.83        261.26         9.96 o
  11  13   2        220.04        202.84         9.62 o
  12  13   2          5.83          8.99         4.14 o
  13  13   2        174.89        167.14         6.85 o
  14  13   2        115.21        113.93         5.82 o
  15  13   2         89.06         74.70         7.37 o
  16  13   2       1062.75       1020.50        29.73 o
  17  13   2        218.01        196.19        13.76 o
 -15  14   2         10.27          9.59         3.89 o
 -14  14   2          1.12          3.68         3.18 o
 -13  14   2          5.78          2.25         2.89 o
 -12  14   2         23.53         24.72         4.67 o
 -11  14   2         17.17         16.92         3.90 o
 -10  14   2         16.26         11.74         4.07 o
  -9  14   2         23.97         19.02         4.60 o
  -8  14   2        103.33        111.91         6.95 o
  -7  14   2         32.42         23.72         4.26 o
  -6  14   2        980.62       1031.09        29.07 o
  -5  14   2         17.31         29.81         3.79 o
  -4  14   2         36.08         44.22         4.39 o
  -3  14   2         27.28         33.58         4.51 o
  -2  14   2        591.35        622.78        17.52 o
  -1  14   2         97.63        100.00         5.58 o
   0  14   2         15.40          5.24         3.81 o
   1  14   2         15.64         18.83         4.77 o
   2  14   2          3.28          3.03         4.39 o
   3  14   2        364.55        405.23        12.85 o
   4  14   2        734.78        731.16        20.34 o
   5  14   2        242.80        218.05        10.77 o
   6  14   2        421.01        366.52        14.73 o
   7  14   2         29.34         22.57         4.60 o
   8  14   2        113.35        125.18         7.62 o
   9  14   2        418.66        411.92        17.54 o
  10  14   2          3.22          0.80         3.58 o
  11  14   2          0.63          7.72         3.36 o
  12  14   2         41.25         50.38         3.93 o
  13  14   2          8.39         18.56         3.40 o
  14  14   2         30.73         23.88         3.84 o
  15  14   2        186.25        152.90         8.30 o
 -12  15   2          3.14          1.59         2.85 o
 -11  15   2          2.89          7.01         2.43 o
 -10  15   2          0.02          4.65         4.53 o
  -9  15   2        155.51        131.81         6.44 o
  -8  15   2         88.13         91.90         4.62 o
  -7  15   2          1.20          6.20         3.98 o
  -6  15   2        246.03        236.60         7.73 o
  -5  15   2          4.38         -1.04         3.22 o
  -4  15   2         34.54         34.94         3.87 o
  -3  15   2         26.85         26.96         4.32 o
  -2  15   2        112.24        114.27         7.27 o
  -1  15   2        103.05        128.04         5.59 o
   0  15   2        415.02        397.11        11.68 o
   1  15   2        195.66        201.32         8.41 o
   2  15   2         40.95         32.06         3.40 o
   3  15   2         32.96         30.97         3.86 o
   4  15   2         14.29          7.00         3.30 o
   5  15   2         40.56         51.71         4.33 o
   6  15   2         98.51         81.46         4.58 o
   7  15   2         16.77          4.03         2.85 o
   8  15   2        115.76        100.18         5.59 o
   9  15   2         16.17         12.45         2.70 o
  10  15   2          0.14          6.54         2.74 o
  11  15   2          0.49          5.81         3.65 o
  12  15   2          1.98         -3.76         4.93 o
  -7  16   2          5.12         10.63         4.41 o
  -6  16   2          0.01          5.23         3.34 o
  -5  16   2          1.05          4.08         3.67 o
  -4  16   2        117.44        100.20         9.33 o
  -3  16   2         13.67         16.62         3.07 o
  -2  16   2         25.80         48.03         4.53 o
  -1  16   2          5.42         14.06         8.75 o
   0  16   2         50.73         33.21         4.03 o
   1  16   2         15.73         15.63         3.45 o
   2  16   2         25.85         34.33         3.79 o
   3  16   2         33.65         38.78         3.43 o
   4  16   2         69.15         86.48         3.95 o
   5  16   2         64.79         50.27         3.15 o
   6  16   2         69.24         42.87         3.57 o
   7  16   2        146.89        103.76         6.05 o
 -28   1   3        335.57        396.87        17.12 o
 -27   1   3        117.98        138.11         5.19 o
 -26   1   3         40.43         44.72         4.28 o
 -25   1   3         69.29         79.56         5.73 o
 -24   1   3         47.10         43.01         7.27 o
 -23   1   3         66.44         59.02         5.07 o
 -22   1   3          2.25          2.89         4.71 o
 -21   1   3          0.02          4.67         3.99 o
 -20   1   3        189.78        212.30         6.75 o
 -19   1   3        311.71        335.49         9.04 o
 -18   1   3        841.46        883.84        19.84 o
 -17   1   3        161.80        152.79         6.06 o
 -16   1   3        223.96        171.56         8.29 o
 -15   1   3        993.19       1057.22        20.83 o
 -14   1   3       1356.63       1309.66        43.58 o
 -13   1   3        246.94        252.23        12.15 o
 -12   1   3        363.31        378.36        13.62 o
 -11   1   3         55.81         98.56         7.72 o
 -10   1   3        254.21        261.62        12.54 o
  -9   1   3       1909.35       1966.26        46.77 o
  -8   1   3       1344.55       1378.97        38.40 o
  -7   1   3      13280.23      12567.84       305.75 o
  -6   1   3      12666.81      11752.35       254.31 o
  -5   1   3         40.59         72.80         4.92 o
  -4   1   3       3840.59       3671.85        92.56 o
  -3   1   3      80748.84      78513.09      2694.24 o
  -2   1   3       5371.25       5191.80       127.26 o
  -1   1   3       8224.20       7841.23       222.50 o
   0   1   3       3033.22       3104.95        76.20 o
   1   1   3      11610.28      11641.55       327.52 o
   2   1   3       6209.80       5913.37       163.44 o
   3   1   3      18849.59      19620.17       473.52 o
   4   1   3        188.81        167.67         8.63 o
   5   1   3          8.23         18.54         6.47 o
   6   1   3       1002.80       1027.51        31.60 o
   7   1   3       4507.03       4504.81       136.57 o
   8   1   3       7163.75       6632.50       320.43 o
   9   1   3        646.10        554.37        30.05 o
  10   1   3        138.96        188.48        10.12 o
  11   1   3        863.61        895.38        20.85 o
  12   1   3        203.99        158.44         9.46 o
  13   1   3       2255.88       2459.59        53.74 o
  14   1   3        211.46        199.60         7.28 o
  15   1   3        498.79        399.48         8.83 o
  16   1   3        919.94        847.97        15.49 o
  17   1   3        900.24        909.04        16.21 o
  18   1   3        493.36        459.82         9.38 o
  19   1   3        102.93         90.59         4.34 o
  20   1   3        198.04        221.06         7.89 o
  21   1   3         17.80         14.38         3.79 o
  22   1   3        334.24        263.09         9.48 o
  23   1   3         65.74         75.17        10.75 o
  24   1   3          1.00         14.10         6.47 o
  25   1   3          1.00          5.29         4.99 o
  26   1   3          0.63         10.27         8.00 o
  27   1   3          0.78          3.39         3.29 o
  28   1   3         83.44        100.68         5.26 o
 -28   2   3          0.32         -1.46         3.27 o
 -27   2   3         31.76         40.15         4.40 o
 -26   2   3         40.63         42.33         5.86 o
 -25   2   3          5.28          7.18         4.82 o
 -24   2   3         59.37         81.08         5.53 o
 -23   2   3         44.26         52.65         4.70 o
 -22   2   3         31.46         39.13         4.59 o
 -21   2   3          6.53         18.04         4.18 o
 -20   2   3        199.84        202.28         7.23 o
 -19   2   3        683.01        672.42        16.22 o
 -18   2   3        101.67         97.94         5.74 o
 -17   2   3        314.15        316.17         9.67 o
 -16   2   3        782.52        805.88        17.73 o
 -15   2   3        208.30        195.84         6.75 o
 -14   2   3        754.54        736.08        21.70 o
 -13   2   3       1972.83       2093.15        55.69 o
 -12   2   3        263.67        208.56        10.96 o
 -11   2   3        104.22        114.36         6.67 o
 -10   2   3       2985.23       2983.86        59.59 o
  -9   2   3         44.38         60.63         4.83 o
  -8   2   3       1636.36       1744.58        45.83 o
  -7   2   3         48.60         37.62         5.26 o
  -6   2   3       8697.65       8239.47       166.29 o
  -5   2   3      16768.98      15998.93       319.71 o
  -4   2   3      17421.16      16241.96       299.87 o
  -3   2   3       4747.18       4159.76        78.14 o
  -2   2   3      39529.39      37133.49       802.64 o
  -1   2   3       1561.07       1398.09        29.98 o
   0   2   3       5859.48       5880.23       101.92 o
   1   2   3      13115.95      12999.98       240.75 o
   2   2   3       2447.56       2584.49        58.68 o
   3   2   3        158.00        209.93         8.08 o
   4   2   3       6227.17       5906.03       131.00 o
   5   2   3      21512.81      19764.15       429.34 o
   6   2   3       5158.27       5246.57       147.66 o
   7   2   3        207.39        241.28        14.47 o
   8   2   3      10178.31       9253.47       229.51 o
   9   2   3         15.99         29.83         6.86 o
  10   2   3       2529.68       2704.95        57.33 o
  11   2   3       1039.04       1188.14        28.51 o
  12   2   3       2233.31       2273.10        50.26 o
  13   2   3         12.54         34.14         6.27 o
  14   2   3        225.91        239.77         7.47 o
  15   2   3          0.13          7.57         3.41 o
  16   2   3       1952.98       2000.78        30.62 o
  17   2   3        371.69        386.40         9.00 o
  18   2   3         10.27         14.52         3.59 o
  19   2   3        770.86        754.52        14.16 o
  20   2   3       1026.72        949.97        17.49 o
  21   2   3        370.33        332.64         8.74 o
  22   2   3        426.85        443.86        10.84 o
  23   2   3       1089.67       1180.48        25.81 o
  24   2   3        793.35        879.52        23.94 o
  25   2   3        349.28        398.00        12.82 o
  26   2   3        127.39        134.65         6.52 o
  27   2   3         14.36         13.94         3.77 o
  28   2   3        143.16        121.34        17.76 o
 -28   3   3         23.20         19.85         3.45 o
 -27   3   3          3.28          7.06         5.21 o
 -26   3   3        645.37        680.09        19.71 o
 -25   3   3         19.90         16.13         3.99 o
 -24   3   3        281.37        278.95         9.79 o
 -23   3   3         77.55         78.08         4.41 o
 -22   3   3        166.11        156.37         5.80 o
 -21   3   3         47.09         56.16         4.37 o
 -20   3   3          6.44          7.89         4.20 o
 -19   3   3          5.02          6.22         4.56 o
 -18   3   3        514.28        508.27        12.71 o
 -17   3   3        124.33        110.73         5.81 o
 -16   3   3        894.52        855.87        18.90 o
 -15   3   3         15.56         28.04         4.55 o
 -14   3   3        169.46        153.45        15.24 o
 -13   3   3       5356.55       5371.08       141.20 o
 -12   3   3       3020.07       2832.49        63.68 o
 -11   3   3         26.01         19.78         5.85 o
 -10   3   3       6077.31       5602.75       127.56 o
  -9   3   3       5548.91       6436.26       131.99 o
  -8   3   3       6722.74       6935.21       141.97 o
  -7   3   3       4763.51       5112.51       105.77 o
  -6   3   3      12460.40      12419.91       230.71 o
  -5   3   3         90.15        174.85         6.07 o
  -4   3   3       4669.91       4461.37        76.48 o
  -3   3   3        623.01        603.37        14.79 o
  -2   3   3        153.64        287.86        13.73 o
  -1   3   3      17150.03      18450.98       566.24 o
   0   3   3       3000.79       2983.29        67.30 o
   1   3   3       2983.86       2763.63        65.30 o
   2   3   3       4931.45       4874.02       108.64 o
   3   3   3       2947.81       3260.99        74.33 o
   4   3   3         32.05         38.84         4.90 o
   5   3   3        136.99        117.07         7.07 o
   6   3   3       2141.00       1925.09        50.72 o
   7   3   3          9.30         33.12         5.50 o
   8   3   3       2581.03       2364.67        49.99 o
   9   3   3        274.58        308.00        24.14 o
  10   3   3         57.58         82.37        10.28 o
  11   3   3        188.35        272.96        17.45 o
  12   3   3       1581.76       1585.15        54.31 o
  13   3   3        422.42        447.18        22.08 o
  14   3   3        725.39        656.68        17.68 o
  15   3   3         71.29         69.39         5.04 o
  16   3   3        416.78        441.88        12.12 o
  17   3   3        481.31        468.08        17.01 o
  18   3   3        176.08        179.69         6.52 o
  19   3   3         38.59         44.29         4.72 o
  20   3   3        160.08        176.69         8.79 o
  21   3   3         16.18         19.91         3.64 o
  22   3   3          0.27          0.31         3.79 o
  23   3   3         80.48         85.87         5.43 o
  24   3   3          5.63         11.55         5.57 o
  25   3   3          3.70          6.80         4.78 o
  26   3   3        138.45        132.18         6.13 o
  27   3   3         17.87         22.32         2.89 o
 -27   4   3        232.28        205.56         9.80 o
 -26   4   3          6.91          6.48         3.98 o
 -25   4   3        258.36        276.63         9.01 o
 -24   4   3        791.52        697.63        15.65 o
 -23   4   3        142.36        130.81         5.28 o
 -22   4   3        847.45        892.95        17.79 o
 -21   4   3         30.32         45.71         4.80 o
 -20   4   3        239.12        223.51         8.07 o
 -19   4   3        246.48        250.03        10.41 o
 -18   4   3       3260.52       3262.61        62.01 o
 -17   4   3       1254.61       1223.85        25.04 o
 -16   4   3       1759.71       1738.11        33.88 o
 -15   4   3        592.06        591.24        13.82 o
 -14   4   3          2.87          7.18         4.58 o
 -13   4   3          9.81         22.83         4.91 o
 -12   4   3       9184.72       9549.11       240.61 o
 -11   4   3         19.72         62.90         7.39 o
 -10   4   3       4732.35       5105.12       107.42 o
  -9   4   3        829.48        685.49        21.32 o
  -8   4   3       2568.78       2552.78        56.41 o
  -7   4   3        440.02        436.82        14.17 o
  -6   4   3          9.81         15.75         6.13 o
  -5   4   3        179.44        172.88         6.40 o
  -4   4   3       1400.66       1350.80        28.26 o
  -3   4   3       5759.88       5296.18        99.63 o
  -2   4   3       1383.36       1292.58        31.66 o
  -1   4   3       2792.42       2907.08        66.80 o
   0   4   3       4673.69       5239.26       106.94 o
   1   4   3      15942.81      16435.99       328.61 o
   2   4   3        774.16        717.70        20.36 o
   3   4   3       3239.12       3270.83        63.81 o
   4   4   3         84.66        121.69         7.27 o
   5   4   3         24.14         26.56        10.06 o
   6   4   3       4811.86       4682.21       169.50 o
   7   4   3         24.35         21.06         8.95 o
   8   4   3       3840.02       3474.92        80.93 o
   9   4   3        866.87        781.55        25.09 o
  10   4   3       7303.58       7557.45       218.26 o
  11   4   3        149.53        140.23        10.34 o
  12   4   3       4968.98       5078.01       128.89 o
  13   4   3        705.24        758.19        21.86 o
  14   4   3       1962.17       2173.23        39.91 o
  15   4   3        364.40        424.66        11.06 o
  16   4   3       2902.49       2726.92        58.08 o
  17   4   3        330.04        299.55        11.57 o
  18   4   3        114.10         95.12         6.70 o
  19   4   3          6.94          3.88         3.89 o
  20   4   3        484.36        549.29        13.47 o
  21   4   3        968.04        915.21        19.61 o
  22   4   3        509.45        455.04        13.12 o
  23   4   3        658.96        644.18        14.42 o
  24   4   3         80.61         86.31         6.56 o
  25   4   3         47.58         61.78         5.21 o
  26   4   3        235.75        241.09         7.94 o
  27   4   3          6.13         -0.30         2.92 o
 -26   5   3         35.17         49.67         4.08 o
 -25   5   3        112.64        135.65         5.70 o
 -24   5   3         78.17         59.19         3.53 o
 -23   5   3        552.46        607.95        12.68 o
 -22   5   3         15.58         17.05         3.65 o
 -21   5   3          3.26          6.76         4.26 o
 -20   5   3        893.27        880.92        26.59 o
 -19   5   3       1032.97       1054.35        23.47 o
 -18   5   3       2515.57       2440.93        45.80 o
 -17   5   3       1711.95       1773.70        37.16 o
 -16   5   3          1.26          4.10         4.93 o
 -15   5   3         71.02         81.05         7.40 o
 -14   5   3        232.42        279.35         8.92 o
 -13   5   3         11.83         26.79         4.07 o
 -12   5   3        695.18        740.29        19.82 o
 -11   5   3        807.26        732.02        24.19 o
 -10   5   3       1558.00       1396.32        38.19 o
  -9   5   3       8902.27       9460.88       211.68 o
  -8   5   3         36.99         21.98         6.55 o
  -7   5   3        237.89        302.27        11.28 o
  -6   5   3        490.78        467.12        17.46 o
  -5   5   3         13.08          3.82         4.67 o
  -4   5   3      14330.42      13422.91       249.17 o
  -3   5   3         33.09         44.04         5.47 o
  -2   5   3        151.57        152.05         8.25 o
  -1   5   3        742.76        708.20        22.65 o
   0   5   3       3137.57       3315.97        76.56 o
   1   5   3        666.19        752.54        27.11 o
   2   5   3       1104.50       1468.32        41.38 o
   3   5   3       2135.43       2213.76        45.22 o
   4   5   3        703.66        652.54        15.18 o
   5   5   3       4097.13       4224.61        82.97 o
   6   5   3       7999.31       8334.56       154.93 o
   7   5   3       1635.22       1601.65        39.00 o
   8   5   3      14097.36      13504.68       310.51 o
   9   5   3       1292.83       1309.29        34.20 o
  10   5   3       8145.30       7590.21       188.98 o
  11   5   3        625.29        747.35        26.53 o
  12   5   3        351.49        322.90         9.97 o
  13   5   3       1002.09       1112.28        21.58 o
  14   5   3       1070.94       1062.21        24.45 o
  15   5   3         62.58         53.58         4.62 o
  16   5   3        881.13        964.39        20.41 o
  17   5   3         35.47         63.61         5.29 o
  18   5   3         26.36         23.28         4.45 o
  19   5   3        341.02        309.78        17.18 o
  20   5   3        527.14        561.33        13.10 o
  21   5   3         56.25         54.37         4.28 o
  22   5   3        402.83        408.40        10.06 o
  23   5   3         19.45         12.61         3.21 o
  24   5   3         22.51         18.54         3.76 o
  25   5   3         53.38         61.15        20.09 o
  26   5   3         30.51         30.11         3.51 o
  27   5   3         39.32         21.52         5.19 o
 -26   6   3         43.00         47.71         7.58 o
 -25   6   3          3.10          5.16         2.43 o
 -24   6   3         12.55         14.19         2.59 o
 -23   6   3         13.84         11.98         2.96 o
 -22   6   3          5.78          4.96         3.47 o
 -21   6   3        179.66        166.62         7.34 o
 -20   6   3        309.86        329.27        11.88 o
 -19   6   3       1536.74       1360.26        28.06 o
 -18   6   3         91.03        112.15         8.62 o
 -17   6   3         46.89         22.36         5.12 o
 -16   6   3        485.05        449.04        12.36 o
 -15   6   3        175.19        165.97         7.25 o
 -14   6   3        461.15        424.80        11.93 o
 -13   6   3         60.82         75.66         6.03 o
 -12   6   3        637.18        702.53        23.54 o
 -11   6   3        790.93        812.62        22.94 o
 -10   6   3       2418.55       2429.92        60.59 o
  -9   6   3        887.68        803.04        29.73 o
  -8   6   3       5609.56       5895.39       136.13 o
  -7   6   3        622.78        583.94        23.01 o
  -6   6   3        204.81        201.44        12.78 o
  -5   6   3        144.44        142.38         8.98 o
  -4   6   3       3081.01       2982.33        65.59 o
  -3   6   3       9767.22      10053.95       224.12 o
  -2   6   3        610.66        498.18        25.24 o
  -1   6   3         47.86         38.83         7.06 o
   0   6   3       3059.82       3809.23        82.09 o
   1   6   3       4582.15       5211.06       118.08 o
   2   6   3       8683.24       9457.83       178.58 o
   3   6   3       1806.32       1882.58        43.32 o
   4   6   3       2753.99       2629.17        52.70 o
   5   6   3       1812.91       1772.50        38.25 o
   6   6   3         32.32         37.20         4.89 o
   7   6   3         16.17         40.81         5.50 o
   8   6   3       1837.19       1913.78        54.61 o
   9   6   3         55.23         54.69        12.35 o
  10   6   3         16.70         15.48         4.94 o
  11   6   3       1820.02       1900.75        40.35 o
  12   6   3         12.93         26.30         4.56 o
  13   6   3         36.31         34.07         4.94 o
  14   6   3        400.56        368.21        12.26 o
  15   6   3         10.67          5.86         4.10 o
  16   6   3          1.96          9.78         4.95 o
  17   6   3       1152.01       1141.16        23.55 o
  18   6   3        224.22        205.37        10.29 o
  19   6   3        132.99        121.52         6.62 o
  20   6   3         53.18         39.68         4.44 o
  21   6   3        140.20        139.07         5.91 o
  22   6   3        530.87        501.26        14.12 o
  23   6   3         69.18         62.97         5.14 o
  24   6   3          2.75          5.01         2.81 o
  25   6   3         25.55         47.37         6.33 o
  26   6   3         26.98         43.21         6.55 o
 -25   7   3         10.76         11.81         3.70 o
 -24   7   3        330.38        330.03         8.66 o
 -23   7   3          2.65          5.82         2.86 o
 -22   7   3          0.06          4.61         3.03 o
 -21   7   3        267.97        251.33         8.45 o
 -20   7   3         13.32         28.22         4.12 o
 -19   7   3         41.91         49.52         4.71 o
 -18   7   3        249.42        198.68         6.83 o
 -17   7   3         10.51         14.61         4.25 o
 -16   7   3        523.70        559.70        16.03 o
 -15   7   3          7.23         11.42         4.54 o
 -14   7   3         21.84         12.70         4.61 o
 -13   7   3         66.00         70.64         7.27 o
 -12   7   3        153.87        157.95         8.83 o
 -11   7   3        477.23        481.45        14.24 o
 -10   7   3        851.56        860.11        19.53 o
  -9   7   3       1389.78       1461.25        31.91 o
  -8   7   3        172.15        206.52         8.84 o
  -7   7   3       1418.90       1419.88        45.66 o
  -6   7   3        348.16        371.45        20.06 o
  -5   7   3        299.66        440.83        18.29 o
  -4   7   3        217.20        197.03        10.24 o
  -3   7   3        528.77        523.43        20.88 o
  -2   7   3        270.90        223.25        21.27 o
  -1   7   3       2878.82       3287.20        70.37 o
   0   7   3          1.68         67.17         7.80 o
   1   7   3       5212.01       5871.20       148.69 o
   2   7   3       5487.41       6101.98       117.72 o
   3   7   3         70.62         96.13         6.29 o
   4   7   3          2.17         31.58         4.94 o
   5   7   3       1005.50       1070.03        26.90 o
   6   7   3       4699.89       4667.45        85.59 o
   7   7   3        354.36        313.77        10.78 o
   8   7   3        616.26        643.32        15.06 o
   9   7   3        464.18        480.97        13.06 o
  10   7   3        913.56        946.50        21.96 o
  11   7   3        388.41        321.28        11.73 o
  12   7   3        194.76        164.12         7.84 o
  13   7   3          3.86          5.35         4.97 o
  14   7   3       1492.91       1503.16        32.67 o
  15   7   3       2178.97       2295.56        46.27 o
  16   7   3        245.94        275.18        10.08 o
  17   7   3          7.25          6.50         4.70 o
  18   7   3         54.08         69.27         5.70 o
  19   7   3        591.49        521.68        14.06 o
  20   7   3          6.80          7.19         3.96 o
  21   7   3        192.77        174.56         7.00 o
  22   7   3        687.43        691.12        16.63 o
  23   7   3          0.10          1.46         3.36 o
  24   7   3        272.99        285.16        11.78 o
  25   7   3         29.06         28.59         8.49 o
 -24   8   3        139.54        143.97         6.27 o
 -23   8   3        328.23        413.07        11.53 o
 -22   8   3          1.92          8.08         2.91 o
 -21   8   3         34.71         15.77         4.57 o
 -20   8   3          0.22          0.56         3.95 o
 -19   8   3        367.07        328.02        10.94 o
 -18   8   3        203.24        197.27         9.63 o
 -17   8   3          1.63          6.73         5.27 o
 -16   8   3        161.55        157.63         9.70 o
 -15   8   3        452.10        492.40        15.84 o
 -14   8   3        489.41        519.56        20.01 o
 -13   8   3         35.69         34.61         6.77 o
 -12   8   3        185.48        171.11         9.04 o
 -11   8   3        779.23        795.83        25.14 o
 -10   8   3       1928.86       1932.84        40.13 o
  -9   8   3         45.03         60.78         9.10 o
  -8   8   3        182.25        166.84         6.60 o
  -7   8   3       2162.02       2130.49        35.79 o
  -6   8   3       1015.22        949.03        17.36 o
  -5   8   3        306.98        278.20         9.15 o
  -4   8   3        133.47        147.40         7.03 o
  -3   8   3        158.23        140.71         8.95 o
  -2   8   3        462.91        516.90        20.46 o
  -1   8   3         89.47         74.54         9.75 o
   0   8   3       2997.06       2723.07       103.65 o
   1   8   3       8704.60      10409.41       435.32 o
   2   8   3       3839.95       4898.34       103.67 o
   3   8   3         80.75         90.27         7.55 o
   4   8   3          8.96         11.94         4.20 o
   5   8   3         40.70         48.10         4.21 o
   6   8   3       1890.11       1767.70        28.81 o
   7   8   3          5.33          7.41         3.31 o
   8   8   3        454.14        483.67        11.87 o
   9   8   3         82.06        118.46         9.52 o
  10   8   3       1191.71       1140.75        25.31 o
  11   8   3         21.25         30.28         5.43 o
  12   8   3       3989.05       3735.83        67.13 o
  13   8   3        287.69        286.48        12.38 o
  14   8   3        304.27        307.43        12.48 o
  15   8   3        109.43        122.34         6.66 o
  16   8   3         38.57         29.54         5.38 o
  17   8   3        160.99        159.76         9.10 o
  18   8   3          1.64          7.44         5.52 o
  19   8   3         46.62         63.66         6.22 o
  20   8   3          6.11          8.80         4.25 o
  21   8   3         44.56         40.08         6.77 o
  22   8   3          0.45         -0.44         4.25 o
  23   8   3        140.93        152.34         5.95 o
  24   8   3         51.08         44.12         6.29 o
 -23   9   3          7.89          3.00         4.01 o
 -22   9   3         41.32         34.40         7.89 o
 -21   9   3         41.47         58.35         6.22 o
 -20   9   3        109.75         90.18         4.23 o
 -19   9   3        578.31        576.66        13.54 o
 -18   9   3          3.48          5.78         4.35 o
 -17   9   3         41.61         36.60         5.26 o
 -16   9   3        181.06        170.40         8.74 o
 -15   9   3        227.61        225.47         9.34 o
 -14   9   3        141.64        130.85         9.14 o
 -13   9   3        574.21        615.87        16.50 o
 -12   9   3        406.00        359.09        12.75 o
 -11   9   3        722.97        730.05        17.98 o
 -10   9   3        367.41        415.16        12.74 o
  -9   9   3       2898.00       2595.26        48.16 o
  -8   9   3         25.32         55.54         5.14 o
  -7   9   3        395.63        388.17         9.17 o
  -6   9   3        579.62        578.65        13.50 o
  -5   9   3        468.76        404.97         9.54 o
  -4   9   3       2302.37       2560.03        43.96 o
  -3   9   3       1164.54       1045.29        23.12 o
  -2   9   3          0.41         20.04         3.68 o
  -1   9   3        933.95        898.34        18.37 o
   0   9   3        283.18        270.40         8.34 o
   1   9   3        113.27         98.94         8.24 o
   2   9   3       2045.56       2044.33        39.26 o
   3   9   3        138.55        133.73         6.31 o
   4   9   3         47.81         42.23         3.84 o
   5   9   3        805.32        892.65        17.88 o
   6   9   3        148.51        177.64         7.04 o
   7   9   3       2312.56       2291.00        40.00 o
   8   9   3       1074.22       1138.93        23.55 o
   9   9   3        426.50        434.66        14.51 o
  10   9   3         50.07         52.02         7.37 o
  11   9   3       1071.94       1066.28        23.45 o
  12   9   3        412.43        361.47        15.29 o
  13   9   3          0.02         -2.73         5.85 o
  14   9   3       1434.52       1326.15        31.90 o
  15   9   3       2682.08       2955.03        58.43 o
  16   9   3       2104.81       2108.33        51.22 o
  17   9   3        733.14        752.82        20.74 o
  18   9   3        176.11        190.85         8.64 o
  19   9   3        748.14        694.78        17.22 o
  20   9   3         58.69         68.02         4.09 o
  21   9   3        170.11        193.80         8.43 o
  22   9   3         71.01         51.77         5.53 o
  23   9   3         15.99          7.31         2.17 o
 -22  10   3         12.40          6.43         1.98 o
 -21  10   3        102.33        101.62         5.93 o
 -20  10   3        170.26        173.90         6.53 o
 -19  10   3        119.44        115.14         4.89 o
 -18  10   3        287.42        269.04         8.11 o
 -17  10   3        166.88        148.13         5.83 o
 -16  10   3        143.24        146.13         7.05 o
 -15  10   3        193.07        194.68         7.79 o
 -14  10   3        200.03        197.22         7.50 o
 -13  10   3        264.62        271.92         8.52 o
 -12  10   3         18.65         14.89         4.45 o
 -11  10   3       1289.98       1296.31        26.36 o
 -10  10   3          9.72         14.92         4.84 o
  -9  10   3          2.74         14.08         4.46 o
  -8  10   3        277.26        288.09         8.34 o
  -7  10   3        277.83        258.35         7.59 o
  -6  10   3       2215.97       2216.95        35.99 o
  -5  10   3        317.99        298.36         9.73 o
  -4  10   3        830.17        919.57        18.41 o
  -3  10   3       1008.23        904.51        20.17 o
  -2  10   3       1140.63       1267.58        29.49 o
  -1  10   3       1255.93       1366.54        35.01 o
   0  10   3         62.25         85.41         5.13 o
   1  10   3        111.18        149.21         6.96 o
   2  10   3         95.75        101.12         5.98 o
   3  10   3          2.74         10.56         4.05 o
   4  10   3        204.80        252.67         8.12 o
   5  10   3        785.45        838.56        18.07 o
   6  10   3         10.09         36.13         4.69 o
   7  10   3        815.59        802.09        18.26 o
   8  10   3         15.91         26.71         4.49 o
   9  10   3       2344.08       2481.79        48.23 o
  10  10   3       1656.39       1573.42        38.57 o
  11  10   3        817.99        788.53        19.46 o
  12  10   3       1583.14       1561.16        35.92 o
  13  10   3        153.84        144.52         8.39 o
  14  10   3        164.12        168.62         9.35 o
  15  10   3        620.74        661.53        19.92 o
  16  10   3          0.77          3.79         5.10 o
  17  10   3        877.44        947.33        25.14 o
  18  10   3        155.00        121.52         5.66 o
  19  10   3        811.72        776.96        21.52 o
  20  10   3         16.69         12.32         2.62 o
  21  10   3         85.23         56.85         5.88 o
  22  10   3         18.34         17.15         2.61 o
 -21  11   3         29.90         32.69         3.43 o
 -20  11   3         96.27        135.26         7.54 o
 -19  11   3        147.56        168.62         5.77 o
 -18  11   3        160.85        154.06         8.47 o
 -17  11   3         52.71         55.00         5.02 o
 -16  11   3         90.43        104.77         5.92 o
 -15  11   3         35.67         28.95         4.83 o
 -14  11   3        145.10        154.52         7.12 o
 -13  11   3        254.14        240.37        10.38 o
 -12  11   3         63.15         55.48         5.81 o
 -11  11   3         44.27         44.33         6.02 o
 -10  11   3       3117.46       3035.06        62.24 o
  -9  11   3        759.36        757.73        21.10 o
  -8  11   3        292.19        281.07         8.53 o
  -7  11   3          8.17         19.21         4.02 o
  -6  11   3        601.87        567.57        12.31 o
  -5  11   3        168.85        178.16         6.79 o
  -4  11   3        318.99        298.25         8.92 o
  -3  11   3        994.42       1097.89        25.75 o
  -2  11   3        117.19        144.23         7.04 o
  -1  11   3        660.65        645.55        31.15 o
   0  11   3        123.59        154.06         7.05 o
   1  11   3          5.06          9.59         3.96 o
   2  11   3        746.73        851.27        17.86 o
   3  11   3         47.77         82.57         7.44 o
   4  11   3         49.15         74.40         5.20 o
   5  11   3         14.61          9.18         4.42 o
   6  11   3        269.02        271.03        10.10 o
   7  11   3        255.63        248.23         8.34 o
   8  11   3          9.80         12.16         4.57 o
   9  11   3          1.37          0.46         5.20 o
  10  11   3       1410.78       1367.16        28.85 o
  11  11   3        118.97        128.93        11.80 o
  12  11   3         59.47         72.72         8.73 o
  13  11   3         70.51         83.88         8.22 o
  14  11   3         42.45         41.20         6.08 o
  15  11   3        154.31        134.13         7.62 o
  16  11   3         16.62         20.68         4.67 o
  17  11   3        237.32        231.48         8.13 o
  18  11   3          3.04         -0.82         2.96 o
  19  11   3          2.36          0.15         3.02 o
  20  11   3        248.61        218.62        13.67 o
  21  11   3        821.08        586.95        31.37 o
 -19  12   3        200.51        243.09         9.96 o
 -18  12   3          4.07          4.97         2.17 o
 -17  12   3          0.98          7.22         2.95 o
 -16  12   3         11.33         17.19         3.15 o
 -15  12   3          0.66         -0.79         3.33 o
 -14  12   3         54.45         38.53         5.89 o
 -13  12   3         24.61         23.77         4.57 o
 -12  12   3         24.86         18.30         5.08 o
 -11  12   3       1169.67       1130.28        32.29 o
 -10  12   3         93.17        110.28         7.83 o
  -9  12   3        112.96         77.43         9.85 o
  -8  12   3         86.19         92.35         6.39 o
  -7  12   3         12.38         16.19         4.65 o
  -6  12   3        933.16       1017.65        24.48 o
  -5  12   3        984.33        925.65        20.15 o
  -4  12   3        978.67       1050.31        22.16 o
  -3  12   3        254.72        264.76         9.49 o
  -2  12   3          1.03          8.71         4.58 o
  -1  12   3        220.46        235.30        10.41 o
   0  12   3        700.42        791.63        23.55 o
   1  12   3         16.95         16.42         5.70 o
   2  12   3        769.55        767.68        18.04 o
   3  12   3         91.13        110.93         5.77 o
   4  12   3        516.16        446.62        11.34 o
   5  12   3        486.90        407.77        13.01 o
   6  12   3       1290.28       1306.72        27.64 o
   7  12   3        434.63        367.64        13.71 o
   8  12   3        114.28        125.23         7.84 o
   9  12   3        902.06        924.42        27.94 o
  10  12   3         35.41         31.00         6.56 o
  11  12   3         59.05         56.19         7.30 o
  12  12   3        305.18        293.44        19.11 o
  13  12   3         24.51         21.22         5.25 o
  14  12   3         14.40          5.25         5.68 o
  15  12   3        188.91        169.48         8.19 o
  16  12   3        204.62        241.02         9.10 o
  17  12   3         23.75         33.00         4.40 o
  18  12   3          1.30         -0.45         2.82 o
  19  12   3        975.63        882.24        57.81 o
 -17  13   3         26.24         22.05         8.88 o
 -16  13   3          1.63          7.71         2.83 o
 -15  13   3        155.83        140.44         6.69 o
 -14  13   3          4.50          2.40         3.20 o
 -13  13   3        170.88        144.76         6.64 o
 -12  13   3        203.73        185.65         6.52 o
 -11  13   3        306.22        295.26        11.80 o
 -10  13   3         17.97         18.50         7.95 o
  -9  13   3        104.67         98.61         8.66 o
  -8  13   3        162.70        149.31         7.66 o
  -7  13   3       1152.83       1101.10        31.91 o
  -6  13   3        917.81        856.97        23.18 o
  -5  13   3         40.71         36.57         4.96 o
  -4  13   3        261.13        292.41        10.01 o
  -3  13   3          0.58          4.81         4.33 o
  -2  13   3        397.09        387.77        11.20 o
  -1  13   3       1542.07       1667.77        37.06 o
   0  13   3        964.52       1000.64        26.51 o
   1  13   3        355.42        392.97        13.58 o
   2  13   3        149.97        208.49         8.80 o
   3  13   3        754.38        829.74        22.63 o
   4  13   3        721.62        766.95        21.24 o
   5  13   3         25.81         44.57         5.13 o
   6  13   3        149.27        149.02         6.47 o
   7  13   3         20.53          8.27         4.51 o
   8  13   3          0.43          7.67         4.44 o
   9  13   3         39.70         43.82         5.85 o
  10  13   3        136.54        107.87         8.77 o
  11  13   3        458.96        433.23        16.83 o
  12  13   3        247.91        241.08         9.86 o
  13  13   3         12.85         16.34         5.22 o
  14  13   3        126.39        152.11         6.04 o
  15  13   3        322.64        312.74        11.69 o
  16  13   3        265.84        219.73        10.02 o
 -15  14   3          6.30          1.69         3.24 o
 -14  14   3          0.12          4.37         3.90 o
 -13  14   3          0.33          5.33         3.37 o
 -12  14   3         18.04         32.22         4.87 o
 -11  14   3          6.68         17.56         3.54 o
 -10  14   3          0.27         -2.45         3.75 o
  -9  14   3          1.68          5.66         3.96 o
  -8  14   3          0.02          5.74         4.35 o
  -7  14   3          9.22          6.16         4.34 o
  -6  14   3        356.86        431.63        12.87 o
  -5  14   3         89.94         74.64         4.78 o
  -4  14   3          3.77          5.32         3.84 o
  -3  14   3          5.93          4.46         3.64 o
  -2  14   3        103.46         94.08         5.53 o
  -1  14   3        119.70        111.98         6.70 o
   0  14   3        133.54        193.48         7.43 o
   1  14   3        150.23        182.56         8.24 o
   2  14   3        308.45        329.01        10.27 o
   3  14   3        667.66        637.64        22.87 o
   4  14   3         33.71         40.57         4.86 o
   5  14   3         62.48         73.84         5.07 o
   6  14   3          4.29          2.95         3.72 o
   7  14   3         69.47         49.13         4.46 o
   8  14   3          2.10          3.98         3.71 o
   9  14   3         30.22         42.62         4.67 o
  10  14   3        190.58        201.65         8.34 o
  11  14   3         42.10         37.61         4.09 o
  12  14   3        105.99        134.76         8.60 o
  13  14   3        147.61        157.67         7.49 o
  14  14   3          2.81          0.52         3.73 o
  15  14   3         43.27         27.48         4.93 o
 -11  15   3          4.96          6.29         3.20 o
 -10  15   3         64.43         61.46         4.80 o
  -9  15   3         49.28         59.50         3.95 o
  -8  15   3          1.09         -1.08         3.33 o
  -7  15   3         96.04         99.79         4.58 o
  -6  15   3         63.55         90.60         7.48 o
  -5  15   3         68.35         81.05         6.02 o
  -4  15   3         13.60         13.85         3.51 o
  -3  15   3         27.43         38.61         3.91 o
  -2  15   3        108.01        117.16         8.80 o
  -1  15   3        816.27        854.96        21.31 o
   0  15   3        377.19        423.70        14.13 o
   1  15   3        175.24        149.63         8.72 o
   2  15   3        340.38        346.75         9.50 o
   3  15   3         44.14         38.38         5.15 o
   4  15   3          7.94         10.26         3.09 o
   5  15   3          5.10          9.34         3.03 o
   6  15   3         13.31         17.68         5.16 o
   7  15   3         17.29         12.57         3.77 o
   8  15   3        126.08        101.52         5.20 o
   9  15   3          6.86          5.63         3.32 o
  10  15   3          4.78          2.85         2.65 o
  11  15   3         36.17         40.94         4.87 o
  -6  16   3          0.01          0.55         2.62 o
  -5  16   3         52.98         47.56         3.42 o
  -4  16   3         26.00         29.55         3.88 o
  -3  16   3         35.06         36.74         3.57 o
  -2  16   3        129.25        104.87         4.44 o
  -1  16   3         69.29         49.98         3.38 o
   0  16   3         86.20         99.20         6.22 o
   1  16   3         81.04         87.95         5.00 o
   2  16   3          0.41          3.36         2.69 o
   3  16   3          1.77          4.46         2.78 o
   4  16   3        174.79        148.90         5.46 o
   5  16   3          2.63          5.06         2.18 o
   6  16   3        152.94        112.18         6.27 o
 -28   0   4        572.04        618.59        47.77 o
 -27   0   4         33.57         51.19         6.27 o
 -26   0   4         27.19         54.96         8.62 o
 -25   0   4          9.63         11.47         6.14 o
 -24   0   4        728.59        767.62        27.62 o
 -23   0   4         22.64         25.82         8.24 o
 -22   0   4        909.98        897.48        27.56 o
 -21   0   4        112.98        113.24         7.57 o
 -20   0   4        223.11        172.19         9.53 o
 -19   0   4        857.38        832.51        26.21 o
 -18   0   4       3095.64       2989.19        60.27 o
 -17   0   4         23.93         14.17         4.57 o
 -16   0   4       4643.78       4515.89        76.90 o
 -15   0   4        560.00        654.80        14.07 o
 -14   0   4       3568.49       3645.73       133.83 o
 -13   0   4        758.59        532.83        26.77 o
 -12   0   4       2489.92       2485.12        94.56 o
 -11   0   4        350.08        322.99        76.03 o
 -10   0   4       1467.44       1386.06        55.06 o
  -9   0   4       2774.14       2489.75        92.89 o
  -8   0   4       1104.97       1032.21        66.89 o
  -7   0   4      15191.49      14289.11       396.91 o
  -6   0   4       2928.08       2778.45        79.68 o
  -5   0   4        181.51        192.16         9.99 o
  -4   0   4      22829.76      21133.21       590.08 o
  -3   0   4          2.89         80.74         8.74 o
  -2   0   4      46773.28      45143.85      1548.64 o
  -1   0   4      20855.17      20776.63       575.52 o
   0   0   4      29098.03      29063.85       990.24 o
   1   0   4      96616.89      96313.30      4671.99 o
   2   0   4       5108.66       5137.01       225.42 o
   3   0   4      39115.14      38246.35      1129.61 o
   4   0   4      66781.14      64162.86      2199.88 o
   5   0   4      25526.49      22664.71       638.91 o
   6   0   4      24380.08      23356.07       812.68 o
   7   0   4      13543.79      13203.69       464.78 o
   8   0   4      19082.64      17396.05       631.47 o
   9   0   4         64.83         38.63        11.94 o
  10   0   4        621.97        614.01        31.46 o
  11   0   4        559.97        489.84        19.35 o
  12   0   4       7251.51       7540.80       213.51 o
  13   0   4      14493.13      14256.81       391.13 o
  14   0   4       4598.26       4265.17       116.66 o
  15   0   4         11.07         12.45         4.34 o
  16   0   4         72.53         76.07         6.54 o
  17   0   4        153.21        140.62         8.45 o
  18   0   4        863.97        951.89        27.18 o
  19   0   4        777.86        759.17        23.39 o
  20   0   4        702.94        767.21        18.96 o
  21   0   4        733.73        753.99        24.58 o
  22   0   4        113.15        113.40         8.73 o
  23   0   4        234.84        238.13        14.28 o
  24   0   4          0.60         -0.03         7.53 o
  25   0   4        138.00        112.39         9.32 o
  26   0   4         40.99         46.00         6.99 o
  27   0   4        736.11        566.02        28.97 o
  28   0   4        632.78        604.01       114.59 o
 -28   1   4         52.97         53.78         3.18 o
 -27   1   4          7.10         13.50         3.17 o
 -26   1   4         12.03         16.54         4.43 o
 -25   1   4          0.79         -0.63         4.19 o
 -24   1   4        510.30        453.88        14.47 o
 -23   1   4         66.15         57.92         5.79 o
 -22   1   4       1014.86       1094.48        24.38 o
 -21   1   4        153.68        134.15         6.26 o
 -20   1   4          2.78          3.62         4.31 o
 -19   1   4       4443.11       4369.03        65.51 o
 -18   1   4       2336.24       2241.03        35.35 o
 -17   1   4       1435.28       1423.03        20.42 o
 -16   1   4        145.45        140.46         4.20 o
 -15   1   4         13.66         22.66         2.69 o
 -14   1   4       3152.00       3301.58        53.94 o
 -13   1   4        773.39        893.26        28.37 o
 -12   1   4       1573.25       1512.21        49.54 o
 -11   1   4          0.46          9.87         3.32 o
 -10   1   4         12.23         30.58         4.62 o
  -9   1   4         28.62         38.39         5.44 o
  -8   1   4       2449.25       2254.67        81.81 o
  -7   1   4       5323.17       5180.04       151.02 o
  -6   1   4       2745.90       2792.77        71.16 o
  -5   1   4      19302.66      17985.70       388.06 o
  -4   1   4       7623.69       7025.42       199.89 o
  -3   1   4         12.37         31.95         5.24 o
  -2   1   4       2627.20       2358.39        61.27 o
  -1   1   4      27268.66      26004.60       614.67 o
   0   1   4       7753.22       6835.11       340.33 o
   1   1   4      99957.85      94602.65      2648.03 o
   2   1   4        322.28        555.65        25.16 o
   3   1   4      50479.71      48233.21      1565.95 o
   4   1   4      13886.31      12655.89       271.80 o
   5   1   4         52.50         33.17         4.89 o
   6   1   4      18461.27      16979.60       374.22 o
   7   1   4         28.85         39.59         7.20 o
   8   1   4       9876.60       9580.60       213.19 o
   9   1   4         24.66         26.03         7.54 o
  10   1   4         49.47         65.82         5.43 o
  11   1   4       2750.54       2929.80       107.60 o
  12   1   4        994.21        944.21        22.34 o
  13   1   4         11.63         27.40         4.82 o
  14   1   4        615.51        625.62        12.50 o
  15   1   4          5.34         10.71         2.94 o
  16   1   4         75.34         79.12         5.51 o
  17   1   4       3046.18       2892.92        43.05 o
  18   1   4        484.31        485.43        10.44 o
  19   1   4        243.15        265.86         7.78 o
  20   1   4       5634.91       5767.47        93.28 o
  21   1   4       3673.28       3798.27        60.53 o
  22   1   4         45.83         42.74         6.23 o
  23   1   4        639.15        665.58        17.78 o
  24   1   4        200.69        237.50        10.23 o
  25   1   4        118.33        114.50         9.84 o
  26   1   4          3.47          1.76         4.55 o
  27   1   4         16.88         17.44         4.02 o
  28   1   4          0.07          3.11         4.28 o
 -28   2   4        128.90        123.42         6.61 o
 -27   2   4        249.67        279.99        12.26 o
 -26   2   4        189.30        220.99         8.78 o
 -25   2   4         10.05         18.30         5.23 o
 -24   2   4         67.25         69.77         5.66 o
 -23   2   4         23.30         15.82         4.44 o
 -22   2   4        276.96        276.93        14.66 o
 -21   2   4        692.19        704.72        14.54 o
 -20   2   4       1906.46       1870.39        33.04 o
 -19   2   4        105.58        120.32         5.64 o
 -18   2   4       3126.18       3039.36        43.44 o
 -17   2   4       4429.45       4379.39        65.79 o
 -16   2   4          7.93         20.66         3.64 o
 -15   2   4       1885.54       1849.81        25.42 o
 -14   2   4        217.40        177.70         6.02 o
 -13   2   4        203.79        184.14        16.36 o
 -12   2   4       5161.98       5204.58       156.93 o
 -11   2   4        182.60        155.02        12.21 o
 -10   2   4      18245.73      17933.34       440.36 o
  -9   2   4       2470.49       2512.72        76.20 o
  -8   2   4        375.16        333.41        15.31 o
  -7   2   4        651.08        444.53        23.18 o
  -6   2   4       5451.93       4791.88       120.56 o
  -5   2   4       3408.67       3445.14       101.23 o
  -4   2   4       3236.23       3474.60        78.31 o
  -3   2   4       4731.50       4727.78       117.48 o
  -2   2   4        403.84        316.90        15.93 o
  -1   2   4         45.34        136.89         6.90 o
   0   2   4        317.00        400.02        19.49 o
   1   2   4       9994.75       9539.17       209.44 o
   2   2   4     127688.52     124176.89      2670.09 o
   3   2   4         81.89        146.59         9.53 o
   4   2   4       1754.91       1669.93        52.50 o
   5   2   4        141.04        109.46         9.65 o
   6   2   4       3150.04       3078.03        72.23 o
   7   2   4       2354.48       2627.68        70.17 o
   8   2   4       3167.93       3172.39        97.49 o
   9   2   4       2129.83       2138.61        68.83 o
  10   2   4       5973.62       6155.14       155.75 o
  11   2   4        157.71        191.56        18.00 o
  12   2   4         63.45         43.96         5.62 o
  13   2   4       2984.18       3171.51        82.93 o
  14   2   4       1839.87       1883.63        36.42 o
  15   2   4        785.54        749.05        15.37 o
  16   2   4       1429.30       1514.48        27.28 o
  17   2   4         73.48         59.27         4.39 o
  18   2   4       1001.21       1046.49        20.87 o
  19   2   4        165.89        178.58         6.83 o
  20   2   4          1.28          5.15         4.01 o
  21   2   4       1020.68       1088.79        23.63 o
  22   2   4         91.48        105.24         5.77 o
  23   2   4         13.11         22.35         3.98 o
  24   2   4        385.97        368.53        12.75 o
  25   2   4          0.06          0.79         5.67 o
  26   2   4         25.80         34.73         4.29 o
  27   2   4        127.82        104.14         5.15 o
  28   2   4        146.72        100.72         8.04 o
 -27   3   4          3.21          0.07         2.85 o
 -26   3   4        234.03        253.89        14.86 o
 -25   3   4         45.14         43.85         4.67 o
 -24   3   4        131.82        121.24         7.41 o
 -23   3   4        931.42        981.30        21.70 o
 -22   3   4         61.35         80.60         4.95 o
 -21   3   4         13.81         22.98         4.10 o
 -20   3   4        511.52        457.42        11.22 o
 -19   3   4       2318.68       2378.86        36.51 o
 -18   3   4       1616.24       1529.52        26.09 o
 -17   3   4         45.00         58.64         5.69 o
 -16   3   4        293.33        278.13         8.65 o
 -15   3   4        565.81        600.48        12.17 o
 -14   3   4        137.87        168.93         5.85 o
 -13   3   4        309.20        318.20         9.49 o
 -12   3   4        723.21        752.03        24.13 o
 -11   3   4        744.21        637.03        20.96 o
 -10   3   4       3846.89       3480.63        75.71 o
  -9   3   4       2121.11       2068.37        47.15 o
  -8   3   4       9429.73      10058.82       203.61 o
  -7   3   4      14337.50      14418.15       267.56 o
  -6   3   4        550.05        531.29        15.22 o
  -5   3   4       4605.17       4560.01        79.36 o
  -4   3   4        984.86        860.61        18.86 o
  -3   3   4        539.36        662.19        15.42 o
  -2   3   4       8596.05       8448.97       171.06 o
  -1   3   4         43.53         71.37         7.43 o
   0   3   4       6016.13       5863.82       119.17 o
   1   3   4       2600.14       2801.21        54.37 o
   2   3   4       2137.08       2056.51        48.74 o
   3   3   4       2136.23       2056.82        44.69 o
   4   3   4       1727.30       1811.13        55.97 o
   5   3   4      14744.99      13537.13       333.14 o
   6   3   4          4.98         28.07         6.55 o
   7   3   4         81.40        126.17         8.61 o
   8   3   4       7671.89       7933.18       175.76 o
   9   3   4       3171.63       3307.29       102.40 o
  10   3   4        688.95        568.72        26.10 o
  11   3   4         24.77         48.26         8.69 o
  12   3   4       4302.77       4305.35       113.35 o
  13   3   4       3437.02       3429.81        74.33 o
  14   3   4          8.61          8.96         4.27 o
  15   3   4         26.69         26.91         4.00 o
  16   3   4          8.27          7.67         3.72 o
  17   3   4          1.47         19.58         4.97 o
  18   3   4          5.89          8.27         4.26 o
  19   3   4         43.80         30.25         4.73 o
  20   3   4          1.81          9.84         4.51 o
  21   3   4       1450.75       1498.78        31.89 o
  22   3   4        359.55        396.85        12.63 o
  23   3   4          6.70          5.01         3.89 o
  24   3   4        526.28        534.47        30.85 o
  25   3   4        200.90        213.14        10.96 o
  26   3   4        133.01         86.07         4.65 o
  27   3   4        113.45        114.37         8.73 o
 -27   4   4         29.85         34.74         3.95 o
 -26   4   4          6.45          8.39         3.31 o
 -25   4   4          0.14          3.79         3.26 o
 -24   4   4        217.22        229.43         7.18 o
 -23   4   4          6.03          5.76         3.25 o
 -22   4   4          7.10          4.16         3.68 o
 -21   4   4         97.24        107.44         5.55 o
 -20   4   4        219.00        176.39         6.22 o
 -19   4   4         93.58         89.88         8.23 o
 -18   4   4         26.59         28.79         4.96 o
 -17   4   4         78.19        109.05         6.41 o
 -16   4   4        257.55        243.95         9.53 o
 -15   4   4        499.63        484.57        12.68 o
 -14   4   4        305.91        324.76        10.59 o
 -13   4   4       1680.37       1669.11        43.04 o
 -12   4   4        733.96        797.82        22.81 o
 -11   4   4        714.13        797.63        23.28 o
 -10   4   4       4246.97       4183.49        90.03 o
  -9   4   4        237.81        297.74        12.05 o
  -8   4   4       4135.66       4005.51        85.63 o
  -7   4   4      20057.16      20619.18       452.85 o
  -6   4   4        359.77        378.69        13.27 o
  -5   4   4       2441.80       2574.64        55.79 o
  -4   4   4          0.63         23.47         3.66 o
  -3   4   4        143.17         96.27         5.63 o
  -2   4   4        301.80        498.12        14.11 o
  -1   4   4          0.05         64.51         9.95 o
   0   4   4       4942.26       4739.56        90.38 o
   1   4   4       3808.50       3625.07        82.75 o
   2   4   4       2282.58       2399.32        51.98 o
   3   4   4       3958.04       3945.88        82.55 o
   4   4   4       3784.18       3924.42        90.85 o
   5   4   4        597.92        719.90        18.52 o
   6   4   4       6360.81       6393.94       159.88 o
   7   4   4       6432.02       6485.45       163.16 o
   8   4   4         15.66         29.95         8.44 o
   9   4   4        543.14        412.97        14.94 o
  10   4   4       2476.85       2478.20        77.45 o
  11   4   4        485.79        534.37        30.41 o
  12   4   4       2862.60       2637.03        53.30 o
  13   4   4        481.49        478.82        12.37 o
  14   4   4        215.77        185.73         6.44 o
  15   4   4       1056.54       1100.54        21.98 o
  16   4   4         15.12         25.37         4.47 o
  17   4   4        616.20        672.29        18.26 o
  18   4   4        148.18        150.26         8.33 o
  19   4   4        356.48        354.54        11.47 o
  20   4   4        307.83        328.46        10.64 o
  21   4   4        223.18        253.12         8.98 o
  22   4   4        157.85        171.45         7.80 o
  23   4   4        154.34        149.52         8.75 o
  24   4   4          7.50          2.32         2.98 o
  25   4   4        178.50        176.17        12.59 o
  26   4   4          6.58         16.30         3.92 o
  27   4   4        176.27        150.84        33.25 o
 -26   5   4        194.06        223.30         8.34 o
 -25   5   4         28.49         40.80         3.34 o
 -24   5   4         51.08         42.69         3.99 o
 -23   5   4          4.07          3.15         3.36 o
 -22   5   4        128.31         91.92         5.40 o
 -21   5   4         89.16         87.46         5.87 o
 -20   5   4        460.80        350.69         9.62 o
 -19   5   4        150.52        123.08         6.32 o
 -18   5   4         37.25         24.70         4.53 o
 -17   5   4         12.54         13.13         4.43 o
 -16   5   4        920.37        949.82        21.66 o
 -15   5   4         19.21         16.08         5.08 o
 -14   5   4        472.41        394.41        10.67 o
 -13   5   4        726.36        754.04        16.78 o
 -12   5   4       1011.95       1006.56        18.45 o
 -11   5   4        297.20        318.26        15.64 o
 -10   5   4          0.59         12.77         7.29 o
  -9   5   4       1996.83       2150.09        55.19 o
  -8   5   4       2188.37       2106.58        53.70 o
  -7   5   4        778.79        722.41        23.37 o
  -6   5   4        119.45        133.04        10.84 o
  -5   5   4       1951.79       1673.12        45.55 o
  -4   5   4       4373.12       4277.43        99.23 o
  -3   5   4        324.03        333.59        16.98 o
  -2   5   4        255.48        197.37         9.27 o
  -1   5   4       3687.34       4187.54       106.26 o
   0   5   4        203.90        210.87        12.55 o
   1   5   4        357.37        554.66        19.35 o
   2   5   4        662.50        523.41        15.26 o
   3   5   4       3172.63       3375.87        66.38 o
   4   5   4      15062.73      15730.01       296.76 o
   5   5   4       1785.19       1848.77        36.00 o
   6   5   4       1654.21       1420.84        30.77 o
   7   5   4        404.05        335.83        13.88 o
   8   5   4       1625.41       1810.00        50.75 o
   9   5   4        159.76        204.13        12.66 o
  10   5   4          2.87          4.29         7.08 o
  11   5   4        107.18        115.30         5.99 o
  12   5   4       1497.40       1550.77        31.13 o
  13   5   4        502.39        523.46        12.61 o
  14   5   4        218.81        250.57         8.93 o
  15   5   4       1797.08       1953.98        34.99 o
  16   5   4        234.54        251.58         8.24 o
  17   5   4        191.94        226.08         8.11 o
  18   5   4         44.86         48.64         5.01 o
  19   5   4        812.18        864.80        19.24 o
  20   5   4        127.58        128.52         7.36 o
  21   5   4        273.27        252.30         9.15 o
  22   5   4         27.58         41.63         4.24 o
  23   5   4          0.00          1.28         3.47 o
  24   5   4          1.79          3.74         3.29 o
  25   5   4         16.59         20.36         4.18 o
  26   5   4         18.22          8.09         4.26 o
 -25   6   4        531.71        542.89        16.68 o
 -24   6   4         13.81         15.97         3.42 o
 -23   6   4          0.17          4.40         3.10 o
 -22   6   4         21.60         34.39         3.96 o
 -21   6   4        172.61        161.27         7.08 o
 -20   6   4        163.91        191.56         7.84 o
 -19   6   4        818.20        797.94        20.13 o
 -18   6   4          8.01          3.37         4.50 o
 -17   6   4        742.67        741.88        18.93 o
 -16   6   4        114.99        117.52         6.68 o
 -15   6   4       2672.62       2604.28        50.22 o
 -14   6   4       5021.37       4836.83        83.22 o
 -13   6   4          8.01         18.94         4.07 o
 -12   6   4       1615.07       1649.25        31.79 o
 -11   6   4       6485.68       6403.87       102.17 o
 -10   6   4       4874.55       4776.61        93.49 o
  -9   6   4         46.96         82.47        10.48 o
  -8   6   4       2938.95       3208.45        88.62 o
  -7   6   4        184.53        231.12        14.08 o
  -6   6   4        313.71        289.50        15.43 o
  -5   6   4          2.10         13.23         7.29 o
  -4   6   4      11825.17      11891.75       239.13 o
  -3   6   4       2027.33       2166.49        54.32 o
  -2   6   4          8.24         36.62         6.64 o
  -1   6   4      20786.37      21506.38       526.36 o
   0   6   4       4578.65       4258.23       136.36 o
   1   6   4          2.85         45.12         6.93 o
   2   6   4      11507.88      11308.13       198.37 o
   3   6   4         53.68         52.70         4.26 o
   4   6   4       5963.79       5589.11        94.80 o
   5   6   4       1219.92       1266.92        29.04 o
   6   6   4       1386.04       1198.19        28.06 o
   7   6   4        341.86        355.26        23.86 o
   8   6   4        948.11        882.42        24.33 o
   9   6   4        162.40        105.04         8.76 o
  10   6   4        685.08        711.02        21.75 o
  11   6   4       1067.79        977.58        30.10 o
  12   6   4       1023.42       1010.10        24.18 o
  13   6   4       1578.39       1474.47        38.75 o
  14   6   4        604.86        689.47        17.68 o
  15   6   4        707.16        728.33        16.34 o
  16   6   4       1425.64       1324.31        26.20 o
  17   6   4        139.88        137.49         6.72 o
  18   6   4        277.77        249.82         8.39 o
  19   6   4        189.21        196.28         8.37 o
  20   6   4        238.37        229.63         8.03 o
  21   6   4        128.94        164.56         7.31 o
  22   6   4         66.97         56.63         4.50 o
  23   6   4        410.00        427.88        11.92 o
  24   6   4         70.57        102.28         4.36 o
  25   6   4         12.10         18.92         4.38 o
  26   6   4          1.19          0.74         3.06 o
 -25   7   4         58.73         62.22         4.58 o
 -24   7   4         49.36         42.02         3.89 o
 -23   7   4        417.05        422.60         9.99 o
 -22   7   4          4.94          3.51         2.98 o
 -21   7   4         79.05         85.33         7.35 o
 -20   7   4          4.01          4.52         3.81 o
 -19   7   4        110.94         81.44         5.34 o
 -18   7   4        279.24        324.59        10.30 o
 -17   7   4        599.20        617.68        16.39 o
 -16   7   4         57.10         82.20         5.43 o
 -15   7   4       1539.56       1547.85        31.66 o
 -14   7   4       1706.49       1621.07        30.51 o
 -13   7   4       1460.84       1288.56        24.94 o
 -12   7   4          0.14          8.32         3.75 o
 -11   7   4        506.75        490.61        15.48 o
 -10   7   4        342.51        396.56        12.78 o
  -9   7   4         69.05         63.27         5.16 o
  -8   7   4        137.05        113.47         7.45 o
  -7   7   4        603.57        625.63        17.98 o
  -6   7   4        637.18        489.81        22.63 o
  -5   7   4        375.40        365.70        20.06 o
  -4   7   4        285.57        284.36        11.93 o
  -3   7   4        393.25        450.36        26.36 o
  -2   7   4       1575.83       1622.61        48.42 o
  -1   7   4         72.07         56.83         8.02 o
   0   7   4       1655.09       1484.34        48.65 o
   1   7   4          0.58         26.84         6.55 o
   2   7   4       7716.54       7814.34       149.38 o
   3   7   4          8.28         27.23         4.39 o
   4   7   4       3591.24       3678.33        69.47 o
   5   7   4       1304.36       1307.79        28.23 o
   6   7   4        393.88        477.49        15.05 o
   7   7   4        756.63        734.07        15.48 o
   8   7   4       3351.38       3615.29        60.60 o
   9   7   4         45.17         53.76         4.56 o
  10   7   4        441.82        409.56        13.24 o
  11   7   4       1271.78       1234.74        32.58 o
  12   7   4       1673.11       1865.33        44.83 o
  13   7   4        132.13        115.58        12.01 o
  14   7   4         19.85         21.87         5.48 o
  15   7   4        616.93        534.31        13.07 o
  16   7   4         16.94         14.61         4.78 o
  17   7   4         48.19         59.88         5.55 o
  18   7   4        105.79        113.15         6.93 o
  19   7   4        313.03        344.14        12.14 o
  20   7   4         29.81         24.61         4.11 o
  21   7   4          5.05          2.91         4.64 o
  22   7   4        240.51        281.03        10.16 o
  23   7   4         39.07         43.95         4.08 o
  24   7   4        142.90        128.43         5.88 o
  25   7   4          0.82          5.60         3.57 o
 -24   8   4          7.61         12.50         3.55 o
 -23   8   4          2.47          2.12         3.78 o
 -22   8   4         42.77         38.33         4.17 o
 -21   8   4        106.64         95.46         5.24 o
 -20   8   4         46.59         52.91         6.77 o
 -19   8   4        490.98        505.51        14.87 o
 -18   8   4         52.30         48.41         6.19 o
 -17   8   4       2308.10       2174.46        51.90 o
 -16   8   4         13.43         13.44         6.48 o
 -15   8   4       1275.07       1240.36        32.17 o
 -14   8   4        665.29        625.85        23.70 o
 -13   8   4         33.94         37.41         7.31 o
 -12   8   4       2507.78       2568.95        51.21 o
 -11   8   4       4281.49       3940.29        66.36 o
 -10   8   4       1241.81       1168.82        25.74 o
  -9   8   4         70.89         72.00         5.00 o
  -8   8   4        448.65        420.05         9.94 o
  -7   8   4       1042.30       1101.64        18.67 o
  -6   8   4       2497.71       2503.44        37.21 o
  -5   8   4        141.74        164.09         7.95 o
  -4   8   4         12.29         12.28         3.66 o
  -3   8   4       1707.76       1465.73        25.63 o
  -2   8   4       1008.23       1037.63        26.13 o
  -1   8   4       3376.08       3387.50       127.24 o
   0   8   4        551.36        494.14        35.83 o
   1   8   4        142.75        172.79         9.91 o
   2   8   4        124.65        223.70         8.05 o
   3   8   4       2384.75       2568.76        43.48 o
   4   8   4        240.31        296.70         9.05 o
   5   8   4        234.96        252.95         7.20 o
   6   8   4         17.78         30.16         3.58 o
   7   8   4        384.77        390.11         9.22 o
   8   8   4         70.44         73.49         4.63 o
   9   8   4        626.00        646.49        16.80 o
  10   8   4         84.49         78.94         6.10 o
  11   8   4         39.38         37.18         5.60 o
  12   8   4        973.38       1008.72        23.05 o
  13   8   4       4652.42       4822.44       101.31 o
  14   8   4          4.45         12.40         5.40 o
  15   8   4       2545.97       2838.46        51.98 o
  16   8   4        533.14        483.80        12.73 o
  17   8   4        809.16        800.14        22.23 o
  18   8   4        106.62         93.71         6.65 o
  19   8   4         58.39         50.87         6.53 o
  20   8   4        119.25        128.08         6.55 o
  21   8   4          4.24          8.56         4.14 o
  22   8   4         15.54         26.17         3.81 o
  23   8   4         20.91         18.31         2.64 o
  24   8   4        110.80        109.87        13.55 o
 -23   9   4        398.26        376.68       114.20 o
 -22   9   4        233.77        238.56        11.75 o
 -21   9   4         11.95         16.52         4.00 o
 -20   9   4         81.61         91.38         5.11 o
 -19   9   4          0.77         -0.09         3.51 o
 -18   9   4          1.31          0.14         3.46 o
 -17   9   4         87.44         96.57         6.65 o
 -16   9   4        138.29        148.21         8.77 o
 -15   9   4        291.45        305.66        14.98 o
 -14   9   4       1025.68       1038.14        27.89 o
 -13   9   4        763.22        731.50        19.21 o
 -12   9   4        605.62        595.42        17.67 o
 -11   9   4         13.40          8.35         4.16 o
 -10   9   4       2000.83       1920.61        36.58 o
  -9   9   4        469.59        427.73        10.28 o
  -8   9   4      13065.99      12598.18       180.10 o
  -7   9   4       2295.70       2281.26        33.70 o
  -6   9   4       1638.13       1500.45        24.52 o
  -5   9   4       3137.49       2999.29        46.57 o
  -4   9   4          0.89          5.35         3.57 o
  -3   9   4         52.49         69.29         4.96 o
  -2   9   4        150.47        170.51         6.44 o
  -1   9   4        270.05        285.91         8.38 o
   0   9   4        815.47        915.86        22.11 o
   1   9   4        766.14        802.46        18.57 o
   2   9   4       1395.25       1454.69        26.17 o
   3   9   4        250.23        256.79         8.10 o
   4   9   4        604.30        571.85        12.38 o
   5   9   4        636.89        686.83        14.33 o
   6   9   4        134.49        117.01         5.86 o
   7   9   4        140.47        132.00         6.39 o
   8   9   4        324.84        339.61         9.83 o
   9   9   4        487.74        450.87        16.06 o
  10   9   4        449.41        405.17        14.14 o
  11   9   4         14.35         24.44         5.80 o
  12   9   4        845.76        897.26        23.09 o
  13   9   4       4689.84       5000.47        88.64 o
  14   9   4       1169.41       1136.90        28.26 o
  15   9   4       2260.50       2259.85        54.84 o
  16   9   4        227.65        202.34        22.26 o
  17   9   4        385.26        422.49        13.45 o
  18   9   4         35.49         43.47         4.88 o
  19   9   4        198.76        174.49         7.58 o
  20   9   4          0.13          3.31         3.30 o
  21   9   4         13.08         20.77         3.27 o
  22   9   4         19.57         28.72         3.48 o
  23   9   4         74.61         98.60         4.60 o
 -22  10   4         23.57         27.48         3.23 o
 -21  10   4        206.57        201.76         7.01 o
 -20  10   4        165.80        136.65         9.32 o
 -19  10   4          2.65          5.57         3.17 o
 -18  10   4         50.92         52.38         4.41 o
 -17  10   4         50.62         65.42         6.17 o
 -16  10   4        191.26        157.73         9.79 o
 -15  10   4         61.68         63.75         6.02 o
 -14  10   4          1.83          0.01         5.12 o
 -13  10   4         15.31          5.02         5.11 o
 -12  10   4         99.28         98.68         7.86 o
 -11  10   4       1366.63       1304.38        27.36 o
 -10  10   4       2035.80       1991.95        42.77 o
  -9  10   4       1168.26       1186.56        25.96 o
  -8  10   4          7.11          8.07         4.59 o
  -7  10   4       2308.04       2166.76        34.87 o
  -6  10   4       3701.10       3597.09        57.48 o
  -5  10   4       2916.10       2821.17        45.39 o
  -4  10   4        902.39        906.05        19.05 o
  -3  10   4        134.65        155.96         7.96 o
  -2  10   4        242.98        303.66         9.26 o
  -1  10   4        508.80        531.04        13.88 o
   0  10   4          3.96         11.57         3.76 o
   1  10   4        266.33        347.87        10.27 o
   2  10   4         39.81         63.00         4.97 o
   3  10   4       1225.11       1348.45        26.64 o
   4  10   4        604.91        548.85        13.48 o
   5  10   4        355.54        361.79        10.83 o
   6  10   4         32.67         57.20         6.41 o
   7  10   4          0.07          7.00         4.86 o
   8  10   4        218.50        255.28         8.89 o
   9  10   4         45.94         40.93         6.11 o
  10  10   4        786.72        803.18        25.39 o
  11  10   4       1227.83       1234.15        40.24 o
  12  10   4        104.26        116.15         9.64 o
  13  10   4       3997.55       4073.17        93.96 o
  14  10   4        578.13        642.82        24.88 o
  15  10   4          5.30          5.93         5.23 o
  16  10   4         43.02         47.18         6.16 o
  17  10   4        249.08        230.12         8.29 o
  18  10   4         18.83         12.59         3.37 o
  19  10   4        123.44        127.58         6.36 o
  20  10   4         76.19         74.63         4.45 o
  21  10   4         60.07         47.99         4.48 o
  22  10   4         67.81         37.72         3.29 o
 -20  11   4         15.63         32.89         2.92 o
 -19  11   4        368.84        372.69        10.25 o
 -18  11   4        506.76        524.53        14.50 o
 -17  11   4         39.75         42.38         4.36 o
 -16  11   4        372.37        365.39        11.01 o
 -15  11   4        145.59        135.78         9.65 o
 -14  11   4        231.52        202.64        11.54 o
 -13  11   4        187.79        178.87         8.55 o
 -12  11   4          1.35          6.45         4.84 o
 -11  11   4        207.17        220.30         8.61 o
 -10  11   4         96.56        112.52         6.28 o
  -9  11   4         56.95         48.52         5.86 o
  -8  11   4       2350.44       2342.55        48.20 o
  -7  11   4       1174.45       1138.42        26.00 o
  -6  11   4       1949.32       1915.88        40.91 o
  -5  11   4        824.26        863.45        17.64 o
  -4  11   4         38.84         29.37         4.15 o
  -3  11   4         71.66         50.17         4.42 o
  -2  11   4       1072.01       1108.91        21.78 o
  -1  11   4        172.12        144.23         7.14 o
   0  11   4        851.82        865.32        20.48 o
   1  11   4        987.91        936.04        25.54 o
   2  11   4        165.75        159.03         7.06 o
   3  11   4        510.33        403.26        10.74 o
   4  11   4        252.11        198.33         7.39 o
   5  11   4        251.03        271.95         9.01 o
   6  11   4          0.12          3.13         4.29 o
   7  11   4        104.08        114.33         8.03 o
   8  11   4         71.82         72.20         6.42 o
   9  11   4          0.72          4.98         5.29 o
  10  11   4        461.94        491.39        13.54 o
  11  11   4          4.35         18.45         5.97 o
  12  11   4         22.48         13.45         6.00 o
  13  11   4         16.19         32.46         5.62 o
  14  11   4        253.57        317.64        11.00 o
  15  11   4        581.64        593.92        17.53 o
  16  11   4         33.34         33.23         5.19 o
  17  11   4        176.78        148.29         6.41 o
  18  11   4        111.33        119.86         6.53 o
  19  11   4        157.38        143.55         8.10 o
  20  11   4        170.63        133.28         8.36 o
 -19  12   4        129.12        124.16        14.13 o
 -18  12   4        400.73        380.58        27.59 o
 -17  12   4        190.54        200.64         6.21 o
 -16  12   4        250.27        244.19         7.98 o
 -15  12   4          9.46          3.31         3.41 o
 -14  12   4         70.55         70.65         4.82 o
 -13  12   4        120.90        127.25         6.22 o
 -12  12   4         80.25         82.46         8.67 o
 -11  12   4        148.50        164.06        15.19 o
 -10  12   4        277.54        248.00         9.55 o
  -9  12   4        254.24        197.46         9.95 o
  -8  12   4        648.48        625.08        20.22 o
  -7  12   4         22.61         16.92         4.95 o
  -6  12   4         67.07         58.42         4.79 o
  -5  12   4        250.03        258.38         8.00 o
  -4  12   4         73.34         98.65         5.22 o
  -3  12   4          0.08          8.06         3.95 o
  -2  12   4         74.19         84.38         5.78 o
  -1  12   4          1.45          4.02         4.10 o
   0  12   4          4.87         21.65         5.36 o
   1  12   4       1012.93        979.48        25.53 o
   2  12   4         63.39         40.88         6.04 o
   3  12   4        514.53        461.98        11.86 o
   4  12   4        311.85        314.90         9.23 o
   5  12   4        270.94        211.84         8.11 o
   6  12   4         78.98        103.62         6.28 o
   7  12   4         39.55         28.84         6.44 o
   8  12   4         15.39         13.73         5.22 o
   9  12   4        174.39        190.14         9.22 o
  10  12   4         22.31         14.95         5.27 o
  11  12   4        853.00        865.54        26.06 o
  12  12   4          2.55          6.59         5.25 o
  13  12   4        656.12        696.64        21.47 o
  14  12   4         34.91         34.47         5.95 o
  15  12   4        111.00        111.35        10.48 o
  16  12   4         83.24         57.17         5.75 o
  17  12   4        139.58         85.32         4.88 o
  18  12   4         38.90         12.04         2.67 o
  19  12   4          6.60         12.84         2.92 o
 -17  13   4        119.38        126.45         8.17 o
 -16  13   4          4.98          3.39         2.63 o
 -15  13   4         34.94         44.32         4.38 o
 -14  13   4          9.48         24.54         3.22 o
 -13  13   4         17.82         17.36         3.16 o
 -12  13   4          8.92          4.48         4.51 o
 -11  13   4         44.35         43.56         3.96 o
 -10  13   4         32.77         44.50         4.23 o
  -9  13   4        287.49        250.66         8.98 o
  -8  13   4        293.86        280.43        10.17 o
  -7  13   4          2.23          8.30         5.48 o
  -6  13   4         56.97         51.11         4.82 o
  -5  13   4        158.21        162.68         6.64 o
  -4  13   4        344.93        301.62        10.07 o
  -3  13   4         34.31         55.42         5.37 o
  -2  13   4         16.21         16.76         4.08 o
  -1  13   4        350.56        338.27         9.97 o
   0  13   4        356.65        379.42        13.90 o
   1  13   4       1589.25       1501.71        37.21 o
   2  13   4          5.86         13.91         5.46 o
   3  13   4         40.70         39.24         5.94 o
   4  13   4        338.62        301.73        12.21 o
   5  13   4        203.65        167.60         8.06 o
   6  13   4        145.05        144.56         7.05 o
   7  13   4       1084.53       1026.28        24.29 o
   8  13   4         39.13         40.36         5.02 o
   9  13   4         18.36         24.02         4.84 o
  10  13   4         47.44         54.08         5.28 o
  11  13   4          5.63          3.89         4.70 o
  12  13   4          0.12         -2.95         4.13 o
  13  13   4          7.23         10.66         4.43 o
  14  13   4          7.28          6.90         3.30 o
  15  13   4          3.22          3.96         2.29 o
  16  13   4          0.34         -0.25         2.42 o
  17  13   4         24.07         18.67         4.93 o
 -14  14   4         26.50         20.07         2.71 o
 -13  14   4         74.37         70.49         4.47 o
 -12  14   4         10.21         13.20         6.51 o
 -11  14   4         17.78         19.70         5.19 o
 -10  14   4         11.36         15.95         3.87 o
  -9  14   4        197.58        205.88         8.72 o
  -8  14   4         19.99         20.52         5.16 o
  -7  14   4         25.09         30.35         5.33 o
  -6  14   4          3.95         -0.47         3.69 o
  -5  14   4        755.03        765.20        19.87 o
  -4  14   4         50.16         55.01         4.31 o
  -3  14   4         96.80        104.65         5.11 o
  -2  14   4         33.51         35.08         4.30 o
  -1  14   4        605.95        605.55        15.43 o
   0  14   4        153.80        178.20         7.25 o
   1  14   4         19.90         31.04         5.08 o
   2  14   4        657.26        653.79        20.51 o
   3  14   4       1000.90        950.71        24.35 o
   4  14   4          7.98          0.81         4.43 o
   5  14   4         78.47         85.30         5.82 o
   6  14   4          0.69          2.43         3.90 o
   7  14   4         11.27         10.20         3.91 o
   8  14   4         21.01         12.41         4.22 o
   9  14   4         73.43         49.66         4.13 o
  10  14   4          5.31         11.17         3.28 o
  11  14   4         30.29         36.60         4.06 o
  12  14   4         34.10         66.80         4.00 o
  13  14   4          4.67          7.58         2.39 o
  14  14   4          5.15         13.37         2.96 o
 -10  15   4         16.41          1.73         3.02 o
  -9  15   4          0.01          2.18         2.86 o
  -8  15   4         46.58         34.93         2.79 o
  -7  15   4        181.91        185.26         7.48 o
  -6  15   4          0.23         -1.27         4.46 o
  -5  15   4          8.24         14.76         4.05 o
  -4  15   4         13.15          9.92         4.26 o
  -3  15   4        139.52        120.38         7.30 o
  -2  15   4        170.15        164.17         6.54 o
  -1  15   4        433.35        414.93        14.03 o
   0  15   4        252.78        222.14         7.11 o
   1  15   4        300.32        317.35         9.78 o
   2  15   4         59.51         47.53         4.12 o
   3  15   4         80.80         76.37         5.56 o
   4  15   4        216.30        173.82         7.53 o
   5  15   4          0.00          7.67         3.33 o
   6  15   4         23.24         15.11         3.28 o
   7  15   4        328.78        350.49        10.15 o
   8  15   4        616.91        544.24        15.53 o
   9  15   4          1.51          9.68         2.74 o
  10  15   4         12.26         10.09         2.17 o
  11  15   4         43.02         35.13         5.77 o
  -3  16   4        127.34        105.13         8.94 o
  -2  16   4        147.30        158.76         7.91 o
  -1  16   4         38.95         49.69         4.69 o
   0  16   4        183.73        187.33         9.00 o
   1  16   4        208.65        180.45        17.76 o
   2  16   4         57.22         55.92         3.84 o
   3  16   4         15.92         17.95         2.98 o
   4  16   4        371.61        332.75         9.69 o
   5  16   4        266.67        220.12         6.81 o
 -27   1   5         39.38         42.34         3.11 o
 -26   1   5          5.10          2.46         4.30 o
 -25   1   5         24.31         17.33         4.26 o
 -24   1   5        435.15        409.39        18.33 o
 -23   1   5         75.07         60.99         5.27 o
 -22   1   5         49.15         43.49         4.81 o
 -21   1   5        147.66        169.20         6.28 o
 -20   1   5       1625.10       1627.24        25.57 o
 -19   1   5       5881.33       5933.27        74.17 o
 -18   1   5        511.83        520.10         8.80 o
 -17   1   5       3492.13       3232.91        40.23 o
 -16   1   5        534.29        568.72        11.97 o
 -15   1   5         66.00         65.99         3.17 o
 -14   1   5       3890.14       3570.10        43.41 o
 -13   1   5        127.74        122.44         7.20 o
 -12   1   5        854.02        769.91        24.74 o
 -11   1   5         22.71         33.51         4.70 o
 -10   1   5        756.33        871.52        26.63 o
  -9   1   5         89.99        118.76         6.77 o
  -8   1   5      16313.18      16004.00       449.58 o
  -7   1   5       4439.34       4292.54       131.39 o
  -6   1   5         15.43         79.79         7.91 o
  -5   1   5       4371.43       3893.41        99.59 o
  -4   1   5       9443.75       9608.68       211.67 o
  -3   1   5       2202.47       2150.99        50.81 o
  -2   1   5       2764.05       2861.70        57.07 o
  -1   1   5       4557.00       4417.40       179.93 o
   0   1   5       7940.07       7937.52       262.85 o
   1   1   5       9260.18       8793.87       251.02 o
   2   1   5       9468.36       9285.79       203.66 o
   3   1   5       1739.48       1693.07        39.36 o
   4   1   5         71.02         48.95         5.56 o
   5   1   5        169.34        324.41        11.68 o
   6   1   5         24.29         30.41         5.28 o
   7   1   5          5.03         15.03         6.93 o
   8   1   5         14.63         31.19         7.93 o
   9   1   5       1131.55       1173.96        32.93 o
  10   1   5        999.93       1024.27        25.95 o
  11   1   5       7830.57       7566.74       203.48 o
  12   1   5        159.04        122.04         7.87 o
  13   1   5         12.54         19.87         4.08 o
  14   1   5        852.16        868.11        17.69 o
  15   1   5        153.37        140.04         8.49 o
  16   1   5          2.46          6.85         3.55 o
  17   1   5        493.36        522.64        11.47 o
  18   1   5        645.94        686.87        15.71 o
  19   1   5         19.92         29.49         4.28 o
  20   1   5         15.54         18.91         4.33 o
  21   1   5        632.17        639.37        13.18 o
  22   1   5         17.44         18.66         4.12 o
  23   1   5         20.79         43.12         5.65 o
  24   1   5          0.01         12.34         5.80 o
  25   1   5         70.38         94.95         6.72 o
  26   1   5         83.51         77.61         5.59 o
  27   1   5        236.35        200.99        10.31 o
 -27   2   5         65.80         70.61         5.90 o
 -26   2   5        305.46        330.42        11.07 o
 -25   2   5        219.76        216.95         8.48 o
 -24   2   5         35.50         46.06         5.05 o
 -23   2   5        249.99        255.50         7.93 o
 -22   2   5          0.06          5.69         4.30 o
 -21   2   5         22.36         33.15         4.16 o
 -20   2   5        152.52        176.76         6.04 o
 -19   2   5        281.23        261.41         7.02 o
 -18   2   5          7.86         12.76         3.32 o
 -17   2   5        245.51        225.00         5.95 o
 -16   2   5         25.62         22.28         3.46 o
 -15   2   5        149.05        122.33         4.21 o
 -14   2   5         37.80         24.28         3.17 o
 -13   2   5        685.55        635.38        12.59 o
 -12   2   5         47.77         28.88        10.56 o
 -11   2   5       1680.08       1890.61        78.93 o
 -10   2   5       1208.63       1324.19        66.43 o
  -9   2   5        277.68        250.60        34.93 o
  -8   2   5      14927.04      15766.59       780.22 o
  -7   2   5        213.06        410.11        23.40 o
  -6   2   5      18407.86      18672.51       525.75 o
  -5   2   5       6135.68       6596.64       190.14 o
  -4   2   5       2129.63       2093.28        54.79 o
  -3   2   5       1884.51       2073.60        47.78 o
  -2   2   5       1659.61       1541.16        59.61 o
  -1   2   5       5603.05       5120.91       107.25 o
   0   2   5       5598.18       5535.35       112.84 o
   1   2   5        882.97        893.65        49.26 o
   2   2   5        418.29        346.47        11.31 o
   3   2   5       2210.49       2205.10        63.76 o
   4   2   5        319.22        316.65        13.50 o
   5   2   5      19117.67      17845.99       415.85 o
   6   2   5         19.93         14.44         5.05 o
   7   2   5        236.57        234.11        11.78 o
   8   2   5      20320.34      20272.19       405.06 o
   9   2   5       4830.27       4901.79       103.12 o
  10   2   5         29.44         49.32         5.85 o
  11   2   5         42.41         61.21        10.75 o
  12   2   5        465.81        372.42        15.40 o
  13   2   5        184.62        169.41        11.21 o
  14   2   5        846.60        913.98        25.35 o
  15   2   5        145.10        143.33        10.43 o
  16   2   5        423.63        473.72        12.61 o
  17   2   5         34.89         59.63         6.42 o
  18   2   5         61.70         77.54         4.73 o
  19   2   5       2106.86       2169.71        37.62 o
  20   2   5        225.10        220.66         7.76 o
  21   2   5         80.36         86.88         5.62 o
  22   2   5          9.74          8.75         4.01 o
  23   2   5         66.96         96.74         6.58 o
  24   2   5         53.56         53.17         7.02 o
  25   2   5          0.42         -0.79         5.33 o
  26   2   5          2.53          8.04         3.39 o
  27   2   5          0.07          0.87         2.50 o
 -27   3   5        111.91        102.94         6.55 o
 -26   3   5         77.18         61.82         4.14 o
 -25   3   5         74.64         66.31         4.84 o
 -24   3   5         18.11         15.24         3.44 o
 -23   3   5         15.60         27.30         4.11 o
 -22   3   5         39.08         49.77         4.94 o
 -21   3   5          0.01          6.86         4.11 o
 -20   3   5        491.44        402.48         9.20 o
 -19   3   5         57.11        214.81        18.22 o
 -18   3   5         16.85          7.86         4.16 o
 -17   3   5         23.26         21.13         3.92 o
 -16   3   5        509.49        516.18        10.34 o
 -15   3   5        743.59        678.93        12.34 o
 -14   3   5         18.30         11.32         3.34 o
 -13   3   5        135.56        117.19         5.05 o
 -12   3   5        856.48        889.56        31.03 o
 -11   3   5        345.89        288.78        28.59 o
 -10   3   5       2455.84       2354.48        58.26 o
  -9   3   5         39.45         12.85         7.58 o
  -8   3   5       6213.48       5735.95       145.83 o
  -7   3   5      21364.72      23168.71       506.30 o
  -6   3   5       1537.34       1802.86        46.39 o
  -5   3   5         84.66        169.34         8.03 o
  -4   3   5        754.25        832.27        19.19 o
  -3   3   5       2212.47       2308.95        46.25 o
  -2   3   5        681.41        573.52        19.32 o
  -1   3   5        320.46        379.40        10.83 o
   0   3   5        355.17        377.50        10.56 o
   1   3   5         58.16         62.71         5.70 o
   2   3   5        502.79        474.51        17.19 o
   3   3   5       1058.49        823.46        25.93 o
   4   3   5       3454.30       3515.32        81.36 o
   5   3   5        537.07        514.71        17.59 o
   6   3   5        760.04        865.58        27.69 o
   7   3   5       6381.23       6339.60       121.84 o
   8   3   5         98.48        115.53         9.02 o
   9   3   5          0.01         15.65        10.93 o
  10   3   5        218.74        150.83        19.18 o
  11   3   5        159.15        163.75        14.43 o
  12   3   5        461.02        612.26        25.09 o
  13   3   5         33.22         64.03         8.38 o
  14   3   5        832.04        964.05        21.09 o
  15   3   5        891.23        950.24        20.75 o
  16   3   5       2871.82       2910.84        54.30 o
  17   3   5       1056.31       1087.58        21.88 o
  18   3   5         32.40         44.79         5.03 o
  19   3   5        468.24        437.67        12.28 o
  20   3   5        121.23        128.29         6.53 o
  21   3   5        118.56        125.01         6.52 o
  22   3   5          1.91          1.88         4.13 o
  23   3   5          1.18          3.30         3.72 o
  24   3   5        298.07        250.16        10.20 o
  25   3   5          3.34          7.17         4.24 o
  26   3   5         88.98         85.53         7.85 o
  27   3   5         13.87         19.07         2.59 o
 -27   4   5        106.24         76.93         6.68 o
 -26   4   5          1.48          2.46         4.35 o
 -25   4   5          9.45          8.05         3.24 o
 -24   4   5        207.14        242.05         7.71 o
 -23   4   5         75.88         81.59         4.57 o
 -22   4   5          5.35          7.04         3.27 o
 -21   4   5        274.72        291.36         7.70 o
 -20   4   5        314.89        344.15         8.50 o
 -19   4   5        230.12        198.92         6.68 o
 -18   4   5       3129.11       3094.40        49.77 o
 -17   4   5         70.23         80.35         5.55 o
 -16   4   5         32.01         30.33         4.36 o
 -15   4   5         72.54         69.13         4.96 o
 -14   4   5        196.77        185.72         8.12 o
 -13   4   5        945.09        915.60        15.72 o
 -12   4   5        146.49        149.26         7.31 o
 -11   4   5        897.43        782.63        28.68 o
 -10   4   5        289.81        252.18        14.57 o
  -9   4   5       2333.14       2200.72        62.07 o
  -8   4   5        159.60        199.06        11.38 o
  -7   4   5       7474.85       8348.12       171.72 o
  -6   4   5      11091.38      11060.41       224.67 o
  -5   4   5         19.77         17.77         5.62 o
  -4   4   5         39.12         35.87         5.57 o
  -3   4   5       1627.34       1822.89        50.63 o
  -2   4   5          6.15         28.51         5.44 o
  -1   4   5       2111.91       1777.54        43.11 o
   0   4   5       2195.66       2407.29        53.02 o
   1   4   5        702.40        704.17        21.97 o
   2   4   5        618.53        697.82        19.73 o
   3   4   5       4012.08       4349.69        90.66 o
   4   4   5       7285.94       7239.89       160.47 o
   5   4   5       2794.26       3131.50        66.51 o
   6   4   5       4347.19       4399.04        92.62 o
   7   4   5       2098.74       2003.88        55.35 o
   8   4   5        270.56        294.33        14.16 o
   9   4   5        171.91        172.96        13.42 o
  10   4   5       4705.90       4565.01       120.50 o
  11   4   5         62.08         30.27        11.08 o
  12   4   5       1130.49       1034.17        28.23 o
  13   4   5        328.60        304.00        11.36 o
  14   4   5       1098.19       1148.06        23.93 o
  15   4   5       1208.88       1242.10        24.05 o
  16   4   5          2.63          5.73         3.91 o
  17   4   5          6.26         15.69         4.73 o
  18   4   5         69.50         93.10         6.90 o
  19   4   5        278.31        325.93        11.05 o
  20   4   5       2592.81       2778.07        64.65 o
  21   4   5        710.15        790.22        19.92 o
  22   4   5        821.58        859.89        19.61 o
  23   4   5        106.74        112.86         5.49 o
  24   4   5         30.05         24.17         3.95 o
  25   4   5        148.34        134.88         7.35 o
  26   4   5         80.37        109.45         4.94 o
  27   4   5          1.09         -1.81         4.54 o
 -26   5   5        100.35         88.06         4.74 o
 -25   5   5         11.62         19.26         3.99 o
 -24   5   5         47.11         46.05         3.75 o
 -23   5   5         15.22         14.21         4.03 o
 -22   5   5        692.75        636.44        15.13 o
 -21   5   5        155.94        187.67         6.50 o
 -20   5   5          0.44          6.33         3.93 o
 -19   5   5        539.86        481.15        12.17 o
 -18   5   5          1.99          0.97         4.40 o
 -17   5   5        841.22        828.77        20.71 o
 -16   5   5         35.36         34.81         5.11 o
 -15   5   5       3072.32       3045.61        51.37 o
 -14   5   5       2677.47       2428.55        37.63 o
 -13   5   5       3651.97       3406.51        49.37 o
 -12   5   5         97.30         98.77         4.91 o
 -11   5   5        163.12        135.45         6.08 o
 -10   5   5        616.16        734.33        24.09 o
  -9   5   5        417.89        352.70        18.19 o
  -8   5   5       1350.59       1399.26        43.96 o
  -7   5   5       3749.83       4049.87       123.96 o
  -6   5   5        853.23        740.18        38.49 o
  -5   5   5       4241.39       4645.36       108.36 o
  -4   5   5        220.51        239.49        12.27 o
  -3   5   5      17160.81      17019.73       366.68 o
  -2   5   5       3174.98       3705.25        85.20 o
  -1   5   5        217.48        143.01         7.69 o
   0   5   5         97.97        125.29        12.89 o
   1   5   5       4449.65       4603.07       116.16 o
   2   5   5       1463.22       1511.95        38.78 o
   3   5   5       1313.32       1177.89        37.58 o
   4   5   5       2568.95       2820.80        57.30 o
   5   5   5         18.13         29.27         4.60 o
   6   5   5         80.52         76.33         5.47 o
   7   5   5          8.04         10.46         4.29 o
   8   5   5       2318.63       2293.85        57.19 o
   9   5   5       2662.55       2716.33       132.24 o
  10   5   5         16.91         25.78         5.49 o
  11   5   5        234.32        196.41        13.26 o
  12   5   5          6.22         15.04         5.07 o
  13   5   5        847.13        874.86        17.75 o
  14   5   5       1922.20       1849.47        32.50 o
  15   5   5        762.36        697.27        16.39 o
  16   5   5        316.59        285.15         9.72 o
  17   5   5        172.28        181.87        10.12 o
  18   5   5         20.90         26.68         4.89 o
  19   5   5        136.41        141.99         6.34 o
  20   5   5        333.55        366.86        12.37 o
  21   5   5          0.27         -1.03         4.35 o
  22   5   5        632.69        688.64        18.47 o
  23   5   5        114.39        122.99         5.40 o
  24   5   5         37.02         24.36         3.38 o
  25   5   5          1.43          5.70         3.50 o
  26   5   5         30.56         50.82         4.61 o
 -25   6   5        201.91        242.01        11.21 o
 -24   6   5         81.88         73.57         3.72 o
 -23   6   5          7.66          8.97         3.16 o
 -22   6   5        206.66        214.74         7.12 o
 -21   6   5         11.84         18.73         3.79 o
 -20   6   5         32.67         28.44         4.71 o
 -19   6   5        145.87        119.90         6.15 o
 -18   6   5        464.03        482.80        13.16 o
 -17   6   5        277.26        311.02         9.56 o
 -16   6   5          0.78          3.53         5.59 o
 -15   6   5        178.65        203.19         9.04 o
 -14   6   5         25.50         32.77         4.99 o
 -13   6   5        160.35        155.59         6.99 o
 -12   6   5        310.90        406.22        10.99 o
 -11   6   5          0.45         14.43         4.38 o
 -10   6   5        144.09        185.88         7.21 o
  -9   6   5        384.27        408.27        18.68 o
  -8   6   5       1304.83       1299.91        48.38 o
  -7   6   5        483.46        370.63        21.80 o
  -6   6   5        453.79        486.20        21.12 o
  -5   6   5        971.30       1007.88        29.96 o
  -4   6   5        968.72       1039.96        30.27 o
  -3   6   5          0.23         12.61         7.99 o
  -2   6   5       2784.19       2586.40        62.32 o
  -1   6   5          3.38         28.81         7.59 o
   0   6   5       2286.92       2432.31        85.67 o
   1   6   5          2.99        121.87        10.79 o
   2   6   5        475.55        488.08        14.98 o
   3   6   5       3294.72       3565.10        70.84 o
   4   6   5        907.83       1125.29        30.51 o
   5   6   5          0.94          9.14         4.80 o
   6   6   5       3544.04       3739.87        81.10 o
   7   6   5       2717.59       3069.67        68.23 o
   8   6   5         11.22         12.35         5.89 o
   9   6   5        385.10        436.50        14.01 o
  10   6   5        683.17        618.69        23.80 o
  11   6   5         29.59         35.24         8.44 o
  12   6   5       1228.22       1176.96        29.11 o
  13   6   5        435.78        444.63        12.07 o
  14   6   5        175.64        162.14         8.25 o
  15   6   5        940.05        843.55        21.52 o
  16   6   5        308.82        305.37        10.33 o
  17   6   5         36.36         31.15         4.73 o
  18   6   5         63.13         60.27         5.02 o
  19   6   5          0.23          2.49         4.70 o
  20   6   5        235.44        292.55         9.02 o
  21   6   5        352.81        345.06         9.94 o
  22   6   5        104.24        115.27         5.73 o
  23   6   5         31.44         38.56         3.77 o
  24   6   5          0.04         -1.03         4.87 o
  25   6   5          4.23          8.01         4.48 o
 -24   7   5        167.21        227.97         9.60 o
 -23   7   5        438.62        474.59        13.76 o
 -22   7   5         10.47         15.57         3.20 o
 -21   7   5        429.30        358.71         9.26 o
 -20   7   5          7.59         14.00         3.84 o
 -19   7   5       1068.17       1104.11        25.59 o
 -18   7   5       1781.60       1754.07        38.64 o
 -17   7   5        149.13        145.40         7.08 o
 -16   7   5          0.59         13.00         6.36 o
 -15   7   5        233.10        216.87        14.66 o
 -14   7   5        274.46        266.53         9.20 o
 -13   7   5         95.99        130.46         6.74 o
 -12   7   5       1206.68       1184.84        25.79 o
 -11   7   5       1776.60       1731.78        33.54 o
 -10   7   5       1314.25       1315.06        33.33 o
  -9   7   5        870.83        897.57        22.62 o
  -8   7   5        924.46        993.53        22.07 o
  -7   7   5       1482.87       1461.56        31.40 o
  -6   7   5       5493.86       5421.40        97.81 o
  -5   7   5        313.22        313.24        13.21 o
  -4   7   5       1052.90       1019.64        34.58 o
  -3   7   5       2491.65       2402.32        79.30 o
  -2   7   5         49.62        122.81        13.96 o
  -1   7   5        331.05        279.97        15.68 o
   0   7   5        196.33        330.57        14.32 o
   1   7   5       1289.30       1599.26        45.92 o
   2   7   5          0.78         20.93         7.12 o
   3   7   5       2802.87       3183.25        74.87 o
   4   7   5       1964.41       2216.53        51.30 o
   5   7   5       2557.92       2869.28        64.36 o
   6   7   5         54.63         96.82         6.03 o
   7   7   5         13.92         47.41         4.67 o
   8   7   5        455.64        422.38        12.80 o
   9   7   5        609.23        681.78        17.65 o
  10   7   5        274.54        216.27         8.20 o
  11   7   5       1188.52       1136.83        27.82 o
  12   7   5         44.03         40.66         6.89 o
  13   7   5          0.07         11.02         6.36 o
  14   7   5        206.69        217.56         8.90 o
  15   7   5         34.24         54.48         6.16 o
  16   7   5        395.62        393.88        15.41 o
  17   7   5         41.31         45.83         5.39 o
  18   7   5         96.86        139.01         7.38 o
  19   7   5        305.82        289.94        10.15 o
  20   7   5          1.58          4.37         3.56 o
  21   7   5          4.40          2.93         3.88 o
  22   7   5        127.03        123.07         6.45 o
  23   7   5        120.72         92.31         5.44 o
  24   7   5          1.78          4.36         3.62 o
  25   7   5          2.71          7.41         2.99 o
 -24   8   5        123.28        135.58         6.74 o
 -23   8   5        646.52        771.99        22.17 o
 -22   8   5         27.87         42.71         4.11 o
 -21   8   5          1.61          3.14         3.56 o
 -20   8   5         10.46          8.89         3.70 o
 -19   8   5         30.02         26.74         3.76 o
 -18   8   5         74.42         66.15         4.85 o
 -17   8   5         91.82         78.79         7.37 o
 -16   8   5         58.85         48.92         7.98 o
 -15   8   5        233.40        199.79        11.56 o
 -14   8   5        318.49        297.90        10.44 o
 -13   8   5        160.19        136.08         7.37 o
 -12   8   5       2532.15       2533.73        57.99 o
 -11   8   5       1979.04       1784.94        37.78 o
 -10   8   5       2800.79       2811.75        63.57 o
  -9   8   5       1119.80       1018.84        22.09 o
  -8   8   5        614.29        508.01        12.47 o
  -7   8   5       4078.40       4097.13        64.80 o
  -6   8   5       1948.83       1878.95        33.24 o
  -5   8   5          5.82         12.26         4.00 o
  -4   8   5       1048.46       1125.27        24.18 o
  -3   8   5         53.01         39.22         5.26 o
  -2   8   5       1486.55       1306.43        30.44 o
  -1   8   5        171.93        133.01        13.66 o
   0   8   5         77.16        127.16         9.99 o
   1   8   5        924.77        914.70        19.78 o
   2   8   5       1469.73       1522.60        30.46 o
   3   8   5        334.09        432.19        21.49 o
   4   8   5       2312.20       2199.49        41.51 o
   5   8   5       1461.57       1365.75        23.89 o
   6   8   5       2810.97       2893.14        48.39 o
   7   8   5       3136.89       3083.57        54.79 o
   8   8   5        750.41        697.11        15.61 o
   9   8   5       1026.28        997.40        21.89 o
  10   8   5         63.46         58.09         6.03 o
  11   8   5        158.62        157.36         7.33 o
  12   8   5         14.43         24.54         5.24 o
  13   8   5       1000.76       1075.76        25.63 o
  14   8   5        618.84        582.62        26.98 o
  15   8   5        458.98        553.65        14.43 o
  16   8   5        187.16        192.89         9.09 o
  17   8   5         44.29         30.03         5.53 o
  18   8   5        327.62        385.60        12.32 o
  19   8   5        353.85        362.76        12.90 o
  20   8   5        581.64        615.35        15.98 o
  21   8   5         33.48         35.74         4.59 o
  22   8   5         13.45         16.14         3.09 o
  23   8   5          9.00          6.89         2.94 o
  24   8   5         29.00         17.98         3.40 o
 -23   9   5         18.98         22.23         3.50 o
 -22   9   5          5.81         10.12         2.79 o
 -21   9   5         17.63         17.80         5.16 o
 -20   9   5         70.96         69.28         4.98 o
 -19   9   5         52.20         72.45         6.23 o
 -18   9   5        126.81        100.12         6.74 o
 -17   9   5          7.54          2.68         5.10 o
 -16   9   5        597.18        547.93        20.69 o
 -15   9   5         70.41         68.53         7.86 o
 -14   9   5       3473.65       3532.51       120.95 o
 -13   9   5        109.82        125.10         7.28 o
 -12   9   5         27.86         21.74         5.85 o
 -11   9   5        317.75        345.55        14.09 o
 -10   9   5        201.31        235.30        12.67 o
  -9   9   5          1.11          6.64         4.56 o
  -8   9   5        598.93        559.94        14.43 o
  -7   9   5         80.64         63.69         5.18 o
  -6   9   5        365.68        324.94         9.18 o
  -5   9   5         16.99         20.11         4.09 o
  -4   9   5        959.38        910.13        21.02 o
  -3   9   5       3265.50       3231.47        70.29 o
  -2   9   5       5142.99       5036.47        86.19 o
  -1   9   5        426.09        421.17        11.81 o
   0   9   5         63.36         49.45         5.32 o
   1   9   5        377.35        448.65        11.97 o
   2   9   5       1685.46       1742.07        32.17 o
   3   9   5         35.64         53.76         3.87 o
   4   9   5        649.42        666.33        14.32 o
   5   9   5         91.71         58.14         4.96 o
   6   9   5        179.80        182.01         8.00 o
   7   9   5        612.78        572.22        16.41 o
   8   9   5        183.63        180.07         7.91 o
   9   9   5       1697.52       1777.31        36.46 o
  10   9   5        706.07        749.00        18.84 o
  11   9   5        354.97        357.24        13.13 o
  12   9   5        515.31        534.17        14.45 o
  13   9   5         12.17         18.10         5.48 o
  14   9   5         54.19         27.28         6.81 o
  15   9   5          2.33         20.51         6.50 o
  16   9   5          0.99          9.31         5.92 o
  17   9   5        144.81        168.77         9.05 o
  18   9   5        391.31        423.81        14.45 o
  19   9   5         87.50         77.36         8.27 o
  20   9   5         92.85         90.53         4.75 o
  21   9   5        421.71        456.07        11.63 o
  22   9   5        229.52        225.20         7.80 o
  23   9   5        123.89        128.32        16.92 o
 -22  10   5         45.46         30.20         3.89 o
 -21  10   5         20.37         30.31         3.53 o
 -20  10   5          2.62          5.84         3.05 o
 -19  10   5        250.79        286.64        17.49 o
 -18  10   5          3.45          3.12         4.38 o
 -17  10   5         27.97         45.10         4.57 o
 -16  10   5          1.61          5.85         5.38 o
 -15  10   5          2.14          4.02         5.38 o
 -14  10   5        153.37        160.35        13.35 o
 -13  10   5       3173.23       3096.55        79.71 o
 -12  10   5       1908.37       1731.74        45.41 o
 -11  10   5         13.32         17.22         6.03 o
 -10  10   5        170.32        195.67         8.75 o
  -9  10   5        117.91        134.84         8.24 o
  -8  10   5        522.76        544.97        14.14 o
  -7  10   5        525.56        520.45        12.85 o
  -6  10   5       1507.24       1507.93        27.97 o
  -5  10   5         11.56         16.08         4.25 o
  -4  10   5         18.53         22.03         4.72 o
  -3  10   5        241.29        239.43         8.13 o
  -2  10   5         28.06         40.16         4.34 o
  -1  10   5        229.33        279.20         8.06 o
   0  10   5         72.79         78.55         5.60 o
   1  10   5        227.37        244.66        11.44 o
   2  10   5          5.48         17.32         3.64 o
   3  10   5        105.67        132.93         6.46 o
   4  10   5         29.54         50.02         5.01 o
   5  10   5        106.81        113.52         6.25 o
   6  10   5        105.18        103.11         8.52 o
   7  10   5         14.72         36.21         4.74 o
   8  10   5        140.66        156.76         8.03 o
   9  10   5        163.72        137.69         7.64 o
  10  10   5         39.75         59.71         6.98 o
  11  10   5        389.02        403.21        13.85 o
  12  10   5        125.80        137.43        10.21 o
  13  10   5         20.99          9.85         7.23 o
  14  10   5        300.57        351.79        14.68 o
  15  10   5        313.96        281.49        11.50 o
  16  10   5          4.83          5.62         4.91 o
  17  10   5         42.76         39.81         4.65 o
  18  10   5         16.19         12.17         3.63 o
  19  10   5        172.96        165.72         5.74 o
  20  10   5        137.62        130.70         6.21 o
  21  10   5        217.62        216.17         8.49 o
 -20  11   5         97.73        114.81         4.88 o
 -19  11   5        145.97        219.59         8.44 o
 -18  11   5         38.33         29.03         3.37 o
 -17  11   5         25.31         35.72         3.76 o
 -16  11   5        137.13        105.21         5.31 o
 -15  11   5        194.53        207.49         7.64 o
 -14  11   5         10.54          8.86         4.16 o
 -13  11   5         41.34         46.54         5.72 o
 -12  11   5        604.34        596.77        20.03 o
 -11  11   5         62.86         79.88         7.66 o
 -10  11   5        252.95        216.10        10.67 o
  -9  11   5         29.16         35.83         7.34 o
  -8  11   5        158.66        182.40        10.86 o
  -7  11   5         72.91         61.58         5.29 o
  -6  11   5        372.40        378.71        10.73 o
  -5  11   5        508.85        479.00        11.48 o
  -4  11   5        244.82        231.35         6.97 o
  -3  11   5        500.36        473.59        10.51 o
  -2  11   5        262.35        260.93         7.91 o
  -1  11   5        878.30        877.44        19.50 o
   0  11   5        775.05        740.58        26.66 o
   1  11   5        244.34        306.34         9.24 o
   2  11   5         64.49         49.30         4.09 o
   3  11   5        205.83        175.94         7.90 o
   4  11   5        853.21        843.73        22.04 o
   5  11   5        217.67        193.17         8.10 o
   6  11   5         57.58         77.93         5.51 o
   7  11   5          7.85          8.05         4.90 o
   8  11   5         50.22         23.62         5.35 o
   9  11   5        126.89         81.78         8.76 o
  10  11   5         14.81         23.26         6.01 o
  11  11   5        227.33        227.82        11.12 o
  12  11   5        252.94        271.23        13.74 o
  13  11   5         28.14         22.72         5.64 o
  14  11   5         49.01         55.99         5.51 o
  15  11   5         72.45         61.09         5.00 o
  16  11   5          9.03          3.85         4.64 o
  17  11   5        651.18        612.00        16.74 o
  18  11   5        215.36        183.50        10.40 o
  19  11   5          7.82         12.23         2.89 o
  20  11   5        163.01        212.98        13.74 o
 -18  12   5        395.05        428.10        13.04 o
 -17  12   5          8.29          4.00         2.49 o
 -16  12   5          0.60          5.90         2.78 o
 -15  12   5         56.63         64.34         4.53 o
 -14  12   5         12.51         16.42         4.11 o
 -13  12   5        139.62        127.79         8.26 o
 -12  12   5        182.48        174.10         9.92 o
 -11  12   5          2.52          5.38         4.12 o
 -10  12   5         65.70         82.21         5.62 o
  -9  12   5        413.58        404.78        15.07 o
  -8  12   5         97.84        119.86         7.85 o
  -7  12   5         94.76        103.20         6.12 o
  -6  12   5          6.62          5.29         3.75 o
  -5  12   5        534.65        509.60        11.78 o
  -4  12   5        196.06        209.31         6.97 o
  -3  12   5         68.32         96.60         5.44 o
  -2  12   5        748.55        789.57        17.70 o
  -1  12   5         54.39         50.83         4.63 o
   0  12   5       1114.36       1172.57        34.88 o
   1  12   5       1393.92       1308.76        34.13 o
   2  12   5        165.16        203.56         8.32 o
   3  12   5        222.36        223.58         7.97 o
   4  12   5        979.83        889.32        23.52 o
   5  12   5        331.76        311.23         9.76 o
   6  12   5        428.26        435.14        14.17 o
   7  12   5        160.26        136.79         7.82 o
   8  12   5          7.04          9.95         5.28 o
   9  12   5         13.28          5.99         5.01 o
  10  12   5          3.08          4.30         5.07 o
  11  12   5         12.21          8.51         5.05 o
  12  12   5        291.34        336.05        11.66 o
  13  12   5          0.03          5.61         5.95 o
  14  12   5          1.05         10.98         5.13 o
  15  12   5          4.10         -1.73         3.49 o
  16  12   5         64.63         64.67         3.49 o
  17  12   5         10.58          6.21         3.73 o
  18  12   5         76.55         80.65         5.29 o
 -16  13   5          0.69          7.31         2.80 o
 -15  13   5        803.67        803.46        29.80 o
 -14  13   5        386.50        401.84        13.00 o
 -13  13   5          0.10          2.77         3.87 o
 -12  13   5        663.66        691.77        18.02 o
 -11  13   5        583.80        599.64        16.55 o
 -10  13   5         94.39        107.25         7.26 o
  -9  13   5        113.85        135.40         6.88 o
  -8  13   5        105.13        130.92         9.09 o
  -7  13   5        153.83        168.02        10.30 o
  -6  13   5          0.06          1.47         4.77 o
  -5  13   5         52.46         58.57         6.50 o
  -4  13   5         15.52         20.08         4.11 o
  -3  13   5        200.39        210.03         6.85 o
  -2  13   5        231.98        237.94         7.49 o
  -1  13   5        253.31        226.60         6.86 o
   0  13   5        131.02        147.45         7.14 o
   1  13   5         65.80         45.46         5.25 o
   2  13   5         13.01         34.07         5.64 o
   3  13   5        154.82        175.99         9.80 o
   4  13   5        101.99         99.28         6.41 o
   5  13   5        419.27        349.87        13.40 o
   6  13   5          2.14         -1.07         4.09 o
   7  13   5        876.04        839.05        19.03 o
   8  13   5        674.07        657.85        15.71 o
   9  13   5        934.28        912.49        20.92 o
  10  13   5         48.98         45.93         4.36 o
  11  13   5        156.65        168.90         6.37 o
  12  13   5         15.80         13.48         3.39 o
  13  13   5         11.57         18.34         3.51 o
  14  13   5         11.56          3.71         2.88 o
  15  13   5        156.66        193.97         5.36 o
  16  13   5         23.37         18.14         4.93 o
 -13  14   5          9.60          6.97         2.55 o
 -12  14   5         41.68         36.41         3.67 o
 -11  14   5          5.37         15.16         3.29 o
 -10  14   5         21.81         24.81         3.33 o
  -9  14   5         16.18         20.63         3.06 o
  -8  14   5          2.97          9.30         3.04 o
  -7  14   5         14.15         14.51         3.30 o
  -6  14   5         13.65         26.25         3.85 o
  -5  14   5        136.06        162.69        10.07 o
  -4  14   5         30.49         38.26         4.96 o
  -3  14   5         18.87         15.44         5.77 o
  -2  14   5         58.79         84.97         7.74 o
  -1  14   5        750.63        825.98        21.60 o
   0  14   5          3.04          7.87         3.69 o
   1  14   5        636.51        674.13        16.55 o
   2  14   5        131.40        138.07         6.27 o
   3  14   5          3.96         -1.29         4.97 o
   4  14   5          5.68          7.61         4.01 o
   5  14   5          0.02          0.75         4.86 o
   6  14   5         54.49         54.68         4.56 o
   7  14   5         22.96         12.14         4.97 o
   8  14   5         95.18        114.77         5.40 o
   9  14   5        335.33        311.83         9.22 o
  10  14   5        109.93        121.02         5.05 o
  11  14   5         22.06         30.55         3.22 o
  12  14   5         81.52         79.06         3.67 o
  13  14   5          4.07          4.75         2.58 o
 -10  15   5         50.03         36.51         5.51 o
  -9  15   5        245.68        245.90        11.72 o
  -8  15   5         23.79         37.03         5.48 o
  -7  15   5        249.97        253.26        12.90 o
  -6  15   5         19.49         18.72         4.22 o
  -5  15   5          4.59          2.75         3.30 o
  -4  15   5        106.19         83.95         5.02 o
  -3  15   5         10.20         12.48         3.58 o
  -2  15   5         30.29         38.67         5.58 o
  -1  15   5         58.11         48.52         5.58 o
   0  15   5        159.24        158.37         7.23 o
   1  15   5        237.45        258.01         8.37 o
   2  15   5          8.69         11.14         2.97 o
   3  15   5        140.67        158.28         7.10 o
   4  15   5         44.52         62.43         4.84 o
   5  15   5          0.63          2.32         3.19 o
   6  15   5         29.40         21.12         3.47 o
   7  15   5        110.77         93.95         4.92 o
   8  15   5          0.59          0.92         2.60 o
   9  15   5          4.72          2.43         2.10 o
  10  15   5         74.38         51.72         2.62 o
  -3  16   5        180.64        174.87        10.76 o
   0  16   5          5.25          7.39         4.28 o
   1  16   5          8.37          6.51         2.83 o
   2  16   5          7.17          9.19         2.83 o
   3  16   5          1.65          2.62         3.44 o
   4  16   5          3.26          4.28         2.85 o
 -27   0   6        103.39        115.08         6.17 o
 -26   0   6         28.10         29.02         5.18 o
 -25   0   6         33.63         38.81         7.29 o
 -24   0   6         95.98        128.76         7.45 o
 -23   0   6        588.44        570.21        22.20 o
 -22   0   6          0.79          0.02         6.57 o
 -21   0   6        221.34        198.70        10.46 o
 -20   0   6          0.02          7.90         5.27 o
 -19   0   6       4205.29       4021.97        75.04 o
 -18   0   6        372.46        399.30        11.11 o
 -17   0   6        761.94        665.46        15.48 o
 -16   0   6        184.44        219.42         8.19 o
 -15   0   6        310.02        303.70         8.40 o
 -14   0   6         57.03         60.78         5.00 o
 -13   0   6        686.77        646.55        12.51 o
 -12   0   6        597.35        659.07        31.24 o
 -11   0   6       4091.97       3997.17       153.15 o
 -10   0   6       2219.41       2187.94        83.82 o
  -9   0   6       3126.37       3493.69       190.03 o
  -8   0   6       1060.39       1612.16        96.70 o
  -7   0   6       2857.11       2873.43       155.81 o
  -6   0   6       9750.23      10382.97       294.32 o
  -5   0   6      12968.06      12939.94       368.70 o
  -4   0   6       2231.02       2056.93        63.73 o
  -3   0   6       8466.20       7778.20       224.26 o
  -2   0   6      53220.42      50872.85      1429.84 o
  -1   0   6      13021.07      12606.05       438.40 o
   0   0   6       7428.26       8658.37       247.96 o
   1   0   6         46.89         80.16         8.47 o
   2   0   6       5057.50       5056.47       252.38 o
   3   0   6         24.50         46.54        11.13 o
   4   0   6       1095.80        981.24        35.62 o
   5   0   6      29140.89      31286.63      1083.73 o
   6   0   6       4557.43       4621.75       172.70 o
   7   0   6        120.78        158.67        27.74 o
   8   0   6       8081.95       7876.09       285.97 o
   9   0   6      13118.00      12453.81       443.17 o
  10   0   6          3.19         67.92         7.05 o
  11   0   6        173.28        162.32        10.66 o
  12   0   6       1506.84       1429.32        80.51 o
  13   0   6       1319.56       1433.20        34.31 o
  14   0   6       1447.43       1486.61        41.95 o
  15   0   6        113.48        100.56         6.74 o
  16   0   6        588.15        654.26        20.32 o
  17   0   6        273.68        280.10        13.05 o
  18   0   6        438.51        364.01        15.26 o
  19   0   6        470.35        445.63        18.36 o
  20   0   6        315.31        322.08        20.73 o
  21   0   6        129.96        147.54        11.89 o
  22   0   6          0.01         -6.41         6.74 o
  23   0   6        180.53        139.26        16.75 o
  24   0   6        166.94        152.30        12.82 o
  25   0   6        661.62        761.14        31.15 o
  26   0   6        351.44        290.23        18.15 o
  27   0   6          0.14         14.39         5.44 o
 -27   1   6         67.14         71.21         3.49 o
 -26   1   6          0.32          3.07         3.49 o
 -25   1   6         96.81        116.55         5.95 o
 -24   1   6        162.09        185.53         8.04 o
 -23   1   6        256.25        250.76         8.26 o
 -22   1   6        124.62        138.03         6.80 o
 -21   1   6        413.64        463.49        10.75 o
 -20   1   6        127.58        124.07         6.05 o
 -19   1   6       1457.43       1456.83        20.21 o
 -18   1   6         23.79         31.26         3.62 o
 -17   1   6       2961.56       2842.19        33.99 o
 -16   1   6        179.14        186.13         4.76 o
 -15   1   6        675.86        598.25         8.96 o
 -14   1   6         71.91         60.71         3.12 o
 -13   1   6         91.67        100.75         3.85 o
 -12   1   6       1655.64       1692.19        57.00 o
 -11   1   6        728.93        718.36        37.82 o
 -10   1   6        262.43        252.42        13.42 o
  -9   1   6         25.84         33.90        13.66 o
  -8   1   6       3154.40       3110.46        95.31 o
  -7   1   6          4.51         15.79         6.73 o
  -6   1   6       1386.88       1330.87        38.66 o
  -5   1   6        684.81        617.24        19.08 o
  -4   1   6        209.59        119.40         8.00 o
  -3   1   6          5.11         10.57         5.23 o
  -2   1   6       1098.39       1147.66        52.13 o
  -1   1   6        406.18        672.55        64.65 o
   0   1   6      47149.36      47289.26      1307.60 o
   1   1   6        351.87        359.20        17.29 o
   2   1   6       9766.00       9061.16       200.03 o
   3   1   6         85.23        112.29         7.78 o
   4   1   6         22.60         68.35        11.14 o
   5   1   6       2823.42       2604.20        58.42 o
   6   1   6        434.50        433.89        21.15 o
   7   1   6       1389.97       1495.28        41.61 o
   8   1   6       1649.27       1335.37        64.95 o
   9   1   6       1010.38       1046.90        32.17 o
  10   1   6        496.32        433.35        21.52 o
  11   1   6       1365.92       1403.19        34.84 o
  12   1   6       9415.37       9150.44       276.80 o
  13   1   6       1237.59       1109.13        23.22 o
  14   1   6       2573.71       2589.91        43.73 o
  15   1   6        688.53        653.97        14.20 o
  16   1   6       5207.27       5227.28        93.87 o
  17   1   6        461.69        404.83        14.03 o
  18   1   6        352.62        321.48        11.85 o
  19   1   6         35.93         30.87         4.65 o
  20   1   6        229.87        239.90         7.26 o
  21   1   6          5.54         12.93         3.80 o
  22   1   6         29.46         32.01         4.21 o
  23   1   6         78.55         80.18         6.19 o
  24   1   6        570.43        617.97        23.69 o
  25   1   6         30.61         59.28         6.23 o
  26   1   6          6.64         18.42         3.92 o
  27   1   6         39.38         34.33         7.58 o
 -27   2   6         11.03         15.67         4.51 o
 -26   2   6          3.37          4.98         2.85 o
 -25   2   6          0.47          1.13         3.91 o
 -24   2   6        447.56        512.12        12.59 o
 -23   2   6        166.25        149.79         6.53 o
 -22   2   6         11.64         13.71         3.76 o
 -21   2   6        149.76        151.25         5.67 o
 -20   2   6       1837.27       1781.38        28.25 o
 -19   2   6         86.31        106.35         4.56 o
 -18   2   6       1310.30       1257.58        18.56 o
 -17   2   6        226.38        231.49         5.99 o
 -16   2   6         35.78         51.03         3.61 o
 -15   2   6         72.83         73.77         3.70 o
 -14   2   6        580.74        538.01        10.06 o
 -13   2   6          4.59          8.42         2.89 o
 -12   2   6         53.33         41.85         3.45 o
 -11   2   6         22.79         29.26         8.68 o
 -10   2   6        715.95        749.03        38.79 o
  -9   2   6       1917.57       2038.94       132.35 o
  -8   2   6       6329.71       6147.30       181.61 o
  -7   2   6        627.67        714.85        24.29 o
  -6   2   6        336.48        357.00        16.91 o
  -5   2   6       1801.63       1928.72        46.99 o
  -4   2   6       2103.15       1982.29        47.49 o
  -3   2   6        104.03        113.32         6.79 o
  -2   2   6        604.44        481.40        13.96 o
  -1   2   6        416.34        477.64        14.39 o
   0   2   6        964.82       1009.98        32.13 o
   1   2   6       1221.05       1265.30        41.39 o
   2   2   6       5187.39       5544.71       126.73 o
   3   2   6         17.85         57.67         7.24 o
   4   2   6      25031.77      24659.76       695.41 o
   5   2   6        287.28        246.79        14.90 o
   6   2   6        946.72       1066.81        35.52 o
   7   2   6        190.79        300.79        17.19 o
   8   2   6       3487.79       3970.00       105.87 o
   9   2   6        564.79        625.24        25.09 o
  10   2   6        134.96        129.44        11.79 o
  11   2   6       6482.69       6333.04       201.04 o
  12   2   6       1771.11       1743.82        54.94 o
  13   2   6        377.56        386.43        14.59 o
  14   2   6         75.18         84.13         7.61 o
  15   2   6       1908.98       1814.36        40.54 o
  16   2   6        148.10        144.09         7.65 o
  17   2   6         93.82        118.16         7.13 o
  18   2   6        397.60        364.70         9.77 o
  19   2   6        890.81        870.09        20.71 o
  20   2   6        558.27        557.90        12.94 o
  21   2   6       1437.63       1544.71        32.58 o
  22   2   6        442.57        446.84        11.49 o
  23   2   6         32.78         25.43         5.07 o
  24   2   6          4.03          5.96         4.32 o
  25   2   6          2.96          8.13         5.06 o
  26   2   6         16.73         17.03         3.19 o
  27   2   6         28.51         31.02         4.03 o
 -27   3   6         29.32         34.58         3.09 o
 -26   3   6         12.14          8.33         3.03 o
 -25   3   6        140.69        142.44         5.97 o
 -24   3   6         14.83         11.35         4.85 o
 -23   3   6         13.87         20.28         3.89 o
 -22   3   6         37.95         22.87         3.92 o
 -21   3   6        211.22        195.24         7.24 o
 -20   3   6          6.25          5.91         3.79 o
 -19   3   6          3.58         12.87         3.54 o
 -18   3   6        394.78        371.47         9.27 o
 -17   3   6       3138.71       3021.42        44.86 o
 -16   3   6       1908.91       1812.70        28.41 o
 -15   3   6          1.18          9.22         3.61 o
 -14   3   6       1143.34       1061.35        17.95 o
 -13   3   6       2332.89       2244.35        31.13 o
 -12   3   6        166.47        172.53         4.77 o
 -11   3   6        101.82        121.81        13.89 o
 -10   3   6         75.45         96.72         9.95 o
  -9   3   6       1771.61       1908.83        54.82 o
  -8   3   6        869.88        868.45        29.58 o
  -7   3   6       7107.56       7270.91       182.51 o
  -6   3   6         70.60         50.89         6.86 o
  -5   3   6        131.93        183.28        16.94 o
  -4   3   6       3226.61       3179.44        67.81 o
  -3   3   6       9760.16       9694.95       194.45 o
  -2   3   6         25.07         25.37         8.41 o
  -1   3   6       1633.60       1575.04        32.66 o
   0   3   6       2856.85       3033.70        54.71 o
   1   3   6        529.00        553.28        14.02 o
   2   3   6       1934.17       2430.61        49.08 o
   3   3   6        427.54        411.91        12.86 o
   4   3   6         93.75         82.37        11.85 o
   5   3   6         30.65         56.90         8.21 o
   6   3   6        545.67        550.91        16.04 o
   7   3   6          3.50         20.18         6.93 o
   8   3   6         22.57         31.65         6.35 o
   9   3   6         43.00         66.13        10.10 o
  10   3   6       5713.72       5344.76       162.59 o
  11   3   6          1.56          5.07         8.26 o
  12   3   6       1154.72       1153.93        31.66 o
  13   3   6        346.52        386.23        12.39 o
  14   3   6        107.30         68.90         6.11 o
  15   3   6        225.64        242.32         8.90 o
  16   3   6       2127.47       2185.22        45.39 o
  17   3   6        391.74        472.08        11.70 o
  18   3   6          0.85          7.76         4.03 o
  19   3   6         22.81         35.30         4.50 o
  20   3   6       1296.87       1314.73        28.42 o
  21   3   6         33.67         39.79         5.18 o
  22   3   6        130.70        124.57         5.17 o
  23   3   6          5.96         10.60         4.23 o
  24   3   6        301.09        302.13        10.49 o
  25   3   6        206.74        221.36         8.54 o
  26   3   6          3.24         10.49         3.21 o
 -26   4   6         38.25         30.97         3.10 o
 -25   4   6          1.54         10.16         5.36 o
 -24   4   6         44.56         33.22         3.45 o
 -23   4   6         24.34         17.74         3.34 o
 -22   4   6          0.84          7.13         3.37 o
 -21   4   6          2.65         -1.24         3.25 o
 -20   4   6         72.36         78.13         4.46 o
 -19   4   6        340.45        323.40         8.27 o
 -18   4   6        731.74        621.32        12.75 o
 -17   4   6        785.68        751.37        14.31 o
 -16   4   6        919.90        948.37        18.37 o
 -15   4   6        208.97        192.57         6.86 o
 -14   4   6         80.79         76.51         4.15 o
 -13   4   6        431.01        399.73         8.17 o
 -12   4   6         36.31         39.94         3.57 o
 -11   4   6          0.17          9.81         3.64 o
 -10   4   6       9719.53       9849.64       287.56 o
  -9   4   6        861.96        982.82        38.12 o
  -8   4   6       2970.81       3040.60        82.65 o
  -7   4   6        955.65        924.43        35.42 o
  -6   4   6        686.89        531.57        24.88 o
  -5   4   6         10.35         40.69         6.41 o
  -4   4   6       8585.86       8735.12       177.65 o
  -3   4   6        105.54        125.17         9.01 o
  -2   4   6       7895.07       8259.93       186.46 o
  -1   4   6          2.34         48.05         5.69 o
   0   4   6       1486.88       1568.56        32.78 o
   1   4   6       1445.05       1322.37        31.07 o
   2   4   6         42.80         32.04         4.33 o
   3   4   6       3258.30       3262.99       110.44 o
   4   4   6        410.96        391.68        19.14 o
   5   4   6       1495.09       1410.91        34.64 o
   6   4   6       1697.34       1721.50        39.98 o
   7   4   6        311.52        271.13        10.99 o
   8   4   6        309.34        294.90        16.40 o
   9   4   6        982.76        970.37        36.64 o
  10   4   6        316.22        280.69        37.66 o
  11   4   6         54.23         53.89         5.57 o
  12   4   6        890.12        903.32        25.13 o
  13   4   6         15.50         19.13         5.29 o
  14   4   6        226.67        186.78         9.99 o
  15   4   6       1511.82       1552.60        31.33 o
  16   4   6        294.21        279.68         8.64 o
  17   4   6        232.79        244.51         8.96 o
  18   4   6        513.72        587.52        13.31 o
  19   4   6        287.36        341.43        10.22 o
  20   4   6         19.70         40.60         5.03 o
  21   4   6         19.55         15.65         4.53 o
  22   4   6         38.14         38.90         4.36 o
  23   4   6         39.05         39.32         3.84 o
  24   4   6        105.15        110.10         6.06 o
  25   4   6          1.36         -2.26         3.64 o
  26   4   6         12.94         21.43         3.14 o
 -25   5   6         91.10         96.86         7.16 o
 -24   5   6        202.55        222.78         7.35 o
 -23   5   6         77.27         85.11         6.11 o
 -22   5   6        283.95        298.79         8.65 o
 -21   5   6        107.10         94.79         4.64 o
 -20   5   6         25.41         33.02         4.03 o
 -19   5   6         89.79         88.66         5.68 o
 -18   5   6         70.37        114.22         5.77 o
 -17   5   6        987.59        995.25        24.36 o
 -16   5   6        263.32        197.90         7.71 o
 -15   5   6         58.07         67.36         4.95 o
 -14   5   6       3099.91       3096.10        45.18 o
 -13   5   6        409.96        397.45         8.78 o
 -12   5   6         10.07         13.53         3.91 o
 -11   5   6        225.77        185.49         6.15 o
 -10   5   6       1419.97       1455.95        29.23 o
  -9   5   6       4052.90       4026.45       104.27 o
  -8   5   6       3500.18       3526.71       136.49 o
  -7   5   6       1868.48       2007.25        83.44 o
  -6   5   6       2193.71       2248.38        73.37 o
  -5   5   6       5173.57       5124.63       132.43 o
  -4   5   6       3580.75       3627.66        84.45 o
  -3   5   6       1991.36       2122.34        46.94 o
  -2   5   6       1886.93       1901.03        53.53 o
  -1   5   6        556.07        632.69        17.70 o
   0   5   6       5218.31       5308.50       122.78 o
   1   5   6       3707.85       4340.46        92.87 o
   2   5   6       2951.99       3108.21        65.46 o
   3   5   6       1746.52       1973.50        44.05 o
   4   5   6       3063.44       3293.28        76.82 o
   5   5   6        378.41        368.77        14.21 o
   6   5   6        543.14        535.85        14.61 o
   7   5   6       2280.38       2230.04        50.62 o
   8   5   6         87.78        123.51         8.47 o
   9   5   6        236.02        265.62        14.95 o
  10   5   6        786.99        783.82        20.34 o
  11   5   6        195.94        199.89        10.55 o
  12   5   6       1575.08       1637.04        54.23 o
  13   5   6        655.19        570.15        21.43 o
  14   5   6       1681.21       1687.05        38.96 o
  15   5   6         36.78         47.45         4.54 o
  16   5   6         79.43         75.69         5.18 o
  17   5   6        220.71        222.50         9.18 o
  18   5   6        857.07        807.59        18.83 o
  19   5   6        309.65        334.12        10.13 o
  20   5   6          0.29         -3.21         4.41 o
  21   5   6         48.40         60.66         5.16 o
  22   5   6        164.55        161.61         9.65 o
  23   5   6         11.47          6.40         3.14 o
  24   5   6          2.26          6.40         2.85 o
  25   5   6          3.60          6.99         3.78 o
  26   5   6          0.99          0.39         4.67 o
 -24   6   6         23.50         27.87         2.68 o
 -23   6   6          2.36          6.96         3.08 o
 -22   6   6         91.33         88.63         4.57 o
 -21   6   6         24.31         12.21         3.94 o
 -20   6   6        106.39         75.11         5.13 o
 -19   6   6         28.55         20.35         4.45 o
 -18   6   6         58.12         65.98         6.05 o
 -17   6   6         13.45         19.44         3.97 o
 -16   6   6        414.30        417.57        15.10 o
 -15   6   6        184.49        212.14         7.74 o
 -14   6   6       2389.32       2367.40        40.85 o
 -13   6   6       1642.00       1718.64        34.57 o
 -12   6   6       1654.53       1639.39        33.12 o
 -11   6   6        248.67        273.83        11.39 o
 -10   6   6        734.27        763.20        18.65 o
  -9   6   6       3515.64       3568.90        75.87 o
  -8   6   6       1155.58       1031.09        26.05 o
  -7   6   6        766.45        614.56        55.22 o
  -6   6   6        887.74        850.22        34.22 o
  -5   6   6        388.73        324.72        18.19 o
  -4   6   6        564.27        460.64        23.39 o
  -3   6   6        720.42        817.00        28.64 o
  -2   6   6       4228.39       4307.12       122.98 o
  -1   6   6        812.08        848.43        31.56 o
   0   6   6        638.49        655.16        23.46 o
   1   6   6        383.78        301.57        13.20 o
   2   6   6          0.59         15.47         4.37 o
   3   6   6        474.13        453.71        14.56 o
   4   6   6        967.24       1124.52        25.80 o
   5   6   6       3891.20       4111.09        96.91 o
   6   6   6        730.21        634.24        19.11 o
   7   6   6       1060.19        957.54        23.52 o
   8   6   6       2962.70       2889.18        68.34 o
   9   6   6        127.91        167.44         9.80 o
  10   6   6        167.56        172.67         7.49 o
  11   6   6        461.36        415.20        14.34 o
  12   6   6        103.39        125.23         9.85 o
  13   6   6        128.95         99.73         9.94 o
  14   6   6        926.98        959.22        22.93 o
  15   6   6        163.63        225.04         8.63 o
  16   6   6         71.66         87.52         6.60 o
  17   6   6       1403.07       1488.15        31.21 o
  18   6   6         22.58         18.02         5.47 o
  19   6   6         75.21         80.56         5.95 o
  20   6   6         93.33         78.04         5.43 o
  21   6   6        150.39        147.90         6.98 o
  22   6   6         11.16         21.23         3.63 o
  23   6   6        208.19        241.78        10.68 o
  24   6   6        105.54        119.92         8.19 o
  25   6   6         13.94         25.08         4.49 o
 -24   7   6         49.04         46.51         3.89 o
 -23   7   6        124.17        129.40         5.38 o
 -22   7   6         27.07         35.28         3.43 o
 -21   7   6        423.29        460.94        12.01 o
 -20   7   6        179.80        196.08         7.39 o
 -19   7   6          9.10         16.64         4.88 o
 -18   7   6         69.39         65.08         5.70 o
 -17   7   6         22.84         28.69         4.94 o
 -16   7   6        598.06        549.84        15.58 o
 -15   7   6        822.21        802.57        21.76 o
 -14   7   6        122.33        174.21         8.34 o
 -13   7   6       2858.68       2751.06        67.34 o
 -12   7   6         11.19          6.80         6.13 o
 -11   7   6         78.15         84.61         7.02 o
 -10   7   6       2898.82       2796.23        60.35 o
  -9   7   6        278.79        304.52        11.11 o
  -8   7   6        349.80        320.68        10.72 o
  -7   7   6       1050.10        989.01        18.68 o
  -6   7   6       2055.62       2061.56        35.58 o
  -5   7   6       1365.74       1445.41        32.51 o
  -4   7   6        315.34        378.57        14.62 o
  -3   7   6       1887.54       1925.81        58.64 o
  -2   7   6       1033.00        947.77        38.37 o
  -1   7   6       3201.56       3125.07       101.70 o
   0   7   6         15.32         22.82         5.88 o
   1   7   6       2120.05       2156.36        92.98 o
   2   7   6         25.30         42.73         8.70 o
   3   7   6       1205.54       1370.38        37.41 o
   4   7   6       3509.63       3627.34        72.48 o
   5   7   6          1.63          4.09         4.41 o
   6   7   6       4695.97       4747.21        81.15 o
   7   7   6          1.29          5.64         3.49 o
   8   7   6        349.52        390.58        10.54 o
   9   7   6        197.93        237.99         8.22 o
  10   7   6        994.69       1010.83        23.54 o
  11   7   6       2039.33       2133.53        42.66 o
  12   7   6        759.76        813.96        24.52 o
  13   7   6         84.78         93.24         7.03 o
  14   7   6        849.56        876.83        25.27 o
  15   7   6          8.25         17.16         6.80 o
  16   7   6         13.49         11.95         4.54 o
  17   7   6        488.84        513.39        14.00 o
  18   7   6         65.00         65.69         5.88 o
  19   7   6        155.14        174.34         6.99 o
  20   7   6        185.22        195.43         7.01 o
  21   7   6         18.49         19.54         3.59 o
  22   7   6        135.55        114.03         7.39 o
  23   7   6          5.32          8.07         4.01 o
  24   7   6          4.75         12.02         3.09 o
 -23   8   6          8.60         15.31         2.60 o
 -22   8   6         17.04          6.86         3.07 o
 -21   8   6          9.78          6.39         3.28 o
 -20   8   6        186.34        172.17         6.35 o
 -19   8   6        794.12        789.35        20.84 o
 -18   8   6        130.36        126.21         6.59 o
 -17   8   6          0.87          0.07         4.44 o
 -16   8   6        479.30        454.18        12.76 o
 -15   8   6         46.38         35.46         5.15 o
 -14   8   6        111.17        140.78         6.32 o
 -13   8   6        215.99        227.75         9.66 o
 -12   8   6       1120.87       1030.01        26.40 o
 -11   8   6         29.80         37.65         5.64 o
 -10   8   6         27.07         44.98         7.03 o
  -9   8   6       3444.37       3458.50        81.40 o
  -8   8   6        318.15        278.54        14.52 o
  -7   8   6          0.43          8.52         4.48 o
  -6   8   6         85.99         78.22         5.57 o
  -5   8   6        340.95        309.04        12.31 o
  -4   8   6         44.75         65.51         5.72 o
  -3   8   6       1031.42       1020.82        22.59 o
  -2   8   6       1127.34        964.61        20.63 o
  -1   8   6       1067.00       1191.74        24.29 o
   0   8   6        576.36        599.39        13.11 o
   1   8   6        109.08        123.08         5.16 o
   2   8   6          3.94          5.17         4.16 o
   3   8   6         23.28         22.74         3.77 o
   4   8   6        268.76        298.43        10.90 o
   5   8   6          0.83         36.55         4.06 o
   6   8   6       1368.55       1265.29        22.54 o
   7   8   6        252.99        305.75         8.34 o
   8   8   6        761.85        738.96        17.04 o
   9   8   6         95.87         93.91         7.26 o
  10   8   6        348.41        390.41        18.71 o
  11   8   6        197.56        155.84         8.30 o
  12   8   6       2251.15       2314.01        48.20 o
  13   8   6        120.69        135.10         7.14 o
  14   8   6        274.86        254.75        14.50 o
  15   8   6          0.63          0.05         5.29 o
  16   8   6        236.38        256.88        10.11 o
  17   8   6        187.85        182.17         7.61 o
  18   8   6        279.00        317.93         9.82 o
  19   8   6        187.16        225.08         8.23 o
  20   8   6        118.54        131.94         6.22 o
  21   8   6         68.12         61.47         4.71 o
  22   8   6          0.91          3.26         3.48 o
  23   8   6          1.88         -1.98         2.24 o
 -22   9   6         30.14         30.32         3.20 o
 -21   9   6        101.36        104.40         4.43 o
 -20   9   6          0.01          3.07         3.44 o
 -19   9   6          1.82          2.50         4.29 o
 -18   9   6         75.96         84.09         6.89 o
 -17   9   6         65.82         84.53         6.78 o
 -16   9   6        202.75        180.95         9.10 o
 -15   9   6         16.35         31.25        11.17 o
 -14   9   6          2.65         11.48         5.35 o
 -13   9   6        100.08        129.96         8.02 o
 -12   9   6       1272.73       1315.66        36.15 o
 -11   9   6         24.26         18.22         5.62 o
 -10   9   6        428.92        410.76        14.79 o
  -9   9   6          8.92         29.63         7.20 o
  -8   9   6        338.25        333.61        13.93 o
  -7   9   6         37.85         49.36         5.52 o
  -6   9   6         11.33         10.58         4.44 o
  -5   9   6         24.97         20.04         4.80 o
  -4   9   6        633.97        555.52        14.49 o
  -3   9   6        968.90       1000.43        22.14 o
  -2   9   6        139.22        153.40         7.22 o
  -1   9   6         11.90         28.62         4.17 o
   0   9   6         37.28         53.03         4.24 o
   1   9   6        129.70        119.36         6.83 o
   2   9   6        151.57        193.66         6.89 o
   3   9   6        159.13        161.23         7.11 o
   4   9   6         10.78         15.60         4.11 o
   5   9   6        310.37        306.28         8.99 o
   6   9   6        450.67        417.71        13.55 o
   7   9   6        446.11        442.89        16.28 o
   8   9   6        196.25        154.91         7.45 o
   9   9   6         19.28         27.15         6.28 o
  10   9   6         62.73         51.31         7.27 o
  11   9   6        713.69        720.99        28.97 o
  12   9   6         35.95         25.51         5.08 o
  13   9   6        697.12        717.06        16.39 o
  14   9   6        175.43        185.19        11.83 o
  15   9   6        331.14        383.86        15.49 o
  16   9   6          0.66          9.50         6.19 o
  17   9   6         40.94         35.44         6.10 o
  18   9   6        170.48        180.10         9.50 o
  19   9   6        353.29        307.86         9.52 o
  20   9   6        142.41        138.49         5.28 o
  21   9   6        271.28        277.21         7.34 o
  22   9   6        109.67        118.70         5.12 o
 -21  10   6         24.79         41.34         3.16 o
 -20  10   6         16.65         25.70         3.50 o
 -19  10   6         52.83         55.27         6.51 o
 -18  10   6         56.23         52.12         4.93 o
 -17  10   6         81.09         63.61         5.94 o
 -16  10   6        110.90        114.90         7.03 o
 -15  10   6          0.15          3.82         4.50 o
 -14  10   6         32.58         36.90         4.71 o
 -13  10   6        105.31         82.33         6.06 o
 -12  10   6        120.10        139.68         7.69 o
 -11  10   6         96.90        108.13         6.35 o
 -10  10   6         23.21         31.36         6.26 o
  -9  10   6          1.30         -4.50         6.69 o
  -8  10   6          4.94          0.03         4.94 o
  -7  10   6        721.53        720.39        17.14 o
  -6  10   6         25.50         19.82         4.76 o
  -5  10   6          0.07         11.05         4.28 o
  -4  10   6        286.51        298.43         9.29 o
  -3  10   6        129.21        164.27         7.08 o
  -2  10   6        309.51        277.87         8.11 o
  -1  10   6          9.60          6.70         4.10 o
   0  10   6        657.56        697.29        18.26 o
   1  10   6        129.88        182.72         8.85 o
   2  10   6        392.70        395.24        17.17 o
   3  10   6         57.28         57.13         5.76 o
   4  10   6         84.25        102.07         5.90 o
   5  10   6         78.11         69.61         5.97 o
   6  10   6         89.18         76.03         6.07 o
   7  10   6          0.72          7.62         5.96 o
   8  10   6        772.63        700.79        21.87 o
   9  10   6          0.14          0.13         6.02 o
  10  10   6       1596.81       1570.74        43.13 o
  11  10   6       4080.32       4264.00        93.64 o
  12  10   6        116.16         97.06        10.74 o
  13  10   6         66.54         79.77         7.32 o
  14  10   6        291.87        306.71        20.62 o
  15  10   6        147.79        159.18         9.62 o
  16  10   6         73.99         68.35         6.32 o
  17  10   6        344.75        387.08        11.03 o
  18  10   6         34.56         39.23         4.46 o
  19  10   6        201.87        175.90         7.81 o
  20  10   6        126.09        114.90         4.98 o
  21  10   6         15.72         10.65         2.44 o
 -19  11   6         93.48        111.30         7.28 o
 -18  11   6        100.89        113.93         6.61 o
 -17  11   6          8.04          5.23         3.08 o
 -16  11   6         82.57        101.26         5.04 o
 -15  11   6        545.02        567.06        16.36 o
 -14  11   6         24.88         22.84         4.67 o
 -13  11   6        141.32        124.66         6.22 o
 -12  11   6        249.57        216.36         8.39 o
 -11  11   6        376.90        368.18        14.94 o
 -10  11   6          4.06         11.77         4.76 o
  -9  11   6        371.65        350.92        14.64 o
  -8  11   6        421.53        414.87        12.37 o
  -7  11   6        806.24        824.46        18.62 o
  -6  11   6         86.95        103.10         5.71 o
  -5  11   6         13.78         22.56         4.51 o
  -4  11   6          0.30          5.73         4.09 o
  -3  11   6         16.88         10.06         4.25 o
  -2  11   6        883.18        857.47        30.18 o
  -1  11   6        834.42        917.25        24.79 o
   0  11   6         21.64         21.86         4.98 o
   1  11   6        165.73        206.73         7.83 o
   2  11   6        531.81        595.82        15.78 o
   3  11   6       1516.24       1443.22        26.33 o
   4  11   6        738.09        750.94        18.86 o
   5  11   6        826.73        758.67        21.31 o
   6  11   6        129.81        100.54         6.58 o
   7  11   6          1.96          2.52         4.80 o
   8  11   6          8.53         24.21         6.29 o
   9  11   6         72.24         56.62         6.36 o
  10  11   6        308.53        338.24        12.49 o
  11  11   6        146.55        135.37        10.88 o
  12  11   6        832.31        763.29        28.76 o
  13  11   6        322.35        385.89        14.52 o
  14  11   6        358.05        346.80        13.26 o
  15  11   6        492.94        422.38        13.12 o
  16  11   6        122.32        133.28         7.25 o
  17  11   6          9.54         17.20         4.95 o
  18  11   6         12.25         10.53         4.01 o
  19  11   6         77.72         68.58         4.61 o
 -18  12   6        150.38        124.98        12.90 o
 -17  12   6        195.36        151.92         5.28 o
 -16  12   6         11.13         10.47         3.07 o
 -15  12   6         77.18         89.64         4.89 o
 -14  12   6        387.63        390.47        12.22 o
 -13  12   6         12.09         15.13         4.76 o
 -12  12   6         55.49         41.81         4.29 o
 -11  12   6         69.83         71.33         5.81 o
 -10  12   6        136.87        133.27        10.16 o
  -9  12   6         51.15         53.03         7.02 o
  -8  12   6        420.71        391.12        11.73 o
  -7  12   6         43.37         51.31         5.04 o
  -6  12   6        128.28        115.02         8.76 o
  -5  12   6         52.65         84.58         5.73 o
  -4  12   6          1.89          6.48         4.54 o
  -3  12   6         45.24         40.22         4.81 o
  -2  12   6        947.86       1022.10        22.89 o
  -1  12   6       2104.12       2047.77        45.01 o
   0  12   6        111.11        104.12         7.40 o
   1  12   6         80.51         86.89         6.72 o
   2  12   6         87.10        128.41        10.25 o
   3  12   6         39.43         35.69         5.64 o
   4  12   6        240.25        228.54         8.43 o
   5  12   6        785.83        804.16        18.97 o
   6  12   6         57.67         58.15         5.54 o
   7  12   6          0.05          2.85         5.26 o
   8  12   6        273.06        280.62        10.72 o
   9  12   6         61.34         81.39         6.48 o
  10  12   6        318.76        322.33        11.97 o
  11  12   6          2.68         -0.23         4.37 o
  12  12   6        125.32        110.12         6.11 o
  13  12   6         96.43         83.67         6.14 o
  14  12   6        106.55        103.33         6.38 o
  15  12   6        359.67        356.23        11.78 o
  16  12   6        319.10        305.19         9.20 o
  17  12   6          0.01         -2.00         2.59 o
  18  12   6          0.08          3.57         1.94 o
 -16  13   6         93.41         79.72         6.74 o
 -15  13   6         21.71         24.52         3.23 o
 -14  13   6         90.82         94.13         6.49 o
 -13  13   6         14.69         20.58         5.01 o
 -12  13   6          5.37          0.55         4.88 o
 -11  13   6        159.96        172.23        13.07 o
 -10  13   6        218.12        203.51         7.69 o
  -9  13   6        258.34        271.81        16.26 o
  -8  13   6        213.25        233.64         8.36 o
  -7  13   6         23.21         17.15         6.02 o
  -6  13   6          6.45         13.32         6.97 o
  -5  13   6         60.61         62.42         4.82 o
  -4  13   6        569.54        547.73        18.09 o
  -3  13   6        129.88        128.95         5.93 o
  -2  13   6        282.01        302.66         9.07 o
  -1  13   6         29.31         36.19         4.41 o
   0  13   6       1294.61       1319.08        34.20 o
   1  13   6         66.30         75.53         6.37 o
   2  13   6        521.34        529.77        18.44 o
   3  13   6         12.10          9.15         6.23 o
   4  13   6          0.57          7.42         5.86 o
   5  13   6          4.26          3.05         4.85 o
   6  13   6         34.37         33.63         7.91 o
   7  13   6          1.23         -3.82         3.82 o
   8  13   6          0.00          5.41         3.80 o
   9  13   6         46.93         57.46         4.51 o
  10  13   6          1.19         -0.39         3.51 o
  11  13   6          1.86          3.64         3.24 o
  12  13   6         58.17         50.42         3.73 o
  13  13   6         69.48         65.16         3.68 o
  14  13   6          1.88          0.63         2.44 o
  15  13   6         29.44         26.77         5.06 o
 -13  14   6         45.42         48.35         7.13 o
 -12  14   6          2.07          1.10         2.22 o
 -11  14   6         37.30         32.88         4.06 o
 -10  14   6        224.77        203.94         7.62 o
  -9  14   6         16.75         18.18         3.45 o
  -8  14   6        833.00        879.30        19.96 o
  -7  14   6        276.10        257.45         7.30 o
  -6  14   6        107.26         87.67         4.37 o
  -5  14   6          0.12          3.55         3.32 o
  -4  14   6         15.44         19.46         3.53 o
  -3  14   6          9.85         14.16         3.79 o
  -2  14   6         10.74         16.93         4.96 o
  -1  14   6        143.48        133.72         9.42 o
   0  14   6          5.96         10.16         3.60 o
   1  14   6          0.87         -0.95         3.26 o
   2  14   6        118.69        104.87         6.06 o
   3  14   6          5.87          7.09         4.55 o
   4  14   6         31.71         28.43         4.64 o
   5  14   6        112.58         97.75         9.34 o
   6  14   6         31.99         36.15         5.15 o
   7  14   6          2.54          5.29         3.22 o
   8  14   6         56.64         51.40         3.91 o
   9  14   6        305.20        280.45         9.57 o
  10  14   6          0.01         -0.95         2.66 o
  11  14   6          3.45          5.11         2.43 o
  12  14   6          3.32          2.12         1.94 o
  13  14   6        118.25        104.87         7.26 o
  -9  15   6        308.03        280.84        11.99 o
  -8  15   6        111.25        124.77         6.64 o
  -7  15   6        159.37        138.29         6.97 o
  -6  15   6         18.08         26.05         3.59 o
  -5  15   6         37.99         28.61         2.91 o
  -4  15   6        212.41        215.74         6.68 o
  -3  15   6        178.86        160.08         7.56 o
  -2  15   6         13.93         22.12         4.58 o
  -1  15   6         80.17         70.74         5.12 o
   0  15   6        500.51        511.13        14.96 o
   1  15   6          9.18         17.74         4.09 o
   2  15   6        100.55         84.25         4.40 o
   3  15   6          3.42          4.66         3.64 o
   4  15   6        148.79        155.90         6.80 o
   5  15   6          3.12          2.42         3.34 o
   6  15   6        172.62        153.21         6.98 o
   7  15   6         10.35          8.18         2.39 o
   8  15   6         18.97         24.66         2.43 o
   9  15   6          0.04          0.52         1.66 o
 -27   1   7          7.43         10.31         3.19 o
 -26   1   7         48.76         56.65         3.89 o
 -25   1   7          4.41          4.93         3.24 o
 -24   1   7          0.05          0.38         4.16 o
 -23   1   7        101.74         91.80         6.36 o
 -22   1   7         14.43         16.94         3.62 o
 -21   1   7         38.24         46.00         4.71 o
 -20   1   7         73.35         79.37         4.39 o
 -19   1   7        223.27        223.40         6.00 o
 -18   1   7        175.36        193.33         5.60 o
 -17   1   7        169.86        184.12         5.35 o
 -16   1   7        527.92        561.81         9.08 o
 -15   1   7         29.21         49.76         3.38 o
 -14   1   7        418.88        429.33         7.66 o
 -13   1   7          1.97          7.06         2.76 o
 -12   1   7         67.14         45.49         3.24 o
 -11   1   7       4429.91       4478.17       171.90 o
 -10   1   7        284.28        298.57        31.43 o
  -9   1   7         15.26          5.49        12.02 o
  -8   1   7       4631.01       4937.68       183.32 o
  -7   1   7       1650.72       1709.07        55.29 o
  -6   1   7        491.44        534.01        20.09 o
  -5   1   7        602.27        692.87        21.45 o
  -4   1   7         22.83         31.42         6.82 o
  -3   1   7        528.42        532.47        22.41 o
  -2   1   7      11673.44      11783.51       336.99 o
  -1   1   7       1942.89       2458.05        97.96 o
   0   1   7      13277.77      13753.06       381.72 o
   1   1   7         96.84        184.23         9.22 o
   2   1   7       1583.76       1673.91        43.31 o
   3   1   7        882.30        847.73        31.71 o
   4   1   7      11253.78      11912.79       293.13 o
   5   1   7       9415.24       9605.53       196.99 o
   6   1   7          2.42         22.53         7.99 o
   7   1   7        743.86        663.98        21.46 o
   8   1   7       2288.78       2148.47        77.94 o
   9   1   7       1909.92       1786.98        49.48 o
  10   1   7       4065.79       3769.71       119.34 o
  11   1   7         92.97        112.94        10.96 o
  12   1   7        132.57        113.02         5.48 o
  13   1   7        633.98        675.74        17.83 o
  14   1   7        122.57         99.06         5.27 o
  15   1   7       1254.97       1189.98        27.97 o
  16   1   7        341.05        344.98        10.93 o
  17   1   7        387.40        360.72        11.10 o
  18   1   7        386.47        417.82        13.07 o
  19   1   7        164.78        151.96         7.69 o
  20   1   7        338.28        278.22        10.48 o
  21   1   7        398.11        409.80        11.59 o
  22   1   7         32.94         41.18         5.03 o
  23   1   7         11.09         15.52         4.23 o
  24   1   7         13.31          5.52         4.25 o
  25   1   7         48.09         36.60         6.79 o
  26   1   7          1.89         -1.32         3.47 o
 -26   2   7         74.76        105.06         4.34 o
 -25   2   7          1.25          9.61         3.10 o
 -24   2   7         28.94         35.73         4.75 o
 -23   2   7          7.37         14.17         4.10 o
 -22   2   7        554.89        551.11        12.09 o
 -21   2   7         24.91         32.09         4.20 o
 -20   2   7        150.77        176.08         6.05 o
 -19   2   7          5.18         12.39         3.86 o
 -18   2   7        203.14        209.24         5.94 o
 -17   2   7         49.72         63.50         4.00 o
 -16   2   7        434.42        369.47         7.98 o
 -15   2   7       1949.96       1977.27        26.96 o
 -14   2   7          1.09         11.60         3.24 o
 -13   2   7        493.64        508.85         8.71 o
 -12   2   7        433.44        391.88         6.99 o
 -11   2   7       1329.44       1275.90        18.31 o
 -10   2   7        137.75        162.38        15.20 o
  -9   2   7         35.91         25.25         9.64 o
  -8   2   7       2208.65       2418.15        66.66 o
  -7   2   7       4766.95       4710.96       108.37 o
  -6   2   7      12289.77      12145.71       268.30 o
  -5   2   7        500.32        404.51        14.60 o
  -4   2   7        742.32        624.75        22.30 o
  -3   2   7       1520.95       1726.65        65.72 o
  -2   2   7       5458.66       5471.72       164.29 o
  -1   2   7         72.98         91.13        10.56 o
   0   2   7       3238.48       3178.56        94.73 o
   1   2   7       3150.55       3686.62       105.49 o
   2   2   7       3940.33       4156.19       100.49 o
   3   2   7        390.62        372.07        11.80 o
   4   2   7       2027.71       2506.74        59.68 o
   5   2   7       6395.67       6485.78       189.79 o
   6   2   7        984.87       1111.38        32.76 o
   7   2   7        150.91        118.19        10.40 o
   8   2   7       1624.12       1779.86        56.56 o
   9   2   7        710.06        635.70        23.62 o
  10   2   7       1238.37       1251.42        42.89 o
  11   2   7       3330.42       3192.54        57.23 o
  12   2   7        247.89        243.70        13.12 o
  13   2   7        274.26        269.83         9.08 o
  14   2   7        194.49        157.14         6.77 o
  15   2   7         36.08         30.08         4.64 o
  16   2   7       1769.09       1694.29        33.13 o
  17   2   7        242.06        238.21         9.20 o
  18   2   7         59.95         71.00         5.32 o
  19   2   7        323.76        329.28         9.64 o
  20   2   7         16.92         39.15         4.55 o
  21   2   7          3.74          7.05         5.16 o
  22   2   7          0.70          4.95         3.87 o
  23   2   7        220.38        248.03         9.11 o
  24   2   7         22.48         27.84         5.38 o
  25   2   7         96.97        106.83         5.32 o
  26   2   7         39.53         58.34         4.55 o
 -26   3   7         58.26         40.97         8.75 o
 -25   3   7         51.46         68.15         4.98 o
 -24   3   7         17.46         23.64         4.17 o
 -23   3   7         39.01         52.01         4.63 o
 -22   3   7        143.34        138.96         5.28 o
 -21   3   7        205.75        191.79         6.25 o
 -20   3   7        108.48        124.39         5.22 o
 -19   3   7          3.40          0.36         3.35 o
 -18   3   7        325.55        310.62         7.66 o
 -17   3   7        379.22        364.33         8.37 o
 -16   3   7         10.30          5.40         3.81 o
 -15   3   7         11.31         18.78         4.35 o
 -14   3   7        208.61        209.55         6.09 o
 -13   3   7        106.72        113.45         5.20 o
 -12   3   7        225.10        226.63         5.92 o
 -11   3   7         68.75        107.02         4.20 o
 -10   3   7         23.48         33.79         6.71 o
  -9   3   7        499.40        544.49        24.43 o
  -8   3   7       1012.58       1077.43        33.54 o
  -7   3   7       3610.86       3864.48       100.45 o
  -6   3   7       5388.47       5969.08       191.35 o
  -5   3   7         19.67         35.02         5.84 o
  -4   3   7       2839.01       3129.52        67.69 o
  -3   3   7       1256.78       1192.90        31.70 o
  -2   3   7       3979.24       3852.51        89.61 o
  -1   3   7        291.69        395.64        13.69 o
   0   3   7        187.66        214.78         8.36 o
   1   3   7       1041.86       1063.42        40.36 o
   2   3   7         54.56         56.95         6.36 o
   3   3   7       1283.80       1403.86        36.88 o
   4   3   7        158.68        147.55         9.96 o
   5   3   7        198.13        237.02        11.88 o
   6   3   7       2667.70       2659.01        83.69 o
   7   3   7         46.72         42.18         8.04 o
   8   3   7         61.34         60.46         6.81 o
   9   3   7       1728.55       1731.29        40.07 o
  10   3   7       2074.17       1977.45        52.51 o
  11   3   7        151.86        173.19         7.40 o
  12   3   7       2148.86       2029.73        60.15 o
  13   3   7        498.70        474.56        22.16 o
  14   3   7       4420.76       4417.72        91.57 o
  15   3   7        143.54        162.16        12.33 o
  16   3   7        227.80        238.95         8.51 o
  17   3   7        966.86        958.91        21.72 o
  18   3   7        604.98        614.48        15.78 o
  19   3   7        806.01        888.65        22.46 o
  20   3   7        662.52        688.94        17.76 o
  21   3   7          8.65         15.95         4.07 o
  22   3   7        147.51        146.40         5.98 o
  23   3   7        202.72        219.80        10.07 o
  24   3   7         26.42         34.33         4.58 o
  25   3   7          0.18          2.95         3.44 o
  26   3   7        176.96        142.50        10.06 o
 -26   4   7          0.35         13.99         3.06 o
 -25   4   7         24.52         35.38         5.93 o
 -24   4   7         59.08         76.22         4.55 o
 -23   4   7         92.76        107.81         4.85 o
 -22   4   7          5.87          5.70         3.62 o
 -21   4   7        316.90        306.43         7.75 o
 -20   4   7        250.70        232.37         6.62 o
 -19   4   7         44.64         36.31         3.64 o
 -18   4   7         55.02         29.06         4.00 o
 -17   4   7        330.65        335.70         8.46 o
 -16   4   7        245.20        257.27         7.56 o
 -15   4   7         58.88         45.64         4.43 o
 -14   4   7       2102.92       2139.52        28.57 o
 -13   4   7        110.83         91.48         4.17 o
 -12   4   7       1616.03       1570.19        20.90 o
 -11   4   7       1154.24       1094.70        16.30 o
 -10   4   7         17.02         22.40         3.00 o
  -9   4   7        149.02        144.66         6.00 o
  -8   4   7       4018.20       4069.85       108.33 o
  -7   4   7         33.39         52.50        13.19 o
  -6   4   7       8708.98       8401.91       174.37 o
  -5   4   7        494.71        611.22        21.24 o
  -4   4   7       1184.18       1271.78        39.84 o
  -3   4   7        169.40        130.72         8.01 o
  -2   4   7       1314.39       1464.64        38.75 o
  -1   4   7       2961.44       3505.61        77.49 o
   0   4   7        742.14        761.81        20.05 o
   1   4   7          6.72         21.92         5.18 o
   2   4   7       7818.54       7836.63       159.31 o
   3   4   7         22.09         37.18         5.99 o
   4   4   7         14.21          8.77         5.68 o
   5   4   7       2115.31       1988.08        69.44 o
   6   4   7        405.02        365.91        14.14 o
   7   4   7       1050.06        987.26        31.66 o
   8   4   7         80.48        104.20        13.09 o
   9   4   7       3640.27       3819.06       101.12 o
  10   4   7        412.84        476.65        18.45 o
  11   4   7        573.33        682.22        15.80 o
  12   4   7        445.62        456.73        12.59 o
  13   4   7       5396.41       5081.28        98.91 o
  14   4   7        271.87        231.20         9.85 o
  15   4   7         39.66         32.07         5.80 o
  16   4   7        939.52        885.50        19.85 o
  17   4   7        109.71         84.44         5.44 o
  18   4   7        328.05        281.94         8.46 o
  19   4   7        370.11        351.07        10.65 o
  20   4   7        344.83        358.52        14.15 o
  21   4   7       1190.73       1230.31        30.46 o
  22   4   7         75.57         78.09         4.87 o
  23   4   7          6.35          1.08         3.76 o
  24   4   7        197.78        242.11         8.40 o
  25   4   7         26.62         38.45         4.44 o
  26   4   7         17.42          0.39         4.67 o
 -25   5   7         13.73         22.30         3.66 o
 -24   5   7          3.08          2.78         3.01 o
 -23   5   7          1.74          4.22         3.04 o
 -22   5   7        572.19        554.02        12.04 o
 -21   5   7          2.29          5.74         3.42 o
 -20   5   7         54.93         83.22         4.99 o
 -19   5   7        152.72        159.89         6.42 o
 -18   5   7          2.47          2.51         4.86 o
 -17   5   7         16.48         17.33         4.25 o
 -16   5   7         10.10          7.32         4.08 o
 -15   5   7         11.13         11.27         3.81 o
 -14   5   7        331.70        307.29         7.27 o
 -13   5   7        123.99        113.41         4.79 o
 -12   5   7        547.15        540.51        11.32 o
 -11   5   7       2422.24       2459.85        43.60 o
 -10   5   7       1255.62       1340.57        20.65 o
  -9   5   7        836.89        913.27        15.02 o
  -8   5   7         40.61         33.17         4.16 o
  -7   5   7       1368.66       1439.19        43.64 o
  -6   5   7       1416.50       1589.76        75.62 o
  -5   5   7        203.36        156.51        11.11 o
  -4   5   7        151.57        192.37        10.84 o
  -3   5   7         28.42         11.76         4.47 o
  -2   5   7        550.15        493.56        15.06 o
  -1   5   7         16.85         44.24         6.10 o
   0   5   7        603.81        689.38        21.13 o
   1   5   7        180.93        240.72         8.61 o
   2   5   7          4.15         15.81         5.86 o
   3   5   7       2168.02       1915.20        49.05 o
   4   5   7       1344.06       1521.16        44.19 o
   5   5   7       3755.91       3724.72        86.44 o
   6   5   7         54.08         98.13         7.76 o
   7   5   7       1914.89       2056.11        51.79 o
   8   5   7         33.14         22.15         4.39 o
   9   5   7       3447.89       3314.76        58.54 o
  10   5   7        177.72        176.90         7.55 o
  11   5   7        719.43        659.69        16.87 o
  12   5   7        205.04        218.33         8.47 o
  13   5   7       2343.70       2356.24        49.48 o
  14   5   7        275.46        272.72        11.74 o
  15   5   7         10.29         10.41         4.92 o
  16   5   7          4.13         10.40         4.76 o
  17   5   7        100.25         91.05         6.52 o
  18   5   7       2540.63       2503.31        46.29 o
  19   5   7         48.95         49.85         4.62 o
  20   5   7        656.72        650.02        16.73 o
  21   5   7          6.97         11.18         3.84 o
  22   5   7        207.94        215.42         9.40 o
  23   5   7        223.24        202.53         7.79 o
  24   5   7         11.59         26.51         5.07 o
  25   5   7        199.73        219.44         9.18 o
 -24   6   7          4.97          8.46         2.36 o
 -23   6   7        165.29        169.29         6.19 o
 -22   6   7          8.75          5.88         3.10 o
 -21   6   7         21.18         22.71         3.70 o
 -20   6   7        387.05        370.77        10.20 o
 -19   6   7          1.77          0.73         4.20 o
 -18   6   7        260.63        284.58         9.19 o
 -17   6   7        932.76        871.16        16.91 o
 -16   6   7       1257.76       1154.65        24.79 o
 -15   6   7        481.65        551.69        10.36 o
 -14   6   7       2148.43       1839.96        27.58 o
 -13   6   7        187.59        229.63         7.71 o
 -12   6   7         56.85         69.30         4.80 o
 -11   6   7        612.92        654.48        14.39 o
 -10   6   7        198.52        198.63         6.39 o
  -9   6   7        338.12        321.35         7.88 o
  -8   6   7        617.65        513.85        11.02 o
  -7   6   7       1623.56       1654.86        36.57 o
  -6   6   7        457.44        322.81        11.29 o
  -5   6   7        327.50        303.22         9.98 o
  -4   6   7        241.04        278.32        15.67 o
  -3   6   7        856.94        986.66        42.05 o
  -2   6   7        204.83        221.27        11.06 o
  -1   6   7        909.89       1031.54        30.76 o
   0   6   7         87.96        165.31         8.55 o
   1   6   7         23.99         73.73         7.20 o
   2   6   7        613.83        877.20        23.01 o
   3   6   7       3580.53       4011.47        86.47 o
   4   6   7        140.59        120.38        10.91 o
   5   6   7        603.70        575.87        19.32 o
   6   6   7        828.79        793.43        21.66 o
   7   6   7         25.02         30.72         4.54 o
   8   6   7         22.82         17.10         3.80 o
   9   6   7        129.54        130.68         7.93 o
  10   6   7         10.91          8.84         4.56 o
  11   6   7          5.82          2.91         5.07 o
  12   6   7         32.50         64.12         6.32 o
  13   6   7       1212.52       1282.67        37.16 o
  14   6   7         21.08         21.88         6.25 o
  15   6   7        391.83        399.72        14.98 o
  16   6   7          2.03         12.35         6.20 o
  17   6   7          2.25          3.16         5.08 o
  18   6   7        528.55        557.77        15.33 o
  19   6   7         11.47         15.44         4.25 o
  20   6   7         12.48          9.43         3.63 o
  21   6   7         14.01         11.27         3.57 o
  22   6   7         42.17         48.96         4.76 o
  23   6   7          0.65          1.01         3.72 o
  24   6   7         69.90         55.13         4.76 o
  25   6   7          0.00         -3.89         4.15 o
 -23   7   7         29.45         41.75         3.41 o
 -22   7   7         35.41         32.32         2.99 o
 -21   7   7         15.29         19.93         3.44 o
 -20   7   7         74.25         82.22         9.39 o
 -19   7   7         52.89         22.68         5.23 o
 -18   7   7       1148.67       1084.10        23.80 o
 -17   7   7       1254.31       1194.05        24.18 o
 -16   7   7        677.53        571.40        15.09 o
 -15   7   7       1195.33       1280.60        25.48 o
 -14   7   7        215.74        178.19         8.81 o
 -13   7   7       1539.52       1623.57        30.81 o
 -12   7   7        404.52        420.99        11.31 o
 -11   7   7         24.39         40.29         4.87 o
 -10   7   7        123.09         77.75         5.44 o
  -9   7   7        161.66        182.61        11.45 o
  -8   7   7          1.12          5.43         4.91 o
  -7   7   7        479.09        533.37        12.91 o
  -6   7   7         84.35        101.74         6.32 o
  -5   7   7        706.91        706.25        17.31 o
  -4   7   7         12.57         18.87         3.92 o
  -3   7   7       1762.21       1891.27        39.60 o
  -2   7   7       4428.45       4694.26        93.77 o
  -1   7   7       1987.93       2013.81        36.84 o
   0   7   7       4208.69       4510.21        77.07 o
   1   7   7         46.99         33.56         4.69 o
   2   7   7          1.55         21.41         4.14 o
   3   7   7         16.20         16.36         4.10 o
   4   7   7        592.84        546.54        14.29 o
   5   7   7       1178.89       1246.45        23.15 o
   6   7   7        107.36         81.91         4.47 o
   7   7   7        255.49        204.29         6.55 o
   8   7   7         35.60         71.73         4.89 o
   9   7   7        252.63        256.44         9.14 o
  10   7   7       1060.82       1062.55        22.27 o
  11   7   7        524.80        511.73        13.53 o
  12   7   7        803.35        913.63        21.73 o
  13   7   7        327.19        349.05        14.46 o
  14   7   7         98.56        109.38         7.73 o
  15   7   7       1117.07       1117.13        30.07 o
  16   7   7        400.92        399.49        16.10 o
  17   7   7        376.86        404.44        12.74 o
  18   7   7        102.54        120.80         7.79 o
  19   7   7        143.18        181.54         6.87 o
  20   7   7          0.50          1.65         3.34 o
  21   7   7         49.16         37.23         3.55 o
  22   7   7         27.38         31.75         5.09 o
  23   7   7        131.62        133.10         8.20 o
  24   7   7          1.33          2.61         4.40 o
 -23   8   7          5.48          6.53         2.09 o
 -22   8   7          7.74          5.17         2.66 o
 -21   8   7         60.34         53.26         4.33 o
 -20   8   7         77.05         74.93         4.60 o
 -19   8   7         85.01         73.31         5.28 o
 -18   8   7          5.52          7.98         3.85 o
 -17   8   7         10.81         14.32         4.48 o
 -16   8   7        327.77        303.30        10.62 o
 -15   8   7         59.30         42.72         4.80 o
 -14   8   7        426.90        406.72        10.31 o
 -13   8   7        293.49        291.87         9.11 o
 -12   8   7         57.55         56.12         5.98 o
 -11   8   7        360.45        340.08        13.10 o
 -10   8   7       2030.46       2018.59        38.46 o
  -9   8   7         34.11         53.95         6.48 o
  -8   8   7        143.94        150.08         6.98 o
  -7   8   7       2342.48       2390.17        40.92 o
  -6   8   7       3571.79       3551.83        58.24 o
  -5   8   7        269.00        302.73         8.41 o
  -4   8   7       2493.57       2420.55        44.18 o
  -3   8   7        237.64        289.21         8.52 o
  -2   8   7        241.17        209.49        10.00 o
  -1   8   7        971.99        960.64        20.60 o
   0   8   7        902.66        977.74        24.80 o
   1   8   7         17.53         38.66         4.64 o
   2   8   7       1959.80       2189.54        38.57 o
   3   8   7         27.84         20.95         4.69 o
   4   8   7          3.52          5.38         4.03 o
   5   8   7         20.17         31.39         4.24 o
   6   8   7        428.18        478.39        11.29 o
   7   8   7        606.53        755.20        16.09 o
   8   8   7       1164.77       1121.81        21.01 o
   9   8   7       2316.64       2557.45        46.62 o
  10   8   7          0.08         15.32         5.47 o
  11   8   7       2380.58       2260.18        44.97 o
  12   8   7        945.45        945.69        22.90 o
  13   8   7        372.96        341.16        13.62 o
  14   8   7        543.78        573.14        15.02 o
  15   8   7         44.30         19.31         6.03 o
  16   8   7        505.01        577.49        18.72 o
  17   8   7        320.71        314.01        11.70 o
  18   8   7        123.17        100.61         6.31 o
  19   8   7         23.71         35.95         4.29 o
  20   8   7        117.62         94.62         5.11 o
  21   8   7         53.71         63.76         7.73 o
  22   8   7          2.17         10.86         3.10 o
  23   8   7         34.79         42.17         3.13 o
 -22   9   7         88.78         63.18         4.60 o
 -21   9   7         41.97         26.79         3.27 o
 -20   9   7         54.93         40.12         3.71 o
 -19   9   7         12.85         14.82         3.63 o
 -18   9   7         27.35         26.86         4.17 o
 -17   9   7        271.84        286.99         9.66 o
 -16   9   7        133.62        132.75         7.15 o
 -15   9   7         64.14         56.33         6.71 o
 -14   9   7          0.04         11.95         5.27 o
 -13   9   7          9.98         13.55         5.43 o
 -12   9   7         29.28         45.15         5.70 o
 -11   9   7       1004.23        963.29        23.60 o
 -10   9   7        218.96        246.98         9.17 o
  -9   9   7          1.31          5.33         5.62 o
  -8   9   7       3360.75       3171.65        82.35 o
  -7   9   7         39.69         25.09         5.21 o
  -6   9   7         14.90         23.93         4.49 o
  -5   9   7        291.14        230.23         7.38 o
  -4   9   7         62.87         60.41         5.38 o
  -3   9   7         10.16          4.68         4.41 o
  -2   9   7        201.46        160.92        10.17 o
  -1   9   7         25.26         24.97         4.62 o
   0   9   7         49.05         51.23         4.96 o
   1   9   7         75.78         85.97         4.86 o
   2   9   7        764.21        841.58        16.60 o
   3   9   7        295.34        289.56         9.61 o
   4   9   7       1302.21       1288.90        32.57 o
   5   9   7        669.15        694.24        16.19 o
   6   9   7        334.26        348.90         9.10 o
   7   9   7          2.57          5.87         4.48 o
   8   9   7         26.04         26.61         4.37 o
   9   9   7        602.57        748.92        18.86 o
  10   9   7         15.44         24.01         6.94 o
  11   9   7         69.19         47.79         7.16 o
  12   9   7        538.50        584.41        17.55 o
  13   9   7          9.97         16.17         6.16 o
  14   9   7        137.21        169.26         8.34 o
  15   9   7        670.08        608.60        23.76 o
  16   9   7       1005.96       1059.57        31.12 o
  17   9   7        455.48        508.92        21.83 o
  18   9   7         21.15         12.33         4.04 o
  19   9   7         32.92         48.57         4.13 o
  20   9   7         17.55         36.50         3.42 o
  21   9   7          6.12          7.53         2.83 o
  22   9   7          6.21         12.84         2.30 o
 -20  10   7         66.25         70.11         3.24 o
 -19  10   7         19.40         24.25         3.27 o
 -18  10   7         19.76         22.73         3.99 o
 -17  10   7          2.34          0.89         3.97 o
 -16  10   7        486.92        517.67        22.74 o
 -15  10   7         82.96         85.11         6.40 o
 -14  10   7        369.46        347.90        11.17 o
 -13  10   7        647.41        628.53        18.35 o
 -12  10   7        680.86        731.43        15.45 o
 -11  10   7          6.82          7.31         4.33 o
 -10  10   7         86.57         92.32         8.79 o
  -9  10   7       2356.42       2347.21        55.45 o
  -8  10   7         22.97         27.96         6.28 o
  -7  10   7        373.41        375.99        13.23 o
  -6  10   7        870.32        782.28        17.05 o
  -5  10   7         39.78         69.01         4.86 o
  -4  10   7        232.10        247.79         9.82 o
  -3  10   7        456.69        546.81        14.68 o
  -2  10   7        154.73        177.95         7.92 o
  -1  10   7         54.95         68.02         7.38 o
   0  10   7        233.92        215.57         8.81 o
   1  10   7        192.81        157.32         8.06 o
   2  10   7        292.17        270.28         8.98 o
   3  10   7          9.39          7.16         4.46 o
   4  10   7        187.41        152.67         7.23 o
   5  10   7          0.29         -1.17         3.82 o
   6  10   7        904.54        836.95        19.52 o
   7  10   7       1166.60       1224.97        28.05 o
   8  10   7       1369.56       1384.11        32.65 o
   9  10   7        402.35        343.53        16.77 o
  10  10   7        766.13        755.93        25.61 o
  11  10   7         80.92         87.90        14.80 o
  12  10   7        329.51        370.67        17.73 o
  13  10   7        184.98        169.51         9.20 o
  14  10   7        165.87        160.13         7.29 o
  15  10   7         26.29         16.85         4.99 o
  16  10   7         75.98         89.43         5.74 o
  17  10   7         40.75         45.13         4.25 o
  18  10   7         46.70         28.42         4.32 o
  19  10   7         73.69         81.17         5.23 o
  20  10   7          3.35          4.83         2.93 o
 -19  11   7         17.39         15.32         2.17 o
 -18  11   7        232.60        233.86         7.18 o
 -17  11   7         10.66         19.46         2.94 o
 -16  11   7         12.85         42.57         3.75 o
 -15  11   7         53.57         74.09         5.08 o
 -14  11   7        510.37        523.22        25.99 o
 -13  11   7        216.93        215.26         8.17 o
 -12  11   7         42.04         37.83         3.94 o
 -11  11   7         43.26         30.27         4.12 o
 -10  11   7        413.97        436.64        14.68 o
  -9  11   7        319.25        320.48        10.58 o
  -8  11   7        818.05        881.28        25.01 o
  -7  11   7         60.30         72.69         5.61 o
  -6  11   7         75.53         57.08         5.11 o
  -5  11   7        634.22        657.72        21.64 o
  -4  11   7         71.52         93.18         5.72 o
  -3  11   7         14.28         24.20         5.26 o
  -2  11   7         89.33         76.84         6.89 o
  -1  11   7         74.30         79.87         5.80 o
   0  11   7         10.63         16.92         5.08 o
   1  11   7          9.70         17.22         5.52 o
   2  11   7         27.32         40.04         4.74 o
   3  11   7         85.57         94.59         5.74 o
   4  11   7         15.76          9.55         4.03 o
   5  11   7        208.07        284.12         9.32 o
   6  11   7         38.30         36.25         4.91 o
   7  11   7         25.47         41.04         5.14 o
   8  11   7          8.64         19.62         5.79 o
   9  11   7         10.34         34.54         6.96 o
  10  11   7       1862.62       1922.18        50.23 o
  11  11   7        234.18        240.60        10.59 o
  12  11   7         17.40         14.08         4.82 o
  13  11   7         82.20         71.56         6.04 o
  14  11   7         18.98         22.74         4.76 o
  15  11   7         51.63         48.02         4.86 o
  16  11   7        130.42        141.56         7.06 o
  17  11   7         12.19         12.84         3.62 o
  18  11   7         10.94         15.90         3.09 o
  19  11   7        116.82        100.52         4.10 o
 -17  12   7         39.88         47.87         3.38 o
 -16  12   7         19.35         21.48         2.59 o
 -15  12   7          6.67          4.27         3.35 o
 -14  12   7          0.11         -2.74         4.06 o
 -13  12   7         59.04         81.25         5.47 o
 -12  12   7         54.43         44.38         4.51 o
 -11  12   7         42.59         63.34         4.42 o
 -10  12   7         23.43         19.20         4.02 o
  -9  12   7        632.32        573.16        13.03 o
  -8  12   7          8.66          7.70         4.00 o
  -7  12   7          1.15          3.20         3.78 o
  -6  12   7        137.40        155.48         7.38 o
  -5  12   7          2.01         10.00         4.59 o
  -4  12   7        590.68        600.15        15.14 o
  -3  12   7        854.10        789.39        24.00 o
  -2  12   7        104.79        128.12         6.60 o
  -1  12   7          0.91         10.01         4.17 o
   0  12   7          0.29          6.29         4.30 o
   1  12   7         60.01         43.68         5.59 o
   2  12   7        606.09        562.74        17.98 o
   3  12   7        412.93        405.31        12.33 o
   4  12   7         84.26         96.98         6.51 o
   5  12   7        158.83        106.87         6.13 o
   6  12   7          0.02          1.07         3.85 o
   7  12   7       1199.35       1231.12        26.31 o
   8  12   7        728.44        713.96        23.60 o
   9  12   7         44.40         47.21         7.37 o
  10  12   7          8.39         11.47         4.72 o
  11  12   7        119.90        108.74         8.16 o
  12  12   7        241.98        241.17         8.36 o
  13  12   7          2.26          2.80         3.55 o
  14  12   7          0.16         -1.98         3.39 o
  15  12   7         20.41         27.70         3.87 o
  16  12   7        174.92        167.76         5.82 o
  17  12   7         28.32         26.53         2.25 o
 -15  13   7          0.32          4.15         3.89 o
 -14  13   7         59.45         51.48         4.51 o
 -13  13   7         94.89         87.36         7.33 o
 -12  13   7        384.08        391.19        11.35 o
 -11  13   7        105.41         96.60         5.41 o
 -10  13   7         51.19         50.22         3.66 o
  -9  13   7         21.57         30.69         3.50 o
  -8  13   7          8.10         11.16         4.15 o
  -7  13   7          2.37          5.97         3.90 o
  -6  13   7         48.57         52.64         4.26 o
  -5  13   7        375.57        379.07        10.35 o
  -4  13   7         26.62         24.96         3.76 o
  -3  13   7        282.16        267.10         7.39 o
  -2  13   7         39.08         38.62         4.36 o
  -1  13   7          0.06          3.13         4.03 o
   0  13   7        104.10         99.03         5.33 o
   1  13   7         63.01         71.26         6.10 o
   2  13   7        133.95        176.90         7.73 o
   3  13   7          0.00          4.33         4.92 o
   4  13   7        445.93        421.34        11.97 o
   5  13   7         12.76         25.72         4.28 o
   6  13   7        286.14        309.28        13.55 o
   7  13   7       1005.36        926.80        26.96 o
   8  13   7        593.96        599.50        22.06 o
   9  13   7         19.92          6.25         3.77 o
  10  13   7        688.39        699.64        16.21 o
  11  13   7        682.64        671.62        14.72 o
  12  13   7        258.36        249.14         6.91 o
  13  13   7          0.10          5.54         3.71 o
  14  13   7        102.89        112.26         5.53 o
  15  13   7         10.64          8.30         2.47 o
 -12  14   7          7.95         21.11         2.77 o
 -11  14   7         27.11         24.26         3.26 o
 -10  14   7        354.54        352.88        12.79 o
  -9  14   7         13.47         12.26         4.13 o
  -8  14   7        124.05         97.90         5.29 o
  -7  14   7         17.04         15.60         3.36 o
  -6  14   7          0.22          0.82         3.19 o
  -5  14   7         43.64         44.21         3.69 o
  -4  14   7         29.64         46.46         4.14 o
  -3  14   7        863.61        808.16        18.63 o
  -2  14   7          1.21          6.50         3.00 o
  -1  14   7         85.99         90.07         5.66 o
   0  14   7          2.43          3.78         3.74 o
   1  14   7        145.53        181.48         6.61 o
   2  14   7        310.25        254.47         7.39 o
   3  14   7        366.32        376.96        10.13 o
   4  14   7        101.52         98.33         5.19 o
   5  14   7          3.64         -1.60         4.13 o
   6  14   7         16.26         13.07         5.56 o
   7  14   7        129.16        102.86         7.21 o
   8  14   7         37.23         42.63         6.01 o
   9  14   7         35.50         34.90         3.46 o
  10  14   7        510.99        490.90        12.08 o
  11  14   7          2.30         -2.03         2.09 o
  12  14   7         19.17         15.16         2.60 o
  -8  15   7          4.20          0.39         3.89 o
  -7  15   7          3.76          1.81         4.93 o
  -5  15   7         15.19          8.68         2.72 o
  -4  15   7         73.39        106.71         5.32 o
  -3  15   7         59.10         58.09         4.36 o
  -2  15   7         49.11         95.47         4.66 o
  -1  15   7          1.77          7.07         3.05 o
   0  15   7        166.42        173.26         7.37 o
   1  15   7          4.67          6.38         2.78 o
   2  15   7         67.34         57.73         5.12 o
   3  15   7         49.54         57.70         4.46 o
   4  15   7         49.09         42.95         3.95 o
   5  15   7         66.03         80.86         5.26 o
   6  15   7          8.42         14.80         3.36 o
 -26   0   8        316.70        315.32        11.33 o
 -25   0   8          0.74          1.75         4.55 o
 -24   0   8         99.93        115.69         7.60 o
 -23   0   8         25.01         22.94         6.45 o
 -22   0   8         45.68         65.62         8.56 o
 -21   0   8        628.75        579.46        21.57 o
 -20   0   8        888.64        923.31        27.67 o
 -19   0   8        268.47        255.36         9.78 o
 -18   0   8       2470.67       2355.95        43.34 o
 -17   0   8        750.37        749.93        17.02 o
 -16   0   8       4688.37       4572.31        79.04 o
 -15   0   8       2154.36       2060.39        40.08 o
 -14   0   8       4324.20       4297.38        77.84 o
 -13   0   8       1853.96       1689.14        28.24 o
 -12   0   8      16805.26      15600.91       240.93 o
 -11   0   8       1394.32       1278.34        27.77 o
 -10   0   8        826.53        759.19        21.54 o
  -9   0   8       1510.47       1700.70       104.48 o
  -8   0   8       4561.32       4306.84       230.48 o
  -7   0   8        527.47        573.73        47.31 o
  -6   0   8        270.82        307.00        16.56 o
  -5   0   8       2821.78       2737.15       104.18 o
  -4   0   8       8580.46       7808.52       226.44 o
  -3   0   8       9019.02       8591.15       307.34 o
  -2   0   8          0.73         65.65        26.38 o
  -1   0   8       2935.04       3020.99       337.48 o
   0   0   8      16872.35      17958.31       888.98 o
   1   0   8       7870.25       7806.75       386.81 o
   2   0   8      14733.68      15301.49       750.93 o
   3   0   8       4747.41       4791.40       203.90 o
   4   0   8       5011.61       4103.63       126.08 o
   5   0   8       5994.83       5781.40       174.62 o
   6   0   8        811.98        760.41        59.51 o
   7   0   8      25403.92      25316.55       724.12 o
   8   0   8       2374.54       2481.21        83.64 o
   9   0   8       1258.57        988.58        50.10 o
  10   0   8        825.56        657.67        31.51 o
  11   0   8        266.29        243.69        12.14 o
  12   0   8       2217.59       2161.11        89.19 o
  13   0   8       3390.79       3140.74        86.78 o
  14   0   8         51.43         38.72         8.72 o
  15   0   8       4721.20       4576.12       140.66 o
  16   0   8       3704.92       3643.10       103.98 o
  17   0   8         23.38         14.49         8.09 o
  18   0   8        168.55        160.52        12.20 o
  19   0   8        136.97        104.85        10.48 o
  20   0   8         18.83         23.03        10.78 o
  21   0   8        499.42        600.37        27.58 o
  22   0   8         51.70         45.02         6.39 o
  23   0   8         13.91         12.21         6.42 o
  24   0   8         93.57        111.51         7.34 o
  25   0   8        360.96        381.22        37.98 o
  26   0   8         11.51         25.67         6.35 o
 -26   1   8         14.58         15.21         2.38 o
 -25   1   8         18.37         11.31         2.82 o
 -24   1   8        120.25        137.40         5.02 o
 -23   1   8          4.27          3.41         4.21 o
 -22   1   8          0.72          5.41         4.07 o
 -21   1   8          0.53          8.42         4.31 o
 -20   1   8        233.06        238.31         7.23 o
 -19   1   8        107.48         96.73         4.48 o
 -18   1   8         25.14         28.75         3.69 o
 -17   1   8        713.80        685.41        11.83 o
 -16   1   8        492.77        523.07         9.54 o
 -15   1   8       1806.49       1806.61        27.26 o
 -14   1   8       2943.08       2751.15        35.50 o
 -13   1   8       1124.52       1110.86        17.01 o
 -12   1   8         40.53         50.91         3.34 o
 -11   1   8       1864.75       1891.76        24.17 o
 -10   1   8          0.22          4.60         3.38 o
  -9   1   8        106.14        114.86        33.25 o
  -8   1   8        104.96        128.09        17.16 o
  -7   1   8         15.11         17.89         7.39 o
  -6   1   8       6887.03       6882.28       175.29 o
  -5   1   8         64.49         75.34         8.01 o
  -4   1   8        652.59        520.87        18.27 o
  -3   1   8       1343.05       1474.79        61.85 o
  -2   1   8       2601.04       3034.37        94.33 o
  -1   1   8       1364.72       1630.98        45.65 o
   0   1   8        395.45        358.68        13.45 o
   1   1   8         39.51        108.76         7.69 o
   2   1   8       6772.44       6492.47       124.00 o
   3   1   8      13739.69      14044.95       345.29 o
   4   1   8      14686.81      16055.92       395.90 o
   5   1   8       4940.04       5139.69       122.38 o
   6   1   8        304.07        328.19        24.02 o
   7   1   8        165.69        134.79        13.00 o
   8   1   8      17794.34      17382.29       504.96 o
   9   1   8       3041.32       2744.33        71.49 o
  10   1   8        278.88        328.94        16.70 o
  11   1   8       1061.40        948.86        22.57 o
  12   1   8        379.47        478.90        16.84 o
  13   1   8        210.28        208.61         8.52 o
  14   1   8       1261.21       1166.97        24.53 o
  15   1   8        352.70        316.93        10.56 o
  16   1   8        218.55        271.51        10.18 o
  17   1   8         49.24         65.28         6.28 o
  18   1   8          6.08          5.03         5.44 o
  19   1   8          0.01         12.80         4.75 o
  20   1   8        343.55        348.63        10.76 o
  21   1   8        112.02        130.45         7.09 o
  22   1   8       1469.79       1414.11        35.69 o
  23   1   8         45.70         41.01         4.03 o
  24   1   8         49.29         71.94         4.41 o
  25   1   8         28.53         36.12         5.36 o
  26   1   8          0.57          7.39         4.93 o
 -26   2   8        138.48        155.49         7.60 o
 -25   2   8        113.05        124.71         4.70 o
 -24   2   8         56.09         76.68         4.60 o
 -23   2   8        324.15        340.57         8.47 o
 -22   2   8        880.27        806.31        15.94 o
 -21   2   8         27.01         16.07         4.11 o
 -20   2   8        159.99        167.64         5.71 o
 -19   2   8         90.76         81.43         4.55 o
 -18   2   8         88.19         85.72         5.06 o
 -17   2   8        756.32        719.16        13.24 o
 -16   2   8        366.89        329.45         7.82 o
 -15   2   8        116.46        129.26         5.00 o
 -14   2   8       1072.41       1090.35        17.26 o
 -13   2   8        521.09        494.95         8.50 o
 -12   2   8         28.36         48.02         3.63 o
 -11   2   8        672.33        680.00         9.44 o
 -10   2   8        604.14        544.04         8.88 o
  -9   2   8        758.70        582.11        27.25 o
  -8   2   8       1550.46       1390.12        41.95 o
  -7   2   8       2760.49       2710.15        71.03 o
  -6   2   8        385.50        266.79        13.31 o
  -5   2   8          4.16         16.95         7.16 o
  -4   2   8       1593.82       1725.89        55.48 o
  -3   2   8       1320.01       1404.46        59.37 o
  -2   2   8        288.11        312.01        33.44 o
  -1   2   8       2083.41       2323.98        64.19 o
   0   2   8       3607.58       4003.20        92.56 o
   1   2   8       3796.29       3628.60        85.78 o
   2   2   8        397.29        397.98        21.00 o
   3   2   8        523.05        525.88        46.42 o
   4   2   8        276.78        215.59         9.61 o
   5   2   8       1376.98       1546.90        43.76 o
   6   2   8       2858.65       2774.45        77.34 o
   7   2   8       6052.95       6341.45       186.89 o
   8   2   8       1145.09       1171.28        51.11 o
   9   2   8         94.20        164.06        13.77 o
  10   2   8       1634.48       1671.15        35.46 o
  11   2   8        330.05        332.15        10.65 o
  12   2   8         98.67         79.07         6.13 o
  13   2   8          7.72         14.29         4.68 o
  14   2   8       1412.67       1385.53        28.36 o
  15   2   8       1187.06       1107.17        34.27 o
  16   2   8          0.01          4.68         5.23 o
  17   2   8          4.78          1.51         5.65 o
  18   2   8         33.30         55.04         5.74 o
  19   2   8          6.99         11.68         4.97 o
  20   2   8         40.94         49.42         5.69 o
  21   2   8          5.49          8.36         4.56 o
  22   2   8         64.69         76.76         5.22 o
  23   2   8         18.65         20.07         4.34 o
  24   2   8          0.17          3.65         3.40 o
  25   2   8        340.00        309.74        10.25 o
  26   2   8         46.75         80.24         8.04 o
 -26   3   8         44.14         33.74         3.82 o
 -25   3   8        107.20        108.64         4.67 o
 -24   3   8          7.77          5.74         4.36 o
 -23   3   8        373.24        392.09        11.69 o
 -22   3   8         40.14         35.80         3.78 o
 -21   3   8        257.43        285.18         7.87 o
 -20   3   8        130.12        132.40         5.12 o
 -19   3   8        262.98        236.02         7.05 o
 -18   3   8        495.12        448.06        10.34 o
 -17   3   8       1335.38       1258.77        20.35 o
 -16   3   8         79.09         59.43         4.36 o
 -15   3   8        573.17        514.79        10.76 o
 -14   3   8        268.62        289.79         7.73 o
 -13   3   8        349.26        327.72         8.13 o
 -12   3   8        150.99        130.80         5.16 o
 -11   3   8         89.69        133.25         4.28 o
 -10   3   8        692.53        684.94         9.91 o
  -9   3   8        165.16        151.03         4.72 o
  -8   3   8         76.63         70.22         8.81 o
  -7   3   8       5873.16       5579.10       165.87 o
  -6   3   8        982.66        999.21        28.99 o
  -5   3   8          0.89         20.73         6.87 o
  -4   3   8       1166.15        848.05        24.97 o
  -3   3   8       3077.90       2915.74        69.27 o
  -2   3   8        118.01         46.16         6.80 o
  -1   3   8         38.22         34.12         6.92 o
   0   3   8       1093.02       1309.57        31.95 o
   1   3   8        662.62        610.39        17.71 o
   2   3   8       2379.90       2562.93        63.46 o
   3   3   8       1169.36       1122.06        34.74 o
   4   3   8       4010.69       3985.03       112.95 o
   5   3   8        704.90        758.72        26.94 o
   6   3   8       1637.97       1511.09        38.06 o
   7   3   8         52.28         84.32        13.43 o
   8   3   8       2141.32       2195.40        62.90 o
   9   3   8       1508.42       1591.09        30.18 o
  10   3   8         10.81         23.17         5.40 o
  11   3   8          0.51         12.14         4.54 o
  12   3   8        875.62        749.98        21.22 o
  13   3   8        107.41        113.36         6.76 o
  14   3   8       5417.46       5248.57        97.38 o
  15   3   8        207.74        194.34         7.21 o
  16   3   8          2.27          7.13         4.02 o
  17   3   8        444.07        447.12        10.33 o
  18   3   8        150.25        108.36         6.09 o
  19   3   8        124.62        121.78         7.69 o
  20   3   8         51.79         55.04         5.94 o
  21   3   8         15.71         30.53         6.02 o
  22   3   8       1014.37       1107.90        25.43 o
  23   3   8        112.32        117.42         9.57 o
  24   3   8        248.37        275.76         8.24 o
  25   3   8         24.22         44.89         4.07 o
  26   3   8        160.76        157.24        10.76 o
 -25   4   8        203.53        249.79         8.49 o
 -24   4   8         97.05         79.06         4.69 o
 -23   4   8        149.63        169.04         5.35 o
 -22   4   8         23.61         21.33         3.84 o
 -21   4   8         51.35         74.17         7.18 o
 -20   4   8        124.55        126.04         5.08 o
 -19   4   8        109.55        124.44         5.62 o
 -18   4   8        126.01        163.98         6.10 o
 -17   4   8        430.94        457.49        10.60 o
 -16   4   8        132.96        133.69         6.10 o
 -15   4   8         69.72         54.61         4.89 o
 -14   4   8        197.30        199.81         6.32 o
 -13   4   8          0.10         -1.63         3.73 o
 -12   4   8         18.45         18.19         3.70 o
 -11   4   8         58.85         56.28         3.68 o
 -10   4   8         50.49         61.97         4.02 o
  -9   4   8          2.07         12.97         2.68 o
  -8   4   8          8.03         19.31         2.89 o
  -7   4   8       4618.06       4823.55       147.13 o
  -6   4   8       8919.91       9314.69       271.27 o
  -5   4   8         37.32         60.08         7.67 o
  -4   4   8        300.07        333.28        14.08 o
  -3   4   8        191.70        238.83        12.90 o
  -2   4   8        239.47        212.86        10.34 o
  -1   4   8        342.37        322.67        15.13 o
   0   4   8       9485.37       9459.35       240.08 o
   1   4   8         58.94         59.40         8.34 o
   2   4   8       1019.26        920.63        22.02 o
   3   4   8        100.28         86.57         8.46 o
   4   4   8        228.44        219.02        16.25 o
   5   4   8         31.96         38.38         6.48 o
   6   4   8       4454.26       4571.19       109.45 o
   7   4   8       3782.89       3982.51        88.88 o
   8   4   8       1096.74       1240.49        31.26 o
   9   4   8       1326.00       1408.26        38.71 o
  10   4   8        230.70        209.13         7.73 o
  11   4   8       1828.83       1824.05        33.77 o
  12   4   8        384.94        361.19        10.87 o
  13   4   8       1699.63       1721.27        35.43 o
  14   4   8        360.96        365.65        12.74 o
  15   4   8        484.11        462.32        14.23 o
  16   4   8        864.46        913.37        18.46 o
  17   4   8        381.62        364.22         9.68 o
  18   4   8         63.87         84.52         5.01 o
  19   4   8        131.95        126.55         7.32 o
  20   4   8         34.10         31.92         5.97 o
  21   4   8        123.62        108.46         6.91 o
  22   4   8         42.34         35.54         3.96 o
  23   4   8          4.16          6.28         3.37 o
  24   4   8        173.21        185.83         7.02 o
  25   4   8        247.33        298.95        14.32 o
 -25   5   8        158.85        131.70         9.20 o
 -24   5   8         77.96        110.43         5.24 o
 -23   5   8         41.42         38.33         5.00 o
 -22   5   8        226.80        219.75         6.18 o
 -21   5   8         67.66         50.71         3.88 o
 -20   5   8        380.50        364.86         8.96 o
 -19   5   8         17.89         15.85         3.97 o
 -18   5   8         74.43         56.49         4.36 o
 -17   5   8       1708.21       1592.18        24.24 o
 -16   5   8         24.07         22.00         4.10 o
 -15   5   8         53.94         34.39         4.13 o
 -14   5   8        101.84        133.44         5.09 o
 -13   5   8        931.35        988.02        17.31 o
 -12   5   8         24.04         42.14         4.22 o
 -11   5   8          6.89         18.13         3.40 o
 -10   5   8        152.04        132.83         4.52 o
  -9   5   8        127.12        129.01         4.51 o
  -8   5   8        415.53        369.79         8.22 o
  -7   5   8         33.13         34.99         3.14 o
  -6   5   8       1382.83       1359.11        20.39 o
  -5   5   8        755.87        740.09        17.88 o
  -4   5   8         12.39         19.34         6.68 o
  -3   5   8        909.99       1050.60        46.83 o
  -2   5   8        117.13        166.04        12.29 o
  -1   5   8       1134.23       1158.35        52.14 o
   0   5   8       3819.72       3970.99       105.98 o
   1   5   8       1514.56       1659.96        48.71 o
   2   5   8       5361.95       5577.04       128.84 o
   3   5   8        363.09        316.80        15.29 o
   4   5   8       3915.33       3832.31        92.28 o
   5   5   8       1771.67       1737.91        49.29 o
   6   5   8        143.68        156.61         7.43 o
   7   5   8        282.28        370.49         9.10 o
   8   5   8         16.22          8.82         3.47 o
   9   5   8        138.07        122.87         6.25 o
  10   5   8          3.44         11.31         4.27 o
  11   5   8       1592.96       1562.70        30.48 o
  12   5   8         17.14          8.16         4.89 o
  13   5   8         32.01         35.89         5.01 o
  14   5   8        197.42        197.30         8.22 o
  15   5   8         37.36         45.47         5.26 o
  16   5   8        660.38        667.12        18.84 o
  17   5   8        731.47        714.91        18.31 o
  18   5   8          4.06         10.06         4.75 o
  19   5   8          6.81          4.90         4.24 o
  20   5   8        884.71        964.12        33.18 o
  21   5   8          1.91         14.20         5.06 o
  22   5   8         87.70         71.53         6.08 o
  23   5   8        200.75        174.25         6.41 o
  24   5   8        300.50        383.72        16.33 o
  25   5   8         13.64         19.18         6.61 o
 -24   6   8         68.78         67.15         6.48 o
 -23   6   8         13.83         17.78         2.59 o
 -22   6   8          4.17         13.70         2.93 o
 -21   6   8         87.23         90.24         6.97 o
 -20   6   8        409.28        404.18        11.36 o
 -19   6   8        303.63        297.51         8.26 o
 -18   6   8         46.46         44.21         3.82 o
 -17   6   8        103.20        102.83         5.01 o
 -16   6   8       1139.29       1202.41        23.42 o
 -15   6   8         24.53         15.62         4.18 o
 -14   6   8         92.65         69.95         4.73 o
 -13   6   8       1823.49       1748.35        27.21 o
 -12   6   8        771.05        763.95        13.36 o
 -11   6   8        137.58        101.09         4.89 o
 -10   6   8        656.43        684.90        12.27 o
  -9   6   8       1534.95       1663.54        22.62 o
  -8   6   8         96.88         93.52         4.20 o
  -7   6   8       2573.46       2624.54        45.78 o
  -6   6   8         12.57         27.93         3.65 o
  -5   6   8        493.51        638.14        13.87 o
  -4   6   8        319.43        313.70         9.24 o
  -3   6   8         36.65         56.72         4.37 o
  -2   6   8       3603.30       3712.26        79.43 o
  -1   6   8          9.98         39.59         6.31 o
   0   6   8        242.81        244.62         9.39 o
   1   6   8        114.19        173.07         7.08 o
   2   6   8        315.48        304.01        12.13 o
   3   6   8       2170.53       2334.11        45.41 o
   4   6   8        123.29        148.79         6.42 o
   5   6   8         14.38         26.37         4.70 o
   6   6   8         13.66          9.45         3.51 o
   7   6   8        646.79        619.09        15.20 o
   8   6   8         78.02         73.08         5.34 o
   9   6   8          9.22          6.45         3.99 o
  10   6   8        245.63        208.67        13.60 o
  11   6   8       1130.80       1080.46        22.82 o
  12   6   8        970.29       1098.29        31.16 o
  13   6   8       1126.36       1294.09        30.74 o
  14   6   8        781.60        891.03        19.40 o
  15   6   8        140.00        149.22         7.44 o
  16   6   8        118.42        139.17        10.39 o
  17   6   8       1547.52       1699.42        41.95 o
  18   6   8       1164.95       1168.80        27.30 o
  19   6   8         23.54         25.24         4.42 o
  20   6   8         31.95         41.44         4.76 o
  21   6   8        177.06        175.39         7.54 o
  22   6   8         36.62         45.05         4.24 o
  23   6   8        294.72        322.27        10.53 o
  24   6   8         36.42         40.92         5.55 o
 -23   7   8         53.32         37.72         3.09 o
 -22   7   8        139.95        127.38         5.19 o
 -21   7   8         80.10         77.07         4.28 o
 -20   7   8          2.12          0.46         3.66 o
 -19   7   8         34.92         60.77         5.48 o
 -18   7   8         21.98         22.08         4.14 o
 -17   7   8        420.77        359.23         9.91 o
 -16   7   8        192.91        161.66         6.89 o
 -15   7   8        706.74        725.89        16.68 o
 -14   7   8         64.38         59.32         5.02 o
 -13   7   8          3.00          2.32         4.31 o
 -12   7   8        176.28        142.06         5.72 o
 -11   7   8         76.04         58.86         4.44 o
 -10   7   8        137.79        143.07         5.54 o
  -9   7   8        366.23        371.99         8.81 o
  -8   7   8          7.32          8.93         3.77 o
  -7   7   8         13.35         25.53         3.74 o
  -6   7   8        231.40        295.52         7.54 o
  -5   7   8        367.91        314.39         8.51 o
  -4   7   8        476.79        391.83        11.81 o
  -3   7   8        228.29        274.40        11.39 o
  -2   7   8          0.23         21.42         4.21 o
  -1   7   8        238.26        206.35        12.60 o
   0   7   8        385.99        311.85        10.00 o
   1   7   8        280.17        276.12        10.53 o
   2   7   8        127.25        133.38         6.25 o
   3   7   8        252.40        201.10         8.03 o
   4   7   8        643.24        660.53        19.65 o
   5   7   8         74.52         72.55         5.11 o
   6   7   8       2195.92       2167.95        34.95 o
   7   7   8        198.21        194.69         7.76 o
   8   7   8         70.08         82.88         5.25 o
   9   7   8        104.39        115.34         6.65 o
  10   7   8          3.81          6.64         4.45 o
  11   7   8        362.61        377.24        11.11 o
  12   7   8        450.91        440.81        11.57 o
  13   7   8        179.50        206.25         7.58 o
  14   7   8       3195.04       3088.31        58.19 o
  15   7   8       1322.39       1413.69        39.46 o
  16   7   8        161.07        133.80        15.18 o
  17   7   8        627.76        674.86        25.40 o
  18   7   8        408.92        407.51        13.25 o
  19   7   8         26.42         35.82         4.72 o
  20   7   8          1.00          1.86         3.69 o
  21   7   8         62.50         63.19         4.70 o
  22   7   8        723.44        776.18        19.29 o
  23   7   8          2.06          3.26         2.80 o
 -22   8   8        172.78        157.86         7.60 o
 -21   8   8        155.95        145.25         6.95 o
 -20   8   8         89.14         91.28         4.28 o
 -19   8   8         54.58         57.52         4.07 o
 -18   8   8         10.43         14.47         3.69 o
 -17   8   8          1.44          9.63         3.79 o
 -16   8   8         39.78         50.09         5.12 o
 -15   8   8          1.58          7.64         4.88 o
 -14   8   8        146.09        188.53         7.34 o
 -13   8   8          2.30          9.64         4.04 o
 -12   8   8          4.34          4.07         3.98 o
 -11   8   8        218.33        231.23         7.10 o
 -10   8   8       2519.46       2449.35        43.27 o
  -9   8   8         98.26         89.98         5.96 o
  -8   8   8       1494.14       1466.64        35.93 o
  -7   8   8       2324.94       2355.86        51.96 o
  -6   8   8       1444.82       1589.66        40.05 o
  -5   8   8        386.89        365.13        10.32 o
  -4   8   8       3692.36       3478.52        92.41 o
  -3   8   8        585.77        607.53        20.44 o
  -2   8   8       1692.70       1642.98        35.91 o
  -1   8   8        783.81        748.82        17.50 o
   0   8   8         11.70         17.61         4.80 o
   1   8   8        501.65        524.45        14.29 o
   2   8   8          0.25         13.77         4.51 o
   3   8   8        606.86        640.67        16.28 o
   4   8   8         63.15         67.90         5.82 o
   5   8   8        422.53        394.28        11.39 o
   6   8   8        110.42        135.28         6.02 o
   7   8   8        274.71        281.01        11.68 o
   8   8   8        885.04        911.74        18.56 o
   9   8   8         29.26         58.61         4.98 o
  10   8   8       2877.28       2773.77        48.49 o
  11   8   8         13.66         24.34         4.98 o
  12   8   8        796.82        733.13        22.22 o
  13   8   8        137.12        125.07         6.53 o
  14   8   8         61.76         71.62         7.30 o
  15   8   8         63.74         61.66         7.00 o
  16   8   8        132.95        171.71        15.85 o
  17   8   8         39.42         39.13         6.51 o
  18   8   8          6.97          7.68         3.56 o
  19   8   8         13.94         17.65         4.75 o
  20   8   8         80.21         74.23         5.09 o
  21   8   8        194.47        226.16         9.59 o
  22   8   8         96.49         99.54         4.34 o
 -21   9   8         35.54         48.98         3.37 o
 -20   9   8          0.03          3.13         2.78 o
 -19   9   8         13.85         18.55         3.27 o
 -18   9   8         46.12         48.75         3.82 o
 -17   9   8        139.75        151.14         8.79 o
 -16   9   8         15.06         13.35         3.85 o
 -15   9   8        236.78        222.05         8.51 o
 -14   9   8         54.68         55.75         5.04 o
 -13   9   8          1.25          0.67         3.90 o
 -12   9   8         22.47         18.12         4.42 o
 -11   9   8         19.11         13.79         3.93 o
 -10   9   8       1307.03       1167.59        28.42 o
  -9   9   8         28.27         20.46         4.62 o
  -8   9   8        798.11        852.21        19.01 o
  -7   9   8        514.18        517.01        22.67 o
  -6   9   8       1042.50       1226.66        25.26 o
  -5   9   8       3043.12       2881.37        48.21 o
  -4   9   8         90.29        109.02         5.70 o
  -3   9   8       1711.42       1672.15        47.83 o
  -2   9   8       1127.41       1170.06        30.73 o
  -1   9   8        261.43        326.54        10.51 o
   0   9   8        198.92        218.57         8.25 o
   1   9   8        273.57        278.40         7.72 o
   2   9   8        478.50        482.67        15.66 o
   3   9   8         52.64         49.18         5.27 o
   4   9   8         56.24         74.09         5.74 o
   5   9   8        177.26        162.43         6.70 o
   6   9   8         13.11          3.91         4.04 o
   7   9   8        254.68        247.59         8.83 o
   8   9   8        262.43        244.67        10.53 o
   9   9   8       1274.40       1344.58        46.82 o
  10   9   8        424.08        465.75        13.05 o
  11   9   8        604.02        537.25        18.44 o
  12   9   8        150.22        158.27         8.09 o
  13   9   8          0.07         -0.86         5.25 o
  14   9   8        301.36        273.32        11.12 o
  15   9   8         40.32         54.83         5.49 o
  16   9   8          0.06         -1.13         6.18 o
  17   9   8        387.49        416.81        17.36 o
  18   9   8          2.86          0.83         4.64 o
  19   9   8        361.99        396.97        10.74 o
  20   9   8        546.61        549.62        17.29 o
  21   9   8          7.02          1.62         2.70 o
 -20  10   8         14.29         19.14         3.07 o
 -19  10   8          0.48          1.67         2.09 o
 -18  10   8          8.84          6.09         2.80 o
 -17  10   8          0.30          0.10         3.37 o
 -16  10   8         38.48         40.66         5.00 o
 -15  10   8         32.99         30.50         5.91 o
 -14  10   8        327.32        367.18        11.86 o
 -13  10   8        238.10        202.97         7.34 o
 -12  10   8          1.89          1.15         4.35 o
 -11  10   8         18.94         15.98         4.03 o
 -10  10   8          1.64          8.92         4.14 o
  -9  10   8         87.29         98.60         5.93 o
  -8  10   8         47.90         44.67         7.36 o
  -7  10   8       1365.15       1360.32        29.01 o
  -6  10   8        467.18        430.32        11.97 o
  -5  10   8        846.57        866.36        17.36 o
  -4  10   8       2088.90       2108.10        41.10 o
  -3  10   8          0.08          6.28         4.99 o
  -2  10   8       2238.10       2574.40        61.06 o
  -1  10   8       4620.87       4783.08       107.49 o
   0  10   8         49.59         36.99         5.17 o
   1  10   8         16.25         18.47         4.42 o
   2  10   8        216.18        230.21         8.78 o
   3  10   8        110.41         96.47         5.92 o
   4  10   8        386.31        384.34        10.22 o
   5  10   8        325.15        299.96         9.24 o
   6  10   8        418.82        409.59        10.61 o
   7  10   8         52.22         49.39         4.65 o
   8  10   8         81.00        138.81         6.48 o
   9  10   8        817.07        854.16        23.19 o
  10  10   8        155.51        140.16         8.60 o
  11  10   8         24.33         21.32         6.81 o
  12  10   8        297.51        259.41        19.06 o
  13  10   8         43.82         42.50         8.28 o
  14  10   8        832.28        794.02        28.46 o
  15  10   8          1.03          2.19         5.37 o
  16  10   8        229.35        249.32        18.72 o
  17  10   8         82.74         89.35         5.66 o
  18  10   8        214.09        220.78         8.16 o
  19  10   8        413.61        392.04        11.73 o
  20  10   8         38.46         43.43         3.76 o
 -18  11   8         50.84         40.15         3.25 o
 -17  11   8         85.51         61.44         3.80 o
 -16  11   8         86.97         97.51         5.89 o
 -15  11   8        143.23        129.65         7.21 o
 -14  11   8        121.05        101.73         6.26 o
 -13  11   8          1.73          3.56         3.84 o
 -12  11   8          2.34          6.98         3.63 o
 -11  11   8         46.38         35.44         5.46 o
 -10  11   8        682.10        780.28        16.88 o
  -9  11   8          4.69         13.10         4.20 o
  -8  11   8        165.54        198.39         7.01 o
  -7  11   8        124.35        109.31         6.30 o
  -6  11   8       1674.71       1779.01        40.04 o
  -5  11   8       1445.54       1378.39        34.04 o
  -4  11   8          2.60         11.82         4.46 o
  -3  11   8        552.81        529.51        11.96 o
  -2  11   8        249.59        284.86         9.55 o
  -1  11   8         39.40         47.65         5.67 o
   0  11   8         84.27         76.64         6.10 o
   1  11   8         20.92         14.04         4.81 o
   2  11   8          0.69          3.48         5.52 o
   3  11   8         50.46         34.50         4.20 o
   4  11   8          0.02          8.12         4.18 o
   5  11   8          9.13          5.10         4.49 o
   6  11   8         36.91         37.41         4.85 o
   7  11   8        269.63        300.31         9.65 o
   8  11   8       1364.06       1395.19        35.75 o
   9  11   8       1024.87       1000.31        24.19 o
  10  11   8         26.29         21.81         4.94 o
  11  11   8        344.25        352.81        12.38 o
  12  11   8        161.49        148.74         7.79 o
  13  11   8         22.07         27.09         5.44 o
  14  11   8         24.52         37.20         6.18 o
  15  11   8          1.48          5.93         4.21 o
  16  11   8          0.40          2.61         3.47 o
  17  11   8        202.62        173.17         8.55 o
  18  11   8         13.63          6.08         2.25 o
 -16  12   8         11.77         24.70         3.58 o
 -15  12   8         17.11         22.65         3.15 o
 -14  12   8         24.22         26.57         3.06 o
 -13  12   8         69.94         89.06         5.37 o
 -12  12   8          5.88         17.70         3.39 o
 -11  12   8          9.05          3.55         3.62 o
 -10  12   8          3.23          3.21         3.16 o
  -9  12   8        350.51        330.49        10.62 o
  -8  12   8          1.87          7.90         3.80 o
  -7  12   8        136.30        140.76         6.86 o
  -6  12   8         97.30        106.22         6.19 o
  -5  12   8        374.83        381.65         9.62 o
  -4  12   8         18.06         14.45         3.84 o
  -3  12   8        334.26        307.76         8.49 o
  -2  12   8          3.75          8.95         3.88 o
  -1  12   8        166.95        174.72         8.66 o
   0  12   8          0.29         12.87         4.46 o
   1  12   8        319.89        326.19        12.56 o
   2  12   8         69.69         64.71         4.96 o
   3  12   8        138.01         93.47         7.58 o
   4  12   8         15.36         21.55         4.64 o
   5  12   8         33.64         27.31         4.80 o
   6  12   8          9.68         12.51         4.29 o
   7  12   8        520.17        499.14        14.41 o
   8  12   8         87.25         66.04         4.87 o
   9  12   8          0.04          6.34         3.87 o
  10  12   8        176.97        165.22         7.47 o
  11  12   8       1875.94       1700.99        36.86 o
  12  12   8        330.60        300.36         9.15 o
  13  12   8        643.79        640.25        15.37 o
  14  12   8        219.09        209.33         8.08 o
  15  12   8        181.86        153.06         5.92 o
  16  12   8        197.80        205.14         7.80 o
 -14  13   8         39.02         54.17         4.86 o
 -13  13   8        352.25        414.39        17.64 o
 -12  13   8        220.63        178.32         8.39 o
 -11  13   8          0.06          6.13         4.55 o
 -10  13   8          3.49          4.62         4.00 o
  -9  13   8          0.96          4.83         3.36 o
  -8  13   8        382.79        402.38        11.18 o
  -7  13   8        133.85        134.30         6.06 o
  -6  13   8        423.07        417.34        10.72 o
  -5  13   8          7.46          8.51         3.43 o
  -4  13   8         22.61         26.47         3.99 o
  -3  13   8        164.04        178.26         6.38 o
  -2  13   8        502.65        484.22        13.46 o
  -1  13   8         94.89        142.46         5.54 o
   0  13   8        927.24        915.59        23.11 o
   1  13   8          1.10          0.17         3.91 o
   2  13   8         92.37         64.21         4.74 o
   3  13   8         90.95        118.64         5.36 o
   4  13   8        150.34        163.78         6.74 o
   5  13   8         69.69         52.58         4.60 o
   6  13   8        197.09        182.61         6.29 o
   7  13   8         21.29         32.43         4.12 o
   8  13   8         45.45         34.72         4.32 o
   9  13   8         13.62         15.26         5.27 o
  10  13   8         46.93         52.25         5.03 o
  11  13   8          5.02          6.81         3.75 o
  12  13   8         58.49         65.27         4.44 o
  13  13   8          8.84         17.05         3.81 o
  14  13   8          4.84          0.79         2.85 o
 -10  14   8        100.80        107.46         4.61 o
  -9  14   8        174.55        175.47         6.70 o
  -8  14   8        113.91        105.29         5.86 o
  -7  14   8         55.35         66.98         3.68 o
  -6  14   8         40.07         43.36         4.31 o
  -5  14   8        131.92        132.86         6.07 o
  -4  14   8         11.77         25.25         3.92 o
  -3  14   8        145.44        124.85         5.89 o
  -2  14   8         10.31         13.22         3.63 o
  -1  14   8         46.48         31.49         3.69 o
   0  14   8        116.84        107.69         5.20 o
   1  14   8         11.38          7.67         3.37 o
   2  14   8        115.08        119.69         5.50 o
   3  14   8        235.80        196.82         6.89 o
   4  14   8          0.03          3.41         2.94 o
   5  14   8        225.41        191.29         7.00 o
   6  14   8         30.13         44.40         3.49 o
   7  14   8        114.60        138.09         5.71 o
   8  14   8        180.08        183.55         6.56 o
   9  14   8         20.29         20.82         2.96 o
  11  14   8         58.73         34.87         4.67 o
  -4  15   8         75.88         60.97         8.68 o
  -3  15   8         29.10         35.17         4.40 o
  -2  15   8          0.01          5.87         2.59 o
  -1  15   8         44.99         28.04         3.83 o
   0  15   8          1.35         -0.25         2.61 o
   1  15   8         60.94         37.05         3.89 o
   2  15   8         10.60          4.78         2.86 o
   3  15   8         21.35         23.81         3.38 o
   4  15   8          5.62         10.24         2.85 o
   5  15   8          0.49          0.92         2.27 o
 -26   1   9         12.75         10.86         3.18 o
 -25   1   9         26.05         31.67         2.75 o
 -24   1   9         47.77         69.33         3.69 o
 -23   1   9         13.31         12.59         3.57 o
 -22   1   9        171.74        155.19         6.33 o
 -21   1   9         16.59         16.76         4.25 o
 -20   1   9         70.09         68.56         5.00 o
 -19   1   9         67.86         80.94         5.35 o
 -18   1   9        500.28        482.64        11.34 o
 -17   1   9        134.51        133.05         6.31 o
 -16   1   9        409.88        381.49         9.19 o
 -15   1   9        347.88        330.78         8.10 o
 -14   1   9       3947.78       3824.40        49.70 o
 -13   1   9         47.30         66.41         4.00 o
 -12   1   9        200.54        160.63         4.66 o
 -11   1   9         99.87        133.65         4.26 o
 -10   1   9       3960.38       3840.83        42.00 o
  -9   1   9          4.76          8.41         2.54 o
  -8   1   9        538.26        534.72        15.50 o
  -7   1   9       3382.31       3245.23       103.20 o
  -6   1   9       1612.24       1572.80        47.03 o
  -5   1   9       2008.10       2123.46        69.78 o
  -4   1   9        870.64        741.14        31.60 o
  -3   1   9       3989.21       3735.39       115.73 o
  -2   1   9       9847.08       9381.13       232.35 o
  -1   1   9        442.79        432.68        17.11 o
   0   1   9        320.30        401.94        19.07 o
   1   1   9      10028.77       9665.54       248.35 o
   2   1   9        513.08        516.26        18.13 o
   3   1   9       1279.06       1181.39        32.52 o
   4   1   9        451.45        499.36        21.45 o
   5   1   9       6263.59       5950.09       139.39 o
   6   1   9       4000.70       3847.23        88.49 o
   7   1   9         94.16        101.73        10.48 o
   8   1   9        801.14        683.37        20.89 o
   9   1   9       1597.82       1478.78        33.42 o
  10   1   9          7.53         22.17         5.04 o
  11   1   9         71.56         80.87         5.93 o
  12   1   9        551.87        566.16        15.32 o
  13   1   9       2846.80       2748.14        53.95 o
  14   1   9        118.56        131.91         7.89 o
  15   1   9         49.61         64.22         7.61 o
  16   1   9       1012.69        999.28        23.18 o
  17   1   9        410.96        392.74        15.83 o
  18   1   9        180.24        198.23         9.09 o
  19   1   9         13.18          8.55         5.90 o
  20   1   9         40.18         41.23         5.00 o
  21   1   9        102.15        108.00         5.28 o
  22   1   9          4.54          3.16         3.08 o
  23   1   9          0.67          0.94         2.91 o
  24   1   9         31.44         37.24         3.41 o
  25   1   9        203.29        209.33         8.67 o
 -25   2   9         14.64         28.71         2.68 o
 -24   2   9          0.41          3.26         3.34 o
 -23   2   9         30.81         28.66         3.25 o
 -22   2   9         10.81          9.64         3.40 o
 -21   2   9          1.66         -1.07         3.69 o
 -20   2   9        586.55        618.91        12.79 o
 -19   2   9         81.04        101.54         5.34 o
 -18   2   9         38.13         32.14         4.32 o
 -17   2   9        285.17        287.94         7.40 o
 -16   2   9        212.48        235.70         7.03 o
 -15   2   9          2.91          7.33         3.97 o
 -14   2   9        295.98        287.03         7.59 o
 -13   2   9        630.21        622.38        10.02 o
 -12   2   9        325.38        351.79         6.71 o
 -11   2   9         24.10         18.64         3.12 o
 -10   2   9        198.42        186.81         4.63 o
  -9   2   9        245.68        280.75         5.13 o
  -8   2   9        147.97        154.30         4.65 o
  -7   2   9       3496.38       3312.17        85.40 o
  -6   2   9         65.10         85.33         9.19 o
  -5   2   9       4092.94       4386.64       153.81 o
  -4   2   9       1738.42       1755.14        61.09 o
  -3   2   9         25.66         46.76         9.69 o
  -2   2   9       2359.75       2342.99        89.72 o
  -1   2   9        550.49        562.59        22.90 o
   0   2   9        728.23        602.84        20.61 o
   1   2   9       1641.75       1696.27        45.90 o
   2   2   9         87.10        152.26         8.98 o
   3   2   9       2651.71       2385.48        70.47 o
   4   2   9        821.43        881.45        30.16 o
   5   2   9        358.23        380.93        20.06 o
   6   2   9       5417.42       5391.60       167.68 o
   7   2   9       7827.11       7779.36       202.13 o
   8   2   9       2309.01       2209.71        51.00 o
   9   2   9       5335.47       5000.06        93.29 o
  10   2   9        734.98        707.33        21.35 o
  11   2   9        127.71        116.92         9.66 o
  12   2   9       4854.50       4483.81        79.75 o
  13   2   9         18.66         22.35         5.41 o
  14   2   9        241.80        245.44        15.17 o
  15   2   9        589.91        603.57        21.36 o
  16   2   9          0.38         11.56         5.37 o
  17   2   9       2586.75       2956.37        60.56 o
  18   2   9        395.59        379.83        11.89 o
  19   2   9          1.20          4.47         5.00 o
  20   2   9         43.09         57.96         5.63 o
  21   2   9         16.23         15.97         4.72 o
  22   2   9        147.03        156.57         8.73 o
  23   2   9         28.01         26.06         3.30 o
  24   2   9         19.99         23.65         4.03 o
  25   2   9          5.73          6.82         3.09 o
 -25   3   9         22.56          7.41         2.63 o
 -24   3   9         12.25         12.34         2.99 o
 -23   3   9          9.60          5.68         3.14 o
 -22   3   9         22.38         20.91         3.55 o
 -21   3   9        276.51        276.35         7.12 o
 -20   3   9         86.75         95.68         5.04 o
 -19   3   9          7.25         18.97         4.37 o
 -18   3   9        175.59        191.84         6.24 o
 -17   3   9       1006.49        941.98        15.04 o
 -16   3   9        273.91        224.46         7.16 o
 -15   3   9        159.28        161.10         5.86 o
 -14   3   9         32.70         46.36         4.25 o
 -13   3   9        343.61        323.65         7.75 o
 -12   3   9        773.26        759.75        11.58 o
 -11   3   9        722.07        761.24        10.69 o
 -10   3   9        203.56        196.71         4.56 o
  -9   3   9         36.88         34.23         2.78 o
  -8   3   9         14.28         21.44         2.68 o
  -7   3   9       4786.15       5054.62        62.09 o
  -6   3   9       1265.27       1017.20        38.57 o
  -5   3   9        211.42        267.72        18.48 o
  -4   3   9       1158.56       1497.92        90.98 o
  -3   3   9        108.02        133.84        14.89 o
  -2   3   9         12.03         36.41        11.31 o
  -1   3   9       1384.39       1411.58        45.28 o
   0   3   9        651.58        695.92        48.61 o
   1   3   9       1153.93       1090.41        35.23 o
   2   3   9       8589.97       8678.16       196.78 o
   3   3   9         31.11         67.21         9.31 o
   4   3   9         84.81        101.05         9.04 o
   5   3   9         61.10         58.92         9.17 o
   6   3   9       1438.48       1387.27        44.73 o
   7   3   9         28.92         53.17         7.65 o
   8   3   9        798.72        892.68        25.32 o
   9   3   9        189.95        203.81         8.73 o
  10   3   9        246.07        275.65        13.03 o
  11   3   9         13.69          5.58         4.91 o
  12   3   9        986.20        903.06        21.50 o
  13   3   9        104.74        135.43         8.54 o
  14   3   9       1017.98        925.46        23.15 o
  15   3   9        150.28        130.42         7.48 o
  16   3   9       1545.79       1485.09        31.88 o
  17   3   9       1521.13       1562.92        30.09 o
  18   3   9        287.29        284.25         9.59 o
  19   3   9        239.78        292.34        13.84 o
  20   3   9          0.94          0.30         4.16 o
  21   3   9         11.75         12.37         4.63 o
  22   3   9        139.98        135.48         7.72 o
  23   3   9         40.27         46.71         3.51 o
  24   3   9         45.63         33.54         3.44 o
  25   3   9         40.31         37.00         4.13 o
 -25   4   9         30.23         25.41         4.54 o
 -24   4   9        169.71        146.11         6.16 o
 -23   4   9        297.35        312.94         9.70 o
 -22   4   9        140.94        151.83         6.44 o
 -21   4   9         62.40         63.44         5.09 o
 -20   4   9         74.01         77.43         4.62 o
 -19   4   9        218.49        228.19         7.11 o
 -18   4   9        567.10        464.09        10.61 o
 -17   4   9         81.59         80.53         4.81 o
 -16   4   9       1555.72       1517.91        24.40 o
 -15   4   9         23.03         25.78         4.14 o
 -14   4   9          1.54          6.42         4.41 o
 -13   4   9        605.28        667.81        12.52 o
 -12   4   9         10.76          8.62         3.70 o
 -11   4   9       2311.36       2379.14        31.08 o
 -10   4   9       1495.03       1568.43        22.49 o
  -9   4   9         91.01        112.79         3.85 o
  -8   4   9         41.39         58.28         3.04 o
  -7   4   9        565.95        507.96         7.74 o
  -6   4   9       1587.35       1803.97        22.55 o
  -5   4   9        258.91        224.30         6.72 o
  -4   4   9        190.53        168.33        10.57 o
  -3   4   9       1908.99       2045.38        63.39 o
  -2   4   9        344.66        311.74        15.02 o
  -1   4   9        529.75        529.31        21.73 o
   0   4   9       1048.50       1072.42        39.53 o
   1   4   9          9.00         15.64        10.95 o
   2   4   9         20.99         76.81         8.84 o
   3   4   9        615.04        631.54        19.21 o
   4   4   9        157.93        168.07        15.82 o
   5   4   9         89.34        161.96        10.82 o
   6   4   9        305.76        408.06        13.74 o
   7   4   9       5171.19       5088.57        89.91 o
   8   4   9        360.84        345.54        10.86 o
   9   4   9         87.09         87.57         7.26 o
  10   4   9         30.20         39.24         4.83 o
  11   4   9       2316.23       2134.37        40.84 o
  12   4   9         35.60         39.32         5.52 o
  13   4   9        518.70        551.37        15.63 o
  14   4   9         21.94         24.69         5.84 o
  15   4   9        949.01        886.13        24.85 o
  16   4   9        685.58        663.27        17.26 o
  17   4   9         81.76         80.68         5.39 o
  18   4   9        123.98        127.59         6.05 o
  19   4   9         23.81         29.67         4.04 o
  20   4   9          1.33          7.21         4.44 o
  21   4   9        879.09        979.42        30.45 o
  22   4   9          5.91          7.45         4.22 o
  23   4   9         55.56         59.85         5.77 o
  24   4   9        215.19        213.79         8.87 o
  25   4   9         19.43         17.89         5.96 o
 -24   5   9        110.02        119.20         6.78 o
 -23   5   9        520.91        488.75        13.55 o
 -22   5   9        379.55        369.70        10.18 o
 -21   5   9         16.89         13.54         3.07 o
 -20   5   9        497.63        566.36        11.56 o
 -19   5   9         91.40         85.40         4.33 o
 -18   5   9          7.33          5.39         3.51 o
 -17   5   9        547.78        609.11        11.69 o
 -16   5   9        253.94        271.30         7.17 o
 -15   5   9        520.94        475.91        11.31 o
 -14   5   9       2699.55       2633.32        36.63 o
 -13   5   9         80.59         83.41         4.58 o
 -12   5   9        433.12        473.75         9.67 o
 -11   5   9         31.67         52.55         4.04 o
 -10   5   9        755.95        766.09        12.89 o
  -9   5   9          2.85          7.57         3.33 o
  -8   5   9          9.67          9.81         3.35 o
  -7   5   9        101.66         99.40         3.75 o
  -6   5   9       1213.69       1168.36        17.05 o
  -5   5   9        761.91        813.60        12.06 o
  -4   5   9        616.16        693.60        11.22 o
  -3   5   9         15.69         17.60         3.17 o
  -2   5   9         50.25         40.41         3.77 o
  -1   5   9        205.84        206.49         6.34 o
   0   5   9        983.24       1077.32        19.47 o
   1   5   9        227.83        282.00         9.87 o
   2   5   9         13.60         15.30         7.97 o
   3   5   9         83.68         51.26         6.59 o
   4   5   9       1049.32       1075.41        25.23 o
   5   5   9       2477.64       2592.12        44.34 o
   6   5   9        467.39        439.86        11.08 o
   7   5   9         77.50         50.45         4.53 o
   8   5   9        128.30        112.69         8.02 o
   9   5   9        120.46        107.03         5.56 o
  10   5   9       2183.86       2034.00        37.40 o
  11   5   9       2346.43       2240.42        44.10 o
  12   5   9        292.53        310.10        10.49 o
  13   5   9        199.56        223.53         9.55 o
  14   5   9        552.65        595.10        15.89 o
  15   5   9        136.39        147.60         7.84 o
  16   5   9       2590.15       2600.02        52.93 o
  17   5   9          2.65          6.41         6.48 o
  18   5   9         92.02        109.39         6.40 o
  19   5   9          4.04         13.86         4.53 o
  20   5   9        310.26        274.16        10.19 o
  21   5   9        246.83        311.57        11.85 o
  22   5   9          2.21          5.72         4.47 o
  23   5   9         64.97         72.67         5.11 o
  24   5   9        357.16        347.31        14.47 o
 -23   6   9         20.36         17.91         3.62 o
 -22   6   9        114.75        134.61         6.62 o
 -21   6   9         16.96         14.68         3.61 o
 -20   6   9        235.74        226.56         6.07 o
 -19   6   9          4.96          6.86         3.18 o
 -18   6   9         61.69         61.84         3.87 o
 -17   6   9         26.27         23.58         3.47 o
 -16   6   9         71.94         90.51         4.94 o
 -15   6   9       1652.28       1624.87        30.12 o
 -14   6   9        174.08        175.57         6.41 o
 -13   6   9        782.68        743.59        13.18 o
 -12   6   9        187.73        253.65         6.84 o
 -11   6   9          0.16          7.99         3.69 o
 -10   6   9       2078.83       1919.87        25.04 o
  -9   6   9        718.25        707.52        11.94 o
  -8   6   9         56.51         73.15         4.64 o
  -7   6   9          5.47         10.36         3.59 o
  -6   6   9         66.81         51.37         4.18 o
  -5   6   9         24.64         44.71         3.65 o
  -4   6   9         23.91         29.92         3.40 o
  -3   6   9        242.31        285.87         6.77 o
  -2   6   9         30.99         53.95         4.16 o
  -1   6   9       1134.45       1119.02        20.33 o
   0   6   9         34.14         58.66         4.50 o
   1   6   9        504.45        590.44        15.94 o
   2   6   9        165.12        213.11         9.76 o
   3   6   9         25.17         38.17         4.96 o
   4   6   9         47.59         89.84         6.71 o
   5   6   9        102.48        104.05         5.34 o
   6   6   9        233.31        307.16        11.14 o
   7   6   9        245.83        152.18         7.66 o
   8   6   9          1.68         17.38         5.51 o
   9   6   9          0.12         22.06         4.71 o
  10   6   9       1318.45       1488.08        31.14 o
  11   6   9          1.54          2.86         4.74 o
  12   6   9        436.55        439.12        13.28 o
  13   6   9        211.34        183.64        13.31 o
  14   6   9       2555.90       2563.18        50.16 o
  15   6   9        493.03        572.35        16.22 o
  16   6   9         29.46         26.00         6.00 o
  17   6   9        144.11        173.82         9.10 o
  18   6   9        967.50        979.26        25.78 o
  19   6   9         22.95         20.57         4.61 o
  20   6   9         45.12         65.83         6.15 o
  21   6   9          0.10          4.88         4.43 o
  22   6   9        124.10        150.78        10.00 o
  23   6   9          1.31         -0.46         3.80 o
 -23   7   9         34.18         31.37         4.41 o
 -22   7   9          7.33          8.59         2.04 o
 -21   7   9         47.36         43.85         3.41 o
 -20   7   9          1.04          2.52         3.34 o
 -19   7   9          6.58          6.05         3.19 o
 -18   7   9          6.88         14.37         3.64 o
 -17   7   9          5.64          8.46         3.59 o
 -16   7   9        149.79        161.31         7.18 o
 -15   7   9         89.29         83.23         5.53 o
 -14   7   9        106.10        116.09         5.52 o
 -13   7   9        168.62        186.20         6.40 o
 -12   7   9        706.92        736.82        14.48 o
 -11   7   9        116.71        135.35         5.52 o
 -10   7   9        115.89         97.39         5.03 o
  -9   7   9        228.06        229.17         6.85 o
  -8   7   9        100.65        117.30         5.16 o
  -7   7   9        185.60        176.42         5.87 o
  -6   7   9         13.84         12.80         3.80 o
  -5   7   9        797.52        803.92        20.77 o
  -4   7   9        548.52        605.36        13.45 o
  -3   7   9        689.79        667.34        14.98 o
  -2   7   9         57.76         54.98         4.91 o
  -1   7   9        569.95        622.14        16.32 o
   0   7   9        467.76        461.19        14.64 o
   1   7   9        152.75        192.57        12.00 o
   2   7   9         40.91         51.06         5.80 o
   3   7   9         58.98         47.98         4.73 o
   4   7   9        272.25        278.08        13.98 o
   5   7   9        514.42        514.88        13.09 o
   6   7   9        420.31        422.84        12.07 o
   7   7   9         56.37         68.76         5.11 o
   8   7   9        108.15         83.53         7.17 o
   9   7   9         95.64        100.28         5.63 o
  10   7   9         14.26         16.97         4.58 o
  11   7   9        337.03        333.09         9.53 o
  12   7   9       1094.08       1163.83        25.23 o
  13   7   9         45.41         46.87         5.18 o
  14   7   9         19.57         16.78         4.88 o
  15   7   9        103.49        103.36         9.05 o
  16   7   9        622.51        682.35        19.72 o
  17   7   9         78.60         95.31         6.20 o
  18   7   9        194.83        207.70         8.84 o
  19   7   9        150.61        158.42         8.39 o
  20   7   9         84.07        104.03         6.25 o
  21   7   9        159.60        162.31        10.12 o
  22   7   9         40.02         39.44         4.36 o
 -21   8   9          2.65          5.49         2.25 o
 -20   8   9         32.54         35.86         3.02 o
 -19   8   9          6.24          5.85         2.94 o
 -18   8   9          8.76         10.44         3.09 o
 -17   8   9        147.30        134.38         5.06 o
 -16   8   9          6.46          9.49         4.39 o
 -15   8   9        670.09        649.64        19.62 o
 -14   8   9         35.10         20.29         4.02 o
 -13   8   9          0.77         -0.92         3.92 o
 -12   8   9         79.30         87.93         5.09 o
 -11   8   9         15.40         12.63         4.06 o
 -10   8   9        271.23        239.54         7.42 o
  -9   8   9        283.72        347.42         8.86 o
  -8   8   9        264.76        264.29         7.98 o
  -7   8   9        920.76       1064.77        23.38 o
  -6   8   9       1443.07       1508.38        31.45 o
  -5   8   9         12.14         22.67         4.66 o
  -4   8   9        953.27        874.62        18.69 o
  -3   8   9       1932.28       1913.97        33.46 o
  -2   8   9        309.09        321.43         9.94 o
  -1   8   9         24.80         23.32         4.24 o
   0   8   9        359.18        380.41        10.45 o
   1   8   9        193.51        190.40         7.40 o
   2   8   9        746.77        845.09        23.30 o
   3   8   9         27.25         33.46         7.12 o
   4   8   9          0.50          7.68         4.66 o
   5   8   9          5.05          9.14         4.40 o
   6   8   9         72.41         88.05         7.01 o
   7   8   9       1534.90       1622.02        30.15 o
   8   8   9        186.40        244.55         8.90 o
   9   8   9        308.50        237.82         8.04 o
  10   8   9        442.05        452.72        15.08 o
  11   8   9        629.77        614.30        19.26 o
  12   8   9         10.70          2.40         4.42 o
  13   8   9        188.48        202.97         8.91 o
  14   8   9          5.17          7.14         5.26 o
  15   8   9        181.32        241.56         9.32 o
  16   8   9         18.11          8.62         4.39 o
  17   8   9         92.57         85.14         5.32 o
  18   8   9          6.15         10.51         4.13 o
  19   8   9          3.91          3.34         4.16 o
  20   8   9        224.08        244.14        10.92 o
  21   8   9         83.52         84.25         6.17 o
 -20   9   9         58.14         34.85         3.35 o
 -19   9   9         79.49         88.30         4.51 o
 -18   9   9         29.29         39.72         3.45 o
 -17   9   9         33.17         37.74         3.05 o
 -16   9   9        215.96        215.74         8.17 o
 -15   9   9        284.26        260.72         9.72 o
 -14   9   9         83.40         91.08         4.83 o
 -13   9   9        115.08        109.10         5.37 o
 -12   9   9        318.02        293.86         7.91 o
 -11   9   9          8.85          9.11         3.90 o
 -10   9   9          0.24          5.57         4.01 o
  -9   9   9        468.26        457.92        15.65 o
  -8   9   9        390.59        319.31         9.29 o
  -7   9   9       1541.53       1449.33        30.14 o
  -6   9   9       2018.60       1986.29        36.54 o
  -5   9   9          3.55          3.45         4.31 o
  -4   9   9        603.11        649.06        25.21 o
  -3   9   9       1399.09       1360.94        32.96 o
  -2   9   9        799.85        909.76        17.37 o
  -1   9   9        585.93        536.07        13.77 o
   0   9   9          8.96         13.04         5.01 o
   1   9   9         27.81         54.13         8.35 o
   2   9   9         72.38         74.81         6.43 o
   3   9   9         44.02         50.06         5.01 o
   4   9   9         11.01         20.90         4.32 o
   5   9   9         61.77         57.60         4.85 o
   6   9   9        143.35        178.13         7.56 o
   7   9   9         13.68         17.36         4.64 o
   8   9   9        938.13        973.09        20.03 o
   9   9   9         19.19         12.05         4.16 o
  10   9   9        360.07        374.49        11.11 o
  11   9   9         28.85         30.89         5.12 o
  12   9   9        110.51         99.44         7.02 o
  13   9   9       1108.59       1061.24        27.61 o
  14   9   9         74.67        100.34         6.78 o
  15   9   9        123.78        122.01         6.33 o
  16   9   9          5.07         12.36         4.09 o
  17   9   9          2.78          9.46         5.92 o
  18   9   9          3.86          9.46         5.38 o
  19   9   9         19.11         18.18         3.96 o
  20   9   9        118.75         63.65         3.79 o
 -19  10   9          0.16          5.98         2.29 o
 -18  10   9        161.42        134.56         5.43 o
 -17  10   9        232.55        249.41        13.06 o
 -16  10   9         33.34         32.79         4.02 o
 -15  10   9         88.95         62.85         8.24 o
 -14  10   9        313.88        318.94        12.62 o
 -13  10   9         13.41         17.98         4.48 o
 -12  10   9         86.73         82.36         7.36 o
 -11  10   9        103.28         75.14         5.94 o
 -10  10   9          2.30          8.36         4.17 o
  -9  10   9         63.34         62.48         4.72 o
  -8  10   9         48.03         43.43         4.69 o
  -7  10   9          3.34          8.48         4.80 o
  -6  10   9        607.56        639.80        20.18 o
  -5  10   9       2700.13       2691.05        48.18 o
  -4  10   9       1678.56       1737.32        32.86 o
  -3  10   9       1492.46       1417.98        25.84 o
  -2  10   9         35.20         56.49         5.58 o
  -1  10   9        207.72        258.57         8.90 o
   0  10   9          2.52         12.66         5.20 o
   1  10   9        164.07        130.56         7.74 o
   2  10   9         45.09         36.56         4.60 o
   3  10   9          1.03         13.64         4.14 o
   4  10   9        150.74        157.44         6.19 o
   5  10   9        364.96        370.40        10.10 o
   6  10   9        283.71        340.46        10.04 o
   7  10   9          7.77         15.03         4.30 o
   8  10   9        238.21        310.18        12.15 o
   9  10   9          0.17          1.81         4.21 o
  10  10   9        291.90        262.62         9.76 o
  11  10   9          0.03          0.27         5.45 o
  12  10   9          3.35          3.56         5.88 o
  13  10   9        465.32        508.78        17.06 o
  14  10   9        126.75        152.74         7.45 o
  15  10   9         11.45         24.39         4.78 o
  16  10   9         10.59          7.43         5.01 o
  17  10   9        273.10        283.77        12.12 o
  18  10   9          4.88         12.94         3.80 o
  19  10   9        395.90        398.71        47.77 o
 -17  11   9          1.15          3.31         2.50 o
 -16  11   9         18.01         11.24         5.31 o
 -15  11   9         19.95         13.97         3.67 o
 -14  11   9         16.58         51.31         4.60 o
 -13  11   9        380.08        384.58        11.30 o
 -12  11   9         14.35         27.03         3.74 o
 -11  11   9        174.39        209.22         7.00 o
 -10  11   9         10.58          9.98         3.46 o
  -9  11   9        136.69        137.89         6.15 o
  -8  11   9       1085.49       1094.06        22.18 o
  -7  11   9        602.52        586.84        16.52 o
  -6  11   9        177.52        164.42         6.87 o
  -5  11   9        125.56        126.01         6.32 o
  -4  11   9        147.43        158.36         6.42 o
  -3  11   9       1710.97       1606.22        28.03 o
  -2  11   9       1511.02       1593.17        29.20 o
  -1  11   9        142.91        106.26         6.87 o
   0  11   9         84.44         95.23         6.57 o
   1  11   9        336.96        256.60         9.41 o
   2  11   9          2.91          1.20         4.59 o
   3  11   9          0.68          5.75         4.31 o
   4  11   9        442.79        400.58        11.51 o
   5  11   9        449.65        442.38        13.06 o
   6  11   9        384.85        440.71        12.10 o
   7  11   9        151.35        149.10         6.84 o
   8  11   9        310.65        334.52        10.13 o
   9  11   9          0.01          3.98         4.55 o
  10  11   9          4.13         11.24         4.27 o
  11  11   9         12.90          4.95         4.17 o
  12  11   9          8.53         16.66         3.95 o
  13  11   9         24.98         18.47         4.65 o
  14  11   9        102.38         94.56         6.58 o
  15  11   9        214.67        193.07         8.99 o
  16  11   9         21.05         28.98         4.08 o
  17  11   9        191.27        200.60         7.67 o
 -15  12   9        285.84        242.54        10.91 o
 -14  12   9          9.82         11.26         2.98 o
 -13  12   9        355.02        369.02        21.74 o
 -12  12   9         30.13         38.94         4.11 o
 -11  12   9        119.64        116.18         6.72 o
 -10  12   9         89.20         88.64         6.13 o
  -9  12   9        476.38        471.25        11.94 o
  -8  12   9        853.21        872.62        18.14 o
  -7  12   9          5.40          5.54         3.79 o
  -6  12   9        319.70        293.63         8.51 o
  -5  12   9          9.37         15.62         4.61 o
  -4  12   9          0.33          6.23         4.77 o
  -3  12   9        508.65        419.98        10.29 o
  -2  12   9        249.26        230.42         7.69 o
  -1  12   9         33.68         47.16         4.12 o
   0  12   9          0.53          9.32         3.66 o
   1  12   9          2.03         12.23         5.23 o
   2  12   9         93.64        115.54         6.30 o
   3  12   9         70.29         54.92         5.23 o
   4  12   9          1.92          4.95         3.96 o
   5  12   9         99.03         97.69         5.77 o
   6  12   9         43.59         37.03         4.92 o
   7  12   9          0.24         -1.61         3.95 o
   8  12   9        391.33        375.97        10.91 o
   9  12   9        106.65         97.61         5.51 o
  10  12   9         26.10         21.22         3.89 o
  11  12   9          4.24          3.57         2.99 o
  12  12   9         29.61         34.12         3.36 o
  13  12   9        127.69        103.45         4.60 o
  14  12   9        331.46        381.21        16.43 o
 -13  13   9        693.84        514.95        37.72 o
 -12  13   9        477.25        406.19        28.78 o
 -11  13   9         84.97        101.72         7.19 o
 -10  13   9          2.82          3.50         3.01 o
  -9  13   9        135.47        142.50         5.97 o
  -8  13   9         88.05        112.27         5.97 o
  -7  13   9         22.25         26.98         3.11 o
  -6  13   9          1.54          2.15         3.14 o
  -5  13   9          1.37          3.28         3.42 o
  -4  13   9         12.67          7.34         3.84 o
  -3  13   9         36.45         33.82         4.09 o
  -2  13   9         49.02         52.75         4.47 o
  -1  13   9         77.26         91.84         5.30 o
   0  13   9         95.90        127.96         6.14 o
   1  13   9          8.67          9.54         3.44 o
   2  13   9        216.65        202.82         6.65 o
   3  13   9          8.97          7.12         3.45 o
   4  13   9        113.68         85.93         7.41 o
   5  13   9         96.94         99.23         5.07 o
   6  13   9          9.78         17.66         3.32 o
   7  13   9         61.14         52.55         4.64 o
   8  13   9        318.37        293.92         9.23 o
   9  13   9        615.47        567.13        21.84 o
  10  13   9         46.57         38.09         3.50 o
  11  13   9        172.33        114.54         7.97 o
  12  13   9         79.54         65.82         9.59 o
  13  13   9        385.62        302.55        17.11 o
  -9  14   9         94.53         93.72         8.04 o
  -8  14   9          5.51         10.68         3.25 o
  -7  14   9         17.82         15.79         2.46 o
  -6  14   9         39.23         33.37         3.10 o
  -5  14   9         98.65        108.75         4.81 o
  -4  14   9          1.28          4.05         2.57 o
  -3  14   9        120.61        110.53         7.30 o
  -2  14   9         29.12         34.77         4.62 o
  -1  14   9         29.50         21.82         4.25 o
   0  14   9        122.15        117.06         5.58 o
   1  14   9          8.15          7.41         3.36 o
   2  14   9          0.00          8.50         3.18 o
   3  14   9        156.78        173.51         6.81 o
   4  14   9          8.73          5.03         2.94 o
   5  14   9          4.68          6.90         3.54 o
   6  14   9         39.44         35.13         3.96 o
   7  14   9         22.35         33.40         4.48 o
   8  14   9        431.33        422.26        13.95 o
   9  14   9         29.56         16.44         2.35 o
  -1  15   9        248.19        208.64        18.60 o
   0  15   9        126.68         84.26         8.56 o
   1  15   9         18.04         12.57         3.64 o
   2  15   9          0.95          5.44         3.89 o
 -25   0  10          0.75         11.15         6.48 o
 -24   0  10        369.42        444.01        15.22 o
 -23   0  10         61.21         67.80         7.06 o
 -22   0  10          0.41          3.12         5.04 o
 -21   0  10         37.07         37.08         5.47 o
 -20   0  10        764.64        727.77        20.65 o
 -19   0  10          9.57         16.95         7.59 o
 -18   0  10        964.31       1035.75        30.88 o
 -17   0  10        151.50        128.91         8.28 o
 -16   0  10        546.73        530.98        13.85 o
 -15   0  10       1233.84       1226.25        25.78 o
 -14   0  10       1987.13       2268.45        40.79 o
 -13   0  10       1163.68       1005.74        21.07 o
 -12   0  10       1516.02       1493.67        25.77 o
 -11   0  10       1119.12       1002.53        18.61 o
 -10   0  10       1269.29       1175.04        19.80 o
  -9   0  10        430.25        401.84         8.50 o
  -8   0  10        165.32        172.06         5.30 o
  -7   0  10         19.70         34.28         3.83 o
  -6   0  10       2014.75       1804.04        44.68 o
  -5   0  10       3727.51       3795.59       207.79 o
  -4   0  10        324.76        215.44        31.63 o
  -3   0  10       2879.15       3272.68       182.90 o
  -2   0  10         83.54        138.44        32.02 o
  -1   0  10       9280.87       8829.37       452.78 o
   0   0  10       3626.04       4038.15       147.68 o
   1   0  10       3395.51       3652.21       136.02 o
   2   0  10        192.26        327.64        61.51 o
   3   0  10       1815.75       1698.64       159.89 o
   4   0  10         61.42         73.93        15.10 o
   5   0  10       2416.96       2660.43        89.48 o
   6   0  10      17916.32      18000.50       521.09 o
   7   0  10         70.90         37.71        10.59 o
   8   0  10       2306.66       2226.23        67.16 o
   9   0  10        100.85        129.40        14.94 o
  10   0  10        218.30        321.43        28.82 o
  11   0  10        288.30        289.21        17.28 o
  12   0  10        188.61        161.39        10.72 o
  13   0  10       1932.09       1841.80        54.92 o
  14   0  10        109.82        125.37        10.89 o
  15   0  10         37.62         43.71        11.11 o
  16   0  10        126.52        138.78        12.61 o
  17   0  10       2378.38       2110.83        70.55 o
  18   0  10        575.82        616.76        40.83 o
  19   0  10          0.45          9.39         7.01 o
  20   0  10         54.18         50.88         6.44 o
  21   0  10          6.66         10.82         4.89 o
  22   0  10          7.22          0.52         4.23 o
  23   0  10        245.63        266.52        17.66 o
  24   0  10        303.22        383.08        15.31 o
 -25   1  10        114.65        109.56         4.49 o
 -24   1  10          7.07         15.67         2.69 o
 -23   1  10          2.41          0.69         3.07 o
 -22   1  10        129.79        143.43         5.64 o
 -21   1  10          0.47          9.53         4.01 o
 -20   1  10        124.65        130.90         6.54 o
 -19   1  10        460.15        438.10        11.50 o
 -18   1  10         88.75         88.21         5.15 o
 -17   1  10          0.01         -2.91         4.01 o
 -16   1  10        284.61        315.40         8.05 o
 -15   1  10          7.05         12.72         4.08 o
 -14   1  10         31.91         15.45         3.83 o
 -13   1  10       1123.55       1168.15        17.64 o
 -12   1  10        466.38        489.86         8.70 o
 -11   1  10        646.72        601.71         8.88 o
 -10   1  10        190.82        192.57         4.54 o
  -9   1  10        623.78        645.83         8.70 o
  -8   1  10          0.50          7.82         2.43 o
  -7   1  10       2540.48       2541.01        26.61 o
  -6   1  10         17.09         24.32         3.19 o
  -5   1  10         88.99         99.34        12.79 o
  -4   1  10       4674.70       4781.36       159.86 o
  -3   1  10       1988.43       1820.13        83.42 o
  -2   1  10       4532.19       4756.12       140.43 o
  -1   1  10        154.12        148.87        10.45 o
   0   1  10          9.62         39.70         9.79 o
   1   1  10       4692.04       4576.40       151.59 o
   2   1  10       5025.01       5382.21       143.26 o
   3   1  10       2792.60       3015.12        93.80 o
   4   1  10         56.99        110.10         8.47 o
   5   1  10         12.53         13.54         6.01 o
   6   1  10        220.87        179.38        16.87 o
   7   1  10         37.48         40.19         9.40 o
   8   1  10        272.58        270.16        11.91 o
   9   1  10       2089.44       2024.39        50.11 o
  10   1  10       2522.88       2497.21        47.86 o
  11   1  10         39.40         31.03         5.32 o
  12   1  10        475.37        489.24        13.64 o
  13   1  10       3206.86       3102.90        61.07 o
  14   1  10          4.88         12.32         5.31 o
  15   1  10        950.98        995.11        32.19 o
  16   1  10         54.71         38.35         6.17 o
  17   1  10        232.23        218.97         8.45 o
  18   1  10        433.22        410.66        14.01 o
  19   1  10        263.30        294.85        12.12 o
  20   1  10          0.21          7.54         4.18 o
  21   1  10         18.21         31.40         3.58 o
  22   1  10        293.76        307.25         8.87 o
  23   1  10         39.16         64.73         4.24 o
  24   1  10          7.99          9.19         2.49 o
  25   1  10        154.79        186.01        12.31 o
 -25   2  10         31.14         32.59         2.97 o
 -24   2  10          7.21          6.57         2.79 o
 -23   2  10        185.80        218.48         6.57 o
 -22   2  10        470.12        492.75        11.76 o
 -21   2  10          7.48         11.12         3.81 o
 -20   2  10        594.10        569.21        13.01 o
 -19   2  10        250.06        242.78         7.33 o
 -18   2  10        334.00        300.34         7.66 o
 -17   2  10         58.21         63.10         4.40 o
 -16   2  10        525.17        537.27        10.66 o
 -15   2  10        361.64        373.39         8.33 o
 -14   2  10         98.99         90.85         5.08 o
 -13   2  10          1.67          5.30         4.09 o
 -12   2  10        689.88        663.19        10.41 o
 -11   2  10         25.26         42.54         3.24 o
 -10   2  10       1906.00       1894.16        20.35 o
  -9   2  10       3631.88       3687.52        36.51 o
  -8   2  10         41.06         51.78         2.70 o
  -7   2  10        967.93       1091.69        11.83 o
  -6   2  10       1138.93       1134.31        13.50 o
  -5   2  10          9.92         20.44         3.42 o
  -4   2  10        190.10        220.93        17.91 o
  -3   2  10       3402.89       3073.18       115.27 o
  -2   2  10       1655.93       1637.16        81.12 o
  -1   2  10       4105.86       3942.07       145.31 o
   0   2  10        533.54        506.47        45.28 o
   1   2  10       3390.44       3781.37       135.41 o
   2   2  10        269.03        370.39        16.54 o
   3   2  10        286.33        260.06        13.48 o
   4   2  10         96.19        210.50        12.13 o
   5   2  10       4795.24       4906.80       106.53 o
   6   2  10        532.63        578.46        17.07 o
   7   2  10        346.03        393.25        12.08 o
   8   2  10         47.52         75.76         6.26 o
   9   2  10        308.08        296.98         9.94 o
  10   2  10        680.39        762.87        19.41 o
  11   2  10        117.27        114.01         8.67 o
  12   2  10          1.02         -1.35         6.45 o
  13   2  10        375.06        414.74        12.62 o
  14   2  10       2152.73       2137.98        39.33 o
  15   2  10        548.72        551.64        14.71 o
  16   2  10         22.68         45.90         6.11 o
  17   2  10        435.25        438.63        12.15 o
  18   2  10         19.02         16.50         4.74 o
  19   2  10         24.76         29.27         4.93 o
  20   2  10        108.28        114.95         6.60 o
  21   2  10         64.07         41.28         4.52 o
  22   2  10         11.11         14.52         4.16 o
  23   2  10         38.61         38.27         3.57 o
  24   2  10        283.01        303.97        18.03 o
 -24   3  10        178.63        188.85        10.98 o
 -23   3  10         26.52         36.90         3.22 o
 -22   3  10         39.72         62.63         4.72 o
 -21   3  10        106.90         98.34         5.38 o
 -20   3  10         27.69         23.66         3.97 o
 -19   3  10        102.67         86.14         4.89 o
 -18   3  10        116.10        122.25         5.67 o
 -17   3  10        227.22        252.65         7.48 o
 -16   3  10         86.72         61.08         4.66 o
 -15   3  10         20.92         25.30         4.17 o
 -14   3  10        403.99        384.03         9.38 o
 -13   3  10        518.32        536.51        10.34 o
 -12   3  10        283.14        266.23         6.25 o
 -11   3  10        629.97        655.19         9.53 o
 -10   3  10       2245.28       2172.83        23.53 o
  -9   3  10         10.26         11.34         2.62 o
  -8   3  10        157.29        134.62         3.89 o
  -7   3  10        231.13        285.54         4.74 o
  -6   3  10          0.96         30.63         2.62 o
  -5   3  10        236.58        237.46         4.83 o
  -4   3  10         77.37         93.47         3.67 o
  -3   3  10       1593.61       1645.82        23.83 o
  -2   3  10       3188.12       3420.57        81.93 o
  -1   3  10       1768.37       1655.06        52.71 o
   0   3  10       4158.95       4191.68       114.59 o
   1   3  10       2292.58       2226.11        60.24 o
   2   3  10       4671.31       4848.45        89.00 o
   3   3  10        297.34        349.67        15.13 o
   4   3  10        206.80        196.64        12.44 o
   5   3  10        461.78        363.67        13.32 o
   6   3  10       2643.74       2524.16        53.07 o
   7   3  10       1046.58       1040.41        23.79 o
   8   3  10         79.67        106.05         6.14 o
   9   3  10         18.84         12.66         6.96 o
  10   3  10        335.00        333.71        28.42 o
  11   3  10        115.23        102.65         8.56 o
  12   3  10       1921.93       1871.01        43.30 o
  13   3  10         66.95         81.17         6.17 o
  14   3  10        964.31        964.54        22.73 o
  15   3  10         49.70         49.52         5.58 o
  16   3  10        441.57        405.32        15.76 o
  17   3  10         48.33         46.44         6.67 o
  18   3  10       1552.81       1464.18        30.78 o
  19   3  10       1060.35       1046.96        30.97 o
  20   3  10         41.31         43.77         4.43 o
  21   3  10          0.27         -0.53         3.89 o
  22   3  10         19.39         21.83         3.39 o
  23   3  10         11.62         18.47         3.93 o
  24   3  10         16.00         24.20         3.47 o
 -24   4  10          6.94         15.68         5.19 o
 -23   4  10         71.33         65.84         4.06 o
 -22   4  10        245.24        257.57        12.05 o
 -21   4  10        101.03        128.18         5.90 o
 -20   4  10        229.91        238.65         6.80 o
 -19   4  10         56.87         47.10         3.92 o
 -18   4  10        141.02        117.96         5.71 o
 -17   4  10       1122.17       1154.11        19.29 o
 -16   4  10        259.35        245.32         6.84 o
 -15   4  10         31.97         32.34         4.47 o
 -14   4  10          0.46         21.31         4.16 o
 -13   4  10          0.24          9.37         3.96 o
 -12   4  10       1127.39       1109.38        17.07 o
 -11   4  10        684.48        673.52        10.98 o
 -10   4  10        379.67        374.64         7.00 o
  -9   4  10        188.48        201.93         5.08 o
  -8   4  10          5.77         16.61         3.02 o
  -7   4  10       2662.28       2967.04        33.05 o
  -6   4  10        732.53        734.88        11.26 o
  -5   4  10       1126.49       1213.53        16.58 o
  -4   4  10        139.29        189.54         4.92 o
  -3   4  10        279.85        255.47         5.56 o
  -2   4  10          1.77         12.58         3.28 o
  -1   4  10        330.28        298.36         8.06 o
   0   4  10       1032.01        959.39        20.27 o
   1   4  10         98.86        102.68         9.45 o
   2   4  10       1097.47       1060.01        25.57 o
   3   4  10       1319.98       1408.19        35.44 o
   4   4  10       1040.58       1033.20        25.57 o
   5   4  10       1831.56       1787.74        39.32 o
   6   4  10         39.84         27.35         4.76 o
   7   4  10        257.74        234.17         8.53 o
   8   4  10          0.51         23.80         4.98 o
   9   4  10        444.43        381.82        11.95 o
  10   4  10       2220.22       2406.12        47.90 o
  11   4  10       2420.20       2421.62        52.92 o
  12   4  10         51.57         28.65         6.35 o
  13   4  10        737.44        753.65        20.07 o
  14   4  10        399.46        476.95        14.05 o
  15   4  10          3.92          2.19         5.19 o
  16   4  10        335.85        350.48        12.51 o
  17   4  10         10.60          3.75         5.43 o
  18   4  10        220.75        222.01        11.58 o
  19   4  10         11.59         17.12         5.36 o
  20   4  10          1.83          7.71         4.80 o
  21   4  10         63.14         79.18         6.12 o
  22   4  10         95.14        123.10         5.21 o
  23   4  10          6.04         11.14         4.51 o
  24   4  10         11.57         10.36         2.57 o
 -23   5  10          2.97          2.27         3.25 o
 -22   5  10          6.49          7.72         3.13 o
 -21   5  10         73.86         65.70         3.77 o
 -20   5  10        291.98        269.91         6.76 o
 -19   5  10        156.57        151.76         7.74 o
 -18   5  10          2.44          3.00         3.29 o
 -17   5  10        232.44        205.64         5.81 o
 -16   5  10        141.50        139.86         5.39 o
 -15   5  10       1450.09       1365.00        26.00 o
 -14   5  10          3.16          2.34         3.52 o
 -13   5  10        848.32        767.89        13.30 o
 -12   5  10          2.05          2.04         4.25 o
 -11   5  10         46.88         43.03         4.04 o
 -10   5  10        409.76        386.96         8.50 o
  -9   5  10          2.23          9.58         3.60 o
  -8   5  10        121.23        152.37         5.10 o
  -7   5  10       2097.43       2086.60        27.44 o
  -6   5  10       1062.84       1171.15        16.63 o
  -5   5  10         35.20         45.36         3.58 o
  -4   5  10         97.19         98.76         4.14 o
  -3   5  10         65.31         73.09         3.91 o
  -2   5  10        562.44        512.31        11.17 o
  -1   5  10       1606.23       1442.57        23.99 o
   0   5  10          8.20         35.32         4.12 o
   1   5  10        404.69        440.67         9.61 o
   2   5  10       3010.11       2933.12        55.81 o
   3   5  10         49.88         56.43         8.59 o
   4   5  10         15.37         23.58         5.92 o
   5   5  10         15.45         15.76         5.21 o
   6   5  10        903.83        888.33        18.71 o
   7   5  10         90.41        121.52         7.28 o
   8   5  10         44.82         62.87         5.47 o
   9   5  10         23.10         25.49         4.50 o
  10   5  10       3932.01       3860.96        64.74 o
  11   5  10        120.83        128.27         6.85 o
  12   5  10         15.48         12.12         4.83 o
  13   5  10       2314.67       2280.87        48.63 o
  14   5  10        405.30        335.22        11.24 o
  15   5  10          0.25         -0.80         4.65 o
  16   5  10          5.55          4.12         5.77 o
  17   5  10        719.35        673.96        23.68 o
  18   5  10        474.23        490.57        22.15 o
  19   5  10         33.55         30.89         5.28 o
  20   5  10         85.69         76.57         6.28 o
  21   5  10         35.92         46.45         4.92 o
  22   5  10         68.34         72.93         5.43 o
  23   5  10          2.23          0.46         2.85 o
 -23   6  10          0.56         -0.39         4.15 o
 -22   6  10         18.33         18.75         4.15 o
 -21   6  10        170.43        165.52         6.59 o
 -20   6  10        395.00        348.69         8.47 o
 -19   6  10        236.81        236.81         6.56 o
 -18   6  10         32.91         28.96         4.06 o
 -17   6  10         10.02          7.02         3.35 o
 -16   6  10         34.31         34.35         4.38 o
 -15   6  10         90.13         97.21         5.30 o
 -14   6  10         55.80         37.62         4.39 o
 -13   6  10        153.90        154.01         5.92 o
 -12   6  10         31.38         35.88         4.27 o
 -11   6  10         83.61         83.45         5.07 o
 -10   6  10         14.15         15.69         4.15 o
  -9   6  10       1687.84       1645.34        25.75 o
  -8   6  10         13.33         18.57         4.31 o
  -7   6  10        657.58        678.60        12.54 o
  -6   6  10         10.26          2.05         3.26 o
  -5   6  10        356.06        391.17         8.12 o
  -4   6  10        281.47        322.17         7.18 o
  -3   6  10         94.65        106.00         4.54 o
  -2   6  10        479.48        428.31         9.31 o
  -1   6  10         40.24         43.37         3.92 o
   0   6  10        220.54        227.90        11.04 o
   1   6  10        363.19        388.06        13.15 o
   2   6  10        275.77        248.44        10.19 o
   3   6  10          9.39         12.56         5.65 o
   4   6  10       1332.35       1376.14        29.20 o
   5   6  10        510.56        491.16        16.41 o
   6   6  10        430.05        426.27        12.48 o
   7   6  10       1070.16        976.85        21.77 o
   8   6  10       1380.63       1396.52        30.34 o
   9   6  10        237.30        242.12         9.10 o
  10   6  10       1705.49       1693.18        34.16 o
  11   6  10        306.95        315.80        12.91 o
  12   6  10        235.87        267.58        10.35 o
  13   6  10         88.98        100.43         6.95 o
  14   6  10       1097.16       1104.05        37.24 o
  15   6  10       1364.13       1500.20        44.54 o
  16   6  10         33.73         30.71         6.06 o
  17   6  10          1.72          4.20         4.06 o
  18   6  10         72.03         52.11         5.54 o
  19   6  10         41.76         67.31         5.95 o
  20   6  10          4.52          7.70         5.02 o
  21   6  10         40.14         81.40         6.42 o
  22   6  10          0.01          5.88         4.16 o
  23   6  10          3.72          1.94         5.19 o
 -22   7  10         56.17         34.74         3.85 o
 -21   7  10        163.78        169.82         5.99 o
 -20   7  10         21.07         17.17         3.40 o
 -19   7  10          3.52          4.12         2.91 o
 -18   7  10        218.04        182.22         6.57 o
 -17   7  10        165.50        170.56         6.72 o
 -16   7  10         26.80         21.62         3.84 o
 -15   7  10         58.69         63.88         5.41 o
 -14   7  10         30.26         52.16         4.20 o
 -13   7  10         20.85         30.96         4.20 o
 -12   7  10        541.15        545.27        11.55 o
 -11   7  10        502.57        525.52        10.93 o
 -10   7  10       1964.22       1979.96        31.22 o
  -9   7  10        383.35        341.57         8.64 o
  -8   7  10        645.63        537.05        12.76 o
  -7   7  10         18.56         22.65         3.87 o
  -6   7  10          7.39          8.19         4.20 o
  -5   7  10        810.11        794.45        15.35 o
  -4   7  10        560.82        583.98        14.68 o
  -3   7  10        212.37        224.14         6.06 o
  -2   7  10        876.80        910.03        17.81 o
  -1   7  10       1599.05       1670.46        32.06 o
   0   7  10        113.78        118.37         9.38 o
   1   7  10        367.43        322.51        15.03 o
   2   7  10          4.53          5.70         4.27 o
   3   7  10         44.38         42.20         5.21 o
   4   7  10         68.50         85.67         6.02 o
   5   7  10        667.22        725.56        15.99 o
   6   7  10        432.67        420.63        11.73 o
   7   7  10         63.81         67.59         5.21 o
   8   7  10        194.90        194.36         8.11 o
   9   7  10        110.95        119.80         7.35 o
  10   7  10         14.10         12.34         5.19 o
  11   7  10        184.68        196.55        11.51 o
  12   7  10        369.29        325.74        15.11 o
  13   7  10        129.25        157.41         8.14 o
  14   7  10         11.72         25.31         5.70 o
  15   7  10        120.79        112.80         6.66 o
  16   7  10          0.17          3.28         4.91 o
  17   7  10          9.75          7.22         4.63 o
  18   7  10        528.11        592.91        16.49 o
  19   7  10         69.50         70.32         7.72 o
  20   7  10        201.22        189.93         9.07 o
  21   7  10         91.63         80.66         5.01 o
  22   7  10         30.59         23.59         4.67 o
 -21   8  10        149.37        134.14        13.22 o
 -20   8  10         91.43         88.69         5.67 o
 -19   8  10         35.65         25.52         3.40 o
 -18   8  10         69.69         64.13         4.22 o
 -17   8  10         85.01         72.99         4.24 o
 -16   8  10         15.80         23.44         3.38 o
 -15   8  10         95.81         79.57         4.93 o
 -14   8  10        118.48         95.99         5.15 o
 -13   8  10          4.90          6.00         3.89 o
 -12   8  10         15.09         18.50         4.06 o
 -11   8  10        706.88        708.73        13.90 o
 -10   8  10        208.01        224.36         7.38 o
  -9   8  10        110.10        116.35         5.94 o
  -8   8  10          4.45         12.18         4.18 o
  -7   8  10        861.09        894.41        17.11 o
  -6   8  10        471.73        515.88        12.79 o
  -5   8  10        748.67        761.80        15.72 o
  -4   8  10        242.63        220.89         8.10 o
  -3   8  10        629.70        699.92        13.71 o
  -2   8  10         56.43         44.83         5.61 o
  -1   8  10       1987.29       2091.83        41.06 o
   0   8  10        140.50        136.44         8.40 o
   1   8  10         19.04         36.78         4.94 o
   2   8  10        190.86        163.30         8.35 o
   3   8  10          0.10         10.80         4.70 o
   4   8  10         49.71         67.85         5.89 o
   5   8  10       1013.41        934.19        20.52 o
   6   8  10         76.51         81.58         6.41 o
   7   8  10        445.69        413.74        11.64 o
   8   8  10       1255.62       1228.36        29.37 o
   9   8  10         13.10         20.50         4.81 o
  10   8  10       1215.62       1226.82        28.58 o
  11   8  10        799.11        819.86        24.29 o
  12   8  10        560.62        543.54        15.27 o
  13   8  10       1204.94       1167.95        25.38 o
  14   8  10         59.94         56.78         7.01 o
  15   8  10        205.78        215.81        10.72 o
  16   8  10         42.53         36.15         6.00 o
  17   8  10         12.90         18.28         4.12 o
  18   8  10         30.09         37.09         4.60 o
  19   8  10         82.18        122.60         5.00 o
  20   8  10          1.37          1.46         2.57 o
  21   8  10         62.51         65.48         4.16 o
 -19   9  10         18.19         20.14         2.99 o
 -18   9  10         47.23         60.45         4.88 o
 -17   9  10        251.17        296.89        11.91 o
 -16   9  10         62.68         57.00         3.86 o
 -15   9  10         36.17         37.83         3.77 o
 -14   9  10          0.29          7.92         3.71 o
 -13   9  10         42.14         30.27         3.61 o
 -12   9  10          6.20         14.51         3.82 o
 -11   9  10          6.64          9.52         3.72 o
 -10   9  10         52.09         66.04         4.46 o
  -9   9  10        319.27        314.63         8.38 o
  -8   9  10        344.81        370.58         9.28 o
  -7   9  10        113.60        136.96         7.52 o
  -6   9  10        442.53        459.64        12.53 o
  -5   9  10          0.83          5.08         4.05 o
  -4   9  10        366.29        411.71        12.17 o
  -3   9  10       1252.11       1230.68        24.61 o
  -2   9  10        818.27        780.65        19.19 o
  -1   9  10        208.69        210.41         8.20 o
   0   9  10        737.25        797.39        20.04 o
   1   9  10       1566.28       1604.62        38.46 o
   2   9  10        155.78        183.11         8.61 o
   3   9  10         17.26         21.12         5.01 o
   4   9  10         15.91         12.99         4.57 o
   5   9  10        562.13        485.15        13.68 o
   6   9  10        940.26        986.88        25.72 o
   7   9  10        150.90        182.10        13.42 o
   8   9  10        296.24        282.74         9.66 o
   9   9  10        930.67        944.11        21.53 o
  10   9  10         36.66         25.86         4.95 o
  11   9  10        437.96        393.68        14.85 o
  12   9  10          1.03         10.77         5.64 o
  13   9  10         15.66          8.49         5.72 o
  14   9  10         62.93         73.50         7.63 o
  15   9  10          1.64          1.87         4.48 o
  16   9  10         12.32         23.13         4.45 o
  17   9  10        308.80        307.27        12.38 o
  18   9  10         43.23         53.42         4.42 o
  19   9  10         13.13         12.95         2.50 o
 -18  10  10          0.51          4.59         2.86 o
 -17  10  10         80.63         78.46         6.10 o
 -16  10  10         42.60         47.10         5.28 o
 -15  10  10         59.85         49.93         4.01 o
 -14  10  10        225.17        235.63         8.35 o
 -13  10  10          8.71          6.63         3.57 o
 -12  10  10         21.47         27.80         3.63 o
 -11  10  10          5.35          8.28         4.56 o
 -10  10  10         22.51         13.64         4.19 o
  -9  10  10        117.08        149.12         6.48 o
  -8  10  10          0.95         12.94         4.46 o
  -7  10  10        133.65        145.34         7.49 o
  -6  10  10         40.01         35.52         4.99 o
  -5  10  10        148.11        114.18         6.85 o
  -4  10  10        474.67        495.25        13.62 o
  -3  10  10        218.35        253.56         8.43 o
  -2  10  10        467.55        495.70        13.16 o
  -1  10  10          3.26         11.72         5.66 o
   0  10  10        251.35        208.84         9.40 o
   1  10  10        669.75        638.14        19.85 o
   2  10  10         47.33         32.03         5.24 o
   3  10  10         66.47         81.08         6.17 o
   4  10  10          0.03          6.58         5.12 o
   5  10  10         63.05         82.42         6.46 o
   6  10  10        411.14        477.39        12.93 o
   7  10  10         38.79         50.76         5.62 o
   8  10  10        158.12        132.26         6.59 o
   9  10  10         12.13         11.48         4.03 o
  10  10  10        682.38        745.14        17.27 o
  11  10  10        118.26        105.82         6.14 o
  12  10  10         54.37         64.50         7.58 o
  13  10  10        146.01        137.69         7.66 o
  14  10  10         21.19         15.65         4.41 o
  15  10  10          2.09          1.57         3.70 o
  16  10  10         61.11         45.29         4.90 o
  17  10  10        649.17        636.53        12.52 o
  18  10  10          7.20         11.01         2.99 o
 -16  11  10          6.16          6.04         3.82 o
 -15  11  10         12.82         13.54         3.31 o
 -14  11  10         25.78         25.73         4.28 o
 -13  11  10        134.32        136.98        11.31 o
 -12  11  10         63.25         81.61         5.75 o
 -11  11  10          6.48          7.52         3.60 o
 -10  11  10         47.51         45.80         4.70 o
  -9  11  10        229.67        240.49        13.31 o
[truncated: 186,754 more chars]
