# Supplementary material for: London Dispersion versus Intramolecular Hydrogen Bond in Bis‐Pyridines: How Accurate Is DFT for Competing Noncovalent Interactions in the Condensed Phase?
Source: Chemistry. 2025 Oct 23;31(66):e02745. doi: 10.1002/chem.202502745 (PMC12648470; doi:10.1002/chem.202502745)
Supplement: Supplementary file 1 — Supporting Information [file CHEM-31-e02745-s002.zip › Crystal_structures/5b/c231122_1_1.res]

TITL c231122_1_1_a.res in P2(1)/c
    c231122_1_1.res
    created by SHELXL-2018/3 at 10:15:34 on 25-Nov-2022
REM Old TITL c231122_1_1 in P2(1)/c
REM SHELXT solution in P2(1)/c
REM R1 0.266, Rweak 0.026, Alpha 0.045, Orientation as input
REM Formula found by SHELXT: C42 B4 N3 F26
CELL 1.54184 22.5581 13.0643 16.5185 90 90.29 90
ZERR 4 0.0002 0.0001 0.0001 0 0.001 0
LATT 1
SYMM -X,0.5+Y,0.5-Z
SFAC C H B F N
UNIT 172 92 4 96 8
DFIX 0.93 0.01 N1B H1B
SADI F10 F11 F11 F12 F12 F10 F10A F11A F11A F12A F12A F10A
RIGU C14 F10 F11 F12 C15 F12A F11A F10A
SADI F16 F17 F17 F18 F18 F16 F16A F17A F17A F18A F18A F16A
SADI F12A C15 F11 C15 F10 C15 F11A C15 F12 C15 F10A C15
RIGU C22 F16 F17 F18 C23 F18A F17A F16A
RIGU C30 F22 F23 F24 C31 F23A F22A F24A
SADI F22 F23 F23 F24 F24 F22 F22A F23A F23A F24A F24A F22A
SADI F17 C23 F16A C23 F17A C23 F18 C23 F16 C23 F18A C23
SADI F4 F5 F5 F6 F6 F4 F4A F5A F5A F6A F6A F4A
SADI F19 F20 F20 F21 F21 F19 F19A F20A F20A F21A F21A F19A
SADI F23A C31 F23 C31 F22 C31 F22A C31 F24 C31 F24A C31
RIGU C6 F4 F5 F6 C7 F4A F5A F6A
SADI F4 C7 F5A C7 F4A C7 F5 C7 F6A C7 F6 C7
RIGU F19 F20 F21 C28 F21A F20A F19A C27
SADI F21A C28 F20 C28 F19 C28 F20A C28 F21 C28 F19A C28
SIMU F16 F17 F18 C23 F18A F17A F16A F22 F23 F24 C31 F23A F22A F24A F19 F20 =
 F21 C28 F21A F20A F19A F10 F11 F12 C15 F12A F11A F10A F4 F5 F6 C7 F4A F5A =
 F6A F13 F14 F15 C20 F1 F2 F3 C4 F7 F8 F9 C12

L.S. 8
PLAN  20
SIZE 0.187 0.223 0.304
TEMP -173.15(10)
CONF
BOND $H
list 4
MORE -1
ABIN
fmap 2
acta
REM <olex2.extras>
REM <HklSrc "%.\\c231122_1_1.hkl">
REM </olex2.extras>

WGHT    0.051600    3.428900
FVAR       0.27775   0.58058
F1    4    0.576788    0.606170    0.306859    11.00000    0.05622    0.07074 =
         0.09916    0.00430   -0.03486   -0.02326
F2    4    0.575148    0.763348    0.272133    11.00000    0.05783    0.06409 =
         0.08611   -0.01143   -0.03951    0.02676
F3    4    0.637071    0.661042    0.218302    11.00000    0.05610    0.10423 =
         0.04961   -0.02031   -0.02347    0.01830
PART 1
F4    4    0.634152    0.935654    0.527376    21.00000    0.04777    0.08426 =
         0.10866   -0.05825   -0.01565    0.03406
F5    4    0.716570    0.988030    0.475822    21.00000    0.15963    0.02368 =
         0.07768    0.00509    0.01383   -0.00364
F6    4    0.716472    0.898964    0.582439    21.00000    0.05777    0.03725 =
         0.04874   -0.01633   -0.01082    0.00912
PART 0
F7    4    0.848570    0.670870    0.124597    11.00000    0.04453    0.04845 =
         0.02479    0.00040   -0.00573    0.01006
F8    4    0.937562    0.729191    0.121789    11.00000    0.06539    0.04014 =
         0.02821    0.00043    0.01657   -0.01531
F9    4    0.921332    0.569694    0.145740    11.00000    0.05508    0.02664 =
         0.03232   -0.00322    0.00374    0.01192
PART 1
F10   4    0.926710    0.929875    0.447708    21.00000    0.06483    0.03161 =
         0.09005   -0.02818   -0.01458   -0.00018
F11   4    0.996853    0.916340    0.359938    21.00000    0.13682    0.07114 =
         0.03816    0.00555    0.00111   -0.07713
F12   4    0.996918    0.825707    0.467004    21.00000    0.03801    0.05262 =
         0.04286   -0.00643   -0.01232   -0.00767
PART 0
F13   4    1.008169    0.566090    0.612484    11.00000    0.02655    0.04664 =
         0.14190    0.01555   -0.00886   -0.00209
F14   4    0.983294    0.471867    0.710995    11.00000    0.05870    0.15387 =
         0.03082    0.00699   -0.01022    0.05170
F15   4    0.983942    0.413503    0.590948    11.00000    0.04305    0.04799 =
         0.07322   -0.02489   -0.01538    0.02097
PART 1
F16   4    0.724012    0.634216    0.730097    21.00000    0.08068    0.13337 =
         0.04599    0.02785    0.03315    0.07101
F17   4    0.793540    0.600784    0.812269    21.00000    0.06222    0.12875 =
         0.03789   -0.04771    0.02185   -0.04762
F18   4    0.743756    0.481759    0.759441    21.00000    0.06860    0.04216 =
         0.07562    0.01301    0.03813   -0.00695
F19   4    0.905959    0.294935    0.259705    21.00000    0.06201    0.03714 =
         0.04898   -0.00220    0.02644    0.00906
F20   4    0.921577    0.218796    0.371447    21.00000    0.05359    0.06474 =
         0.03293   -0.00777   -0.00596    0.03113
F21   4    0.861350    0.156617    0.284327    21.00000    0.05490    0.03623 =
         0.06741   -0.03230   -0.00342    0.00456
F22   4    0.665352    0.259799    0.510991    21.00000    0.05889    0.12747 =
         0.03776    0.00573    0.00606   -0.05419
F23   4    0.667744    0.168124    0.405722    21.00000    0.04905    0.02180 =
         0.10957    0.00255    0.00744   -0.01085
F24   4    0.628771    0.314812    0.400724    21.00000    0.02696    0.05150 =
         0.06425    0.01491   -0.00636   -0.00715
PART 0
C1    1    0.745429    0.656325    0.425723    11.00000    0.02312    0.02082 =
         0.02530    0.00224    0.00210   -0.00157
C2    1    0.702330    0.640053    0.366045    11.00000    0.02551    0.02382 =
         0.03098    0.00072   -0.00061   -0.00008
AFIX  43
H2    2    0.704773    0.580357    0.333391    11.00000   -1.20000
AFIX   0
C3    1    0.655890    0.708456    0.352830    11.00000    0.02406    0.03120 =
         0.03895    0.00270   -0.00264    0.00072
C4    1    0.611872    0.685785    0.287877    11.00000    0.03336    0.04453 =
         0.05503   -0.00273   -0.01407    0.00803
C5    1    0.650136    0.796268    0.399382    11.00000    0.02737    0.02844 =
         0.04529    0.00260    0.00012    0.00623
AFIX  43
H5    2    0.618238    0.842569    0.390848    11.00000   -1.20000
AFIX   0
C6    1    0.692387    0.814063    0.458574    11.00000    0.03089    0.02347 =
         0.03817   -0.00076    0.00299    0.00333
C7    1    0.689441    0.909638    0.508130    11.00000    0.04897    0.03131 =
         0.05182   -0.00886   -0.00325    0.01206
C8    1    0.739241    0.746343    0.471325    11.00000    0.02722    0.02289 =
         0.02991   -0.00013    0.00051    0.00020
AFIX  43
H8    2    0.767810    0.761523    0.512036    11.00000   -1.20000
AFIX   0
C9    1    0.853904    0.644406    0.380343    11.00000    0.02173    0.01908 =
         0.02419    0.00138   -0.00190    0.00149
C10   1    0.859280    0.629598    0.296850    11.00000    0.02461    0.01945 =
         0.02505    0.00009   -0.00177    0.00024
AFIX  43
H10   2    0.835387    0.579065    0.271276    11.00000   -1.20000
AFIX   0
C11   1    0.898506    0.686460    0.249849    11.00000    0.02605    0.02003 =
         0.02370    0.00242    0.00079    0.00347
C12   1    0.902239    0.664707    0.161259    11.00000    0.03422    0.02139 =
         0.02915    0.00190    0.00368    0.00151
C13   1    0.933913    0.761449    0.284542    11.00000    0.02469    0.02259 =
         0.02870    0.00645    0.00076   -0.00039
AFIX  43
H13   2    0.961324    0.799256    0.252916    11.00000   -1.20000
AFIX   0
C14   1    0.928107    0.779532    0.366613    11.00000    0.02690    0.01961 =
         0.02902    0.00252   -0.00389   -0.00226
C15   1    0.963359    0.862773    0.406549    11.00000    0.04098    0.03038 =
         0.03665    0.00168   -0.00483   -0.01271
C16   1    0.889231    0.722235    0.413475    11.00000    0.02701    0.02030 =
         0.02275    0.00128   -0.00194    0.00028
AFIX  43
H16   2    0.886544    0.736325    0.469759    11.00000   -1.20000
AFIX   0
C17   1    0.827598    0.573334    0.528849    11.00000    0.02636    0.01549 =
         0.02280   -0.00085    0.00111   -0.00178
C18   1    0.886287    0.544754    0.545213    11.00000    0.02615    0.01789 =
         0.02150    0.00025    0.00135   -0.00005
AFIX  43
H18   2    0.912987    0.537350    0.501310    11.00000   -1.20000
AFIX   0
C19   1    0.906938    0.526769    0.623691    11.00000    0.03001    0.01950 =
         0.02361    0.00015   -0.00259   -0.00009
C20   1    0.970096    0.494205    0.635349    11.00000    0.03408    0.03163 =
         0.02644   -0.00187   -0.00578    0.00472
C21   1    0.869634    0.537734    0.689637    11.00000    0.03575    0.01888 =
         0.02123    0.00047   -0.00203   -0.00175
AFIX  43
H21   2    0.883745    0.526899    0.743239    11.00000   -1.20000
AFIX   0
C22   1    0.811186    0.564956    0.675017    11.00000    0.03479    0.01800 =
         0.02389   -0.00196    0.00452   -0.00164
C23   1    0.768974    0.573123    0.744351    11.00000    0.03995    0.03575 =
         0.02690   -0.00194    0.00664   -0.00034
C24   1    0.790387    0.581682    0.596291    11.00000    0.02602    0.01839 =
         0.02518   -0.00026    0.00232   -0.00009
AFIX  43
H24   2    0.749912    0.599197    0.588229    11.00000   -1.20000
AFIX   0
C25   1    0.793201    0.466088    0.406827    11.00000    0.02402    0.02228 =
         0.02019    0.00113   -0.00245   -0.00040
C26   1    0.837476    0.405316    0.371675    11.00000    0.02449    0.02345 =
         0.02324   -0.00169   -0.00278    0.00016
AFIX  43
H26   2    0.874274    0.435964    0.357973    11.00000   -1.20000
AFIX   0
C27   1    0.829096    0.301127    0.356213    11.00000    0.03129    0.02455 =
         0.02592   -0.00423   -0.00559    0.00335
C28   1    0.879308    0.241208    0.320589    11.00000    0.03903    0.02964 =
         0.03895   -0.01262   -0.00379    0.00534
C29   1    0.775973    0.252934    0.374818    11.00000    0.03723    0.02023 =
         0.03025   -0.00169   -0.00831   -0.00151
AFIX  43
H29   2    0.770172    0.182220    0.363963    11.00000   -1.20000
AFIX   0
C30   1    0.731793    0.311470    0.409707    11.00000    0.03093    0.02479 =
         0.02841    0.00363   -0.00545   -0.00526
C31   1    0.674054    0.263137    0.433052    11.00000    0.03569    0.03034 =
         0.04122    0.00422   -0.00341   -0.00950
C32   1    0.740230    0.415087    0.425840    11.00000    0.02626    0.02291 =
         0.02547    0.00174   -0.00003   -0.00040
AFIX  43
H32   2    0.709102    0.452580    0.450550    11.00000   -1.20000
AFIX   0
B1    3    0.804550    0.584705    0.435250    11.00000    0.02208    0.01971 =
         0.02269   -0.00057    0.00019   -0.00067

N1B   5    0.218744    0.746202    0.364617    11.00000    0.03506    0.02439 =
         0.03529    0.00119   -0.00064   -0.00150
H1B   2    0.252634    0.710311    0.343437    11.00000   -1.20000
N2B   5    0.323749    0.730445    0.297796    11.00000    0.03721    0.04582 =
         0.04327   -0.00229    0.00135   -0.00245
C1B   1    0.175855    0.698637    0.406722    11.00000    0.03862    0.02555 =
         0.03461    0.00418   -0.00265   -0.00410
AFIX  43
H1BA  2    0.175128    0.626014    0.409472    11.00000   -1.20000
AFIX   0
C2B   1    0.133422    0.754392    0.445464    11.00000    0.03573    0.03369 =
         0.03226    0.00119   -0.00256   -0.00534
AFIX  43
H2B   2    0.102427    0.721319    0.474091    11.00000   -1.20000
AFIX   0
C3B   1    0.136500    0.860685    0.442166    11.00000    0.03363    0.03419 =
         0.04359   -0.00560   -0.00498    0.00059
AFIX  43
H3B   2    0.107741    0.901086    0.469245    11.00000   -1.20000
AFIX   0
C4B   1    0.181521    0.907268    0.399377    11.00000    0.03702    0.02347 =
         0.04772    0.00116   -0.00797   -0.00137
AFIX  43
H4B   2    0.183892    0.979823    0.397340    11.00000   -1.20000
AFIX   0
C5B   1    0.223018    0.848600    0.359624    11.00000    0.03442    0.02510 =
         0.03450    0.00367   -0.00862   -0.00441
C6B   1    0.271850    0.892263    0.307367    11.00000    0.04577    0.03300 =
         0.03333    0.00449   -0.00621   -0.00896
AFIX  23
H6BA  2    0.256558    0.898417    0.251296    11.00000   -1.20000
H6BB  2    0.280913    0.962254    0.326784    11.00000   -1.20000
AFIX   0
C7B   1    0.328580    0.832663    0.305147    11.00000    0.03729    0.04686 =
         0.03146    0.00574   -0.00226   -0.00828
C8B   1    0.382772    0.881495    0.308336    11.00000    0.04387    0.05945 =
         0.07007    0.00509   -0.00227   -0.01510
AFIX  43
H8B   2    0.385217    0.953693    0.314347    11.00000   -1.20000
AFIX   0
C9B   1    0.433364    0.822465    0.302544    11.00000    0.03728    0.08115 =
         0.10919   -0.00230   -0.00032   -0.01243
AFIX  43
H9B   2    0.471336    0.853859    0.304299    11.00000   -1.20000
AFIX   0
C10B  1    0.428546    0.718048    0.294225    11.00000    0.03650    0.08159 =
         0.07996   -0.00851   -0.00086    0.00406
AFIX  43
H10B  2    0.462999    0.676693    0.289547    11.00000   -1.20000
AFIX   0
C11B  1    0.373279    0.674626    0.292793    11.00000    0.04198    0.05685 =
         0.05380   -0.00638    0.00171    0.00367
AFIX  43
H11B  2    0.370028    0.602368    0.288083    11.00000   -1.20000
AFIX   0

PART 2
F21A  4    0.866127    0.139941    0.318053   -21.00000    0.06476    0.03550 =
         0.24162   -0.05602    0.04330   -0.00431
F20A  4    0.926151    0.241884    0.369651   -21.00000    0.03593    0.06186 =
         0.06897   -0.02582   -0.01434    0.02089
F19A  4    0.895666    0.269313    0.251742   -21.00000    0.10793    0.16636 =
         0.02545    0.00619    0.01185    0.09343
F4A   4    0.696433    0.892691    0.583896   -21.00000    0.18791    0.05212 =
         0.03930   -0.01207    0.01178    0.04156
F5A   4    0.638262    0.961786    0.496285   -21.00000    0.06666    0.03938 =
         0.11614   -0.02871   -0.00920    0.02711
F6A   4    0.729919    0.977927    0.483560   -21.00000    0.06453    0.03418 =
         0.07905   -0.02477   -0.01280   -0.01030
F23A  4    0.662646    0.177580    0.393998   -21.00000    0.08368    0.07284 =
         0.03944   -0.01699    0.00540   -0.05429
F22A  4    0.674412    0.239157    0.511168   -21.00000    0.06348    0.15894 =
         0.03477    0.01671   -0.00081   -0.05592
F24A  4    0.626880    0.322218    0.423269   -21.00000    0.03331    0.04326 =
         0.23697    0.03880    0.02480   -0.00318
F18A  4    0.733641    0.495817    0.750139   -21.00000    0.07274    0.12335 =
         0.05132   -0.03898    0.03504   -0.06618
F17A  4    0.796397    0.578600    0.815259   -21.00000    0.06677    0.12510 =
         0.02033    0.00905    0.00712    0.01717
F16A  4    0.736025    0.654573    0.739974   -21.00000    0.15382    0.07477 =
         0.06979    0.01862    0.06891    0.07115
F12A  4    1.010288    0.888228    0.357159   -21.00000    0.04833    0.05152 =
         0.03756    0.00534   -0.00179   -0.03542
F11A  4    0.933425    0.947847    0.411432   -21.00000    0.06581    0.02969 =
         0.10782   -0.02409   -0.02023   -0.00210
F10A  4    0.987793    0.838206    0.475604   -21.00000    0.07228    0.05706 =
         0.02029    0.00407   -0.00441   -0.03912
HKLF 4


REM  c231122_1_1_a.res in P2(1)/c
REM wR2 = 0.1250, GooF = S = 1.040, Restrained GooF = 1.045 for all data
REM R1 = 0.0479 for 9330 Fo > 4sig(Fo) and 0.0528 for all 10464 data
REM 770 parameters refined using 844 restraints

END  
     
WGHT      0.0516      3.4384 

REM Highest difference peak  0.395,  deepest hole -0.307,  1-sigma level  0.048
Q1    1   0.3975  0.8625  0.2665  11.00000  0.05    0.39
Q2    1   0.7783  0.4985  0.8002  11.00000  0.05    0.39
Q3    1   0.4292  0.7820  0.2598  11.00000  0.05    0.36
Q4    1   0.2733  0.6974  0.3392  11.00000  0.05    0.34
Q5    1   0.6119  0.5916  0.2549  11.00000  0.05    0.32
Q6    1   0.7726  0.6751  0.7812  11.00000  0.05    0.31
Q7    1   0.2173  0.8750  0.4018  11.00000  0.05    0.29
Q8    1   0.7737  0.6212  0.4288  11.00000  0.05    0.29
Q9    1   0.9700  0.4195  0.6877  11.00000  0.05    0.27
Q10   1   0.8955  0.5287  0.5886  11.00000  0.05    0.27
Q11   1   0.7079  0.5570  0.7213  11.00000  0.05    0.26
Q12   1   0.9653  0.3934  0.6348  11.00000  0.05    0.25
Q13   1   0.6369  0.3259  0.4965  11.00000  0.05    0.25
Q14   1   0.8288  0.6159  0.4056  11.00000  0.05    0.25
Q15   1   0.9330  0.5048  0.6285  11.00000  0.05    0.24
Q16   1   0.8905  0.1542  0.3705  11.00000  0.05    0.24
Q17   1   0.8506  0.2764  0.3359  11.00000  0.05    0.24
Q18   1   0.6792  0.1767  0.4740  11.00000  0.05    0.24
Q19   1   0.5570  0.6976  0.3061  11.00000  0.05    0.23
Q20   1   1.0038  0.5258  0.5836  11.00000  0.05    0.22

  REM The information below was added by Olex2.
  REM
  REM R1 = 0.0479 for 9330 Fo > 4sig(Fo) and 0.0528 for all 74418 data
  REM 770 parameters refined using n/a restraints
  REM Highest difference peak 0.39, deepest hole -0.31
  REM Mean Shift 0, Max Shift 0.001.

  REM +++ Tabular Listing of Refinement Information +++
  REM R1_all = 0.0528
  REM R1_gt = 0.0479
  REM wR_ref = 0.1250
  REM GOOF = 1.040
  REM Shift_max = 0.001
  REM Shift_mean = 0
  REM Reflections_all = 74418
  REM Reflections_gt = 9330
  REM Parameters = 770
  REM Hole = -0.31
  REM Peak = 0.39
  REM Flack = n/a

  
