# Supplementary material for: London Dispersion versus Intramolecular Hydrogen Bond in Bis‐Pyridines: How Accurate Is DFT for Competing Noncovalent Interactions in the Condensed Phase?
Source: Chemistry. 2025 Oct 23;31(66):e02745. doi: 10.1002/chem.202502745 (PMC12648470; doi:10.1002/chem.202502745)
Supplement: Supplementary file 1 — Supporting Information [file CHEM-31-e02745-s002.zip › Crystal_structures/7b/7b_crystal_structure.xyz]

131
c040620_1_2
F      -1.384392    2.553578    6.856372
F       0.508442    2.186289    7.767742
F       0.353484    3.646816    6.211941
F      -1.505600    8.275905    7.539503
F       0.467754    8.384433    8.399960
F      -1.240338    8.753055    9.599047
F      -3.014157    9.677795   13.231205
F      -3.237346    9.366068   15.311527
F      -4.481082    8.268652   14.067394
F      -7.230184    2.174216    9.935300
F      -5.312207    1.542583    9.208392
F      -6.001799    3.535348    8.816468
F      -2.372869    0.126424   15.207004
F      -1.554527   -1.266466   13.793476
F      -0.444631   -0.736395   15.556579
F       3.518491    1.144920   13.443742
F       3.070370    1.315331   11.357551
F       3.347268    3.075991   12.529517
C      -1.250462    4.741285   10.608914
C      -0.922559    3.816753    9.606343
H      -0.942667    2.889443    9.811759
C      -0.567525    4.214999    8.316531
C      -0.510484    5.556357    7.971079
H      -0.256029    5.827509    7.096871
C      -0.837428    6.490278    8.944625
C      -1.202389    6.092495   10.228569
H      -1.426307    6.757670   10.868780
C      -0.274366    3.164865    7.290486
C      -0.763790    7.949988    8.599173
C      -1.460225    5.515263   13.145715
C      -0.305113    5.668297   13.919253
H       0.354328    4.984653   13.904978
C      -0.094419    6.798739   14.712301
C      -1.029871    7.812992   14.786371
H      -0.884940    8.575033   15.334843
C      -2.184012    7.682184   14.036148
C      -2.392854    6.564568   13.233901
H      -3.194630    6.508202   12.727398
C      -3.236927    8.741171   14.138452
C      -3.302303    3.864946   12.116022
C      -4.051168    3.878887   13.309558
H      -3.630461    4.162078   14.112931
C      -5.386173    3.491168   13.349528
C      -6.043119    3.070253   12.197071
H      -6.957074    2.812015   12.219927
C      -5.321318    3.040230   11.017334
C      -3.979114    3.430479   10.974033
H      -3.515199    3.399209   10.145616
C      -6.158213    3.531437   14.634423
C      -5.965941    2.579196    9.749568
C      -0.826649    2.968989   12.593436
C      -1.370899    1.915025   13.343818
H      -2.306283    1.904062   13.509422
C      -0.585118    0.885945   13.852954
C       0.787107    0.849039   13.632963
H       1.324025    0.150851   13.989010
C       1.344859    1.869900   12.873541
C       0.555093    2.895266   12.354888
H       0.965463    3.566486   11.822229
C      -1.233242   -0.237313   14.605398
C       2.810695    1.847334   12.564728
B      -1.709116    4.264622   12.113643
F       2.166675    5.736935   15.085350
F       1.207446    6.803089   16.680962
F       1.981429    7.851625   15.080592
C       1.320477    6.728055   15.342298
F      -7.092835    4.496733   14.625383
F      -5.432795    3.735101   15.697583
F      -6.864676    2.408537   14.834747
N      -0.784687   -1.224901    3.541750
H      -1.382236   -1.887698    3.313353
N      -3.509217   -1.453205    4.998896
C       0.946514   -2.995457    3.460701
C       1.583813   -3.550311    4.734018
H       0.932953   -3.516149    5.466270
H       2.367810   -3.011700    4.968475
H       1.857864   -4.479088    4.584021
C      -0.211809   -3.895161    3.047840
H       0.124365   -4.797384    2.865075
H      -0.634188   -3.534221    2.240486
H      -0.870714   -3.932608    3.772289
C       1.970809   -2.969200    2.321885
H       2.741179   -2.425885    2.588047
H       1.558463   -2.581831    1.521319
H       2.266055   -3.882996    2.127413
C       0.508416   -1.567526    3.733985
C       1.364725   -0.560236    4.153507
H       2.281833   -0.754695    4.307295
C       0.892540    0.727478    4.349549
H       1.481505    1.407453    4.654729
C      -0.441371    1.025230    4.100690
H      -0.765158    1.911043    4.214730
C      -1.288757    0.022058    3.686719
C      -2.750211    0.206357    3.411373
H      -3.010189   -0.352941    2.636978
H      -2.921874    1.152433    3.175886
C      -3.597440   -0.173289    4.610620
C      -4.425023    0.758313    5.216825
H      -4.449392    1.660898    4.921447
C      -5.216800    0.325432    6.270627
H      -5.802667    0.930142    6.710594
C      -5.145040   -0.986348    6.671433
H      -5.685565   -1.295091    7.388998
C      -4.272462   -1.868387    6.019231
C      -4.228344   -3.350279    6.391329
C      -2.991630   -4.033060    5.805584
H      -3.021746   -3.980177    4.827550
H      -2.976064   -4.973225    6.081675
H      -2.184647   -3.583214    6.132446
C      -4.226772   -3.528322    7.918104
H      -3.463197   -3.048907    8.302177
H      -4.157190   -4.481311    8.135859
H      -5.059021   -3.168288    8.289853
C      -5.478205   -4.010035    5.785758
H      -6.281604   -3.578959    6.144865
H      -5.488291   -4.962749    6.015123
H      -5.461132   -3.908900    4.811070
F       2.229831    6.983351   14.686447
F       1.229811    8.060150   16.225277
F       1.357737    5.937388   16.344075
F      -5.348774    3.348171   15.688066
F      -6.659284    4.723513   14.829989
F      -7.077636    2.681373   14.725307
C       1.170159    6.940340   15.491866
F      -1.509580    8.690740    9.256451
F      -0.929581    8.100242    7.257971
F       0.535167    8.344109    8.685457
F      -3.164340    9.488850   12.690347
F      -3.036429    9.743684   14.788750
C      -3.141241    8.860234   13.845024
F      -4.354150    8.443961   13.657865
