# Supplementary material for: London Dispersion versus Intramolecular Hydrogen Bond in Bis‐Pyridines: How Accurate Is DFT for Competing Noncovalent Interactions in the Condensed Phase?
Source: Chemistry. 2025 Oct 23;31(66):e02745. doi: 10.1002/chem.202502745 (PMC12648470; doi:10.1002/chem.202502745)
Supplement: Supplementary file 1 — Supporting Information [file CHEM-31-e02745-s002.zip › Crystal_structures/7b/c040620_1_2.cif]

data_c040620_1_2
_audit_creation_date               2020-06-23
_audit_creation_method
;
Olex2 1.3
(compiled 2020.02.04 svn.rd84adfe8 for OlexSys, GUI svn.r6032)
;
_shelx_SHELXL_version_number       '2018/3'
loop_
  _audit_author_name
  _audit_author_email
  _audit_author_address
 'Savoy, A.' asavoy@org.chem.ethz.ch LOC-Chen

_audit_contact_author_address      ?
_audit_contact_author_email        ?
_audit_contact_author_name         ''
_audit_contact_author_phone        ?
_publ_contact_author_id_orcid      ?
_publ_section_acknowledgements
;
X-Ray services provided by SMoCC - The Small Molecule Crystallography
Center of ETH Zurich. 
;
_publ_section_references
;
Dolomanov, O.V., Bourhis, L.J., Gildea, R.J, Howard, J.A.K. & Puschmann, H.
 (2009), J. Appl. Cryst. 42, 339-341.

Sheldrick, G.M. (2015). Acta Cryst. A71, 3-8.

Sheldrick, G.M. (2015). Acta Cryst. C71, 3-8.
;
_chemical_name_common              ?
_chemical_name_systematic          ?
_chemical_formula_moiety           'C32 H12 B F24, C19 H27 N2'
_chemical_formula_sum              'C51 H39 B F24 N2'
_chemical_formula_weight           1146.65
_chemical_melting_point            ?
loop_
  _atom_type_symbol
  _atom_type_description
  _atom_type_scat_dispersion_real
  _atom_type_scat_dispersion_imag
  _atom_type_scat_source
 'C' 'C' 0.0033 0.0016 'International Tables Vol C Tables 4.2.6.8 and 6.1.1.4'
 'H' 'H' 0.0000 0.0000 'International Tables Vol C Tables 4.2.6.8 and 6.1.1.4'
 'B' 'B' 0.0013 0.0007 'International Tables Vol C Tables 4.2.6.8 and 6.1.1.4'
 'F' 'F' 0.0171 0.0103 'International Tables Vol C Tables 4.2.6.8 and 6.1.1.4'
 'N' 'N' 0.0061 0.0033 'International Tables Vol C Tables 4.2.6.8 and 6.1.1.4'

_shelx_space_group_comment
;
The symmetry employed for this shelxl refinement is uniquely defined
by the following loop, which should always be used as a source of
symmetry information in preference to the above space-group names.
They are only intended as comments.
;
_space_group_crystal_system        'triclinic'
_space_group_IT_number             2
_space_group_name_H-M_alt          'P -1'
_space_group_name_Hall             '-P 1'
loop_
  _space_group_symop_operation_xyz
 'x, y, z'
 '-x, -y, -z'

_cell_length_a                     12.9518(7)
_cell_length_b                     13.0314(7)
_cell_length_c                     17.2798(10)
_cell_angle_alpha                  97.8190(10)
_cell_angle_beta                   107.3230(10)
_cell_angle_gamma                  111.3320(10)
_cell_volume                       2493.6(2)
_cell_formula_units_Z              2
_cell_measurement_reflns_used      9958
_cell_measurement_temperature      100.0(1)
_cell_measurement_theta_max        30.53
_cell_measurement_theta_min        2.41
_shelx_estimated_absorpt_T_max     0.975
_shelx_estimated_absorpt_T_min     0.959
_exptl_absorpt_coefficient_mu      0.152
_exptl_absorpt_correction_T_max    0.7461
_exptl_absorpt_correction_T_min    0.7165
_exptl_absorpt_correction_type     multi-scan
_exptl_absorpt_process_details
;
SADABS-2014/5 (Bruker,2014/5) was used for absorption correction.
wR2(int) was 0.0417 before and 0.0378 after correction.
The Ratio of minimum to maximum transmission is 0.9603.
The \l/2 correction factor is 0.00150.
;
_exptl_absorpt_special_details     ?
_exptl_crystal_colour              'clear colourless'
_exptl_crystal_colour_lustre       clear
_exptl_crystal_colour_primary      colourless
_exptl_crystal_density_diffrn      1.527
_exptl_crystal_density_meas        ?
_exptl_crystal_density_method      ?
_exptl_crystal_description         block
_exptl_crystal_F_000               1160
_exptl_crystal_size_max            0.28
_exptl_crystal_size_mid            0.2
_exptl_crystal_size_min            0.17
_exptl_transmission_factor_max     ?
_exptl_transmission_factor_min     ?
_diffrn_reflns_av_R_equivalents    0.0264
_diffrn_reflns_av_unetI/netI       0.0239
_diffrn_reflns_Laue_measured_fraction_full  1.000
_diffrn_reflns_Laue_measured_fraction_max  0.998
_diffrn_reflns_limit_h_max         18
_diffrn_reflns_limit_h_min         -18
_diffrn_reflns_limit_k_max         18
_diffrn_reflns_limit_k_min         -18
_diffrn_reflns_limit_l_max         24
_diffrn_reflns_limit_l_min         -24
_diffrn_reflns_number              59674
_diffrn_reflns_point_group_measured_fraction_full  1.000
_diffrn_reflns_point_group_measured_fraction_max  0.998
_diffrn_reflns_theta_full          25.242
_diffrn_reflns_theta_max           30.561
_diffrn_reflns_theta_min           1.745
_diffrn_ambient_temperature        100.0(1)
_diffrn_detector                   'Bruker APEX2 area detector'
_diffrn_detector_area_resol_mean   8.33
_diffrn_detector_type              'CCD area detector'
_diffrn_measured_fraction_theta_full  1.000
_diffrn_measured_fraction_theta_max  0.998
_diffrn_measurement_device         'kappa-stage diffractometer'
_diffrn_measurement_device_type    'Bruker APEX-II Duo (Mo)'
_diffrn_measurement_method         '\w and \f scans'
_diffrn_radiation_monochromator    'focusing graphite'
_diffrn_radiation_probe            x-ray
_diffrn_radiation_type             MoK\a
_diffrn_radiation_wavelength       0.71073
_diffrn_radiation_xray_symbol      K-L~3~
_diffrn_source                     'sealed tube'
_diffrn_source_current             30.0
_diffrn_source_power               1.5
_diffrn_source_voltage             50.0
_diffrn_standards_number           0
_reflns_Friedel_coverage           0.000
_reflns_Friedel_fraction_full      .
_reflns_Friedel_fraction_max       .
_reflns_number_gt                  12019
_reflns_number_total               15264
_reflns_special_details
;
 Reflections were merged by SHELXL according to the crystal
 class for the calculation of statistics and refinement.
 
 _reflns_Friedel_fraction is defined as the number of unique
 Friedel pairs measured divided by the number that would be
 possible theoretically, ignoring centric projections and
 systematic absences.
;
_reflns_threshold_expression       'I > 2\s(I)'
_computing_cell_refinement         'SAINT v8.34A (Bruker, 2013)'
_computing_data_collection         'Bruker APEX2'
_computing_data_reduction          'SAINT v8.34A (Bruker, 2013)'
_computing_molecular_graphics      'Olex2 (Dolomanov et al., 2009)'
_computing_publication_material    'Olex2 (Dolomanov et al., 2009)'
_computing_structure_refinement    'XL (Sheldrick, 2008)'
_computing_structure_solution      'XS (Sheldrick, 2008)'
_refine_diff_density_max           0.619
_refine_diff_density_min           -0.337
_refine_diff_density_rms           0.053
_refine_ls_extinction_coef         .
_refine_ls_extinction_method       none
_refine_ls_goodness_of_fit_ref     1.035
_refine_ls_hydrogen_treatment      mixed
_refine_ls_matrix_type             full
_refine_ls_number_parameters       804
_refine_ls_number_reflns           15264
_refine_ls_number_restraints       447
_refine_ls_R_factor_all            0.0598
_refine_ls_R_factor_gt             0.0451
_refine_ls_restrained_S_all        1.086
_refine_ls_shift/su_max            0.001
_refine_ls_shift/su_mean           0.000
_refine_ls_structure_factor_coef   Fsqd
_refine_ls_weighting_details      
 'w=1/[\s^2^(Fo^2^)+(0.0579P)^2^+1.0961P] where P=(Fo^2^+2Fc^2^)/3'
_refine_ls_weighting_scheme        calc
_refine_ls_wR_factor_gt            0.1145
_refine_ls_wR_factor_ref           0.1238
_refine_special_details            'Disordered CF3 in BARF anion.'
_olex2_refinement_description
;
1. Fixed Uiso
 At 1.2 times of:
  All C(H) groups, All C(H,H) groups, All N(H) groups
 At 1.5 times of:
  All C(H,H,H) groups
2. Restrained distances
 N1B-H1B
 0.93 with sigma of 0.01
 F13-F14 \\sim F14-F15 \\sim F15-F13 \\sim F13A-F14A \\sim F14A-F15A \\sim
F15A-F13A
 with sigma of 0.02
 F4A-C8 \\sim F5-C8 \\sim F4-C8 \\sim F5A-C8 \\sim F6-C8 \\sim F6A-C8
 with sigma of 0.02
 F4A-F5A \\sim F5A-F6A \\sim F6A-F4A \\sim F4-F5 \\sim F5-F6 \\sim F6-F4
 with sigma of 0.02
 F10A-F11A \\sim F11A-F12A \\sim F12A-F10A \\sim F10-F11 \\sim F11-F12 \\sim
F12-F10
 with sigma of 0.02
 C16-C13 \\sim C16A-C13
 with sigma of 0.02
 F15A-C23 \\sim F14A-C23 \\sim F13A-C23 \\sim F15-C23 \\sim F14-C23 \\sim
F13-C23
 with sigma of 0.02
 F10A-C16A \\sim F11-C16 \\sim F10-C16 \\sim F11A-C16A \\sim F12-C16 \\sim
F12A-C16A
 with sigma of 0.02
 F7-F8 \\sim F8-F9 \\sim F9-F7 \\sim F7A-F8A \\sim F8A-F9A \\sim F9A-F7A
 with sigma of 0.02
 F7-C15 \\sim F9A-C15A \\sim F7A-C15A \\sim F8-C15 \\sim F8A-C15A \\sim F9-C15
 with sigma of 0.02
 C15-C11 \\sim C15A-C11
 with sigma of 0.02
3. Uiso/Uaniso restraints and constraints
Uanis(F4A) \\sim Ueq, Uanis(F5A) \\sim Ueq, Uanis(F6A) \\sim Ueq, Uanis(C8)
\\sim Ueq, Uanis(F4) \\sim Ueq, Uanis(F5) \\sim Ueq, Uanis(F6) \\sim Ueq: with
sigma of 0.005 and sigma for terminal atoms of 0.01
Uanis(F10A) \\sim Ueq, Uanis(F11A) \\sim Ueq, Uanis(C16A) \\sim Ueq, Uanis(F10)
\\sim Ueq, Uanis(F11) \\sim Ueq, Uanis(C16) \\sim Ueq, Uanis(F12A) \\sim Ueq,
Uanis(F12) \\sim Ueq: with sigma of 0.005 and sigma for terminal atoms of 0.01
Uanis(C15) = Uanis(C15A)
Uanis(F7) = Uanis(F9A)
Uanis(F8) = Uanis(F7A)
Uanis(F4A) = Uanis(F5)
Uanis(F12A) = Uanis(F12)
Uanis(F13A) = Uanis(F15)
4. Rigid body (RIGU) restrains
 C5, F4A, F5A, F6A, C8, F4, F5, F6
 with sigma for 1-2 distances of 0.004 and sigma for 1-3 distances of 0.004
 C19, F13, F14, F15, C23, F15A, F14A, F13A
 with sigma for 1-2 distances of 0.004 and sigma for 1-3 distances of 0.004
 C13, F10A, F11A, F12A, C16A, F10, F11, C16, F12
 with sigma for 1-2 distances of 0.004 and sigma for 1-3 distances of 0.004
 F7, F8, F9, C15, F7A, F9A, F8A, C15A, C11
 with sigma for 1-2 distances of 0.004 and sigma for 1-3 distances of 0.004
5. Others
 Sof(F7A)=Sof(F9A)=Sof(F8A)=Sof(C15A)=1-FVAR(1)
 Sof(F7)=Sof(F8)=Sof(F9)=Sof(C15)=FVAR(1)
 Sof(F4A)=Sof(F5A)=Sof(F6A)=Sof(F10A)=Sof(F11A)=Sof(F12A)=Sof(C16A)=Sof(F15A)=
 Sof(F14A)=Sof(F13A)=1-FVAR(2)
 Sof(F13)=Sof(F14)=Sof(F15)=Sof(F4)=Sof(F5)=Sof(F6)=Sof(F10)=Sof(F11)=Sof(C16)=
 Sof(F12)=FVAR(2)
6.a Secondary CH2 refined with riding coordinates:
 C10B(H10A,H10B)
6.b Aromatic/amide H refined with riding coordinates:
 C2(H2), C4(H4), C6(H6), C10(H10), C12(H12), C14(H14), C18(H18), C20(H20),
 C22(H22), C26(H26), C28(H28), C30(H30), C6B(H6B), C7B(H7B), C8B(H8B),
 C12B(H12B), C13B(H13B), C14B(H14B)
6.c Idealised Me refined as rotating group:
 C2B(H2BA,H2BB,H2BC), C3B(H3BA,H3BB,H3BC), C4B(H4BA,H4BB,H4BC), C17B(H17A,H17B,
 H17C), C18B(H18A,H18B,H18C), C19B(H19A,H19B,H19C)
;
_atom_sites_solution_hydrogens     mixed
_atom_sites_solution_primary       dual
_atom_sites_solution_secondary     ?
loop_
  _atom_site_label
  _atom_site_type_symbol
  _atom_site_fract_x
  _atom_site_fract_y
  _atom_site_fract_z
  _atom_site_U_iso_or_equiv
  _atom_site_adp_type
  _atom_site_occupancy
  _atom_site_site_symmetry_order
  _atom_site_calc_flag
  _atom_site_refinement_flags_posn
  _atom_site_refinement_flags_adp
  _atom_site_refinement_flags_occupancy
  _atom_site_disorder_assembly
  _atom_site_disorder_group
 F1 F 0.20092(8) 0.37180(8) 0.43228(7) 0.0411(2) Uani 1 1 d . . . . .
 F2 F 0.36667(9) 0.36300(8) 0.48974(6) 0.03268(19) Uani 1 1 d . . . . .
 F3 F 0.34637(11) 0.44669(9) 0.39165(6) 0.0458(3) Uani 1 1 d . . . . .
 F4A F 0.3871(2) 0.85930(18) 0.47535(14) 0.0496(7) Uani 0.735(6) 1 d D U P A 2
 F5A F 0.5717(3) 0.8885(4) 0.5296(3) 0.0533(10) Uani 0.735(6) 1 d D U P A 2
 F6A F 0.4913(3) 0.9471(3) 0.60520(16) 0.0334(5) Uani 0.735(6) 1 d D U P A 2
 F7 F 0.87713(10) 0.92109(16) 0.92595(7) 0.0497(4) Uani 0.8563(16) 1 d D . P B
 1
 F8 F 0.88419(9) 1.04603(9) 1.02297(8) 0.0386(3) Uani 0.8563(16) 1 d D . P B 1
 F9 F 0.83406(10) 0.87395(11) 1.03046(8) 0.0404(3) Uani 0.8563(16) 1 d D . P B
 1
 F10A F 0.5045(4) 1.1088(3) 0.8342(2) 0.0748(10) Uani 0.735(6) 1 d D U P A 2
 F11A F 0.5479(2) 1.1321(2) 0.96536(18) 0.0507(6) Uani 0.735(6) 1 d D U P A 2
 F12A F 0.3769(2) 1.0124(2) 0.88692(18) 0.0389(5) Uani 0.735(6) 1 d D U P A 2
 F13 F 0.2161(10) 0.6452(12) 0.9891(8) 0.050(3) Uani 0.265(6) 1 d D . P A 1
 F14 F 0.1275(6) 0.7383(5) 0.9350(6) 0.0367(15) Uani 0.265(6) 1 d D . P A 1
 F15 F 0.0301(11) 0.5676(11) 0.9284(12) 0.0535(10) Uani 0.265(6) 1 d D . P A 1
 F16 F -0.15822(7) 0.41304(9) 0.62640(6) 0.0360(2) Uani 1 1 d . . . . .
 F17 F -0.05365(9) 0.34389(9) 0.58057(7) 0.0519(3) Uani 1 1 d . . . . .
 F18 F -0.06000(8) 0.49883(10) 0.55586(6) 0.0420(3) Uani 1 1 d . . . . .
 F19 F 0.33253(9) 0.36846(8) 0.95877(6) 0.0319(2) Uani 1 1 d . . . . .
 F20 F 0.30613(10) 0.22043(8) 0.86965(7) 0.0431(2) Uani 1 1 d . . . . .
 F21 F 0.46716(10) 0.30561(10) 0.98081(7) 0.0453(3) Uani 1 1 d . . . . .
 F22 F 0.75875(9) 0.41085(11) 0.84760(7) 0.0458(3) Uani 1 1 d . . . . .
 F23 F 0.65906(10) 0.37577(10) 0.71607(7) 0.0446(3) Uani 1 1 d . . . . .
 F24 F 0.77298(8) 0.54841(9) 0.78996(8) 0.0434(3) Uani 1 1 d . . . . .
 C1 C 0.40355(10) 0.64038(10) 0.66887(7) 0.01411(19) Uani 1 1 d . . . . .
 C2 C 0.36724(10) 0.54061(10) 0.60566(7) 0.0162(2) Uani 1 1 d . . . . .
 H2 H 0.344642 0.469053 0.618611 0.019 Uiso 1 1 calc R U . . .
 C3 C 0.36324(11) 0.54305(11) 0.52434(7) 0.0182(2) Uani 1 1 d . . . . .
 C4 C 0.39646(11) 0.64542(11) 0.50256(8) 0.0196(2) Uani 1 1 d . . . . .
 H4 H 0.394853 0.647175 0.447443 0.023 Uiso 1 1 calc R U . . .
 C5 C 0.43215(11) 0.74528(11) 0.56394(8) 0.0189(2) Uani 1 1 d . . . . .
 C6 C 0.43520(10) 0.74274(10) 0.64489(8) 0.0169(2) Uani 1 1 d . . . . .
 H6 H 0.459520 0.812612 0.685254 0.020 Uiso 1 1 calc R U . . .
 C7 C 0.31967(13) 0.43238(12) 0.45965(8) 0.0249(3) Uani 1 1 d . . . . .
 C8 C 0.47022(13) 0.85740(12) 0.54216(9) 0.0260(3) Uani 1 1 d D U . . .
 C9 C 0.49609(10) 0.76387(10) 0.82881(7) 0.0145(2) Uani 1 1 d . . . . .
 C10 C 0.61593(10) 0.79469(10) 0.87758(7) 0.0170(2) Uani 1 1 d . . . . .
 H10 H 0.645751 0.738034 0.876680 0.020 Uiso 1 1 calc R U . . .
 C11 C 0.69298(10) 0.90649(11) 0.92758(8) 0.0204(2) Uani 1 1 d D . . . .
 C12 C 0.65383(11) 0.99179(11) 0.93225(8) 0.0236(3) Uani 1 1 d . . . . .
 H12 H 0.706461 1.067482 0.966830 0.028 Uiso 1 1 calc R U . . .
 C13 C 0.53552(11) 0.96335(11) 0.88495(8) 0.0220(2) Uani 1 1 d D . . . .
 C14 C 0.45869(10) 0.85239(10) 0.83437(8) 0.0179(2) Uani 1 1 d . . . . .
 H14 H 0.378035 0.835821 0.802436 0.021 Uiso 1 1 calc R U . . .
 C15 C 0.82113(19) 0.93651(17) 0.97673(13) 0.0222(4) Uani 0.8563(16) 1 d D . P B
 1
 C16A C 0.4896(4) 1.0530(4) 0.8914(3) 0.0283(8) Uani 0.735(6) 1 d D U P A 2
 C17 C 0.26944(10) 0.60367(9) 0.76389(7) 0.01336(19) Uani 1 1 d . . . . .
 C18 C 0.25222(10) 0.63292(10) 0.83914(7) 0.0157(2) Uani 1 1 d . . . . .
 H18 H 0.320286 0.675165 0.889791 0.019 Uiso 1 1 calc R U . . .
 C19 C 0.13880(10) 0.60192(10) 0.84166(7) 0.0166(2) Uani 1 1 d . . . . .
 C20 C 0.03659(10) 0.54011(10) 0.76900(8) 0.0175(2) Uani 1 1 d . . . . .
 H20 H -0.040993 0.519374 0.770441 0.021 Uiso 1 1 calc R U . . .
 C21 C 0.05170(10) 0.50986(10) 0.69462(7) 0.0161(2) Uani 1 1 d . . . . .
 C22 C 0.16564(10) 0.54099(9) 0.69189(7) 0.0146(2) Uani 1 1 d . . . . .
 H22 H 0.172628 0.518909 0.639660 0.017 Uiso 1 1 calc R U . . .
 C23 C 0.12366(12) 0.63549(12) 0.92267(8) 0.0239(3) Uani 1 1 d D . . . .
 C24 C -0.05465(11) 0.44203(13) 0.61469(8) 0.0258(3) Uani 1 1 d . . . . .
 C25 C 0.44964(10) 0.54110(10) 0.79399(7) 0.01430(19) Uani 1 1 d . . . . .
 C26 C 0.40110(11) 0.47194(10) 0.84130(7) 0.0170(2) Uani 1 1 d . . . . .
 H26 H 0.334124 0.474936 0.851741 0.020 Uiso 1 1 calc R U . . .
 C27 C 0.44788(11) 0.39915(10) 0.87340(8) 0.0186(2) Uani 1 1 d . . . . .
 C28 C 0.54531(11) 0.39093(11) 0.85953(8) 0.0194(2) Uani 1 1 d . . . . .
 H28 H 0.577699 0.341795 0.881978 0.023 Uiso 1 1 calc R U . . .
 C29 C 0.59359(11) 0.45715(11) 0.81165(8) 0.0179(2) Uani 1 1 d . . . . .
 C30 C 0.54607(10) 0.52941(10) 0.77895(7) 0.0167(2) Uani 1 1 d . . . . .
 H30 H 0.580062 0.572165 0.745367 0.020 Uiso 1 1 calc R U . . .
 C31 C 0.38930(13) 0.32433(12) 0.92084(9) 0.0255(3) Uani 1 1 d . . . . .
 C32 C 0.69569(12) 0.44802(13) 0.79218(9) 0.0253(3) Uani 1 1 d . . . . .
 B1 B 0.40442(11) 0.63654(10) 0.76374(8) 0.0132(2) Uani 1 1 d . . . . .
 N1B N 0.02171(10) -0.01752(10) 0.22330(7) 0.0216(2) Uani 1 1 d D . . . .
 H1B H -0.0521(10) -0.0775(11) 0.2089(11) 0.026 Uiso 1 1 d D U . . .
 N2B N -0.14648(9) -0.00202(9) 0.31517(7) 0.0200(2) Uani 1 1 d . . . . .
 C1B C 0.09926(13) -0.16529(12) 0.21819(9) 0.0274(3) Uani 1 1 d . . . . .
 C2B C 0.1746(2) -0.18102(19) 0.29847(15) 0.0588(6) Uani 1 1 d . . . . .
 H2BA H 0.150028 -0.160965 0.344637 0.088 Uiso 1 1 calc R U . . .
 H2BB H 0.259265 -0.131128 0.313252 0.088 Uiso 1 1 calc R U . . .
 H2BC H 0.162705 -0.261066 0.289013 0.088 Uiso 1 1 calc R U . . .
 C3B C -0.03120(16) -0.24913(14) 0.19216(14) 0.0422(4) Uani 1 1 d . . . . .
 H3BA H -0.038601 -0.327760 0.180637 0.063 Uiso 1 1 calc R U . . .
 H3BB H -0.080107 -0.238404 0.141258 0.063 Uiso 1 1 calc R U . . .
 H3BC H -0.058815 -0.235158 0.237835 0.063 Uiso 1 1 calc R U . . .
 C4B C 0.1408(2) -0.18994(17) 0.14639(15) 0.0543(5) Uani 1 1 d . . . . .
 H4BA H 0.225622 -0.138914 0.163171 0.081 Uiso 1 1 calc R U . . .
 H4BB H 0.093693 -0.176877 0.095916 0.081 Uiso 1 1 calc R U . . .
 H4BC H 0.129496 -0.269799 0.134129 0.081 Uiso 1 1 calc R U . . .
 C5B C 0.11769(12) -0.04122(12) 0.23542(8) 0.0225(2) Uani 1 1 d . . . . .
 C6B C 0.22830(13) 0.05164(13) 0.26187(9) 0.0278(3) Uani 1 1 d . . . . .
 H6B H 0.298423 0.039241 0.271566 0.033 Uiso 1 1 calc R U . . .
 C7B C 0.23727(13) 0.16234(13) 0.27423(9) 0.0302(3) Uani 1 1 d . . . . .
 H7B H 0.313520 0.225543 0.293471 0.036 Uiso 1 1 calc R U . . .
 C8B C 0.13488(13) 0.18101(12) 0.25854(9) 0.0269(3) Uani 1 1 d . . . . .
 H8B H 0.140429 0.256670 0.265730 0.032 Uiso 1 1 calc R U . . .
 C9B C 0.02527(12) 0.08862(11) 0.23244(8) 0.0226(2) Uani 1 1 d . . . . .
 C10B C -0.09128(14) 0.09732(13) 0.21508(10) 0.0288(3) Uani 1 1 d . . . . .
 H10A H -0.154286 0.033011 0.166256 0.035 Uiso 1 1 calc R U . . .
 H10B H -0.083935 0.169715 0.200233 0.035 Uiso 1 1 calc R U . . .
 C11B C -0.12777(11) 0.09428(11) 0.29069(8) 0.0216(2) Uani 1 1 d . . . . .
 C12B C -0.14317(13) 0.18530(12) 0.32891(10) 0.0304(3) Uani 1 1 d . . . . .
 H12B H -0.127780 0.252702 0.310287 0.037 Uiso 1 1 calc R U . . .
 C13B C -0.18188(15) 0.17445(15) 0.39535(10) 0.0385(4) Uani 1 1 d . . . . .
 H13B H -0.194070 0.234626 0.423089 0.046 Uiso 1 1 calc R U . . .
 C14B C -0.20240(15) 0.07582(16) 0.42062(10) 0.0367(4) Uani 1 1 d . . . . .
 H14B H -0.229287 0.067280 0.465861 0.044 Uiso 1 1 calc R U . . .
 C15B C -0.18358(11) -0.01220(12) 0.37950(8) 0.0243(3) Uani 1 1 d . . . . .
 C16B C -0.21233(13) -0.12552(14) 0.40296(10) 0.0323(3) Uani 1 1 d . . . . .
 C17B C -0.15715(18) -0.19556(16) 0.36603(14) 0.0458(4) Uani 1 1 d . . . . .
 H17A H -0.190805 -0.214231 0.304367 0.069 Uiso 1 1 calc R U . . .
 H17B H -0.175002 -0.266512 0.383437 0.069 Uiso 1 1 calc R U . . .
 H17C H -0.070276 -0.150805 0.386638 0.069 Uiso 1 1 calc R U . . .
 C18B C -0.16618(16) -0.10424(18) 0.49922(11) 0.0461(5) Uani 1 1 d . . . . .
 H18A H -0.079840 -0.055702 0.523435 0.069 Uiso 1 1 calc R U . . .
 H18B H -0.182212 -0.177622 0.512949 0.069 Uiso 1 1 calc R U . . .
 H18C H -0.207067 -0.065827 0.522658 0.069 Uiso 1 1 calc R U . . .
 C19B C -0.34911(15) -0.19413(16) 0.36478(11) 0.0403(4) Uani 1 1 d . . . . .
 H19A H -0.386053 -0.150162 0.387421 0.060 Uiso 1 1 calc R U . . .
 H19B H -0.370894 -0.267216 0.379241 0.060 Uiso 1 1 calc R U . . .
 H19C H -0.377554 -0.208747 0.303328 0.060 Uiso 1 1 calc R U . . .
 F7A F 0.8481(5) 0.8278(5) 0.9511(4) 0.0386(3) Uani 0.1437(16) 1 d D . P B 2
 F9A F 0.8599(6) 0.9532(9) 1.0517(4) 0.0497(4) Uani 0.1437(16) 1 d D . P B 2
 F8A F 0.8974(6) 1.0019(7) 0.9508(5) 0.046(2) Uani 0.1437(16) 1 d D . P B 2
 C15A C 0.8213(12) 0.9155(10) 0.9673(8) 0.0222(4) Uani 0.1437(16) 1 d D . P B
 2
 F4 F 0.4571(9) 0.9339(9) 0.5836(6) 0.049(2) Uani 0.265(6) 1 d D U P A 1
 F5 F 0.4168(6) 0.8382(5) 0.4576(4) 0.0496(7) Uani 0.265(6) 1 d D U P A 1
 F6 F 0.5853(6) 0.8919(9) 0.5476(6) 0.0315(16) Uani 0.265(6) 1 d D U P A 1
 F10 F 0.4690(8) 1.0805(8) 0.8001(4) 0.060(2) Uani 0.265(6) 1 d D U P A 1
 F11 F 0.5572(6) 1.1509(4) 0.9324(5) 0.0418(14) Uani 0.265(6) 1 d D U P A 1
 C16 C 0.4907(10) 1.0559(9) 0.8729(6) 0.0221(19) Uani 0.265(6) 1 d D U P A 1
 F12 F 0.3782(7) 1.0172(7) 0.8611(5) 0.0389(5) Uani 0.265(6) 1 d D U P A 1
 F15A F 0.0803(4) 0.7148(3) 0.9221(3) 0.0706(11) Uani 0.735(6) 1 d D . P A 2
 F14A F 0.2216(4) 0.6773(5) 0.9897(3) 0.0582(11) Uani 0.735(6) 1 d D . P A 2
 F13A F 0.0420(4) 0.5477(4) 0.9353(4) 0.0535(10) Uani 0.735(6) 1 d D . P A 2

loop_
  _atom_site_aniso_label
  _atom_site_aniso_U_11
  _atom_site_aniso_U_22
  _atom_site_aniso_U_33
  _atom_site_aniso_U_23
  _atom_site_aniso_U_13
  _atom_site_aniso_U_12
 F1 0.0258(4) 0.0326(5) 0.0445(6) -0.0101(4) 0.0028(4) 0.0066(4)
 F2 0.0416(5) 0.0313(4) 0.0317(4) 0.0058(4) 0.0155(4) 0.0221(4)
 F3 0.0764(8) 0.0389(5) 0.0233(4) 0.0072(4) 0.0289(5) 0.0186(5)
 F4A 0.0616(12) 0.0289(8) 0.0373(9) 0.0194(7) -0.0085(7) 0.0151(6)
 F5A 0.0678(19) 0.0446(16) 0.086(3) 0.0401(16) 0.0638(19) 0.0288(15)
 F6A 0.0487(13) 0.0205(7) 0.0319(9) 0.0137(6) 0.0171(8) 0.0121(8)
 F7 0.0177(5) 0.1014(12) 0.0227(5) 0.0019(6) 0.0056(4) 0.0245(7)
 F8 0.0187(5) 0.0314(5) 0.0424(6) -0.0006(5) -0.0037(4) 0.0018(4)
 F9 0.0224(5) 0.0461(7) 0.0414(6) 0.0246(6) -0.0011(4) 0.0087(5)
 F10A 0.151(3) 0.0656(17) 0.078(2) 0.0514(17) 0.075(2) 0.0833(19)
 F11A 0.0466(10) 0.0326(10) 0.0530(13) -0.0178(9) 0.0070(10) 0.0156(8)
 F12A 0.0301(5) 0.0292(5) 0.0581(16) 0.0031(10) 0.0165(9) 0.0165(4)
 F13 0.043(5) 0.115(9) 0.014(3) 0.027(5) 0.011(3) 0.052(6)
 F14 0.058(4) 0.0253(18) 0.031(2) 0.0005(15) 0.027(3) 0.016(2)
 F15 0.0570(11) 0.0460(17) 0.0383(12) 0.0026(11) 0.0360(10) -0.0097(10)
 F16 0.0118(4) 0.0571(6) 0.0283(4) 0.0123(4) 0.0046(3) 0.0052(4)
 F17 0.0314(5) 0.0440(6) 0.0473(6) -0.0238(5) -0.0044(4) 0.0092(4)
 F18 0.0243(4) 0.0758(7) 0.0222(4) 0.0213(4) 0.0073(3) 0.0159(5)
 F19 0.0471(5) 0.0347(4) 0.0393(5) 0.0224(4) 0.0335(4) 0.0262(4)
 F20 0.0622(7) 0.0220(4) 0.0509(6) 0.0145(4) 0.0373(5) 0.0099(4)
 F21 0.0587(6) 0.0705(7) 0.0483(6) 0.0485(6) 0.0363(5) 0.0477(6)
 F22 0.0442(6) 0.0797(8) 0.0544(6) 0.0449(6) 0.0302(5) 0.0514(6)
 F23 0.0487(6) 0.0603(7) 0.0420(5) 0.0082(5) 0.0292(5) 0.0341(5)
 F24 0.0290(5) 0.0449(6) 0.0780(8) 0.0312(5) 0.0338(5) 0.0230(4)
 C1 0.0107(5) 0.0173(5) 0.0163(5) 0.0076(4) 0.0054(4) 0.0068(4)
 C2 0.0157(5) 0.0182(5) 0.0168(5) 0.0071(4) 0.0071(4) 0.0077(4)
 C3 0.0164(5) 0.0225(5) 0.0160(5) 0.0057(4) 0.0064(4) 0.0083(4)
 C4 0.0156(5) 0.0284(6) 0.0163(5) 0.0113(5) 0.0063(4) 0.0092(5)
 C5 0.0150(5) 0.0219(5) 0.0225(6) 0.0135(5) 0.0076(4) 0.0077(4)
 C6 0.0143(5) 0.0179(5) 0.0191(5) 0.0081(4) 0.0057(4) 0.0070(4)
 C7 0.0293(7) 0.0285(6) 0.0181(6) 0.0061(5) 0.0110(5) 0.0122(5)
 C8 0.0274(6) 0.0265(6) 0.0255(6) 0.0159(5) 0.0105(5) 0.0095(5)
 C9 0.0125(5) 0.0172(5) 0.0148(5) 0.0060(4) 0.0062(4) 0.0060(4)
 C10 0.0140(5) 0.0234(5) 0.0156(5) 0.0082(4) 0.0065(4) 0.0083(4)
 C11 0.0121(5) 0.0291(6) 0.0150(5) 0.0063(4) 0.0039(4) 0.0045(4)
 C12 0.0173(6) 0.0217(6) 0.0212(6) 0.0000(5) 0.0059(5) 0.0002(5)
 C13 0.0185(6) 0.0170(5) 0.0267(6) 0.0017(5) 0.0080(5) 0.0054(4)
 C14 0.0128(5) 0.0169(5) 0.0212(5) 0.0038(4) 0.0049(4) 0.0052(4)
 C15 0.0144(5) 0.0292(10) 0.0158(7) 0.0034(7) 0.0026(5) 0.0049(6)
 C16A 0.0315(13) 0.0180(11) 0.0330(17) 0.0017(11) 0.0140(12) 0.0082(9)
 C17 0.0131(5) 0.0124(4) 0.0166(5) 0.0057(4) 0.0063(4) 0.0065(4)
 C18 0.0142(5) 0.0154(5) 0.0164(5) 0.0037(4) 0.0056(4) 0.0054(4)
 C19 0.0176(5) 0.0161(5) 0.0176(5) 0.0046(4) 0.0094(4) 0.0066(4)
 C20 0.0137(5) 0.0176(5) 0.0221(5) 0.0058(4) 0.0081(4) 0.0064(4)
 C21 0.0126(5) 0.0168(5) 0.0176(5) 0.0051(4) 0.0043(4) 0.0059(4)
 C22 0.0143(5) 0.0156(5) 0.0155(5) 0.0049(4) 0.0062(4) 0.0075(4)
 C23 0.0217(6) 0.0278(6) 0.0212(6) 0.0038(5) 0.0121(5) 0.0072(5)
 C24 0.0145(5) 0.0356(7) 0.0211(6) 0.0036(5) 0.0045(5) 0.0075(5)
 C25 0.0150(5) 0.0160(5) 0.0140(5) 0.0053(4) 0.0063(4) 0.0079(4)
 C26 0.0198(5) 0.0182(5) 0.0188(5) 0.0079(4) 0.0104(4) 0.0109(4)
 C27 0.0247(6) 0.0199(5) 0.0182(5) 0.0097(4) 0.0116(5) 0.0127(5)
 C28 0.0250(6) 0.0216(5) 0.0194(5) 0.0098(4) 0.0101(5) 0.0155(5)
 C29 0.0189(5) 0.0229(5) 0.0187(5) 0.0082(4) 0.0090(4) 0.0137(5)
 C30 0.0179(5) 0.0202(5) 0.0174(5) 0.0089(4) 0.0088(4) 0.0109(4)
 C31 0.0367(7) 0.0269(6) 0.0290(6) 0.0170(5) 0.0213(6) 0.0202(6)
 C32 0.0267(6) 0.0346(7) 0.0307(7) 0.0175(6) 0.0162(5) 0.0227(6)
 B1 0.0122(5) 0.0139(5) 0.0153(5) 0.0061(4) 0.0059(4) 0.0063(4)
 N1B 0.0223(5) 0.0233(5) 0.0227(5) 0.0104(4) 0.0101(4) 0.0109(4)
 N2B 0.0179(5) 0.0197(5) 0.0205(5) 0.0035(4) 0.0061(4) 0.0075(4)
 C1B 0.0321(7) 0.0291(7) 0.0321(7) 0.0147(6) 0.0162(6) 0.0195(6)
 C2B 0.0623(13) 0.0480(11) 0.0589(13) 0.0297(10) 0.0013(10) 0.0279(10)
 C3B 0.0372(9) 0.0258(7) 0.0649(12) 0.0074(7) 0.0210(8) 0.0151(7)
 C4B 0.0864(16) 0.0423(10) 0.0697(13) 0.0237(9) 0.0580(13) 0.0393(11)
 C5B 0.0265(6) 0.0285(6) 0.0188(5) 0.0101(5) 0.0101(5) 0.0160(5)
 C6B 0.0227(6) 0.0372(7) 0.0256(6) 0.0089(6) 0.0090(5) 0.0149(6)
 C7B 0.0256(7) 0.0307(7) 0.0281(7) 0.0051(5) 0.0106(6) 0.0061(5)
 C8B 0.0332(7) 0.0229(6) 0.0267(6) 0.0077(5) 0.0150(6) 0.0110(5)
 C9B 0.0282(6) 0.0258(6) 0.0218(6) 0.0122(5) 0.0131(5) 0.0150(5)
 C10B 0.0326(7) 0.0363(7) 0.0333(7) 0.0199(6) 0.0179(6) 0.0233(6)
 C11B 0.0188(6) 0.0219(6) 0.0244(6) 0.0050(5) 0.0071(5) 0.0104(5)
 C12B 0.0284(7) 0.0235(6) 0.0355(7) 0.0018(5) 0.0046(6) 0.0151(6)
 C13B 0.0402(9) 0.0438(9) 0.0301(7) -0.0063(6) 0.0049(7) 0.0288(7)
 C14B 0.0366(8) 0.0585(10) 0.0240(7) 0.0063(7) 0.0137(6) 0.0297(8)
 C15B 0.0169(6) 0.0314(7) 0.0224(6) 0.0057(5) 0.0070(5) 0.0088(5)
 C16B 0.0250(7) 0.0376(8) 0.0320(7) 0.0155(6) 0.0133(6) 0.0067(6)
 C17B 0.0510(10) 0.0351(8) 0.0690(13) 0.0313(9) 0.0352(10) 0.0211(8)
 C18B 0.0319(8) 0.0561(11) 0.0332(8) 0.0215(8) 0.0065(7) 0.0018(8)
 C19B 0.0277(8) 0.0468(9) 0.0301(8) 0.0086(7) 0.0082(6) 0.0015(7)
 F7A 0.0187(5) 0.0314(5) 0.0424(6) -0.0006(5) -0.0037(4) 0.0018(4)
 F9A 0.0177(5) 0.1014(12) 0.0227(5) 0.0019(6) 0.0056(4) 0.0245(7)
 F8A 0.013(3) 0.047(4) 0.063(5) 0.034(4) 0.001(3) 0.000(3)
 C15A 0.0144(5) 0.0292(10) 0.0158(7) 0.0034(7) 0.0026(5) 0.0049(6)
 F4 0.073(6) 0.040(4) 0.076(5) 0.038(3) 0.053(4) 0.040(4)
 F5 0.0616(12) 0.0289(8) 0.0373(9) 0.0194(7) -0.0085(7) 0.0151(6)
 F6 0.0179(19) 0.024(3) 0.036(3) 0.0137(19) 0.0079(17) -0.0084(16)
 F10 0.112(5) 0.074(4) 0.038(3) 0.032(3) 0.034(3) 0.077(4)
 F11 0.038(2) 0.0174(18) 0.050(3) -0.008(2) 0.000(2) 0.0106(16)
 C16 0.024(3) 0.018(3) 0.024(3) 0.002(2) 0.011(2) 0.010(2)
 F12 0.0301(5) 0.0292(5) 0.0581(16) 0.0031(10) 0.0165(9) 0.0165(4)
 F15A 0.128(3) 0.094(2) 0.058(2) 0.0344(19) 0.064(2) 0.092(2)
 F14A 0.0276(12) 0.097(3) 0.0223(14) -0.0127(13) 0.0107(9) 0.0063(12)
 F13A 0.0570(11) 0.0460(17) 0.0383(12) 0.0026(11) 0.0360(10) -0.0097(10)

_geom_special_details
;
 All esds (except the esd in the dihedral angle between two l.s. planes)
 are estimated using the full covariance matrix.  The cell esds are taken
 into account individually in the estimation of esds in distances, angles
 and torsion angles; correlations between esds in cell parameters are only
 used when they are defined by crystal symmetry.  An approximate (isotropic)
 treatment of cell esds is used for estimating esds involving l.s. planes.
;
loop_
  _geom_bond_atom_site_label_1
  _geom_bond_atom_site_label_2
  _geom_bond_distance
  _geom_bond_site_symmetry_2
  _geom_bond_publ_flag
 F1 C7 1.3396(17) . ?
 F2 C7 1.3410(17) . ?
 F3 C7 1.3379(15) . ?
 F4A C8 1.334(2) . ?
 F5A C8 1.321(4) . ?
 F6A C8 1.368(3) . ?
 F7 C15 1.332(2) . ?
 F8 C15 1.340(2) . ?
 F9 C15 1.329(2) . ?
 F10A C16A 1.323(4) . ?
 F11A C16A 1.329(4) . ?
 F12A C16A 1.332(4) . ?
 F13 C23 1.341(8) . ?
 F14 C23 1.308(7) . ?
 F15 C23 1.255(10) . ?
 F16 C24 1.3406(15) . ?
 F17 C24 1.3398(18) . ?
 F18 C24 1.3363(17) . ?
 F19 C31 1.3389(15) . ?
 F20 C31 1.3496(18) . ?
 F21 C31 1.3325(17) . ?
 F22 C32 1.3292(15) . ?
 F23 C32 1.3445(18) . ?
 F24 C32 1.3412(17) . ?
 C1 C2 1.4027(16) . ?
 C1 C6 1.4045(15) . ?
 C1 B1 1.6437(17) . ?
 C2 H2 0.9500 . ?
 C2 C3 1.3958(16) . ?
 C3 C4 1.3862(17) . ?
 C3 C7 1.4971(18) . ?
 C4 H4 0.9500 . ?
 C4 C5 1.3881(19) . ?
 C5 C6 1.3927(17) . ?
 C5 C8 1.5019(17) . ?
 C6 H6 0.9500 . ?
 C8 F4 1.240(8) . ?
 C8 F5 1.359(6) . ?
 C8 F6 1.361(7) . ?
 C9 C10 1.3986(16) . ?
 C9 C14 1.4066(16) . ?
 C9 B1 1.6405(17) . ?
 C10 H10 0.9500 . ?
 C10 C11 1.3968(18) . ?
 C11 C12 1.382(2) . ?
 C11 C15 1.492(2) . ?
 C11 C15A 1.550(14) . ?
 C12 H12 0.9500 . ?
 C12 C13 1.3827(18) . ?
 C13 C14 1.3915(17) . ?
 C13 C16A 1.497(5) . ?
 C13 C16 1.530(11) . ?
 C14 H14 0.9500 . ?
 C17 C18 1.4090(15) . ?
 C17 C22 1.3968(16) . ?
 C17 B1 1.6426(16) . ?
 C18 H18 0.9500 . ?
 C18 C19 1.3907(16) . ?
 C19 C20 1.3917(17) . ?
 C19 C23 1.4996(17) . ?
 C20 H20 0.9500 . ?
 C20 C21 1.3833(16) . ?
 C21 C22 1.3985(15) . ?
 C21 C24 1.4951(17) . ?
 C22 H22 0.9500 . ?
 C23 F15A 1.343(3) . ?
 C23 F14A 1.303(4) . ?
 C23 F13A 1.342(3) . ?
 C25 C26 1.4036(16) . ?
 C25 C30 1.4041(15) . ?
 C25 B1 1.6395(16) . ?
 C26 H26 0.9500 . ?
 C26 C27 1.3913(16) . ?
 C27 C28 1.3903(17) . ?
 C27 C31 1.4993(17) . ?
 C28 H28 0.9500 . ?
 C28 C29 1.3893(17) . ?
 C29 C30 1.3944(16) . ?
 C29 C32 1.4982(17) . ?
 C30 H30 0.9500 . ?
 N1B H1B 0.922(9) . ?
 N1B C5B 1.3514(17) . ?
 N1B C9B 1.3528(17) . ?
 N2B C11B 1.3404(17) . ?
 N2B C15B 1.3402(17) . ?
 C1B C2B 1.528(2) . ?
 C1B C3B 1.524(2) . ?
 C1B C4B 1.532(2) . ?
 C1B C5B 1.5184(19) . ?
 C2B H2BA 0.9800 . ?
 C2B H2BB 0.9800 . ?
 C2B H2BC 0.9800 . ?
 C3B H3BA 0.9800 . ?
 C3B H3BB 0.9800 . ?
 C3B H3BC 0.9800 . ?
 C4B H4BA 0.9800 . ?
 C4B H4BB 0.9800 . ?
 C4B H4BC 0.9800 . ?
 C5B C6B 1.387(2) . ?
 C6B H6B 0.9500 . ?
 C6B C7B 1.386(2) . ?
 C7B H7B 0.9500 . ?
 C7B C8B 1.389(2) . ?
 C8B H8B 0.9500 . ?
 C8B C9B 1.377(2) . ?
 C9B C10B 1.4986(19) . ?
 C10B H10A 0.9900 . ?
 C10B H10B 0.9900 . ?
 C10B C11B 1.5167(19) . ?
 C11B C12B 1.3857(18) . ?
 C12B H12B 0.9500 . ?
 C12B C13B 1.387(2) . ?
 C13B H13B 0.9500 . ?
 C13B C14B 1.373(3) . ?
 C14B H14B 0.9500 . ?
 C14B C15B 1.402(2) . ?
 C15B C16B 1.529(2) . ?
 C16B C17B 1.529(3) . ?
 C16B C18B 1.537(2) . ?
 C16B C19B 1.538(2) . ?
 C17B H17A 0.9800 . ?
 C17B H17B 0.9800 . ?
 C17B H17C 0.9800 . ?
 C18B H18A 0.9800 . ?
 C18B H18B 0.9800 . ?
 C18B H18C 0.9800 . ?
 C19B H19A 0.9800 . ?
 C19B H19B 0.9800 . ?
 C19B H19C 0.9800 . ?
 F7A C15A 1.329(12) . ?
 F9A C15A 1.345(12) . ?
 F8A C15A 1.330(13) . ?
 F10 C16 1.315(9) . ?
 F11 C16 1.297(10) . ?
 C16 F12 1.296(11) . ?

loop_
  _geom_angle_atom_site_label_1
  _geom_angle_atom_site_label_2
  _geom_angle_atom_site_label_3
  _geom_angle
  _geom_angle_site_symmetry_1
  _geom_angle_site_symmetry_3
  _geom_angle_publ_flag
 C2 C1 C6 115.63(10) . . ?
 C2 C1 B1 121.90(10) . . ?
 C6 C1 B1 122.44(10) . . ?
 C1 C2 H2 118.9 . . ?
 C3 C2 C1 122.13(11) . . ?
 C3 C2 H2 118.9 . . ?
 C2 C3 C7 118.87(11) . . ?
 C4 C3 C2 121.12(11) . . ?
 C4 C3 C7 120.00(11) . . ?
 C3 C4 H4 121.1 . . ?
 C3 C4 C5 117.81(11) . . ?
 C5 C4 H4 121.1 . . ?
 C4 C5 C6 121.07(11) . . ?
 C4 C5 C8 118.75(11) . . ?
 C6 C5 C8 120.17(12) . . ?
 C1 C6 H6 118.9 . . ?
 C5 C6 C1 122.23(11) . . ?
 C5 C6 H6 118.9 . . ?
 F1 C7 F2 105.43(12) . . ?
 F1 C7 C3 112.33(11) . . ?
 F2 C7 C3 112.48(11) . . ?
 F3 C7 F1 106.97(12) . . ?
 F3 C7 F2 106.01(11) . . ?
 F3 C7 C3 113.06(11) . . ?
 F4A C8 F6A 104.11(19) . . ?
 F4A C8 C5 113.15(13) . . ?
 F5A C8 F4A 108.5(2) . . ?
 F5A C8 F6A 104.0(2) . . ?
 F5A C8 C5 113.6(2) . . ?
 F6A C8 C5 112.66(18) . . ?
 F4 C8 C5 115.4(5) . . ?
 F4 C8 F5 112.6(5) . . ?
 F4 C8 F6 111.6(6) . . ?
 F5 C8 C5 109.2(3) . . ?
 F5 C8 F6 98.4(5) . . ?
 F6 C8 C5 108.3(5) . . ?
 C10 C9 C14 115.55(11) . . ?
 C10 C9 B1 123.83(10) . . ?
 C14 C9 B1 120.50(10) . . ?
 C9 C10 H10 119.1 . . ?
 C11 C10 C9 121.81(11) . . ?
 C11 C10 H10 119.1 . . ?
 C10 C11 C15 120.08(13) . . ?
 C10 C11 C15A 109.4(4) . . ?
 C12 C11 C10 121.49(11) . . ?
 C12 C11 C15 118.42(13) . . ?
 C12 C11 C15A 129.0(5) . . ?
 C11 C12 H12 121.1 . . ?
 C11 C12 C13 117.81(12) . . ?
 C13 C12 H12 121.1 . . ?
 C12 C13 C14 120.94(12) . . ?
 C12 C13 C16A 118.89(19) . . ?
 C12 C13 C16 121.1(4) . . ?
 C14 C13 C16A 120.13(19) . . ?
 C14 C13 C16 116.9(4) . . ?
 C9 C14 H14 118.8 . . ?
 C13 C14 C9 122.40(11) . . ?
 C13 C14 H14 118.8 . . ?
 F7 C15 F8 105.59(18) . . ?
 F7 C15 C11 111.18(15) . . ?
 F8 C15 C11 113.76(15) . . ?
 F9 C15 F7 107.44(17) . . ?
 F9 C15 F8 105.87(16) . . ?
 F9 C15 C11 112.51(17) . . ?
 F10A C16A F11A 105.8(3) . . ?
 F10A C16A F12A 111.8(4) . . ?
 F10A C16A C13 109.6(3) . . ?
 F11A C16A F12A 102.4(3) . . ?
 F11A C16A C13 113.2(3) . . ?
 F12A C16A C13 113.7(3) . . ?
 C18 C17 B1 120.95(10) . . ?
 C22 C17 C18 115.98(10) . . ?
 C22 C17 B1 122.99(10) . . ?
 C17 C18 H18 118.9 . . ?
 C19 C18 C17 122.12(11) . . ?
 C19 C18 H18 118.9 . . ?
 C18 C19 C20 120.91(11) . . ?
 C18 C19 C23 120.76(11) . . ?
 C20 C19 C23 118.33(10) . . ?
 C19 C20 H20 121.1 . . ?
 C21 C20 C19 117.80(10) . . ?
 C21 C20 H20 121.1 . . ?
 C20 C21 C22 121.41(11) . . ?
 C20 C21 C24 120.33(11) . . ?
 C22 C21 C24 118.26(11) . . ?
 C17 C22 C21 121.77(10) . . ?
 C17 C22 H22 119.1 . . ?
 C21 C22 H22 119.1 . . ?
 F13 C23 C19 111.0(7) . . ?
 F14 C23 F13 103.8(7) . . ?
 F14 C23 C19 110.5(4) . . ?
 F15 C23 F13 107.0(8) . . ?
 F15 C23 F14 109.0(8) . . ?
 F15 C23 C19 114.9(9) . . ?
 F15A C23 C19 111.9(2) . . ?
 F14A C23 C19 114.6(3) . . ?
 F14A C23 F15A 106.3(3) . . ?
 F14A C23 F13A 107.6(3) . . ?
 F13A C23 C19 112.1(3) . . ?
 F13A C23 F15A 103.6(3) . . ?
 F16 C24 C21 112.47(11) . . ?
 F17 C24 F16 106.40(12) . . ?
 F17 C24 C21 111.76(11) . . ?
 F18 C24 F16 106.71(11) . . ?
 F18 C24 F17 106.55(12) . . ?
 F18 C24 C21 112.53(12) . . ?
 C26 C25 C30 115.66(10) . . ?
 C26 C25 B1 122.76(10) . . ?
 C30 C25 B1 121.42(10) . . ?
 C25 C26 H26 118.9 . . ?
 C27 C26 C25 122.14(11) . . ?
 C27 C26 H26 118.9 . . ?
 C26 C27 C31 119.59(11) . . ?
 C28 C27 C26 121.28(11) . . ?
 C28 C27 C31 119.09(11) . . ?
 C27 C28 H28 121.2 . . ?
 C29 C28 C27 117.60(11) . . ?
 C29 C28 H28 121.2 . . ?
 C28 C29 C30 121.09(11) . . ?
 C28 C29 C32 119.63(11) . . ?
 C30 C29 C32 119.25(11) . . ?
 C25 C30 H30 118.9 . . ?
 C29 C30 C25 122.19(11) . . ?
 C29 C30 H30 118.9 . . ?
 F19 C31 F20 105.95(12) . . ?
 F19 C31 C27 112.94(10) . . ?
 F20 C31 C27 111.85(11) . . ?
 F21 C31 F19 106.55(11) . . ?
 F21 C31 F20 106.55(12) . . ?
 F21 C31 C27 112.52(12) . . ?
 F22 C32 F23 106.37(12) . . ?
 F22 C32 F24 106.76(12) . . ?
 F22 C32 C29 113.12(11) . . ?
 F23 C32 C29 112.34(12) . . ?
 F24 C32 F23 105.17(12) . . ?
 F24 C32 C29 112.52(11) . . ?
 C9 B1 C1 108.21(9) . . ?
 C9 B1 C17 109.37(9) . . ?
 C17 B1 C1 110.03(9) . . ?
 C25 B1 C1 110.30(9) . . ?
 C25 B1 C9 109.68(9) . . ?
 C25 B1 C17 109.23(9) . . ?
 C5B N1B H1B 118.3(11) . . ?
 C5B N1B C9B 125.10(12) . . ?
 C9B N1B H1B 116.6(11) . . ?
 C15B N2B C11B 118.61(11) . . ?
 C2B C1B C4B 110.32(17) . . ?
 C3B C1B C2B 109.16(15) . . ?
 C3B C1B C4B 108.47(16) . . ?
 C5B C1B C2B 108.17(14) . . ?
 C5B C1B C3B 112.62(12) . . ?
 C5B C1B C4B 108.10(12) . . ?
 C1B C2B H2BA 109.5 . . ?
 C1B C2B H2BB 109.5 . . ?
 C1B C2B H2BC 109.5 . . ?
 H2BA C2B H2BB 109.5 . . ?
 H2BA C2B H2BC 109.5 . . ?
 H2BB C2B H2BC 109.5 . . ?
 C1B C3B H3BA 109.5 . . ?
 C1B C3B H3BB 109.5 . . ?
 C1B C3B H3BC 109.5 . . ?
 H3BA C3B H3BB 109.5 . . ?
 H3BA C3B H3BC 109.5 . . ?
 H3BB C3B H3BC 109.5 . . ?
 C1B C4B H4BA 109.5 . . ?
 C1B C4B H4BB 109.5 . . ?
 C1B C4B H4BC 109.5 . . ?
 H4BA C4B H4BB 109.5 . . ?
 H4BA C4B H4BC 109.5 . . ?
 H4BB C4B H4BC 109.5 . . ?
 N1B C5B C1B 119.27(12) . . ?
 N1B C5B C6B 116.72(12) . . ?
 C6B C5B C1B 124.00(12) . . ?
 C5B C6B H6B 119.8 . . ?
 C7B C6B C5B 120.48(13) . . ?
 C7B C6B H6B 119.8 . . ?
 C6B C7B H7B 120.0 . . ?
 C6B C7B C8B 120.08(13) . . ?
 C8B C7B H7B 120.0 . . ?
 C7B C8B H8B 120.4 . . ?
 C9B C8B C7B 119.24(13) . . ?
 C9B C8B H8B 120.4 . . ?
 N1B C9B C8B 118.33(12) . . ?
 N1B C9B C10B 117.20(12) . . ?
 C8B C9B C10B 124.46(13) . . ?
 C9B C10B H10A 109.3 . . ?
 C9B C10B H10B 109.3 . . ?
 C9B C10B C11B 111.64(11) . . ?
 H10A C10B H10B 108.0 . . ?
 C11B C10B H10A 109.3 . . ?
 C11B C10B H10B 109.3 . . ?
 N2B C11B C10B 115.54(11) . . ?
 N2B C11B C12B 123.68(13) . . ?
 C12B C11B C10B 120.75(13) . . ?
 C11B C12B H12B 121.2 . . ?
 C11B C12B C13B 117.60(14) . . ?
 C13B C12B H12B 121.2 . . ?
 C12B C13B H13B 120.3 . . ?
 C14B C13B C12B 119.33(14) . . ?
 C14B C13B H13B 120.3 . . ?
 C13B C14B H14B 120.1 . . ?
 C13B C14B C15B 119.85(14) . . ?
 C15B C14B H14B 120.1 . . ?
 N2B C15B C14B 120.92(14) . . ?
 N2B C15B C16B 117.98(12) . . ?
 C14B C15B C16B 120.99(13) . . ?
 C15B C16B C17B 111.28(12) . . ?
 C15B C16B C18B 110.74(14) . . ?
 C15B C16B C19B 107.25(13) . . ?
 C17B C16B C18B 109.14(16) . . ?
 C17B C16B C19B 108.36(15) . . ?
 C18B C16B C19B 110.02(13) . . ?
 C16B C17B H17A 109.5 . . ?
 C16B C17B H17B 109.5 . . ?
 C16B C17B H17C 109.5 . . ?
 H17A C17B H17B 109.5 . . ?
 H17A C17B H17C 109.5 . . ?
 H17B C17B H17C 109.5 . . ?
 C16B C18B H18A 109.5 . . ?
 C16B C18B H18B 109.5 . . ?
 C16B C18B H18C 109.5 . . ?
 H18A C18B H18B 109.5 . . ?
 H18A C18B H18C 109.5 . . ?
 H18B C18B H18C 109.5 . . ?
 C16B C19B H19A 109.5 . . ?
 C16B C19B H19B 109.5 . . ?
 C16B C19B H19C 109.5 . . ?
 H19A C19B H19B 109.5 . . ?
 H19A C19B H19C 109.5 . . ?
 H19B C19B H19C 109.5 . . ?
 F7A C15A C11 122.4(9) . . ?
 F7A C15A F9A 106.7(10) . . ?
 F7A C15A F8A 105.9(10) . . ?
 F9A C15A C11 109.0(8) . . ?
 F8A C15A C11 109.6(9) . . ?
 F8A C15A F9A 101.1(10) . . ?
 F10 C16 C13 119.3(8) . . ?
 F11 C16 C13 112.6(7) . . ?
 F11 C16 F10 108.4(8) . . ?
 F12 C16 C13 110.8(8) . . ?
 F12 C16 F10 90.6(8) . . ?
 F12 C16 F11 113.5(9) . . ?

loop_
  _geom_torsion_atom_site_label_1
  _geom_torsion_atom_site_label_2
  _geom_torsion_atom_site_label_3
  _geom_torsion_atom_site_label_4
  _geom_torsion
  _geom_torsion_site_symmetry_1
  _geom_torsion_site_symmetry_2
  _geom_torsion_site_symmetry_3
  _geom_torsion_site_symmetry_4
  _geom_torsion_publ_flag
 C1 C2 C3 C4 0.65(18) . . . . ?
 C1 C2 C3 C7 -178.03(11) . . . . ?
 C2 C1 C6 C5 -0.74(16) . . . . ?
 C2 C1 B1 C9 158.74(10) . . . . ?
 C2 C1 B1 C17 -81.82(12) . . . . ?
 C2 C1 B1 C25 38.76(14) . . . . ?
 C2 C3 C4 C5 -0.94(18) . . . . ?
 C2 C3 C7 F1 73.88(15) . . . . ?
 C2 C3 C7 F2 -44.89(16) . . . . ?
 C2 C3 C7 F3 -164.93(12) . . . . ?
 C3 C4 C5 C6 0.41(18) . . . . ?
 C3 C4 C5 C8 179.13(11) . . . . ?
 C4 C3 C7 F1 -104.82(14) . . . . ?
 C4 C3 C7 F2 136.41(12) . . . . ?
 C4 C3 C7 F3 16.37(18) . . . . ?
 C4 C5 C6 C1 0.45(18) . . . . ?
 C4 C5 C8 F4A 56.0(2) . . . . ?
 C4 C5 C8 F5A -68.3(3) . . . . ?
 C4 C5 C8 F6A 173.74(18) . . . . ?
 C4 C5 C8 F4 153.6(5) . . . . ?
 C4 C5 C8 F5 25.6(4) . . . . ?
 C4 C5 C8 F6 -80.5(5) . . . . ?
 C6 C1 C2 C3 0.20(16) . . . . ?
 C6 C1 B1 C9 -23.37(14) . . . . ?
 C6 C1 B1 C17 96.08(12) . . . . ?
 C6 C1 B1 C25 -143.35(10) . . . . ?
 C6 C5 C8 F4A -125.3(2) . . . . ?
 C6 C5 C8 F5A 110.4(3) . . . . ?
 C6 C5 C8 F6A -7.5(2) . . . . ?
 C6 C5 C8 F4 -27.7(6) . . . . ?
 C6 C5 C8 F5 -155.6(4) . . . . ?
 C6 C5 C8 F6 98.2(5) . . . . ?
 C7 C3 C4 C5 177.73(11) . . . . ?
 C8 C5 C6 C1 -178.26(11) . . . . ?
 C9 C10 C11 C12 1.03(18) . . . . ?
 C9 C10 C11 C15 -178.23(13) . . . . ?
 C9 C10 C11 C15A -175.1(5) . . . . ?
 C10 C9 C14 C13 0.01(18) . . . . ?
 C10 C9 B1 C1 -95.10(12) . . . . ?
 C10 C9 B1 C17 145.03(11) . . . . ?
 C10 C9 B1 C25 25.26(14) . . . . ?
 C10 C11 C12 C13 -0.66(19) . . . . ?
 C10 C11 C15 F7 62.0(2) . . . . ?
 C10 C11 C15 F8 -178.92(14) . . . . ?
 C10 C11 C15 F9 -58.54(19) . . . . ?
 C10 C11 C15A F7A 2.2(12) . . . . ?
 C10 C11 C15A F9A -123.2(8) . . . . ?
 C10 C11 C15A F8A 127.0(8) . . . . ?
 C11 C12 C13 C14 0.0(2) . . . . ?
 C11 C12 C13 C16A 177.7(2) . . . . ?
 C11 C12 C13 C16 -168.1(5) . . . . ?
 C12 C11 C15 F7 -117.25(17) . . . . ?
 C12 C11 C15 F8 1.8(2) . . . . ?
 C12 C11 C15 F9 122.18(16) . . . . ?
 C12 C11 C15A F7A -173.5(7) . . . . ?
 C12 C11 C15A F9A 61.1(11) . . . . ?
 C12 C11 C15A F8A -48.7(11) . . . . ?
 C12 C13 C14 C9 0.3(2) . . . . ?
 C12 C13 C16A F10A 90.2(3) . . . . ?
 C12 C13 C16A F11A -27.6(4) . . . . ?
 C12 C13 C16A F12A -143.9(2) . . . . ?
 C12 C13 C16 F10 105.0(8) . . . . ?
 C12 C13 C16 F11 -23.6(9) . . . . ?
 C12 C13 C16 F12 -151.9(5) . . . . ?
 C14 C9 C10 C11 -0.67(17) . . . . ?
 C14 C9 B1 C1 80.68(12) . . . . ?
 C14 C9 B1 C17 -39.19(14) . . . . ?
 C14 C9 B1 C25 -158.95(10) . . . . ?
 C14 C13 C16A F10A -92.2(4) . . . . ?
 C14 C13 C16A F11A 150.1(3) . . . . ?
 C14 C13 C16A F12A 33.8(4) . . . . ?
 C14 C13 C16 F10 -63.6(10) . . . . ?
 C14 C13 C16 F11 167.9(6) . . . . ?
 C14 C13 C16 F12 39.5(8) . . . . ?
 C15 C11 C12 C13 178.61(14) . . . . ?
 C16A C13 C14 C9 -177.3(2) . . . . ?
 C17 C18 C19 C20 -0.06(18) . . . . ?
 C17 C18 C19 C23 -179.36(11) . . . . ?
 C18 C17 C22 C21 0.31(16) . . . . ?
 C18 C17 B1 C1 -157.56(10) . . . . ?
 C18 C17 B1 C9 -38.82(13) . . . . ?
 C18 C17 B1 C25 81.23(12) . . . . ?
 C18 C19 C20 C21 0.54(17) . . . . ?
 C18 C19 C23 F13 -28.9(7) . . . . ?
 C18 C19 C23 F14 85.7(4) . . . . ?
 C18 C19 C23 F15 -150.5(8) . . . . ?
 C18 C19 C23 F15A 110.3(3) . . . . ?
 C18 C19 C23 F14A -10.7(3) . . . . ?
 C18 C19 C23 F13A -133.8(3) . . . . ?
 C19 C20 C21 C22 -0.59(17) . . . . ?
 C19 C20 C21 C24 179.15(11) . . . . ?
 C20 C19 C23 F13 151.8(7) . . . . ?
 C20 C19 C23 F14 -93.6(4) . . . . ?
 C20 C19 C23 F15 30.2(8) . . . . ?
 C20 C19 C23 F15A -69.0(3) . . . . ?
 C20 C19 C23 F14A 169.9(3) . . . . ?
 C20 C19 C23 F13A 46.9(3) . . . . ?
 C20 C21 C22 C17 0.17(17) . . . . ?
 C20 C21 C24 F16 -2.71(18) . . . . ?
 C20 C21 C24 F17 -122.32(13) . . . . ?
 C20 C21 C24 F18 117.84(13) . . . . ?
 C22 C17 C18 C19 -0.36(16) . . . . ?
 C22 C17 B1 C1 25.79(14) . . . . ?
 C22 C17 B1 C9 144.53(10) . . . . ?
 C22 C17 B1 C25 -95.43(12) . . . . ?
 C22 C21 C24 F16 177.04(11) . . . . ?
 C22 C21 C24 F17 57.43(16) . . . . ?
 C22 C21 C24 F18 -62.41(16) . . . . ?
 C23 C19 C20 C21 179.85(11) . . . . ?
 C24 C21 C22 C17 -179.58(11) . . . . ?
 C25 C26 C27 C28 -0.41(19) . . . . ?
 C25 C26 C27 C31 -177.83(12) . . . . ?
 C26 C25 C30 C29 -2.42(17) . . . . ?
 C26 C25 B1 C1 -142.73(11) . . . . ?
 C26 C25 B1 C9 98.18(12) . . . . ?
 C26 C25 B1 C17 -21.67(15) . . . . ?
 C26 C27 C28 C29 -0.67(19) . . . . ?
 C26 C27 C31 F19 -27.61(18) . . . . ?
 C26 C27 C31 F20 91.82(15) . . . . ?
 C26 C27 C31 F21 -148.29(12) . . . . ?
 C27 C28 C29 C30 0.16(19) . . . . ?
 C27 C28 C29 C32 -177.70(12) . . . . ?
 C28 C27 C31 F19 154.92(12) . . . . ?
 C28 C27 C31 F20 -85.65(15) . . . . ?
 C28 C27 C31 F21 34.24(18) . . . . ?
 C28 C29 C30 C25 1.46(19) . . . . ?
 C28 C29 C32 F22 -24.04(19) . . . . ?
 C28 C29 C32 F23 96.41(15) . . . . ?
 C28 C29 C32 F24 -145.13(13) . . . . ?
 C30 C25 C26 C27 1.90(17) . . . . ?
 C30 C25 B1 C1 41.88(14) . . . . ?
 C30 C25 B1 C9 -77.21(13) . . . . ?
 C30 C25 B1 C17 162.94(10) . . . . ?
 C30 C29 C32 F22 158.06(13) . . . . ?
 C30 C29 C32 F23 -81.50(16) . . . . ?
 C30 C29 C32 F24 36.96(18) . . . . ?
 C31 C27 C28 C29 176.76(12) . . . . ?
 C32 C29 C30 C25 179.33(12) . . . . ?
 B1 C1 C2 C3 178.23(10) . . . . ?
 B1 C1 C6 C5 -178.76(10) . . . . ?
 B1 C9 C10 C11 175.31(10) . . . . ?
 B1 C9 C14 C13 -176.11(11) . . . . ?
 B1 C17 C18 C19 -177.24(10) . . . . ?
 B1 C17 C22 C21 177.12(10) . . . . ?
 B1 C25 C26 C27 -173.73(11) . . . . ?
 B1 C25 C30 C29 173.28(11) . . . . ?
 N1B C5B C6B C7B -0.4(2) . . . . ?
 N1B C9B C10B C11B 82.61(16) . . . . ?
 N2B C11B C12B C13B -1.0(2) . . . . ?
 N2B C15B C16B C17B 17.64(19) . . . . ?
 N2B C15B C16B C18B 139.23(14) . . . . ?
 N2B C15B C16B C19B -100.71(15) . . . . ?
 C1B C5B C6B C7B 178.38(13) . . . . ?
 C2B C1B C5B N1B -123.46(16) . . . . ?
 C2B C1B C5B C6B 57.79(19) . . . . ?
 C3B C1B C5B N1B -2.73(19) . . . . ?
 C3B C1B C5B C6B 178.52(14) . . . . ?
 C4B C1B C5B N1B 117.08(16) . . . . ?
 C4B C1B C5B C6B -61.67(19) . . . . ?
 C5B N1B C9B C8B -2.1(2) . . . . ?
 C5B N1B C9B C10B 179.26(12) . . . . ?
 C5B C6B C7B C8B -1.3(2) . . . . ?
 C6B C7B C8B C9B 1.4(2) . . . . ?
 C7B C8B C9B N1B 0.2(2) . . . . ?
 C7B C8B C9B C10B 178.77(13) . . . . ?
 C8B C9B C10B C11B -95.98(16) . . . . ?
 C9B N1B C5B C1B -176.70(12) . . . . ?
 C9B N1B C5B C6B 2.14(19) . . . . ?
 C9B C10B C11B N2B -61.99(16) . . . . ?
 C9B C10B C11B C12B 119.73(14) . . . . ?
 C10B C11B C12B C13B 177.13(13) . . . . ?
 C11B N2B C15B C14B -0.08(19) . . . . ?
 C11B N2B C15B C16B 176.10(12) . . . . ?
 C11B C12B C13B C14B 0.4(2) . . . . ?
 C12B C13B C14B C15B 0.3(2) . . . . ?
 C13B C14B C15B N2B -0.5(2) . . . . ?
 C13B C14B C15B C16B -176.54(14) . . . . ?
 C14B C15B C16B C17B -166.18(15) . . . . ?
 C14B C15B C16B C18B -44.59(19) . . . . ?
 C14B C15B C16B C19B 75.47(17) . . . . ?
 C15B N2B C11B C10B -177.38(12) . . . . ?
 C15B N2B C11B C12B 0.85(19) . . . . ?
 C15A C11 C12 C13 174.6(6) . . . . ?
 C16 C13 C14 C9 168.9(5) . . . . ?

_shelx_res_file
;
TITL c040620_1_2_a.res in P-1
    c040620_1_2.res
    created by SHELXL-2018/3 at 09:42:09 on 23-Jun-2020
REM Old TITL c040620_1_2 in P-1
REM SHELXT solution in P-1: R1 0.222, Rweak 0.012, Alpha 0.046
REM <I/s> 0.000 for 0 systematic absences, Orientation as input
REM Formula found by SHELXT: C48 B4 N2 F24
CELL 0.71073 12.9518 13.0314 17.2798 97.819 107.323 111.332
ZERR 2 0.0007 0.0007 0.001 0.001 0.001 0.001
LATT 1
SFAC C H B F N
UNIT 102 78 2 48 4
DFIX 0.93 0.01 N1B H1B
RIGU C5 F4A F5A F6A C8 F4 F5 F6
SADI F13 F14 F14 F15 F15 F13 F13A F14A F14A F15A F15A F13A
SADI F4A C8 F5 C8 F4 C8 F5A C8 F6 C8 F6A C8
SADI F4A F5A F5A F6A F6A F4A F4 F5 F5 F6 F6 F4
SADI F10A F11A F11A F12A F12A F10A F10 F11 F11 F12 F12 F10
RIGU C19 F13 F14 F15 C23 F15A F14A F13A
SADI C16 C13 C16A C13
SADI F15A C23 F14A C23 F13A C23 F15 C23 F14 C23 F13 C23
RIGU C13 F10A F11A F12A C16A F10 F11 C16 F12
SADI F10A C16A F11 C16 F10 C16 F11A C16A F12 C16 F12A C16A
SADI F7 F8 F8 F9 F9 F7 F7A F8A F8A F9A F9A F7A
RIGU F7 F8 F9 C15 F7A F9A F8A C15A C11
SADI F7 C15 F9A C15A F7A C15A F8 C15 F8A C15A F9 C15
SADI C15 C11 C15A C11
EADP C15 C15A
EADP F7 F9A
EADP F8 F7A
ISOR 0.005 0.01 F4A F5A F6A C8 F4 F5 F6
ISOR 0.005 0.01 F10A F11A C16A F10 F11 C16 F12A F12
EADP F4A F5
EADP F12A F12
EADP F13A F15

L.S. 9
PLAN  20
SIZE 0.28 0.2 0.17
TEMP -173.15(10)
CONF
BOND
list 4
MORE -1
BOND $H
fmap 2
acta
OMIT -4 3 1
REM <olex2.extras>
REM <HklSrc "%.\\c040620_1_2.hkl">
REM </olex2.extras>

WGHT    0.057900    1.096100
FVAR       0.35364   0.85630   0.26512
F1    4    0.200917    0.371803    0.432278    11.00000    0.02585    0.03256 =
         0.04454   -0.01010    0.00281    0.00657
F2    4    0.366671    0.362995    0.489742    11.00000    0.04159    0.03129 =
         0.03166    0.00582    0.01547    0.02213
F3    4    0.346368    0.446690    0.391650    11.00000    0.07643    0.03895 =
         0.02331    0.00722    0.02887    0.01856
PART 2
F4A   4    0.387140    0.859301    0.475352   -31.00000    0.06161    0.02890 =
         0.03729    0.01944   -0.00851    0.01510
F5A   4    0.571664    0.888494    0.529559   -31.00000    0.06776    0.04458 =
         0.08578    0.04006    0.06384    0.02883
F6A   4    0.491313    0.947083    0.605198   -31.00000    0.04867    0.02054 =
         0.03188    0.01368    0.01707    0.01207
PART 1
F7    4    0.877133    0.921089    0.925948    21.00000    0.01773    0.10135 =
         0.02269    0.00195    0.00557    0.02446
F8    4    0.884189    1.046030    1.022972    21.00000    0.01868    0.03139 =
         0.04236   -0.00061   -0.00368    0.00178
F9    4    0.834061    0.873950    1.030456    21.00000    0.02243    0.04611 =
         0.04143    0.02458   -0.00109    0.00872
PART 2
F10A  4    0.504525    1.108807    0.834234   -31.00000    0.15066    0.06560 =
         0.07770    0.05140    0.07508    0.08327
F11A  4    0.547877    1.132148    0.965363   -31.00000    0.04660    0.03262 =
         0.05304   -0.01780    0.00702    0.01556
F12A  4    0.376943    1.012396    0.886919   -31.00000    0.03006    0.02919 =
         0.05811    0.00308    0.01653    0.01647
PART 1
F13   4    0.216087    0.645229    0.989130    31.00000    0.04310    0.11463 =
         0.01397    0.02655    0.01133    0.05226
F14   4    0.127479    0.738296    0.934981    31.00000    0.05802    0.02532 =
         0.03072    0.00047    0.02688    0.01630
F15   4    0.030141    0.567587    0.928421    31.00000    0.05703    0.04596 =
         0.03826    0.00262    0.03603   -0.00975
PART 0
F16   4   -0.158225    0.413042    0.626405    11.00000    0.01176    0.05707 =
         0.02827    0.01231    0.00460    0.00524
F17   4   -0.053647    0.343885    0.580571    11.00000    0.03143    0.04401 =
         0.04728   -0.02382   -0.00445    0.00915
F18   4   -0.060005    0.498826    0.555865    11.00000    0.02432    0.07582 =
         0.02223    0.02132    0.00725    0.01587
F19   4    0.332533    0.368455    0.958766    11.00000    0.04707    0.03466 =
         0.03926    0.02241    0.03349    0.02616
F20   4    0.306135    0.220433    0.869649    11.00000    0.06216    0.02201 =
         0.05095    0.01451    0.03732    0.00989
F21   4    0.467165    0.305612    0.980810    11.00000    0.05866    0.07052 =
         0.04829    0.04845    0.03626    0.04774
F22   4    0.758745    0.410854    0.847599    11.00000    0.04419    0.07975 =
         0.05437    0.04485    0.03022    0.05138
F23   4    0.659065    0.375772    0.716070    11.00000    0.04873    0.06028 =
         0.04198    0.00821    0.02917    0.03411
F24   4    0.772978    0.548411    0.789962    11.00000    0.02903    0.04488 =
         0.07805    0.03123    0.03379    0.02300
C1    1    0.403545    0.640379    0.668866    11.00000    0.01065    0.01733 =
         0.01634    0.00756    0.00544    0.00679
C2    1    0.367241    0.540608    0.605655    11.00000    0.01567    0.01818 =
         0.01678    0.00710    0.00708    0.00770
AFIX  43
H2    2    0.344642    0.469053    0.618611    11.00000   -1.20000
AFIX   0
C3    1    0.363242    0.543055    0.524337    11.00000    0.01638    0.02249 =
         0.01603    0.00573    0.00639    0.00830
C4    1    0.396459    0.645419    0.502559    11.00000    0.01565    0.02841 =
         0.01635    0.01132    0.00626    0.00920
AFIX  43
H4    2    0.394853    0.647175    0.447443    11.00000   -1.20000
AFIX   0
C5    1    0.432146    0.745276    0.563943    11.00000    0.01499    0.02193 =
         0.02249    0.01350    0.00756    0.00768
C6    1    0.435201    0.742739    0.644889    11.00000    0.01430    0.01793 =
         0.01908    0.00813    0.00570    0.00704
AFIX  43
H6    2    0.459520    0.812612    0.685254    11.00000   -1.20000
AFIX   0
C7    1    0.319672    0.432380    0.459655    11.00000    0.02932    0.02850 =
         0.01814    0.00607    0.01100    0.01223
C8    1    0.470218    0.857398    0.542156    11.00000    0.02737    0.02650 =
         0.02551    0.01589    0.01047    0.00953
C9    1    0.496086    0.763873    0.828809    11.00000    0.01249    0.01721 =
         0.01477    0.00596    0.00618    0.00596
C10   1    0.615930    0.794694    0.877582    11.00000    0.01402    0.02338 =
         0.01555    0.00816    0.00649    0.00828
AFIX  43
H10   2    0.645751    0.738034    0.876680    11.00000   -1.20000
AFIX   0
C11   1    0.692976    0.906486    0.927581    11.00000    0.01209    0.02907 =
         0.01504    0.00634    0.00386    0.00446
C12   1    0.653828    0.991790    0.932254    11.00000    0.01731    0.02167 =
         0.02121   -0.00001    0.00588    0.00017
AFIX  43
H12   2    0.706461    1.067482    0.966830    11.00000   -1.20000
AFIX   0
C13   1    0.535521    0.963351    0.884946    11.00000    0.01845    0.01703 =
         0.02669    0.00174    0.00802    0.00545
C14   1    0.458688    0.852394    0.834372    11.00000    0.01281    0.01688 =
         0.02118    0.00383    0.00488    0.00515
AFIX  43
H14   2    0.378035    0.835821    0.802436    11.00000   -1.20000
AFIX   0
PART 1
C15   1    0.821135    0.936514    0.976734    21.00000    0.01440    0.02920 =
         0.01577    0.00338    0.00264    0.00492
PART 2
C16A  1    0.489567    1.052993    0.891417   -31.00000    0.03148    0.01796 =
         0.03302    0.00175    0.01400    0.00823
PART 0
C17   1    0.269440    0.603673    0.763893    11.00000    0.01314    0.01244 =
         0.01658    0.00571    0.00630    0.00651
C18   1    0.252224    0.632915    0.839144    11.00000    0.01415    0.01543 =
         0.01636    0.00374    0.00564    0.00537
AFIX  43
H18   2    0.320286    0.675165    0.889791    11.00000   -1.20000
AFIX   0
C19   1    0.138805    0.601918    0.841661    11.00000    0.01764    0.01606 =
         0.01761    0.00459    0.00937    0.00663
C20   1    0.036591    0.540107    0.769004    11.00000    0.01370    0.01761 =
         0.02210    0.00579    0.00813    0.00639
AFIX  43
H20   2   -0.040993    0.519374    0.770441    11.00000   -1.20000
AFIX   0
C21   1    0.051695    0.509855    0.694622    11.00000    0.01260    0.01682 =
         0.01759    0.00506    0.00432    0.00591
C22   1    0.165637    0.540988    0.691890    11.00000    0.01427    0.01557 =
         0.01552    0.00494    0.00615    0.00748
AFIX  43
H22   2    0.172628    0.518909    0.639660    11.00000   -1.20000
AFIX   0
C23   1    0.123658    0.635493    0.922669    11.00000    0.02172    0.02781 =
         0.02119    0.00375    0.01212    0.00724
C24   1   -0.054647    0.442032    0.614686    11.00000    0.01454    0.03557 =
         0.02112    0.00360    0.00449    0.00752
C25   1    0.449641    0.541096    0.793991    11.00000    0.01504    0.01600 =
         0.01400    0.00527    0.00627    0.00787
C26   1    0.401100    0.471942    0.841300    11.00000    0.01982    0.01817 =
         0.01883    0.00794    0.01044    0.01086
AFIX  43
H26   2    0.334124    0.474936    0.851741    11.00000   -1.20000
AFIX   0
C27   1    0.447878    0.399151    0.873401    11.00000    0.02469    0.01992 =
         0.01820    0.00971    0.01160    0.01271
C28   1    0.545308    0.390927    0.859528    11.00000    0.02500    0.02157 =
         0.01942    0.00980    0.01006    0.01550
AFIX  43
H28   2    0.577699    0.341795    0.881978    11.00000   -1.20000
AFIX   0
C29   1    0.593590    0.457152    0.811648    11.00000    0.01889    0.02291 =
         0.01871    0.00824    0.00895    0.01368
C30   1    0.546067    0.529414    0.778945    11.00000    0.01786    0.02023 =
         0.01742    0.00895    0.00878    0.01089
AFIX  43
H30   2    0.580062    0.572165    0.745367    11.00000   -1.20000
AFIX   0
C31   1    0.389302    0.324327    0.920842    11.00000    0.03671    0.02694 =
         0.02900    0.01701    0.02132    0.02021
C32   1    0.695689    0.448016    0.792179    11.00000    0.02666    0.03458 =
         0.03069    0.01752    0.01620    0.02270
B1    3    0.404419    0.636542    0.763737    11.00000    0.01218    0.01392 =
         0.01526    0.00610    0.00586    0.00626

N1B   5    0.021709   -0.017524    0.223298    11.00000    0.02227    0.02326 =
         0.02275    0.01042    0.01009    0.01085
H1B   2   -0.052146   -0.077548    0.208872    11.00000   -1.20000
N2B   5   -0.146483   -0.002021    0.315166    11.00000    0.01785    0.01974 =
         0.02053    0.00349    0.00606    0.00753
C1B   1    0.099262   -0.165286    0.218188    11.00000    0.03209    0.02910 =
         0.03214    0.01468    0.01622    0.01954
C2B   1    0.174568   -0.181022    0.298471    11.00000    0.06232    0.04798 =
         0.05888    0.02968    0.00133    0.02789
AFIX 137
H2BA  2    0.150028   -0.160965    0.344637    11.00000   -1.50000
H2BB  2    0.259265   -0.131128    0.313252    11.00000   -1.50000
H2BC  2    0.162705   -0.261066    0.289013    11.00000   -1.50000
AFIX   0
C3B   1   -0.031205   -0.249132    0.192157    11.00000    0.03720    0.02579 =
         0.06486    0.00741    0.02102    0.01512
AFIX 137
H3BA  2   -0.038601   -0.327760    0.180637    11.00000   -1.50000
H3BB  2   -0.080107   -0.238404    0.141258    11.00000   -1.50000
H3BC  2   -0.058815   -0.235158    0.237835    11.00000   -1.50000
AFIX   0
C4B   1    0.140754   -0.189938    0.146387    11.00000    0.08635    0.04228 =
         0.06966    0.02371    0.05797    0.03931
AFIX 137
H4BA  2    0.225622   -0.138914    0.163171    11.00000   -1.50000
H4BB  2    0.093693   -0.176877    0.095916    11.00000   -1.50000
H4BC  2    0.129496   -0.269799    0.134129    11.00000   -1.50000
AFIX   0
C5B   1    0.117685   -0.041222    0.235422    11.00000    0.02646    0.02853 =
         0.01885    0.01015    0.01011    0.01601
C6B   1    0.228300    0.051637    0.261865    11.00000    0.02267    0.03717 =
         0.02563    0.00888    0.00903    0.01495
AFIX  43
H6B   2    0.298423    0.039241    0.271566    11.00000   -1.20000
AFIX   0
C7B   1    0.237265    0.162336    0.274234    11.00000    0.02563    0.03069 =
         0.02808    0.00514    0.01065    0.00614
AFIX  43
H7B   2    0.313520    0.225543    0.293471    11.00000   -1.20000
AFIX   0
C8B   1    0.134883    0.181011    0.258540    11.00000    0.03321    0.02294 =
         0.02667    0.00772    0.01500    0.01099
AFIX  43
H8B   2    0.140429    0.256670    0.265730    11.00000   -1.20000
AFIX   0
C9B   1    0.025275    0.088616    0.232444    11.00000    0.02819    0.02577 =
         0.02183    0.01215    0.01311    0.01498
C10B  1   -0.091277    0.097317    0.215082    11.00000    0.03255    0.03627 =
         0.03325    0.01987    0.01786    0.02329
AFIX  23
H10A  2   -0.154286    0.033011    0.166256    11.00000   -1.20000
H10B  2   -0.083935    0.169715    0.200233    11.00000   -1.20000
AFIX   0
C11B  1   -0.127773    0.094280    0.290693    11.00000    0.01885    0.02188 =
         0.02436    0.00502    0.00713    0.01038
C12B  1   -0.143173    0.185300    0.328911    11.00000    0.02840    0.02351 =
         0.03553    0.00182    0.00457    0.01512
AFIX  43
H12B  2   -0.127780    0.252702    0.310287    11.00000   -1.20000
AFIX   0
C13B  1   -0.181880    0.174448    0.395351    11.00000    0.04017    0.04380 =
         0.03012   -0.00626    0.00488    0.02882
AFIX  43
H13B  2   -0.194070    0.234626    0.423089    11.00000   -1.20000
AFIX   0
C14B  1   -0.202399    0.075823    0.420617    11.00000    0.03657    0.05848 =
         0.02403    0.00631    0.01375    0.02967
AFIX  43
H14B  2   -0.229287    0.067280    0.465861    11.00000   -1.20000
AFIX   0
C15B  1   -0.183581   -0.012196    0.379501    11.00000    0.01689    0.03144 =
         0.02236    0.00569    0.00699    0.00879
C16B  1   -0.212329   -0.125523    0.402959    11.00000    0.02501    0.03762 =
         0.03197    0.01548    0.01327    0.00667
C17B  1   -0.157149   -0.195556    0.366035    11.00000    0.05095    0.03508 =
         0.06905    0.03134    0.03524    0.02108
AFIX 137
H17A  2   -0.190805   -0.214231    0.304367    11.00000   -1.50000
H17B  2   -0.175002   -0.266512    0.383437    11.00000   -1.50000
H17C  2   -0.070276   -0.150805    0.386638    11.00000   -1.50000
AFIX   0
C18B  1   -0.166180   -0.104240    0.499223    11.00000    0.03190    0.05608 =
         0.03316    0.02154    0.00653    0.00177
AFIX 137
H18A  2   -0.079840   -0.055702    0.523435    11.00000   -1.50000
H18B  2   -0.182212   -0.177622    0.512949    11.00000   -1.50000
H18C  2   -0.207067   -0.065827    0.522658    11.00000   -1.50000
AFIX   0
C19B  1   -0.349107   -0.194132    0.364776    11.00000    0.02773    0.04684 =
         0.03008    0.00855    0.00819    0.00145
AFIX 137
H19A  2   -0.386053   -0.150162    0.387421    11.00000   -1.50000
H19B  2   -0.370894   -0.267216    0.379241    11.00000   -1.50000
H19C  2   -0.377554   -0.208747    0.303328    11.00000   -1.50000
AFIX   0

PART 2
F7A   4    0.848112    0.827831    0.951062   -21.00000    0.01868    0.03139 =
         0.04236   -0.00061   -0.00368    0.00178
F9A   4    0.859862    0.953154    1.051746   -21.00000    0.01773    0.10135 =
         0.02269    0.00195    0.00557    0.02446
F8A   4    0.897427    1.001899    0.950817   -21.00000    0.01304    0.04731 =
         0.06278    0.03368    0.00093    0.00028
C15A  1    0.821309    0.915548    0.967348   -21.00000    0.01440    0.02920 =
         0.01577    0.00338    0.00264    0.00492
PART 1
F4    4    0.457127    0.933935    0.583623    31.00000    0.07276    0.04044 =
         0.07612    0.03817    0.05350    0.04024
F5    4    0.416798    0.838225    0.457619    31.00000    0.06161    0.02890 =
         0.03729    0.01944   -0.00851    0.01510
F6    4    0.585316    0.891917    0.547550    31.00000    0.01794    0.02420 =
         0.03616    0.01371    0.00787   -0.00838
F10   4    0.469009    1.080473    0.800063    31.00000    0.11217    0.07396 =
         0.03796    0.03200    0.03416    0.07650
F11   4    0.557191    1.150941    0.932384    31.00000    0.03818    0.01740 =
         0.05004   -0.00782   -0.00047    0.01056
C16   1    0.490737    1.055913    0.872892    31.00000    0.02434    0.01831 =
         0.02416    0.00231    0.01080    0.00970
F12   4    0.378198    1.017179    0.861109    31.00000    0.03006    0.02919 =
         0.05811    0.00308    0.01653    0.01647
PART 2
F15A  4    0.080294    0.714760    0.922145   -31.00000    0.12827    0.09389 =
         0.05791    0.03436    0.06446    0.09182
F14A  4    0.221643    0.677283    0.989705   -31.00000    0.02765    0.09682 =
         0.02228   -0.01266    0.01070    0.00627
F13A  4    0.041966    0.547664    0.935269   -31.00000    0.05703    0.04596 =
         0.03826    0.00262    0.03603   -0.00975
HKLF 4


REM  c040620_1_2_a.res in P-1
REM wR2 = 0.1238, GooF = S = 1.035, Restrained GooF = 1.086 for all data
REM R1 = 0.0451 for 12019 Fo > 4sig(Fo) and 0.0598 for all 15264 data
REM 804 parameters refined using 447 restraints

END

WGHT      0.0578      1.0973

REM Highest difference peak  0.619,  deepest hole -0.337,  1-sigma level  0.053
Q1    1   0.8376  0.8302  0.9861  11.00000  0.05    0.62
Q2    1   0.3881  1.0257  0.8260  11.00000  0.05    0.50
Q3    1   0.1298  0.6128  0.8775  11.00000  0.05    0.47
Q4    1   0.4195  0.3669  0.8974  11.00000  0.05    0.47
Q5    1   0.4445  0.7952  0.5516  11.00000  0.05    0.47
Q6    1   0.0022  0.4796  0.6562  11.00000  0.05    0.47
Q7    1   0.1016  0.5445  0.9531  11.00000  0.05    0.45
Q8    1   0.4810  0.8265  0.4597  11.00000  0.05    0.44
Q9    1   0.3786  0.2454  0.9126  11.00000  0.05    0.44
Q10   1   0.4783  0.8091  0.8310  11.00000  0.05    0.44
Q11   1   0.6401  0.4522  0.8026  11.00000  0.05    0.44
Q12   1   0.7560  0.9235  0.9516  11.00000  0.05    0.44
Q13   1   0.3599  0.5438  0.5629  11.00000  0.05    0.42
Q14   1   0.5614  0.4842  0.7910  11.00000  0.05    0.42
Q15   1   0.3413  0.4878  0.4933  11.00000  0.05    0.41
Q16   1   0.5418  0.3654  1.0095  11.00000  0.05    0.41
Q17   1   0.4168  0.4277  0.8542  11.00000  0.05    0.40
Q18   1  -0.1459 -0.1884  0.2239  11.00000  0.05    0.40
Q19   1   0.0395  0.5319  0.7301  11.00000  0.05    0.40
Q20   1   0.4970  0.9098  0.8626  11.00000  0.05    0.39
;
_shelx_res_checksum                14974
_shelx_hkl_file
;
  -1   0   0  430.86    7.60
  -1   0   0  429.86    7.60
  -1   0   0  429.26    7.60
  -2   0   0  244.28    4.60
  -2   0   0  238.78    4.50
  -2   0   0  239.08    4.30
  -2   0   0  241.28    4.60
  -2   0   0  238.18    4.30
   2   0   0  250.37    4.30
  -3   0   0 1452.65   25.10
  -3   0   0 1410.96   25.40
  -3   0   0 1419.86   25.40
  -3   0   0 1433.76   25.20
  -3   0   0 1450.35   25.40
   3   0   0 1479.95   25.20
  -4   0   0 1196.68   21.30
  -4   0   0 1164.28   21.30
  -4   0   0 1175.38   20.70
  -4   0   0 1198.58   20.70
  -4   0   0 1211.38   21.30
   4   0   0 1202.48   20.70
  -5   0   0  223.48    4.10
  -5   0   0  224.88    4.70
  -5   0   0  218.98    4.70
  -5   0   0  220.78    4.10
   5   0   0  222.48    4.10
  -6   0   0  139.99    2.70
  -6   0   0  142.69    3.50
  -6   0   0  146.19    2.80
  -6   0   0  138.19    3.40
   6   0   0  143.49    2.70
  -7   0   0   13.80    1.20
  -7   0   0   13.10    0.60
  -7   0   0   15.00    1.20
  -7   0   0   14.10    0.60
   7   0   0   14.40    0.60
  -8   0   0   -0.10    0.70
  -8   0   0    0.80    0.30
  -8   0   0    0.40    0.30
  -8   0   0   -0.50    0.70
   8   0   0   -0.10    0.30
  -9   0   0    0.00    0.30
  -9   0   0    0.10    0.30
  -9   0   0    0.20    0.80
  -9   0   0    0.70    0.90
   9   0   0    0.30    0.20
 -10   0   0  125.29    2.70
 -10   0   0  129.19    4.00
 -10   0   0  128.59    2.70
 -10   0   0  139.09    4.00
  10   0   0  129.39    2.60
 -11   0   0   45.70    1.40
 -11   0   0   50.59    2.60
  11   0   0   47.10    1.30
 -12   0   0   51.49    2.80
 -12   0   0   51.99    1.50
  12   0   0   50.39    1.40
 -13   0   0    5.00    1.40
 -13   0   0    4.30    0.50
 -14   0   0   20.00    0.90
 -14   0   0   17.60    2.10
 -15   0   0    2.70    1.60
 -16   1   0   -0.30    1.40
 -15   1   0    3.30    1.50
  14  -1   0    8.00    0.70
 -14   1   0    6.60    0.60
 -14   1   0    8.80    1.70
  13  -1   0    2.70    0.50
 -13   1   0    3.10    1.40
 -13   1   0    2.20    0.50
  12  -1   0   -0.10    0.40
 -12   1   0    0.70    1.10
 -12   1   0    0.00    0.40
  11  -1   0   66.69    1.50
 -11   1   0   66.89    1.70
 -11   1   0   68.59    3.00
  10  -1   0  117.19    2.30
 -10   1   0  116.99    3.70
 -10   1   0  118.69    2.50
 -10   1   0  113.99    2.50
  -9   1   0   20.20    0.80
  -9   1   0   18.70    1.60
  -9   1   0   19.20    0.80
   8  -1   0   92.59    2.00
  -8   1   0   91.59    2.80
  -8   1   0   91.79    2.00
  -8   1   0   93.59    2.90
  -8   1   0   96.89    2.00
   7  -1   0  413.16    7.40
  -7   1   0  402.86    7.40
  -7   1   0  415.16    7.40
  -7   1   0  416.96    8.30
  -7   1   0  418.36    8.30
   6  -1   0  665.73   11.80
  -6   1   0  673.73   11.80
  -6   1   0  672.73   12.50
  -6   1   0  658.43   12.50
  -6   1   0  658.83   11.70
   5  -1   0 1220.38   21.10
  -5   1   0 1183.88   21.80
  -5   1   0 1218.58   21.10
  -5   1   0 1210.68   21.70
  -5   1   0 1209.78   21.70
  -5   1   0 1216.58   21.10
   4  -1   0   26.40    0.70
  -4   1   0   25.00    1.00
  -4   1   0   26.70    0.70
  -4   1   0   27.10    1.10
  -4   1   0   26.80    1.20
  -4   1   0   27.60    0.70
   3  -1   0 7434.76  125.79
  -3   1   0 7227.88  127.49
  -3   1   0 7211.28  130.99
  -3   1   0 7509.15  128.49
  -3   1   0 7134.79  126.49
  -3   1   0 7146.19  125.29
  -3   1   0 7118.69  133.09
  -3   1   0 7113.79  127.49
   2  -1   0  254.97    4.50
  -2   1   0  246.48    4.50
  -2   1   0  252.87    4.50
  -2   1   0  249.48    4.60
  -2   1   0  254.97    4.70
  -2   1   0  250.57    4.50
  -2   1   0  251.27    4.50
   1  -1   0    5.70    0.30
   1  -1   0    6.00    0.30
  -1   1   0    5.80    0.30
  -1   1   0    5.70    0.30
  -1   1   0    5.80    0.20
  -1   1   0    6.10    0.30
   0  -1   0   20.00    0.60
   0  -1   0   19.70    0.50
   0  -1   0   19.40    0.60
   0   1   0   19.40    0.50
   0   1   0   19.70    0.50
   0   1   0   19.50    0.50
  -1  -1   0  372.16    6.80
  -1  -1   0  385.36    6.80
  -1  -1   0  379.16    6.70
  -1  -1   0  382.76    6.70
  -1  -1   0  377.06    6.70
  -1  -1   0  379.76    6.70
  -1  -1   0  376.86    6.60
   1   1   0  369.86    6.60
   1   1   0  375.56    6.70
   1   1   0  382.56    6.70
  -2  -1   0  705.13   12.50
  -2  -1   0  715.53   12.50
  -2  -1   0  709.43   12.40
  -2  -1   0  711.73   12.70
  -2  -1   0  717.63   12.70
  -2  -1   0  707.63   12.60
   2   1   0  713.73   12.40
   2   1   0  702.53   12.30
  -3  -1   0  755.32   13.10
  -3  -1   0  746.13   13.20
  -3  -1   0  757.82   13.60
  -3  -1   0  751.72   13.20
  -3  -1   0  751.82   13.70
  -3  -1   0  751.02   13.10
  -3  -1   0  762.62   13.60
   3   1   0  757.62   13.20
   3   1   0  755.82   13.10
  -4  -1   0  210.68    4.00
  -4  -1   0  216.68    4.50
  -4  -1   0  217.48    4.00
  -4  -1   0  214.08    4.50
   4   1   0  218.58    4.00
  -5  -1   0   14.20    0.60
  -5  -1   0   14.30    0.60
  -5  -1   0   15.00    1.10
  -5  -1   0   16.70    1.10
   5   1   0   14.50    0.60
  -6  -1   0   22.70    0.80
  -6  -1   0   22.20    1.40
  -6  -1   0   20.60    0.80
  -6  -1   0   23.00    1.30
   6   1   0   21.80    0.50
   6   1   0   21.10    0.80
  -7  -1   0    5.10    0.80
  -7  -1   0    6.20    0.50
  -7  -1   0    5.70    0.50
  -7  -1   0    4.10    0.90
   7   1   0    6.30    0.50
   7   1   0    5.50    0.40
  -8  -1   0  162.78    3.30
  -8  -1   0  158.48    4.20
  -8  -1   0  160.18    4.30
  -8  -1   0  163.78    3.30
   8   1   0  162.28    3.10
   8   1   0  157.08    3.20
  -9  -1   0   38.70    2.10
  -9  -1   0   37.40    1.20
  -9  -1   0   35.50    1.10
  -9  -1   0   35.30    2.10
   9   1   0   37.30    1.00
 -10  -1   0  131.99    4.00
 -10  -1   0  125.79    2.80
 -10  -1   0  125.49    4.00
 -11  -1   0    4.90    0.60
 -11  -1   0    3.50    1.20
 -11  -1   0    5.00    1.30
 -12  -1   0    0.40    0.50
 -12  -1   0    0.60    1.10
 -13  -1   0    5.00    0.60
 -13  -1   0    3.80    1.50
 -14  -1   0   10.50    0.70
 -14  -1   0   11.50    2.00
 -15  -1   0    3.30    1.60
  16  -2   0   16.60    1.10
 -16   2   0   12.50    2.10
  15  -2   0    0.70    0.50
 -15   2   0    0.40    0.40
 -15   2   0   -1.60    1.20
  14  -2   0    9.20    0.70
 -14   2   0    7.70    0.60
 -14   2   0   10.10    1.70
  13  -2   0    4.20    0.50
 -13   2   0    4.50    0.50
 -13   2   0    3.90    1.30
  12  -2   0  118.29    2.50
 -12   2   0  113.79    2.60
 -12   2   0  119.39    4.00
  11  -2   0   76.09    1.70
 -11   2   0   81.29    2.00
 -11   2   0   74.29    1.90
 -11   2   0   76.09    3.00
  10  -2   0    2.50    0.30
 -10   2   0    2.60    0.40
 -10   2   0    2.20    0.90
 -10   2   0    2.50    0.40
 -10   2   0    2.30    0.40
   9  -2   0    9.10    0.60
  -9   2   0    8.90    0.60
  -9   2   0    7.70    1.00
  -9   2   0    8.60    0.60
   8  -2   0  629.14   11.40
  -8   2   0  633.84   11.40
  -8   2   0  643.54   12.30
  -8   2   0  645.54   11.40
   7  -2   0  108.09    2.20
  -7   2   0  108.59    2.20
  -7   2   0  106.69    2.90
  -7   2   0  110.89    2.30
   6  -2   0  259.57    4.80
  -6   2   0  261.87    4.80
  -6   2   0  258.07    4.80
  -6   2   0  257.87    5.40
  -6   2   0  259.17    4.80
   5  -2   0   66.39    1.40
  -5   2   0   63.49    1.80
  -5   2   0   65.89    1.40
  -5   2   0   63.69    1.40
  -5   2   0   65.29    1.20
  -5   2   0   63.19    1.20
   4  -2   0   47.40    1.10
  -4   2   0   47.10    1.00
  -4   2   0   48.00    1.10
  -4   2   0   47.30    1.10
  -4   2   0   49.90    1.40
   3  -2   0    6.20    0.40
   3  -2   0    5.70    0.40
   3  -2   0    5.70    0.40
  -3   2   0    6.00    0.40
  -3   2   0    5.70    0.40
  -3   2   0    6.30    0.50
  -3   2   0    5.80    0.50
  -3   2   0    7.00    0.70
   2  -2   0  410.56    7.40
   2  -2   0  418.76    7.40
  -2   2   0  412.96    7.40
  -2   2   0  413.86    7.50
  -2   2   0  410.16    7.30
  -2   2   0  422.36    7.40
   1  -2   0 2110.69   37.60
   1  -2   0 2179.48   37.40
  -1   2   0 2074.19   37.10
  -1   2   0 2107.69   37.30
  -1   2   0 2027.30   37.40
   0  -2   0 2731.93   47.50
   0  -2   0 2666.83   47.40
   0  -2   0 2662.13   47.20
   0   2   0 2603.44   47.40
   0   2   0 2697.53   47.40
  -1  -2   0  519.55    9.20
  -1  -2   0  520.75    9.20
  -1  -2   0  503.15    9.00
  -1  -2   0  518.05    9.10
  -1  -2   0  506.45    9.10
   1   2   0  499.35    9.10
   1   2   0  504.15    9.10
  -2  -2   0   73.89    1.80
  -2  -2   0   73.19    1.60
  -2  -2   0   71.29    1.80
  -2  -2   0   73.69    1.60
   2   2   0   70.29    1.60
   2   2   0   73.09    1.60
  -3  -2   0  112.39    2.30
  -3  -2   0  111.29    2.20
  -3  -2   0  110.59    2.30
  -3  -2   0  110.29    2.60
  -3  -2   0  108.19    2.60
   3   2   0  109.29    2.30
  -4  -2   0   10.80    0.70
  -4  -2   0   11.30    1.00
  -4  -2   0   13.00    1.00
  -4  -2   0   12.90    0.50
  -4  -2   0   10.90    0.60
  -4  -2   0   11.60    0.50
   4   2   0   11.70    0.60
  -5  -2   0    0.10    0.60
  -5  -2   0    0.10    0.60
  -5  -2   0    0.10    0.30
  -5  -2   0    0.40    0.30
   5   2   0    0.50    0.30
  -6  -2   0   15.20    0.80
  -6  -2   0   15.80    1.20
  -6  -2   0   16.00    0.70
  -6  -2   0   15.40    1.30
   6   2   0   15.20    0.70
  -7  -2   0   20.30    0.90
  -7  -2   0   20.80    0.90
  -7  -2   0   18.40    1.50
  -7  -2   0   21.50    1.50
   7   2   0   19.50    0.80
  -8  -2   0  257.17    6.00
  -8  -2   0  253.07    6.10
  -8  -2   0  260.17    5.10
  -8  -2   0  257.47    5.00
   8   2   0  258.77    5.10
  -9  -2   0   24.30    1.80
  -9  -2   0   22.70    1.10
  -9  -2   0   25.80    2.00
 -10  -2   0   36.30    1.30
 -10  -2   0   31.90    2.30
 -10  -2   0   39.00    2.30
 -11  -2   0   23.10    2.10
 -11  -2   0   23.80    2.10
 -11  -2   0   25.50    1.20
 -12  -2   0    0.20    1.20
 -12  -2   0    2.10    1.20
 -12  -2   0    2.60    0.60
 -13  -2   0    2.30    1.40
 -13  -2   0    1.70    0.60
 -14  -2   0   10.10    0.80
 -14  -2   0   11.30    2.00
 -15  -2   0   -1.80    1.40
  16  -3   0    2.70    0.60
 -16   3   0    1.10    1.40
  15  -3   0   26.10    1.20
 -15   3   0   30.70    2.60
 -15   3   0   27.00    1.10
  14  -3   0    1.00    0.50
 -14   3   0    0.80    0.50
 -14   3   0    0.70    1.10
  13  -3   0   28.10    1.10
 -13   3   0   27.20    1.10
 -13   3   0   29.30    2.20
  12  -3   0    5.40    0.50
 -12   3   0    4.30    0.60
 -12   3   0    3.70    1.10
  11  -3   0   12.80    0.70
 -11   3   0   11.80    1.40
 -11   3   0   12.30    0.80
 -10   3   0  153.08    3.20
 -10   3   0  152.18    3.20
 -10   3   0  146.49    4.00
   9  -3   0   37.50    1.10
  -9   3   0   35.90    1.10
  -9   3   0   35.30    1.80
  -9   3   0   35.00    1.10
   8  -3   0   20.40    0.80
  -8   3   0   22.00    0.90
  -8   3   0   21.90    0.90
  -8   3   0   21.60    1.30
   7  -3   0    5.70    0.50
  -7   3   0    5.70    0.50
  -7   3   0    5.20    0.70
  -7   3   0    5.30    0.50
   6  -3   0    9.30    0.60
  -6   3   0    9.50    0.60
  -6   3   0    9.70    0.60
  -6   3   0    9.70    0.50
  -6   3   0   12.00    0.90
  -6   3   0   10.50    0.50
   5  -3   0   32.10    1.00
  -5   3   0   32.70    0.90
  -5   3   0   33.00    1.00
  -5   3   0   32.40    1.00
  -5   3   0   31.70    1.20
  -5   3   0   31.80    1.40
   4  -3   0  268.97    5.00
   4  -3   0  264.97    5.00
  -4   3   0  267.57    5.40
  -4   3   0  276.47    5.00
  -4   3   0  264.47    5.00
  -4   3   0  267.77    5.10
   3  -3   0    6.70    0.50
   3  -3   0    6.50    0.50
  -3   3   0    6.30    0.50
  -3   3   0    6.20    0.50
  -3   3   0    5.10    0.40
  -3   3   0    6.10    0.60
   2  -3   0  127.59    2.60
   2  -3   0  131.39    2.60
  -2   3   0  117.99    2.60
  -2   3   0  138.69    2.60
  -2   3   0  129.39    2.60
   1  -3   0  289.67    5.50
   1  -3   0  291.77    5.50
  -1   3   0  292.37    5.50
  -1   3   0  315.67    5.60
   0  -3   0  237.38    4.60
   0  -3   0  246.78    4.50
   0  -3   0  232.48    4.60
   0   3   0  245.18    4.60
   0   3   0  234.28    4.50
  -1  -3   0    3.70    0.40
  -1  -3   0    3.30    0.50
  -1  -3   0    3.10    0.40
  -1  -3   0    3.70    0.50
  -1  -3   0    3.30    0.30
   1   3   0    3.10    0.40
   1   3   0    5.00    0.50
  -2  -3   0   -0.30    0.40
  -2  -3   0    0.10    0.20
  -2  -3   0   -0.30    0.40
  -2  -3   0    0.60    0.30
  -2  -3   0    0.20    0.30
   2   3   0    0.50    0.30
   2   3   0    0.90    0.40
  -3  -3   0  306.67    6.20
  -3  -3   0  310.77    5.90
  -3  -3   0  309.07    5.80
  -3  -3   0  308.27    6.30
   3   3   0  328.17    6.20
   3   3   0  317.87    5.90
  -4  -3   0  185.88    4.30
  -4  -3   0  199.58    4.10
  -4  -3   0  183.88    3.70
  -4  -3   0  189.78    4.20
  -4  -3   0  191.38    3.80
   4   3   0  190.48    3.80
  -5  -3   0   13.80    0.60
  -5  -3   0   12.50    0.80
  -5  -3   0    9.90    0.90
  -5  -3   0   11.30    1.10
  -5  -3   0   12.20    0.70
  -5  -3   0   11.90    0.60
   5   3   0   12.50    0.70
  -6  -3   0    4.20    0.90
  -6  -3   0    6.40    0.60
  -6  -3   0    5.50    0.60
  -6  -3   0    5.20    0.90
   6   3   0    6.30    0.60
  -7  -3   0   65.79    1.80
  -7  -3   0   68.19    1.90
  -7  -3   0   65.59    2.60
  -7  -3   0   67.09    2.50
   7   3   0   70.49    1.80
  -8  -3   0  224.68    5.70
  -8  -3   0  218.58    5.40
  -8  -3   0  222.58    4.60
  -9  -3   0  132.39    3.00
  -9  -3   0  125.89    4.10
  -9  -3   0  130.29    4.00
 -10  -3   0    7.10    1.40
 -10  -3   0    3.70    1.20
 -10  -3   0    6.40    0.80
 -11  -3   0    2.20    1.20
 -11  -3   0    0.40    1.10
 -11  -3   0    1.10    0.60
 -12  -3   0   -1.20    1.10
 -12  -3   0   -0.70    1.20
 -12  -3   0    0.40    0.50
 -13  -3   0   11.60    2.00
 -13  -3   0   15.00    1.10
 -14  -3   0    3.00    1.60
 -14  -3   0    5.60    0.70
  17  -4   0    0.40    0.60
 -17   4   0    1.40    1.40
  16  -4   0   -0.60    0.50
 -16   4   0    0.20    0.50
 -16   4   0    0.30    1.30
  15  -4   0   48.80    1.60
 -15   4   0   46.50    1.50
 -15   4   0   40.10    2.80
  14  -4   0   46.80    1.50
 -14   4   0   41.00    2.70
 -14   4   0   45.90    1.50
  13  -4   0    1.20    0.50
 -13   4   0    0.10    1.00
 -13   4   0    1.20    0.50
  12  -4   0    3.10    0.50
 -12   4   0    1.50    1.00
 -12   4   0    2.30    0.60
  11  -4   0    2.90    0.50
 -11   4   0    2.50    0.90
 -11   4   0    3.50    0.60
  10  -4   0  123.79    2.80
 -10   4   0  124.79    3.50
 -10   4   0  123.39    2.80
 -10   4   0  125.29    2.80
   9  -4   0    6.40    0.60
  -9   4   0    6.50    0.60
  -9   4   0    5.90    0.60
  -9   4   0    6.40    0.90
   8  -4   0   86.29    2.00
  -8   4   0   79.89    1.60
  -8   4   0   79.69    1.60
  -8   4   0   81.39    2.40
  -8   4   0   81.29    2.00
  -8   4   0   79.59    2.00
   7  -4   0  170.88    3.50
  -7   4   0  169.78    3.80
  -7   4   0  166.58    3.30
  -7   4   0  166.48    3.50
  -7   4   0  177.28    3.50
   6  -4   0    2.40    0.40
  -6   4   0    1.60    0.40
  -6   4   0    1.40    0.50
  -6   4   0    1.70    0.40
   5  -4   0   12.70    0.70
   5  -4   0   12.60    0.80
  -5   4   0   11.80    0.70
  -5   4   0   11.90    0.80
  -5   4   0   13.70    0.70
   4  -4   0  238.48    4.70
   4  -4   0  239.18    4.60
  -4   4   0  238.28    4.60
  -4   4   0  237.28    4.40
  -4   4   0  237.98    4.60
   3  -4   0  987.00   17.50
   3  -4   0  999.20   17.50
  -3   4   0  953.40   17.50
  -3   4   0  998.40   17.50
  -3   4   0  982.70   17.20
   2  -4   0  670.03   11.70
   2  -4   0  641.94   11.70
  -2   4   0  624.14   11.70
   1  -4   0  750.92   13.70
   1  -4   0  753.32   13.60
  -1   4   0  765.92   13.60
  -1   4   0  761.52   13.60
   0  -4   0  659.03   11.50
   0  -4   0  614.24   11.40
   0  -4   0  635.94   11.30
   0   4   0  622.84   11.40
   0   4   0  615.94   11.40
  -1  -4   0   59.59    1.40
  -1  -4   0   60.89    1.60
  -1  -4   0   59.29    1.60
  -1  -4   0   57.99    1.60
  -1  -4   0   60.29    1.60
   1   4   0   58.39    1.60
   1   4   0   62.09    1.60
  -2  -4   0  197.88    4.00
  -2  -4   0  192.88    4.20
  -2  -4   0  191.28    3.90
  -2  -4   0  195.38    4.10
  -2  -4   0  199.28    3.70
   2   4   0  195.38    4.00
   2   4   0  197.58    3.90
  -3  -4   0    8.20    0.80
  -3  -4   0    9.30    0.90
  -3  -4   0    8.50    0.70
  -3  -4   0    8.90    0.70
   3   4   0    8.40    0.70
   3   4   0    8.30    0.70
  -4  -4   0  117.69    2.90
  -4  -4   0  112.69    3.10
  -4  -4   0  114.59    2.70
  -4  -4   0  113.09    2.50
   4   4   0  110.69    2.60
  -5  -4   0   53.89    1.40
  -5  -4   0   53.19    2.10
  -5  -4   0   55.19    1.70
  -5  -4   0   56.89    2.00
   5   4   0   55.89    1.70
  -6  -4   0    9.00    0.90
  -6  -4   0    8.30    0.50
  -6  -4   0    6.40    0.90
  -6  -4   0    8.10    0.50
  -6  -4   0    7.50    1.10
  -6  -4   0    8.50    0.80
   6   4   0    8.20    0.70
  -7  -4   0  181.48    4.80
  -7  -4   0  179.48    3.90
  -7  -4   0  178.18    4.60
   7   4   0  178.28    3.90
  -8  -4   0   45.00    1.60
  -8  -4   0   44.80    2.30
  -8  -4   0   39.80    2.40
  -9  -4   0   45.30    1.70
  -9  -4   0   43.10    2.50
  -9  -4   0   35.50    2.20
 -10  -4   0   30.30    1.50
 -10  -4   0   33.70    2.30
 -10  -4   0   30.60    2.50
 -11  -4   0   -0.30    1.10
 -11  -4   0    0.80    0.60
 -11  -4   0    0.10    1.10
 -12  -4   0    2.80    0.70
 -12  -4   0    2.90    1.30
 -12  -4   0    2.30    1.40
 -13  -4   0   11.60    1.00
 -13  -4   0    6.60    1.80
 -13  -4   0   11.20    1.90
  17  -5   0   48.50    1.80
 -17   5   0   54.49    3.30
  16  -5   0   15.20    1.10
 -16   5   0   13.40    1.90
 -16   5   0   15.30    1.10
  15  -5   0    0.30    0.50
 -15   5   0    1.00    1.10
 -15   5   0    0.90    0.60
  14  -5   0    2.30    0.60
 -14   5   0    2.80    0.60
 -14   5   0    2.20    1.10
  13  -5   0   42.60    1.50
 -13   5   0   43.30    1.60
 -13   5   0   44.90    2.40
  12  -5   0    5.80    0.70
 -12   5   0    5.20    0.70
 -12   5   0    7.50    1.30
 -11   5   0   28.60    1.30
 -11   5   0   28.40    1.80
  10  -5   0   51.09    1.60
 -10   5   0   49.70    1.60
 -10   5   0   49.60    2.00
   9  -5   0    0.50    0.40
  -9   5   0    0.50    0.60
  -9   5   0    0.60    0.30
  -9   5   0    0.80    0.40
  -9   5   0    0.20    0.20
  -9   5   0    0.40    0.50
   8  -5   0   45.40    1.50
  -8   5   0   47.30    1.50
  -8   5   0   47.80    1.70
  -8   5   0   46.50    1.30
   7  -5   0   25.90    1.10
  -7   5   0   25.70    1.00
  -7   5   0   25.80    1.10
  -7   5   0   24.90    1.10
   6  -5   0  205.38    4.20
   6  -5   0  209.08    4.30
  -6   5   0  211.98    4.20
  -6   5   0  203.88    4.30
  -6   5   0  208.98    4.20
   5  -5   0  184.98    3.80
   5  -5   0  182.78    3.80
  -5   5   0  180.98    3.80
  -5   5   0  184.18    3.60
  -5   5   0  181.08    3.80
   4  -5   0  584.84   10.50
   4  -5   0  571.14   10.50
  -4   5   0  560.54   10.50
  -4   5   0  570.74   10.10
  -4   5   0  567.34   10.50
   3  -5   0   18.40    1.00
   3  -5   0   17.20    0.90
  -3   5   0   15.70    0.90
  -3   5   0   18.00    0.90
   2  -5   0 2383.46   42.50
   2  -5   0 2332.87   42.00
  -2   5   0 2431.86   43.40
  -2   5   0 2426.56   42.90
   1  -5   0   37.60    1.40
   1  -5   0   40.90    1.30
  -1   5   0   42.90    1.40
  -1   5   0   38.80    1.30
   0  -5   0  262.97    5.00
   0  -5   0  265.77    5.10
   0  -5   0  260.87    5.30
   0  -5   0  260.07    5.20
   0   5   0  257.87    5.20
   0   5   0  261.27    5.20
  -1  -5   0   42.10    1.40
  -1  -5   0   41.00    1.20
  -1  -5   0   41.30    1.40
  -1  -5   0   39.50    1.40
  -1  -5   0   39.80    1.40
   1   5   0   40.80    1.40
   1   5   0   40.60    1.40
  -2  -5   0   65.29    2.00
  -2  -5   0   69.29    1.90
  -2  -5   0   67.89    1.60
  -2  -5   0   66.09    1.80
  -2  -5   0   67.69    2.00
   2   5   0   65.99    1.80
   2   5   0   67.09    1.90
  -3  -5   0   12.80    0.80
  -3  -5   0   12.50    1.00
  -3  -5   0   13.50    1.10
  -3  -5   0   11.70    1.00
   3   5   0   12.00    0.90
   3   5   0   14.60    0.80
  -4  -5   0   55.99    1.80
  -4  -5   0   60.19    1.70
  -4  -5   0   55.59    2.10
  -4  -5   0   58.29    2.00
   4   5   0   57.39    1.70
   4   5   0   58.49    1.80
  -5  -5   0   28.10    1.60
  -5  -5   0   28.10    1.30
  -5  -5   0   27.10    1.10
  -5  -5   0   30.80    1.70
   5   5   0   29.30    1.30
  -6  -5   0  129.29    2.70
  -6  -5   0  130.19    3.20
  -6  -5   0  129.39    3.80
  -6  -5   0  126.09    3.60
   6   5   0  126.49    3.10
  -7  -5   0   21.00    1.80
  -7  -5   0   21.90    1.80
  -7  -5   0   22.50    1.30
   7   5   0   22.90    1.20
  -8  -5   0   94.99    3.30
  -8  -5   0   89.39    2.60
  -8  -5   0   90.29    3.50
  -9  -5   0    0.40    1.00
  -9  -5   0    0.00    0.70
  -9  -5   0   -0.60    0.90
 -10  -5   0    1.10    0.70
 -10  -5   0    0.90    1.10
 -10  -5   0    1.60    1.20
 -11  -5   0    0.00    1.20
 -11  -5   0    0.10    0.70
 -11  -5   0    1.10    1.20
 -12  -5   0   30.10    1.70
 -12  -5   0   30.80    2.90
 -12  -5   0   34.20    2.70
 -13  -5   0   18.20    2.50
 -13  -5   0   19.60    1.50
 -13  -5   0   19.40    2.30
  17  -6   0   19.70    1.30
 -17   6   0   18.10    1.20
 -17   6   0   20.80    2.20
  16  -6   0   33.00    1.60
 -16   6   0   34.60    2.60
 -16   6   0   35.50    1.50
  15  -6   0   14.90    1.10
 -15   6   0   16.20    1.20
 -15   6   0   16.90    1.80
  14  -6   0    3.60    0.70
 -14   6   0    4.60    0.80
 -14   6   0    1.80    1.10
  13  -6   0    4.70    0.70
 -13   6   0    5.60    0.80
 -13   6   0    6.10    1.20
  12  -6   0    0.40    0.50
 -12   6   0   -0.40    0.60
 -12   6   0    0.40    0.80
 -11   6   0   18.80    1.20
 -11   6   0   17.50    1.40
  10  -6   0  147.69    3.40
 -10   6   0  145.09    2.90
 -10   6   0  145.09    3.40
 -10   6   0  150.58    3.70
   9  -6   0  121.39    2.90
  -9   6   0  121.19    2.90
  -9   6   0  119.09    3.10
  -9   6   0  117.29    2.60
   8  -6   0    8.90    0.80
  -8   6   0    8.90    0.80
  -8   6   0    8.60    0.70
  -8   6   0    8.00    0.80
   7  -6   0    0.70    0.40
   7  -6   0    0.30    0.50
  -7   6   0    0.70    0.50
  -7   6   0    1.60    0.50
  -7   6   0    1.60    0.50
   6  -6   0   45.90    1.60
   6  -6   0   45.70    1.50
  -6   6   0   46.60    1.30
  -6   6   0   45.60    1.50
  -6   6   0   45.90    1.50
   5  -6   0  269.27    5.40
   5  -6   0  269.57    5.30
  -5   6   0  256.67    5.40
  -5   6   0  259.47    4.80
  -5   6   0  259.97    5.30
   4  -6   0   96.69    2.40
   4  -6   0   94.49    2.50
  -4   6   0   92.19    2.40
  -4   6   0   93.99    1.80
  -4   6   0   98.59    2.50
   3  -6   0  305.67    6.00
   3  -6   0  299.37    6.00
  -3   6   0  302.37    6.00
  -3   6   0  299.37    6.00
   2  -6   0   73.29    2.10
  -2   6   0   78.19    2.10
  -2   6   0   75.99    2.10
   1  -6   0   25.40    1.20
   1  -6   0   22.70    1.20
  -1   6   0   26.10    1.20
  -1   6   0   25.00    1.20
   0  -6   0   24.20    1.30
   0  -6   0   26.70    1.20
   0  -6   0   25.30    1.10
   0  -6   0   25.60    1.10
   0   6   0   26.70    1.20
   0   6   0   24.20    1.20
  -1  -6   0    3.70    0.70
  -1  -6   0    3.10    0.60
  -1  -6   0    2.90    0.50
  -1  -6   0    2.30    0.60
  -1  -6   0    2.90    0.60
   1   6   0    1.70    0.60
   1   6   0    3.10    0.60
  -2  -6   0  149.59    3.50
  -2  -6   0  147.39    3.50
  -2  -6   0  147.59    3.40
  -2  -6   0  145.69    3.10
  -2  -6   0  148.09    3.50
   2   6   0  144.79    3.30
   2   6   0  146.29    3.40
  -3  -6   0    2.20    0.60
  -3  -6   0    2.20    0.60
  -3  -6   0    2.50    0.70
  -3  -6   0    3.40    0.40
  -3  -6   0    3.00    0.70
   3   6   0    2.60    0.60
   3   6   0    2.50    0.50
  -4  -6   0  163.48    3.70
  -4  -6   0  167.68    3.90
  -4  -6   0  169.78    4.20
  -4  -6   0  165.08    4.10
   4   6   0  163.08    3.80
   4   6   0  166.98    3.60
  -5  -6   0   56.29    1.70
  -5  -6   0   52.09    1.90
  -5  -6   0   59.89    2.30
  -5  -6   0   53.59    2.30
   5   6   0   56.69    1.90
  -6  -6   0   74.99    2.40
  -6  -6   0   75.19    2.00
  -6  -6   0   74.39    2.90
  -6  -6   0   74.69    2.80
   6   6   0   76.59    2.30
  -7  -6   0  198.48    3.90
  -7  -6   0  198.18    5.10
  -7  -6   0  200.88    5.40
  -7  -6   0  205.88    4.70
  -8  -6   0   26.10    2.00
  -8  -6   0   28.80    1.60
  -8  -6   0   28.70    2.30
  -9  -6   0   23.10    1.50
  -9  -6   0   17.80    1.80
  -9  -6   0   18.30    2.00
 -10  -6   0    5.50    1.40
 -10  -6   0    5.40    1.60
 -10  -6   0    5.70    1.00
 -11  -6   0    1.10    1.30
 -11  -6   0    0.40    0.80
 -11  -6   0    0.60    1.40
 -12  -6   0    9.70    2.00
 -12  -6   0    8.10    1.10
 -12  -6   0    8.70    1.80
  17  -7   0    0.80    0.70
 -17   7   0    0.90    0.70
 -17   7   0    2.10    1.30
  16  -7   0    1.80    0.70
 -16   7   0    1.30    0.70
 -16   7   0    2.40    1.20
  15  -7   0   15.80    1.20
 -15   7   0   12.00    1.60
 -15   7   0   13.00    1.10
  14  -7   0    0.70    0.60
 -14   7   0    1.60    1.00
 -14   7   0    1.30    0.70
  13  -7   0   66.79    2.10
 -13   7   0   67.19    2.70
 -13   7   0   69.09    2.20
  12  -7   0   14.60    1.10
 -12   7   0   13.60    1.10
 -12   7   0   15.10    1.40
  11  -7   0   14.90    1.20
 -11   7   0   15.30    1.20
 -11   7   0   14.30    0.70
 -11   7   0   17.20    1.40
  10  -7   0  123.29    3.10
 -10   7   0  123.29    3.20
 -10   7   0  119.19    3.10
 -10   7   0  122.89    2.80
   9  -7   0  156.88    3.60
  -9   7   0  144.79    3.40
  -9   7   0  146.69    3.30
  -9   7   0  146.89    3.60
   8  -7   0  155.08    3.50
   8  -7   0  155.88    3.70
   8  -7   0  158.08    3.60
  -8   7   0  161.98    3.60
  -8   7   0  156.08    3.40
  -8   7   0  164.28    3.80
   7  -7   0   36.40    1.50
   7  -7   0   39.00    1.40
  -7   7   0   41.10    1.60
  -7   7   0   37.50    1.20
  -7   7   0   39.40    1.50
   6  -7   0  140.39    3.30
   6  -7   0  141.49    3.40
  -6   7   0  140.49    3.30
  -6   7   0  144.39    3.40
  -6   7   0  143.79    2.80
   5  -7   0   51.09    1.70
   5  -7   0   50.69    1.80
  -5   7   0   51.39    1.80
  -5   7   0   49.80    1.80
  -5   7   0   51.09    1.10
   4  -7   0   41.00    1.60
   4  -7   0   42.90    1.60
  -4   7   0   39.30    1.50
  -4   7   0   41.80    1.60
   3  -7   0  209.98    4.60
   3  -7   0  221.88    4.70
  -3   7   0  212.88    4.60
  -3   7   0  206.68    4.60
   2  -7   0  124.99    3.10
   2  -7   0  124.09    3.10
  -2   7   0  126.39    3.10
  -2   7   0  125.79    3.10
   1  -7   0   11.20    1.00
   1  -7   0   12.10    1.00
   1  -7   0   11.00    0.80
  -1   7   0    9.00    0.90
  -1   7   0   11.60    1.00
   0  -7   0   25.10    1.30
   0  -7   0   28.70    1.20
   0  -7   0   24.50    1.10
   0  -7   0   27.10    1.30
   0   7   0   25.10    1.30
   0   7   0   24.40    1.30
  -1  -7   0    4.60    0.60
  -1  -7   0    5.20    0.80
  -1  -7   0    5.90    0.80
  -1  -7   0    5.00    0.70
  -1  -7   0    4.90    0.70
   1   7   0    5.10    0.80
   1   7   0    4.30    0.70
  -2  -7   0  122.09    3.20
  -2  -7   0  119.69    2.70
  -2  -7   0  114.89    3.10
  -2  -7   0  120.09    3.10
  -2  -7   0  119.79    3.00
   2   7   0  118.59    3.10
   2   7   0  117.79    2.90
  -3  -7   0    1.40    0.70
  -3  -7   0    1.00    0.60
  -3  -7   0    1.30    0.40
  -3  -7   0    1.60    0.70
  -3  -7   0    1.50    0.70
   3   7   0    2.10    0.70
   3   7   0    1.40    0.60
  -4  -7   0   62.79    2.20
  -4  -7   0   61.69    2.50
  -4  -7   0   65.69    2.00
  -4  -7   0   65.09    2.30
   4   7   0   64.89    2.20
  -5  -7   0   11.50    1.40
  -5  -7   0    9.70    1.10
  -5  -7   0   10.70    0.90
  -5  -7   0   12.30    1.30
   5   7   0   11.80    1.10
  -6  -7   0   63.69    2.30
  -6  -7   0   62.99    1.80
  -6  -7   0   62.79    2.80
  -6  -7   0   60.29    2.50
   6   7   0   60.09    2.20
  -7  -7   0   82.19    2.00
  -7  -7   0   85.09    3.10
  -7  -7   0   82.59    3.30
  -7  -7   0   77.79    2.70
  -8  -7   0    1.50    0.90
  -8  -7   0    1.40    1.20
  -8  -7   0    1.10    1.10
  -9  -7   0    0.60    0.80
  -9  -7   0    0.80    1.10
  -9  -7   0    0.00    1.20
 -10  -7   0   16.60    1.90
 -10  -7   0   18.30    1.50
 -10  -7   0   16.20    2.20
 -11  -7   0   49.10    2.20
 -11  -7   0   45.00    3.40
 -11  -7   0   48.10    3.00
  17  -8   0   12.00    1.20
 -17   8   0   11.70    1.20
 -17   8   0   11.50    1.70
  16  -8   0    4.20    0.90
 -16   8   0    4.20    0.90
 -16   8   0    3.20    1.20
  15  -8   0   15.90    1.20
 -15   8   0   13.30    1.60
 -15   8   0   16.20    1.30
  14  -8   0    2.80    0.80
 -14   8   0    4.70    0.90
 -14   8   0    5.70    1.10
  13  -8   0   56.89    2.00
 -13   8   0   56.99    2.20
 -13   8   0   55.49    2.40
  12  -8   0   -0.40    0.60
 -12   8   0    0.20    0.40
 -12   8   0   -0.10    0.70
 -12   8   0    0.30    0.70
  11  -8   0   13.20    1.10
 -11   8   0    8.90    1.00
 -11   8   0   11.30    0.90
 -11   8   0   10.90    1.10
  10  -8   0   40.00    1.70
 -10   8   0   39.10    1.70
 -10   8   0   38.50    1.60
 -10   8   0   38.30    1.50
   9  -8   0    4.10    0.80
  -9   8   0    2.80    0.60
  -9   8   0    2.40    0.70
  -9   8   0    2.40    0.60
   8  -8   0   12.30    1.10
   8  -8   0   18.10    1.10
  -8   8   0   14.60    1.20
  -8   8   0   14.80    1.10
  -8   8   0   16.20    0.80
   7  -8   0    2.00    0.60
   7  -8   0    2.20    0.70
  -7   8   0    2.80    0.40
  -7   8   0    1.80    0.60
  -7   8   0    3.50    0.70
   6  -8   0   42.10    1.70
   6  -8   0   47.20    1.70
  -6   8   0   46.70    1.80
  -6   8   0   45.60    1.00
  -6   8   0   45.70    1.70
   5  -8   0  111.19    2.90
   5  -8   0  111.39    3.00
  -5   8   0  113.99    3.00
  -5   8   0  108.49    2.90
   4  -8   0    5.50    0.80
   4  -8   0    3.70    0.70
  -4   8   0    5.90    0.80
  -4   8   0    3.40    0.70
   3  -8   0   61.79    2.10
   3  -8   0   66.29    2.10
  -3   8   0   60.69    2.10
  -3   8   0   63.29    2.10
   2  -8   0   46.40    1.80
   2  -8   0   44.70    1.70
   2  -8   0   46.70    1.60
  -2   8   0   43.10    1.70
  -2   8   0   47.10    1.80
   1  -8   0  316.17    6.30
   1  -8   0  301.97    6.60
   1  -8   0  316.57    6.60
  -1   8   0  303.37    6.50
  -1   8   0  333.07    6.60
   0  -8   0   31.70    1.50
   0  -8   0   32.50    1.30
   0  -8   0   30.70    1.60
   0  -8   0   34.20    1.60
   0  -8   0   31.60    1.30
   0   8   0   33.30    1.50
   0   8   0   30.80    1.50
  -1  -8   0    0.10    0.60
  -1  -8   0    0.70    0.60
  -1  -8   0    0.00    0.50
  -1  -8   0   -0.20    0.60
  -1  -8   0    1.20    0.70
   1   8   0    0.10    0.60
   1   8   0    0.30    0.60
  -2  -8   0    4.30    0.60
  -2  -8   0    4.40    0.90
  -2  -8   0    3.10    0.80
  -2  -8   0    3.30    0.80
  -2  -8   0    4.30    0.80
   2   8   0    3.60    0.70
   2   8   0    4.30    0.80
  -3  -8   0    6.00    1.00
  -3  -8   0    7.30    0.90
  -3  -8   0    6.80    1.10
  -3  -8   0    9.30    1.10
   3   8   0    8.00    1.00
   3   8   0    8.10    0.90
  -4  -8   0   10.10    1.10
  -4  -8   0    8.10    1.20
  -4  -8   0   10.90    1.00
  -4  -8   0    9.80    1.20
   4   8   0    9.80    1.10
  -5  -8   0    4.60    0.80
  -5  -8   0    4.70    1.00
  -5  -8   0    5.30    1.10
  -5  -8   0    5.90    1.20
   5   8   0    6.30    1.00
  -6  -8   0  111.59    2.90
  -6  -8   0  118.59    3.70
  -6  -8   0  113.29    3.90
  -6  -8   0  114.99    3.40
   6   8   0  108.69    3.30
  -7  -8   0   11.30    1.60
  -7  -8   0    8.60    1.40
  -7  -8   0    9.20    1.20
  -7  -8   0   10.10    0.80
  -8  -8   0    2.10    0.90
  -8  -8   0    3.90    1.20
  -8  -8   0    2.50    1.30
  -9  -8   0    1.10    0.90
  -9  -8   0    1.20    1.30
  -9  -8   0   -0.30    1.10
 -10  -8   0    1.20    1.20
 -10  -8   0   -0.40    0.80
 -10  -8   0    0.70    1.40
 -11  -8   0    6.40    1.90
 -11  -8   0    2.90    1.00
 -11  -8   0    5.60    1.60
  17  -9   0    1.10    0.80
 -17   9   0    1.10    0.90
  16  -9   0    0.00    0.70
 -16   9   0   -0.60    0.90
 -16   9   0    0.20    0.80
  15  -9   0    3.80    0.90
 -15   9   0    4.60    1.00
 -15   9   0    4.10    1.10
  14  -9   0    7.60    1.00
 -14   9   0    6.20    1.00
 -14   9   0   10.40    1.30
  13  -9   0    3.00    0.80
 -13   9   0    5.50    1.00
 -13   9   0    4.50    1.00
  12  -9   0    4.40    0.90
  12  -9   0    1.90    0.80
 -12   9   0    1.50    0.70
 -12   9   0    2.40    0.90
 -12   9   0    2.40    0.60
  11  -9   0   80.99    2.70
 -11   9   0   80.29    2.30
 -11   9   0   80.59    2.40
 -11   9   0   83.49    2.70
  10  -9   0    4.60    0.90
 -10   9   0    2.90    0.60
 -10   9   0    4.80    0.90
 -10   9   0    3.00    0.70
   9  -9   0   72.19    2.50
  -9   9   0   75.79    1.90
  -9   9   0   71.99    2.50
  -9   9   0   75.29    2.30
   8  -9   0   50.49    2.00
   8  -9   0   51.99    1.90
  -8   9   0   49.90    1.90
  -8   9   0   51.89    1.40
  -8   9   0   54.99    2.10
   7  -9   0   12.20    1.10
   7  -9   0   12.80    1.20
  -7   9   0   12.40    1.10
  -7   9   0   12.40    0.50
  -7   9   0   12.80    1.20
   6  -9   0  183.28    4.30
   6  -9   0  170.18    4.30
  -6   9   0  177.28    4.30
  -6   9   0  185.88    4.30
   5  -9   0   -0.50    0.60
   5  -9   0   -0.20    0.60
  -5   9   0   -0.60    0.60
  -5   9   0   -0.60    0.60
   4  -9   0    3.20    0.80
   4  -9   0    4.20    0.80
  -4   9   0    2.50    0.70
  -4   9   0    3.30    0.70
   3  -9   0    0.40    0.60
   3  -9   0   -0.50    0.50
   3  -9   0   -0.10    0.60
  -3   9   0   -0.50    0.60
  -3   9   0    0.80    0.70
   2  -9   0   65.49    2.00
   2  -9   0   63.39    2.30
   2  -9   0   64.59    2.30
  -2   9   0   66.79    2.30
  -2   9   0   66.79    2.30
   1  -9   0   13.20    1.20
   1  -9   0   12.70    1.00
   1  -9   0   14.70    1.30
  -1   9   0   13.60    1.20
  -1   9   0   14.80    1.30
   0  -9   0   15.10    1.10
   0  -9   0   16.00    1.30
   0  -9   0   16.90    1.30
   0  -9   0   17.00    1.20
   0  -9   0   17.40    1.40
   0   9   0   16.40    1.30
   0   9   0   17.70    1.40
  -1  -9   0    0.30    0.60
  -1  -9   0    0.80    0.70
  -1  -9   0    1.70    0.80
  -1  -9   0    1.30    0.70
  -1  -9   0    0.70    0.60
   1   9   0    1.20    0.70
   1   9   0    0.30    0.70
  -2  -9   0   64.99    2.50
  -2  -9   0   64.29    2.40
  -2  -9   0   68.29    2.40
  -2  -9   0   66.79    2.40
   2   9   0   63.79    2.30
   2   9   0   67.49    2.40
  -3  -9   0  536.15   10.80
  -3  -9   0  538.05   10.50
  -3  -9   0  533.05   10.80
  -3  -9   0  531.45   10.80
   3   9   0  537.15   10.80
  -4  -9   0   12.20    1.40
  -4  -9   0   10.50    1.30
  -4  -9   0    8.70    1.20
  -4  -9   0   10.80    1.10
   4   9   0    9.90    1.20
  -5  -9   0   78.99    3.20
  -5  -9   0   87.89    2.60
  -5  -9   0   86.09    3.00
  -5  -9   0   80.09    3.00
   5   9   0   81.89    2.90
  -6  -9   0    1.20    1.10
  -6  -9   0   -0.80    0.80
  -6  -9   0    1.60    1.00
  -6  -9   0    0.70    0.70
  -7  -9   0    3.60    1.00
  -7  -9   0    2.60    1.20
  -7  -9   0    2.50    1.20
  -8  -9   0    1.60    1.30
  -8  -9   0    1.30    1.20
  -8  -9   0    0.70    0.90
  -9  -9   0    8.10    1.80
  -9  -9   0    6.40    1.30
  -9  -9   0    6.20    1.50
 -10  -9   0    8.20    1.60
 -10  -9   0    6.60    1.80
 -10  -9   0    4.20    1.20
  17 -10   0   23.60    1.80
 -17  10   0   26.60    1.90
  16 -10   0    0.60    0.80
 -16  10   0    2.40    0.90
  15 -10   0    9.70    1.20
 -15  10   0    9.90    1.30
  14 -10   0    3.00    0.90
 -14  10   0    2.50    0.90
  13 -10   0   10.30    1.20
 -13  10   0   13.10    1.30
 -13  10   0   12.60    1.00
  12 -10   0    5.80    1.00
  12 -10   0    4.10    0.90
 -12  10   0    6.60    0.80
 -12  10   0    5.00    1.00
  11 -10   0    3.60    0.90
  11 -10   0    5.50    0.90
 -11  10   0    4.90    0.80
 -11  10   0    5.60    1.00
  10 -10   0   78.09    2.80
 -10  10   0   83.19    2.60
 -10  10   0   88.09    2.80
 -10  10   0   87.09    2.90
   9 -10   0   85.09    2.80
  -9  10   0   85.59    2.80
  -9  10   0   84.99    2.70
   8 -10   0   10.90    1.20
   8 -10   0   12.30    1.20
  -8  10   0   14.80    1.30
  -8  10   0   10.50    1.20
   7 -10   0   39.60    1.90
   7 -10   0   41.20    1.90
  -7  10   0   41.40    1.90
  -7  10   0   43.20    2.00
   6 -10   0   15.20    1.30
   6 -10   0    9.00    1.00
  -6  10   0   13.40    1.30
  -6  10   0   11.60    1.20
   5 -10   0   78.69    2.70
   5 -10   0   77.59    2.60
   5 -10   0   74.79    2.40
  -5  10   0   82.59    2.70
  -5  10   0   81.19    2.60
   4 -10   0   17.20    1.40
   4 -10   0   19.30    1.50
   4 -10   0   14.10    1.10
  -4  10   0   13.10    1.20
  -4  10   0   16.80    1.30
   3 -10   0    2.30    0.90
   3 -10   0    2.70    0.70
   3 -10   0    1.40    0.80
  -3  10   0    2.60    0.80
  -3  10   0    2.20    0.80
   2 -10   0   82.49    2.80
   2 -10   0   86.69    2.60
   2 -10   0   83.99    2.80
  -2  10   0   82.49    2.70
  -2  10   0   82.89    2.80
   1 -10   0  271.47    6.10
   1 -10   0  270.37    6.20
   1 -10   0  267.87    5.70
  -1  10   0  267.97    6.10
  -1  10   0  266.97    6.00
   0 -10   0  129.89    3.20
   0 -10   0  130.49    3.70
   0 -10   0  121.89    3.50
   0 -10   0  125.49    3.60
   0  10   0  127.29    3.70
   0  10   0  129.39    3.60
  -1 -10   0    9.50    1.00
  -1 -10   0    6.60    1.10
  -1 -10   0    8.80    1.10
  -1 -10   0    9.70    1.10
  -1 -10   0    8.30    1.20
   1  10   0    9.40    1.20
   1  10   0    8.20    1.10
  -2 -10   0   12.50    1.40
  -2 -10   0   11.50    1.20
  -2 -10   0   11.80    1.20
  -2 -10   0   13.10    1.40
   2  10   0   14.40    1.40
  -3 -10   0   11.60    1.20
  -3 -10   0   13.50    1.40
  -3 -10   0   10.60    1.40
  -3 -10   0   13.10    1.40
   3  10   0   13.20    1.40
  -4 -10   0    3.10    0.90
  -4 -10   0    3.30    1.00
  -4 -10   0    3.10    1.10
  -4 -10   0    2.90    1.00
   4  10   0    3.80    1.00
  -5 -10   0   -2.10    0.90
  -5 -10   0   -0.70    0.80
  -5 -10   0    0.40    0.90
  -5 -10   0    0.60    0.70
   5  10   0   -0.70    0.80
  -6 -10   0   11.40    1.40
  -6 -10   0   12.40    1.70
  -6 -10   0   12.30    1.10
  -6 -10   0   12.50    1.60
  -7 -10   0   23.10    2.30
  -7 -10   0   19.50    1.90
  -7 -10   0   19.10    1.80
  -8 -10   0    3.60    1.30
  -8 -10   0    2.00    1.40
  -8 -10   0    1.00    1.00
  -9 -10   0   -1.10    1.00
  -9 -10   0    0.00    1.20
  -9 -10   0   -1.50    1.40
  17 -11   0    7.60    1.20
 -17  11   0    4.50    1.20
  16 -11   0    2.40    0.90
 -16  11   0    1.60    1.00
  15 -11   0    5.60    1.10
 -15  11   0    6.00    1.20
  14 -11   0    4.00    1.00
 -14  11   0    2.00    1.00
  13 -11   0   17.40    1.50
 -13  11   0   20.80    1.70
 -13  11   0   19.30    1.30
  12 -11   0    0.40    0.80
  12 -11   0   -0.70    0.80
 -12  11   0    0.10    0.70
 -12  11   0    0.50    0.80
  11 -11   0    0.10    0.70
  11 -11   0    0.00    0.80
 -11  11   0   -0.30    0.80
 -11  11   0    0.70    0.70
  10 -11   0   12.90    1.20
  10 -11   0   15.00    1.40
 -10  11   0   16.40    1.40
 -10  11   0   12.10    1.40
   9 -11   0   30.40    1.90
   9 -11   0   31.50    1.70
  -9  11   0   31.40    1.90
  -9  11   0   34.30    1.80
   8 -11   0    0.60    0.80
   8 -11   0   -0.40    0.80
   8 -11   0   -0.10    0.70
  -8  11   0   -0.30    0.80
  -8  11   0    0.10    0.70
   7 -11   0    6.30    1.10
   7 -11   0    5.40    0.90
   7 -11   0    4.40    1.00
  -7  11   0    7.00    1.10
  -7  11   0    5.90    1.10
   6 -11   0   20.80    1.70
   6 -11   0   19.60    1.50
   6 -11   0   18.30    1.50
  -6  11   0   19.30    1.60
  -6  11   0   15.80    1.50
   5 -11   0  130.19    3.70
   5 -11   0  120.79    3.60
   5 -11   0  128.79    3.50
  -5  11   0  124.89    3.60
  -5  11   0  127.99    3.70
   4 -11   0  727.63   13.50
   4 -11   0  691.03   13.90
   4 -11   0  728.33   13.90
  -4  11   0  688.13   13.80
  -4  11   0  702.13   13.90
   3 -11   0  224.18    5.10
   3 -11   0  213.38    5.40
   3 -11   0  217.18    5.40
  -3  11   0  234.38    5.50
  -3  11   0  221.38    5.40
   2 -11   0  161.98    4.10
   2 -11   0  167.58    4.50
   2 -11   0  169.68    4.60
  -2  11   0  166.08    4.40
  -2  11   0  166.78    4.50
   1 -11   0   73.19    2.80
   1 -11   0   70.89    2.40
   1 -11   0   67.29    2.70
  -1  11   0   68.49    2.70
  -1  11   0   71.19    2.60
   0 -11   0  174.08    4.50
   0 -11   0  175.78    4.20
   0 -11   0  173.98    4.70
   0 -11   0  176.18    4.60
   0  11   0  175.48    4.60
   0  11   0  177.48    4.70
  -1 -11   0    0.00    0.80
  -1 -11   0    1.50    0.90
  -1 -11   0   -0.70    0.90
   1  11   0    0.60    0.90
  -2 -11   0    1.10    0.90
  -2 -11   0    1.50    0.90
  -2 -11   0    0.00    0.90
  -2 -11   0    0.70    0.80
   2  11   0    1.40    0.90
  -3 -11   0    0.30    0.90
  -3 -11   0    0.80    1.00
  -3 -11   0    0.80    0.90
  -3 -11   0    0.20    0.80
   3  11   0    0.40    0.90
  -4 -11   0   11.60    1.50
  -4 -11   0   12.10    1.30
  -4 -11   0   12.80    1.60
  -4 -11   0   13.30    1.50
   4  11   0   13.60    1.50
  -5 -11   0   26.50    2.30
  -5 -11   0   26.40    1.70
  -5 -11   0   29.70    2.20
  -5 -11   0   25.30    2.00
   5  11   0   25.50    2.00
  -6 -11   0    1.00    1.20
  -6 -11   0    0.50    1.00
  -6 -11   0   -0.90    1.00
  -6 -11   0    0.50    0.70
  -7 -11   0    0.60    1.10
  -7 -11   0   -0.30    1.30
  -7 -11   0   -1.60    0.90
  -8 -11   0    2.40    1.20
  -8 -11   0    2.50    1.50
  -8 -11   0   -0.30    1.20
  17 -12   0    7.20    1.30
 -17  12   0    5.00    1.20
  16 -12   0   13.20    1.50
 -16  12   0   15.70    1.60
  15 -12   0    4.50    1.10
 -15  12   0    4.30    1.20
  14 -12   0    6.90    1.20
 -14  12   0    6.50    0.90
 -14  12   0    9.50    1.40
  13 -12   0   29.30    1.90
  13 -12   0   30.60    2.10
 -13  12   0   33.20    2.20
 -13  12   0   29.10    1.60
  12 -12   0   18.90    1.60
  12 -12   0   22.60    1.80
 -12  12   0   18.50    1.50
 -12  12   0   20.80    1.80
  11 -12   0   15.10    1.40
  11 -12   0   16.80    1.60
 -11  12   0   19.00    1.50
 -11  12   0   16.40    1.60
  10 -12   0    9.50    1.30
  10 -12   0    8.50    1.20
 -10  12   0    9.80    1.30
 -10  12   0   10.10    1.20
   9 -12   0   10.30    1.40
   9 -12   0   10.20    1.20
  -9  12   0    8.80    1.20
  -9  12   0    8.90    1.30
   8 -12   0   44.90    2.10
   8 -12   0   39.90    2.20
   8 -12   0   42.40    2.10
  -8  12   0   37.90    2.20
  -8  12   0   43.10    2.10
   7 -12   0   58.49    2.60
   7 -12   0   56.19    2.30
   7 -12   0   57.99    2.50
  -7  12   0   61.99    2.60
  -7  12   0   54.09    2.50
   6 -12   0    0.80    0.80
   6 -12   0    3.00    0.90
   6 -12   0    3.10    1.10
  -6  12   0    5.60    1.10
  -6  12   0    3.50    1.00
   5 -12   0   17.60    1.60
   5 -12   0   13.90    1.30
   5 -12   0   18.50    1.70
  -5  12   0   14.90    1.40
  -5  12   0   13.70    1.40
   4 -12   0    1.70    1.00
   4 -12   0    0.90    0.80
   4 -12   0    1.20    0.90
  -4  12   0    0.60    0.90
  -4  12   0    1.30    0.90
   3 -12   0   12.60    1.50
   3 -12   0   11.20    1.20
   3 -12   0    8.70    1.30
  -3  12   0   13.40    1.50
  -3  12   0   13.30    1.50
   2 -12   0   10.60    1.40
   2 -12   0   15.20    1.30
   2 -12   0   14.10    1.60
  -2  12   0   11.80    1.30
  -2  12   0   12.80    1.50
   1 -12   0  123.09    3.40
   1 -12   0  112.59    3.80
   1 -12   0  114.29    3.50
   1 -12   0  123.39    3.80
  -1  12   0  120.79    3.80
  -1  12   0  119.69    3.70
   0 -12   0   53.89    2.60
   0 -12   0   55.19    2.60
   0 -12   0   57.89    2.50
   0  12   0   54.49    2.60
   0  12   0   56.19    2.50
  -1 -12   0   31.20    2.10
  -1 -12   0   31.90    2.20
  -1 -12   0   34.90    2.10
   1  12   0   33.70    2.20
  -2 -12   0    9.90    1.50
  -2 -12   0    8.90    1.30
  -2 -12   0   11.80    1.40
   2  12   0   12.20    1.50
  -3 -12   0    2.60    1.00
  -3 -12   0    3.20    1.20
  -3 -12   0    2.00    1.00
   3  12   0    0.60    0.90
  -4 -12   0    1.00    1.00
  -4 -12   0    0.80    1.10
  -4 -12   0    1.00    1.10
  -4 -12   0   -0.40    0.80
   4  12   0   -0.20    0.90
  -5 -12   0    0.20    1.10
  -5 -12   0    1.80    1.10
  -5 -12   0    0.90    0.90
  -5 -12   0    1.30    1.20
  -6 -12   0    3.30    1.20
  -6 -12   0    2.30    1.40
  -6 -12   0    1.70    1.20
  -7 -12   0   -0.90    1.10
  -7 -12   0    0.60    1.20
  -7 -12   0   -1.30    1.30
  16 -13   0   -0.40    0.90
 -16  13   0    1.20    1.10
  15 -13   0    9.50    1.40
 -15  13   0    9.40    1.50
  14 -13   0   10.10    1.40
 -14  13   0   10.20    1.10
 -14  13   0    8.90    1.50
  13 -13   0    5.60    1.20
  13 -13   0    4.10    1.20
 -13  13   0    5.60    1.30
 -13  13   0    8.50    1.10
  12 -13   0   46.00    2.30
  12 -13   0   44.60    2.50
 -12  13   0   46.80    2.20
 -12  13   0   43.60    2.50
  11 -13   0  106.69    3.70
  11 -13   0  114.29    3.60
 -11  13   0  107.39    3.50
 -11  13   0  106.39    3.70
  10 -13   0   15.90    1.60
  10 -13   0   17.30    1.60
 -10  13   0   13.00    1.50
 -10  13   0   19.30    1.70
   9 -13   0   13.50    1.60
   9 -13   0   12.30    1.40
  -9  13   0   12.40    1.50
  -9  13   0   11.70    1.40
   8 -13   0    6.50    1.30
   8 -13   0    7.30    1.20
   8 -13   0    6.60    1.20
  -8  13   0    5.20    1.10
  -8  13   0    5.60    1.20
   7 -13   0   20.60    1.80
   7 -13   0   18.30    1.60
   7 -13   0   20.50    1.60
  -7  13   0   17.00    1.70
  -7  13   0   17.70    1.70
   6 -13   0    5.90    1.20
   6 -13   0    6.60    1.30
   6 -13   0    6.10    1.10
  -6  13   0    5.00    1.20
  -6  13   0    5.90    1.20
   5 -13   0   45.80    2.20
   5 -13   0   45.20    2.50
   5 -13   0   42.50    2.40
  -5  13   0   44.30    2.40
  -5  13   0   41.50    2.40
   4 -13   0    1.10    1.00
   4 -13   0   -0.40    0.80
   4 -13   0   -0.40    0.80
  -4  13   0    1.30    1.00
  -4  13   0    3.20    1.10
   3 -13   0   73.29    3.10
   3 -13   0   76.19    2.80
   3 -13   0   83.39    3.20
  -3  13   0   83.99    3.20
  -3  13   0   79.19    3.10
   2 -13   0   34.50    2.30
   2 -13   0   33.90    1.90
   2 -13   0   41.30    2.30
  -2  13   0   38.10    2.20
  -2  13   0   35.30    2.30
   1 -13   0   42.80    2.40
   1 -13   0   38.40    2.40
   1 -13   0   42.40    2.20
  -1  13   0   42.00    2.30
  -1  13   0   45.90    2.50
   0 -13   0   32.70    2.30
   0 -13   0   34.10    2.20
   0 -13   0   29.90    2.00
   0  13   0   32.50    2.30
  -1 -13   0    9.20    1.40
  -1 -13   0    6.50    1.20
  -1 -13   0    6.80    1.40
   1  13   0    8.80    1.40
  -2 -13   0   18.50    1.70
  -2 -13   0   15.80    1.60
  -2 -13   0   15.50    1.80
   2  13   0   16.90    1.80
  -3 -13   0    6.10    1.30
  -3 -13   0    9.40    1.40
  -3 -13   0    7.90    1.50
   3  13   0    7.30    1.40
  -4 -13   0    7.20    1.20
  -4 -13   0    4.80    1.30
  -4 -13   0    5.60    1.50
   4  13   0    7.10    1.50
  -5 -13   0    1.90    1.20
  -5 -13   0    0.60    0.90
  -5 -13   0   -0.40    1.20
  -6 -13   0    1.20    1.20
  -6 -13   0    0.70    1.30
  16 -14   0   -0.80    1.00
 -16  14   0    0.70    1.10
  15 -14   0   10.30    1.50
 -15  14   0    9.10    1.60
  14 -14   0    1.60    1.10
 -14  14   0    1.70    0.90
 -14  14   0    1.00    1.10
  13 -14   0    1.60    1.10
  13 -14   0    0.80    1.00
 -13  14   0    0.20    1.00
 -13  14   0    1.10    0.90
  12 -14   0    0.00    0.90
  12 -14   0   -0.90    1.00
 -12  14   0    0.10    0.90
 -12  14   0    0.40    1.10
  11 -14   0    3.70    1.20
  11 -14   0    7.10    1.30
 -11  14   0    6.80    1.40
 -11  14   0    5.00    1.20
  10 -14   0   15.50    1.60
  10 -14   0   20.80    1.90
 -10  14   0   21.90    2.00
 -10  14   0   22.60    1.90
   9 -14   0    0.90    1.00
   9 -14   0   -0.90    0.90
  -9  14   0    0.70    1.00
  -9  14   0   -1.20    1.00
   8 -14   0   11.50    1.60
   8 -14   0   13.30    1.60
   8 -14   0   13.80    1.50
  -8  14   0   17.50    1.90
  -8  14   0   14.40    1.70
   7 -14   0   15.80    1.60
   7 -14   0   13.30    1.70
   7 -14   0   19.90    1.90
  -7  14   0   15.30    1.60
  -7  14   0   18.70    1.80
   6 -14   0    1.00    1.00
   6 -14   0    0.20    0.90
   6 -14   0   -1.70    0.90
  -6  14   0   -1.00    0.90
  -6  14   0    0.80    0.90
   5 -14   0    0.60    1.00
   5 -14   0   -0.20    1.00
   5 -14   0    0.20    0.90
  -5  14   0    0.60    1.00
  -5  14   0   -1.30    0.80
   4 -14   0    1.40    1.00
   4 -14   0    4.00    1.20
   4 -14   0    3.20    1.20
  -4  14   0    1.80    1.10
  -4  14   0    1.80    1.10
   3 -14   0   13.50    1.70
   3 -14   0   10.20    1.50
   3 -14   0    9.50    1.30
  -3  14   0   15.50    1.70
  -3  14   0    8.50    1.40
   2 -14   0    5.00    1.30
   2 -14   0    8.30    1.40
   2 -14   0    6.00    1.30
  -2  14   0    7.30    1.40
  -2  14   0    7.50    1.30
   1 -14   0   -0.20    1.10
   1 -14   0    0.10    1.00
   1 -14   0    0.00    0.90
  -1  14   0    1.50    1.10
   0 -14   0   16.90    1.80
   0 -14   0   14.60    1.60
   0 -14   0   13.00    1.70
   0  14   0   16.80    1.90
  -1 -14   0   -0.20    1.00
  -1 -14   0    1.20    1.20
  -1 -14   0    0.50    1.00
   1  14   0    1.50    1.20
  -2 -14   0    8.30    1.40
  -2 -14   0    8.70    1.40
  -2 -14   0    7.70    1.60
   2  14   0    8.30    1.50
  -3 -14   0   28.70    2.50
  -3 -14   0   32.20    2.40
  -3 -14   0   32.20    2.30
   3  14   0   27.30    2.30
  -4 -14   0    1.70    1.10
  -4 -14   0    3.90    1.30
  -4 -14   0    2.30    1.40
  15 -15   0   10.70    1.60
 -15  15   0   10.80    1.30
 -15  15   0    8.90    1.70
  14 -15   0    8.60    1.50
 -14  15   0    9.90    1.30
 -14  15   0   10.10    1.70
  13 -15   0    1.40    1.10
  13 -15   0    0.40    1.10
 -13  15   0    0.40    1.00
 -13  15   0    2.20    1.30
  12 -15   0   -0.30    1.00
  12 -15   0    0.70    1.10
 -12  15   0    0.00    1.00
 -12  15   0    0.80    1.20
  11 -15   0   15.60    1.90
  11 -15   0   16.40    1.80
 -11  15   0   16.80    1.90
 -11  15   0   19.30    1.90
  10 -15   0   72.39    3.30
  10 -15   0   75.19    3.10
 -10  15   0   67.59    3.10
 -10  15   0   70.89    3.30
   9 -15   0    3.00    1.20
   9 -15   0    2.40    1.10
  -9  15   0    2.80    1.20
  -9  15   0    4.00    1.20
   8 -15   0    0.10    1.00
   8 -15   0    1.40    1.20
   8 -15   0    2.30    1.10
  -8  15   0    0.30    1.00
  -8  15   0    0.50    1.00
   7 -15   0   40.60    2.50
   7 -15   0   36.50    2.50
   7 -15   0   37.50    2.30
  -7  15   0   33.10    2.40
  -7  15   0   37.70    2.50
   6 -15   0    8.50    1.60
   6 -15   0    8.90    1.50
   6 -15   0    9.30    1.40
  -6  15   0    6.70    1.50
  -6  15   0    8.40    1.50
   5 -15   0    0.90    1.10
   5 -15   0    0.70    1.00
   5 -15   0    2.60    1.30
  -5  15   0    0.60    1.10
  -5  15   0    0.40    1.00
   4 -15   0   -1.10    0.90
   4 -15   0   -1.30    1.00
   4 -15   0   -1.20    1.00
  -4  15   0    0.50    1.00
  -4  15   0    0.20    1.10
   3 -15   0    7.60    1.60
   3 -15   0    6.30    1.40
  -3  15   0    5.20    1.30
  -3  15   0    8.60    1.50
   2 -15   0    1.40    1.00
   2 -15   0   -0.60    1.00
   2 -15   0    0.60    1.20
  -2  15   0   -0.70    1.10
   1 -15   0    0.30    1.10
   1 -15   0    0.90    1.00
   1 -15   0   -0.90    1.20
  -1  15   0    0.90    1.20
   0 -15   0    4.10    1.50
   0 -15   0    4.90    1.20
   0 -15   0    1.30    1.10
   0  15   0    1.50    1.30
  -1 -15   0   17.00    1.90
  -1 -15   0   17.70    2.10
  -1 -15   0   16.50    1.80
   1  15   0   14.10    1.90
  -2 -15   0    5.20    1.40
  -2 -15   0    5.30    1.60
  -2 -15   0    8.40    1.90
   2  15   0    4.20    1.40
  -3 -15   0    5.70    1.40
  -3 -15   0    2.20    1.50
   3  15   0    2.00    1.40
  14 -16   0    1.50    1.20
  14 -16   0    2.00    1.30
 -14  16   0    2.90    1.10
 -14  16   0    5.30    1.50
  13 -16   0    1.50    1.30
  13 -16   0    1.40    1.30
 -13  16   0   -0.50    1.00
 -13  16   0    0.10    1.30
  12 -16   0   -0.50    1.10
  12 -16   0    0.40    1.20
 -12  16   0    2.10    1.30
 -12  16   0   -0.40    1.00
  11 -16   0    3.40    1.30
  11 -16   0    0.50    1.30
 -11  16   0    2.00    1.20
 -11  16   0    2.80    1.40
  10 -16   0    4.30    1.30
  10 -16   0    7.80    1.60
 -10  16   0    7.40    1.60
 -10  16   0    9.10    1.60
   9 -16   0   14.60    1.90
   9 -16   0   18.10    1.90
  -9  16   0   17.00    1.90
  -9  16   0   13.60    1.90
   8 -16   0    0.50    1.10
   8 -16   0    3.40    1.90
   8 -16   0    0.00    1.20
  -8  16   0   -1.30    1.00
  -8  16   0    0.00    1.20
   7 -16   0   62.59    3.00
   7 -16   0   57.19    3.10
   7 -16   0   60.49    3.20
  -7  16   0   64.39    3.20
  -7  16   0   61.39    3.20
   6 -16   0   64.19    3.30
   6 -16   0   73.79    3.50
   6 -16   0   64.09    3.00
  -6  16   0   69.09    3.30
  -6  16   0   64.09    3.20
   5 -16   0    5.00    1.20
   5 -16   0    5.90    1.50
   5 -16   0    4.90    1.50
  -5  16   0    5.70    1.40
  -5  16   0    8.30    1.60
   4 -16   0    0.80    1.30
   4 -16   0   -1.80    1.10
  -4  16   0    2.30    1.20
  -4  16   0   -0.40    1.00
   3 -16   0    6.10    1.50
   3 -16   0    4.50    1.30
   3 -16   0    3.60    1.50
  -3  16   0    2.70    1.40
   2 -16   0   -0.40    1.00
   2 -16   0   -0.80    1.20
   2 -16   0    0.50    1.20
  -2  16   0    2.00    1.20
   1 -16   0   -2.70    1.20
   1 -16   0   -2.60    1.00
   1 -16   0   -0.70    1.00
  -1  16   0   -0.70    1.20
   0 -16   0   -0.30    1.20
   0 -16   0    1.60    1.50
   0  16   0   -0.50    1.20
  -1 -16   0    2.20    1.50
  -1 -16   0    1.50    1.30
   1  16   0    0.70    1.30
  13 -17   0   -0.30    1.30
  13 -17   0    1.00    1.40
 -13  17   0    2.60    1.40
 -13  17   0    1.60    1.20
  12 -17   0   49.00    3.00
  12 -17   0   49.60    3.10
 -12  17   0   43.50    2.80
 -12  17   0   53.89    3.20
  11 -17   0    1.10    1.30
  11 -17   0   -1.90    1.20
 -11  17   0   -0.70    1.30
 -11  17   0    1.30    1.20
  10 -17   0    5.50    1.50
  10 -17   0    8.10    1.80
 -10  17   0    4.00    1.50
 -10  17   0    6.50    1.50
   9 -17   0    4.50    1.60
   9 -17   0    5.90    1.40
  -9  17   0    6.80    1.70
  -9  17   0    3.70    1.40
   8 -17   0    5.30    1.40
   8 -17   0    4.90    1.60
  -8  17   0    3.50    1.40
  -8  17   0    4.70    1.50
   7 -17   0   -0.80    1.20
   7 -17   0   -0.20    1.10
   7 -17   0    0.60    1.20
  -7  17   0   -0.40    1.20
  -7  17   0    3.00    1.40
   6 -17   0    7.70    1.50
   6 -17   0    7.50    1.60
   6 -17   0    4.60    1.50
  -6  17   0    8.40    1.70
  -6  17   0    6.80    1.70
   5 -17   0   17.80    2.20
   5 -17   0   15.40    2.10
  -5  17   0   14.60    2.00
  -5  17   0   13.50    1.90
   4 -17   0    1.40    1.40
   4 -17   0    1.20    1.30
   4 -17   0    2.20    1.40
  -4  17   0    2.30    1.40
   3 -17   0    4.30    1.70
   3 -17   0    5.60    1.50
  -3  17   0    3.10    1.50
   2 -17   0    0.20    1.40
   2 -17   0    1.40    1.40
  -2  17   0    3.00    1.50
   1 -17   0    4.10    1.50
   1 -17   0    4.70    1.70
  -1  17   0    3.10    1.50
  10 -18   0   11.10    1.80
  10 -18   0    7.90    1.80
 -10  18   0   10.30    1.80
 -10  18   0    8.70    1.80
   9 -18   0    1.40    1.30
   9 -18   0    3.30    1.50
  -9  18   0    1.80    1.30
  -9  18   0    3.20    1.60
   8 -18   0   12.30    2.00
   8 -18   0   14.20    1.80
  -8  18   0   14.10    2.00
  -8  18   0   12.80    2.10
   7 -18   0   25.10    2.50
   7 -18   0   29.20    2.40
   7 -18   0   28.10    2.70
  -7  18   0   26.20    2.60
  -7  18   0   30.20    2.60
   6 -18   0    2.50    1.50
   6 -18   0    2.90    1.60
  -6  18   0   -0.40    1.30
  -6  18   0    0.70    1.40
   5 -18   0   11.90    2.00
   5 -18   0   15.10    2.20
  -5  18   0   13.30    2.10
   4 -18   0    0.10    1.30
   4 -18   0    2.40    1.60
  -4  18   0   -0.30    1.40
  -4  18  -1    1.60    1.50
   4 -18   1    1.60    1.50
   4 -18   1    1.60    1.50
  -5  18  -1   15.10    2.10
  -5  18  -1   17.00    2.10
   5 -18   1   12.00    2.10
   5 -18   1   15.40    2.10
  -6  18  -1    5.50    1.60
  -6  18  -1    3.90    1.60
   6 -18   1    3.70    1.60
   6 -18   1    3.00    1.60
   6 -18   1    5.10    1.90
  -7  18  -1    0.30    1.40
  -7  18  -1    2.00    1.40
   7 -18   1   -0.20    1.30
   7 -18   1    1.70    1.30
  -8  18  -1    1.20    1.40
  -8  18  -1    4.40    1.60
   8 -18   1    4.20    1.40
   8 -18   1    4.20    1.60
  -9  18  -1    1.80    1.40
  -9  18  -1    2.10    1.30
   9 -18   1    2.40    1.40
   9 -18   1   -0.40    1.40
 -10  18  -1    7.30    1.60
 -10  18  -1   10.70    1.90
  10 -18   1   11.50    1.80
  10 -18   1    9.00    1.90
  11 -18   1    1.20    1.40
  -1  17  -1    1.30    1.40
   1 -17   1    3.90    1.50
   1 -17   1    1.00    1.40
  -2  17  -1   -0.70    1.20
   2 -17   1    0.10    1.30
   2 -17   1    0.70    1.30
  -3  17  -1    5.60    1.60
   3 -17   1    8.80    1.70
   3 -17   1    4.00    1.60
  -4  17  -1   -2.30    1.10
  -4  17  -1    0.80    1.20
   4 -17   1    1.00    1.40
   4 -17   1    0.00    1.30
  -5  17  -1    7.20    1.60
  -5  17  -1    8.20    1.60
   5 -17   1    7.20    1.40
   5 -17   1    8.10    1.70
   5 -17   1    3.10    1.50
  -6  17  -1    1.50    1.30
  -6  17  -1    2.70    1.40
   6 -17   1   -0.20    1.30
   6 -17   1    0.50    1.20
   6 -17   1    1.00    1.40
  -7  17  -1    0.50    1.30
  -7  17  -1    1.20    1.30
   7 -17   1   -1.50    1.20
   7 -17   1    0.50    1.20
   7 -17   1   -0.80    1.10
  -8  17  -1    0.10    1.30
  -8  17  -1    1.60    1.20
   8 -17   1    0.40    1.20
   8 -17   1   -1.50    1.20
  -9  17  -1    0.90    1.20
  -9  17  -1   -0.90    1.10
   9 -17   1   -1.10    1.30
   9 -17   1   -2.70    1.00
 -10  17  -1   20.70    2.10
 -10  17  -1   11.90    1.90
  10 -17   1   20.40    2.30
  10 -17   1   19.90    2.00
 -11  17  -1    4.70    1.50
 -11  17  -1    1.60    1.20
  11 -17   1    5.90    1.60
  11 -17   1    7.10    1.50
 -12  17  -1   -0.50    1.10
 -12  17  -1    0.00    1.20
  12 -17   1    0.60    1.30
  12 -17   1    2.10    1.40
 -13  17  -1    0.10    1.30
 -13  17  -1   -1.10    1.00
  13 -17   1    1.10    1.40
  13 -17   1    1.30    1.30
   1  16  -1    0.60    1.20
  -1 -16   1   -0.70    1.20
  -1 -16   1    1.20    1.40
   0  16  -1    9.90    1.80
   0 -16   1    8.30    1.80
   0 -16   1    9.20    1.70
  -1  16  -1   13.60    1.90
   1 -16   1    9.40    1.80
   1 -16   1   12.20    1.80
  -2  16  -1   10.10    1.70
   2 -16   1    5.40    1.50
   2 -16   1    8.00    1.70
  -3  16  -1    6.40    1.50
  -3  16  -1    5.30    1.50
   3 -16   1    5.30    1.50
   3 -16   1    6.60    1.30
   3 -16   1    7.00    1.70
  -4  16  -1    3.40    1.40
  -4  16  -1    3.10    1.30
   4 -16   1    3.30    1.40
   4 -16   1    4.20    1.20
   4 -16   1    2.70    1.40
  -5  16  -1    0.30    1.20
  -5  16  -1   -1.00    1.10
   5 -16   1   -0.70    1.10
   5 -16   1   -0.50    1.20
   5 -16   1    1.80    1.10
  -6  16  -1   41.60    2.70
  -6  16  -1   39.90    2.70
   6 -16   1   43.10    2.90
   6 -16   1   39.00    2.40
   6 -16   1   40.30    2.80
  -7  16  -1   30.70    2.50
  -7  16  -1   34.90    2.50
   7 -16   1   32.80    2.50
   7 -16   1   37.80    2.50
   7 -16   1   30.90    2.60
  -8  16  -1   17.30    2.00
  -8  16  -1   10.70    1.70
   8 -16   1   13.40    1.80
   8 -16   1   16.50    1.80
  -9  16  -1    7.20    1.60
  -9  16  -1    9.80    1.60
   9 -16   1    9.40    1.70
   9 -16   1   10.60    1.60
 -10  16  -1    3.70    1.40
 -10  16  -1    1.20    1.20
  10 -16   1    2.50    1.30
  10 -16   1    3.50    1.30
 -11  16  -1   13.90    2.00
 -11  16  -1   13.10    1.70
  11 -16   1   15.50    1.80
  11 -16   1   14.40    1.90
 -12  16  -1    1.00    1.30
 -12  16  -1    1.20    1.10
  12 -16   1    3.10    1.30
  12 -16   1    1.00    1.30
 -13  16  -1   13.60    1.60
 -13  16  -1   11.10    1.80
  13 -16   1   13.80    1.90
  13 -16   1   16.40    1.80
 -14  16  -1    8.70    1.30
 -14  16  -1    4.30    1.50
  14 -16   1    6.80    1.50
   3  15  -1   -2.00    1.10
  -3 -15   1   -0.30    1.30
  -3 -15   1    1.70    1.10
   2  15  -1    3.10    1.30
  -2 -15   1    2.90    1.20
  -2 -15   1    1.20    1.40
   1  15  -1   19.60    2.10
  -1 -15   1   18.70    2.10
  -1 -15   1   18.60    1.90
   0  15  -1    1.80    1.20
   0 -15   1   -0.50    1.10
   0 -15   1    1.10    1.00
   0 -15   1   -0.10    1.10
  -1  15  -1    7.60    1.60
   1 -15   1    9.30    1.70
   1 -15   1   10.70    1.40
   1 -15   1    8.00    1.50
  -2  15  -1    9.10    1.60
  -2  15  -1    8.80    1.70
   2 -15   1    7.10    1.50
   2 -15   1    7.50    1.50
   2 -15   1    7.80    1.30
  -3  15  -1    8.50    1.50
  -3  15  -1    9.00    1.60
   3 -15   1    9.40    1.30
   3 -15   1    8.50    1.60
   3 -15   1    4.70    1.30
  -4  15  -1    2.20    1.20
  -4  15  -1    2.90    1.30
   4 -15   1    3.20    1.30
   4 -15   1    2.40    1.10
   4 -15   1    1.90    1.20
  -5  15  -1   -2.00    0.90
  -5  15  -1    0.00    1.00
   5 -15   1   -0.10    1.00
   5 -15   1   -0.10    1.00
   5 -15   1    0.70    1.20
  -6  15  -1   16.00    1.80
  -6  15  -1   14.30    1.80
   6 -15   1   16.60    1.90
   6 -15   1   12.90    1.70
   6 -15   1   15.60    1.60
  -7  15  -1    2.20    1.20
  -7  15  -1    4.90    1.20
   7 -15   1    3.30    1.10
   7 -15   1    1.90    1.20
   7 -15   1    1.80    1.10
  -8  15  -1   -0.60    1.10
  -8  15  -1    0.60    1.00
   8 -15   1    0.60    1.00
   8 -15   1    1.60    1.20
  -9  15  -1    0.90    1.20
  -9  15  -1    1.00    1.10
   9 -15   1    4.60    1.20
   9 -15   1    1.80    1.20
 -10  15  -1   16.10    1.80
 -10  15  -1   16.00    1.70
  10 -15   1   17.10    1.90
  10 -15   1   18.20    1.80
 -11  15  -1    4.00    1.20
 -11  15  -1    3.90    1.30
  11 -15   1    6.70    1.50
  11 -15   1    4.00    1.20
 -12  15  -1    2.50    1.10
 -12  15  -1    2.30    1.30
  12 -15   1    2.20    1.20
  12 -15   1    2.10    1.20
 -13  15  -1    9.10    1.60
 -13  15  -1    7.60    1.30
  13 -15   1    8.40    1.50
  13 -15   1    5.70    1.40
 -14  15  -1   12.80    1.40
 -14  15  -1   13.70    1.90
  14 -15   1   10.00    1.60
 -15  15  -1   15.70    1.90
  15 -15   1   14.40    1.80
  -5 -14   1    2.70    1.10
  -5 -14   1    1.10    1.30
   4  14  -1    3.30    1.30
  -4 -14   1    0.70    1.30
  -4 -14   1    1.40    1.10
   3  14  -1    0.50    1.10
  -3 -14   1    1.00    1.30
  -3 -14   1    0.90    1.10
  -3 -14   1    0.50    1.00
   2  14  -1    2.20    1.20
  -2 -14   1    1.40    1.30
  -2 -14   1    4.30    1.20
  -2 -14   1    2.50    1.00
   1  14  -1   -0.50    1.00
  -1 -14   1    3.00    1.20
  -1 -14   1    1.80    1.00
  -1 -14   1    0.50    1.20
   0  14  -1    1.20    1.10
   0 -14   1    2.00    1.30
   0 -14   1    3.30    1.00
   0 -14   1   -1.00    1.00
  -1  14  -1    2.70    1.20
   1 -14   1    0.00    0.90
   1 -14   1    0.90    1.10
   1 -14   1    1.20    1.20
  -2  14  -1   19.70    1.80
  -2  14  -1   18.50    1.80
   2 -14   1   25.10    2.20
   2 -14   1   25.90    1.80
   2 -14   1   20.00    1.70
   2 -14   1   25.80    2.20
  -3  14  -1   12.40    1.60
  -3  14  -1   10.80    1.50
   3 -14   1   13.60    1.40
   3 -14   1   12.30    1.60
   3 -14   1   12.10    1.60
  -4  14  -1    0.60    1.00
  -4  14  -1   -1.50    0.90
   4 -14   1   -0.20    1.00
   4 -14   1    0.80    0.90
   4 -14   1   -1.20    1.00
  -5  14  -1    0.40    1.00
  -5  14  -1   -1.10    0.90
   5 -14   1   -0.40    1.10
   5 -14   1    0.00    0.90
   5 -14   1    0.60    0.90
  -6  14  -1   13.50    1.70
  -6  14  -1    9.70    1.40
   6 -14   1   12.10    1.40
   6 -14   1   11.70    1.60
   6 -14   1   11.00    1.50
  -7  14  -1    1.20    1.10
  -7  14  -1    3.00    1.10
   7 -14   1    2.10    1.10
   7 -14   1    1.30    0.90
   7 -14   1    3.20    1.10
  -8  14  -1   16.00    1.70
  -8  14  -1   16.10    1.80
   8 -14   1   17.00    1.70
   8 -14   1   17.40    1.80
   8 -14   1   20.70    1.70
  -9  14  -1   10.50    1.50
  -9  14  -1   11.50    1.40
   9 -14   1    9.70    1.30
   9 -14   1    8.80    1.50
 -10  14  -1    1.00    0.90
 -10  14  -1    0.70    1.10
  10 -14   1    0.00    0.90
  10 -14   1    0.30    1.00
 -11  14  -1    4.80    1.30
 -11  14  -1    6.30    1.20
  11 -14   1    5.90    1.30
  11 -14   1    7.00    1.20
 -12  14  -1   -1.40    0.80
 -12  14  -1    0.40    1.00
  12 -14   1   -0.50    0.90
  12 -14   1   -1.50    0.90
 -13  14  -1    7.50    1.40
 -13  14  -1    6.20    1.10
  13 -14   1    6.80    1.40
  13 -14   1    5.10    1.20
 -14  14  -1   -0.70    1.10
 -14  14  -1   -0.60    0.70
  14 -14   1    1.80    1.00
 -15  14  -1   23.40    2.10
  15 -14   1   19.70    1.80
  -6 -13   1    5.40    1.60
  -6 -13   1    7.40    1.60
  -5 -13   1   19.20    2.10
  -5 -13   1   19.10    1.70
  -5 -13   1   22.40    2.00
  -5 -13   1   20.00    2.10
   4  13  -1   -0.40    1.00
  -4 -13   1   -0.20    1.10
  -4 -13   1    1.60    1.00
  -4 -13   1    2.90    1.10
   3  13  -1    1.90    1.10
  -3 -13   1    0.30    1.10
  -3 -13   1    1.30    1.00
  -3 -13   1    2.90    1.00
   2  13  -1    0.00    1.00
  -2 -13   1   -0.60    0.80
  -2 -13   1    0.20    1.10
  -2 -13   1   -0.50    0.90
   1  13  -1   14.80    1.70
  -1 -13   1   16.50    1.60
  -1 -13   1   12.90    1.70
  -1 -13   1   16.30    1.50
   0  13  -1    9.10    1.50
   0 -13   1   10.00    1.30
   0 -13   1    9.30    1.40
   0 -13   1    8.80    1.40
  -1  13  -1   20.70    1.80
  -1  13  -1   18.20    1.80
   1 -13   1   18.10    1.80
   1 -13   1   15.40    1.60
   1 -13   1   18.10    1.60
   1 -13   1   18.60    1.50
  -2  13  -1    4.20    1.20
  -2  13  -1    3.30    1.10
   2 -13   1    1.80    0.90
   2 -13   1    2.40    1.10
   2 -13   1    3.70    1.10
  -3  13  -1   24.30    1.90
  -3  13  -1   22.60    1.80
   3 -13   1   24.50    2.00
   3 -13   1   27.00    2.10
   3 -13   1   26.90    1.70
  -4  13  -1    1.30    1.00
  -4  13  -1    0.90    1.00
   4 -13   1    1.50    0.90
   4 -13   1   -0.30    0.80
   4 -13   1    3.20    1.10
  -5  13  -1   61.89    2.70
  -5  13  -1   58.79    2.70
   5 -13   1   55.79    2.40
   5 -13   1   60.49    2.70
   5 -13   1   57.69    2.70
  -6  13  -1    0.30    0.80
  -6  13  -1    0.10    0.90
   6 -13   1    0.70    0.90
   6 -13   1    0.90    1.00
   6 -13   1   -0.20    0.80
  -7  13  -1   59.29    2.70
  -7  13  -1   61.19    2.60
   7 -13   1   52.59    2.50
   7 -13   1   57.49    2.40
   7 -13   1   54.99    2.60
  -8  13  -1   44.40    2.40
  -8  13  -1   38.30    2.20
   8 -13   1   37.80    2.10
   8 -13   1   35.30    2.20
   8 -13   1   36.40    2.10
  -9  13  -1   22.50    1.90
  -9  13  -1   23.50    1.90
   9 -13   1   20.70    1.70
   9 -13   1   20.50    1.80
 -10  13  -1   30.40    1.90
 -10  13  -1   28.90    2.10
  10 -13   1   27.70    2.00
  10 -13   1   27.20    2.00
 -11  13  -1    5.30    1.10
 -11  13  -1    5.50    1.20
  11 -13   1    5.70    1.10
  11 -13   1    3.80    1.10
 -12  13  -1    3.80    1.10
 -12  13  -1    2.70    0.90
  12 -13   1    3.10    1.10
  12 -13   1    4.40    1.10
 -13  13  -1   54.19    2.30
 -13  13  -1   62.39    2.90
  13 -13   1   62.99    4.10
  13 -13   1   57.99    2.60
 -14  13  -1   35.30    2.30
 -14  13  -1   31.00    1.70
  14 -13   1   31.90    2.10
 -15  13  -1    1.40    1.10
  15 -13   1    4.00    1.10
 -16  13  -1   11.20    1.60
  16 -13   1    8.50    1.40
  -7 -12   1   -0.30    1.30
  -7 -12   1    1.30    1.20
  -7 -12   1   -0.70    1.10
  -6 -12   1    1.70    1.30
  -6 -12   1    0.60    1.00
  -6 -12   1    1.60    0.90
  -6 -12   1    0.30    1.20
   5  12  -1    2.80    1.20
  -5 -12   1    1.80    0.90
  -5 -12   1   -0.30    1.10
  -5 -12   1    0.10    1.00
  -5 -12   1    1.80    1.20
   4  12  -1   15.00    1.70
  -4 -12   1   12.80    1.60
  -4 -12   1   17.20    1.70
  -4 -12   1   12.40    1.40
  -4 -12   1   14.10    1.70
   3  12  -1    2.50    1.10
  -3 -12   1    4.90    1.10
  -3 -12   1    1.30    1.00
  -3 -12   1    3.50    1.00
  -3 -12   1    3.90    1.20
   2  12  -1    4.30    1.20
  -2 -12   1    4.30    1.20
  -2 -12   1    2.50    0.90
  -2 -12   1    3.60    1.00
  -2 -12   1    3.20    1.10
   1  12  -1   -0.30    1.00
  -1 -12   1   -0.30    1.00
  -1 -12   1    0.80    1.00
  -1 -12   1    0.90    0.90
   0  12  -1    4.80    1.10
   0  12  -1    4.00    1.10
   0 -12   1    5.70    1.20
   0 -12   1    4.00    1.00
   0 -12   1    2.50    0.90
   0 -12   1    2.80    1.10
  -1  12  -1   48.40    2.30
  -1  12  -1   53.99    2.50
   1 -12   1   52.49    2.10
   1 -12   1   52.99    2.30
   1 -12   1   49.80    2.50
   1 -12   1   53.49    2.50
  -2  12  -1   21.10    1.70
  -2  12  -1   23.10    1.80
   2 -12   1   21.60    1.80
   2 -12   1   23.40    1.90
   2 -12   1   21.10    1.60
  -3  12  -1   46.20    2.30
  -3  12  -1   44.60    2.30
   3 -12   1   46.00    2.30
   3 -12   1   46.80    2.00
   3 -12   1   45.20    2.30
  -4  12  -1   62.99    2.60
  -4  12  -1   62.99    2.60
   4 -12   1   64.69    2.70
   4 -12   1   62.09    2.70
   4 -12   1   63.79    2.40
  -5  12  -1   58.89    2.50
  -5  12  -1   56.19    2.50
   5 -12   1   54.09    2.30
   5 -12   1   53.59    2.50
   5 -12   1   54.09    2.50
  -6  12  -1   13.30    1.40
  -6  12  -1   18.20    1.60
   6 -12   1   19.80    1.60
   6 -12   1   16.40    1.50
  -7  12  -1   22.40    1.80
  -7  12  -1   20.40    1.70
   7 -12   1   19.70    1.70
   7 -12   1   22.30    1.80
  -8  12  -1   25.20    1.90
  -8  12  -1   21.80    1.70
   8 -12   1   21.40    1.60
   8 -12   1   23.50    1.80
  -9  12  -1    4.20    1.10
  -9  12  -1    2.10    0.90
   9 -12   1    3.10    1.00
 -10  12  -1   48.20    2.20
 -10  12  -1   43.20    2.30
  10 -12   1   46.50    2.30
 -11  12  -1    0.40    0.80
 -11  12  -1   -0.40    0.90
  11 -12   1   -0.90    0.90
 -12  12  -1    2.30    0.80
 -12  12  -1    0.70    1.00
  12 -12   1    2.30    1.00
  12 -12   1    1.50    0.90
 -13  12  -1   32.70    2.10
 -13  12  -1   31.80    1.60
  13 -12   1   32.40    2.00
 -14  12  -1   -1.30    0.90
  14 -12   1   -0.40    0.80
 -15  12  -1    7.80    1.30
  15 -12   1    6.80    1.20
 -16  12  -1    1.00    1.00
  16 -12   1    0.90    0.90
  -8 -11   1   -0.40    1.10
  -8 -11   1    2.00    1.10
  -8 -11   1    0.10    1.30
  -7 -11   1    4.50    1.30
  -7 -11   1    3.30    1.40
  -7 -11   1    5.30    1.30
  -6 -11   1    2.90    1.10
  -6 -11   1    2.40    0.80
  -6 -11   1    2.80    1.10
  -6 -11   1    2.60    1.30
   5  11  -1   -0.70    0.90
  -5 -11   1   -0.20    1.00
  -5 -11   1   -0.80    1.00
  -5 -11   1    1.30    1.00
  -5 -11   1    0.90    0.80
   4  11  -1    2.00    1.10
  -4 -11   1    2.40    1.10
  -4 -11   1    4.10    1.20
  -4 -11   1    3.40    0.90
  -4 -11   1    3.10    1.00
   3  11  -1    6.10    1.20
  -3 -11   1    7.30    1.30
  -3 -11   1    7.70    1.20
  -3 -11   1    6.80    1.20
  -3 -11   1    8.20    1.20
   2  11  -1    7.60    1.30
  -2 -11   1    9.00    1.40
  -2 -11   1    7.00    1.10
  -2 -11   1    8.10    1.20
  -2 -11   1    4.20    1.00
   1  11  -1   72.99    2.80
   1  11  -1   73.29    2.70
  -1 -11   1   70.19    2.90
  -1 -11   1   76.29    2.80
  -1 -11   1   73.09    2.60
  -1 -11   1   71.69    2.50
   0  11  -1   90.19    3.10
   0  11  -1   87.79    3.00
   0 -11   1   87.69    3.20
   0 -11   1   89.69    3.10
   0 -11   1   90.39    2.90
   0 -11   1   90.49    2.70
  -1  11  -1   76.59    2.80
  -1  11  -1   84.29    3.00
   1 -11   1   83.79    2.60
   1 -11   1   87.19    3.00
   1 -11   1   80.09    3.00
  -2  11  -1   -0.10    0.80
  -2  11  -1    1.40    0.90
   2 -11   1    0.40    0.90
   2 -11   1    2.10    0.80
   2 -11   1   -0.30    0.80
  -3  11  -1   58.39    2.40
  -3  11  -1   55.69    2.40
   3 -11   1   57.99    2.10
   3 -11   1   52.79    2.40
   3 -11   1   54.89    2.40
  -4  11  -1   19.00    1.50
  -4  11  -1   16.20    1.40
   4 -11   1   14.50    1.40
   4 -11   1   20.50    1.70
  -5  11  -1  206.48    5.20
  -5  11  -1  221.78    5.20
   5 -11   1  210.08    5.20
   5 -11   1  209.38    5.20
  -6  11  -1   70.99    2.60
  -6  11  -1   65.99    2.50
   6 -11   1   72.89    2.60
   6 -11   1   67.59    2.60
  -7  11  -1   35.90    1.90
  -7  11  -1   37.20    2.00
   7 -11   1   38.90    2.00
   7 -11   1   38.80    2.00
  -8  11  -1   10.90    1.30
  -8  11  -1    9.90    1.20
   8 -11   1    7.80    1.10
   8 -11   1   11.60    1.20
  -9  11  -1    6.70    1.10
  -9  11  -1    6.90    1.00
   9 -11   1    5.00    1.00
 -10  11  -1    1.80    0.80
 -10  11  -1    0.10    0.80
  10 -11   1    2.00    0.90
 -11  11  -1   32.10    1.70
 -11  11  -1   37.50    2.10
  11 -11   1   36.20    2.00
 -12  11  -1    2.60    1.00
 -12  11  -1    3.20    0.80
  12 -11   1    3.30    1.00
 -13  11  -1    5.50    1.10
 -13  11  -1    4.10    0.80
  13 -11   1    6.00    1.00
 -14  11  -1    8.80    1.30
  14 -11   1    8.10    1.20
 -15  11  -1    1.30    0.90
  15 -11   1   -0.30    0.80
 -16  11  -1    1.60    1.00
  16 -11   1    0.70    0.90
 -17  11  -1    5.80    1.20
  17 -11   1    5.80    1.20
  -9 -10   1    1.20    1.10
  -9 -10   1    1.30    1.30
  -9 -10   1    3.60    1.60
  -8 -10   1    6.20    1.40
  -8 -10   1    3.80    1.20
  -8 -10   1    2.60    1.40
  -7 -10   1   -0.20    0.60
  -7 -10   1   -0.10    1.10
  -7 -10   1    2.00    1.10
  -7 -10   1    0.00    1.00
  -6 -10   1    1.10    1.00
  -6 -10   1    1.30    1.20
  -6 -10   1   -0.70    0.60
  -6 -10   1    1.10    1.00
   5  10  -1    3.90    1.00
  -5 -10   1    4.70    1.10
  -5 -10   1    1.90    1.00
  -5 -10   1    5.50    1.20
  -5 -10   1    3.10    0.80
   4  10  -1   35.70    2.10
  -4 -10   1   34.20    2.10
  -4 -10   1   32.70    2.10
  -4 -10   1   35.50    2.00
  -4 -10   1   36.10    1.80
   3  10  -1  106.89    3.40
  -3 -10   1  105.69    3.20
  -3 -10   1  106.19    3.30
  -3 -10   1  109.39    3.50
  -3 -10   1  100.09    3.30
   2  10  -1    8.30    1.10
   2  10  -1    9.50    1.10
  -2 -10   1    6.40    1.10
  -2 -10   1    8.30    1.10
  -2 -10   1    8.90    1.10
  -2 -10   1    7.80    1.10
   1  10  -1  320.07    7.20
   1  10  -1  328.87    7.10
  -1 -10   1  317.87    7.00
  -1 -10   1  334.67    6.90
  -1 -10   1  326.87    6.70
  -1 -10   1  336.17    7.20
  -1 -10   1  336.77    7.40
   0  10  -1   56.59    2.20
   0  10  -1   55.09    2.30
   0 -10   1   54.29    2.10
   0 -10   1   52.79    2.00
   0 -10   1   53.79    2.20
   0 -10   1   54.29    1.90
   0 -10   1   54.39    2.30
  -1  10  -1  115.89    3.40
  -1  10  -1  120.99    3.40
   1 -10   1  123.19    3.50
   1 -10   1  121.59    3.40
   1 -10   1  119.09    3.10
  -2  10  -1   82.19    2.70
  -2  10  -1   84.19    2.80
   2 -10   1   81.39    2.40
   2 -10   1   78.19    2.70
   2 -10   1   77.09    2.70
  -3  10  -1   57.09    2.30
  -3  10  -1   60.29    2.30
   3 -10   1   59.19    2.30
   3 -10   1   58.69    2.30
  -4  10  -1    1.70    0.70
  -4  10  -1    2.30    0.80
   4 -10   1    2.00    0.80
   4 -10   1    2.60    0.80
  -5  10  -1   69.49    2.50
  -5  10  -1   70.39    2.40
   5 -10   1   65.79    2.40
   5 -10   1   64.29    2.40
  -6  10  -1    1.80    0.80
  -6  10  -1    0.90    0.70
   6 -10   1    1.90    0.80
   6 -10   1    0.90    0.70
  -7  10  -1  400.56    8.20
  -7  10  -1  399.46    8.30
   7 -10   1  397.46    8.20
   7 -10   1  397.66    8.30
  -8  10  -1    0.50    0.70
  -8  10  -1   -0.20    0.70
   8 -10   1   -0.40    0.60
   8 -10   1    0.40    0.70
  -9  10  -1    0.80    0.70
  -9  10  -1    0.30    0.70
   9 -10   1    0.60    0.70
 -10  10  -1   10.10    1.00
 -10  10  -1   10.30    1.20
  10 -10   1   11.20    1.20
 -11  10  -1   37.80    1.90
 -11  10  -1   34.00    1.60
  11 -10   1   33.10    1.80
 -12  10  -1   11.90    1.00
 -12  10  -1   10.90    1.30
  12 -10   1   12.80    1.50
 -13  10  -1   17.50    1.50
  13 -10   1   16.90    1.30
 -14  10  -1    1.10    0.90
  14 -10   1    2.40    0.90
 -15  10  -1    0.10    0.80
  15 -10   1    2.00    0.80
 -16  10  -1    1.20    0.90
  16 -10   1   -0.50    0.80
 -17  10  -1    3.00    1.00
  17 -10   1    5.00    1.00
 -10  -9   1    1.30    1.50
 -10  -9   1    2.30    1.30
 -10  -9   1    1.10    1.00
  -9  -9   1    3.20    1.30
  -9  -9   1    4.00    1.50
  -9  -9   1    4.10    1.10
  -8  -9   1    6.20    1.20
  -8  -9   1    4.20    1.40
  -8  -9   1    4.80    1.30
  -7  -9   1    6.30    1.20
  -7  -9   1    3.20    1.30
  -7  -9   1    3.90    0.70
  -7  -9   1    6.80    1.20
   6   9  -1   13.50    1.30
  -6  -9   1   12.00    1.40
  -6  -9   1   13.30    1.10
  -6  -9   1   11.80    1.50
  -6  -9   1   12.50    1.50
   5   9  -1   34.80    1.90
  -5  -9   1   40.90    2.10
  -5  -9   1   37.10    2.10
  -5  -9   1   38.60    2.30
  -5  -9   1   34.40    1.70
   4   9  -1   49.40    2.10
  -4  -9   1   52.99    2.10
  -4  -9   1   51.19    2.30
  -4  -9   1   48.40    2.20
  -4  -9   1   51.49    2.40
   3   9  -1   38.90    2.00
  -3  -9   1   38.60    1.90
  -3  -9   1   41.20    2.00
  -3  -9   1   43.50    2.10
  -3  -9   1   39.80    1.90
   2   9  -1   11.20    1.10
   2   9  -1   11.20    1.20
  -2  -9   1   11.50    1.10
  -2  -9   1   11.10    1.20
  -2  -9   1   12.00    1.20
  -2  -9   1   12.10    0.90
  -2  -9   1   10.90    1.10
   1   9  -1  131.89    3.50
   1   9  -1  132.69    3.60
  -1  -9   1  134.19    3.40
  -1  -9   1  136.79    3.50
  -1  -9   1  134.19    3.50
  -1  -9   1  131.59    3.70
  -1  -9   1  133.19    3.20
   0   9  -1    9.90    1.00
   0   9  -1   10.70    1.10
   0  -9   1    9.50    1.00
   0  -9   1    9.90    0.90
   0  -9   1   10.90    1.10
   0  -9   1   11.30    0.90
   0  -9   1   12.00    1.00
  -1   9  -1   48.60    1.90
  -1   9  -1   45.40    1.90
   1  -9   1   45.40    1.90
   1  -9   1   49.60    2.00
   1  -9   1   48.70    1.70
  -2   9  -1    4.60    0.80
  -2   9  -1    5.80    0.90
   2  -9   1    4.00    0.80
   2  -9   1    4.40    0.80
  -3   9  -1   19.40    1.40
  -3   9  -1   20.50    1.40
   3  -9   1   21.40    1.40
   3  -9   1   19.60    1.40
  -4   9  -1  289.77    6.30
  -4   9  -1  289.17    6.30
   4  -9   1  302.37    6.40
   4  -9   1  300.87    6.40
  -5   9  -1   27.60    1.50
  -5   9  -1   24.90    1.40
   5  -9   1   25.70    1.50
   5  -9   1   23.80    1.40
  -6   9  -1   16.30    1.30
  -6   9  -1   21.10    1.30
   6  -9   1   18.90    1.40
   6  -9   1   21.90    1.40
  -7   9  -1   87.09    2.60
  -7   9  -1   94.09    2.80
   7  -9   1   88.69    2.70
   7  -9   1   90.99    2.70
  -8   9  -1    3.30    0.40
  -8   9  -1    3.40    0.70
  -8   9  -1    3.40    0.80
   8  -9   1    3.10    0.80
   8  -9   1    4.30    0.80
  -9   9  -1   11.40    0.90
  -9   9  -1   13.00    1.10
  -9   9  -1    9.60    1.10
   9  -9   1   10.70    1.10
 -10   9  -1    5.20    0.80
 -10   9  -1    4.60    0.70
 -10   9  -1    6.40    1.00
  10  -9   1    4.60    0.90
 -11   9  -1   42.20    1.90
 -11   9  -1   41.70    1.50
 -11   9  -1   43.00    1.70
  11  -9   1   38.90    1.80
 -12   9  -1    0.80    0.40
 -12   9  -1    0.60    0.70
 -12   9  -1    0.60    0.70
 -13   9  -1   73.79    2.60
 -13   9  -1   73.79    2.60
 -14   9  -1   13.00    1.40
 -14   9  -1   12.00    1.20
  14  -9   1   13.10    1.20
 -15   9  -1    4.60    0.90
 -15   9  -1    2.10    1.00
  15  -9   1    5.20    0.90
 -16   9  -1    6.10    1.00
  16  -9   1    9.30    1.10
 -17   9  -1    1.60    0.80
  17  -9   1    2.30    0.90
 -11  -8   1    6.20    1.80
 -11  -8   1    6.10    1.20
 -11  -8   1    4.30    1.50
 -10  -8   1   15.90    2.10
 -10  -8   1   21.40    1.70
 -10  -8   1   18.60    2.00
  -9  -8   1   -0.30    0.90
  -9  -8   1    0.90    1.30
  -9  -8   1   -0.10    1.10
  -8  -8   1    0.20    0.80
  -8  -8   1    0.70    1.10
  -8  -8   1    2.60    1.10
  -7  -8   1    1.70    0.60
  -7  -8   1    2.30    0.90
  -7  -8   1    2.00    1.00
  -7  -8   1    2.70    1.20
   6   8  -1   34.40    1.80
  -6  -8   1   29.60    1.50
  -6  -8   1   34.50    1.90
  -6  -8   1   34.10    2.20
  -6  -8   1   31.10    2.00
   5   8  -1  122.49    3.40
  -5  -8   1  119.69    3.70
  -5  -8   1  120.69    3.50
  -5  -8   1  114.49    3.40
  -5  -8   1  115.49    3.10
   4   8  -1   65.49    2.30
  -4  -8   1   65.89    2.40
  -4  -8   1   64.89    2.20
  -4  -8   1   63.89    2.50
  -4  -8   1   65.09    2.40
   3   8  -1   20.00    1.20
   3   8  -1   19.20    1.30
  -3  -8   1   20.70    1.40
  -3  -8   1   16.80    1.40
  -3  -8   1   21.20    1.50
  -3  -8   1   23.60    1.10
  -3  -8   1   22.10    1.50
   2   8  -1   64.09    2.20
   2   8  -1   66.99    2.30
  -2  -8   1   62.59    2.20
  -2  -8   1   68.89    2.20
  -2  -8   1   66.89    1.90
  -2  -8   1   66.39    2.20
  -2  -8   1   66.79    2.30
   1   8  -1  168.08    4.00
   1   8  -1  180.58    4.20
  -1  -8   1  168.58    3.70
  -1  -8   1  167.28    4.00
  -1  -8   1  168.48    3.90
  -1  -8   1  169.98    4.20
  -1  -8   1  170.78    4.00
   0   8  -1  180.58    4.30
   0   8  -1  181.18    4.20
   0  -8   1  186.88    3.90
   0  -8   1  187.28    4.40
   0  -8   1  184.98    4.00
   0  -8   1  174.38    4.20
  -1   8  -1    0.70    0.60
  -1   8  -1    0.80    0.60
   1  -8   1    1.30    0.60
   1  -8   1    1.30    0.40
   1  -8   1    0.70    0.60
  -2   8  -1   82.89    2.50
  -2   8  -1   84.69    2.50
   2  -8   1   86.09    2.50
   2  -8   1   87.49    2.60
  -3   8  -1   54.59    1.90
  -3   8  -1   57.49    2.00
   3  -8   1   58.69    2.00
   3  -8   1   56.59    2.00
  -4   8  -1  114.19    3.00
  -4   8  -1  111.39    3.00
   4  -8   1  116.29    3.00
   4  -8   1  112.79    3.00
  -5   8  -1  250.17    5.40
  -5   8  -1  250.57    5.50
   5  -8   1  254.07    5.50
   5  -8   1  262.47    5.50
  -6   8  -1  160.18    3.80
  -6   8  -1  156.28    3.80
   6  -8   1  161.98    3.90
   6  -8   1  163.78    3.80
  -7   8  -1   26.60    0.90
  -7   8  -1   25.80    1.30
  -7   8  -1   26.90    1.40
   7  -8   1   27.70    1.30
   7  -8   1   27.10    1.40
  -8   8  -1    9.30    1.00
  -8   8  -1    9.60    0.90
  -8   8  -1    8.70    0.80
   8  -8   1    8.90    0.80
   8  -8   1   10.00    1.00
  -9   8  -1    0.40    0.50
  -9   8  -1    0.90    0.70
  -9   8  -1    0.40    0.50
   9  -8   1    1.40    0.60
 -10   8  -1    0.30    0.70
 -10   8  -1    1.00    0.50
 -10   8  -1    2.20    0.70
  10  -8   1    1.50    0.70
 -11   8  -1    7.20    0.60
 -11   8  -1    6.40    0.90
 -11   8  -1    6.20    0.90
  11  -8   1    6.90    0.90
 -12   8  -1    6.80    0.90
 -12   8  -1    5.10    1.00
 -13   8  -1   -0.20    0.80
 -13   8  -1    0.20    0.70
 -14   8  -1   10.70    1.10
 -14   8  -1   10.10    1.30
  14  -8   1   14.30    1.10
 -15   8  -1   40.20    1.80
 -15   8  -1   41.70    2.50
  15  -8   1   42.10    1.80
 -16   8  -1   14.00    1.20
 -16   8  -1   11.10    1.60
  16  -8   1   13.90    1.20
 -17   8  -1   -0.10    1.20
 -17   8  -1    0.40    0.70
  17  -8   1    0.90    0.70
 -12  -7   1   11.90    1.90
 -12  -7   1   12.20    1.40
 -12  -7   1   12.60    2.30
 -11  -7   1   -0.50    1.10
 -11  -7   1   -0.90    0.80
 -11  -7   1    1.50    1.50
 -10  -7   1    4.90    1.40
 -10  -7   1    2.90    1.40
 -10  -7   1    3.30    0.90
  -9  -7   1    2.00    0.90
  -9  -7   1    4.10    1.20
  -9  -7   1    0.40    1.20
  -8  -7   1    3.20    1.10
  -8  -7   1    4.00    1.00
  -8  -7   1    4.70    1.30
   7   7  -1   65.89    2.60
  -7  -7   1   63.19    1.80
  -7  -7   1   68.89    2.50
  -7  -7   1   65.69    3.00
  -7  -7   1   62.49    2.70
   6   7  -1   13.80    1.20
  -6  -7   1   13.20    1.20
  -6  -7   1   12.30    1.50
  -6  -7   1   13.10    1.00
  -6  -7   1   11.40    1.30
   5   7  -1   44.80    1.80
  -5  -7   1   41.60    2.00
  -5  -7   1   47.30    2.20
  -5  -7   1   45.70    1.70
  -5  -7   1   43.00    1.90
   4   7  -1  341.97    7.30
   4   7  -1  354.36    7.10
  -4  -7   1  359.96    7.10
  -4  -7   1  348.67    7.30
  -4  -7   1  359.76    7.60
  -4  -7   1  358.36    7.40
   3   7  -1   70.99    2.30
   3   7  -1   68.59    2.10
  -3  -7   1   70.49    1.80
  -3  -7   1   71.09    2.30
  -3  -7   1   69.99    2.30
  -3  -7   1   72.99    2.20
  -3  -7   1   68.49    2.20
   2   7  -1   69.29    2.10
   2   7  -1   63.99    2.10
  -2  -7   1   67.19    2.10
  -2  -7   1   73.79    2.30
  -2  -7   1   70.29    1.80
  -2  -7   1   65.69    2.10
  -2  -7   1   66.29    2.10
   1   7  -1    1.10    0.60
   1   7  -1    0.70    0.50
  -1  -7   1    0.50    0.40
  -1  -7   1    1.10    0.60
  -1  -7   1    0.80    0.50
  -1  -7   1    1.50    0.70
  -1  -7   1    1.10    0.60
   0   7  -1   42.30    1.60
   0   7  -1   41.80    1.60
   0  -7   1   46.10    1.40
   0  -7   1   41.80    1.60
   0  -7   1   42.70    1.70
  -1   7  -1   61.29    1.90
  -1   7  -1   61.89    2.00
   1  -7   1   58.79    2.00
   1  -7   1   57.49    1.50
   1  -7   1   59.59    1.90
  -2   7  -1   74.79    2.20
  -2   7  -1   73.99    2.20
   2  -7   1   74.59    2.20
   2  -7   1   75.09    2.20
  -3   7  -1    4.80    0.80
  -3   7  -1    5.30    0.70
   3  -7   1    4.70    0.70
   3  -7   1    5.50    0.70
  -4   7  -1   16.20    1.10
  -4   7  -1   15.90    1.10
   4  -7   1   14.30    1.00
   4  -7   1   14.70    1.10
  -5   7  -1  119.99    2.90
  -5   7  -1  118.99    3.00
  -5   7  -1  117.39    2.90
   5  -7   1  113.69    2.90
   5  -7   1  119.79    2.90
  -6   7  -1   51.89    1.80
  -6   7  -1   52.29    1.30
  -6   7  -1   52.49    1.70
   6  -7   1   51.69    1.70
   6  -7   1   53.49    1.80
  -7   7  -1  245.88    5.00
  -7   7  -1  247.88    5.20
  -7   7  -1  235.68    4.70
   7  -7   1  241.78    5.10
   7  -7   1  242.08    5.00
  -8   7  -1   73.09    2.00
  -8   7  -1   73.69    2.00
  -8   7  -1   71.69    2.10
   8  -7   1   71.39    2.10
   8  -7   1   70.69    1.90
  -9   7  -1   93.29    2.50
  -9   7  -1   94.59    2.30
  -9   7  -1   93.59    2.60
   9  -7   1   91.99    2.50
 -10   7  -1  975.80   17.70
 -10   7  -1  955.10   17.20
 -10   7  -1  978.50   17.90
  10  -7   1  961.50   17.70
 -11   7  -1   87.59    2.80
 -11   7  -1   92.79    2.60
 -12   7  -1   24.50    1.70
 -12   7  -1   24.00    1.40
 -13   7  -1    4.60    0.80
 -13   7  -1    6.10    1.20
 -14   7  -1   -1.10    0.90
 -14   7  -1    0.40    0.60
  14  -7   1   -0.20    0.50
 -15   7  -1   10.10    1.50
 -15   7  -1   10.20    1.00
  15  -7   1    9.90    0.90
 -16   7  -1    2.80    0.80
 -16   7  -1    0.40    1.20
  16  -7   1    2.20    0.70
 -17   7  -1    4.60    1.50
 -17   7  -1    2.20    0.70
  17  -7   1    3.50    0.80
 -12  -6   1   77.19    4.00
 -12  -6   1   69.19    3.50
 -12  -6   1   69.29    2.60
 -11  -6   1    4.30    1.40
 -11  -6   1    5.60    1.60
 -11  -6   1    4.40    1.00
 -10  -6   1   15.60    1.90
 -10  -6   1   20.50    2.00
 -10  -6   1   20.70    1.60
  -9  -6   1    8.50    1.40
  -9  -6   1    8.80    1.10
  -9  -6   1   10.10    1.60
  -8  -6   1    1.80    0.80
  -8  -6   1    2.30    1.10
  -8  -6   1    0.00    1.00
   7   6  -1   10.60    1.00
  -7  -6   1   10.50    0.70
  -7  -6   1   11.80    1.30
  -7  -6   1   10.70    1.10
  -7  -6   1   12.10    1.50
   6   6  -1   79.79    2.40
  -6  -6   1   83.59    2.80
  -6  -6   1   83.99    3.00
  -6  -6   1   84.29    2.20
  -6  -6   1   88.19    2.60
   5   6  -1   23.70    1.30
  -5  -6   1   21.80    1.30
  -5  -6   1   21.30    1.50
  -5  -6   1   22.20    1.10
  -5  -6   1   20.30    1.60
   4   6  -1    0.90    0.50
   4   6  -1    0.00    0.50
  -4  -6   1   -0.30    0.60
  -4  -6   1    1.30    0.70
  -4  -6   1    0.40    0.60
  -4  -6   1    0.60    0.50
   3   6  -1   33.90    1.40
   3   6  -1   31.50    1.30
  -3  -6   1   31.20    1.10
  -3  -6   1   32.60    1.60
  -3  -6   1   32.70    1.40
  -3  -6   1   32.70    1.40
  -3  -6   1   35.20    1.40
   2   6  -1   93.99    2.40
   2   6  -1   91.09    2.50
  -2  -6   1   91.99    2.40
  -2  -6   1   91.39    2.50
  -2  -6   1   91.79    2.20
  -2  -6   1   94.69    2.40
  -2  -6   1   94.19    2.50
   1   6  -1  443.86    8.40
   1   6  -1  430.96    8.40
  -1  -6   1  423.06    8.10
  -1  -6   1  427.86    8.40
  -1  -6   1  436.36    8.40
  -1  -6   1  440.66    8.30
  -1  -6   1  436.66    8.30
   0   6  -1  295.07    5.80
   0   6  -1  281.67    5.80
   0  -6   1  281.47    5.80
   0  -6   1  286.67    5.80
   0  -6   1  280.97    5.50
  -1   6  -1  319.87    6.40
  -1   6  -1  313.37    6.40
   1  -6   1  337.47    6.00
   1  -6   1  320.87    6.50
   1  -6   1  330.57    6.50
  -2   6  -1  730.33   12.90
  -2   6  -1  720.13   13.30
  -2   6  -1  720.43   13.30
   2  -6   1  728.63   13.40
   2  -6   1  718.13   13.30
  -3   6  -1  132.49    3.10
  -3   6  -1  135.09    3.10
  -3   6  -1  130.09    2.90
   3  -6   1  132.39    3.10
   3  -6   1  132.49    3.10
  -4   6  -1    9.20    0.80
  -4   6  -1    6.80    0.70
  -4   6  -1    7.40    0.70
   4  -6   1   10.10    0.80
   4  -6   1    8.90    0.80
  -5   6  -1   64.29    2.00
  -5   6  -1   65.19    1.90
  -5   6  -1   67.09    1.50
  -5   6  -1   67.29    1.80
   5  -6   1   66.49    1.90
   5  -6   1   65.09    1.80
  -6   6  -1   13.60    0.70
  -6   6  -1   12.30    1.10
  -6   6  -1   12.00    0.90
  -6   6  -1   12.10    0.80
   6  -6   1   12.70    0.80
   6  -6   1   13.80    0.90
  -7   6  -1  165.08    3.50
  -7   6  -1  162.78    3.40
  -7   6  -1  157.68    3.60
  -7   6  -1  164.58    4.10
   7  -6   1  164.78    3.60
   7  -6   1  161.78    3.50
  -8   6  -1   91.29    2.10
  -8   6  -1   92.49    2.40
  -8   6  -1   87.09    2.30
   8  -6   1   89.49    2.30
  -9   6  -1   52.09    1.70
  -9   6  -1   50.09    1.30
  -9   6  -1   50.59    1.90
   9  -6   1   50.99    1.60
 -10   6  -1  161.28    4.00
 -10   6  -1  161.88    3.60
  10  -6   1  155.18    3.60
 -11   6  -1   46.90    2.10
 -11   6  -1   46.00    1.60
 -12   6  -1   23.60    1.30
 -12   6  -1   25.40    1.80
 -13   6  -1   25.70    1.30
 -13   6  -1   24.00    2.00
  13  -6   1   27.80    1.20
 -14   6  -1   13.20    1.60
 -14   6  -1    9.90    0.90
  14  -6   1   11.70    0.90
 -15   6  -1   11.70    0.90
 -15   6  -1   12.70    1.70
  15  -6   1   11.30    0.90
 -16   6  -1    2.20    0.60
 -16   6  -1    2.70    1.30
  16  -6   1    2.10    0.70
 -17   6  -1   34.20    2.90
  17  -6   1   32.60    1.50
 -13  -5   1    6.00    1.80
 -13  -5   1    6.70    1.00
 -12  -5   1   26.30    2.60
 -12  -5   1   26.30    1.60
 -12  -5   1   30.60    2.50
 -11  -5   1   15.80    2.10
 -11  -5   1   16.80    1.90
 -11  -5   1   16.90    1.30
 -10  -5   1   13.80    1.80
 -10  -5   1   16.50    1.80
 -10  -5   1   16.60    1.30
  -9  -5   1   13.70    1.20
  -9  -5   1   11.10    1.50
  -9  -5   1   12.40    1.60
  -8  -5   1    0.30    0.90
  -8  -5   1   -0.10    0.60
  -8  -5   1   -0.40    1.00
   7   5  -1   52.99    1.80
  -7  -5   1   55.09    2.50
  -7  -5   1   51.79    1.40
  -7  -5   1   54.39    2.30
  -7  -5   1   52.09    1.90
   6   5  -1    2.50    0.60
  -6  -5   1    1.70    0.90
  -6  -5   1    2.70    0.50
  -6  -5   1    2.10    0.60
  -6  -5   1    1.30    0.70
   5   5  -1   27.90    1.30
  -5  -5   1   28.70    1.10
  -5  -5   1   27.50    1.50
  -5  -5   1   27.40    1.30
  -5  -5   1   27.30    1.60
   4   5  -1  246.88    4.90
   4   5  -1  244.78    5.10
  -4  -5   1  248.28    5.00
  -4  -5   1  247.88    5.10
  -4  -5   1  244.18    5.30
  -4  -5   1  247.18    5.50
   3   5  -1  195.48    4.10
   3   5  -1  201.68    4.30
  -3  -5   1  195.48    4.30
  -3  -5   1  204.08    4.20
  -3  -5   1  196.58    3.80
  -3  -5   1  195.68    4.40
  -3  -5   1  207.28    4.30
   2   5  -1  376.46    7.30
   2   5  -1  377.16    7.20
  -2  -5   1  383.56    7.30
  -2  -5   1  379.36    7.00
  -2  -5   1  371.56    7.40
  -2  -5   1  367.46    7.30
  -2  -5   1  390.66    7.30
   1   5  -1  127.09    2.80
   1   5  -1  119.79    2.80
  -1  -5   1  122.59    2.80
  -1  -5   1  122.19    2.70
  -1  -5   1  122.39    2.80
  -1  -5   1  118.39    2.80
   0   5  -1  204.48    4.30
   0   5  -1  210.38    4.30
   0  -5   1  207.18    4.10
   0  -5   1  211.38    4.30
   0  -5   1  203.78    4.30
  -1   5  -1   16.40    0.90
  -1   5  -1   16.80    0.90
  -1   5  -1   16.60    0.60
   1  -5   1   16.10    0.60
  -2   5  -1   -0.20    0.40
  -2   5  -1    0.80    0.30
  -2   5  -1    0.00    0.40
   2  -5   1    0.20    0.40
   2  -5   1   -0.20    0.40
  -3   5  -1    0.00    0.40
  -3   5  -1    0.10    0.40
  -3   5  -1    0.20    0.40
   3  -5   1    0.70    0.40
   3  -5   1    0.30    0.40
  -4   5  -1  249.28    5.10
  -4   5  -1  247.98    4.50
  -4   5  -1  246.18    4.90
  -4   5  -1  243.28    4.90
   4  -5   1  248.38    4.90
   4  -5   1  249.58    4.90
  -5   5  -1   10.70    0.80
  -5   5  -1   12.90    1.10
  -5   5  -1   12.80    0.90
  -5   5  -1   11.60    0.70
   5  -5   1   12.50    0.80
   5  -5   1   10.00    0.80
  -6   5  -1  132.49    2.90
  -6   5  -1  133.79    3.40
  -6   5  -1  133.09    2.80
  -6   5  -1  131.89    2.90
   6  -5   1  132.19    2.80
   6  -5   1  132.09    2.90
  -7   5  -1  120.09    3.30
  -7   5  -1  121.99    2.90
  -7   5  -1  123.79    2.50
  -7   5  -1  127.49    2.80
   7  -5   1  111.19    2.70
  -8   5  -1   12.60    0.80
  -8   5  -1    8.70    0.70
  -8   5  -1    9.90    0.50
  -8   5  -1    9.50    0.50
  -8   5  -1    9.70    0.90
  -8   5  -1    7.30    1.00
   8  -5   1    9.80    0.70
  -9   5  -1  151.38    3.30
  -9   5  -1  153.98    3.30
  -9   5  -1  159.98    3.90
   9  -5   1  154.28    3.30
 -10   5  -1  187.38    4.40
 -10   5  -1  180.68    4.50
 -10   5  -1  180.88    3.80
  10  -5   1  178.18    3.80
 -11   5  -1    7.70    1.20
 -11   5  -1    6.00    0.70
 -12   5  -1    0.60    0.90
 -12   5  -1    1.20    0.50
 -13   5  -1  117.29    2.80
 -13   5  -1  128.49    4.00
  13  -5   1  121.29    2.70
 -14   5  -1   33.20    1.30
 -14   5  -1   34.00    2.40
  14  -5   1   29.80    1.30
 -15   5  -1   13.00    1.00
 -15   5  -1   12.50    1.70
  15  -5   1   12.40    0.90
 -16   5  -1    3.40    0.60
 -16   5  -1    2.60    1.40
  16  -5   1    2.40    0.60
 -17   5  -1    1.60    1.50
  17  -5   1    0.70    0.60
 -14  -4   1    1.20    1.50
 -14  -4   1    2.90    0.80
 -13  -4   1   -0.10    1.30
 -13  -4   1    0.30    0.70
 -12  -4   1    3.60    1.40
 -12  -4   1    5.20    0.80
 -12  -4   1    4.30    1.30
 -11  -4   1    3.90    1.30
 -11  -4   1    2.90    0.70
 -11  -4   1    2.60    1.30
 -10  -4   1   93.89    3.70
 -10  -4   1   86.49    3.30
 -10  -4   1   91.69    2.60
  -9  -4   1   14.00    1.50
  -9  -4   1    9.90    1.40
  -9  -4   1   13.10    1.00
  -8  -4   1    0.10    0.80
  -8  -4   1    1.20    0.60
  -8  -4   1   -1.70    0.90
   7   4  -1  241.18    5.10
  -7  -4   1  243.68    5.10
  -7  -4   1  253.67    5.70
  -7  -4   1  249.28    6.00
  -7  -4   1  246.18    4.60
   6   4  -1   21.90    1.10
  -6  -4   1   23.10    1.20
  -6  -4   1   21.80    1.60
  -6  -4   1   22.70    0.90
  -6  -4   1   23.80    1.40
   5   4  -1   10.80    0.80
  -5  -4   1   12.20    1.10
  -5  -4   1   10.30    0.80
  -5  -4   1   10.00    0.70
  -5  -4   1   11.10    1.00
   4   4  -1  226.68    4.50
   4   4  -1  232.68    4.60
  -4  -4   1  228.68    4.60
  -4  -4   1  226.58    4.80
  -4  -4   1  217.88    4.50
  -4  -4   1  223.98    5.00
   3   4  -1    3.10    0.50
   3   4  -1    2.90    0.50
  -3  -4   1    3.10    0.40
  -3  -4   1    3.30    0.70
  -3  -4   1    3.40    0.50
  -3  -4   1    2.60    0.60
  -3  -4   1    3.00    0.50
   2   4  -1    9.70    0.80
   2   4  -1    9.90    0.80
  -2  -4   1    9.60    0.60
  -2  -4   1   10.70    0.80
  -2  -4   1    9.80    0.80
  -2  -4   1   10.10    0.80
  -2  -4   1   10.40    0.80
   1   4  -1  155.98    3.30
   1   4  -1  157.48    3.30
  -1  -4   1  153.08    3.30
  -1  -4   1  155.88    3.20
  -1  -4   1  158.38    3.30
  -1  -4   1  159.48    3.30
   0   4  -1  120.39    2.60
   0   4  -1  120.29    2.10
   0   4  -1  122.09    2.60
   0  -4   1  119.39    2.60
   0  -4   1  113.59    2.40
   0  -4   1  110.59    2.60
  -1   4  -1   59.19    1.30
  -1   4  -1   58.19    1.60
   1  -4   1   58.79    1.20
   1  -4   1   57.09    1.60
  -2   4  -1  309.87    5.80
  -2   4  -1  312.37    5.80
  -2   4  -1  305.07    5.90
   2  -4   1  312.77    5.90
   2  -4   1  299.67    5.80
  -3   4  -1  436.66    8.00
  -3   4  -1  402.86    7.80
  -3   4  -1  430.96    7.50
  -3   4  -1  412.46    7.80
   3  -4   1  431.76    7.90
   3  -4   1  437.66    7.90
  -4   4  -1  158.48    3.20
  -4   4  -1  159.18    3.30
  -4   4  -1  160.08    3.10
  -4   4  -1  161.38    3.50
   4  -4   1  159.88    3.30
   4  -4   1  162.28    3.20
  -5   4  -1  177.38    3.50
  -5   4  -1  177.68    3.60
  -5   4  -1  179.38    4.10
  -5   4  -1  179.68    3.60
   5  -4   1  182.28    3.70
   5  -4   1  181.28    3.60
  -6   4  -1   64.89    1.70
  -6   4  -1   69.19    2.20
  -6   4  -1   64.69    1.80
  -6   4  -1   65.39    1.50
  -6   4  -1   64.79    1.60
   6  -4   1   66.89    1.60
  -7   4  -1  239.08    5.00
  -7   4  -1  235.28    4.70
  -7   4  -1  238.58    5.40
  -7   4  -1  236.78    4.30
  -7   4  -1  250.17    4.70
  -7   4  -1  238.28    4.30
   7  -4   1  239.08    4.70
  -8   4  -1    2.20    0.70
  -8   4  -1    2.50    0.40
  -8   4  -1    3.10    0.40
  -8   4  -1    2.70    0.80
   8  -4   1    2.70    0.40
  -9   4  -1    0.30    0.40
  -9   4  -1   -0.10    0.40
  -9   4  -1    0.20    0.60
   9  -4   1    0.40    0.40
 -10   4  -1  288.37    6.40
 -10   4  -1  284.67    5.50
 -10   4  -1  280.97    5.50
 -11   4  -1   19.30    1.60
 -11   4  -1   17.60    0.90
 -12   4  -1   -0.10    0.90
 -12   4  -1    1.60    0.50
 -13   4  -1   -0.60    0.90
 -13   4  -1    0.40    0.40
  13  -4   1    0.10    0.40
 -14   4  -1    1.50    0.50
 -14   4  -1    1.10    1.10
  14  -4   1    1.00    0.50
 -15   4  -1   -0.20    0.40
 -15   4  -1    0.40    1.20
  15  -4   1   -0.20    0.50
 -16   4  -1   56.19    3.30
  16  -4   1   52.09    1.70
 -14  -3   1    1.80    0.70
 -14  -3   1   -1.70    1.30
 -13  -3   1   15.30    1.10
 -13  -3   1   11.60    1.90
 -12  -3   1    5.50    0.80
 -12  -3   1    5.30    1.40
 -12  -3   1    5.60    1.50
 -11  -3   1    2.40    0.70
 -11  -3   1    2.00    1.20
 -11  -3   1    1.00    1.00
 -10  -3   1    0.30    1.00
 -10  -3   1    2.40    0.60
 -10  -3   1    0.50    0.90
  -9  -3   1   37.20    1.50
  -9  -3   1   40.40    2.10
  -9  -3   1   37.70    2.30
   8   3  -1    8.70    0.80
  -8  -3   1    9.70    0.80
  -8  -3   1    9.60    1.20
  -8  -3   1    7.10    1.30
   7   3  -1   26.70    1.10
  -7  -3   1   26.30    1.10
  -7  -3   1   26.40    1.70
  -7  -3   1   25.90    1.10
  -7  -3   1   24.40    1.60
   6   3  -1    2.60    0.50
  -6  -3   1    1.90    0.50
  -6  -3   1    3.30    0.50
  -6  -3   1    1.80    0.70
  -6  -3   1    3.10    0.40
  -6  -3   1    3.00    0.30
  -6  -3   1    3.10    0.80
   5   3  -1  107.19    2.40
  -5  -3   1  102.69    2.20
  -5  -3   1  104.29    2.90
  -5  -3   1  104.59    2.40
  -5  -3   1  100.69    2.70
   4   3  -1    4.90    0.50
  -4  -3   1    5.80    0.60
  -4  -3   1    5.20    0.80
  -4  -3   1    5.40    0.50
  -4  -3   1    5.20    0.70
   3   3  -1   59.09    1.60
   3   3  -1   58.99    1.50
  -3  -3   1   60.39    1.60
  -3  -3   1   56.89    1.40
  -3  -3   1   60.89    1.50
  -3  -3   1   59.09    1.70
  -3  -3   1   59.99    1.80
   2   3  -1  332.27    6.20
   2   3  -1  331.57    6.20
  -2  -3   1  328.77    6.20
  -2  -3   1  325.87    6.30
  -2  -3   1  330.67    6.20
  -2  -3   1  333.47    6.20
   1   3  -1   58.99    1.50
   1   3  -1   60.79    1.50
  -1  -3   1   60.69    1.50
  -1  -3   1   60.29    1.50
  -1  -3   1   60.39    1.50
  -1  -3   1   60.69    1.50
   0   3  -1 2350.96   41.60
   0   3  -1 2310.07   41.00
   0  -3   1 2103.89   40.20
   0  -3   1 2365.76   41.60
   0  -3   1 2394.66   40.90
  -1   3  -1  668.23   12.10
  -1   3  -1  687.83   11.90
   1  -3   1  667.93   12.10
   1  -3   1  669.23   11.70
   1  -3   1  678.13   12.10
  -2   3  -1   13.00    0.60
  -2   3  -1   13.20    0.70
  -2   3  -1   12.50    0.40
  -2   3  -1   11.80    0.70
   2  -3   1   12.50    0.60
   2  -3   1   12.20    0.60
   2  -3   1   13.70    0.40
  -3   3  -1   65.89    1.70
  -3   3  -1   63.89    1.50
  -3   3  -1   68.59    1.50
  -3   3  -1   68.89    1.50
   3  -3   1   62.89    1.50
   3  -3   1   64.69    1.50
  -4   3  -1  227.88    4.30
  -4   3  -1  223.88    4.40
  -4   3  -1  224.48    4.20
  -4   3  -1  222.18    4.70
  -4   3  -1  219.58    4.20
   4  -3   1  227.78    4.20
  -5   3  -1  356.66    6.90
  -5   3  -1  366.16    6.70
  -5   3  -1  362.56    6.70
  -5   3  -1  361.96    6.50
  -5   3  -1  362.56    7.30
  -5   3  -1  381.86    6.70
   5  -3   1  362.06    6.70
  -6   3  -1    1.30    0.70
  -6   3  -1    2.70    0.40
  -6   3  -1    2.40    0.60
  -6   3  -1    2.90    0.40
   6  -3   1    2.80    0.40
  -7   3  -1  444.76    8.90
  -7   3  -1  435.66    8.00
  -7   3  -1  435.66    8.00
  -7   3  -1  442.36    8.60
   7  -3   1  432.06    7.90
  -8   3  -1  149.88    3.10
  -8   3  -1  156.78    4.20
  -8   3  -1  154.98    3.80
  -8   3  -1  153.38    3.10
   8  -3   1  153.18    3.10
  -9   3  -1   63.99    1.50
  -9   3  -1   59.19    2.30
  -9   3  -1   63.79    1.50
   9  -3   1   62.29    1.50
 -10   3  -1  115.49    2.50
 -10   3  -1  117.19    2.50
 -10   3  -1  119.89    3.50
 -11   3  -1    0.60    0.40
 -11   3  -1    0.60    0.40
 -11   3  -1    0.70    0.90
 -12   3  -1  181.08    3.60
 -12   3  -1  186.88    5.10
  12  -3   1  178.38    3.50
 -13   3  -1    0.90    0.40
 -13   3  -1    0.30    1.10
  13  -3   1    1.50    0.40
 -14   3  -1    4.60    0.50
 -14   3  -1    4.00    1.40
  14  -3   1    6.40    0.60
 -15   3  -1    3.00    1.40
  15  -3   1    2.90    0.60
 -16   3  -1    7.60    1.80
  16  -3   1    6.90    0.70
 -15  -2   1    3.10    1.60
 -15  -2   1    5.50    0.70
 -14  -2   1   -0.30    0.60
 -14  -2   1    2.20    1.50
 -13  -2   1    4.20    1.50
 -13  -2   1    4.90    0.70
 -12  -2   1   -0.60    1.10
 -12  -2   1    0.90    0.60
 -11  -2   1   31.30    2.20
 -11  -2   1   30.90    1.30
 -11  -2   1   21.40    2.00
 -10  -2   1   13.20    1.50
 -10  -2   1   14.40    1.00
 -10  -2   1   12.60    1.50
  -9  -2   1   21.70    1.80
  -9  -2   1   16.40    1.50
  -9  -2   1   18.60    1.00
   8   2  -1    1.80    0.50
  -8  -2   1    1.80    0.90
  -8  -2   1    1.90    0.50
  -8  -2   1    1.40    0.50
  -8  -2   1    1.20    0.80
   7   2  -1  124.89    2.80
  -7  -2   1  125.99    2.80
  -7  -2   1  130.79    3.40
  -7  -2   1  123.69    3.50
  -7  -2   1  126.29    2.80
   6   2  -1   68.79    1.70
  -6  -2   1   66.79    1.30
  -6  -2   1   69.69    1.70
  -6  -2   1   65.39    2.30
  -6  -2   1   65.59    1.70
  -6  -2   1   66.69    1.30
  -6  -2   1   67.59    2.20
   5   2  -1  292.07    5.50
  -5  -2   1  289.77    5.50
  -5  -2   1  289.67    5.90
  -5  -2   1  291.07    6.10
  -5  -2   1  288.37    5.50
  -5  -2   1  287.77    5.30
   4   2  -1    1.80    0.40
  -4  -2   1    1.60    0.50
  -4  -2   1    1.90    0.40
  -4  -2   1    1.70    0.40
  -4  -2   1    1.20    0.60
   3   2  -1  154.38    3.00
   3   2  -1  155.08    3.00
  -3  -2   1  151.88    3.00
  -3  -2   1  151.88    3.20
  -3  -2   1  152.78    3.30
  -3  -2   1  149.88    3.00
   2   2  -1  191.08    3.70
   2   2  -1  195.68    3.70
  -2  -2   1  191.48    3.70
  -2  -2   1  198.18    3.70
  -2  -2   1  186.08    3.80
  -2  -2   1  192.28    3.70
   1   2  -1  169.18    3.20
   1   2  -1  165.58    3.20
  -1  -2   1  172.78    3.30
  -1  -2   1  166.58    3.20
  -1  -2   1  170.88    3.20
  -1  -2   1  167.08    3.20
   0   2  -1    1.20    0.30
   0   2  -1    1.30    0.30
   0  -2   1    1.30    0.30
   0  -2   1    1.60    0.20
  -1   2  -1   -0.50    0.30
  -1   2  -1   -0.30    0.30
  -1   2  -1   -0.60    0.30
   1  -2   1    0.10    0.30
   1  -2   1   -0.60    0.20
  -2   2  -1 1269.07   22.60
  -2   2  -1 1273.67   22.40
  -2   2  -1 1280.87   22.70
  -2   2  -1 1256.87   22.60
   2  -2   1 1262.67   22.40
   2  -2   1 1265.17   22.30
  -3   2  -1  268.57    4.80
  -3   2  -1  270.67    4.90
  -3   2  -1  270.07    5.00
  -3   2  -1  268.97    4.90
  -3   2  -1  266.97    5.20
   3  -2   1  265.67    4.90
  -4   2  -1  197.18    3.60
  -4   2  -1  192.48    3.90
  -4   2  -1  194.98    3.60
  -4   2  -1  201.28    4.20
   4  -2   1  197.28    3.60
  -5   2  -1  458.45    8.70
  -5   2  -1  464.95    8.20
  -5   2  -1  460.45    8.80
  -5   2  -1  455.15    8.20
  -5   2  -1  469.15    9.00
   5  -2   1  469.75    8.20
  -6   2  -1   10.80    0.50
  -6   2  -1    9.30    1.00
  -6   2  -1    8.00    0.90
  -6   2  -1   10.80    0.50
  -6   2  -1   11.70    1.00
   6  -2   1   10.50    0.50
  -7   2  -1   24.00    0.70
  -7   2  -1   23.50    0.70
  -7   2  -1   24.10    1.40
  -7   2  -1   26.80    1.50
  -7   2  -1   24.40    1.40
  -8   2  -1   23.20    0.70
  -8   2  -1   22.40    0.70
  -8   2  -1   23.40    1.50
  -9   2  -1  172.18    4.40
  -9   2  -1  169.78    3.30
  -9   2  -1  164.08    3.20
 -10   2  -1   84.99    1.90
 -10   2  -1   85.59    1.90
 -10   2  -1   84.89    3.00
 -11   2  -1   19.00    0.80
 -11   2  -1   21.30    1.80
 -11   2  -1   18.70    0.80
  11  -2   1   18.10    0.60
 -12   2  -1    0.90    0.40
 -12   2  -1    1.30    1.00
  12  -2   1    1.40    0.30
 -13   2  -1    0.60    1.20
 -13   2  -1   -0.30    0.30
  13  -2   1    0.20    0.40
 -14   2  -1   12.00    1.80
  14  -2   1   11.70    0.80
 -15   2  -1   15.70    2.10
  15  -2   1   13.90    0.90
 -16   2  -1    0.20    1.50
 -15  -1   1    2.50    1.50
 -14  -1   1    0.40    0.50
 -14  -1   1   -0.30    1.30
 -13  -1   1    0.70    0.50
 -13  -1   1   -1.70    1.00
 -12  -1   1   13.70    1.00
 -12  -1   1   16.40    1.90
 -11  -1   1   13.00    1.60
 -11  -1   1   11.10    0.80
 -10  -1   1   40.10    2.30
 -10  -1   1   47.30    2.30
 -10  -1   1   44.80    1.40
   9   1  -1    0.60    0.30
  -9  -1   1   -0.70    0.80
  -9  -1   1    0.50    0.40
  -9  -1   1    0.50    0.40
  -9  -1   1    0.80    0.90
   8   1  -1   53.09    1.30
   8   1  -1   51.49    1.40
  -8  -1   1   53.39    1.50
  -8  -1   1   51.99    1.50
  -8  -1   1   51.49    2.20
  -8  -1   1   53.59    2.20
   7   1  -1  188.28    3.50
   7   1  -1  183.98    3.70
  -7  -1   1  191.78    4.40
  -7  -1   1  183.78    4.50
  -7  -1   1  186.88    3.70
  -7  -1   1  189.78    3.70
   6   1  -1   10.40    0.60
   6   1  -1   10.50    0.50
  -6  -1   1   13.20    1.10
  -6  -1   1   11.60    0.70
  -6  -1   1    9.20    0.90
  -6  -1   1   10.40    0.60
   5   1  -1   17.10    0.70
   5   1  -1   16.40    0.60
  -5  -1   1   17.20    1.10
  -5  -1   1   17.00    0.50
  -5  -1   1   15.30    1.10
  -5  -1   1   17.00    0.70
  -5  -1   1   16.50    0.50
  -5  -1   1   18.10    0.70
   4   1  -1  216.68    4.10
   4   1  -1  219.68    4.00
  -4  -1   1  218.78    4.10
  -4  -1   1  216.78    4.60
  -4  -1   1  222.38    4.10
  -4  -1   1  220.78    4.50
  -4  -1   1  222.38    4.00
   3   1  -1    4.30    0.30
   3   1  -1    4.00    0.30
  -3  -1   1    4.20    0.50
  -3  -1   1    4.20    0.30
  -3  -1   1    3.60    0.50
  -3  -1   1    3.60    0.30
  -3  -1   1    4.10    0.30
   2   1  -1  693.93   12.30
   2   1  -1  703.53   12.30
  -2  -1   1  699.53   12.40
  -2  -1   1  708.73   12.30
  -2  -1   1  691.33   12.30
  -2  -1   1  692.43   12.50
   1   1  -1   53.39    1.20
   1   1  -1   54.49    1.20
  -1  -1   1   53.69    1.20
  -1  -1   1   55.59    1.20
  -1  -1   1   54.49    1.30
  -1  -1   1   55.59    1.20
   0   1  -1  814.52   14.60
   0   1  -1  824.42   14.70
   0  -1   1  811.02   14.40
  -1   1  -1   97.89    1.90
  -1   1  -1   97.89    1.80
  -1   1  -1   99.19    1.80
  -1   1  -1   96.89    1.90
  -1   1  -1   99.99    2.00
  -1   1  -1   97.69    1.80
   1  -1   1   98.49    1.80
   1  -1   1   96.89    1.80
  -2   1  -1  207.28    4.00
  -2   1  -1  205.98    3.60
  -2   1  -1  203.78    3.80
  -2   1  -1  180.78    3.80
  -2   1  -1  206.78    3.60
   2  -1   1  207.18    3.60
  -3   1  -1  112.39    2.10
  -3   1  -1  116.29    2.60
  -3   1  -1  113.89    2.50
  -3   1  -1  117.79    2.10
  -3   1  -1  114.29    2.50
  -4   1  -1 1068.49   19.30
  -4   1  -1 1090.49   18.70
  -4   1  -1 1088.19   19.40
  -4   1  -1 1063.39   18.70
  -4   1  -1 1084.89   19.30
  -5   1  -1  420.06    7.30
  -5   1  -1  405.76    8.00
  -5   1  -1  422.46    8.10
  -5   1  -1  406.96    7.20
  -5   1  -1  409.06    8.00
  -6   1  -1   -0.10    0.60
  -6   1  -1    0.10    0.20
  -6   1  -1    0.10    0.60
  -6   1  -1    0.10    0.20
  -6   1  -1    0.50    0.60
  -7   1  -1   63.69    1.30
  -7   1  -1   65.79    1.40
  -7   1  -1   64.49    2.30
  -7   1  -1   64.49    2.20
  -7   1  -1   66.29    2.20
  -8   1  -1   64.69    2.40
  -8   1  -1   61.69    2.30
  -8   1  -1   61.49    1.40
  -8   1  -1   62.69    1.40
  -9   1  -1   68.49    2.60
  -9   1  -1   63.39    2.50
  -9   1  -1   63.39    1.40
  -9   1  -1   62.99    1.40
 -10   1  -1   99.99    2.10
 -10   1  -1  103.79    2.10
 -10   1  -1  104.49    3.50
 -10   1  -1  106.89    3.50
 -11   1  -1    8.10    1.40
 -11   1  -1    6.70    0.50
 -11   1  -1    6.60    0.50
 -12   1  -1   95.29    2.00
 -12   1  -1  102.09    3.80
  12  -1   1   96.09    2.00
 -13   1  -1    2.20    1.30
  13  -1   1    4.40    0.50
 -14   1  -1    1.40    1.30
  14  -1   1    1.80    0.50
 -15   1  -1   -0.80    1.30
 -16   1  -1   11.70    2.10
 -16   0   1    1.40    1.60
 -15   0   1   -0.10    0.50
 -15   0   1   -1.80    1.20
 -14   0   1    9.20    1.80
 -14   0   1    7.30    0.70
 -13   0   1    7.20    1.50
 -13   0   1   11.60    0.90
  12   0  -1   27.60    1.10
 -12   0   1   31.00    1.20
 -12   0   1   31.50    2.40
  11   0  -1    2.00    0.40
 -11   0   1    1.70    0.50
 -11   0   1    2.50    1.10
  10   0  -1   86.59    1.90
 -10   0   1   86.79    2.10
 -10   0   1   86.59    3.10
 -10   0   1   85.99    2.10
   9   0  -1  151.88    3.20
   9   0  -1  151.88    3.00
  -9   0   1  150.98    4.20
  -9   0   1  151.48    3.20
  -9   0   1  157.38    4.10
  -9   0   1  146.79    3.10
   8   0  -1    3.00    0.30
   8   0  -1    2.00    0.40
  -8   0   1    2.50    0.40
  -8   0   1    2.20    0.40
  -8   0   1    1.40    0.80
  -8   0   1    2.50    0.80
   7   0  -1   88.89    1.80
   7   0  -1   88.89    1.90
  -7   0   1   90.29    2.00
  -7   0   1   86.09    2.00
  -7   0   1   89.39    2.70
  -7   0   1   86.89    2.60
   6   0  -1    6.30    0.30
   6   0  -1    6.80    0.50
  -6   0   1    6.10    0.80
  -6   0   1    5.20    0.80
  -6   0   1    6.00    0.50
  -6   0   1    6.10    0.50
   5   0  -1  697.13   12.20
   5   0  -1  690.53   12.10
  -5   0   1  696.93   12.70
  -5   0   1  688.93   12.20
  -5   0   1  666.33   12.80
  -5   0   1  706.63   12.30
   4   0  -1  590.24   10.30
   4   0  -1  586.44   10.40
  -4   0   1  588.34   10.30
  -4   0   1  585.04   10.40
  -4   0   1  596.64   10.40
  -4   0   1  582.34   10.80
  -4   0   1  592.84   10.30
  -4   0   1  590.74   10.90
   3   0  -1 1099.29   19.50
   3   0  -1 1100.79   19.50
  -3   0   1 1140.79   19.50
  -3   0   1 1140.09   19.80
  -3   0   1 1115.69   19.80
  -3   0   1 1112.29   19.60
  -3   0   1 1120.39   19.60
   2   0  -1  191.48    3.50
   2   0  -1  188.58    3.50
   2   0  -1  188.98    3.50
  -2   0   1  189.88    3.50
  -2   0   1  188.78    3.60
  -2   0   1  188.38    3.50
  -2   0   1  187.88    3.50
  -2   0   1  194.18    3.70
   1   0  -1   14.50    0.40
   1   0  -1   15.00    0.40
  -1   0   1   14.80    0.40
  -1   0   1   13.00    0.40
  -1   0  -1    0.90    0.20
  -1   0  -1    1.20    0.20
  -1   0  -1    1.20    0.20
  -2   0  -1   56.39    1.40
  -2   0  -1   57.79    1.40
  -2   0  -1   55.79    1.40
  -3   0  -1  176.38    3.60
  -3   0  -1  172.68    3.60
  -3   0  -1  175.28    3.60
  -4   0  -1   15.80    1.00
  -4   0  -1   15.50    1.00
  -4   0  -1   15.90    0.40
  -4   0  -1   16.40    0.40
  -4   0  -1   14.90    1.00
  -5   0  -1  966.70   17.60
  -5   0  -1  962.00   17.70
  -5   0  -1  980.90   16.80
  -5   0  -1  955.10   16.80
  -5   0  -1  972.20   17.70
  -6   0  -1   39.90    1.60
  -6   0  -1   41.20    0.90
  -6   0  -1   40.10    0.90
  -6   0  -1   39.60    1.70
  -6   0  -1   37.30    1.70
  -7   0  -1  136.89    3.60
  -7   0  -1  134.59    2.60
  -7   0  -1  131.59    3.60
  -7   0  -1  131.79    3.50
  -7   0  -1  129.59    2.60
  -8   0  -1  360.16    7.80
  -8   0  -1  364.46    6.50
  -8   0  -1  362.66    6.50
  -8   0  -1  355.36    7.70
  -9   0  -1  152.28    3.00
  -9   0  -1  154.18    4.30
  -9   0  -1  158.18    4.30
  -9   0  -1  154.28    3.00
 -10   0  -1   14.80    0.70
 -10   0  -1   18.10    1.70
 -10   0  -1   13.80    0.70
 -10   0  -1   16.70    1.70
  10   0   1   15.50    0.50
 -11   0  -1    1.50    1.00
 -11   0  -1    0.00    0.30
 -11   0  -1   -0.30    1.00
  11   0   1    0.40    0.30
 -12   0  -1    1.70    0.40
 -12   0  -1   -1.00    1.00
 -13   0  -1    1.90    1.20
 -14   0  -1   81.39    3.90
 -15   0  -1    0.10    1.50
 -16   1   1    0.80    1.40
 -15   1   1   39.10    1.30
 -15   1   1   39.30    3.00
  14  -1  -1    1.00    0.50
 -14   1   1    1.00    0.50
 -14   1   1    0.60    1.20
  13  -1  -1   27.70    1.10
 -13   1   1   23.60    2.10
 -13   1   1   27.80    1.20
  12  -1  -1    0.50    0.40
 -12   1   1    0.60    0.40
 -12   1   1    0.90    1.10
  11  -1  -1   76.49    1.80
 -11   1   1   74.59    3.00
 -11   1   1   75.99    1.90
  10  -1  -1   23.80    0.80
 -10   1   1   21.50    0.90
 -10   1   1   22.60    1.80
 -10   1   1   22.20    1.00
   9  -1  -1   34.80    0.90
   9  -1  -1   36.00    1.10
  -9   1   1   36.20    1.10
  -9   1   1   33.60    1.90
  -9   1   1   34.40    1.10
   8  -1  -1  212.58    4.10
   8  -1  -1  209.98    3.90
  -8   1   1  205.38    4.10
  -8   1   1  211.58    4.90
  -8   1   1  209.48    4.10
   7  -1  -1   45.50    1.20
   7  -1  -1   44.20    1.00
  -7   1   1   44.80    1.20
  -7   1   1   43.80    1.80
  -7   1   1   44.60    1.20
   6  -1  -1  295.67    5.30
   6  -1  -1  296.47    5.50
  -6   1   1  295.17    5.50
  -6   1   1  298.37    5.50
  -6   1   1  304.27    6.10
   5  -1  -1   67.99    1.50
  -5   1   1   67.49    1.30
  -5   1   1   65.29    1.90
  -5   1   1   68.19    1.30
  -5   1   1   68.29    1.50
  -5   1   1   66.29    1.50
   4  -1  -1  510.35    9.10
  -4   1   1  512.25    9.10
  -4   1   1  523.05    9.10
  -4   1   1  506.75    9.50
  -4   1   1  515.75    9.10
   3  -1  -1 3791.72   66.09
   3  -1  -1 3843.02   66.29
   3  -1  -1 3721.63   65.59
  -3   1   1 3676.23   65.79
  -3   1   1 3710.73   65.89
  -3   1   1 3720.83   65.99
  -3   1   1 3829.32   67.09
   2  -1  -1  267.67    4.80
   2  -1  -1  267.27    4.80
   2  -1  -1  263.57    4.70
  -2   1   1  260.77    4.80
  -2   1   1  268.77    4.80
   1  -1  -1   12.50    0.50
   0  -1  -1   89.19    1.70
   0  -1  -1   90.89    1.70
   0  -1  -1   86.49    1.70
   0   1   1   88.69    1.70
   0   1   1   91.59    1.70
   0   1   1   88.99    1.70
  -1  -1  -1  262.47    4.80
  -1  -1  -1  267.87    5.00
  -1  -1  -1  273.07    4.80
  -1  -1  -1  263.27    4.80
  -1  -1  -1  261.37    4.90
   1   1   1  263.97    4.80
   1   1   1  262.67    4.70
  -2  -1  -1  375.86    7.10
  -2  -1  -1  384.96    6.80
  -2  -1  -1  383.46    7.10
  -2  -1  -1  391.26    7.00
  -2  -1  -1  376.56    6.70
  -2  -1  -1  376.56    6.70
  -2  -1  -1  379.36    6.70
   2   1   1  377.16    6.70
  -3  -1  -1   43.60    1.40
  -3  -1  -1   44.20    1.40
  -3  -1  -1   42.30    1.00
  -3  -1  -1   43.20    1.00
   3   1   1   42.10    1.00
  -4  -1  -1  874.21   15.90
  -4  -1  -1  891.51   16.10
  -4  -1  -1  875.91   15.40
  -4  -1  -1  878.71   15.40
  -4  -1  -1  860.31   15.90
   4   1   1  879.21   15.40
  -5  -1  -1  251.87    5.30
  -5  -1  -1  251.17    4.60
  -5  -1  -1  244.68    5.30
  -5  -1  -1  252.67    4.60
  -5  -1  -1  244.28    5.40
   5   1   1  250.27    4.60
  -6  -1  -1  293.37    5.40
  -6  -1  -1  286.87    6.20
  -6  -1  -1  290.17    6.30
  -6  -1  -1  288.07    6.20
  -6  -1  -1  291.17    5.40
   6   1   1  297.87    5.30
  -7  -1  -1  112.59    3.30
  -7  -1  -1  113.99    2.30
  -7  -1  -1  115.49    2.30
  -7  -1  -1  112.29    3.20
   7   1   1  110.89    2.30
  -8  -1  -1  402.76    7.30
  -8  -1  -1  388.16    8.40
  -8  -1  -1  403.26    7.30
  -8  -1  -1  404.36    8.60
   8   1   1  401.26    7.10
  -9  -1  -1   57.79    2.50
  -9  -1  -1   54.59    1.40
  -9  -1  -1   56.39    1.40
  -9  -1  -1   54.69    2.60
 -10  -1  -1   10.50    1.50
 -10  -1  -1    9.40    0.70
 -10  -1  -1   10.10    1.40
 -11  -1  -1    9.00    1.50
 -11  -1  -1    9.00    1.50
 -11  -1  -1    9.60    0.70
 -12  -1  -1    4.50    0.50
 -12  -1  -1    4.40    1.40
 -12  -1  -1    5.70    1.40
 -13  -1  -1   12.90    1.90
 -13  -1  -1   14.10    0.80
 -14  -1  -1    1.40    1.40
 -15  -1  -1   -2.40    1.40
  16  -2  -1    6.10    0.80
 -16   2   1    5.40    0.60
 -16   2   1    5.70    1.60
  15  -2  -1    0.40    0.50
 -15   2   1    1.50    0.50
 -15   2   1    1.30    1.30
  14  -2  -1    0.00    0.50
 -14   2   1    0.00    1.10
 -14   2   1   -0.80    0.50
  13  -2  -1   31.00    1.20
 -13   2   1   35.60    1.30
 -13   2   1   31.90    2.40
  12  -2  -1    0.60    0.40
 -12   2   1   -0.80    0.40
 -12   2   1    0.50    1.00
  11  -2  -1   74.49    1.80
 -11   2   1   78.89    3.00
 -11   2   1   77.79    2.00
  10  -2  -1  194.58    3.80
 -10   2   1  200.78    4.00
 -10   2   1  193.68    4.00
 -10   2   1  197.38    5.00
   9  -2  -1    7.10    0.50
   9  -2  -1    8.00    0.60
  -9   2   1    6.70    1.00
  -9   2   1    7.20    0.60
  -9   2   1    8.20    0.60
   8  -2  -1    3.00    0.30
   8  -2  -1    2.60    0.40
  -8   2   1    3.10    0.80
  -8   2   1    3.10    0.40
  -8   2   1    2.40    0.40
   7  -2  -1  167.48    3.30
  -7   2   1  161.28    3.30
  -7   2   1  164.98    3.90
  -7   2   1  166.28    3.30
   6  -2  -1   65.09    1.50
  -6   2   1   63.89    1.50
  -6   2   1   63.19    1.30
  -6   2   1   64.29    1.50
  -6   2   1   62.19    1.90
  -6   2   1   64.69    1.30
   5  -2  -1  327.67    5.90
  -5   2   1  319.07    5.90
  -5   2   1  321.17    5.80
  -5   2   1  323.27    5.90
  -5   2   1  318.17    6.20
   4  -2  -1    2.10    0.30
   4  -2  -1    1.90    0.30
  -4   2   1    2.10    0.40
  -4   2   1    1.90    0.30
  -4   2   1    2.00    0.30
   3  -2  -1 1213.78   21.40
   3  -2  -1 1251.67   21.80
   3  -2  -1 1200.88   21.40
  -3   2   1 1232.58   21.80
  -3   2   1 1203.98   21.40
   2  -2  -1    0.50    0.30
   2  -2  -1    0.00    0.30
   2  -2  -1   -0.40    0.20
  -2   2   1    0.10    0.30
  -2   2   1    0.80    0.30
   1  -2  -1  465.15    8.50
   1  -2  -1  471.45    8.50
   1  -2  -1  475.95    8.50
  -1   2   1  485.85    8.50
  -1   2   1  484.75    8.50
   0  -2  -1   21.70    0.80
   0  -2  -1   22.70    0.70
   0  -2  -1   23.00    0.80
   0  -2  -1   22.50    0.80
   0   2   1   22.40    0.70
   0   2   1   22.30    0.70
  -1  -2  -1  950.60   16.90
  -1  -2  -1  974.60   16.70
  -1  -2  -1  961.50   16.70
  -1  -2  -1  953.50   16.60
  -1  -2  -1  940.71   16.70
  -1  -2  -1  946.31   16.90
   1   2   1  958.90   16.60
   1   2   1  939.61   16.70
   1   2   1  920.61   16.70
  -2  -2  -1    2.30    0.50
  -2  -2  -1    2.60    0.30
  -2  -2  -1    1.90    0.30
  -2  -2  -1    2.40    0.50
  -2  -2  -1    3.00    0.40
  -2  -2  -1    2.70    0.40
   2   2   1    2.60    0.30
   2   2   1    2.60    0.30
  -3  -2  -1  315.27    5.70
  -3  -2  -1  309.97    5.80
  -3  -2  -1  317.47    6.00
  -3  -2  -1  312.17    6.20
  -3  -2  -1  314.17    6.30
  -3  -2  -1  322.37    5.80
   3   2   1  311.37    5.80
   3   2   1  317.47    5.60
  -4  -2  -1   41.90    1.10
  -4  -2  -1   40.10    1.50
  -4  -2  -1   41.00    0.90
  -4  -2  -1   41.50    1.10
  -4  -2  -1   41.10    0.90
  -4  -2  -1   40.50    1.60
  -4  -2  -1   42.70    1.50
   4   2   1   41.50    0.90
   4   2   1   42.00    1.10
  -5  -2  -1   41.70    1.20
  -5  -2  -1   40.60    1.70
  -5  -2  -1   41.70    1.60
  -5  -2  -1   42.10    1.80
  -5  -2  -1   41.50    1.10
   5   2   1   43.30    1.00
   5   2   1   40.90    1.10
  -6  -2  -1   35.80    1.10
  -6  -2  -1   35.30    1.10
  -6  -2  -1   37.30    1.70
  -6  -2  -1   34.60    1.70
   6   2   1   35.00    1.10
   6   2   1   35.70    0.90
  -7  -2  -1   11.50    0.70
  -7  -2  -1   11.40    0.70
  -7  -2  -1   11.40    1.30
  -7  -2  -1   11.10    1.10
   7   2   1   12.50    0.70
  -8  -2  -1   74.59    1.90
  -8  -2  -1   75.89    2.90
  -8  -2  -1   77.29    1.90
  -8  -2  -1   71.79    2.80
  -9  -2  -1    4.20    1.10
  -9  -2  -1    2.80    1.10
  -9  -2  -1    3.00    0.50
 -10  -2  -1    6.50    1.40
 -10  -2  -1    4.40    0.60
 -10  -2  -1    5.80    1.30
 -11  -2  -1    5.30    0.60
 -11  -2  -1    7.00    1.40
 -11  -2  -1    6.10    1.50
 -12  -2  -1    2.80    1.40
 -12  -2  -1    1.00    1.20
 -12  -2  -1    1.50    0.50
 -13  -2  -1   52.29    3.10
 -13  -2  -1   53.89    3.30
 -13  -2  -1   51.09    1.50
 -14  -2  -1    2.50    1.50
  17  -3  -1    1.00    0.60
 -17   3   1    0.00    1.40
  16  -3  -1   -0.40    0.60
 -16   3   1   -0.90    0.50
 -16   3   1    0.00    1.30
  15  -3  -1   -0.70    0.50
 -15   3   1    0.20    1.20
 -15   3   1    1.00    0.60
  14  -3  -1    3.50    0.60
 -14   3   1    1.90    1.20
 -14   3   1    4.10    0.60
  13  -3  -1    0.30    0.40
 -13   3   1    0.10    0.50
 -13   3   1    0.70    1.10
  12  -3  -1   17.10    0.90
 -12   3   1   17.50    1.00
 -12   3   1   21.00    1.80
  11  -3  -1   -0.30    0.40
 -11   3   1   -0.50    0.80
 -11   3   1   -0.30    0.40
  10  -3  -1  122.09    2.80
  10  -3  -1  127.49    2.60
 -10   3   1  127.29    2.80
 -10   3   1  123.19    3.60
 -10   3   1  124.29    2.80
   9  -3  -1   73.19    1.70
   9  -3  -1   72.89    1.80
  -9   3   1   73.99    2.40
  -9   3   1   73.49    1.90
  -9   3   1   75.09    1.90
   8  -3  -1    5.10    0.50
  -8   3   1    5.50    0.50
  -8   3   1    6.20    0.60
  -8   3   1    4.40    0.80
   7  -3  -1   92.99    2.10
  -7   3   1   94.89    2.10
  -7   3   1   93.29    2.50
  -7   3   1   90.39    2.10
  -7   3   1   91.79    1.90
   6  -3  -1  113.49    2.40
  -6   3   1  111.09    2.70
  -6   3   1  111.89    2.30
  -6   3   1  113.19    2.40
   5  -3  -1  679.93   12.10
   5  -3  -1  664.93   12.00
  -5   3   1  670.03   12.10
  -5   3   1  678.93   12.20
  -5   3   1  673.03   12.00
   4  -3  -1    7.00    0.60
   4  -3  -1    6.40    0.50
   4  -3  -1    7.50    0.60
  -4   3   1    7.60    0.60
  -4   3   1    7.50    0.60
  -4   3   1    6.10    0.50
   3  -3  -1    3.80    0.40
   3  -3  -1    4.20    0.40
  -3   3   1    3.40    0.40
  -3   3   1    3.80    0.40
   2  -3  -1  382.76    6.90
   2  -3  -1  380.06    6.80
   2  -3  -1  366.66    6.90
  -2   3   1  386.66    6.90
  -2   3   1  353.66    6.90
   1  -3  -1 1384.16   23.80
   1  -3  -1 1364.86   23.10
  -1   3   1 1294.07   23.20
  -1   3   1 1236.68   23.20
   0  -3  -1  115.39    2.40
   0  -3  -1  111.19    2.30
   0  -3  -1  114.89    2.40
   0  -3  -1  114.09    2.40
   0   3   1  113.09    2.40
   0   3   1  111.09    2.40
  -1  -3  -1   94.89    2.30
  -1  -3  -1   96.79    2.30
  -1  -3  -1   96.49    2.10
  -1  -3  -1   96.59    2.00
  -1  -3  -1   98.09    2.10
  -1  -3  -1   97.79    1.90
   1   3   1   99.39    2.10
   1   3   1   97.29    2.10
  -2  -3  -1   38.00    1.40
  -2  -3  -1   42.10    1.20
  -2  -3  -1   40.00    1.10
  -2  -3  -1   41.70    1.40
  -2  -3  -1   40.30    1.20
   2   3   1   41.50    1.10
   2   3   1   41.70    1.20
  -3  -3  -1    5.60    0.70
  -3  -3  -1    5.30    0.70
  -3  -3  -1    6.60    0.60
  -3  -3  -1    6.60    0.60
  -3  -3  -1    5.90    0.50
   3   3   1    6.60    0.50
   3   3   1    6.70    0.60
  -4  -3  -1  317.37    6.10
  -4  -3  -1  318.97    5.90
  -4  -3  -1  312.67    6.50
  -4  -3  -1  324.77    6.10
  -4  -3  -1  320.67    6.30
  -4  -3  -1  319.77    6.70
   4   3   1  325.57    6.10
  -5  -3  -1   18.60    0.60
  -5  -3  -1   21.50    0.90
  -5  -3  -1   21.30    1.40
  -5  -3  -1   20.20    0.60
  -5  -3  -1   20.30    0.90
  -5  -3  -1   22.80    1.40
   5   3   1   21.00    0.90
  -6  -3  -1    9.90    0.70
  -6  -3  -1    9.70    0.80
  -6  -3  -1   10.00    1.20
  -6  -3  -1    9.10    1.00
   6   3   1   10.20    0.70
  -7  -3  -1  282.87    6.60
  -7  -3  -1  293.67    6.50
  -7  -3  -1  283.57    5.60
  -7  -3  -1  288.07    5.60
   7   3   1  279.47    5.60
  -8  -3  -1   18.60    1.70
  -8  -3  -1   20.00    1.60
  -8  -3  -1   17.80    1.00
  -9  -3  -1    5.00    1.20
  -9  -3  -1    6.90    1.20
  -9  -3  -1    7.40    0.70
 -10  -3  -1   11.30    1.60
 -10  -3  -1   12.50    0.90
 -10  -3  -1    9.10    1.50
 -11  -3  -1   -0.10    1.10
 -11  -3  -1    0.60    0.50
 -11  -3  -1    0.30    1.20
 -12  -3  -1    2.20    1.30
 -12  -3  -1    3.90    0.70
 -12  -3  -1    2.70    1.30
 -13  -3  -1    1.10    1.30
 -13  -3  -1   -1.90    1.30
 -13  -3  -1    0.30    0.50
 -14  -3  -1    4.70    1.80
  17  -4  -1    9.90    1.00
 -17   4   1    7.90    0.80
 -17   4   1    8.00    1.80
  16  -4  -1   10.90    1.00
 -16   4   1   11.20    1.80
 -16   4   1   11.50    0.90
  15  -4  -1    1.30    0.60
 -15   4   1    0.90    0.60
 -15   4   1    0.70    1.20
  14  -4  -1   39.60    1.50
 -14   4   1   39.70    1.50
 -14   4   1   38.50    2.60
  13  -4  -1   13.20    0.90
 -13   4   1   13.80    1.60
 -13   4   1   12.50    0.90
  12  -4  -1  100.49    2.40
 -12   4   1  108.09    3.50
 -12   4   1   97.69    2.50
  11  -4  -1   46.70    1.40
 -11   4   1   45.50    1.60
 -11   4   1   44.70    2.10
  10  -4  -1   44.50    1.30
  10  -4  -1   45.30    1.50
 -10   4   1   43.90    2.00
 -10   4   1   44.90    1.50
 -10   4   1   45.90    1.50
   9  -4  -1   21.60    1.00
   9  -4  -1   20.80    0.90
  -9   4   1   23.50    1.40
  -9   4   1   22.90    1.00
  -9   4   1   23.20    0.60
  -9   4   1   21.80    0.60
  -9   4   1   22.20    1.00
   8  -4  -1   30.80    1.10
  -8   4   1   31.60    1.40
  -8   4   1   32.90    1.20
  -8   4   1   31.50    0.90
  -8   4   1   29.70    1.20
   7  -4  -1  189.38    3.80
  -7   4   1  182.38    4.00
  -7   4   1  181.18    3.60
  -7   4   1  185.88    3.80
   6  -4  -1  164.68    3.40
   6  -4  -1  174.48    3.50
  -6   4   1  161.18    3.50
  -6   4   1  157.98    3.40
  -6   4   1  158.48    3.30
   5  -4  -1 1071.49   18.80
   5  -4  -1 1042.90   18.80
   5  -4  -1 1057.59   18.80
  -5   4   1 1064.79   18.80
  -5   4   1 1057.19   18.80
  -5   4   1 1043.70   18.70
   4  -4  -1   10.70    0.70
   4  -4  -1   11.80    0.70
  -4   4   1   11.80    0.80
  -4   4   1   11.50    0.70
   3  -4  -1  116.39    2.60
   3  -4  -1  121.39    2.60
  -3   4   1  117.79    2.60
   2  -4  -1    0.80    0.40
   2  -4  -1    0.30    0.40
   2  -4  -1   -0.10    0.40
  -2   4   1    0.10    0.40
  -2   4   1    0.90    0.40
   1  -4  -1  227.38    4.60
   1  -4  -1  238.28    4.60
   1  -4  -1  229.88    4.40
  -1   4   1  232.18    4.60
  -1   4   1  230.28    4.60
   0  -4  -1   56.89    1.60
   0  -4  -1   58.29    1.40
   0  -4  -1   60.19    1.10
   0  -4  -1   58.79    1.50
   0  -4  -1   56.29    1.60
   0   4   1   57.89    1.60
   0   4   1   58.69    1.60
  -1  -4  -1    0.60    0.40
  -1  -4  -1    0.50    0.40
  -1  -4  -1    0.20    0.30
  -1  -4  -1    0.10    0.20
  -1  -4  -1    0.10    0.40
  -1  -4  -1    0.00    0.50
   1   4   1    0.10    0.40
   1   4   1   -0.30    0.40
  -2  -4  -1  209.78    4.30
  -2  -4  -1  213.08    4.50
  -2  -4  -1  214.58    4.30
  -2  -4  -1  213.88    4.00
  -2  -4  -1  211.48    4.50
  -2  -4  -1  216.88    4.10
   2   4   1  211.78    4.30
   2   4   1  218.28    4.20
  -3  -4  -1   40.70    1.60
  -3  -4  -1   40.20    1.60
  -3  -4  -1   43.90    1.40
  -3  -4  -1   41.60    1.30
   3   4   1   42.70    1.30
   3   4   1   42.50    1.30
  -4  -4  -1   28.10    1.40
  -4  -4  -1   25.70    1.10
  -4  -4  -1   26.30    0.90
  -4  -4  -1   23.70    1.40
   4   4   1   26.60    1.10
  -5  -4  -1    6.00    0.70
  -5  -4  -1    5.50    0.50
  -5  -4  -1    5.50    0.90
  -5  -4  -1    6.90    0.70
  -5  -4  -1    6.30    0.90
   5   4   1    7.80    0.70
  -6  -4  -1   60.29    2.30
  -6  -4  -1   59.99    2.50
  -6  -4  -1   58.69    1.80
  -6  -4  -1   57.59    1.70
   6   4   1   55.79    1.70
  -7  -4  -1   54.09    2.50
  -7  -4  -1   55.39    1.80
  -7  -4  -1   56.99    2.40
   7   4   1   51.09    1.80
  -8  -4  -1   99.29    3.40
  -8  -4  -1   94.79    2.50
  -8  -4  -1   96.99    3.50
  -9  -4  -1   19.40    1.90
  -9  -4  -1   23.50    1.30
  -9  -4  -1   21.40    1.80
 -10  -4  -1    0.00    0.60
 -10  -4  -1   -0.50    1.10
 -10  -4  -1    1.00    1.20
 -11  -4  -1   10.50    1.90
 -11  -4  -1    8.90    0.90
 -11  -4  -1   10.10    1.60
 -12  -4  -1    4.50    0.70
 -12  -4  -1    4.90    1.50
 -12  -4  -1    4.80    1.60
 -13  -4  -1   11.40    2.00
 -13  -4  -1   14.60    1.10
 -13  -4  -1   12.00    2.00
  17  -5  -1    5.40    0.90
 -17   5   1    4.70    1.60
 -17   5   1    5.40    0.80
  16  -5  -1    1.20    0.60
 -16   5   1    1.90    0.70
 -16   5   1    2.60    1.30
  15  -5  -1   30.50    1.40
 -15   5   1   30.80    1.50
 -15   5   1   28.40    2.40
  14  -5  -1    9.40    0.90
 -14   5   1    9.40    1.50
 -14   5   1   10.60    0.90
  13  -5  -1   43.70    1.50
 -13   5   1   46.10    2.40
 -13   5   1   42.30    1.60
  12  -5  -1   19.20    1.10
 -12   5   1   16.40    1.50
 -12   5   1   20.20    1.20
  11  -5  -1   16.70    1.00
  11  -5  -1   16.40    1.10
 -11   5   1   16.00    1.40
 -11   5   1   17.80    1.10
  10  -5  -1   16.80    0.90
  10  -5  -1   16.70    1.00
 -10   5   1   18.20    0.80
 -10   5   1   16.20    0.60
 -10   5   1   15.50    1.00
 -10   5   1   16.50    1.30
   9  -5  -1    2.50    0.50
  -9   5   1    1.00    0.50
  -9   5   1    1.70    0.40
  -9   5   1    2.70    0.70
   8  -5  -1   99.69    2.50
  -8   5   1  101.29    2.60
  -8   5   1  101.29    2.30
  -8   5   1   99.79    2.50
   7  -5  -1  108.69    2.50
   7  -5  -1  107.29    2.60
  -7   5   1  104.19    2.50
  -7   5   1  108.79    2.60
  -7   5   1  106.69    2.60
   6  -5  -1  159.38    3.40
   6  -5  -1  160.48    3.40
   6  -5  -1  161.28    3.50
  -6   5   1  157.48    3.50
  -6   5   1  161.68    3.40
  -6   5   1  158.88    3.30
   5  -5  -1  253.07    5.10
   5  -5  -1  247.68    5.00
  -5   5   1  249.78    4.80
  -5   5   1  255.37    5.00
  -5   5   1  250.77    5.10
   4  -5  -1  523.55   10.40
   4  -5  -1  583.14   10.40
  -4   5   1  573.84   10.40
  -4   5   1  565.44   10.40
   3  -5  -1  454.05    8.50
   3  -5  -1  441.36    8.50
  -3   5   1  445.16    8.50
  -3   5   1  463.35    8.50
   2  -5  -1    4.70    0.60
   2  -5  -1    5.90    0.60
   2  -5  -1    6.00    0.70
  -2   5   1    5.60    0.60
  -2   5   1    7.30    0.70
   1  -5  -1   97.59    2.40
   1  -5  -1   95.19    2.20
   1  -5  -1   94.59    2.40
  -1   5   1   95.69    2.30
  -1   5   1   97.49    2.40
   0  -5  -1  129.19    2.90
   0  -5  -1  131.79    3.00
   0  -5  -1  129.59    3.00
   0  -5  -1  130.89    2.80
   0   5   1  132.19    3.00
   0   5   1  135.79    3.00
  -1  -5  -1   63.39    1.60
  -1  -5  -1   61.99    1.90
  -1  -5  -1   62.69    1.80
  -1  -5  -1   64.89    1.90
  -1  -5  -1   59.99    1.80
   1   5   1   64.19    1.80
   1   5   1   59.29    1.80
  -2  -5  -1    5.40    0.50
  -2  -5  -1    5.20    0.70
  -2  -5  -1    5.30    0.70
  -2  -5  -1    5.40    0.60
  -2  -5  -1    4.50    0.70
   2   5   1    3.70    0.60
   2   5   1    5.40    0.60
  -3  -5  -1  138.09    3.50
  -3  -5  -1  134.89    3.00
  -3  -5  -1  138.59    3.40
  -3  -5  -1  143.59    3.20
   3   5   1  137.49    3.00
   3   5   1  135.99    3.20
  -4  -5  -1   89.89    2.80
  -4  -5  -1   85.99    2.10
  -4  -5  -1   85.49    2.60
  -4  -5  -1   87.29    2.30
   4   5   1   86.89    2.30
  -5  -5  -1   17.70    1.40
  -5  -5  -1   15.30    1.10
  -5  -5  -1   16.20    0.80
  -5  -5  -1   19.20    1.50
   5   5   1   17.00    1.00
  -6  -5  -1  126.29    2.50
  -6  -5  -1  119.09    3.70
  -6  -5  -1  126.89    3.10
  -6  -5  -1  127.99    3.70
   6   5   1  125.29    3.00
  -7  -5  -1    3.30    1.00
  -7  -5  -1    2.40    1.10
  -7  -5  -1    2.80    0.70
  -8  -5  -1  144.79    3.60
  -8  -5  -1  150.88    4.40
  -8  -5  -1  145.29    4.60
  -9  -5  -1   15.00    1.80
  -9  -5  -1   20.10    1.90
  -9  -5  -1   16.40    1.30
 -10  -5  -1    6.60    1.50
 -10  -5  -1    6.00    1.50
 -10  -5  -1    6.50    0.90
 -11  -5  -1    6.30    0.90
 -11  -5  -1    6.80    1.50
 -11  -5  -1    3.20    1.50
 -12  -5  -1    5.30    1.80
 -12  -5  -1    4.50    1.50
 -12  -5  -1    4.70    0.90
 -13  -5  -1    9.20    1.00
 -13  -5  -1    9.60    1.90
 -13  -5  -1   13.00    2.30
  17  -6  -1   18.00    1.40
 -17   6   1   18.40    2.10
 -17   6   1   19.00    1.40
  16  -6  -1    2.40    0.70
 -16   6   1    1.60    0.70
 -16   6   1    0.50    1.10
  15  -6  -1   16.60    1.20
 -15   6   1   18.60    1.30
 -15   6   1   20.00    2.00
  14  -6  -1   -0.10    0.50
 -14   6   1    0.60    0.70
 -14   6   1    0.80    1.00
  13  -6  -1    8.70    0.90
 -13   6   1    9.60    1.00
 -13   6   1    9.80    1.30
  12  -6  -1    9.90    0.90
 -12   6   1    9.30    0.90
 -12   6   1    9.40    1.20
  11  -6  -1   60.09    1.90
  11  -6  -1   62.09    1.80
 -11   6   1   56.39    2.30
 -11   6   1   59.89    2.00
 -11   6   1   60.49    1.40
  10  -6  -1   35.80    1.30
  10  -6  -1   35.90    1.40
 -10   6   1   32.50    1.50
 -10   6   1   33.80    1.20
 -10   6   1   33.00    1.60
   9  -6  -1   81.39    2.30
  -9   6   1   77.99    2.30
  -9   6   1   84.39    2.40
  -9   6   1   84.39    2.10
   8  -6  -1  170.38    3.60
   8  -6  -1  168.08    3.80
  -8   6   1  166.48    3.70
  -8   6   1  166.18    3.60
  -8   6   1  170.18    3.80
   7  -6  -1   70.09    2.00
   7  -6  -1   72.59    2.00
   7  -6  -1   72.09    2.10
  -7   6   1   73.19    1.90
  -7   6   1   73.19    2.10
  -7   6   1   73.79    2.00
   6  -6  -1    2.70    0.50
   6  -6  -1    3.60    0.60
  -6   6   1    3.00    0.60
  -6   6   1    2.20    0.60
  -6   6   1    3.50    0.40
   5  -6  -1  474.15    9.00
   5  -6  -1  466.75    9.10
  -5   6   1  478.05    9.10
  -5   6   1  482.55    9.00
   4  -6  -1   32.90    1.40
   4  -6  -1   34.90    1.40
  -4   6   1   34.20    1.40
  -4   6   1   35.00    1.40
   3  -6  -1  347.77    7.00
   3  -6  -1  353.96    6.80
  -3   6   1  357.26    7.00
  -3   6   1  368.66    7.00
   2  -6  -1    8.20    0.80
   2  -6  -1    8.20    0.80
   2  -6  -1    9.20    0.70
  -2   6   1    8.30    0.80
  -2   6   1    8.20    0.80
   1  -6  -1  127.19    3.10
   1  -6  -1  129.29    2.90
   1  -6  -1  127.29    3.10
  -1   6   1  133.19    3.10
  -1   6   1  127.69    3.10
   0  -6  -1   38.70    1.50
   0  -6  -1   37.80    1.50
   0  -6  -1   37.60    1.30
   0  -6  -1   38.20    1.40
   0   6   1   36.40    1.40
   0   6   1   39.00    1.40
  -1  -6  -1    3.90    0.70
  -1  -6  -1    3.60    0.70
  -1  -6  -1    4.80    0.70
  -1  -6  -1    5.40    0.60
  -1  -6  -1    3.60    0.60
   1   6   1    5.40    0.70
   1   6   1    2.50    0.60
  -2  -6  -1   31.60    1.50
  -2  -6  -1   30.80    1.00
  -2  -6  -1   32.00    1.40
  -2  -6  -1   32.00    1.30
  -2  -6  -1   31.20    1.50
   2   6   1   29.60    1.20
   2   6   1   31.00    1.30
  -3  -6  -1    0.00    0.60
  -3  -6  -1    0.80    0.60
  -3  -6  -1    1.40    0.70
  -3  -6  -1   -0.10    0.40
   3   6   1   -0.80    0.40
   3   6   1    0.00    0.40
  -4  -6  -1   57.69    1.80
  -4  -6  -1   60.09    2.00
  -4  -6  -1   59.59    2.20
  -4  -6  -1   59.39    2.30
   4   6   1   54.39    1.90
  -5  -6  -1   93.59    2.70
  -5  -6  -1   93.19    2.30
  -5  -6  -1   96.39    3.00
  -5  -6  -1   96.29    3.20
   5   6   1   96.79    2.60
  -6  -6  -1   87.19    2.60
  -6  -6  -1   84.79    2.00
  -6  -6  -1   79.39    3.10
  -6  -6  -1   87.79    3.00
   6   6   1   82.29    2.40
  -7  -6  -1   14.60    1.60
  -7  -6  -1   11.60    1.10
  -7  -6  -1    9.60    1.40
  -8  -6  -1    3.30    0.80
  -8  -6  -1    4.00    1.20
  -8  -6  -1    3.50    1.30
  -9  -6  -1  108.19    4.20
  -9  -6  -1  101.59    3.00
  -9  -6  -1  103.79    3.80
 -10  -6  -1   98.69    4.20
 -10  -6  -1   91.69    3.80
 -10  -6  -1   88.99    2.80
 -11  -6  -1   23.60    2.40
 -11  -6  -1   24.20    1.60
 -11  -6  -1   24.30    2.60
 -12  -6  -1    3.90    1.70
 -12  -6  -1    4.90    1.00
 -12  -6  -1    3.60    1.50
  17  -7  -1   -0.30    0.70
 -17   7   1   -1.80    1.10
 -17   7   1   -0.20    0.70
  16  -7  -1    4.20    0.80
 -16   7   1    5.30    1.40
 -16   7   1    5.90    0.90
  15  -7  -1   27.20    1.50
 -15   7   1   25.50    1.50
 -15   7   1   27.10    2.10
  14  -7  -1   -0.30    0.60
 -14   7   1   -0.10    0.90
 -14   7   1   -0.70    0.60
  13  -7  -1    0.20    0.60
 -13   7   1   -0.10    0.70
 -13   7   1    0.30    0.90
  12  -7  -1   54.19    1.80
 -12   7   1   50.49    1.30
 -12   7   1   51.79    2.00
 -12   7   1   53.79    2.20
  11  -7  -1   21.00    1.30
  11  -7  -1   21.90    1.20
 -11   7   1   23.10    1.40
 -11   7   1   20.20    1.00
 -11   7   1   21.70    1.50
  10  -7  -1   12.10    0.90
  10  -7  -1   12.00    1.00
 -10   7   1   11.40    1.10
 -10   7   1   14.30    1.00
 -10   7   1   12.60    1.10
   9  -7  -1   30.10    1.30
   9  -7  -1   28.90    1.40
  -9   7   1   28.10    1.30
  -9   7   1   29.00    1.50
  -9   7   1   29.50    1.30
   8  -7  -1    0.00    0.50
   8  -7  -1   -0.20    0.40
   8  -7  -1    0.70    0.50
  -8   7   1   -0.10    0.40
  -8   7   1   -0.20    0.50
  -8   7   1    0.40    0.50
   7  -7  -1   49.00    1.80
   7  -7  -1   45.90    1.60
  -7   7   1   50.69    1.70
  -7   7   1   49.70    1.80
  -7   7   1   48.50    1.40
   6  -7  -1  126.89    3.10
   6  -7  -1  125.79    3.10
  -6   7   1  133.39    3.10
  -6   7   1  124.09    2.60
  -6   7   1  125.09    3.20
   5  -7  -1  216.28    4.70
   5  -7  -1  218.28    4.70
  -5   7   1  214.48    4.70
  -5   7   1  214.68    4.70
   4  -7  -1  335.77    6.70
   4  -7  -1  323.67    6.70
   4  -7  -1  331.57    6.50
  -4   7   1  331.67    6.70
  -4   7   1  320.77    6.60
   3  -7  -1   27.20    1.30
   3  -7  -1   24.20    1.20
   3  -7  -1   23.70    1.30
  -3   7   1   23.60    1.30
  -3   7   1   25.50    1.30
   2  -7  -1   12.70    1.00
   2  -7  -1   10.80    1.00
   2  -7  -1   11.70    0.90
  -2   7   1   11.40    0.90
  -2   7   1    9.50    0.90
   1  -7  -1  265.17    5.50
   1  -7  -1  257.17    5.60
   1  -7  -1  261.87    5.30
  -1   7   1  262.27    5.50
  -1   7   1  262.17    5.50
   0  -7  -1    0.20    0.40
   0  -7  -1   -0.90    0.40
   0  -7  -1   -0.20    0.60
   0  -7  -1    0.50    0.60
   0   7   1    0.10    0.50
   0   7   1    0.10    0.50
  -1  -7  -1    3.20    0.70
  -1  -7  -1    2.70    0.70
  -1  -7  -1    2.80    0.70
  -1  -7  -1    2.40    0.50
  -1  -7  -1    3.70    0.70
   1   7   1    2.50    0.70
   1   7   1    2.80    0.60
  -2  -7  -1  200.58    4.00
  -2  -7  -1  203.08    4.70
  -2  -7  -1  198.68    4.60
  -2  -7  -1  199.98    4.60
  -2  -7  -1  203.98    4.40
   2   7   1  198.98    4.50
   2   7   1  197.98    4.40
  -3  -7  -1    2.00    0.60
  -3  -7  -1    1.10    0.80
  -3  -7  -1    1.20    0.80
  -3  -7  -1    2.10    0.70
   3   7   1    1.90    0.70
   3   7   1    1.40    0.60
  -4  -7  -1    0.30    0.70
  -4  -7  -1    0.40    0.80
  -4  -7  -1    1.90    0.60
  -4  -7  -1    1.30    0.80
   4   7   1    1.60    0.70
  -5  -7  -1    2.30    0.60
  -5  -7  -1    1.30    0.90
  -5  -7  -1   -0.60    0.70
  -5  -7  -1    1.00    0.70
   5   7   1    2.20    0.70
  -6  -7  -1   90.59    3.40
  -6  -7  -1   84.49    3.10
  -6  -7  -1   82.89    2.20
  -6  -7  -1   86.59    2.80
   6   7   1   83.69    2.60
  -7  -7  -1   12.90    1.50
  -7  -7  -1   12.60    1.30
  -7  -7  -1   11.30    1.60
  -8  -7  -1    1.80    1.30
  -8  -7  -1   -0.40    0.70
  -8  -7  -1   -1.00    1.00
  -9  -7  -1   19.50    2.10
  -9  -7  -1   11.90    1.90
  -9  -7  -1   13.40    1.30
 -10  -7  -1   42.00    2.10
 -10  -7  -1   46.30    3.20
 -10  -7  -1   39.60    2.90
 -11  -7  -1   -0.80    1.40
 -11  -7  -1   -0.10    1.30
 -11  -7  -1    0.00    0.80
  17  -8  -1   12.10    1.20
 -17   8   1   12.90    1.70
 -17   8   1   12.70    1.30
  16  -8  -1    2.50    0.80
 -16   8   1    4.50    1.20
 -16   8   1    2.70    0.90
  15  -8  -1    0.80    0.70
 -15   8   1   -0.30    0.70
 -15   8   1    0.90    1.00
  14  -8  -1   10.40    1.10
 -14   8   1   10.80    1.10
 -14   8   1    7.50    1.20
  13  -8  -1   -0.40    0.60
 -13   8   1    0.90    0.80
 -13   8   1   -1.50    0.70
  12  -8  -1   74.79    2.50
  12  -8  -1   80.49    2.40
 -12   8   1   75.29    2.60
 -12   8   1   78.69    2.00
 -12   8   1   80.39    2.60
  11  -8  -1    1.00    0.60
  11  -8  -1    2.00    0.70
 -11   8   1    2.70    0.70
 -11   8   1    1.20    0.60
 -11   8   1    1.10    0.80
  10  -8  -1  244.68    5.20
  10  -8  -1  245.28    5.40
 -10   8   1  246.88    5.20
 -10   8   1  243.78    5.20
 -10   8   1  244.48    5.40
   9  -8  -1  103.09    2.70
   9  -8  -1  104.89    2.90
   9  -8  -1  100.09    2.70
   9  -8  -1  101.49    2.70
  -9   8   1   97.89    2.50
  -9   8   1  101.39    2.70
  -9   8   1  101.89    2.90
   8  -8  -1    2.20    0.60
   8  -8  -1    1.50    0.60
   8  -8  -1    1.30    0.60
  -8   8   1    0.50    0.60
  -8   8   1    2.00    0.70
  -8   8   1    1.40    0.40
   7  -8  -1  186.68    4.30
   7  -8  -1  178.38    4.10
  -7   8   1  179.28    3.60
  -7   8   1  181.28    4.30
  -7   8   1  175.08    4.10
   6  -8  -1  146.99    3.50
   6  -8  -1  139.79    3.40
   6  -8  -1  148.09    3.60
  -6   8   1  140.79    3.50
  -6   8   1  139.49    2.80
  -6   8   1  138.09    3.60
   5  -8  -1   23.60    1.40
   5  -8  -1   25.20    1.40
   5  -8  -1   26.60    1.30
  -5   8   1   26.20    1.40
  -5   8   1   25.00    1.40
   4  -8  -1  144.09    3.40
   4  -8  -1  145.89    3.60
   4  -8  -1  145.99    3.60
  -4   8   1  141.69    3.60
  -4   8   1  140.99    3.50
   3  -8  -1    0.40    0.50
   3  -8  -1   -0.10    0.50
   3  -8  -1    0.60    0.50
  -3   8   1    0.50    0.60
  -3   8   1    0.00    0.60
   2  -8  -1   45.00    1.80
   2  -8  -1   48.70    1.80
   2  -8  -1   47.20    1.70
  -2   8   1   44.90    1.80
  -2   8   1   44.50    1.70
   1  -8  -1  153.88    3.50
   1  -8  -1  162.68    3.90
   1  -8  -1  159.48    3.80
  -1   8   1  153.28    3.80
  -1   8   1  152.98    3.80
   0  -8  -1   52.39    2.00
   0  -8  -1   56.49    2.00
   0  -8  -1   52.29    2.00
   0  -8  -1   51.89    1.70
   0   8   1   49.90    1.90
   0   8   1   52.79    2.00
  -1  -8  -1  202.78    4.30
  -1  -8  -1  195.18    4.60
  -1  -8  -1  201.18    4.60
  -1  -8  -1  196.18    4.70
  -1  -8  -1  202.48    4.70
   1   8   1  215.88    4.80
   1   8   1  206.78    4.60
  -2  -8  -1   37.20    1.80
  -2  -8  -1   37.20    1.80
  -2  -8  -1   40.20    1.30
  -2  -8  -1   38.80    1.80
  -2  -8  -1   38.80    1.70
   2   8   1   37.70    1.70
   2   8   1   36.80    1.60
  -3  -8  -1    4.90    1.00
  -3  -8  -1    5.60    1.00
  -3  -8  -1    5.70    0.80
  -3  -8  -1    5.90    1.00
   3   8   1    5.40    0.90
  -4  -8  -1    0.60    0.70
  -4  -8  -1    0.60    0.80
  -4  -8  -1    0.70    0.60
  -4  -8  -1    1.70    0.90
   4   8   1    0.30    0.70
  -5  -8  -1    3.80    0.90
  -5  -8  -1    3.90    1.00
  -5  -8  -1    3.60    1.10
  -5  -8  -1    2.50    0.70
   5   8   1    3.30    0.90
  -6  -8  -1   29.90    2.20
  -6  -8  -1   33.40    1.90
  -6  -8  -1   32.20    1.40
  -6  -8  -1   32.90    2.10
  -7  -8  -1   34.20    2.30
  -7  -8  -1   36.50    2.00
  -7  -8  -1   32.20    2.50
  -8  -8  -1   30.70    1.90
  -8  -8  -1   28.10    2.30
  -8  -8  -1   30.10    2.60
  -9  -8  -1   -1.40    1.20
  -9  -8  -1    0.00    0.90
  -9  -8  -1    1.80    1.30
 -10  -8  -1   -1.40    1.40
 -10  -8  -1    0.70    1.30
 -10  -8  -1    0.80    0.90
  17  -9  -1   12.80    1.30
 -17   9   1   12.10    1.30
  16  -9  -1    1.20    0.80
 -16   9   1    0.90    1.00
 -16   9   1    0.80    0.90
  15  -9  -1   25.30    1.70
 -15   9   1   24.80    1.70
 -15   9   1   23.30    1.90
  14  -9  -1    0.40    0.70
 -14   9   1    0.80    0.90
 -14   9   1    0.30    0.80
  13  -9  -1    1.10    0.70
 -13   9   1   -0.60    0.70
 -13   9   1    1.10    0.80
 -13   9   1   -0.50    0.50
  12  -9  -1   46.40    1.90
  12  -9  -1   47.00    2.10
 -12   9   1   45.30    1.70
 -12   9   1   46.50    2.10
 -12   9   1   44.70    1.90
  11  -9  -1  117.59    3.30
  11  -9  -1  107.19    3.00
 -11   9   1  110.79    2.90
 -11   9   1  109.89    3.30
 -11   9   1  114.89    3.00
  10  -9  -1  197.58    4.50
  10  -9  -1  192.28    4.70
 -10   9   1  194.58    4.20
 -10   9   1  194.58    4.40
 -10   9   1  190.78    4.70
   9  -9  -1   49.00    2.00
   9  -9  -1   47.30    1.80
   9  -9  -1   47.40    1.80
  -9   9   1   47.60    2.00
  -9   9   1   48.20    1.90
  -9   9   1   47.40    1.50
   8  -9  -1   71.99    2.30
   8  -9  -1   71.79    2.30
   8  -9  -1   73.39    2.40
  -8   9   1   66.79    2.30
  -8   9   1   71.49    1.70
  -8   9   1   70.09    2.40
   7  -9  -1   10.00    1.00
   7  -9  -1    9.00    1.10
   7  -9  -1    8.40    0.90
  -7   9   1    9.90    1.10
  -7   9   1    9.60    0.50
  -7   9   1    7.80    1.00
   6  -9  -1  108.59    3.00
   6  -9  -1  105.49    3.10
   6  -9  -1  102.29    2.80
  -6   9   1  105.39    3.00
  -6   9   1  106.79    2.10
  -6   9   1  110.19    3.10
   5  -9  -1   64.79    2.10
   5  -9  -1   68.89    2.40
   5  -9  -1   67.19    2.30
  -5   9   1   66.69    2.30
  -5   9   1   68.79    2.30
   4  -9  -1   79.29    2.30
   4  -9  -1   81.09    2.60
   4  -9  -1   76.69    2.50
  -4   9   1   78.89    2.50
  -4   9   1   82.19    2.60
   3  -9  -1  192.88    4.30
   3  -9  -1  194.68    4.60
  -3   9   1  190.88    4.60
  -3   9   1  196.28    4.60
   2  -9  -1  215.28    4.70
   2  -9  -1  223.38    5.10
   2  -9  -1  209.98    5.00
  -2   9   1  215.48    5.00
  -2   9   1  216.58    5.00
   1  -9  -1    4.30    0.90
   1  -9  -1    5.00    0.90
   1  -9  -1    6.40    0.80
  -1   9   1    5.40    0.90
  -1   9   1    4.20    0.90
   0  -9  -1   11.70    1.10
   0  -9  -1   14.10    1.30
   0  -9  -1   17.10    1.40
   0  -9  -1   15.20    1.10
   0   9   1   15.80    1.30
   0   9   1   16.40    1.30
  -1  -9  -1   67.09    2.00
  -1  -9  -1   69.89    2.40
  -1  -9  -1   68.49    2.40
  -1  -9  -1   73.39    2.60
  -1  -9  -1   71.49    2.50
   1   9   1   67.49    2.30
   1   9   1   67.79    2.40
  -2  -9  -1   93.29    3.00
  -2  -9  -1   92.39    3.00
  -2  -9  -1   87.99    2.80
  -2  -9  -1   98.59    3.10
   2   9   1   95.09    3.70
   2   9   1   93.49    3.00
  -3  -9  -1   21.80    1.70
  -3  -9  -1   25.30    1.80
  -3  -9  -1   19.50    1.60
  -3  -9  -1   22.00    1.50
   3   9   1   22.10    1.70
  -4  -9  -1   14.90    1.60
  -4  -9  -1   14.90    1.50
  -4  -9  -1   13.60    1.40
  -4  -9  -1   13.90    1.20
   4   9   1   15.80    1.40
  -5  -9  -1    4.10    1.10
  -5  -9  -1    2.90    1.20
  -5  -9  -1    4.10    1.00
  -5  -9  -1    5.00    0.80
   5   9   1    6.40    1.10
  -6  -9  -1    0.60    0.90
  -6  -9  -1    0.70    1.10
  -6  -9  -1    1.10    1.00
  -6  -9  -1    1.80    0.60
  -7  -9  -1    2.10    1.10
  -7  -9  -1    1.10    1.30
  -7  -9  -1    0.70    0.90
  -8  -9  -1    1.40    1.40
  -8  -9  -1   -0.50    1.10
  -8  -9  -1   -0.70    0.90
  -9  -9  -1   -0.40    0.90
  -9  -9  -1    2.50    1.40
  -9  -9  -1    0.60    1.30
  17 -10  -1    3.10    1.00
 -17  10   1    2.90    1.00
  16 -10  -1   31.10    1.90
 -16  10   1   27.70    1.90
  15 -10  -1   10.80    1.20
 -15  10   1    8.90    1.30
  14 -10  -1    3.80    0.90
 -14  10   1    4.90    1.10
  13 -10  -1   51.69    2.20
 -13  10   1   56.79    1.90
 -13  10   1   56.09    2.40
  12 -10  -1   32.80    1.90
  12 -10  -1   33.60    1.80
 -12  10   1   33.90    2.10
 -12  10   1   36.90    1.70
 -12  10   1   31.00    1.90
  11 -10  -1   24.40    1.60
  11 -10  -1   25.10    1.70
 -11  10   1   24.80    1.70
 -11  10   1   23.70    1.50
 -11  10   1   25.50    1.30
  10 -10  -1   89.79    3.00
  10 -10  -1   92.09    2.80
 -10  10   1   97.89    2.90
 -10  10   1   98.99    3.10
 -10  10   1   93.39    2.30
   9 -10  -1    3.00    0.80
   9 -10  -1    3.30    0.80
   9 -10  -1    2.00    0.80
  -9  10   1    3.00    0.80
  -9  10   1    2.60    0.90
  -9  10   1    2.90    0.50
   8 -10  -1  112.09    3.30
   8 -10  -1  114.19    3.20
   8 -10  -1  118.39    3.30
  -8  10   1  117.19    3.40
  -8  10   1  113.29    2.50
  -8  10   1  113.19    3.20
   7 -10  -1    7.40    1.00
   7 -10  -1    8.90    1.10
   7 -10  -1   10.70    1.10
  -7  10   1   11.10    1.20
  -7  10   1    9.70    1.20
   6 -10  -1   -0.30    0.70
   6 -10  -1    2.10    0.80
   6 -10  -1    0.30    0.60
  -6  10   1    0.90    0.70
  -6  10   1    1.40    0.80
   5 -10  -1   78.09    2.60
   5 -10  -1   74.49    2.40
   5 -10  -1   76.19    2.60
  -5  10   1   70.39    2.60
  -5  10   1   78.79    2.60
   4 -10  -1    0.30    0.70
   4 -10  -1    0.70    0.70
   4 -10  -1    0.30    0.80
  -4  10   1    1.00    0.70
  -4  10   1    1.00    0.80
   3 -10  -1  101.69    2.90
   3 -10  -1   97.39    3.10
   3 -10  -1  104.09    3.20
  -3  10   1  104.79    3.10
  -3  10   1   96.79    3.10
   2 -10  -1   10.50    1.20
   2 -10  -1    9.00    1.10
   2 -10  -1   11.20    1.10
  -2  10   1    8.10    1.10
  -2  10   1   12.00    1.30
   1 -10  -1   92.69    3.10
   1 -10  -1   97.29    3.00
   1 -10  -1   92.59    2.70
  -1  10   1   92.39    2.90
  -1  10   1  103.09    3.10
   0 -10  -1  276.87    6.20
   0 -10  -1  273.57    6.20
   0 -10  -1  270.77    6.30
   0 -10  -1  271.67    5.70
   0  10   1  272.97    6.10
   0  10   1  265.27    6.20
  -1 -10  -1    3.60    1.00
  -1 -10  -1    2.80    1.00
  -1 -10  -1    1.80    0.80
   1  10   1    1.70    0.80
   1  10   1    1.20    0.80
  -2 -10  -1    5.20    1.00
  -2 -10  -1    6.90    1.20
  -2 -10  -1    7.20    1.20
  -2 -10  -1    6.20    1.20
   2  10   1    8.50    1.20
  -3 -10  -1   -0.30    0.90
  -3 -10  -1    0.30    0.90
  -3 -10  -1    0.00    0.80
  -3 -10  -1    0.20    0.70
   3  10   1    0.60    0.80
  -4 -10  -1    1.00    0.90
  -4 -10  -1    1.30    0.80
  -4 -10  -1    0.30    0.90
  -4 -10  -1    0.70    1.00
   4  10   1   -0.10    0.80
  -5 -10  -1    6.30    0.90
  -5 -10  -1    7.60    1.30
  -5 -10  -1    5.70    1.40
  -5 -10  -1    7.60    1.30
   5  10   1    6.70    1.20
  -6 -10  -1   12.00    1.00
  -6 -10  -1   11.50    1.70
  -6 -10  -1   10.70    1.50
  -6 -10  -1   10.10    1.40
  -7 -10  -1    0.00    1.30
  -7 -10  -1    1.30    1.20
  -7 -10  -1    0.80    1.00
  -8 -10  -1    2.30    1.10
  -8 -10  -1   -0.40    1.30
  -8 -10  -1    0.80    1.30
  -9 -10  -1    7.00    1.70
  -9 -10  -1    7.80    1.40
  17 -11  -1   -0.60    0.90
 -17  11   1   -0.60    0.90
  16 -11  -1    0.60    0.90
 -16  11   1   -0.40    0.90
  15 -11  -1    7.00    1.10
 -15  11   1    4.60    1.10
  14 -11  -1    3.90    1.00
 -14  11   1    4.30    1.10
 -14  11   1    2.30    0.70
  13 -11  -1    2.60    1.00
  13 -11  -1    2.30    0.90
 -13  11   1    1.70    0.90
 -13  11   1    1.40    0.70
  12 -11  -1    5.90    1.00
  12 -11  -1    5.40    1.20
 -12  11   1    7.10    1.00
 -12  11   1    7.40    1.20
  11 -11  -1    2.50    0.90
  11 -11  -1    2.20    0.90
 -11  11   1   -0.30    0.80
 -11  11   1    2.10    0.80
  10 -11  -1   21.10    1.60
  10 -11  -1   22.50    1.70
 -10  11   1   24.30    1.70
 -10  11   1   21.40    1.70
   9 -11  -1   32.30    1.80
   9 -11  -1   31.40    1.90
   9 -11  -1   33.70    1.80
  -9  11   1   34.60    2.00
  -9  11   1   31.50    1.90
   8 -11  -1   12.50    1.40
   8 -11  -1    8.30    1.10
   8 -11  -1    9.70    1.20
  -8  11   1   14.50    1.50
  -8  11   1   11.50    1.20
   7 -11  -1    6.70    1.00
   7 -11  -1    5.30    1.00
   7 -11  -1    6.60    1.10
  -7  11   1    5.80    1.10
  -7  11   1    5.90    1.00
   6 -11  -1    2.10    0.90
   6 -11  -1    1.70    0.90
   6 -11  -1    0.20    0.70
  -6  11   1    0.70    0.80
  -6  11   1    1.80    0.80
   5 -11  -1   33.40    2.00
   5 -11  -1   33.60    2.00
   5 -11  -1   35.50    1.80
  -5  11   1   33.70    1.90
   4 -11  -1  208.18    5.30
   4 -11  -1  211.98    5.00
   4 -11  -1  213.58    5.30
  -4  11   1  221.78    5.30
  -4  11   1  210.68    5.30
   3 -11  -1   13.60    1.30
   3 -11  -1   15.90    1.50
   3 -11  -1   13.90    1.40
  -3  11   1   16.40    1.50
  -3  11   1   19.10    1.60
   2 -11  -1   60.29    2.50
   2 -11  -1   62.19    2.30
   2 -11  -1   62.89    2.60
  -2  11   1   62.39    2.50
  -2  11   1   56.79    2.50
   1 -11  -1   12.90    1.40
   1 -11  -1   12.40    1.30
   1 -11  -1   14.00    1.20
   1 -11  -1   12.90    1.50
  -1  11   1   16.90    1.50
  -1  11   1   11.00    1.30
   0 -11  -1   15.80    1.50
   0 -11  -1   18.10    1.60
   0 -11  -1   15.90    1.50
   0 -11  -1   16.70    1.50
   0  11   1   17.00    1.50
   0  11   1   14.40    1.40
  -1 -11  -1    1.60    0.90
  -1 -11  -1    3.60    1.10
  -1 -11  -1    3.40    1.00
   1  11   1    2.70    1.00
  -2 -11  -1   22.50    1.70
  -2 -11  -1   24.40    1.80
  -2 -11  -1   22.20    1.80
   2  11   1   20.00    1.70
  -3 -11  -1   40.60    2.00
  -3 -11  -1   39.20    2.30
  -3 -11  -1   36.70    2.20
   3  11   1   42.30    2.30
  -4 -11  -1   15.20    1.60
  -4 -11  -1   18.10    1.50
  -4 -11  -1   19.40    1.80
  -4 -11  -1   18.40    1.80
   4  11   1   19.10    1.70
  -5 -11  -1    0.70    1.00
  -5 -11  -1   -1.00    1.00
  -5 -11  -1    0.70    0.70
  -5 -11  -1    0.00    1.10
  -6 -11  -1    0.90    1.10
  -6 -11  -1    0.80    1.30
  -6 -11  -1    2.00    1.20
  -7 -11  -1    1.50    1.10
  -7 -11  -1    2.10    1.50
  -7 -11  -1    2.40    1.30
  17 -12  -1    3.20    1.10
 -17  12   1    2.30    1.10
  16 -12  -1   -0.20    0.90
 -16  12   1    0.80    1.00
  15 -12  -1   20.60    1.70
 -15  12   1   19.20    1.80
  14 -12  -1   31.00    2.10
 -14  12   1   32.60    1.70
 -14  12   1   35.00    2.30
  13 -12  -1    0.30    0.90
  13 -12  -1    1.50    1.00
 -13  12   1    1.60    1.00
 -13  12   1    1.10    0.80
  12 -12  -1    9.40    1.30
  12 -12  -1    5.20    1.10
 -12  12   1    9.00    1.20
 -12  12   1    6.90    1.30
  11 -12  -1    0.80    0.90
  11 -12  -1    0.50    0.90
 -11  12   1    1.50    0.90
 -11  12   1    1.00    0.80
  10 -12  -1    2.10    0.90
  10 -12  -1    1.70    1.00
 -10  12   1    2.30    0.90
 -10  12   1    2.40    1.00
   9 -12  -1   22.90    1.80
   9 -12  -1   22.00    1.70
   9 -12  -1   24.70    1.80
  -9  12   1   17.60    1.60
  -9  12   1   20.40    1.80
   8 -12  -1  118.99    3.50
   8 -12  -1  127.79    3.70
   8 -12  -1  120.79    3.80
  -8  12   1  120.39    3.70
  -8  12   1  117.39    3.70
   7 -12  -1  114.39    3.70
   7 -12  -1  120.49    3.40
   7 -12  -1  117.89    3.60
  -7  12   1  115.79    3.70
  -7  12   1  115.29    3.60
   6 -12  -1   67.89    2.80
   6 -12  -1   66.09    2.70
   6 -12  -1   66.89    2.50
  -6  12   1   68.09    2.80
  -6  12   1   68.79    2.70
   5 -12  -1   18.60    1.50
   5 -12  -1   13.20    1.40
   5 -12  -1   14.90    1.50
  -5  12   1   16.80    1.60
  -5  12   1   17.20    1.60
   4 -12  -1   41.20    2.30
   4 -12  -1   42.80    2.00
   4 -12  -1   44.10    2.30
  -4  12   1   41.00    2.20
  -4  12   1   43.20    2.20
   3 -12  -1   -1.00    0.80
   3 -12  -1   -0.40    0.70
   3 -12  -1    0.10    0.80
  -3  12   1    0.00    0.90
  -3  12   1   -1.10    0.80
   2 -12  -1    0.20    0.90
   2 -12  -1   -0.30    0.90
   2 -12  -1   -0.20    0.70
  -2  12   1    0.10    0.90
  -2  12   1    0.30    0.80
   1 -12  -1    7.30    1.00
   1 -12  -1    7.30    1.40
   1 -12  -1    4.10    1.10
   1 -12  -1    5.70    1.20
  -1  12   1    6.00    1.20
  -1  12   1    4.40    1.10
   0 -12  -1    9.00    1.30
   0 -12  -1    9.80    1.50
   0 -12  -1    9.00    1.30
   0  12   1    8.70    1.40
  -1 -12  -1    6.10    1.30
  -1 -12  -1    6.50    1.20
  -1 -12  -1    5.20    1.20
   1  12   1    3.90    1.10
  -2 -12  -1    7.90    1.40
  -2 -12  -1    8.40    1.20
  -2 -12  -1    5.70    1.20
   2  12   1    8.00    1.40
  -3 -12  -1   10.20    1.40
  -3 -12  -1   10.50    1.50
  -3 -12  -1    8.50    1.30
   3  12   1   11.30    1.50
  -4 -12  -1    1.00    1.10
  -4 -12  -1   -0.30    1.00
  -4 -12  -1    0.10    0.80
   4  12   1   -1.20    0.90
  -5 -12  -1    0.00    1.10
  -5 -12  -1    0.10    1.10
  -5 -12  -1    0.10    0.80
  -6 -12  -1    6.40    1.50
  -6 -12  -1    7.90    1.50
  16 -13  -1    3.60    1.20
 -16  13   1    5.50    1.30
  15 -13  -1   -1.60    0.90
 -15  13   1    1.20    0.80
 -15  13   1    2.00    1.20
  14 -13  -1   15.50    1.60
 -14  13   1   17.10    1.80
 -14  13   1   17.20    1.40
  13 -13  -1    1.10    1.00
  13 -13  -1    0.10    0.90
 -13  13   1    1.80    0.90
 -13  13   1    1.90    1.10
  12 -13  -1   31.10    2.10
  12 -13  -1   33.90    2.20
 -12  13   1   28.20    2.20
 -12  13   1   27.70    1.90
  11 -13  -1    3.90    1.20
  11 -13  -1    6.10    1.20
 -11  13   1    5.30    1.10
 -11  13   1    4.80    1.20
  10 -13  -1   22.00    1.70
  10 -13  -1   18.90    1.80
 -10  13   1   17.50    1.70
 -10  13   1   20.80    1.70
   9 -13  -1   35.10    2.80
   9 -13  -1   38.40    2.10
   9 -13  -1   28.80    2.10
  -9  13   1   31.60    2.10
  -9  13   1   35.40    2.20
   8 -13  -1   11.20    1.40
   8 -13  -1   11.80    1.40
   8 -13  -1   12.60    1.50
  -8  13   1   11.60    1.50
  -8  13   1   11.80    1.40
   7 -13  -1   10.20    1.40
   7 -13  -1   11.10    1.40
   7 -13  -1   11.10    1.40
  -7  13   1   11.30    1.50
  -7  13   1   11.50    1.40
   6 -13  -1   -0.60    0.90
   6 -13  -1    0.90    1.00
   6 -13  -1    2.20    0.90
  -6  13   1    0.40    1.00
  -6  13   1    0.80    1.00
   5 -13  -1   70.59    2.90
   5 -13  -1   69.79    2.70
   5 -13  -1   71.39    3.00
  -5  13   1   62.29    2.80
  -5  13   1   70.09    2.90
   4 -13  -1    5.80    1.10
   4 -13  -1    4.50    1.20
   4 -13  -1    4.30    1.20
  -4  13   1    6.00    1.30
  -4  13   1    6.00    1.20
   3 -13  -1   10.60    1.30
   3 -13  -1   10.00    1.50
   3 -13  -1    8.00    1.40
  -3  13   1   10.70    1.50
  -3  13   1    9.70    1.30
   2 -13  -1    0.60    1.00
   2 -13  -1    0.30    1.00
   2 -13  -1    0.90    0.80
  -2  13   1    0.60    0.90
  -2  13   1    0.40    1.00
   1 -13  -1    8.10    1.30
   1 -13  -1   10.20    1.50
   1 -13  -1   10.40    1.40
  -1  13   1    7.90    1.40
   0 -13  -1   22.30    1.80
   0 -13  -1   21.10    1.90
   0 -13  -1   23.50    1.90
   0  13   1   20.60    1.90
  -1 -13  -1   11.10    1.50
  -1 -13  -1    8.30    1.30
  -1 -13  -1    9.20    1.50
   1  13   1    8.40    1.40
  -2 -13  -1   19.50    1.80
  -2 -13  -1   24.80    2.20
  -2 -13  -1   21.90    1.90
   2  13   1   24.00    2.10
  -3 -13  -1    3.00    1.20
  -3 -13  -1    4.00    1.10
  -3 -13  -1    2.70    1.30
   3  13   1    1.40    1.10
  -4 -13  -1    1.40    1.20
  -4 -13  -1    0.40    0.90
  -4 -13  -1    1.20    1.10
  -5 -13  -1    7.80    1.50
  -5 -13  -1    7.50    1.20
  -5 -13  -1    7.40    1.60
  16 -14  -1    2.80    1.20
 -16  14   1    4.40    1.40
  15 -14  -1    1.00    1.10
 -15  14   1    2.40    1.20
 -15  14   1    1.50    0.90
  14 -14  -1   22.20    2.10
  14 -14  -1   21.40    1.90
 -14  14   1   22.80    1.80
 -14  14   1   23.70    2.10
  13 -14  -1   16.60    1.70
  13 -14  -1   22.70    2.10
 -13  14   1   23.10    1.90
 -13  14   1   22.10    2.10
  12 -14  -1   19.10    1.90
  12 -14  -1   23.00    1.90
 -12  14   1   20.40    1.70
 -12  14   1   18.90    2.00
  11 -14  -1    7.20    1.30
  11 -14  -1   10.60    1.60
 -11  14   1    6.80    1.30
 -11  14   1    8.20    1.50
  10 -14  -1   -0.80    1.00
  10 -14  -1    1.00    1.00
 -10  14   1   -0.40    0.90
 -10  14   1    0.30    1.00
   9 -14  -1   18.20    1.90
   9 -14  -1   17.00    1.70
  -9  14   1   21.60    1.90
  -9  14   1   19.40    1.90
   8 -14  -1   15.30    1.60
   8 -14  -1   15.70    1.70
   8 -14  -1   12.90    1.70
  -8  14   1   12.40    1.50
  -8  14   1   14.30    1.70
   7 -14  -1    2.50    1.10
   7 -14  -1    4.90    1.20
   7 -14  -1    4.70    1.30
  -7  14   1    4.20    1.20
  -7  14   1    3.40    1.10
   6 -14  -1    5.40    1.30
   6 -14  -1    6.00    1.20
   6 -14  -1    4.30    1.10
  -6  14   1    3.70    1.20
  -6  14   1    5.50    1.30
   5 -14  -1   15.40    1.70
   5 -14  -1   19.20    1.90
   5 -14  -1   17.00    1.60
  -5  14   1   17.30    1.80
  -5  14   1   17.60    1.80
   4 -14  -1    4.20    1.30
   4 -14  -1    6.60    1.20
   4 -14  -1    6.50    1.40
  -4  14   1    6.90    1.40
  -4  14   1    5.60    1.20
   3 -14  -1    7.20    1.40
   3 -14  -1    6.30    1.20
   3 -14  -1    6.10    1.30
  -3  14   1    7.50    1.40
  -3  14   1    5.40    1.30
   2 -14  -1    4.50    1.30
   2 -14  -1    5.60    1.20
   2 -14  -1    3.20    1.30
  -2  14   1    5.10    1.30
  -2  14   1    2.80    1.30
   1 -14  -1    0.90    1.10
   1 -14  -1   -0.50    1.00
   1 -14  -1   -1.40    1.00
  -1  14   1   -0.40    1.10
   0 -14  -1   13.10    1.80
   0 -14  -1   12.00    1.60
   0 -14  -1   12.60    1.60
   0  14   1   10.80    1.60
  -1 -14  -1    0.40    1.10
  -1 -14  -1    1.10    1.20
  -1 -14  -1    0.10    1.00
   1  14   1    0.00    1.00
  -2 -14  -1    0.50    1.20
  -2 -14  -1    0.50    1.00
  -2 -14  -1    0.00    1.10
   2  14   1    1.60    1.20
  -3 -14  -1   10.00    1.60
  -3 -14  -1    6.00    1.30
  -3 -14  -1    7.00    1.60
   3  14   1    6.00    1.50
  -4 -14  -1   23.90    2.40
  -4 -14  -1   19.10    2.00
  -4 -14  -1   19.90    1.80
  15 -15  -1   16.10    1.80
 -15  15   1   13.10    1.80
 -15  15   1   11.70    1.40
  14 -15  -1    7.30    1.50
  14 -15  -1    7.40    1.40
 -14  15   1    6.50    1.30
 -14  15   1    5.10    1.50
  13 -15  -1   12.90    1.80
  13 -15  -1   12.30    1.60
 -13  15   1   11.10    1.50
 -13  15   1    9.80    1.70
  12 -15  -1   15.10    1.70
  12 -15  -1   21.00    2.10
 -12  15   1   15.60    1.90
 -12  15   1   14.00    1.60
  11 -15  -1   13.00    1.60
  11 -15  -1   11.20    1.70
 -11  15   1   12.80    1.60
 -11  15   1   18.80    2.00
  10 -15  -1   -1.00    1.10
  10 -15  -1    1.30    1.10
 -10  15   1   -0.20    1.00
 -10  15   1   -1.10    1.10
   9 -15  -1   18.40    1.80
   9 -15  -1   19.20    2.00
  -9  15   1   19.90    2.10
  -9  15   1   20.60    1.90
   8 -15  -1    2.70    1.10
   8 -15  -1    1.90    1.10
   8 -15  -1    1.70    1.20
  -8  15   1    1.00    1.10
  -8  15   1    0.70    1.10
   7 -15  -1   13.40    1.70
   7 -15  -1   10.90    1.60
   7 -15  -1   11.10    1.50
  -7  15   1    9.30    1.50
  -7  15   1    9.90    1.50
   6 -15  -1   -1.30    1.00
   6 -15  -1    0.40    1.10
   6 -15  -1    0.10    1.10
  -6  15   1   -0.20    1.10
  -6  15   1    0.90    1.10
   5 -15  -1   24.00    2.20
   5 -15  -1   24.10    1.90
   5 -15  -1   23.20    2.20
  -5  15   1   26.50    2.30
  -5  15   1   24.20    2.10
   4 -15  -1   -1.30    1.10
   4 -15  -1   -0.10    1.00
   4 -15  -1    0.80    1.00
  -4  15   1    0.80    1.10
  -4  15   1    0.00    1.00
   3 -15  -1   -1.40    1.00
   3 -15  -1   -0.20    1.20
   3 -15  -1   -0.50    1.00
  -3  15   1   -1.30    1.00
  -3  15   1   -0.90    1.00
   2 -15  -1   18.00    1.90
   2 -15  -1   16.60    1.80
   2 -15  -1   22.10    2.30
  -2  15   1   21.20    2.10
   1 -15  -1    0.60    1.30
   1 -15  -1    1.00    1.10
   1 -15  -1    0.50    1.10
  -1  15   1    0.70    1.20
   0 -15  -1    4.50    1.50
   0 -15  -1    4.60    1.30
   0 -15  -1    4.20    1.30
   0  15   1    4.60    1.40
  -1 -15  -1    1.30    1.30
  -1 -15  -1    0.50    1.20
  -1 -15  -1    1.60    1.10
   1  15   1   -0.40    1.10
  -2 -15  -1   -0.90    1.30
  -2 -15  -1    3.20    1.20
  -2 -15  -1    1.30    1.20
   2  15   1   -1.10    1.20
  14 -16  -1    0.30    1.20
  14 -16  -1    3.70    1.40
 -14  16   1    0.70    1.00
 -14  16   1    0.60    1.30
  13 -16  -1   19.30    2.00
  13 -16  -1   16.50    2.00
 -13  16   1   15.20    2.00
 -13  16   1   17.00    1.80
  12 -16  -1   18.30    2.10
  12 -16  -1   16.40    1.90
 -12  16   1   16.10    1.80
 -12  16   1   16.70    2.10
  11 -16  -1    1.90    1.20
  11 -16  -1    2.00    1.40
 -11  16   1    2.80    1.20
 -11  16   1    0.00    1.20
  10 -16  -1   -0.60    1.20
  10 -16  -1   -1.00    1.10
 -10  16   1   -0.30    1.10
 -10  16   1    1.80    1.30
   9 -16  -1   20.00    2.00
   9 -16  -1   21.90    2.20
  -9  16   1   15.90    2.00
  -9  16   1   21.70    2.10
   8 -16  -1    1.00    1.20
   8 -16  -1    0.00    1.10
   8 -16  -1    0.70    1.10
  -8  16   1    0.50    1.20
  -8  16   1    0.00    1.10
   7 -16  -1   28.20    2.40
   7 -16  -1   27.40    2.10
   7 -16  -1   29.80    2.50
  -7  16   1   31.00    2.50
  -7  16   1   31.00    2.50
   6 -16  -1    4.20    1.30
   6 -16  -1    3.70    1.40
   6 -16  -1    1.70    1.30
  -6  16   1    1.90    1.30
  -6  16   1    4.80    1.40
   5 -16  -1    5.00    1.20
   5 -16  -1    3.20    1.40
   5 -16  -1    2.30    1.30
  -5  16   1    3.20    1.40
  -5  16   1    5.30    1.40
   4 -16  -1   -1.10    1.20
   4 -16  -1    0.20    1.20
  -4  16   1   -0.30    1.20
  -4  16   1   -0.60    1.10
   3 -16  -1    0.70    1.20
   3 -16  -1   -0.90    1.10
   3 -16  -1    1.00    1.30
  -3  16   1    1.20    1.20
   2 -16  -1    2.50    1.30
   2 -16  -1    3.30    1.50
   2 -16  -1    3.30    1.20
  -2  16   1    3.10    1.40
   1 -16  -1    6.00    1.40
   1 -16  -1    4.50    1.60
   1 -16  -1    6.30    1.50
  -1  16   1    5.60    1.60
   0 -16  -1    1.20    1.30
   0 -16  -1    0.40    1.20
   0 -16  -1    0.80    1.40
   0  16   1    0.10    1.20
  13 -17  -1    2.20    1.40
  13 -17  -1    1.50    1.40
 -13  17   1    2.40    1.30
 -13  17   1    0.70    1.40
  12 -17  -1    5.90    1.60
  12 -17  -1    6.40    1.60
 -12  17   1    6.80    1.60
 -12  17   1    5.70    1.50
  11 -17  -1    3.40    1.40
  11 -17  -1    0.60    1.30
 -11  17   1    0.40    1.30
 -11  17   1    2.90    1.40
  10 -17  -1    6.10    1.70
  10 -17  -1    5.00    1.40
 -10  17   1    6.20    1.50
 -10  17   1    3.90    1.50
   9 -17  -1    1.10    1.30
   9 -17  -1    0.70    1.20
  -9  17   1   -0.60    1.20
  -9  17   1    1.10    1.30
   8 -17  -1   -0.30    1.30
   8 -17  -1    0.90    1.90
   8 -17  -1    1.00    1.20
  -8  17   1   -1.40    1.20
  -8  17   1    0.00    1.30
   7 -17  -1   13.40    1.70
   7 -17  -1   18.20    2.20
   7 -17  -1   13.00    1.90
  -7  17   1   18.80    2.20
  -7  17   1   13.60    1.90
   6 -17  -1    0.50    1.20
   6 -17  -1    2.40    1.40
   6 -17  -1   -0.30    1.10
  -6  17   1    0.80    1.30
  -6  17   1   -0.80    1.30
   5 -17  -1    0.20    1.30
   5 -17  -1    1.40    1.30
  -5  17   1    2.10    1.30
  -5  17   1   -0.10    1.30
   4 -17  -1    2.50    1.40
   4 -17  -1    3.50    1.50
   4 -17  -1    0.30    1.30
  -4  17   1    5.30    1.60
   3 -17  -1    0.60    1.20
   3 -17  -1    0.40    1.30
   3 -17  -1    2.20    1.40
  -3  17   1   -0.20    1.30
   2 -17  -1    0.00    1.30
   2 -17  -1   -0.70    1.30
  -2  17   1    0.20    1.30
  10 -18  -1    5.00    1.70
  10 -18  -1    5.00    1.50
 -10  18   1   10.00    1.90
 -10  18   1   10.30    2.00
   9 -18  -1   -2.20    1.20
   9 -18  -1    0.30    1.40
  -9  18   1    0.70    1.30
  -9  18   1    0.40    1.40
   8 -18  -1    3.50    1.50
   8 -18  -1    2.70    1.40
  -8  18   1    4.40    1.60
  -8  18   1    1.70    1.40
   7 -18  -1    8.60    1.80
   7 -18  -1    6.20    1.70
   7 -18  -1    8.90    2.60
  -7  18   1    9.50    1.90
  -7  18   1    8.30    1.80
   6 -18  -1    0.60    1.30
   6 -18  -1    0.10    1.40
  -6  18   1   -0.20    1.40
  -6  18   1    1.80    1.40
   5 -18  -1    1.80    1.50
   5 -18  -1    0.50    1.50
  -5  18   1    1.10    1.50
  -3  18  -2    0.80    1.40
   3 -18   2   -0.80    1.40
   3 -18   2   -0.40    1.40
  -4  18  -2   -0.80    1.40
   4 -18   2   -2.40    1.30
   4 -18   2   -1.00    1.30
  -5  18  -2    3.90    1.60
  -5  18  -2    4.70    1.60
   5 -18   2    6.40    1.80
   5 -18   2    5.10    1.70
  -6  18  -2    1.10    1.30
  -6  18  -2    0.80    1.40
   6 -18   2   -0.30    1.20
   6 -18   2    0.30    1.40
   6 -18   2   -0.20    1.30
  -7  18  -2    9.00    1.80
  -7  18  -2    7.60    1.70
   7 -18   2    7.00    1.80
   7 -18   2    6.20    1.50
  -8  18  -2    3.60    1.60
  -8  18  -2    4.30    1.60
   8 -18   2    2.40    1.50
   8 -18   2    3.60    1.40
  -9  18  -2    0.20    1.30
  -9  18  -2   -1.10    1.20
   9 -18   2   -0.90    1.30
   9 -18   2    2.00    1.30
 -10  18  -2    4.90    1.50
 -10  18  -2    1.80    1.40
  10 -18   2    3.60    1.60
  10 -18   2    3.10    1.40
   0  17  -2   -1.70    1.30
   0 -17   2    1.90    1.40
   0 -17   2   -0.30    1.40
  -1  17  -2   -1.60    1.20
   1 -17   2   -0.60    1.30
   1 -17   2   -0.90    1.20
  -2  17  -2   19.30    2.20
   2 -17   2   23.20    2.50
   2 -17   2   19.10    2.20
  -3  17  -2   -1.50    1.20
   3 -17   2    0.20    1.30
   3 -17   2   -1.30    1.20
  -4  17  -2    2.00    1.30
  -4  17  -2    0.70    1.30
   4 -17   2    0.10    1.30
   4 -17   2    2.40    1.40
  -5  17  -2    3.30    1.40
  -5  17  -2    0.40    1.30
   5 -17   2    2.00    1.30
   5 -17   2    0.20    1.30
   5 -17   2   -0.10    1.10
  -6  17  -2   26.50    2.40
  -6  17  -2   32.70    2.70
   6 -17   2   23.10    2.30
   6 -17   2   27.50    2.50
   6 -17   2   26.90    2.20
  -7  17  -2    1.10    1.30
  -7  17  -2   -0.30    1.10
   7 -17   2    1.40    1.20
   7 -17   2   -0.10    1.30
  -8  17  -2    0.40    1.20
  -8  17  -2   -1.10    1.20
   8 -17   2   -2.30    1.10
   8 -17   2    0.80    1.20
  -9  17  -2    0.50    1.20
  -9  17  -2    1.20    1.30
   9 -17   2   -2.10    1.10
   9 -17   2    0.20    1.30
 -10  17  -2    4.70    1.60
 -10  17  -2    4.30    1.40
  10 -17   2    5.20    1.60
  10 -17   2    2.20    1.30
 -11  17  -2    6.00    1.40
 -11  17  -2    4.00    1.50
  11 -17   2    6.90    1.70
  11 -17   2    7.90    1.60
 -12  17  -2    0.40    1.30
 -12  17  -2    1.70    1.20
  12 -17   2   -0.80    1.20
  12 -17   2    1.80    1.30
   2  16  -2   -0.40    1.20
  -2 -16   2    0.80    1.20
  -2 -16   2   -0.60    1.30
   1  16  -2    4.30    1.50
  -1 -16   2    6.80    1.50
  -1 -16   2    5.60    1.60
   0  16  -2   17.50    2.10
   0 -16   2   14.00    1.90
   0 -16   2   18.20    2.30
  -1  16  -2    0.30    1.20
   1 -16   2   -0.70    1.10
   1 -16   2   -1.60    1.20
  -2  16  -2    1.30    1.20
   2 -16   2    0.70    1.20
   2 -16   2    2.60    1.40
  -3  16  -2   27.20    2.30
  -3  16  -2   24.70    2.30
   3 -16   2   22.20    2.20
   3 -16   2   25.00    2.30
  -4  16  -2   13.00    1.90
  -4  16  -2   11.30    1.70
   4 -16   2   11.20    1.80
   4 -16   2   13.80    1.60
   4 -16   2   10.60    1.70
  -5  16  -2    0.90    1.20
  -5  16  -2    0.10    1.10
   5 -16   2   -1.60    1.10
   5 -16   2   -0.20    1.20
   5 -16   2    0.30    1.10
  -6  16  -2    9.60    1.70
  -6  16  -2    4.80    1.40
   6 -16   2    4.50    1.50
   6 -16   2    3.90    1.40
   6 -16   2    6.20    1.30
  -7  16  -2    1.80    1.20
  -7  16  -2    2.80    1.30
   7 -16   2    1.30    1.10
   7 -16   2    2.20    1.30
   7 -16   2    0.90    1.10
  -8  16  -2    1.50    1.30
  -8  16  -2    1.60    1.10
   8 -16   2   -0.10    1.20
   8 -16   2    0.60    1.10
  -9  16  -2    7.40    1.60
  -9  16  -2   10.30    1.60
   9 -16   2   10.80    1.60
   9 -16   2   10.20    1.70
 -10  16  -2    3.10    1.20
 -10  16  -2    1.50    1.30
  10 -16   2    1.20    1.10
  10 -16   2    1.20    1.20
 -11  16  -2    2.10    1.30
 -11  16  -2    2.40    1.10
  11 -16   2    3.40    1.30
  11 -16   2    2.90    1.30
 -12  16  -2    3.20    1.20
 -12  16  -2    1.70    1.30
  12 -16   2    2.10    1.20
  12 -16   2    1.40    1.30
 -13  16  -2    2.60    1.10
 -13  16  -2    1.80    1.30
  13 -16   2   -0.40    1.10
  13 -16   2   -1.30    1.00
 -14  16  -2   12.40    1.50
 -14  16  -2    9.10    1.70
  14 -16   2   14.80    1.80
   3  15  -2    7.90    1.60
  -3 -15   2   10.50    1.90
  -3 -15   2    6.70    1.50
   2  15  -2    3.10    1.30
  -2 -15   2    1.90    1.20
  -2 -15   2    0.00    1.30
   1  15  -2    3.50    1.40
  -1 -15   2    3.80    1.30
  -1 -15   2    2.80    1.40
   0  15  -2   12.50    1.70
   0 -15   2   13.50    1.90
   0 -15   2   11.30    1.60
  -1  15  -2   29.70    2.50
   1 -15   2   32.80    2.60
   1 -15   2   35.50    2.70
   1 -15   2   30.60    2.20
  -2  15  -2   30.40    2.40
  -2  15  -2   27.80    2.20
   2 -15   2   33.80    2.60
   2 -15   2   31.70    2.40
   2 -15   2   27.30    1.90
  -3  15  -2   12.10    1.60
  -3  15  -2   10.70    1.70
   3 -15   2   12.60    1.80
   3 -15   2   13.90    1.50
   3 -15   2    9.20    1.60
  -4  15  -2    0.80    1.20
  -4  15  -2    0.90    1.10
   4 -15   2    0.90    1.10
   4 -15   2    0.70    1.00
   4 -15   2    1.20    1.00
  -5  15  -2   -1.10    0.90
  -5  15  -2   -0.30    1.00
   5 -15   2    1.50    1.10
   5 -15   2   -1.80    1.00
   5 -15   2    0.50    1.00
  -6  15  -2    3.20    1.30
  -6  15  -2    2.40    1.20
   6 -15   2    3.20    1.30
   6 -15   2    4.40    1.30
   6 -15   2    4.50    1.10
  -7  15  -2   28.30    2.20
  -7  15  -2   25.00    2.20
   7 -15   2   28.70    2.40
   7 -15   2   26.80    2.20
   7 -15   2   28.10    2.10
  -8  15  -2    9.60    1.60
  -8  15  -2    7.50    1.40
   8 -15   2   10.00    1.50
   8 -15   2    5.70    1.40
  -9  15  -2    0.00    1.10
  -9  15  -2    0.10    1.00
   9 -15   2    0.60    1.10
   9 -15   2    1.50    1.10
 -10  15  -2   40.60    2.70
 -10  15  -2   33.10    2.20
  10 -15   2   30.80    2.50
  10 -15   2   38.30    2.40
 -11  15  -2   13.20    1.80
 -11  15  -2   15.50    1.60
  11 -15   2   20.20    2.00
  11 -15   2   14.80    1.60
 -12  15  -2    6.00    1.20
 -12  15  -2    6.20    1.40
  12 -15   2    2.90    1.20
  12 -15   2    5.30    1.20
 -13  15  -2   17.10    1.90
 -13  15  -2   14.40    1.50
  13 -15   2   17.10    1.90
  13 -15   2   21.30    1.90
 -14  15  -2    2.00    1.20
 -14  15  -2    0.50    0.80
  14 -15   2    0.10    1.10
 -15  15  -2    8.10    1.60
  15 -15   2    7.80    1.40
  -5 -14   2   15.20    2.00
  -5 -14   2   11.60    1.50
   4  14  -2   10.50    1.70
  -4 -14   2   10.60    1.80
  -4 -14   2    8.90    1.40
   3  14  -2   28.90    2.40
  -3 -14   2   24.50    2.00
  -3 -14   2   24.80    2.30
   2  14  -2   46.60    2.70
  -2 -14   2   47.00    2.90
  -2 -14   2   43.40    2.60
  -2 -14   2   40.90    3.10
   1  14  -2   19.60    1.90
  -1 -14   2   20.00    1.60
  -1 -14   2   19.40    1.90
  -1 -14   2   16.50    1.80
   0  14  -2   60.99    3.00
   0 -14   2   67.49    3.20
   0 -14   2   63.69    2.60
   0 -14   2   56.89    2.90
  -1  14  -2   11.40    1.50
  -1  14  -2   11.80    1.70
   1 -14   2   11.30    1.60
   1 -14   2   12.60    1.70
   1 -14   2   11.50    1.30
  -2  14  -2    0.20    1.00
  -2  14  -2    0.70    0.90
   2 -14   2    1.00    1.10
   2 -14   2   -0.50    0.80
   2 -14   2    1.40    1.10
   2 -14   2    0.10    0.90
  -3  14  -2    5.40    1.30
  -3  14  -2    7.50    1.40
   3 -14   2    5.70    1.10
   3 -14   2    5.20    1.30
   3 -14   2    5.70    1.30
  -4  14  -2   47.80    2.60
  -4  14  -2   50.69    2.60
   4 -14   2   47.50    2.30
   4 -14   2   48.50    2.60
   4 -14   2   45.30    2.50
  -5  14  -2   27.00    2.10
  -5  14  -2   29.80    2.20
   5 -14   2   27.30    2.20
   5 -14   2   27.30    2.20
   5 -14   2   28.50    1.90
  -6  14  -2   35.00    2.30
  -6  14  -2   36.00    2.20
   6 -14   2   33.30    2.30
   6 -14   2   29.50    2.00
   6 -14   2   33.20    2.20
  -7  14  -2    9.80    1.40
  -7  14  -2   12.90    1.70
   7 -14   2    9.70    1.50
   7 -14   2   11.60    1.60
   7 -14   2   12.60    1.40
  -8  14  -2   17.30    1.70
  -8  14  -2   17.80    1.90
   8 -14   2   15.80    1.80
  -9  14  -2    0.00    1.00
  -9  14  -2    1.50    1.00
   9 -14   2    0.10    1.00
 -10  14  -2    7.20    1.20
 -10  14  -2    7.80    1.40
  10 -14   2    9.10    1.50
 -11  14  -2    2.40    1.00
 -11  14  -2    3.80    1.20
  11 -14   2    3.20    1.10
  11 -14   2    2.60    1.10
 -12  14  -2    3.00    1.00
 -12  14  -2    4.20    1.30
  12 -14   2    2.00    1.10
  12 -14   2    2.10    1.10
 -13  14  -2    1.20    0.80
 -13  14  -2    2.20    1.10
  13 -14   2   -0.10    1.00
 -14  14  -2   -0.20    0.80
 -14  14  -2    0.10    1.10
  14 -14   2   -0.70    0.90
 -15  14  -2    1.00    1.20
  15 -14   2    2.40    1.20
  -6 -13   2   53.99    2.40
  -6 -13   2   51.99    3.10
  -6 -13   2   46.10    3.00
   5  13  -2   38.30    2.60
  -5 -13   2   35.00    2.50
  -5 -13   2   39.00    2.60
  -5 -13   2   33.30    2.10
   4  13  -2    1.90    1.20
  -4 -13   2    2.20    1.00
  -4 -13   2    1.40    1.10
  -4 -13   2    0.80    1.00
  -4 -13   2    0.80    1.20
   3  13  -2    1.50    1.10
  -3 -13   2    2.90    1.10
  -3 -13   2    1.00    0.90
  -3 -13   2    1.70    1.20
  -3 -13   2    3.00    1.10
   2  13  -2   17.00    1.80
  -2 -13   2   18.10    1.60
  -2 -13   2   18.40    1.90
  -2 -13   2   18.80    1.80
   1  13  -2    4.10    1.20
  -1 -13   2    2.80    1.10
  -1 -13   2    5.20    1.30
  -1 -13   2    5.50    1.00
   0  13  -2   32.90    2.20
   0  13  -2   31.50    2.10
   0 -13   2   33.80    1.90
   0 -13   2   34.50    2.30
   0 -13   2   25.30    2.10
  -1  13  -2    0.60    0.90
  -1  13  -2    0.50    0.90
   1 -13   2   -0.20    1.00
   1 -13   2    0.10    1.00
   1 -13   2    1.50    0.80
   1 -13   2    1.60    0.80
  -2  13  -2    7.70    1.30
  -2  13  -2   10.10    1.40
   2 -13   2    6.70    1.30
   2 -13   2    8.20    1.40
   2 -13   2    9.50    1.20
  -3  13  -2    2.60    1.00
  -3  13  -2    2.80    1.10
   3 -13   2    3.60    1.20
   3 -13   2    3.20    0.90
   3 -13   2    1.80    1.00
  -4  13  -2    1.40    1.00
  -4  13  -2    1.40    1.00
   4 -13   2    1.20    0.90
   4 -13   2    1.20    1.00
   4 -13   2    1.30    1.00
  -5  13  -2    2.40    1.00
  -5  13  -2    5.10    1.10
   5 -13   2    3.40    1.10
   5 -13   2    3.30    1.00
  -6  13  -2   45.30    2.30
  -6  13  -2   46.60    2.40
   6 -13   2   45.80    2.40
   6 -13   2   40.40    2.30
  -7  13  -2   70.59    2.90
  -7  13  -2   67.79    2.80
   7 -13   2   70.69    2.90
   7 -13   2   65.89    2.80
  -8  13  -2    1.40    1.00
  -8  13  -2    2.70    1.00
   8 -13   2    1.20    1.00
  -9  13  -2    6.90    1.20
  -9  13  -2    8.60    1.40
   9 -13   2   10.10    1.40
 -10  13  -2   21.70    1.90
 -10  13  -2   15.60    1.50
  10 -13   2   19.10    1.80
 -11  13  -2    3.90    1.20
 -11  13  -2    4.80    1.00
  11 -13   2    3.50    1.10
 -12  13  -2    0.70    0.80
 -12  13  -2    1.30    1.00
  12 -13   2    2.60    1.10
 -13  13  -2    9.80    1.40
 -13  13  -2    9.20    1.10
  13 -13   2    9.30    1.30
 -14  13  -2   13.80    1.60
  14 -13   2   14.20    1.50
 -15  13  -2    1.70    1.10
  15 -13   2    1.50    1.00
 -16  13  -2    1.20    1.10
  16 -13   2   -1.00    0.90
  -7 -12   2    0.20    1.10
  -7 -12   2   -1.30    1.20
  -7 -12   2    0.20    1.10
  -6 -12   2   13.20    1.60
  -6 -12   2   12.80    1.70
  -6 -12   2   12.00    1.30
  -6 -12   2   11.40    1.70
   5  12  -2    2.60    1.20
  -5 -12   2   -0.10    0.80
  -5 -12   2    1.80    1.00
  -5 -12   2    2.50    1.20
  -5 -12   2    1.00    1.10
   4  12  -2   38.30    2.40
  -4 -12   2   38.30    2.50
  -4 -12   2   40.10    2.20
  -4 -12   2   40.00    2.40
  -4 -12   2   40.70    2.20
   3  12  -2    3.00    1.20
  -3 -12   2    4.20    1.10
  -3 -12   2    2.50    1.00
  -3 -12   2    5.10    1.00
  -3 -12   2    4.10    1.20
   2  12  -2   29.00    2.10
  -2 -12   2   27.40    2.20
  -2 -12   2   29.50    2.00
  -2 -12   2   33.00    1.90
  -2 -12   2   33.00    1.90
   1  12  -2   18.40    2.40
   1  12  -2   19.10    1.70
  -1 -12   2   17.90    1.60
  -1 -12   2   21.80    1.90
  -1 -12   2   20.80    1.60
  -1 -12   2   18.60    1.50
   0  12  -2    1.30    0.90
   0  12  -2    0.70    0.80
   0 -12   2    0.20    0.90
   0 -12   2    0.40    0.80
   0 -12   2    1.50    0.80
   0 -12   2    0.80    1.00
  -1  12  -2    3.80    1.10
  -1  12  -2    4.20    1.10
   1 -12   2    3.30    1.00
   1 -12   2    4.10    1.10
   1 -12   2    3.90    1.00
   1 -12   2    4.90    1.20
  -2  12  -2   59.09    2.60
  -2  12  -2   60.59    2.70
   2 -12   2   58.39    2.60
   2 -12   2   68.69    2.70
   2 -12   2   63.79    2.40
  -3  12  -2   41.70    2.20
  -3  12  -2   44.80    2.20
   3 -12   2   47.20    2.30
   3 -12   2   47.90    2.30
  -4  12  -2   15.70    1.50
  -4  12  -2   11.60    1.30
   4 -12   2    9.50    1.20
   4 -12   2   13.60    1.50
  -5  12  -2    2.90    1.00
  -5  12  -2    4.20    1.00
   5 -12   2    3.50    1.00
   5 -12   2    3.60    1.10
  -6  12  -2    7.80    1.20
  -6  12  -2    7.00    1.20
   6 -12   2    8.70    1.30
   6 -12   2    8.00    1.20
  -7  12  -2    0.90    0.90
  -7  12  -2    2.40    0.90
   7 -12   2    0.60    0.90
   7 -12   2    1.40    0.90
  -8  12  -2   51.89    2.30
  -8  12  -2   55.79    2.50
   8 -12   2   58.39    2.60
   8 -12   2   56.99    2.50
  -9  12  -2    0.40    0.80
  -9  12  -2    0.20    0.90
   9 -12   2   -0.20    0.80
 -10  12  -2    8.90    1.10
 -10  12  -2    8.50    1.30
  10 -12   2    7.90    1.20
 -11  12  -2    8.90    1.30
 -11  12  -2    7.40    1.10
  11 -12   2    6.20    1.20
 -12  12  -2   13.20    1.20
 -12  12  -2   11.20    1.40
  12 -12   2   10.60    1.40
 -13  12  -2    9.30    1.30
 -13  12  -2    9.80    1.00
 -14  12  -2    2.10    1.00
  14 -12   2    2.20    1.00
 -15  12  -2    6.50    1.20
  15 -12   2    7.40    1.20
 -16  12  -2   -0.20    0.90
  16 -12   2    0.20    0.90
  -8 -11   2    0.50    1.30
  -8 -11   2    0.60    1.10
  -8 -11   2    0.80    1.10
  -7 -11   2   13.50    1.60
  -7 -11   2   12.90    1.20
  -7 -11   2   10.70    1.50
  -7 -11   2   12.30    1.80
   6  11  -2    8.60    1.80
  -6 -11   2    5.70    1.00
  -6 -11   2    3.40    1.30
  -6 -11   2    3.10    1.20
  -6 -11   2    7.50    1.30
   5  11  -2   97.49    3.40
  -5 -11   2   98.09    3.30
  -5 -11   2   98.29    3.50
  -5 -11   2   96.39    3.60
  -5 -11   2   99.59    3.20
   4  11  -2    0.00    0.90
  -4 -11   2    0.70    1.00
  -4 -11   2    1.20    1.00
  -4 -11   2    1.60    0.90
  -4 -11   2    1.70    0.90
   3  11  -2   17.30    1.60
  -3 -11   2   17.20    1.50
  -3 -11   2   14.70    1.60
  -3 -11   2   17.10    1.50
  -3 -11   2   18.20    1.60
   2  11  -2   39.90    2.20
  -2 -11   2   39.30    2.10
  -2 -11   2   38.90    2.20
  -2 -11   2   37.00    1.90
  -2 -11   2   35.70    1.90
   1  11  -2    6.80    1.10
   1  11  -2    7.40    1.30
  -1 -11   2    7.30    1.00
  -1 -11   2    7.30    1.20
  -1 -11   2    7.00    1.00
  -1 -11   2    6.20    0.90
  -1 -11   2    6.60    1.30
   0  11  -2   36.90    2.10
   0  11  -2   36.90    2.00
   0 -11   2   40.50    1.60
   0 -11   2   34.20    2.10
   0 -11   2   37.10    1.80
   0 -11   2   35.50    2.00
   0 -11   2   37.20    1.70
  -1  11  -2    4.70    1.10
  -1  11  -2    1.50    0.90
   1 -11   2    2.40    0.80
   1 -11   2    3.20    1.00
   1 -11   2    2.80    0.90
  -2  11  -2   79.09    2.80
  -2  11  -2   77.29    2.80
   2 -11   2   76.49    2.80
   2 -11   2   78.39    2.80
  -3  11  -2   52.49    2.30
  -3  11  -2   50.29    2.30
   3 -11   2   52.99    2.30
   3 -11   2   55.99    2.40
  -4  11  -2   -0.30    0.70
  -4  11  -2   -0.10    0.70
   4 -11   2    1.00    0.80
   4 -11   2    0.10    0.80
  -5  11  -2  173.48    4.40
  -5  11  -2  166.18    4.40
   5 -11   2  173.08    4.50
   5 -11   2  174.18    4.50
  -6  11  -2   62.09    2.40
  -6  11  -2   60.99    2.40
   6 -11   2   59.39    2.30
   6 -11   2   56.69    2.40
  -7  11  -2   29.50    1.70
  -7  11  -2   31.80    1.90
   7 -11   2   30.10    1.80
   7 -11   2   28.60    1.70
  -8  11  -2   41.50    2.10
  -8  11  -2   44.00    2.00
   8 -11   2   42.60    2.00
   8 -11   2   38.50    2.10
  -9  11  -2   97.99    2.90
  -9  11  -2   96.39    3.10
   9 -11   2   95.19    3.10
 -10  11  -2    9.70    1.20
 -10  11  -2    9.30    1.10
  10 -11   2    8.80    1.20
 -11  11  -2    8.00    1.00
 -11  11  -2    7.00    1.20
  11 -11   2    8.70    1.20
 -12  11  -2   16.20    1.20
 -12  11  -2   15.60    1.50
 -13  11  -2   10.10    1.30
 -14  11  -2   -0.30    0.90
  14 -11   2   -0.60    0.80
 -15  11  -2    5.10    1.10
  15 -11   2    4.70    1.00
 -16  11  -2   17.80    1.60
  16 -11   2   18.90    1.50
  -9 -10   2    2.40    1.20
  -9 -10   2    3.80    1.20
  -9 -10   2    0.50    1.40
  -8 -10   2   13.50    1.90
  -8 -10   2   17.00    1.80
  -8 -10   2   15.40    1.70
  -7 -10   2   -0.60    1.00
  -7 -10   2   -0.20    1.10
  -7 -10   2    0.10    0.60
  -7 -10   2   -0.40    0.90
   6  10  -2    2.20    1.00
  -6 -10   2    3.20    1.20
  -6 -10   2    4.30    0.90
  -6 -10   2    1.60    1.00
  -6 -10   2    4.70    1.10
   5  10  -2   14.90    1.50
  -5 -10   2   16.00    1.40
  -5 -10   2   12.70    1.50
  -5 -10   2   14.80    1.60
  -5 -10   2   13.10    1.30
   4  10  -2  100.89    3.30
  -4 -10   2  104.99    3.40
  -4 -10   2   97.89    3.10
  -4 -10   2  104.69    3.20
  -4 -10   2  100.39    3.40
   3  10  -2   35.30    2.00
  -3 -10   2   42.80    2.00
  -3 -10   2   40.50    2.20
  -3 -10   2   36.90    2.00
  -3 -10   2   38.70    1.90
   2  10  -2   15.10    1.40
   2  10  -2   13.80    1.30
  -2 -10   2   13.10    1.30
  -2 -10   2   15.60    1.30
  -2 -10   2   15.90    1.30
  -2 -10   2   14.80    1.30
  -2 -10   2   13.20    1.40
   1  10  -2    7.90    1.10
   1  10  -2    9.00    1.10
  -1 -10   2    8.50    1.10
  -1 -10   2    7.90    0.90
  -1 -10   2   10.60    1.00
  -1 -10   2    9.00    1.00
  -1 -10   2    7.30    1.10
   0  10  -2    3.90    0.90
   0  10  -2    3.40    0.90
   0 -10   2    5.20    0.80
   0 -10   2    4.40    1.00
   0 -10   2    4.00    0.70
   0 -10   2    4.40    1.00
   0 -10   2    4.30    0.80
  -1  10  -2   59.89    2.30
  -1  10  -2   69.09    2.40
   1 -10   2   61.79    2.40
   1 -10   2   61.59    2.40
  -2  10  -2   10.80    1.10
  -2  10  -2   10.70    1.20
   2 -10   2   11.60    1.30
   2 -10   2   11.70    1.20
  -3  10  -2   61.39    2.30
  -3  10  -2   63.59    2.30
   3 -10   2   60.69    2.30
   3 -10   2   62.49    2.40
  -4  10  -2    7.50    1.00
  -4  10  -2    8.20    1.00
   4 -10   2   10.20    1.10
   4 -10   2    9.60    1.20
  -5  10  -2  195.78    4.70
  -5  10  -2  201.08    4.80
   5 -10   2  199.18    4.80
   5 -10   2  196.48    4.80
  -6  10  -2   62.29    2.30
  -6  10  -2   60.29    2.20
   6 -10   2   56.99    2.20
   6 -10   2   56.99    2.20
  -7  10  -2   27.20    1.60
  -7  10  -2   27.70    1.60
   7 -10   2   27.20    1.50
   7 -10   2   27.80    1.60
  -8  10  -2   97.79    3.00
  -8  10  -2   95.19    2.80
   8 -10   2   94.09    2.90
   8 -10   2   94.19    2.80
  -9  10  -2   16.00    1.30
  -9  10  -2   15.80    1.30
   9 -10   2   16.80    1.40
 -10  10  -2    3.20    0.80
 -10  10  -2    4.00    0.90
  10 -10   2    3.30    0.80
 -11  10  -2    1.10    0.80
 -11  10  -2    0.90    0.60
  11 -10   2   -0.90    0.70
 -12  10  -2    2.40    0.90
 -12  10  -2    3.00    0.60
 -13  10  -2   -0.10    0.80
 -14  10  -2   23.40    1.70
 -15  10  -2    5.70    1.00
  15 -10   2    5.20    1.00
 -16  10  -2   13.70    1.30
  16 -10   2   13.00    1.30
 -17  10  -2   17.30    1.40
  17 -10   2   16.90    1.50
 -10  -9   2    9.40    1.60
 -10  -9   2   11.10    2.00
 -10  -9   2   13.40    1.60
  -9  -9   2   14.70    1.80
  -9  -9   2   13.00    1.90
  -9  -9   2   11.60    1.50
  -8  -9   2    1.50    1.10
  -8  -9   2   -0.20    1.10
  -8  -9   2    1.00    0.90
  -7  -9   2   44.90    1.80
  -7  -9   2   45.60    2.60
  -7  -9   2   44.90    2.30
  -7  -9   2   39.40    2.30
   6   9  -2   62.09    2.40
  -6  -9   2   58.69    2.10
  -6  -9   2   59.49    2.60
  -6  -9   2   62.99    2.60
  -6  -9   2   60.99    2.90
   5   9  -2   45.80    2.10
  -5  -9   2   47.80    2.20
  -5  -9   2   44.90    2.00
  -5  -9   2   45.60    2.30
  -5  -9   2   45.40    2.20
   4   9  -2   -0.50    0.70
  -4  -9   2    1.60    0.80
  -4  -9   2    0.50    0.70
  -4  -9   2    1.20    0.90
  -4  -9   2   -0.10    0.80
   3   9  -2    3.60    0.80
   3   9  -2    2.40    0.80
  -3  -9   2    2.80    0.90
  -3  -9   2    4.70    0.90
  -3  -9   2    4.10    0.90
  -3  -9   2    4.70    0.90
   2   9  -2    1.30    0.70
   2   9  -2    0.20    0.70
  -2  -9   2    0.70    0.70
  -2  -9   2    0.60    0.80
  -2  -9   2    0.50    0.60
  -2  -9   2    0.50    0.60
  -2  -9   2    0.20    0.70
   1   9  -2    4.00    0.80
   1   9  -2    2.60    0.70
  -1  -9   2    2.70    0.70
  -1  -9   2    4.00    0.70
  -1  -9   2    2.40    0.80
  -1  -9   2    2.20    0.80
  -1  -9   2    3.80    0.70
   0   9  -2    5.30    0.90
   0   9  -2    3.10    0.80
   0  -9   2    5.10    0.90
   0  -9   2    4.40    0.90
   0  -9   2    4.50    0.80
   0  -9   2    5.50    0.70
  -1   9  -2    5.80    0.90
  -1   9  -2    4.90    0.80
   1  -9   2    3.70    0.80
   1  -9   2    4.60    0.90
   1  -9   2    5.00    0.50
  -2   9  -2  147.59    3.70
  -2   9  -2  146.29    3.70
   2  -9   2  145.39    3.70
   2  -9   2  144.39    3.70
  -3   9  -2    1.90    0.70
  -3   9  -2    1.80    0.70
   3  -9   2    1.00    0.60
   3  -9   2    0.70    0.60
  -4   9  -2  302.57    6.60
  -4   9  -2  319.57    6.70
   4  -9   2  317.87    6.70
   4  -9   2  308.47    6.60
  -5   9  -2   24.00    1.40
  -5   9  -2   23.40    1.50
   5  -9   2   22.70    1.40
   5  -9   2   24.00    1.50
  -6   9  -2   17.70    1.20
  -6   9  -2   14.80    1.20
   6  -9   2   15.90    1.20
   6  -9   2   17.10    1.30
  -7   9  -2   35.00    1.60
  -7   9  -2   34.50    1.70
   7  -9   2   35.00    1.60
   7  -9   2   36.10    1.70
  -8   9  -2   50.79    2.00
  -8   9  -2   46.90    1.80
   8  -9   2   48.90    1.90
   8  -9   2   49.00    1.80
  -9   9  -2   21.60    1.50
  -9   9  -2   23.80    1.10
  -9   9  -2   23.40    1.30
   9  -9   2   23.20    1.50
 -10   9  -2   53.59    1.80
 -10   9  -2   52.19    2.10
 -10   9  -2   54.39    1.80
  10  -9   2   54.49    2.10
 -11   9  -2    0.10    0.60
 -11   9  -2    1.00    0.70
 -11   9  -2    0.50    0.50
  11  -9   2    0.30    0.70
 -12   9  -2    7.70    1.00
 -12   9  -2    7.40    1.00
 -13   9  -2    3.20    0.90
 -13   9  -2    3.00    0.90
 -14   9  -2   10.60    1.10
 -14   9  -2   11.80    1.40
 -15   9  -2    7.90    1.40
 -15   9  -2    8.70    1.10
  15  -9   2    8.80    1.00
 -16   9  -2    0.80    0.80
  16  -9   2    0.40    0.70
 -17   9  -2   -0.70    0.70
  17  -9   2   -1.00    0.70
 -11  -8   2    5.70    1.80
 -11  -8   2    3.00    1.10
 -11  -8   2    1.60    1.30
 -10  -8   2    4.50    1.10
 -10  -8   2    5.50    1.40
 -10  -8   2    5.40    1.60
  -9  -8   2   10.10    1.70
  -9  -8   2   13.30    1.60
  -9  -8   2   10.90    1.30
  -8  -8   2    0.10    0.60
  -8  -8   2    0.10    0.80
  -8  -8   2   -1.20    1.00
  -8  -8   2   -1.30    0.80
   7   8  -2   33.20    1.80
  -7  -8   2   30.60    2.00
  -7  -8   2   33.70    2.40
  -7  -8   2   31.30    1.90
  -7  -8   2   33.00    1.50
   6   8  -2   -0.60    0.70
  -6  -8   2   -0.60    0.80
  -6  -8   2   -1.20    0.70
  -6  -8   2    0.10    0.60
  -6  -8   2    0.40    0.80
   5   8  -2   51.49    2.10
  -5  -8   2   53.59    2.00
  -5  -8   2   54.49    2.40
  -5  -8   2   55.39    2.20
  -5  -8   2   55.29    2.20
   4   8  -2  193.48    4.70
  -4  -8   2  203.88    4.60
  -4  -8   2  202.78    4.80
  -4  -8   2  191.58    4.60
  -4  -8   2  192.18    4.90
   3   8  -2   11.10    1.00
   3   8  -2   11.60    1.10
  -3  -8   2    9.70    1.00
  -3  -8   2   10.60    1.00
  -3  -8   2    9.80    1.10
  -3  -8   2   10.40    1.10
  -3  -8   2   10.70    0.80
   2   8  -2  177.08    4.20
   2   8  -2  164.48    4.00
  -2  -8   2  168.48    4.20
  -2  -8   2  169.88    4.10
  -2  -8   2  172.48    4.10
  -2  -8   2  178.08    3.80
  -2  -8   2  175.68    4.00
   1   8  -2   52.99    1.90
   1   8  -2   51.19    1.90
  -1  -8   2   48.70    1.70
  -1  -8   2   49.00    2.00
  -1  -8   2   49.10    1.90
  -1  -8   2   51.19    1.70
   0   8  -2   67.49    2.20
   0   8  -2   68.99    2.30
   0  -8   2   68.79    2.20
   0  -8   2   71.09    1.90
   0  -8   2   69.79    2.30
  -1   8  -2    3.90    0.70
  -1   8  -2    3.50    0.70
   1  -8   2    2.50    0.70
   1  -8   2    4.00    0.50
   1  -8   2    2.10    0.70
  -2   8  -2   36.70    1.60
  -2   8  -2   38.50    1.60
   2  -8   2   38.00    1.60
   2  -8   2   38.20    1.60
  -3   8  -2  124.59    3.20
  -3   8  -2  125.49    2.80
  -3   8  -2  127.89    3.20
   3  -8   2  122.39    3.20
   3  -8   2  121.69    3.20
  -4   8  -2  351.56    7.10
  -4   8  -2  342.57    7.00
  -4   8  -2  340.67    6.80
   4  -8   2  332.37    7.00
   4  -8   2  351.06    7.00
  -5   8  -2   19.90    1.20
  -5   8  -2   17.60    1.20
  -5   8  -2   19.90    1.20
   5  -8   2   19.00    1.20
   5  -8   2   17.20    1.10
  -6   8  -2   78.29    2.50
  -6   8  -2   77.59    2.40
  -6   8  -2   76.59    2.30
   6  -8   2   77.89    2.30
   6  -8   2   78.99    2.30
  -7   8  -2    0.70    0.30
  -7   8  -2    0.70    0.70
  -7   8  -2    1.10    0.50
  -7   8  -2    0.50    0.60
   7  -8   2    0.30    0.50
   7  -8   2    1.50    0.60
  -8   8  -2   49.50    1.50
  -8   8  -2   47.10    2.20
  -8   8  -2   48.50    1.80
  -8   8  -2   49.99    1.70
   8  -8   2   47.70    1.60
   8  -8   2   49.80    1.80
  -9   8  -2   32.20    1.40
  -9   8  -2   30.30    1.50
  -9   8  -2   32.40    1.30
   9  -8   2   31.30    1.50
 -10   8  -2   -0.50    0.60
 -10   8  -2   -0.30    0.40
 -10   8  -2    1.00    0.60
  10  -8   2   -0.80    0.60
 -11   8  -2    8.20    1.00
 -11   8  -2    8.20    0.60
 -11   8  -2    8.30    0.90
 -12   8  -2    2.70    0.80
 -12   8  -2    4.10    1.00
 -13   8  -2    6.20    1.10
 -13   8  -2    5.30    0.90
 -14   8  -2   14.20    1.50
 -14   8  -2   13.40    1.20
 -15   8  -2    2.70    1.10
 -15   8  -2    3.90    0.80
  15  -8   2    3.00    0.80
 -16   8  -2    1.80    1.10
 -16   8  -2    2.20    0.70
  16  -8   2    0.80    0.70
 -17   8  -2   13.00    1.90
 -17   8  -2   11.00    1.00
  17  -8   2   13.50    1.20
 -12  -7   2    0.10    1.20
 -12  -7   2    1.50    1.00
 -12  -7   2    0.70    1.50
 -11  -7   2   -0.20    1.30
 -11  -7   2    0.70    1.20
 -11  -7   2    0.60    0.90
 -10  -7   2   13.70    1.40
 -10  -7   2   12.00    1.90
 -10  -7   2   17.00    1.80
  -9  -7   2   14.50    1.40
  -9  -7   2   17.20    1.70
  -9  -7   2   13.80    1.90
  -8  -7   2  191.68    3.90
  -8  -7   2  189.58    5.10
  -8  -7   2  192.08    5.50
  -8  -7   2  185.38    4.70
   7   7  -2    6.30    1.00
  -7  -7   2    6.60    0.80
  -7  -7   2    6.00    1.10
  -7  -7   2    6.50    1.00
  -7  -7   2    6.60    1.30
   6   7  -2   23.40    1.50
  -6  -7   2   24.80    1.30
  -6  -7   2   25.70    1.90
  -6  -7   2   23.30    1.60
  -6  -7   2   24.20    1.70
   5   7  -2   15.50    1.20
  -5  -7   2   14.30    1.40
  -5  -7   2   16.80    1.40
  -5  -7   2   16.20    1.30
  -5  -7   2   15.40    1.20
   4   7  -2   49.10    1.70
   4   7  -2   48.10    1.90
  -4  -7   2   45.80    1.90
  -4  -7   2   50.49    1.80
  -4  -7   2   48.10    1.50
  -4  -7   2   50.09    2.10
  -4  -7   2   51.29    1.90
   3   7  -2  137.59    3.40
   3   7  -2  123.39    3.20
  -3  -7   2  135.19    3.30
  -3  -7   2  137.99    3.50
  -3  -7   2  136.19    3.40
  -3  -7   2  131.09    2.90
  -3  -7   2  131.99    3.30
   2   7  -2  210.38    4.70
   2   7  -2  202.58    4.50
  -2  -7   2  208.28    4.60
  -2  -7   2  210.08    4.60
  -2  -7   2  207.28    4.70
  -2  -7   2  204.48    4.30
  -2  -7   2  205.38    4.40
   1   7  -2   56.29    1.90
   1   7  -2   59.19    1.90
  -1  -7   2   57.69    1.70
  -1  -7   2   56.09    1.70
  -1  -7   2   56.79    1.90
  -1  -7   2   57.89    1.90
   0   7  -2    0.00    0.50
   0   7  -2    0.30    0.50
   0  -7   2    0.90    0.60
   0  -7   2   -0.30    0.50
   0  -7   2    0.10    0.40
  -1   7  -2  836.02   16.00
  -1   7  -2  882.71   16.00
  -1   7  -2  879.61   15.30
   1  -7   2  866.11   16.00
   1  -7   2  877.71   16.00
   1  -7   2  874.01   15.40
  -2   7  -2  360.26    7.30
  -2   7  -2  380.16    6.80
  -2   7  -2  361.06    7.30
   2  -7   2  363.76    7.30
   2  -7   2  363.56    7.30
  -3   7  -2  276.97    5.80
  -3   7  -2  289.07    5.60
  -3   7  -2  280.97    5.80
   3  -7   2  281.67    5.90
   3  -7   2  297.17    5.90
  -4   7  -2  190.58    4.10
  -4   7  -2  191.68    4.10
  -4   7  -2  183.18    4.20
   4  -7   2  191.48    4.10
   4  -7   2  181.18    4.20
  -5   7  -2   13.60    1.00
  -5   7  -2   15.20    1.00
  -5   7  -2   12.40    1.00
   5  -7   2   12.50    1.00
   5  -7   2   13.00    0.90
  -6   7  -2  111.79    3.10
  -6   7  -2  113.79    2.40
  -6   7  -2  110.29    2.70
  -6   7  -2  114.99    2.90
   6  -7   2  118.69    2.80
   6  -7   2  115.89    2.90
  -7   7  -2  154.38    3.50
  -7   7  -2  159.48    4.10
  -7   7  -2  161.08    3.30
  -7   7  -2  161.18    3.70
   7  -7   2  159.78    3.60
   7  -7   2  155.58    3.50
  -8   7  -2    3.00    0.60
  -8   7  -2    3.40    0.90
  -8   7  -2    3.40    0.60
  -8   7  -2    2.30    0.50
   8  -7   2    3.10    0.60
  -9   7  -2  107.29    2.80
  -9   7  -2  106.19    2.40
  -9   7  -2  107.49    2.80
  -9   7  -2  109.79    3.60
   9  -7   2  108.39    2.80
 -10   7  -2  231.88    5.20
 -10   7  -2  234.58    5.00
 -10   7  -2  229.68    4.30
  10  -7   2  222.18    4.90
 -11   7  -2  107.89    2.90
 -11   7  -2  116.29    3.30
 -12   7  -2   -0.30    0.80
 -12   7  -2   -0.20    0.60
 -13   7  -2   -0.40    0.80
 -13   7  -2   -1.00    0.50
 -14   7  -2    0.00    1.00
 -14   7  -2   -0.40    0.60
 -15   7  -2    1.60    0.60
 -15   7  -2    3.20    1.20
  15  -7   2    2.00    0.60
 -16   7  -2    1.50    1.20
 -16   7  -2    1.60    0.60
  16  -7   2    0.40    0.60
 -17   7  -2    4.00    1.50
 -17   7  -2    2.60    1.00
  17  -7   2    3.50    0.80
 -13  -6   2    0.20    1.50
 -13  -6   2   -0.60    0.80
 -12  -6   2    1.40    0.90
 -12  -6   2   -0.40    1.10
 -12  -6   2   -3.10    1.20
 -11  -6   2    1.30    1.10
 -11  -6   2   -1.10    0.70
 -11  -6   2   -0.80    1.20
 -10  -6   2    2.40    0.90
 -10  -6   2    0.70    1.10
 -10  -6   2    3.60    1.40
  -9  -6   2   13.10    1.20
  -9  -6   2    8.80    1.50
  -9  -6   2   13.80    1.50
  -8  -6   2  160.48    4.40
  -8  -6   2  153.38    3.90
  -8  -6   2  154.08    4.70
  -8  -6   2  154.48    3.20
   7   6  -2   17.90    1.30
  -7  -6   2   18.80    1.10
  -7  -6   2   19.80    1.40
  -7  -6   2   19.10    1.80
  -7  -6   2   21.20    1.60
   6   6  -2   98.39    2.80
  -6  -6   2   99.69    3.00
  -6  -6   2  101.49    3.30
  -6  -6   2  103.39    2.60
  -6  -6   2  101.59    2.90
   5   6  -2   36.90    1.60
   5   6  -2   34.40    1.40
  -5  -6   2   37.90    1.50
  -5  -6   2   36.80    1.60
  -5  -6   2   38.10    1.90
  -5  -6   2   35.10    1.70
   4   6  -2   95.49    2.50
   4   6  -2   91.99    2.60
  -4  -6   2   94.49    2.10
  -4  -6   2   98.59    2.50
  -4  -6   2   96.39    2.70
  -4  -6   2   93.59    2.80
  -4  -6   2   92.59    2.60
   3   6  -2   69.59    2.00
   3   6  -2   70.39    2.10
  -3  -6   2   69.79    1.80
  -3  -6   2   68.99    2.20
  -3  -6   2   64.59    2.10
  -3  -6   2   68.89    2.00
  -3  -6   2   68.59    2.00
   2   6  -2  432.46    8.20
   2   6  -2  404.66    8.20
  -2  -6   2  422.56    8.10
  -2  -6   2  438.16    8.30
  -2  -6   2  425.86    8.20
  -2  -6   2  425.86    8.20
   1   6  -2  253.47    5.20
   1   6  -2  242.08    5.10
  -1  -6   2  255.57    5.00
  -1  -6   2  250.87    5.00
  -1  -6   2  247.38    5.20
  -1  -6   2  248.68    5.20
   0   6  -2   24.80    0.70
   0   6  -2   23.90    1.20
   0  -6   2   25.90    1.30
   0  -6   2   24.50    1.20
   0  -6   2   24.80    1.00
  -1   6  -2   59.59    1.90
  -1   6  -2   58.29    1.80
  -1   6  -2   62.59    1.40
   1  -6   2   60.69    1.40
   1  -6   2   62.39    1.90
   1  -6   2   54.89    1.80
  -2   6  -2  487.35    9.40
  -2   6  -2  478.25    9.40
  -2   6  -2  499.85    9.10
   2  -6   2  508.95    9.40
   2  -6   2  507.75    9.40
  -3   6  -2   15.80    1.00
  -3   6  -2   16.20    0.90
  -3   6  -2   17.70    1.10
   3  -6   2   18.00    1.00
   3  -6   2   17.80    1.10
  -4   6  -2   31.50    1.30
  -4   6  -2   31.20    1.20
  -4   6  -2   28.60    1.20
   4  -6   2   25.80    1.20
   4  -6   2   28.30    1.20
  -5   6  -2  141.79    3.20
  -5   6  -2  146.29    2.90
  -5   6  -2  143.19    3.50
  -5   6  -2  149.29    3.30
   5  -6   2  143.29    3.30
   5  -6   2  146.19    3.20
  -6   6  -2  368.16    7.10
  -6   6  -2  362.96    6.90
  -6   6  -2  365.16    6.80
  -6   6  -2  354.06    7.40
   6  -6   2  358.26    6.90
   6  -6   2  365.36    7.10
  -7   6  -2  376.16    7.30
  -7   6  -2  373.56    7.00
  -7   6  -2  375.56    7.20
  -7   6  -2  369.16    7.80
   7  -6   2  370.26    7.20
  -8   6  -2    5.20    0.50
  -8   6  -2    4.90    0.70
  -8   6  -2    3.80    0.90
  -8   6  -2    3.80    0.60
   8  -6   2    5.00    0.60
  -9   6  -2    5.20    0.80
  -9   6  -2    5.70    0.40
  -9   6  -2    5.20    0.40
  -9   6  -2    5.90    0.70
  -9   6  -2    6.90    1.20
  -9   6  -2    5.90    0.80
   9  -6   2    5.30    0.70
 -10   6  -2    5.70    0.70
 -10   6  -2    5.80    1.00
  10  -6   2    5.50    0.70
 -11   6  -2   13.30    1.00
 -11   6  -2   15.10    1.40
 -12   6  -2   15.70    1.10
 -12   6  -2   14.60    1.40
 -13   6  -2   19.90    1.10
 -13   6  -2   17.30    1.70
 -14   6  -2    3.30    0.60
 -14   6  -2    5.20    1.30
  14  -6   2    2.10    0.60
 -15   6  -2    6.20    1.50
 -15   6  -2    7.30    0.70
  15  -6   2    6.90    0.80
 -16   6  -2    0.90    0.50
 -16   6  -2   -0.50    1.20
  16  -6   2    0.10    0.60
 -17   6  -2   24.90    2.50
  17  -6   2   24.40    1.30
 -13  -5   2   -1.20    1.30
 -13  -5   2    0.60    0.80
 -12  -5   2   -0.20    1.20
 -12  -5   2   -1.00    0.70
 -12  -5   2    0.20    1.10
 -11  -5   2    1.10    1.10
 -11  -5   2    1.20    1.20
 -11  -5   2   -0.40    0.70
 -10  -5   2    0.90    0.70
 -10  -5   2    0.20    1.00
 -10  -5   2    2.00    1.20
  -9  -5   2   20.00    1.70
  -9  -5   2   19.70    2.00
  -9  -5   2   16.60    1.40
   8   5  -2   28.00    1.40
  -8  -5   2   30.70    2.10
  -8  -5   2   27.10    0.90
  -8  -5   2   29.90    1.90
  -8  -5   2   29.20    1.50
   7   5  -2   58.19    1.90
  -7  -5   2   60.69    2.60
  -7  -5   2   57.89    2.00
  -7  -5   2   57.09    1.60
  -7  -5   2   57.29    2.30
   6   5  -2   66.99    2.10
  -6  -5   2   63.69    2.30
  -6  -5   2   66.99    2.50
  -6  -5   2   67.69    1.80
  -6  -5   2   63.79    2.10
   5   5  -2    0.60    0.40
   5   5  -2    0.10    0.50
  -5  -5   2   -0.40    0.50
  -5  -5   2    0.80    0.40
  -5  -5   2   -0.20    0.60
  -5  -5   2    0.80    0.50
   4   5  -2   -0.10    0.40
   4   5  -2    0.10    0.50
  -4  -5   2    0.90    0.60
  -4  -5   2    0.40    0.30
  -4  -5   2    0.20    0.50
  -4  -5   2    0.40    0.50
  -4  -5   2    0.50    0.40
   3   5  -2   33.10    1.30
   3   5  -2   29.80    1.20
  -3  -5   2   29.40    1.40
  -3  -5   2   30.00    1.00
  -3  -5   2   30.50    1.30
  -3  -5   2   31.20    1.20
  -3  -5   2   29.80    1.20
   2   5  -2   64.49    1.90
   2   5  -2   65.99    1.90
  -2  -5   2   66.29    2.00
  -2  -5   2   71.19    1.90
  -2  -5   2   69.09    2.00
  -2  -5   2   66.99    1.80
   1   5  -2  322.27    6.30
   1   5  -2  318.67    6.20
  -1  -5   2  310.67    6.20
  -1  -5   2  312.67    6.20
  -1  -5   2  322.37    6.00
  -1  -5   2  319.77    6.10
   0   5  -2 1366.66   23.60
   0   5  -2 1299.57   23.60
   0  -5   2 1351.36   23.30
   0  -5   2 1306.27   23.60
   0  -5   2 1302.07   23.60
  -1   5  -2   22.80    0.80
  -1   5  -2   21.60    1.00
   1  -5   2   23.70    0.70
   1  -5   2   21.10    1.00
   1  -5   2   22.70    1.10
  -2   5  -2   63.79    1.70
  -2   5  -2   62.09    1.70
  -2   5  -2   56.99    1.60
   2  -5   2   61.79    1.70
   2  -5   2   61.59    1.70
  -3   5  -2   74.99    2.00
  -3   5  -2   78.59    2.00
  -3   5  -2   77.79    2.00
   3  -5   2   82.19    2.00
   3  -5   2   80.59    2.00
  -4   5  -2   15.30    0.90
  -4   5  -2   15.10    0.90
  -4   5  -2   16.00    0.60
  -4   5  -2   17.90    1.10
   4  -5   2   15.50    0.90
   4  -5   2   18.00    0.90
  -5   5  -2    7.60    0.60
  -5   5  -2    7.60    0.70
  -5   5  -2    6.70    0.80
  -5   5  -2    8.30    0.60
   5  -5   2    8.70    0.70
   5  -5   2    8.70    0.60
  -6   5  -2   98.89    2.20
  -6   5  -2   99.49    2.40
  -6   5  -2   97.19    2.80
  -6   5  -2  101.39    2.30
   6  -5   2   90.39    2.30
  -7   5  -2    3.40    0.50
  -7   5  -2    2.40    0.80
  -7   5  -2    3.10    0.60
  -7   5  -2    2.40    0.30
  -7   5  -2    2.10    0.40
   7  -5   2    2.80    0.50
  -8   5  -2   17.30    1.20
  -8   5  -2   17.40    0.90
  -8   5  -2   18.80    1.50
  -8   5  -2   17.00    0.90
   8  -5   2   15.20    0.80
  -9   5  -2    2.90    0.80
  -9   5  -2    3.70    0.50
  -9   5  -2    3.40    1.00
  -9   5  -2    4.00    0.50
   9  -5   2    3.20    0.50
 -10   5  -2   62.29    1.70
 -10   5  -2   60.59    2.40
 -10   5  -2   60.99    1.80
 -11   5  -2   53.69    1.60
 -11   5  -2   50.29    2.30
 -12   5  -2   21.40    1.10
 -12   5  -2   19.60    1.70
 -13   5  -2   19.60    1.80
 -13   5  -2   20.20    1.00
 -14   5  -2   18.40    1.90
 -14   5  -2   19.10    1.00
  14  -5   2   22.80    1.00
 -15   5  -2    5.10    0.50
 -15   5  -2    4.30    1.50
  15  -5   2    5.60    0.70
 -16   5  -2    4.20    1.50
  16  -5   2    6.00    0.70
 -14  -4   2    0.20    1.40
 -14  -4   2   -0.30    0.70
 -13  -4   2    3.80    1.60
 -13  -4   2    4.00    0.90
 -12  -4   2   17.70    1.40
 -12  -4   2   17.40    2.20
 -11  -4   2    6.10    0.90
 -11  -4   2    4.30    1.30
 -11  -4   2    3.60    1.40
 -10  -4   2    2.70    1.20
 -10  -4   2    3.30    0.80
 -10  -4   2    3.10    1.10
  -9  -4   2   52.09    1.90
  -9  -4   2   49.10    2.60
  -9  -4   2   50.69    2.40
   8   4  -2   15.20    1.10
  -8  -4   2   17.90    1.50
  -8  -4   2   13.60    1.40
  -8  -4   2   15.40    1.20
  -8  -4   2   15.60    0.60
   7   4  -2   36.70    1.40
  -7  -4   2   36.60    1.80
  -7  -4   2   35.60    1.50
  -7  -4   2   38.60    2.00
  -7  -4   2   34.80    1.10
   6   4  -2  117.69    2.80
  -6  -4   2  115.89    3.30
  -6  -4   2  111.19    2.50
  -6  -4   2  112.79    2.80
  -6  -4   2  113.19    3.10
   5   4  -2  478.25    9.20
  -5  -4   2  485.85    9.10
  -5  -4   2  492.35    9.30
  -5  -4   2  501.95    9.50
  -5  -4   2  490.95    9.70
   4   4  -2  102.09    2.40
   4   4  -2  105.79    2.50
  -4  -4   2  104.89    2.60
  -4  -4   2  104.99    2.40
  -4  -4   2  107.99    2.60
  -4  -4   2  104.39    2.80
   3   4  -2  135.09    2.90
   3   4  -2  130.79    3.00
  -3  -4   2  132.19    3.10
  -3  -4   2  136.69    3.00
  -3  -4   2  130.69    2.90
  -3  -4   2  133.29    3.00
   2   4  -2   41.80    1.40
   2   4  -2   43.80    1.30
  -2  -4   2   43.90    1.30
  -2  -4   2   45.40    1.40
  -2  -4   2   44.40    1.40
  -2  -4   2   41.60    1.40
   1   4  -2  683.53   12.50
   1   4  -2  703.03   12.50
  -1  -4   2  683.33   12.40
  -1  -4   2  674.33   12.50
  -1  -4   2  698.43   12.30
  -1  -4   2  681.33   12.50
   0   4  -2  736.03   12.90
   0   4  -2  696.73   12.90
   0  -4   2  720.83   12.70
   0  -4   2  700.73   12.90
  -1   4  -2   -0.30    0.30
  -1   4  -2   -0.40    0.30
  -1   4  -2    0.20    0.30
   1  -4   2   -0.20    0.40
   1  -4   2    0.20    0.20
   1  -4   2   -0.10    0.40
  -2   4  -2 1137.49   19.70
  -2   4  -2 1057.39   19.70
  -2   4  -2 1096.49   19.80
   2  -4   2 1139.29   19.80
   2  -4   2 1119.89   19.70
   2  -4   2 1126.69   19.30
  -3   4  -2  533.95    9.90
  -3   4  -2  545.95   10.10
  -3   4  -2  537.95    9.90
   3  -4   2  545.55    9.90
   3  -4   2  552.94    9.90
  -4   4  -2    1.80    0.40
  -4   4  -2    1.60    0.40
  -4   4  -2    2.50    0.40
  -4   4  -2    1.60    0.60
   4  -4   2    2.30    0.40
   4  -4   2    2.70    0.40
  -5   4  -2  494.15    8.90
  -5   4  -2  486.75    9.00
  -5   4  -2  499.75    9.60
  -5   4  -2  495.65    9.10
   5  -4   2  484.95    9.00
  -6   4  -2  215.88    4.00
  -6   4  -2  210.48    4.50
  -6   4  -2  213.78    4.20
  -6   4  -2  214.38    4.00
  -6   4  -2  212.78    4.20
  -6   4  -2  216.98    4.90
   6  -4   2  214.68    4.20
  -7   4  -2   77.09    2.60
  -7   4  -2   77.49    1.80
  -7   4  -2   75.69    1.80
  -7   4  -2   75.59    2.20
   7  -4   2   78.39    1.80
  -8   4  -2    4.80    0.80
  -8   4  -2    5.00    1.00
  -8   4  -2    5.10    0.50
  -8   4  -2    5.60    0.50
   8  -4   2    6.80    0.50
  -9   4  -2  109.19    2.40
  -9   4  -2  112.29    2.40
  -9   4  -2  109.39    3.50
  -9   4  -2  112.09    3.20
   9  -4   2  106.79    2.40
 -10   4  -2   11.00    1.30
 -10   4  -2   11.70    0.80
 -10   4  -2   11.70    0.70
 -11   4  -2  127.39    2.80
 -11   4  -2  131.59    3.90
 -12   4  -2    0.70    1.00
 -12   4  -2    1.10    0.40
 -13   4  -2    8.70    0.70
 -13   4  -2    5.80    1.40
 -14   4  -2    3.90    1.30
 -14   4  -2    6.00    0.50
  14  -4   2    6.10    0.60
 -15   4  -2    0.40    1.30
  15  -4   2    2.20    0.50
 -16   4  -2   -0.70    1.30
 -15  -3   2    0.40    1.60
 -15  -3   2    0.80    0.70
 -14  -3   2    0.10    1.30
 -14  -3   2    2.50    0.80
 -13  -3   2    4.30    1.50
 -13  -3   2    2.10    0.70
 -12  -3   2   40.70    1.70
 -12  -3   2   38.90    2.80
 -11  -3   2    0.20    0.60
 -11  -3   2    1.10    1.10
 -11  -3   2    0.90    1.10
 -10  -3   2   12.50    1.70
 -10  -3   2   14.50    1.60
 -10  -3   2   12.20    1.00
  -9  -3   2   46.00    2.40
  -9  -3   2   49.00    1.70
  -9  -3   2   55.69    2.40
   8   3  -2   49.00    1.60
  -8  -3   2   46.00    2.30
  -8  -3   2   51.09    1.70
  -8  -3   2   53.19    2.20
   7   3  -2   35.80    1.30
  -7  -3   2   35.00    1.90
  -7  -3   2   35.20    1.70
  -7  -3   2   36.00    1.40
  -7  -3   2   36.80    1.40
  -7  -3   2   37.80    1.00
  -7  -3   2   37.30    1.00
   6   3  -2   19.00    1.00
  -6  -3   2   21.30    1.40
  -6  -3   2   21.50    0.80
  -6  -3   2   20.50    1.30
  -6  -3   2   21.60    1.10
   5   3  -2  161.18    3.30
  -5  -3   2  154.48    3.40
  -5  -3   2  150.38    3.80
  -5  -3   2  156.28    3.60
  -5  -3   2  152.28    3.20
   4   3  -2   23.30    0.90
   4   3  -2   24.50    1.00
  -4  -3   2   23.70    1.10
  -4  -3   2   23.20    1.00
  -4  -3   2   22.90    0.90
  -4  -3   2   25.40    1.30
   3   3  -2  146.09    3.10
   3   3  -2  147.89    3.10
  -3  -3   2  152.28    3.10
  -3  -3   2  146.19    3.10
  -3  -3   2  150.88    3.10
  -3  -3   2  147.79    3.30
   2   3  -2  261.67    5.00
   2   3  -2  253.57    5.00
  -2  -3   2  261.97    5.00
  -2  -3   2  267.87    5.10
  -2  -3   2  260.67    4.90
  -2  -3   2  262.97    5.10
   1   3  -2  150.38    3.00
   1   3  -2  142.49    3.00
  -1  -3   2  140.49    3.00
  -1  -3   2  143.59    2.90
  -1  -3   2  146.39    2.80
  -1  -3   2  141.99    3.00
   0   3  -2  364.46    6.90
   0   3  -2  383.06    6.90
   0  -3   2  382.36    6.90
   0  -3   2  366.26    6.90
  -1   3  -2 8282.47  143.59
  -1   3  -2 8007.20  143.69
  -1   3  -2 8227.18  143.39
   1  -3   2 8161.98  143.49
   1  -3   2 8154.78  143.59
  -2   3  -2    2.20    0.40
  -2   3  -2    2.70    0.50
  -2   3  -2    1.70    0.40
   2  -3   2    2.80    0.40
   2  -3   2    1.80    0.40
  -3   3  -2    2.50    0.40
  -3   3  -2    3.70    0.60
  -3   3  -2    2.30    0.30
  -3   3  -2    2.30    0.30
   3  -3   2    2.80    0.30
   3  -3   2    2.00    0.30
  -4   3  -2   -0.20    0.30
  -4   3  -2    0.00    0.30
  -4   3  -2   -0.50    0.40
  -4   3  -2    0.00    0.20
  -4   3  -2   -0.30    0.30
   4  -3   2    0.10    0.30
  -5   3  -2 1100.79   19.20
  -5   3  -2 1095.59   19.60
  -5   3  -2 1073.09   19.00
  -5   3  -2 1102.99   19.20
  -5   3  -2 1100.29   19.00
  -5   3  -2 1083.29   19.90
   5  -3   2 1090.69   19.20
  -6   3  -2   16.80    0.70
  -6   3  -2   17.70    0.70
  -6   3  -2   19.10    1.40
  -6   3  -2   19.20    1.10
   6  -3   2   18.00    0.70
  -7   3  -2   19.10    0.70
  -7   3  -2   19.80    0.70
  -7   3  -2   18.20    1.40
  -7   3  -2   19.40    1.20
   7  -3   2   18.80    0.70
  -8   3  -2    0.10    0.30
  -8   3  -2   -0.50    0.60
  -8   3  -2   -0.20    0.70
  -8   3  -2    0.20    0.30
   8  -3   2   -0.10    0.20
  -9   3  -2   53.29    2.20
  -9   3  -2   53.69    1.30
  -9   3  -2   56.29    1.30
  -9   3  -2   50.79    2.40
 -10   3  -2   10.20    1.30
 -10   3  -2    9.30    0.60
 -10   3  -2   10.10    0.60
 -11   3  -2   28.50    2.10
 -11   3  -2   24.80    0.90
 -11   3  -2   26.60    0.90
 -12   3  -2   30.40    2.30
 -12   3  -2   30.50    0.90
 -13   3  -2    0.60    1.10
  13  -3   2    0.60    0.30
 -14   3  -2    6.60    1.50
  14  -3   2    5.90    0.50
 -15   3  -2    7.20    1.60
  15  -3   2    8.20    0.70
 -16   3  -2   -0.70    1.30
 -15  -2   2    1.40    0.70
 -15  -2   2   -1.50    1.30
 -14  -2   2   13.30    1.10
 -14  -2   2   11.20    2.00
 -13  -2   2    1.10    1.30
 -13  -2   2    2.50    0.70
 -12  -2   2    0.50    0.60
 -12  -2   2   -1.50    1.00
 -11  -2   2   95.79    3.70
 -11  -2   2   92.09    2.50
 -10  -2   2   42.20    1.60
 -10  -2   2   46.70    2.50
 -10  -2   2   46.90    2.40
   9   2  -2   49.40    1.80
  -9  -2   2   49.10    1.60
  -9  -2   2   49.20    2.20
  -9  -2   2   44.60    2.30
   8   2  -2   78.69    2.00
  -8  -2   2   77.39    2.60
  -8  -2   2   79.29    2.10
  -8  -2   2   75.19    2.00
  -8  -2   2   77.19    2.80
   7   2  -2    6.60    0.60
  -7  -2   2    5.20    0.40
  -7  -2   2    5.40    0.80
  -7  -2   2    4.10    0.90
  -7  -2   2    4.10    0.60
  -7  -2   2    5.20    0.60
  -7  -2   2    5.60    0.40
   6   2  -2    0.20    0.40
  -6  -2   2    0.00    0.60
  -6  -2   2    0.00    0.30
  -6  -2   2   -0.10    0.40
  -6  -2   2    0.20    0.60
  -6  -2   2    0.10    0.30
   5   2  -2   43.80    1.30
  -5  -2   2   42.70    1.20
  -5  -2   2   43.20    1.70
  -5  -2   2   44.10    1.60
  -5  -2   2   44.50    1.30
   4   2  -2  173.48    3.40
   4   2  -2  173.78    3.50
  -4  -2   2  169.58    3.80
  -4  -2   2  166.48    3.60
  -4  -2   2  169.38    3.40
  -4  -2   2  171.78    3.40
   3   2  -2    2.40    0.40
   3   2  -2    2.70    0.40
  -3  -2   2    2.60    0.50
  -3  -2   2    2.40    0.40
  -3  -2   2    2.70    0.40
  -3  -2   2    2.00    0.40
   2   2  -2 2549.65   44.40
   2   2  -2 2408.56   43.90
  -2  -2   2 2465.25   44.70
  -2  -2   2 2555.64   43.90
  -2  -2   2 2456.95   44.50
  -2  -2   2 2432.76   44.40
   1   2  -2   13.70    0.70
   1   2  -2   14.70    0.70
  -1  -2   2   13.30    0.60
  -1  -2   2   14.00    0.70
  -1  -2   2   14.20    0.50
   0   2  -2  231.28    4.30
   0   2  -2  230.08    4.30
   0  -2   2  230.08    4.30
   0  -2   2  222.78    4.30
  -1   2  -2  997.40   18.30
  -1   2  -2 1015.60   18.00
   1  -2   2 1011.60   18.00
   1  -2   2 1070.09   18.10
  -2   2  -2  247.38    4.40
  -2   2  -2  245.88    4.50
  -2   2  -2  246.48    4.60
  -2   2  -2  215.18    4.70
  -2   2  -2  242.98    4.50
   2  -2   2  244.48    4.40
   2  -2   2  245.68    4.40
  -3   2  -2 2067.49   35.50
  -3   2  -2 2023.60   35.70
  -3   2  -2 2050.79   35.40
  -3   2  -2 2018.60   35.60
  -3   2  -2 2026.30   35.20
  -3   2  -2 2019.60   36.20
  -3   2  -2 1958.10   35.40
   3  -2   2 2020.90   35.50
  -4   2  -2  980.40   17.60
  -4   2  -2  972.30   17.40
  -4   2  -2  980.40   17.00
  -4   2  -2  951.00   17.40
  -4   2  -2  962.50   17.00
   4  -2   2  978.50   17.00
  -5   2  -2   56.29    1.20
  -5   2  -2   54.19    1.90
  -5   2  -2   52.19    1.20
  -5   2  -2   53.79    1.70
  -5   2  -2   53.19    1.80
  -6   2  -2   42.30    1.60
  -6   2  -2   40.70    0.90
  -6   2  -2   39.30    1.70
  -6   2  -2   41.60    0.90
  -6   2  -2   40.10    1.70
  -7   2  -2  224.08    5.20
  -7   2  -2  220.18    4.10
  -7   2  -2  218.78    5.00
  -7   2  -2  228.48    5.00
  -7   2  -2  223.88    4.10
  -8   2  -2   96.59    1.90
  -8   2  -2   98.99    3.00
  -8   2  -2   98.99    3.00
  -8   2  -2   95.79    1.90
  -8   2  -2   98.19    3.20
  -9   2  -2    3.10    0.30
  -9   2  -2    1.90    1.00
  -9   2  -2    3.10    0.90
  -9   2  -2    2.20    1.00
  -9   2  -2    3.60    0.30
 -10   2  -2   36.10    2.10
 -10   2  -2   34.90    0.90
 -10   2  -2   35.50    0.90
 -11   2  -2    1.80    1.00
 -12   2  -2    0.10    1.00
 -13   2  -2   21.50    2.00
  13  -2   2   24.70    0.80
 -14   2  -2    4.30    1.50
  14  -2   2    3.90    0.50
 -15   2  -2    1.60    1.40
 -16   2  -2   -0.70    1.40
 -16  -1   2    3.60    1.80
 -15  -1   2    1.40    0.60
 -15  -1   2    2.20    1.50
 -14  -1   2   36.60    1.50
 -14  -1   2   36.60    2.90
 -13  -1   2   25.00    1.30
 -13  -1   2   22.10    2.20
 -12  -1   2   -0.40    1.00
 -12  -1   2    0.60    0.60
 -11  -1   2    3.40    1.20
 -11  -1   2    1.80    0.60
 -10  -1   2   20.20    1.80
 -10  -1   2   20.10    1.10
   9   1  -2    1.60    0.40
   9   1  -2    1.40    0.50
  -9  -1   2    1.80    0.90
  -9  -1   2    1.60    0.40
  -9  -1   2    0.40    0.80
  -9  -1   2    2.10    0.50
   8   1  -2   -0.10    0.30
   8   1  -2   -0.20    0.30
  -8  -1   2   -0.10    0.40
  -8  -1   2   -0.20    0.70
  -8  -1   2    0.40    0.40
  -8  -1   2   -0.60    0.70
   7   1  -2  291.17    5.40
   7   1  -2  286.67    5.50
  -7  -1   2  284.47    6.30
  -7  -1   2  288.37    5.60
  -7  -1   2  290.47    5.60
  -7  -1   2  291.27    6.10
   6   1  -2    5.20    0.50
   6   1  -2    5.50    0.40
  -6  -1   2    5.20    0.40
  -6  -1   2    5.90    0.50
  -6  -1   2    5.00    0.50
  -6  -1   2    3.90    0.70
  -6  -1   2    5.90    0.40
  -6  -1   2    4.70    0.70
   5   1  -2  152.18    2.90
   5   1  -2  150.28    3.10
  -5  -1   2  155.88    3.10
  -5  -1   2  152.68    2.90
  -5  -1   2  149.69    3.40
  -5  -1   2  149.39    3.10
  -5  -1   2  152.08    3.60
   4   1  -2    2.40    0.40
   4   1  -2    2.50    0.30
  -4  -1   2    1.90    0.50
  -4  -1   2    2.50    0.40
  -4  -1   2    3.20    0.50
  -4  -1   2    2.30    0.30
   3   1  -2    1.70    0.30
   3   1  -2    1.50    0.30
  -3  -1   2    1.90    0.40
  -3  -1   2    1.80    0.30
  -3  -1   2    1.40    0.30
  -3  -1   2    1.30    0.40
   2   1  -2  344.27    6.10
   2   1  -2  330.77    6.10
  -2  -1   2  333.57    6.10
  -2  -1   2  333.27    6.10
  -2  -1   2  335.77    6.10
   1   1  -2  193.28    3.70
   1   1  -2  200.88    3.70
   1   1  -2  192.78    3.50
  -1  -1   2  196.98    3.70
  -1  -1   2  197.68    3.70
   0   1  -2    1.00    0.20
   0   1  -2    1.10    0.10
   0   1  -2    0.70    0.20
   0  -1   2    0.80    0.20
   0  -1   2    0.80    0.10
   0  -1   2    1.20    0.20
  -1   1  -2  180.88    3.30
  -1   1  -2  187.38    3.40
  -1   1  -2  181.28    3.40
  -1   1  -2  181.08    3.40
   1  -1   2  183.78    3.30
   1  -1   2  185.98    3.30
  -2   1  -2 1476.85   26.80
  -2   1  -2 1490.75   26.30
  -2   1  -2 1556.34   27.50
  -2   1  -2 1479.65   26.40
  -2   1  -2 1504.85   26.90
   2  -1   2 1506.15   26.20
  -3   1  -2  578.44   10.80
  -3   1  -2  596.14   10.80
  -3   1  -2  597.04   10.90
  -3   1  -2  586.34   10.30
  -3   1  -2  593.64   10.30
  -4   1  -2  146.19    3.40
  -4   1  -2  147.49    3.30
  -4   1  -2  147.79    3.30
  -5   1  -2  127.19    3.20
  -5   1  -2  128.39    3.10
  -5   1  -2  125.59    3.10
  -6   1  -2   39.80    1.80
  -6   1  -2   43.50    1.70
  -6   1  -2   43.20    1.70
  -7   1  -2   30.80    1.60
  -7   1  -2   30.90    1.70
  -7   1  -2   29.90    1.60
  -8   1  -2    0.30    0.80
  -8   1  -2    0.10    0.70
  -8   1  -2    0.10    0.70
  -9   1  -2   96.49    3.20
  -9   1  -2  101.59    3.30
 -10   1  -2   90.59    3.30
 -10   1  -2   92.69    3.30
 -11   1  -2    1.30    1.10
 -11   1  -2    0.70    1.10
 -12   1  -2   10.90    1.70
 -13   1  -2   13.70    1.90
  13  -1   2   13.60    0.70
 -14   1  -2    1.80    1.30
 -15   1  -2    2.80    1.60
 -16   0   2    4.00    0.70
 -16   0   2    2.10    1.70
 -15   0   2    3.50    1.60
 -15   0   2    6.10    0.80
 -14   0   2    7.70    0.80
 -14   0   2    9.80    1.80
 -13   0   2    2.50    1.30
 -13   0   2    3.10    0.60
  12   0  -2    1.60    0.50
 -12   0   2    1.90    0.60
 -12   0   2    0.10    1.10
  11   0  -2   43.90    1.40
 -11   0   2   44.00    2.40
 -11   0   2   45.20    1.50
  10   0  -2   17.90    0.90
 -10   0   2   18.50    1.60
 -10   0   2   21.90    1.50
 -10   0   2   18.80    1.00
   9   0  -2    2.90    0.50
   9   0  -2    2.30    0.40
  -9   0   2    3.60    1.00
  -9   0   2    2.60    0.50
  -9   0   2    2.50    0.50
   8   0  -2  231.28    4.40
   8   0  -2  233.78    4.60
  -8   0   2  238.28    4.60
  -8   0   2  234.18    4.60
  -8   0   2  228.38    5.40
   7   0  -2  286.77    5.30
   7   0  -2  288.07    5.50
  -7   0   2  295.07    5.50
  -7   0   2  288.07    6.20
  -7   0   2  287.67    5.50
   6   0  -2    4.10    0.40
   6   0  -2    3.60    0.40
  -6   0   2    4.20    0.50
  -6   0   2    3.50    0.40
  -6   0   2    4.00    0.30
  -6   0   2    3.10    0.30
  -6   0   2    2.80    0.70
   5   0  -2    9.10    0.50
   5   0  -2   10.30    0.60
  -5   0   2   10.40    0.60
  -5   0   2   11.40    0.60
  -5   0   2   10.60    0.90
  -5   0   2   10.10    0.50
   4   0  -2 3252.07   57.49
   4   0  -2 3278.37   57.69
  -4   0   2 3374.66   58.29
  -4   0   2 3214.18   57.89
  -4   0   2 3303.27   57.59
  -4   0   2 3211.48   58.99
   3   0  -2  118.39    2.40
   3   0  -2  118.49    2.40
   3   0  -2  114.99    2.30
  -3   0   2  122.59    2.40
  -3   0   2  119.19    2.40
   2   0  -2    2.20    0.30
   2   0  -2    3.40    0.30
   2   0  -2    2.00    0.30
  -2   0   2    2.30    0.30
  -2   0   2    1.80    0.30
   1   0  -2  513.55    9.00
   1   0  -2  523.75    9.10
  -1   0   2  503.15    9.10
  -1   0   2  511.35    9.10
   0   0  -2   45.40    1.00
   0   0  -2   44.20    1.00
   0   0   2   45.00    1.00
   0   0   2   44.20    1.00
  -1   0  -2  922.51   16.40
  -1   0  -2  946.81   16.60
  -1   0  -2  934.11   16.50
  -1   0  -2  957.90   16.60
   1   0   2  961.60   16.60
  -2   0  -2    3.80    0.30
  -2   0  -2    4.60    0.50
  -2   0  -2    4.50    0.50
  -2   0  -2    3.90    0.30
  -2   0  -2    4.70    0.50
  -3   0  -2   89.59    2.20
  -3   0  -2   90.79    2.20
  -3   0  -2   91.99    2.20
  -4   0  -2   80.29    2.20
  -4   0  -2   80.59    2.20
  -4   0  -2   79.29    2.20
  -5   0  -2  121.69    3.10
  -5   0  -2  124.99    3.20
  -5   0  -2  124.39    3.20
  -6   0  -2  171.38    4.20
  -6   0  -2  181.98    4.20
  -6   0  -2  174.18    3.20
  -6   0  -2  179.28    4.20
  -6   0  -2  171.88    3.20
  -7   0  -2   67.09    1.30
  -7   0  -2   67.89    2.40
  -7   0  -2   63.69    2.30
  -7   0  -2   66.49    1.30
  -7   0  -2   63.59    2.40
  -8   0  -2   10.40    0.50
  -8   0  -2   12.10    1.30
  -8   0  -2   11.80    1.30
  -8   0  -2    8.30    1.10
  -8   0  -2   10.20    0.50
  -9   0  -2    1.50    0.30
  -9   0  -2   -0.10    0.90
  -9   0  -2    0.80    0.90
  -9   0  -2    1.40    0.30
 -10   0  -2    0.50    0.30
 -10   0  -2    0.00    1.00
 -10   0  -2    0.80    0.30
 -10   0  -2   -1.00    0.90
 -11   0  -2    7.30    1.50
 -11   0  -2    5.20    1.30
 -12   0  -2   28.00    2.40
 -12   0  -2   24.40    2.20
 -13   0  -2    0.80    1.30
 -14   0  -2    2.50    1.40
 -15   0  -2    0.10    1.50
 -16   1   2    4.90    1.60
 -16   1   2    4.90    0.70
 -15   1   2    3.20    1.40
 -15   1   2    2.80    0.60
  14  -1  -2   82.19    2.30
 -14   1   2   80.09    3.70
 -14   1   2   86.99    2.30
  13  -1  -2    0.10    0.50
 -13   1   2    0.30    0.50
 -13   1   2    2.40    1.20
  12  -1  -2   23.50    1.10
 -12   1   2   25.40    2.10
 -12   1   2   23.20    1.20
  11  -1  -2    1.60    0.50
 -11   1   2    0.60    0.90
 -11   1   2    1.90    0.50
  10  -1  -2    1.50    0.40
  10  -1  -2    0.70    0.50
 -10   1   2    1.30    0.40
 -10   1   2    1.60    0.50
 -10   1   2   -0.60    0.80
   9  -1  -2   36.30    1.10
   9  -1  -2   34.70    1.20
  -9   1   2   37.60    1.90
  -9   1   2   36.40    1.20
  -9   1   2   34.80    1.20
   8  -1  -2  186.48    3.70
   8  -1  -2  184.48    3.60
  -8   1   2  187.58    3.80
  -8   1   2  185.48    3.80
  -8   1   2  184.28    4.50
   7  -1  -2 2016.90   35.70
   7  -1  -2 2063.59   35.90
  -7   1   2 2044.90   35.90
  -7   1   2 2056.79   36.50
  -7   1   2 2032.20   35.60
  -7   1   2 2052.99   35.60
  -7   1   2 2083.69   35.90
   6  -1  -2  410.56    7.50
   6  -1  -2  408.86    7.40
  -6   1   2  418.86    8.10
  -6   1   2  410.86    7.40
  -6   1   2  411.06    7.50
  -6   1   2  407.96    7.60
   5  -1  -2  257.37    4.70
   5  -1  -2  261.07    4.90
  -5   1   2  253.97    5.20
  -5   1   2  260.77    4.90
  -5   1   2  257.47    4.90
  -5   1   2  260.27    4.80
   4  -1  -2  170.58    3.20
   4  -1  -2  169.98    3.30
   4  -1  -2  172.58    3.30
  -4   1   2  174.08    3.60
  -4   1   2  171.78    3.30
  -4   1   2  176.08    3.30
   3  -1  -2   48.70    1.20
   3  -1  -2   50.29    1.10
   3  -1  -2   52.29    1.20
  -3   1   2   49.70    1.20
  -3   1   2   49.99    1.20
   2  -1  -2  265.17    4.90
   2  -1  -2  263.67    4.80
   2  -1  -2  262.97    4.90
  -2   1   2  259.27    4.90
  -2   1   2  273.47    4.90
   1  -1  -2   11.70    0.50
   1  -1  -2   11.30    0.50
   1  -1  -2   12.70    0.50
   1  -1  -2   11.60    0.50
  -1   1   2   12.60    0.50
  -1   1   2   12.70    0.50
   0  -1  -2  555.04    9.60
   0  -1  -2  545.35    9.50
   0  -1  -2  528.75    9.60
   0   1   2  550.74    9.60
   0   1   2  535.35    9.60
   0   1   2  541.15    9.60
  -1  -1  -2 8109.79  163.18
  -1  -1  -2 8381.76  147.79
  -1  -1  -2 8543.25  145.89
  -1  -1  -2 8468.15  147.59
  -1  -1  -2 8600.44  147.19
  -1  -1  -2 8500.35  145.99
   1   1   2 8396.16  146.09
   1   1   2 7992.20  150.58
  -2  -1  -2  469.75    8.40
  -2  -1  -2  458.45    8.10
  -2  -1  -2  450.85    8.50
  -2  -1  -2  454.25    8.00
  -2  -1  -2  459.45    8.10
  -2  -1  -2  452.55    8.00
  -2  -1  -2  441.36    8.40
   2   1   2  455.95    8.10
  -3  -1  -2 1059.79   18.30
  -3  -1  -2 1043.10   18.90
  -3  -1  -2 1045.70   18.90
  -3  -1  -2 1051.09   18.80
  -3  -1  -2 1040.60   18.30
   3   1   2 1061.19   18.30
  -4  -1  -2   10.00    0.50
  -4  -1  -2   10.70    1.00
  -4  -1  -2   11.20    1.00
  -4  -1  -2   10.50    0.50
  -4  -1  -2    7.60    0.80
   4   1   2   10.10    0.50
  -5  -1  -2  604.14   11.70
  -5  -1  -2  603.94   11.60
  -5  -1  -2  609.44   11.60
  -5  -1  -2  607.64   10.80
  -5  -1  -2  596.04   10.80
   5   1   2  645.94   10.90
  -6  -1  -2   15.20    1.30
  -6  -1  -2   15.60    0.60
  -6  -1  -2   15.50    1.30
  -6  -1  -2   16.00    0.60
  -6  -1  -2   15.70    1.20
  -7  -1  -2    7.80    1.10
  -7  -1  -2    6.90    1.00
  -7  -1  -2    6.80    0.50
  -7  -1  -2    7.30    1.10
  -7  -1  -2    7.00    0.50
  -8  -1  -2  138.09    2.70
  -8  -1  -2  133.79    4.00
  -8  -1  -2  138.79    2.80
  -8  -1  -2  138.99    3.90
  -9  -1  -2    4.00    1.10
  -9  -1  -2    5.10    0.50
  -9  -1  -2    3.10    1.10
  -9  -1  -2    3.70    0.40
 -10  -1  -2   10.00    1.40
 -10  -1  -2    8.00    1.40
 -10  -1  -2   12.30    0.70
 -11  -1  -2   21.70    2.10
 -11  -1  -2   23.70    0.90
 -11  -1  -2   27.10    2.20
 -12  -1  -2    3.40    1.30
 -12  -1  -2    0.30    1.20
 -13  -1  -2    8.60    1.70
 -13  -1  -2    6.60    1.60
 -14  -1  -2   -0.30    1.30
 -17   2   2    1.70    1.50
  16  -2  -2    0.60    0.60
 -16   2   2    0.50    0.60
 -16   2   2   -0.40    1.30
  15  -2  -2    0.10    0.60
 -15   2   2   -0.80    0.50
 -15   2   2    0.00    1.30
  14  -2  -2   34.80    1.40
 -14   2   2   36.00    2.60
 -14   2   2   36.00    1.50
  13  -2  -2   31.40    1.30
 -13   2   2   34.40    1.40
 -13   2   2   32.90    2.40
  12  -2  -2   14.70    0.90
 -12   2   2   14.10    1.00
 -12   2   2   19.00    1.80
  11  -2  -2    6.60    0.60
 -11   2   2    7.00    0.70
 -11   2   2    6.50    1.20
  10  -2  -2    8.30    0.70
  10  -2  -2    7.40    0.60
 -10   2   2    8.20    0.70
 -10   2   2    7.60    0.70
 -10   2   2    7.20    1.10
   9  -2  -2  286.97    5.50
   9  -2  -2  276.07    5.30
  -9   2   2  280.17    5.50
  -9   2   2  271.97    6.20
  -9   2   2  281.47    5.50
   8  -2  -2   12.60    0.70
   8  -2  -2   13.10    0.70
  -8   2   2   14.30    0.80
  -8   2   2   12.90    0.80
  -8   2   2   12.50    0.50
  -8   2   2   16.10    1.20
  -8   2   2   13.20    0.50
   7  -2  -2    5.70    0.50
   7  -2  -2    6.10    0.50
  -7   2   2    6.60    0.60
  -7   2   2    5.80    0.40
  -7   2   2    6.10    0.60
  -7   2   2    5.00    0.70
   6  -2  -2   62.49    1.50
   6  -2  -2   63.99    1.60
  -6   2   2   59.39    1.90
  -6   2   2   67.29    1.60
  -6   2   2   64.29    1.50
   5  -2  -2  484.35    8.80
   5  -2  -2  494.35    8.90
   5  -2  -2  479.65    8.70
  -5   2   2  495.65    8.80
  -5   2   2  484.65    8.80
  -5   2   2  477.65    9.10
   4  -2  -2   36.50    1.10
   4  -2  -2   35.60    1.00
   4  -2  -2   35.10    1.00
  -4   2   2   34.90    1.10
  -4   2   2   36.40    1.00
   3  -2  -2  725.73   12.80
   3  -2  -2  709.83   12.70
   3  -2  -2  719.03   12.80
  -3   2   2  751.72   12.80
  -3   2   2  693.23   12.80
   2  -2  -2 3566.14   62.29
   2  -2  -2 3519.45   62.89
   2  -2  -2 3618.74   63.29
  -2   2   2 3469.75   62.99
  -2   2   2 3511.85   62.69
   1  -2  -2  826.42   14.60
   1  -2  -2  812.72   14.60
   1  -2  -2  847.42   14.50
  -1   2   2  801.62   14.60
  -1   2   2  820.32   14.60
   0  -2  -2  127.09    2.50
   0  -2  -2  129.69    2.60
   0  -2  -2  130.09    2.60
   0   2   2  126.29    2.60
   0   2   2  129.09    2.60
  -1  -2  -2 1062.09   19.00
  -1  -2  -2 1085.99   19.00
  -1  -2  -2 1083.89   19.20
  -1  -2  -2 1065.59   19.20
  -1  -2  -2 1084.09   18.90
  -1  -2  -2 1073.79   18.80
   1   2   2 1088.39   18.90
   1   2   2 1083.69   18.90
   1   2   2 1058.49   18.90
  -2  -2  -2 1408.66   24.30
  -2  -2  -2 1394.16   24.20
  -2  -2  -2 1362.26   24.60
  -2  -2  -2 1368.06   24.20
  -2  -2  -2 1398.16   24.50
  -2  -2  -2 1338.47   24.20
   2   2   2 1379.26   24.20
   2   2   2 1386.86   24.00
  -3  -2  -2    2.00    0.60
  -3  -2  -2    1.20    0.60
  -3  -2  -2    0.80    0.20
  -3  -2  -2    1.30    0.20
  -3  -2  -2    1.40    0.50
  -3  -2  -2    0.80    0.30
  -3  -2  -2    0.50    0.30
   3   2   2    1.50    0.30
   3   2   2    1.30    0.20
  -4  -2  -2    4.60    0.40
  -4  -2  -2    5.40    0.80
  -4  -2  -2    5.30    0.40
  -4  -2  -2    5.20    0.70
  -4  -2  -2    5.60    0.80
   4   2   2    4.90    0.40
   4   2   2    5.20    0.40
  -5  -2  -2  233.78    5.10
  -5  -2  -2  239.98    4.50
  -5  -2  -2  230.28    5.20
  -5  -2  -2  235.78    4.50
  -5  -2  -2  243.98    5.40
   5   2   2  237.58    4.50
   5   2   2  240.38    4.30
  -6  -2  -2  132.09    3.50
  -6  -2  -2  133.99    2.80
  -6  -2  -2  136.69    3.70
  -6  -2  -2  131.49    3.60
  -6  -2  -2  137.19    2.80
   6   2   2  131.89    2.50
   6   2   2  131.39    2.70
  -7  -2  -2   12.90    1.40
  -7  -2  -2   14.00    1.40
  -7  -2  -2   12.30    0.70
  -7  -2  -2   11.30    0.70
   7   2   2   12.50    0.70
   7   2   2   11.50    0.50
  -8  -2  -2   11.20    1.40
  -8  -2  -2   10.70    0.70
  -8  -2  -2   11.50    1.40
  -8  -2  -2   12.00    0.80
  -9  -2  -2   14.40    0.80
  -9  -2  -2   14.80    1.60
  -9  -2  -2   17.60    1.80
 -10  -2  -2    5.50    1.30
 -10  -2  -2    4.50    1.30
 -10  -2  -2    4.70    0.60
 -11  -2  -2   21.20    2.20
 -11  -2  -2   20.30    1.90
 -11  -2  -2   21.30    1.00
 -12  -2  -2   17.80    2.20
 -12  -2  -2   14.40    1.90
 -12  -2  -2   17.80    0.90
 -13  -2  -2   24.10    2.40
 -13  -2  -2   25.70    2.70
 -14  -2  -2    1.10    1.50
  17  -3  -2    0.80    0.70
 -17   3   2    0.30    1.40
 -17   3   2   -0.20    0.60
  16  -3  -2    1.30    0.70
 -16   3   2   -0.70    1.30
 -16   3   2    0.70    0.60
  15  -3  -2    0.40    0.60
 -15   3   2   -0.40    0.60
 -15   3   2    2.40    1.30
  14  -3  -2   27.20    1.30
 -14   3   2   28.60    1.40
 -14   3   2   25.60    2.20
  13  -3  -2   47.70    1.60
 -13   3   2   49.99    2.60
 -13   3   2   48.80    1.70
  12  -3  -2    3.30    0.60
 -12   3   2    2.30    1.00
 -12   3   2    4.70    0.70
  11  -3  -2   37.70    1.30
 -11   3   2   40.90    1.50
 -11   3   2   35.90    2.10
  10  -3  -2  123.39    2.70
  10  -3  -2  124.59    2.90
 -10   3   2  126.69    2.90
 -10   3   2  127.79    2.90
 -10   3   2  122.49    2.90
 -10   3   2  125.79    3.50
   9  -3  -2   45.80    1.40
   9  -3  -2   47.50    1.30
  -9   3   2   45.70    1.00
  -9   3   2   47.10    1.00
  -9   3   2   46.30    1.50
  -9   3   2   47.90    1.90
  -9   3   2   47.90    1.50
  -9   3   2   44.80    1.40
   8  -3  -2  374.56    7.10
   8  -3  -2  366.16    6.90
  -8   3   2  367.76    7.60
  -8   3   2  380.16    7.10
  -8   3   2  378.06    7.10
  -8   3   2  372.76    7.10
  -8   3   2  374.96    6.80
   7  -3  -2  307.97    5.80
   7  -3  -2  320.47    6.00
  -7   3   2  314.27    6.30
  -7   3   2  309.77    6.00
  -7   3   2  312.47    5.80
   6  -3  -2  198.78    3.90
   6  -3  -2  190.88    3.80
   6  -3  -2  188.78    3.70
  -6   3   2  189.98    3.90
  -6   3   2  189.98    4.10
  -6   3   2  193.38    3.80
   5  -3  -2   37.80    1.20
   5  -3  -2   37.80    1.10
   5  -3  -2   37.10    1.20
  -5   3   2   37.30    1.10
  -5   3   2   36.90    1.20
   4  -3  -2  150.68    3.10
   4  -3  -2  155.68    3.10
   4  -3  -2  151.98    3.00
   4  -3  -2  155.88    3.10
  -4   3   2  149.09    3.10
  -4   3   2  152.18    3.10
   3  -3  -2  229.18    4.50
   3  -3  -2  236.08    4.50
  -3   3   2  220.58    4.40
  -3   3   2  231.28    4.40
   2  -3  -2    3.30    0.40
   2  -3  -2    4.60    0.50
   2  -3  -2    4.10    0.50
  -2   3   2    5.30    0.50
  -2   3   2    5.10    0.50
   1  -3  -2  591.24   10.60
   1  -3  -2  593.94   10.70
   1  -3  -2  591.94   10.70
  -1   3   2  572.74   10.70
  -1   3   2  607.84   10.70
   0  -3  -2 1148.59   20.30
   0  -3  -2 1109.99   20.40
   0  -3  -2 1158.48   20.50
   0   3   2 1182.08   20.40
   0   3   2 1181.08   20.40
  -1  -3  -2 1208.58   21.50
  -1  -3  -2 1247.18   21.70
  -1  -3  -2 1220.48   21.70
  -1  -3  -2 1248.68   21.80
  -1  -3  -2 1214.48   22.00
  -1  -3  -2 1238.78   22.00
   1   3   2 1245.88   21.70
   1   3   2 1239.48   21.80
  -2  -3  -2    1.30    0.40
  -2  -3  -2    0.70    0.40
  -2  -3  -2    0.70    0.50
  -2  -3  -2    0.90    0.40
  -2  -3  -2    1.10    0.60
   2   3   2    0.70    0.30
   2   3   2    0.80    0.30
   2   3   2    1.00    0.40
  -3  -3  -2  100.59    2.40
  -3  -3  -2  100.99    2.30
  -3  -3  -2   99.89    2.70
  -3  -3  -2  100.39    2.70
  -3  -3  -2  101.99    2.10
  -3  -3  -2   98.29    2.30
   3   3   2   99.39    2.20
   3   3   2  102.19    2.10
  -4  -3  -2    8.20    0.50
  -4  -3  -2    7.60    0.90
  -4  -3  -2    8.10    0.60
  -4  -3  -2    9.80    1.00
  -4  -3  -2    7.90    0.60
  -4  -3  -2    6.50    0.70
  -4  -3  -2    7.50    0.50
   4   3   2    9.20    0.60
   4   3   2    8.70    0.50
  -5  -3  -2   17.50    0.90
  -5  -3  -2   16.70    1.30
  -5  -3  -2   16.30    0.80
  -5  -3  -2   17.80    1.30
  -5  -3  -2   18.80    1.20
   5   3   2   17.20    0.80
   5   3   2   16.50    0.70
  -6  -3  -2   93.49    3.00
  -6  -3  -2   92.09    2.90
  -6  -3  -2   93.59    2.80
  -6  -3  -2   90.49    2.20
  -6  -3  -2   92.79    2.20
   6   3   2   91.89    2.20
   6   3   2   91.79    2.00
  -7  -3  -2  426.36    8.00
  -7  -3  -2  419.26    9.00
  -7  -3  -2  421.26    7.90
  -7  -3  -2  427.76    9.20
  -8  -3  -2    1.30    1.00
  -8  -3  -2   -0.50    0.80
  -8  -3  -2    0.20    0.50
  -9  -3  -2   60.99    2.90
  -9  -3  -2   59.99    1.80
  -9  -3  -2   63.79    2.80
 -10  -3  -2    7.90    0.70
 -10  -3  -2    8.40    1.50
 -10  -3  -2    6.50    1.40
 -11  -3  -2   11.80    0.90
 -11  -3  -2    9.40    1.70
 -11  -3  -2    9.70    1.80
 -12  -3  -2    7.30    1.70
 -12  -3  -2    7.30    0.70
 -12  -3  -2    4.20    1.60
 -13  -3  -2   21.60    2.60
 -13  -3  -2   22.50    1.10
 -13  -3  -2   25.60    2.50
  17  -4  -2    1.00    0.70
 -17   4   2    0.10    0.60
 -17   4   2    0.10    1.40
  16  -4  -2    2.50    0.70
 -16   4   2    3.30    0.70
 -16   4   2    1.40    1.30
  15  -4  -2    5.80    0.80
 -15   4   2    5.80    1.40
 -15   4   2    6.10    0.80
  14  -4  -2    8.20    0.80
 -14   4   2    8.00    0.90
 -14   4   2   10.00    1.50
  13  -4  -2   17.90    1.10
 -13   4   2   19.10    1.20
 -13   4   2   19.00    1.70
  12  -4  -2   84.29    2.20
 -12   4   2   85.79    2.40
 -12   4   2   85.19    3.10
  11  -4  -2   34.60    1.30
  11  -4  -2   32.20    1.30
 -11   4   2   34.00    1.40
 -11   4   2   33.70    1.90
  10  -4  -2    3.60    0.50
  10  -4  -2    3.90    0.60
 -10   4   2    3.50    0.30
 -10   4   2    3.50    0.60
 -10   4   2    3.80    0.30
 -10   4   2    4.40    0.70
 -10   4   2    4.60    0.90
   9  -4  -2    4.40    0.60
   9  -4  -2    3.40    0.50
  -9   4   2    4.70    0.60
  -9   4   2    4.10    0.40
  -9   4   2    4.20    0.80
   8  -4  -2  104.09    2.30
   8  -4  -2  101.69    2.50
  -8   4   2  103.49    2.30
  -8   4   2  102.39    2.70
  -8   4   2  103.59    2.50
   7  -4  -2   18.60    1.00
   7  -4  -2   19.20    0.90
   7  -4  -2   20.60    0.90
  -7   4   2   21.50    0.90
  -7   4   2   19.90    1.00
  -7   4   2   16.80    1.10
   6  -4  -2   55.09    1.50
   6  -4  -2   57.39    1.60
   6  -4  -2   56.89    1.60
  -6   4   2   55.99    1.60
  -6   4   2   55.49    1.50
  -6   4   2   55.29    1.60
   5  -4  -2  627.04   11.50
   5  -4  -2  638.64   11.60
   5  -4  -2  632.64   11.60
   5  -4  -2  633.84   11.60
  -5   4   2  643.84   11.60
  -5   4   2  631.34   11.60
   4  -4  -2  100.79    2.40
   4  -4  -2  105.49    2.30
   4  -4  -2  103.29    2.40
  -4   4   2  101.89    2.40
  -4   4   2   97.49    2.30
   3  -4  -2   85.49    2.10
   3  -4  -2   89.19    2.10
  -3   4   2   83.99    2.10
  -3   4   2   88.39    2.10
   2  -4  -2  101.19    2.20
   2  -4  -2   99.99    2.30
   2  -4  -2   97.09    2.30
  -2   4   2  102.39    2.30
  -2   4   2   97.89    2.30
   1  -4  -2  107.89    2.30
   1  -4  -2  107.09    2.40
  -1   4   2  104.99    2.40
  -1   4   2  106.09    2.40
   0  -4  -2  769.62   13.80
   0  -4  -2  756.42   13.80
   0  -4  -2  772.92   13.60
   0   4   2  756.72   13.80
   0   4   2  761.42   13.80
  -1  -4  -2  146.89    2.90
  -1  -4  -2  142.59    3.30
  -1  -4  -2  138.59    3.30
  -1  -4  -2  148.59    3.20
  -1  -4  -2  144.99    2.90
  -1  -4  -2  151.58    3.10
   1   4   2  141.59    3.10
   1   4   2  150.78    3.10
  -2  -4  -2  138.89    3.00
  -2  -4  -2  132.09    3.30
  -2  -4  -2  141.39    3.30
  -2  -4  -2  138.59    3.10
  -2  -4  -2  140.29    2.90
   2   4   2  143.69    3.10
   2   4   2  141.79    3.00
  -3  -4  -2   96.29    2.70
  -3  -4  -2   92.99    2.70
  -3  -4  -2   95.99    2.30
  -3  -4  -2   98.99    2.20
  -3  -4  -2   97.89    2.30
   3   4   2   97.09    2.30
  -4  -4  -2  288.67    5.50
  -4  -4  -2  283.37    6.30
  -4  -4  -2  293.77    6.20
  -4  -4  -2  283.17    5.80
  -4  -4  -2  295.77    5.80
   4   4   2  294.17    5.60
   4   4   2  296.27    5.70
  -5  -4  -2    1.00    0.30
  -5  -4  -2    1.00    0.30
  -5  -4  -2    1.00    0.70
  -5  -4  -2    1.60    0.50
  -5  -4  -2    0.30    0.70
  -5  -4  -2    0.90    0.50
   5   4   2    0.90    0.40
  -6  -4  -2   17.60    1.50
  -6  -4  -2   20.50    1.70
  -6  -4  -2   18.00    1.10
   6   4   2   20.20    1.00
  -7  -4  -2   33.10    1.40
  -7  -4  -2   34.70    2.20
  -7  -4  -2   32.10    2.00
  -8  -4  -2   47.20    1.60
  -8  -4  -2   45.40    2.40
  -8  -4  -2   49.20    2.70
  -9  -4  -2   27.00    1.30
  -9  -4  -2   23.80    2.00
  -9  -4  -2   28.00    2.40
 -10  -4  -2    1.80    0.60
 -10  -4  -2    3.00    1.40
 -10  -4  -2    0.60    1.10
 -11  -4  -2   30.80    2.50
 -11  -4  -2   28.60    1.40
 -11  -4  -2   27.30    2.40
 -12  -4  -2   -0.30    0.60
 -12  -4  -2    1.00    1.40
 -12  -4  -2   -0.40    1.20
 -13  -4  -2    1.20    0.60
 -13  -4  -2    1.80    1.60
 -13  -4  -2    1.20    1.50
  17  -5  -2    3.90    0.80
 -17   5   2    4.40    0.80
 -17   5   2    3.30    1.40
  16  -5  -2    1.10    0.70
 -16   5   2    2.10    1.30
 -16   5   2    2.60    0.80
  15  -5  -2   27.40    1.40
 -15   5   2   30.50    2.40
 -15   5   2   26.10    1.50
  14  -5  -2    0.00    0.50
 -14   5   2    0.80    0.60
 -14   5   2    0.30    1.00
  13  -5  -2    3.10    0.60
 -13   5   2    3.70    1.10
 -13   5   2    2.00    0.70
  12  -5  -2   27.80    1.30
 -12   5   2   27.70    1.40
 -12   5   2   27.90    1.90
  11  -5  -2    7.40    0.70
  11  -5  -2    9.60    0.90
 -11   5   2    6.40    1.00
 -11   5   2    7.40    0.50
 -11   5   2    6.30    0.80
  10  -5  -2    0.80    0.40
  10  -5  -2    0.90    0.50
 -10   5   2    0.70    0.40
 -10   5   2    1.00    0.70
 -10   5   2    0.30    0.50
   9  -5  -2    0.60    0.50
   9  -5  -2    0.20    0.40
  -9   5   2    0.30    0.40
  -9   5   2    0.10    0.60
  -9   5   2    0.90    0.50
   8  -5  -2  128.69    2.90
   8  -5  -2  126.99    2.90
   8  -5  -2  129.79    3.00
  -8   5   2  129.89    2.90
  -8   5   2  126.49    3.10
  -8   5   2  135.39    3.10
   7  -5  -2  139.59    3.20
   7  -5  -2  137.89    3.10
   7  -5  -2  131.79    3.00
  -7   5   2  139.19    3.10
  -7   5   2  142.89    3.10
  -7   5   2  135.59    3.20
   6  -5  -2    8.90    0.80
   6  -5  -2    9.90    0.80
   6  -5  -2    9.50    0.80
   6  -5  -2    7.40    0.70
  -6   5   2    9.60    0.80
  -6   5   2    7.10    0.70
   5  -5  -2   68.49    1.80
   5  -5  -2   70.19    2.00
   5  -5  -2   70.19    1.90
  -5   5   2   66.69    1.90
  -5   5   2   69.29    1.90
   4  -5  -2   22.40    1.00
   4  -5  -2   20.50    1.10
   4  -5  -2   22.00    1.10
  -4   5   2   21.50    1.10
  -4   5   2   21.90    1.10
   3  -5  -2 1343.67   24.10
   3  -5  -2 1339.47   24.30
   3  -5  -2 1385.46   24.30
  -3   5   2 1349.07   24.30
  -3   5   2 1403.36   24.30
   2  -5  -2  102.99    2.40
   2  -5  -2  102.29    2.60
   2  -5  -2  108.29    2.60
  -2   5   2  112.99    2.60
  -2   5   2  107.69    2.60
   1  -5  -2  634.24   11.40
   1  -5  -2  607.64   11.50
   1  -5  -2  625.84   11.60
  -1   5   2  630.44   11.60
  -1   5   2  627.44   11.50
   0  -5  -2  136.49    3.00
   0  -5  -2  127.29    2.50
   0  -5  -2  126.19    3.00
   0  -5  -2  133.49    2.80
   0   5   2  132.59    3.00
   0   5   2  131.99    3.00
  -1  -5  -2    3.60    0.60
  -1  -5  -2    3.90    0.70
  -1  -5  -2    4.30    0.60
  -1  -5  -2    5.70    0.40
  -1  -5  -2    3.00    0.50
  -1  -5  -2    8.50    0.90
   1   5   2    4.00    0.60
   1   5   2    3.40    0.60
  -2  -5  -2   -0.60    0.50
  -2  -5  -2    0.70    0.40
  -2  -5  -2    0.40    0.50
  -2  -5  -2    0.70    0.40
  -2  -5  -2   -0.60    0.50
  -2  -5  -2    0.00    0.30
   2   5   2    1.30    0.40
   2   5   2    1.10    0.50
  -3  -5  -2  106.99    2.70
  -3  -5  -2  107.39    2.50
  -3  -5  -2  108.69    3.00
  -3  -5  -2  109.39    3.00
  -3  -5  -2  108.29    2.50
   3   5   2  105.79    2.60
   3   5   2  106.89    2.50
  -4  -5  -2    1.20    0.70
  -4  -5  -2    1.50    0.60
  -4  -5  -2    1.80    0.50
  -4  -5  -2    0.50    0.70
   4   5   2    1.20    0.50
  -5  -5  -2   34.50    1.80
  -5  -5  -2   34.90    1.50
  -5  -5  -2   38.90    2.00
  -5  -5  -2   35.50    1.10
   5   5   2   33.80    1.40
  -6  -5  -2   -0.20    0.50
  -6  -5  -2   -0.70    0.80
  -6  -5  -2   -0.40    0.90
   6   5   2    0.50    0.50
  -7  -5  -2   32.00    2.10
  -7  -5  -2   28.80    2.20
  -7  -5  -2   29.40    1.50
  -8  -5  -2    1.40    0.70
  -8  -5  -2    3.00    1.20
  -8  -5  -2    1.20    1.20
  -9  -5  -2    6.00    0.90
  -9  -5  -2    6.20    1.40
  -9  -5  -2    8.50    1.50
 -10  -5  -2    6.80    1.50
 -10  -5  -2    6.00    0.80
 -10  -5  -2    5.60    1.60
 -11  -5  -2   -0.30    0.60
 -11  -5  -2   -2.00    1.20
 -11  -5  -2    0.20    1.30
 -12  -5  -2    1.40    1.50
 -12  -5  -2    0.50    0.70
 -12  -5  -2   -2.30    1.40
  17  -6  -2   17.00    1.30
 -17   6   2   18.80    2.10
 -17   6   2   16.90    1.30
  16  -6  -2    1.00    0.70
 -16   6   2    1.90    0.80
 -16   6   2    1.20    1.20
  15  -6  -2   53.59    1.90
 -15   6   2   50.49    2.80
 -15   6   2   50.39    2.00
  14  -6  -2   -0.20    0.60
 -14   6   2   -0.40    0.90
 -14   6   2    0.90    0.70
  13  -6  -2   22.80    1.30
 -13   6   2   21.00    1.80
 -13   6   2   19.70    1.40
  12  -6  -2    2.70    0.70
 -12   6   2    1.90    0.30
 -12   6   2    1.20    0.90
 -12   6   2    1.70    0.70
  11  -6  -2   52.09    1.90
  11  -6  -2   48.70    1.70
 -11   6   2   53.09    1.90
 -11   6   2   51.79    2.10
 -11   6   2   50.19    1.50
  10  -6  -2    1.10    0.50
  10  -6  -2    1.30    0.60
 -10   6   2    0.30    0.60
 -10   6   2    0.40    0.60
 -10   6   2    0.70    0.50
   9  -6  -2   91.59    2.40
   9  -6  -2   96.89    2.40
   9  -6  -2   97.59    2.60
  -9   6   2   96.69    2.60
  -9   6   2   98.89    2.40
  -9   6   2   96.99    2.60
   8  -6  -2   36.50    1.40
   8  -6  -2   36.70    1.50
   8  -6  -2   36.60    1.40
  -8   6   2   39.30    1.40
  -8   6   2   37.70    1.40
  -8   6   2   37.80    1.50
   7  -6  -2   73.69    2.00
   7  -6  -2   71.59    2.00
   7  -6  -2   75.89    2.10
   7  -6  -2   69.99    2.00
  -7   6   2   70.49    1.90
  -7   6   2   69.99    2.00
  -7   6   2   70.69    2.10
   6  -6  -2    6.70    0.70
   6  -6  -2    5.50    0.70
   6  -6  -2    6.30    0.70
  -6   6   2    6.30    0.80
  -6   6   2    6.20    0.70
   5  -6  -2  362.16    7.20
   5  -6  -2  357.66    7.10
   5  -6  -2  368.46    7.30
  -5   6   2  373.46    7.20
  -5   6   2  370.06    7.20
   4  -6  -2  779.32   14.40
   4  -6  -2  783.02   14.20
   4  -6  -2  796.02   14.40
  -4   6   2  767.12   14.30
  -4   6   2  770.02   14.30
   3  -6  -2   48.90    1.70
   3  -6  -2   49.80    1.50
   3  -6  -2   50.09    1.70
  -3   6   2   46.50    1.60
   2  -6  -2   31.40    1.40
   2  -6  -2   30.20    1.40
   2  -6  -2   30.40    1.20
  -2   6   2   31.00    1.30
   1  -6  -2   64.59    2.00
   1  -6  -2   63.49    1.80
   1  -6  -2   61.29    1.90
  -1   6   2   65.69    1.90
  -1   6   2   63.09    1.90
   0  -6  -2   12.40    1.00
   0  -6  -2   11.30    0.80
   0  -6  -2   12.00    1.00
   0   6   2   12.30    0.90
   0   6   2   13.30    1.00
  -1  -6  -2   62.29    1.60
  -1  -6  -2   60.39    1.30
  -1  -6  -2   63.59    2.10
  -1  -6  -2   63.29    1.90
  -1  -6  -2   62.99    2.00
  -1  -6  -2   59.39    1.90
   1   6   2   60.39    1.90
   1   6   2   62.09    1.90
  -2  -6  -2   37.30    1.70
  -2  -6  -2   40.80    1.60
  -2  -6  -2   37.90    1.10
  -2  -6  -2   38.60    1.70
  -2  -6  -2   38.40    1.40
   2   6   2   41.50    1.50
   2   6   2   38.60    1.40
  -3  -6  -2    9.60    1.10
  -3  -6  -2   10.50    0.80
  -3  -6  -2    8.50    1.00
  -3  -6  -2    8.70    0.90
   3   6   2    9.40    0.90
   3   6   2   10.00    0.80
  -4  -6  -2  115.39    3.40
  -4  -6  -2  114.99    2.70
  -4  -6  -2  116.09    3.50
  -4  -6  -2  120.19    3.10
   4   6   2  114.79    3.00
  -5  -6  -2   19.30    1.30
  -5  -6  -2   21.80    1.70
  -5  -6  -2   21.90    1.00
  -5  -6  -2   20.70    1.80
   5   6   2   22.20    1.30
  -6  -6  -2   34.60    1.60
  -6  -6  -2   33.60    2.10
  -6  -6  -2   31.90    2.20
  -6  -6  -2   31.60    1.00
   6   6   2   32.80    1.70
  -7  -6  -2   79.39    2.50
  -7  -6  -2   76.79    3.30
  -7  -6  -2   77.79    3.10
  -8  -6  -2    2.40    1.30
  -8  -6  -2    0.30    0.70
  -8  -6  -2    0.40    1.00
  -9  -6  -2    8.40    1.00
  -9  -6  -2    7.60    1.60
  -9  -6  -2    3.90    1.30
 -10  -6  -2   19.20    2.10
 -10  -6  -2   19.50    2.20
 -10  -6  -2   20.70    1.50
 -11  -6  -2    0.40    1.60
 -11  -6  -2   -0.10    0.70
 -11  -6  -2   -0.90    1.30
 -12  -6  -2   17.90    1.30
 -12  -6  -2   20.00    2.50
 -12  -6  -2   17.20    2.30
  18  -7  -2    6.20    1.00
 -18   7   2    2.30    1.40
 -18   7   2    5.80    1.00
  17  -7  -2    2.70    0.80
 -17   7   2    0.70    1.20
 -17   7   2    3.20    0.90
  16  -7  -2   17.50    1.30
 -16   7   2   20.30    1.50
 -16   7   2   17.40    1.80
  15  -7  -2    3.80    0.80
 -15   7   2    2.60    0.80
 -15   7   2    1.70    1.10
  14  -7  -2    0.30    0.60
 -14   7   2    0.00    0.90
 -14   7   2    0.50    0.70
  13  -7  -2   21.80    1.40
 -13   7   2   22.80    1.50
 -13   7   2   23.60    1.80
  12  -7  -2   76.69    2.50
  12  -7  -2   76.49    2.30
 -12   7   2   81.09    2.50
 -12   7   2   80.79    2.70
 -12   7   2   77.49    2.00
  11  -7  -2   -1.00    0.50
  11  -7  -2   -0.70    0.60
 -11   7   2   -0.50    0.50
 -11   7   2   -0.40    0.70
 -11   7   2    0.40    0.70
  10  -7  -2   42.60    1.70
  10  -7  -2   44.90    1.80
 -10   7   2   46.20    1.60
 -10   7   2   46.00    1.80
 -10   7   2   45.70    1.80
   9  -7  -2  160.58    3.80
   9  -7  -2  149.79    3.60
   9  -7  -2  151.38    3.60
  -9   7   2  154.28    3.60
  -9   7   2  152.88    3.60
  -9   7   2  161.38    3.80
   8  -7  -2  206.88    4.40
   8  -7  -2  207.48    4.50
   8  -7  -2  206.68    4.50
   8  -7  -2  194.58    4.50
  -8   7   2  202.38    4.40
  -8   7   2  205.58    4.60
  -8   7   2  203.68    4.30
   7  -7  -2  167.28    3.80
   7  -7  -2  172.28    3.90
   7  -7  -2  169.78    4.00
  -7   7   2  170.28    3.90
  -7   7   2  167.08    3.50
  -7   7   2  176.08    4.00
   6  -7  -2   18.10    1.10
   6  -7  -2   17.80    1.20
   6  -7  -2   18.30    1.10
  -6   7   2   16.60    1.20
  -6   7   2   17.30    1.10
   5  -7  -2   10.70    0.90
   5  -7  -2   11.70    1.00
   5  -7  -2    9.60    0.90
  -5   7   2    8.70    0.80
  -5   7   2   10.30    0.90
   4  -7  -2   86.69    2.40
   4  -7  -2   77.49    2.20
   4  -7  -2   76.19    2.30
  -4   7   2   80.89    2.30
  -4   7   2   76.89    2.30
   3  -7  -2   -0.50    0.50
   3  -7  -2   -0.70    0.50
   3  -7  -2   -0.10    0.50
  -3   7   2    0.10    0.50
  -3   7   2   -0.20    0.50
   2  -7  -2   14.90    1.00
   2  -7  -2   15.30    1.10
   2  -7  -2   11.70    1.00
  -2   7   2   13.80    1.10
  -2   7   2   10.90    0.90
   1  -7  -2  259.87    5.70
   1  -7  -2  271.27    5.40
   1  -7  -2  280.47    5.70
  -1   7   2  268.07    5.60
  -1   7   2  268.67    5.70
   0  -7  -2    0.50    0.50
   0  -7  -2    0.40    0.50
   0  -7  -2    0.60    0.60
   0   7   2    0.20    0.50
   0   7   2   -0.10    0.50
  -1  -7  -2    4.70    0.80
  -1  -7  -2    6.20    0.80
  -1  -7  -2    6.40    0.90
  -1  -7  -2    6.70    0.60
  -1  -7  -2    6.80    0.90
   1   7   2    7.30    0.80
   1   7   2    5.70    0.80
  -2  -7  -2    1.50    0.70
  -2  -7  -2    1.50    0.60
  -2  -7  -2    2.00    0.70
  -2  -7  -2    1.80    0.80
  -2  -7  -2    2.50    0.40
   2   7   2    2.00    0.60
   2   7   2    1.40    0.60
  -3  -7  -2   13.60    1.30
  -3  -7  -2   10.20    1.10
  -3  -7  -2   14.60    1.10
  -3  -7  -2   12.10    1.20
   3   7   2   13.60    1.10
  -4  -7  -2   74.89    2.80
  -4  -7  -2   73.49    2.40
  -4  -7  -2   73.99    2.10
  -4  -7  -2   69.29    2.70
   4   7   2   76.69    2.40
  -5  -7  -2   28.70    2.10
  -5  -7  -2   31.00    1.70
  -5  -7  -2   31.60    2.00
  -5  -7  -2   28.10    1.30
   5   7   2   28.90    1.50
  -6  -7  -2   19.20    1.90
  -6  -7  -2   18.70    0.90
  -6  -7  -2   18.40    1.70
  -6  -7  -2   20.20    1.50
  -7  -7  -2   26.00    1.70
  -7  -7  -2   22.10    2.00
  -7  -7  -2   26.70    2.10
  -8  -7  -2   49.70    2.80
  -8  -7  -2   51.19    3.10
  -8  -7  -2   50.59    2.20
  -9  -7  -2    7.30    1.60
  -9  -7  -2    9.00    1.10
  -9  -7  -2   11.10    2.00
 -10  -7  -2    1.10    1.50
 -10  -7  -2    0.30    1.30
 -10  -7  -2    2.40    0.90
 -11  -7  -2   11.30    1.30
 -11  -7  -2   13.00    2.00
 -11  -7  -2    8.90    2.00
  18  -8  -2    6.10    1.10
 -18   8   2    6.20    1.10
 -18   8   2    4.40    1.50
  17  -8  -2   18.60    1.50
 -17   8   2   15.90    1.40
 -17   8   2   16.00    1.90
  16  -8  -2   50.79    2.10
 -16   8   2   50.89    2.20
 -16   8   2   45.90    2.70
  15  -8  -2   27.20    1.60
 -15   8   2   27.40    1.70
 -15   8   2   26.50    2.00
  14  -8  -2   -0.10    0.70
 -14   8   2   -0.80    0.80
 -14   8   2    1.30    0.80
  13  -8  -2    1.40    0.70
 -13   8   2    2.00    0.80
 -13   8   2    0.90    0.80
 -13   8   2    1.70    0.50
  12  -8  -2   -0.90    0.60
  12  -8  -2   -0.40    0.60
 -12   8   2   -0.10    0.50
 -12   8   2    0.50    0.70
 -12   8   2   -0.30    0.70
  11  -8  -2    1.10    0.70
  11  -8  -2    0.20    0.60
 -11   8   2    0.60    0.60
 -11   8   2    1.20    0.80
 -11   8   2    1.40    0.70
  10  -8  -2   28.10    1.60
  10  -8  -2   27.40    1.40
 -10   8   2   26.00    1.60
 -10   8   2   26.20    1.40
 -10   8   2   25.50    1.40
   9  -8  -2  110.49    2.90
   9  -8  -2  111.19    2.90
   9  -8  -2  111.49    3.00
   9  -8  -2  109.39    3.10
  -9   8   2  109.19    2.90
  -9   8   2  116.19    3.20
  -9   8   2  115.29    2.80
   8  -8  -2    7.50    1.00
   8  -8  -2    9.10    0.90
   8  -8  -2    9.20    0.90
  -8   8   2    8.50    1.00
  -8   8   2    9.10    0.90
  -8   8   2    8.80    0.70
   7  -8  -2   34.30    1.50
   7  -8  -2   35.70    1.60
   7  -8  -2   32.40    1.50
  -7   8   2   36.90    1.60
  -7   8   2   34.50    1.10
  -7   8   2   33.40    1.60
   6  -8  -2   49.90    1.80
   6  -8  -2   51.49    2.00
   6  -8  -2   55.59    1.90
  -6   8   2   54.09    2.00
  -6   8   2   51.09    1.90
   5  -8  -2  358.06    7.10
   5  -8  -2  349.67    7.30
   5  -8  -2  361.16    7.30
  -5   8   2  352.16    7.30
  -5   8   2  346.87    7.30
   4  -8  -2   88.49    2.40
   4  -8  -2   87.49    2.60
   4  -8  -2   84.69    2.60
  -4   8   2   85.19    2.60
  -4   8   2   85.29    2.50
   3  -8  -2   57.69    2.00
   3  -8  -2   60.99    1.90
   3  -8  -2   57.49    2.10
  -3   8   2   60.69    2.10
  -3   8   2   59.79    2.10
   2  -8  -2    0.30    0.50
   2  -8  -2   -0.10    0.60
   2  -8  -2   -0.20    0.50
  -2   8   2   -0.50    0.60
  -2   8   2   -0.40    0.60
   1  -8  -2  112.09    3.10
   1  -8  -2  114.99    2.80
   1  -8  -2  110.59    3.10
  -1   8   2  109.39    3.00
  -1   8   2  112.19    3.00
   0  -8  -2   11.50    1.10
   0  -8  -2   12.60    0.90
   0  -8  -2   11.60    1.10
   0  -8  -2   13.00    1.10
   0   8   2   13.70    1.10
   0   8   2   14.20    1.20
  -1  -8  -2   55.69    1.70
  -1  -8  -2   58.79    2.20
  -1  -8  -2   57.39    2.30
  -1  -8  -2   59.39    2.10
   1   8   2   58.19    2.10
   1   8   2   59.19    2.00
  -2  -8  -2    7.70    1.10
  -2  -8  -2    9.40    1.10
  -2  -8  -2    8.50    1.10
  -2  -8  -2    9.10    1.00
   2   8   2    6.60    0.90
   2   8   2    9.60    1.00
  -3  -8  -2    9.10    1.20
  -3  -8  -2    9.30    1.20
  -3  -8  -2    9.50    1.00
  -3  -8  -2    7.90    1.10
   3   8   2    9.00    1.00
  -4  -8  -2   -0.20    0.70
  -4  -8  -2    0.00    0.60
  -4  -8  -2    1.60    0.90
  -4  -8  -2   -1.20    0.80
   4   8   2    0.10    0.60
  -5  -8  -2   30.10    2.00
  -5  -8  -2   29.50    1.80
  -5  -8  -2   32.40    2.20
  -5  -8  -2   32.70    1.40
   5   8   2   30.80    1.70
  -6  -8  -2   10.10    1.60
  -6  -8  -2   11.40    1.30
  -6  -8  -2   12.60    1.60
  -6  -8  -2   12.30    0.90
  -7  -8  -2   30.60    1.90
  -7  -8  -2   28.80    2.20
  -7  -8  -2   28.80    2.50
  -8  -8  -2    0.50    0.90
  -8  -8  -2   -0.10    1.30
  -8  -8  -2   -1.10    1.10
  -9  -8  -2    8.90    1.80
  -9  -8  -2    9.20    1.70
  -9  -8  -2    8.20    1.20
 -10  -8  -2    0.30    1.50
 -10  -8  -2    1.10    0.90
 -10  -8  -2    0.70    1.40
  18  -9  -2    6.50    1.20
 -18   9   2    7.90    1.20
  17  -9  -2    0.50    0.80
 -17   9   2    0.50    1.70
 -17   9   2    0.20    0.90
  16  -9  -2    0.50    0.80
 -16   9   2    1.30    0.90
 -16   9   2    1.50    1.00
  15  -9  -2   12.30    1.30
 -15   9   2   13.10    1.30
 -15   9   2   12.50    1.50
  14  -9  -2    0.00    0.70
 -14   9   2   -0.10    0.80
 -14   9   2   -0.80    0.80
  13  -9  -2    4.40    1.50
  13  -9  -2    0.60    0.70
 -13   9   2    2.20    0.60
 -13   9   2    1.40    0.90
 -13   9   2    2.20    0.80
  12  -9  -2   31.40    1.70
  12  -9  -2   28.60    1.70
 -12   9   2   33.00    1.90
 -12   9   2   28.80    1.50
 -12   9   2   29.60    1.60
  11  -9  -2    2.80    0.80
  11  -9  -2    1.60    0.70
 -11   9   2    1.20    0.60
 -11   9   2    2.30    0.70
 -11   9   2    2.30    0.90
  10  -9  -2    5.60    0.90
  10  -9  -2    7.60    1.00
 -10   9   2    4.70    0.90
 -10   9   2    5.80    0.70
 -10   9   2    5.30    1.00
   9  -9  -2   36.30    1.70
   9  -9  -2   34.60    1.60
   9  -9  -2   37.80    1.90
   9  -9  -2   32.50    1.60
  -9   9   2   33.50    1.80
  -9   9   2   34.10    1.30
  -9   9   2   36.10    1.70
   8  -9  -2   -0.40    0.60
   8  -9  -2    0.20    0.60
   8  -9  -2   -0.10    0.60
  -8   9   2    0.20    0.40
  -8   9   2   -0.20    0.60
  -8   9   2    0.40    0.70
   7  -9  -2    4.90    0.90
   7  -9  -2    5.10    0.80
   7  -9  -2    5.10    0.90
  -7   9   2    6.60    0.50
  -7   9   2    4.70    0.90
  -7   9   2    5.90    0.90
   6  -9  -2   53.19    2.10
   6  -9  -2   57.49    2.10
   6  -9  -2   51.69    1.90
  -6   9   2   57.59    2.10
  -6   9   2   55.99    2.10
   5  -9  -2    0.20    0.60
   5  -9  -2    0.60    0.70
   5  -9  -2   -0.50    0.60
  -5   9   2    0.50    0.60
  -5   9   2    0.60    0.70
   4  -9  -2  176.78    4.40
   4  -9  -2  177.98    4.10
   4  -9  -2  181.88    4.40
  -4   9   2  180.58    4.40
  -4   9   2  176.28    4.30
   3  -9  -2   11.80    1.20
   3  -9  -2   12.80    1.30
   3  -9  -2   12.90    1.10
  -3   9   2   11.00    1.10
  -3   9   2   12.90    1.20
   2  -9  -2    1.20    0.60
   2  -9  -2    1.50    0.70
   2  -9  -2    1.90    0.80
  -2   9   2    1.60    0.60
  -2   9   2    1.00    0.60
   1  -9  -2    7.80    0.90
   1  -9  -2    5.30    0.90
   1  -9  -2    5.30    0.90
  -1   9   2    4.70    0.90
  -1   9   2    6.20    0.90
   0  -9  -2   35.90    1.50
   0  -9  -2   35.70    1.90
   0  -9  -2   38.70    1.80
   0  -9  -2   36.40    1.90
   0   9   2   39.30    1.70
   0   9   2   37.20    1.80
  -1  -9  -2   17.70    1.30
  -1  -9  -2   20.10    1.60
  -1  -9  -2   15.70    1.40
  -1  -9  -2   17.10    1.40
   1   9   2   17.40    1.30
   1   9   2   18.50    1.40
  -2  -9  -2   23.00    1.70
  -2  -9  -2   18.70    1.40
  -2  -9  -2   22.70    1.80
   2   9   2   21.90    1.60
  -3  -9  -2  141.39    4.00
  -3  -9  -2  142.39    4.10
  -3  -9  -2  146.79    3.70
  -3  -9  -2  139.69    4.10
   3   9   2  139.59    3.90
  -4  -9  -2   13.80    1.50
  -4  -9  -2   14.80    1.20
  -4  -9  -2   14.00    1.40
  -4  -9  -2   15.20    1.60
   4   9   2   15.60    1.40
  -5  -9  -2   78.19    2.40
  -5  -9  -2   86.99    3.30
  -5  -9  -2   84.59    3.40
  -5  -9  -2   89.79    3.10
   5   9   2   87.79    3.30
  -6  -9  -2   17.30    1.80
  -6  -9  -2   17.80    2.00
  -6  -9  -2   19.70    1.40
  -6  -9  -2   17.30    1.50
  -7  -9  -2   -0.70    1.00
  -7  -9  -2    0.50    0.90
  -7  -9  -2    0.60    1.30
  -8  -9  -2    0.90    0.90
  -8  -9  -2    0.60    1.40
  -8  -9  -2    0.40    1.20
  -9  -9  -2    9.80    2.00
  -9  -9  -2   11.20    1.80
  -9  -9  -2   12.10    1.50
  17 -10  -2   26.90    1.90
 -17  10   2   25.60    1.90
  16 -10  -2    1.70    0.90
 -16  10   2    0.30    0.90
  15 -10  -2   45.50    2.20
 -15  10   2   46.80    2.30
  14 -10  -2   20.90    1.60
 -14  10   2   20.90    1.20
 -14  10   2   16.80    1.60
  13 -10  -2   37.90    1.90
  13 -10  -2   39.70    2.10
 -13  10   2   33.40    2.00
 -13  10   2   34.60    1.70
 -13  10   2   35.30    2.20
  12 -10  -2    0.40    0.70
  12 -10  -2   -0.10    0.80
 -12  10   2   -0.80    0.60
 -12  10   2    0.60    0.90
 -12  10   2    0.30    0.70
  11 -10  -2    0.20    0.80
  11 -10  -2    1.10    0.70
 -11  10   2    0.50    0.50
 -11  10   2   -0.60    0.60
 -11  10   2   -0.70    0.70
  10 -10  -2   32.00    1.70
  10 -10  -2   30.40    1.80
 -10  10   2   28.80    1.30
 -10  10   2   29.00    1.80
 -10  10   2   34.30    1.70
   9 -10  -2  160.38    4.10
   9 -10  -2  163.98    4.20
   9 -10  -2  160.18    4.30
  -9  10   2  163.38    4.30
  -9  10   2  163.08    3.40
  -9  10   2  163.38    4.10
   8 -10  -2    0.70    0.70
   8 -10  -2   -0.80    0.70
   8 -10  -2   -0.30    0.60
  -8  10   2    2.20    0.80
  -8  10   2   -0.10    0.70
  -8  10   2    1.20    0.40
   7 -10  -2   19.80    1.50
   7 -10  -2   21.10    1.50
   7 -10  -2   17.70    1.40
  -7  10   2   18.30    1.40
  -7  10   2   17.80    0.70
  -7  10   2   17.00    1.40
   6 -10  -2   35.50    1.70
   6 -10  -2   35.80    1.90
   6 -10  -2   36.40    1.90
  -6  10   2   38.40    1.90
  -6  10   2   38.60    1.90
   5 -10  -2    3.50    0.90
   5 -10  -2    2.90    0.80
   5 -10  -2    3.40    0.80
  -5  10   2    2.20    0.90
  -5  10   2    2.20    0.80
   4 -10  -2  132.69    3.70
   4 -10  -2  134.69    3.50
   4 -10  -2  131.09    3.80
  -4  10   2  134.39    3.70
  -4  10   2  135.39    3.70
   3 -10  -2   20.50    1.60
   3 -10  -2   21.60    1.40
   3 -10  -2   19.80    1.60
  -3  10   2   17.20    1.40
  -3  10   2   21.20    1.60
   2 -10  -2    4.60    0.90
   2 -10  -2    4.00    0.90
   2 -10  -2    3.80    1.00
  -2  10   2    3.30    0.90
  -2  10   2    4.20    0.90
   1 -10  -2    5.20    1.00
   1 -10  -2    3.40    0.90
   1 -10  -2    7.30    0.90
  -1  10   2    4.80    1.00
  -1  10   2    6.50    1.00
   0 -10  -2   50.19    2.20
   0 -10  -2   49.90    2.30
   0 -10  -2   52.59    2.40
   0 -10  -2   51.79    1.90
   0  10   2   54.69    2.20
   0  10   2   48.20    2.20
  -1 -10  -2    4.60    1.10
  -1 -10  -2    3.70    1.00
  -1 -10  -2    3.80    0.90
   1  10   2    3.30    0.90
  -2 -10  -2   43.90    2.00
  -2 -10  -2   47.50    2.40
  -2 -10  -2   48.40    2.30
   2  10   2   48.30    2.20
  -3 -10  -2   19.70    1.50
  -3 -10  -2   19.70    1.70
  -3 -10  -2   20.70    1.80
   3  10   2   20.60    1.70
  -4 -10  -2    1.50    0.80
  -4 -10  -2    1.00    1.10
  -4 -10  -2    1.20    1.00
  -4 -10  -2    2.30    1.00
   4  10   2    0.70    0.80
  -5 -10  -2    0.30    1.00
  -5 -10  -2    0.20    0.90
  -5 -10  -2   -0.10    0.60
  -5 -10  -2    0.20    1.10
  -6 -10  -2   11.50    1.80
  -6 -10  -2   11.10    1.50
  -6 -10  -2   13.80    1.70
  -7 -10  -2   -0.20    0.90
  -7 -10  -2    1.60    1.40
  -7 -10  -2    0.50    1.20
  -8 -10  -2    1.40    1.50
  -8 -10  -2    0.30    1.00
  -8 -10  -2   -2.50    1.20
  17 -11  -2    2.10    1.10
 -17  11   2    1.80    1.10
  16 -11  -2   26.20    1.90
 -16  11   2   20.80    1.80
  15 -11  -2   27.30    1.90
 -15  11   2   25.70    2.00
  14 -11  -2   13.60    1.40
 -14  11   2   11.40    1.10
 -14  11   2   11.20    1.40
  13 -11  -2   21.10    1.70
  13 -11  -2   17.90    1.50
 -13  11   2   17.90    1.40
 -13  11   2   19.20    1.70
  12 -11  -2   17.50    1.50
  12 -11  -2   18.70    1.70
 -12  11   2   20.20    1.50
 -12  11   2   19.40    1.70
  11 -11  -2    0.40    0.80
  11 -11  -2   -0.50    0.80
 -11  11   2    0.70    0.80
 -11  11   2    0.60    0.90
  10 -11  -2    7.60    1.20
  10 -11  -2    7.20    1.10
 -10  11   2    8.50    1.20
 -10  11   2    8.40    1.10
   9 -11  -2    0.60    0.80
   9 -11  -2    0.80    0.80
   9 -11  -2    0.20    0.80
  -9  11   2   -0.70    0.80
  -9  11   2    0.20    0.80
   8 -11  -2  127.29    3.60
   8 -11  -2  129.69    3.70
   8 -11  -2  134.39    3.90
  -8  11   2  135.79    3.80
  -8  11   2  128.49    3.80
   7 -11  -2    4.80    1.10
   7 -11  -2    6.90    1.00
   7 -11  -2    3.80    0.90
  -7  11   2    5.70    1.10
  -7  11   2    5.00    1.10
   6 -11  -2    1.80    0.90
   6 -11  -2    0.10    0.90
   6 -11  -2    0.60    0.80
  -6  11   2    0.90    0.80
  -6  11   2    1.10    0.80
   5 -11  -2   15.40    1.40
   5 -11  -2   18.50    1.40
   5 -11  -2   17.50    1.60
  -5  11   2   17.30    1.50
  -5  11   2   20.50    1.70
   4 -11  -2   30.00    2.00
   4 -11  -2   30.50    1.70
   4 -11  -2   35.50    2.00
  -4  11   2   32.60    1.90
  -4  11   2   33.40    1.90
   3 -11  -2  130.39    3.50
   3 -11  -2  130.79    3.90
   3 -11  -2  134.29    3.90
  -3  11   2  128.09    3.70
  -3  11   2  130.49    3.80
   2 -11  -2    0.20    0.70
   2 -11  -2   -0.10    0.80
   2 -11  -2   -0.50    0.90
  -2  11   2    0.00    0.80
  -2  11   2    1.20    0.80
   1 -11  -2   96.29    2.80
   1 -11  -2   95.69    3.20
   1 -11  -2   86.59    3.10
   1 -11  -2   90.19    3.20
  -1  11   2   95.19    3.20
  -1  11   2   95.79    3.10
   0 -11  -2   37.60    2.20
   0 -11  -2   34.10    1.90
   0 -11  -2   39.20    2.10
   0  11   2   37.60    2.20
   0  11   2   37.80    2.20
  -1 -11  -2   48.90    2.30
  -1 -11  -2   47.10    2.40
  -1 -11  -2   49.60    2.50
   1  11   2   47.10    2.30
  -2 -11  -2    8.40    1.20
  -2 -11  -2    9.60    1.40
  -2 -11  -2   12.40    1.50
   2  11   2    9.10    1.30
  -3 -11  -2    5.70    1.10
  -3 -11  -2    8.50    1.40
  -3 -11  -2    6.00    1.30
   3  11   2    7.10    1.20
  -4 -11  -2    6.70    1.40
  -4 -11  -2    3.70    1.20
  -4 -11  -2    4.50    1.00
   4  11   2    3.70    1.10
  -5 -11  -2    2.50    0.80
  -5 -11  -2    1.90    1.20
  -5 -11  -2    2.00    1.10
  -6 -11  -2    0.60    1.20
  -6 -11  -2   -0.20    1.00
  -7 -11  -2   19.00    2.10
  -7 -11  -2   16.50    1.80
  17 -12  -2   12.50    1.50
 -17  12   2   13.40    1.60
  16 -12  -2   -0.30    0.90
 -16  12   2    1.30    1.10
  15 -12  -2    2.60    1.00
 -15  12   2    0.60    0.70
 -15  12   2    0.20    1.00
  14 -12  -2    2.20    1.00
 -14  12   2    3.40    1.20
 -14  12   2    1.80    0.80
  13 -12  -2    1.90    1.00
  13 -12  -2    1.70    1.00
 -13  12   2    3.00    0.90
 -13  12   2    1.60    1.10
  12 -12  -2   29.90    2.00
  12 -12  -2   37.70    2.20
 -12  12   2   31.70    2.10
 -12  12   2   30.90    1.90
  11 -12  -2   66.99    2.60
  11 -12  -2   64.59    2.80
 -11  12   2   68.59    2.90
 -11  12   2   67.29    2.60
  10 -12  -2  104.39    3.60
  10 -12  -2  108.99    3.40
 -10  12   2  107.59    3.60
 -10  12   2  110.09    3.50
   9 -12  -2   35.10    2.10
   9 -12  -2   33.80    2.00
   9 -12  -2   34.10    2.10
  -9  12   2   31.20    2.10
  -9  12   2   29.90    1.90
   8 -12  -2    9.00    1.20
   8 -12  -2    8.10    1.20
   8 -12  -2    7.60    1.20
  -8  12   2   11.10    1.40
  -8  12   2   12.30    1.40
   7 -12  -2   51.69    2.40
   7 -12  -2   46.30    2.40
   7 -12  -2   48.40    2.20
  -7  12   2   49.20    2.40
  -7  12   2   53.19    2.40
   6 -12  -2    5.50    1.10
   6 -12  -2    5.90    1.10
   6 -12  -2    6.90    1.20
  -6  12   2    9.30    1.30
  -6  12   2    8.50    1.30
   5 -12  -2    5.90    1.20
   5 -12  -2    2.10    1.00
   5 -12  -2    3.40    1.00
  -5  12   2    3.30    1.00
  -5  12   2    3.20    1.00
   4 -12  -2    5.20    1.20
   4 -12  -2    4.90    1.10
   4 -12  -2    5.50    1.00
  -4  12   2    5.00    1.20
  -4  12   2    5.30    1.20
   3 -12  -2    2.00    0.90
   3 -12  -2    2.80    0.90
   3 -12  -2    1.90    0.90
  -3  12   2    0.90    0.90
  -3  12   2    2.60    0.90
   2 -12  -2   27.20    2.00
   2 -12  -2   29.50    2.10
   2 -12  -2   31.40    1.80
  -2  12   2   34.30    2.10
  -2  12   2   30.60    1.90
   1 -12  -2    5.00    1.10
   1 -12  -2    5.00    1.20
   1 -12  -2    6.10    1.20
  -1  12   2    4.00    1.00
  -1  12   2    3.60    1.10
   0 -12  -2   19.50    1.70
   0 -12  -2   15.00    1.70
   0 -12  -2   17.90    1.60
   0  12   2   15.20    1.60
  -1 -12  -2   44.00    2.50
  -1 -12  -2   47.00    2.50
  -1 -12  -2   48.00    2.40
   1  12   2   52.99    2.50
  -2 -12  -2    1.30    1.00
  -2 -12  -2    0.50    0.90
  -2 -12  -2    0.30    1.00
   2  12   2   -1.50    0.80
  -3 -12  -2    1.20    1.10
  -3 -12  -2    1.70    0.90
  -3 -12  -2    0.10    1.00
   3  12   2    1.00    1.00
  -4 -12  -2    4.70    1.00
  -4 -12  -2    3.30    1.30
  -4 -12  -2    5.00    1.40
  -5 -12  -2    2.40    1.30
  -5 -12  -2    2.20    1.20
  -5 -12  -2    2.40    0.90
  -6 -12  -2   -0.10    1.10
  -6 -12  -2   -0.20    1.20
  16 -13  -2    7.00    1.30
 -16  13   2    3.10    1.20
  15 -13  -2    4.10    1.20
 -15  13   2    6.90    1.40
 -15  13   2    5.10    1.00
  14 -13  -2    1.10    1.00
  14 -13  -2   -0.60    1.00
 -14  13   2    0.80    0.80
 -14  13   2   -0.50    1.00
  13 -13  -2    3.50    1.20
  13 -13  -2    1.30    1.00
 -13  13   2    2.20    0.90
 -13  13   2    2.60    1.20
  12 -13  -2    7.30    1.40
  12 -13  -2    6.40    1.20
 -12  13   2    5.20    1.30
 -12  13   2    4.90    1.10
  11 -13  -2    6.50    1.20
  11 -13  -2   11.10    1.50
 -11  13   2    9.00    1.50
 -11  13   2    6.00    1.20
  10 -13  -2   17.60    1.60
  10 -13  -2   18.20    1.80
 -10  13   2   17.00    1.60
 -10  13   2   15.70    1.70
   9 -13  -2    0.00    1.00
   9 -13  -2   -0.10    0.90
   9 -13  -2    0.30    0.90
  -9  13   2   -0.60    0.90
  -9  13   2    1.20    1.00
   8 -13  -2    9.30    1.40
   8 -13  -2   10.40    1.50
   8 -13  -2   10.10    1.30
  -8  13   2    8.70    1.30
  -8  13   2   12.40    1.50
   7 -13  -2   36.20    2.10
   7 -13  -2   36.80    2.30
   7 -13  -2   34.40    2.20
  -7  13   2   40.50    2.30
  -7  13   2   39.20    2.30
   6 -13  -2   53.99    2.40
   6 -13  -2   55.79    2.70
   6 -13  -2   50.89    2.60
  -6  13   2   51.39    2.60
  -6  13   2   53.89    2.60
   5 -13  -2   40.50    2.10
   5 -13  -2   35.40    2.30
   5 -13  -2   36.90    2.30
  -5  13   2   41.40    2.40
  -5  13   2   39.90    2.30
   4 -13  -2    1.80    0.90
   4 -13  -2    2.10    1.10
   4 -13  -2    2.50    1.10
  -4  13   2    1.60    1.00
  -4  13   2    2.00    1.00
   3 -13  -2    1.90    1.10
   3 -13  -2    3.70    1.00
   3 -13  -2    2.60    1.10
  -3  13   2    2.70    1.10
  -3  13   2    3.20    1.10
   2 -13  -2   38.90    2.30
   2 -13  -2   34.60    2.30
   2 -13  -2   36.30    2.20
  -2  13   2   32.70    2.10
  -2  13   2   36.90    2.30
   1 -13  -2   -0.80    1.00
   1 -13  -2    1.50    1.00
   1 -13  -2   -0.60    1.00
  -1  13   2    2.00    1.10
   0 -13  -2    9.00    1.50
   0 -13  -2    9.90    1.50
   0 -13  -2    7.20    1.30
   0  13   2    9.70    1.50
  -1 -13  -2    5.90    1.20
  -1 -13  -2    8.00    1.40
  -1 -13  -2    6.30    1.40
   1  13   2    6.60    1.40
  -2 -13  -2   15.50    1.80
  -2 -13  -2   12.80    1.70
  -2 -13  -2   13.50    1.50
   2  13   2   13.40    1.70
  -3 -13  -2    3.00    1.30
  -3 -13  -2    3.00    1.30
  -3 -13  -2    3.30    1.00
   3  13   2    3.00    1.20
  -4 -13  -2   18.70    1.60
  -4 -13  -2   18.90    2.00
  -4 -13  -2   19.60    2.10
  -5 -13  -2   27.30    2.40
  -5 -13  -2   23.30    2.30
  16 -14  -2    3.50    1.20
 -16  14   2    1.50    1.20
  15 -14  -2    7.00    1.40
 -15  14   2    8.90    1.60
 -15  14   2    6.90    1.10
  14 -14  -2   16.70    1.90
  14 -14  -2   19.40    1.80
 -14  14   2   18.60    1.70
 -14  14   2   16.30    1.90
  13 -14  -2   20.00    1.80
  13 -14  -2   17.20    1.90
 -13  14   2   19.00    1.70
 -13  14   2   17.80    1.90
  12 -14  -2   31.50    2.20
  12 -14  -2   29.20    2.30
 -12  14   2   28.10    2.30
 -12  14   2   28.90    2.10
  11 -14  -2   55.39    2.90
  11 -14  -2   55.79    2.70
 -11  14   2   54.49    2.90
 -11  14   2   56.19    2.70
  10 -14  -2    7.80    1.30
  10 -14  -2    7.00    1.40
 -10  14   2    7.30    1.40
 -10  14   2    5.80    1.30
   9 -14  -2   -0.30    0.90
   9 -14  -2   -0.40    1.00
   9 -14  -2   -0.90    0.90
  -9  14   2   -0.50    1.00
  -9  14   2   -0.30    0.90
   8 -14  -2   -0.10    1.00
   8 -14  -2   -0.40    0.90
   8 -14  -2   -1.70    0.90
  -8  14   2    0.60    1.00
  -8  14   2    0.90    1.10
   7 -14  -2    1.40    1.00
   7 -14  -2    2.40    1.10
   7 -14  -2    1.90    1.10
  -7  14   2    3.30    1.20
  -7  14   2    3.60    1.20
   6 -14  -2   11.70    1.40
   6 -14  -2   11.10    1.60
   6 -14  -2   14.70    1.80
  -6  14   2   10.80    1.50
  -6  14   2   11.90    1.60
   5 -14  -2   -0.90    1.00
   5 -14  -2   -0.50    1.00
   5 -14  -2   -1.40    0.80
  -5  14   2    0.40    1.10
  -5  14   2    0.10    1.00
   4 -14  -2   28.80    2.30
   4 -14  -2   22.20    2.00
   4 -14  -2   24.10    1.80
  -4  14   2   25.50    2.10
  -4  14   2   26.20    2.10
   3 -14  -2   34.40    2.30
   3 -14  -2   34.70    2.50
  -3  14   2   38.60    2.50
  -3  14   2   38.40    2.40
   2 -14  -2   19.40    1.90
   2 -14  -2   24.10    2.00
   2 -14  -2   23.20    2.10
  -2  14   2   18.60    1.90
   1 -14  -2   11.60    1.60
   1 -14  -2   10.30    1.50
   1 -14  -2    8.00    1.60
  -1  14   2   12.80    1.70
   0 -14  -2   29.90    2.30
   0 -14  -2   28.50    2.40
   0 -14  -2   29.50    2.30
   0  14   2   24.90    2.10
  -1 -14  -2    1.10    1.20
  -1 -14  -2    1.30    1.30
  -1 -14  -2    0.10    1.10
   1  14   2    2.60    1.20
  -2 -14  -2    6.80    1.60
  -2 -14  -2    5.70    1.40
  -2 -14  -2    5.70    1.30
   2  14   2    6.40    1.50
  -3 -14  -2    1.70    1.00
  -3 -14  -2    2.00    1.40
  -3 -14  -2    0.20    1.20
   3  14   2    1.00    1.40
  15 -15  -2   -0.20    1.10
 -15  15   2   -1.20    1.10
 -15  15   2   -0.10    0.90
  14 -15  -2    0.80    1.20
  14 -15  -2   -1.70    1.00
 -14  15   2   -0.60    0.90
 -14  15   2   -0.70    1.20
  13 -15  -2   10.80    1.70
  13 -15  -2   14.00    1.70
 -13  15   2    9.40    1.70
 -13  15   2   12.10    1.60
  12 -15  -2    3.10    1.30
  12 -15  -2    2.60    1.20
 -12  15   2    2.90    1.30
 -12  15   2    4.60    1.30
  11 -15  -2   22.10    2.00
  11 -15  -2   22.40    2.10
 -11  15   2   21.00    2.00
 -11  15   2   20.40    2.00
  10 -15  -2   50.99    2.90
  10 -15  -2   48.60    2.70
 -10  15   2   49.80    2.70
 -10  15   2   48.50    2.90
   9 -15  -2   15.20    1.90
   9 -15  -2   14.40    1.70
  -9  15   2   17.70    2.00
  -9  15   2   13.90    1.70
   8 -15  -2   -1.90    0.90
   8 -15  -2    1.80    1.20
   8 -15  -2    1.30    1.10
  -8  15   2    0.80    1.10
  -8  15   2   -0.60    1.10
   7 -15  -2   18.50    1.70
   7 -15  -2   20.30    2.10
   7 -15  -2   22.80    2.10
  -7  15   2   15.80    1.80
  -7  15   2   19.90    2.00
   6 -15  -2    3.40    1.30
   6 -15  -2    3.50    1.20
   6 -15  -2    4.50    1.40
  -6  15   2    4.00    1.30
  -6  15   2    3.80    1.30
   5 -15  -2    3.80    1.30
   5 -15  -2    4.60    1.10
   5 -15  -2    2.00    1.20
  -5  15   2    1.90    1.20
  -5  15   2    5.50    1.40
   4 -15  -2    7.70    1.60
   4 -15  -2    4.50    1.30
  -4  15   2    4.10    1.40
  -4  15   2    6.20    1.40
   3 -15  -2    1.00    1.10
   3 -15  -2    0.20    1.10
   3 -15  -2   -1.50    1.10
  -3  15   2   -0.30    1.10
   2 -15  -2    1.00    1.10
   2 -15  -2    2.00    1.20
   2 -15  -2    2.70    1.40
  -2  15   2    1.50    1.20
   1 -15  -2   25.90    2.20
   1 -15  -2   26.40    2.20
   1 -15  -2   21.40    2.30
  -1  15   2   23.70    2.20
   0 -15  -2    9.50    1.80
   0 -15  -2   11.30    1.60
   0 -15  -2    9.90    1.60
   0  15   2   13.90    1.90
  -1 -15  -2   -1.40    1.10
  -1 -15  -2   -1.00    1.30
  -1 -15  -2    1.30    1.20
   1  15   2    1.30    1.20
  -2 -15  -2   -0.40    1.10
  -2 -15  -2    1.40    1.20
  -2 -15  -2    0.80    1.40
   2  15   2    2.20    1.20
  14 -16  -2   -0.20    1.20
  14 -16  -2   -0.30    1.20
 -14  16   2   -1.30    1.00
 -14  16   2    0.90    1.30
  13 -16  -2    4.00    1.50
  13 -16  -2    3.30    1.30
 -13  16   2    3.40    1.50
 -13  16   2    4.10    1.30
  12 -16  -2    9.60    1.60
  12 -16  -2   10.30    1.80
 -12  16   2    6.10    1.40
 -12  16   2    8.60    1.70
  11 -16  -2   17.70    1.90
  11 -16  -2   21.20    2.20
 -11  16   2   20.20    2.20
 -11  16   2   19.10    2.00
  10 -16  -2    0.90    1.30
  10 -16  -2    1.40    1.20
 -10  16   2   -3.20    1.10
 -10  16   2   -0.10    1.10
   9 -16  -2    8.00    1.50
   9 -16  -2    9.30    1.70
  -9  16   2   11.80    1.90
  -9  16   2   11.30    1.70
   8 -16  -2   16.70    2.00
   8 -16  -2   16.80    1.90
   8 -16  -2   11.70    1.70
  -8  16   2   20.10    2.10
  -8  16   2   17.30    2.00
   7 -16  -2    5.70    1.50
   7 -16  -2    7.00    1.60
   7 -16  -2    7.30    1.40
  -7  16   2    5.30    1.50
  -7  16   2   10.00    1.70
   6 -16  -2   29.50    2.50
   6 -16  -2   27.00    2.40
   6 -16  -2   26.80    2.10
  -6  16   2   27.40    2.30
  -6  16   2   27.70    2.40
   5 -16  -2    1.70    1.20
   5 -16  -2    0.60    1.30
  -5  16   2    0.10    1.20
  -5  16   2    4.40    1.40
   4 -16  -2    2.00    1.40
   4 -16  -2    3.80    1.40
  -4  16   2    3.20    1.40
   3 -16  -2    1.60    1.40
   3 -16  -2    3.70    1.40
   3 -16  -2   -1.20    1.10
  -3  16   2    0.50    1.20
   2 -16  -2    8.90    1.80
   2 -16  -2    8.50    1.70
   2 -16  -2   10.70    1.70
  -2  16   2   10.60    1.80
   1 -16  -2    4.30    1.30
   1 -16  -2    1.90    1.50
   1 -16  -2    1.70    1.30
  -1  16   2    5.70    1.50
   0 -16  -2    6.30    1.70
   0 -16  -2    2.20    1.30
   0 -16  -2    9.30    1.60
   0  16   2    5.00    1.50
  13 -17  -2    0.80    1.30
  13 -17  -2    0.90    1.40
 -13  17   2    1.80    1.30
 -13  17   2   -0.40    1.40
  12 -17  -2   16.40    2.00
  12 -17  -2   18.70    2.30
 -12  17   2   16.50    2.20
 -12  17   2   19.70    2.10
  11 -17  -2    3.50    1.40
  11 -17  -2    3.50    1.50
 -11  17   2    5.10    1.60
 -11  17   2    5.20    1.50
  10 -17  -2    2.30    1.30
  10 -17  -2    4.10    1.60
 -10  17   2    5.30    1.50
 -10  17   2    1.40    1.30
   9 -17  -2    5.50    1.60
   9 -17  -2    3.80    1.30
  -9  17   2    5.00    1.50
  -9  17   2    3.20    1.40
   8 -17  -2   12.60    1.90
   8 -17  -2   13.90    2.00
   8 -17  -2   13.50    1.80
  -8  17   2   15.50    2.00
  -8  17   2   15.60    2.10
   7 -17  -2    0.60    1.30
   7 -17  -2    0.70    1.30
   7 -17  -2    1.20    1.20
  -7  17   2   -2.20    1.10
  -7  17   2   -1.40    1.20
   6 -17  -2   28.60    2.60
   6 -17  -2   24.30    2.40
  -6  17   2   25.80    2.40
  -6  17   2   25.60    2.50
   5 -17  -2    6.40    1.60
   5 -17  -2    7.60    1.70
  -5  17   2    6.80    1.70
   4 -17  -2   -1.20    1.30
   4 -17  -2    2.50    1.40
   4 -17  -2   -0.30    1.40
  -4  17   2    2.10    1.40
   3 -17  -2   -1.20    1.20
   3 -17  -2    0.00    1.30
   3 -17  -2    1.20    1.60
  -3  17   2   -0.80    1.30
   2 -17  -2    2.10    1.30
   2 -17  -2    0.20    1.30
   2 -17  -2    0.90    1.40
  -2  17   2   -0.80    1.30
  10 -18  -2    2.20    1.50
  10 -18  -2    3.30    1.40
 -10  18   2    3.90    1.60
 -10  18   2    2.00    1.40
   9 -18  -2    0.30    1.30
   9 -18  -2    0.10    1.50
  -9  18   2   -1.10    1.30
  -9  18   2   -0.80    1.30
   8 -18  -2   11.90    1.80
   8 -18  -2   12.30    2.10
  -8  18   2   10.90    1.90
  -8  18   2    8.70    1.80
   7 -18  -2   15.60    2.20
   7 -18  -2    9.50    1.90
  -7  18   2   10.10    1.90
  -7  18   2    8.60    1.80
   6 -18  -2    4.10    1.60
   6 -18  -2    1.50    1.60
  -6  18   2    1.70    1.40
  -3  18  -3   14.30    2.10
   3 -18   3   18.70    2.30
   3 -18   3   15.40    2.20
  -4  18  -3    1.60    1.60
  -4  18  -3   -0.90    1.30
   4 -18   3   -1.30    1.30
   4 -18   3    0.20    1.50
  -5  18  -3    9.10    1.80
  -5  18  -3    8.40    1.80
   5 -18   3    9.60    1.90
   5 -18   3   11.70    2.00
  -6  18  -3   -1.20    1.20
  -6  18  -3   -0.30    1.30
   6 -18   3    0.00    1.40
   6 -18   3    1.70    1.30
   6 -18   3   -0.70    1.30
  -7  18  -3   17.50    2.20
  -7  18  -3   22.30    2.30
   7 -18   3   26.60    2.60
   7 -18   3   22.30    2.20
  -8  18  -3   15.50    2.10
  -8  18  -3   14.10    2.00
   8 -18   3   15.60    1.90
   8 -18   3   13.60    2.00
  -9  18  -3   13.40    2.00
  -9  18  -3   11.70    2.00
   9 -18   3   11.50    1.80
   9 -18   3   14.20    2.10
 -10  18  -3    1.60    1.40
 -10  18  -3    0.70    1.20
  10 -18   3   -1.50    1.20
  10 -18   3    0.50    1.40
   0  17  -3    3.80    1.60
   0 -17   3    7.10    1.80
   0 -17   3    3.70    1.50
  -1  17  -3   12.30    1.90
   1 -17   3   10.60    1.80
   1 -17   3    7.20    1.80
  -2  17  -3   -2.10    1.10
   2 -17   3    3.30    1.50
   2 -17   3    0.00    1.40
  -3  17  -3   22.20    2.50
  -3  17  -3   20.00    2.20
   3 -17   3   16.00    2.10
   3 -17   3   23.50    2.40
  -4  17  -3    5.20    1.50
  -4  17  -3    5.80    1.60
   4 -17   3    6.60    1.60
   4 -17   3    4.30    1.60
   4 -17   3    5.20    1.60
  -5  17  -3   -1.10    1.20
  -5  17  -3   -1.20    1.10
   5 -17   3   -1.70    1.10
   5 -17   3   -0.50    1.10
   5 -17   3   -0.70    1.20
  -6  17  -3    5.20    1.50
  -6  17  -3    6.70    1.60
   6 -17   3    4.70    1.40
   6 -17   3    5.80    1.50
   6 -17   3    3.50    1.50
  -7  17  -3   25.90    2.40
  -7  17  -3   32.90    2.70
   7 -17   3   27.00    2.20
   7 -17   3   19.60    2.20
  -8  17  -3   38.50    2.80
  -8  17  -3   38.60    2.80
   8 -17   3   41.00    2.70
   8 -17   3   35.10    2.80
  -9  17  -3    7.50    1.60
  -9  17  -3    8.70    1.80
   9 -17   3   10.30    1.60
   9 -17   3    5.60    1.50
 -10  17  -3   33.10    2.70
 -10  17  -3   35.30    2.60
  10 -17   3   38.30    2.90
  10 -17   3   36.70    2.60
 -11  17  -3    8.40    1.50
 -11  17  -3    8.40    1.70
  11 -17   3    4.70    1.50
  11 -17   3    6.40    1.50
 -12  17  -3    8.60    1.70
 -12  17  -3    8.70    1.50
  12 -17   3   10.50    1.70
  12 -17   3    7.10    1.70
   2  16  -3    1.90    1.40
  -2 -16   3    4.50    1.60
  -2 -16   3    1.80    1.30
   1  16  -3   26.90    2.40
  -1 -16   3   21.90    2.40
  -1 -16   3   23.80    2.20
   0  16  -3   22.30    2.20
   0 -16   3   23.00    2.30
   0 -16   3   23.50    2.30
  -1  16  -3    0.00    1.20
   1 -16   3    0.20    1.20
   1 -16   3    1.20    1.30
  -2  16  -3   -1.50    1.60
  -2  16  -3    0.20    1.30
   2 -16   3    2.00    1.40
   2 -16   3    1.10    1.20
  -3  16  -3   13.50    1.80
  -3  16  -3   14.60    1.90
   3 -16   3   18.40    1.70
   3 -16   3   13.70    1.90
   3 -16   3   11.00    1.70
  -4  16  -3   31.60    2.60
  -4  16  -3   25.40    2.20
   4 -16   3   33.90    2.60
   4 -16   3   30.80    2.50
   4 -16   3   25.80    2.00
  -5  16  -3    0.40    1.20
  -5  16  -3    0.90    1.20
   5 -16   3   -0.70    1.10
   5 -16   3    0.60    1.00
   5 -16   3    1.40    1.20
  -6  16  -3    4.70    1.30
  -6  16  -3    2.70    1.30
   6 -16   3    4.80    1.40
   6 -16   3    2.90    1.20
   6 -16   3    2.50    1.30
  -7  16  -3   10.90    1.70
  -7  16  -3   16.30    1.90
   7 -16   3   13.70    1.60
   7 -16   3    9.40    1.60
  -8  16  -3   -0.10    1.10
  -8  16  -3    1.70    1.20
   8 -16   3   -0.20    1.10
   8 -16   3    0.70    1.20
  -9  16  -3    2.40    1.30
  -9  16  -3    3.10    1.30
   9 -16   3    3.90    1.20
   9 -16   3    2.20    1.30
 -10  16  -3    5.70    1.30
 -10  16  -3    6.50    1.50
  10 -16   3    3.10    1.40
  10 -16   3    3.80    1.30
 -11  16  -3    2.00    1.30
 -11  16  -3    1.30    1.00
  11 -16   3    1.60    1.30
  11 -16   3    1.80    1.20
 -12  16  -3   -0.30    1.00
 -12  16  -3   -0.20    1.20
  12 -16   3   -0.70    1.10
  12 -16   3   -0.60    1.20
 -13  16  -3    5.90    1.50
 -13  16  -3    2.90    1.10
  13 -16   3    1.80    1.20
   4  15  -3   29.60    2.50
  -4 -15   3   27.50    2.20
  -4 -15   3   30.80    2.70
   3  15  -3   17.10    2.00
  -3 -15   3   16.00    2.20
  -3 -15   3   18.70    1.90
   2  15  -3    7.20    1.60
  -2 -15   3    4.90    1.50
  -2 -15   3    3.00    1.30
   1  15  -3    6.10    1.50
  -1 -15   3    6.70    1.50
  -1 -15   3    8.70    1.60
   0  15  -3    2.30    1.30
   0 -15   3    2.10    1.30
   0 -15   3    2.90    1.30
  -1  15  -3    7.30    1.50
   1 -15   3    9.80    1.70
   1 -15   3    8.60    1.50
  -2  15  -3    9.10    1.50
  -2  15  -3   12.40    1.80
   2 -15   3    9.70    1.40
   2 -15   3    8.40    1.50
   2 -15   3   11.80    1.70
  -3  15  -3    4.00    1.30
  -3  15  -3    1.20    1.00
   3 -15   3    2.20    1.00
   3 -15   3    1.20    1.10
   3 -15   3    0.90    1.20
  -4  15  -3    6.90    1.40
  -4  15  -3    9.20    1.50
   4 -15   3    8.70    1.50
   4 -15   3   13.20    1.70
   4 -15   3    8.30    1.30
  -5  15  -3    1.50    1.20
  -5  15  -3    0.10    1.00
   5 -15   3    0.20    1.00
   5 -15   3    0.50    1.10
   5 -15   3   -0.80    0.90
  -6  15  -3   23.70    2.10
  -6  15  -3   17.70    1.80
   6 -15   3   23.50    2.10
   6 -15   3   17.10    1.90
   6 -15   3   18.80    1.80
  -7  15  -3    2.30    1.10
  -7  15  -3    0.20    1.10
   7 -15   3   -0.20    1.00
   7 -15   3    1.50    1.10
  -8  15  -3   -0.20    1.00
  -8  15  -3    0.30    1.10
   8 -15   3    0.90    1.20
  -9  15  -3   10.20    1.50
  -9  15  -3   11.00    1.60
   9 -15   3   11.30    1.60
 -10  15  -3   -0.40    1.00
 -10  15  -3   -0.40    1.10
  10 -15   3    1.60    1.20
 -11  15  -3   -1.00    0.90
 -11  15  -3   -0.10    1.10
  11 -15   3    0.30    1.10
 -12  15  -3    6.60    1.20
 -12  15  -3    3.80    1.30
  12 -15   3    4.40    1.20
  12 -15   3    3.60    1.30
 -13  15  -3    0.60    1.10
 -13  15  -3    2.30    0.90
  13 -15   3    1.80    1.10
 -14  15  -3   16.70    1.90
  14 -15   3   12.20    1.60
   5  14  -3   17.70    2.10
  -5 -14   3   15.10    1.70
  -5 -14   3   16.70    2.10
   4  14  -3    1.80    1.20
  -4 -14   3    1.70    1.30
  -4 -14   3    0.60    1.10
   3  14  -3    1.00    1.20
  -3 -14   3   -0.80    1.00
  -3 -14   3   -0.40    1.10
   2  14  -3    3.90    1.30
  -2 -14   3    3.00    1.30
  -2 -14   3    3.40    1.20
   1  14  -3    6.80    1.40
  -1 -14   3    5.10    1.30
  -1 -14   3    7.30    1.60
   0  14  -3   16.10    1.80
   0 -14   3   16.30    1.80
   0 -14   3   21.30    2.00
   0 -14   3   21.40    1.70
  -1  14  -3    0.90    1.00
  -1  14  -3    0.00    1.00
   1 -14   3    2.60    0.90
   1 -14   3    0.60    1.10
   1 -14   3    0.90    0.90
   1 -14   3    1.40    1.10
  -2  14  -3    0.60    1.10
  -2  14  -3    0.10    0.90
   2 -14   3    1.10    0.80
   2 -14   3    1.60    1.10
   2 -14   3    1.60    1.10
   2 -14   3    0.70    0.90
  -3  14  -3    2.30    1.10
  -3  14  -3    1.90    1.00
   3 -14   3    1.20    1.10
   3 -14   3    2.30    1.00
   3 -14   3    2.30    1.10
  -4  14  -3   10.60    1.50
  -4  14  -3   10.40    1.40
   4 -14   3   17.90    1.90
   4 -14   3    8.50    1.30
   4 -14   3   11.20    1.60
  -5  14  -3   45.60    2.60
  -5  14  -3   43.50    2.50
   5 -14   3   47.70    2.60
   5 -14   3   52.19    2.60
  -6  14  -3   25.90    2.10
  -6  14  -3   22.30    1.90
   6 -14   3   19.40    1.80
   6 -14   3   24.60    2.10
  -7  14  -3   35.10    2.30
  -7  14  -3   30.60    2.10
   7 -14   3   30.90    2.10
   7 -14   3   27.90    2.20
  -8  14  -3   22.30    2.00
  -8  14  -3   32.40    2.20
   8 -14   3   28.70    2.20
  -9  14  -3   -0.40    0.80
  -9  14  -3    1.50    1.10
   9 -14   3   -0.10    1.00
 -10  14  -3    8.80    1.40
 -10  14  -3    8.50    1.30
  10 -14   3    9.00    1.40
 -11  14  -3    1.30    0.90
 -11  14  -3    1.20    1.10
  11 -14   3   -0.80    0.90
 -12  14  -3    3.60    1.00
 -12  14  -3    4.40    1.30
  12 -14   3    2.10    1.00
 -13  14  -3    2.90    1.20
 -13  14  -3    4.60    1.00
 -14  14  -3    2.10    1.20
  14 -14   3    0.50    1.00
 -15  14  -3    5.60    1.40
  15 -14   3    6.60    1.30
  -6 -13   3    1.80    1.30
  -6 -13   3    0.70    0.90
  -6 -13   3    2.00    1.30
   5  13  -3    3.10    1.30
  -5 -13   3    1.00    1.20
  -5 -13   3   -0.40    0.90
  -5 -13   3    0.40    1.10
   4  13  -3   10.90    1.60
  -4 -13   3    7.60    1.40
  -4 -13   3    4.80    1.30
  -4 -13   3    6.20    1.50
   3  13  -3    4.00    1.30
  -3 -13   3    2.60    1.30
  -3 -13   3    3.30    1.00
  -3 -13   3    5.60    1.30
  -3 -13   3    3.70    1.00
   2  13  -3   -1.80    0.90
  -2 -13   3   -0.30    1.00
  -2 -13   3    1.60    1.10
  -2 -13   3    0.70    0.80
  -2 -13   3   -1.40    0.90
   1  13  -3    8.60    1.50
  -1 -13   3    7.00    1.00
  -1 -13   3    7.40    1.30
  -1 -13   3    7.40    1.50
   0  13  -3   55.49    2.60
   0  13  -3   55.49    2.70
   0 -13   3   57.09    2.20
   0 -13   3   56.89    2.70
   0 -13   3   56.59    2.80
   0 -13   3   57.59    2.90
  -1  13  -3    0.30    0.90
  -1  13  -3    0.40    1.00
   1 -13   3   -0.60    0.90
   1 -13   3    1.10    0.80
   1 -13   3   -0.20    1.00
   1 -13   3   -0.20    0.80
  -2  13  -3   31.20    2.20
  -2  13  -3   29.80    2.10
   2 -13   3   32.00    1.90
   2 -13   3   28.80    2.20
   2 -13   3   31.70    2.20
  -3  13  -3   -0.30    0.90
  -3  13  -3    0.90    0.90
   3 -13   3   -0.20    1.00
   3 -13   3   -0.70    0.80
  -4  13  -3   46.80    2.40
  -4  13  -3   43.40    2.30
   4 -13   3   44.20    2.40
   4 -13   3   42.60    2.40
  -5  13  -3   13.40    1.50
  -5  13  -3   12.40    1.50
   5 -13   3   10.30    1.40
   5 -13   3   11.50    1.40
  -6  13  -3   30.60    2.10
  -6  13  -3   32.20    2.10
   6 -13   3   33.00    2.10
   6 -13   3   33.60    2.10
  -7  13  -3    6.80    1.20
  -7  13  -3    7.10    1.30
   7 -13   3    6.00    1.20
   7 -13   3    6.10    1.20
  -8  13  -3   76.09    2.90
  -8  13  -3   77.19    3.00
   8 -13   3   74.59    3.00
  -9  13  -3   -1.00    0.90
  -9  13  -3    0.40    0.80
   9 -13   3   -0.30    0.90
 -10  13  -3    1.20    0.90
 -10  13  -3    0.10    0.90
  10 -13   3   -0.10    0.90
 -11  13  -3    0.50    1.00
 -11  13  -3   -0.50    0.80
  11 -13   3    1.80    1.00
 -12  13  -3    8.80    1.10
 -12  13  -3   11.20    1.50
  12 -13   3    9.90    1.40
 -13  13  -3   -0.20    0.70
 -13  13  -3    0.70    1.00
 -14  13  -3    6.40    1.40
 -15  13  -3   -0.70    1.00
  15 -13   3    0.40    0.90
  -8 -12   3    9.50    1.60
  -8 -12   3    8.80    1.80
  -7 -12   3   10.50    1.70
  -7 -12   3    9.10    1.70
  -7 -12   3    8.40    1.10
   6  12  -3   20.70    2.30
  -6 -12   3   17.70    1.50
  -6 -12   3   18.30    1.90
  -6 -12   3   21.00    2.30
  -6 -12   3   18.40    2.00
   5  12  -3    0.80    1.00
  -5 -12   3    2.90    1.20
  -5 -12   3    3.50    1.00
  -5 -12   3    1.30    1.10
  -5 -12   3    3.40    1.10
   4  12  -3    8.80    1.40
  -4 -12   3    7.70    1.20
  -4 -12   3    8.00    1.30
  -4 -12   3    7.80    1.30
  -4 -12   3    9.60    1.50
   3  12  -3    7.10    1.30
  -3 -12   3    8.20    1.10
  -3 -12   3    8.80    1.30
  -3 -12   3    6.30    1.30
  -3 -12   3    5.40    1.20
   2  12  -3   -0.10    1.00
  -2 -12   3    1.10    0.80
  -2 -12   3    0.00    0.90
  -2 -12   3   -0.80    1.00
  -2 -12   3   -0.10    0.80
   1  12  -3    8.50    1.20
   1  12  -3    3.50    1.10
  -1 -12   3    5.70    1.20
  -1 -12   3    4.80    1.20
  -1 -12   3    8.30    1.00
  -1 -12   3    6.10    1.00
   0  12  -3   69.39    2.80
   0  12  -3   71.19    2.90
   0 -12   3   59.49    2.70
   0 -12   3   64.79    2.80
   0 -12   3   66.39    2.10
   0 -12   3   70.19    2.40
   0 -12   3   60.09    2.30
  -1  12  -3  135.89    4.20
  -1  12  -3  139.39    4.10
   1 -12   3  149.49    3.80
   1 -12   3  144.39    4.20
   1 -12   3  141.79    3.70
   1 -12   3  146.79    4.30
  -2  12  -3    9.80    1.30
  -2  12  -3   11.60    1.30
   2 -12   3   13.40    1.50
   2 -12   3   11.60    1.40
  -3  12  -3   -0.60    0.80
  -3  12  -3    1.00    0.90
   3 -12   3    0.30    0.90
   3 -12   3    0.10    0.90
  -4  12  -3   -0.80    0.80
  -4  12  -3    0.00    0.80
   4 -12   3   -1.40    0.80
   4 -12   3   -0.10    0.90
  -5  12  -3   31.90    1.90
  -5  12  -3   33.10    2.00
   5 -12   3   37.60    2.00
   5 -12   3   32.10    2.00
  -6  12  -3   -1.40    0.80
  -6  12  -3   -0.20    0.80
   6 -12   3    0.30    0.80
   6 -12   3    0.30    0.80
  -7  12  -3   46.70    2.30
  -7  12  -3   42.90    2.10
   7 -12   3   44.90    2.30
   7 -12   3   44.20    2.10
  -8  12  -3    9.30    1.30
  -8  12  -3    8.60    1.20
   8 -12   3    8.20    1.20
  -9  12  -3   30.00    1.80
  -9  12  -3   28.70    2.00
   9 -12   3   33.90    2.10
 -10  12  -3    0.70    0.70
 -10  12  -3    0.70    0.80
  10 -12   3    0.70    0.80
 -11  12  -3    9.70    1.30
 -11  12  -3    8.20    1.10
  11 -12   3    9.30    1.30
 -12  12  -3    1.40    0.70
 -12  12  -3    1.30    1.00
 -13  12  -3   32.80    2.10
 -14  12  -3    3.90    1.10
 -15  12  -3    0.60    0.90
  15 -12   3   -0.40    0.80
 -16  12  -3   21.10    1.80
  16 -12   3   19.40    1.60
  -9 -11   3   17.20    2.30
  -9 -11   3   16.40    1.90
  -8 -11   3    3.10    1.20
  -8 -11   3    1.40    1.30
  -8 -11   3   -1.00    1.10
  -7 -11   3    5.30    1.50
  -7 -11   3    6.00    1.30
  -7 -11   3    5.00    1.00
  -7 -11   3    2.80    1.10
   6  11  -3    5.20    1.20
  -6 -11   3    5.50    1.00
  -6 -11   3    3.20    1.30
  -6 -11   3    7.00    1.20
  -6 -11   3    4.20    1.20
   5  11  -3    3.70    1.10
  -5 -11   3    2.90    1.10
  -5 -11   3    2.70    1.00
  -5 -11   3    3.10    1.00
  -5 -11   3    1.70    1.10
   4  11  -3   14.60    1.60
  -4 -11   3   13.90    1.40
  -4 -11   3   16.00    1.40
  -4 -11   3   11.60    1.50
  -4 -11   3   14.00    1.50
   3  11  -3    4.30    1.10
  -3 -11   3    3.20    0.90
  -3 -11   3    3.50    1.00
  -3 -11   3    2.90    0.90
  -3 -11   3    3.50    1.10
   2  11  -3   17.80    1.70
   2  11  -3   16.40    1.50
  -2 -11   3   16.80    1.60
  -2 -11   3   17.60    1.40
  -2 -11   3   18.80    1.50
  -2 -11   3   17.30    1.60
   1  11  -3    3.20    1.00
   1  11  -3    4.80    1.00
  -1 -11   3    2.30    1.00
  -1 -11   3    3.00    0.80
  -1 -11   3    3.70    0.80
  -1 -11   3    3.10    1.00
  -1 -11   3    3.30    0.80
   0  11  -3    6.00    1.00
   0  11  -3    7.40    1.10
   0 -11   3    7.20    1.00
   0 -11   3    7.50    1.20
   0 -11   3    6.60    0.90
   0 -11   3    5.90    1.20
   0 -11   3    7.30    0.80
  -1  11  -3    1.20    0.90
  -1  11  -3    2.20    0.90
   1 -11   3    3.20    1.00
   1 -11   3    1.00    0.90
  -2  11  -3   17.70    1.60
  -2  11  -3   20.60    1.70
   2 -11   3   17.30    1.50
   2 -11   3   18.10    1.60
  -3  11  -3    1.40    0.80
  -3  11  -3    1.00    0.90
   3 -11   3    2.60    0.90
   3 -11   3    1.60    0.90
  -4  11  -3   -0.10    0.70
  -4  11  -3   -0.20    0.80
   4 -11   3   -1.40    0.60
   4 -11   3    1.20    0.90
  -5  11  -3   -0.10    0.80
  -5  11  -3    0.00    0.70
   5 -11   3   -0.20    0.80
   5 -11   3   -0.30    0.70
  -6  11  -3   11.20    1.30
  -6  11  -3   11.30    1.20
   6 -11   3   12.90    1.30
   6 -11   3   11.90    1.20
  -7  11  -3   29.20    1.70
  -7  11  -3   30.10    1.90
   7 -11   3   31.60    1.80
   7 -11   3   28.80    1.70
  -8  11  -3    7.90    1.10
  -8  11  -3    9.60    1.10
   8 -11   3    9.20    1.20
  -9  11  -3   10.30    1.30
  -9  11  -3    7.10    1.00
   9 -11   3    8.80    1.20
 -10  11  -3    3.70    1.00
 -10  11  -3    4.40    0.90
  10 -11   3    3.00    0.90
 -11  11  -3  125.19    3.20
 -11  11  -3  121.79    3.70
  11 -11   3  120.89    3.60
 -12  11  -3   64.69    2.60
 -12  11  -3   61.49    2.00
 -13  11  -3    0.50    0.80
 -14  11  -3   15.10    1.40
 -15  11  -3   16.50    1.50
  15 -11   3   17.70    1.50
 -16  11  -3    5.20    1.10
  16 -11   3    2.60    0.90
 -10 -10   3    2.80    1.30
 -10 -10   3    2.10    1.20
 -10 -10   3    0.40    1.40
  -9 -10   3    2.80    1.20
  -9 -10   3    2.00    1.10
  -9 -10   3    3.40    1.50
  -8 -10   3    1.70    1.30
  -8 -10   3   -0.70    1.00
  -8 -10   3    0.90    1.00
  -7 -10   3   14.70    1.30
  -7 -10   3   17.90    1.70
  -7 -10   3   15.40    1.80
  -7 -10   3   16.60    1.60
   6  10  -3   18.10    1.60
  -6 -10   3   16.70    1.70
  -6 -10   3   15.00    1.30
  -6 -10   3   14.50    1.50
  -6 -10   3   15.90    1.80
   5  10  -3   -0.30    0.80
  -5 -10   3   -0.90    0.80
  -5 -10   3    0.30    0.80
  -5 -10   3    1.20    0.80
  -5 -10   3   -0.60    0.90
   4  10  -3   42.20    2.20
  -4 -10   3   44.40    2.00
  -4 -10   3   39.50    2.20
  -4 -10   3   41.40    2.10
  -4 -10   3   43.40    2.30
   3  10  -3    2.70    0.90
  -3 -10   3    3.30    0.90
  -3 -10   3    1.70    0.90
  -3 -10   3    4.80    0.90
  -3 -10   3    5.20    1.10
   2  10  -3   26.00    1.60
   2  10  -3   28.40    1.80
  -2 -10   3   24.50    1.40
  -2 -10   3   26.80    1.80
  -2 -10   3   28.30    1.90
  -2 -10   3   25.90    1.40
  -2 -10   3   24.70    1.50
   1  10  -3   15.90    1.40
   1  10  -3   11.00    1.30
  -1 -10   3   13.20    1.10
  -1 -10   3   10.10    1.30
  -1 -10   3   10.90    1.00
  -1 -10   3   14.40    1.20
  -1 -10   3   12.20    1.30
   0  10  -3    0.20    0.80
   0  10  -3   -0.20    0.70
   0 -10   3   -0.50    0.80
   0 -10   3   -0.20    0.50
   0 -10   3   -0.80    0.70
   0 -10   3   -0.10    0.60
  -1  10  -3  113.09    3.30
  -1  10  -3  115.79    3.40
   1 -10   3  110.59    3.40
   1 -10   3  112.19    3.30
   1 -10   3  108.69    2.50
  -2  10  -3   49.00    2.10
  -2  10  -3   49.00    2.10
   2 -10   3   50.09    2.10
   2 -10   3   48.80    2.10
  -3  10  -3   78.19    2.60
   3 -10   3   86.09    2.80
   3 -10   3   84.89    2.80
  -4  10  -3   -0.20    0.70
  -4  10  -3    1.30    0.50
  -4  10  -3   -0.20    0.70
   4 -10   3    0.30    0.60
   4 -10   3    0.60    0.70
  -5  10  -3   14.30    1.10
  -5  10  -3   10.20    1.10
  -5  10  -3   11.30    1.20
   5 -10   3   13.40    1.20
   5 -10   3   14.90    1.30
  -6  10  -3  184.68    4.40
  -6  10  -3  180.48    4.50
  -6  10  -3  180.48    4.40
   6 -10   3  179.58    4.50
   6 -10   3  173.88    4.40
  -7  10  -3  181.98    4.40
  -7  10  -3  185.38    4.60
  -7  10  -3  187.38    4.60
   7 -10   3  178.08    4.40
   7 -10   3  181.08    4.50
  -8  10  -3   77.29    2.40
  -8  10  -3   73.59    2.80
  -8  10  -3   73.09    2.60
   8 -10   3   75.09    2.60
  -9  10  -3   11.60    1.20
  -9  10  -3   13.10    1.10
   9 -10   3   12.30    1.20
 -10  10  -3   71.29    2.60
 -10  10  -3   76.19    2.30
  10 -10   3   73.39    2.60
 -11  10  -3   14.20    1.30
 -11  10  -3   13.90    1.00
  11 -10   3   16.10    1.40
 -12  10  -3    0.60    0.80
 -13  10  -3   11.00    1.20
 -14  10  -3    7.40    1.10
 -15  10  -3    8.60    1.10
 -16  10  -3    9.90    1.20
  16 -10   3   13.20    1.30
 -11  -9   3    1.50    1.50
 -11  -9   3    3.10    1.40
 -11  -9   3    3.50    1.20
 -10  -9   3    3.40    1.20
 -10  -9   3    2.70    1.50
 -10  -9   3    3.90    1.30
  -9  -9   3    8.80    1.40
  -9  -9   3    9.00    1.70
  -9  -9   3    9.20    1.40
  -8  -9   3   -1.30    0.80
  -8  -9   3    1.10    0.60
  -8  -9   3   -0.40    1.10
  -8  -9   3    0.60    0.90
   7   9  -3    1.20    0.90
  -7  -9   3    1.00    0.90
  -7  -9   3    2.00    1.20
  -7  -9   3    2.10    1.00
  -7  -9   3    1.60    0.70
   6   9  -3    4.50    1.00
  -6  -9   3    2.70    0.90
  -6  -9   3    3.50    0.90
  -6  -9   3    4.40    1.10
  -6  -9   3    3.40    1.20
   5   9  -3   18.90    1.60
  -5  -9   3   19.70    1.70
  -5  -9   3   18.80    1.40
  -5  -9   3   16.10    1.50
  -5  -9   3   17.50    1.40
   4   9  -3    0.20    0.80
  -4  -9   3    0.90    0.70
  -4  -9   3    0.30    0.80
  -4  -9   3    1.00    0.80
  -4  -9   3    0.70    0.70
   3   9  -3    3.20    0.90
   3   9  -3    2.90    0.80
  -3  -9   3    2.10    0.90
  -3  -9   3    2.90    0.70
  -3  -9   3    2.60    0.80
  -3  -9   3    3.70    0.70
  -3  -9   3    4.30    0.90
   2   9  -3   26.40    1.60
   2   9  -3   22.20    1.40
  -2  -9   3   23.90    1.40
  -2  -9   3   25.20    1.30
  -2  -9   3   22.30    1.60
  -2  -9   3   22.10    1.50
  -2  -9   3   23.30    1.30
   1   9  -3   96.59    2.80
   1   9  -3   87.39    2.80
  -1  -9   3   91.89    2.80
  -1  -9   3   90.29    2.40
  -1  -9   3   89.49    2.90
  -1  -9   3   90.99    2.50
   0   9  -3   10.40    1.10
   0   9  -3   11.40    1.10
   0  -9   3    9.90    0.80
   0  -9   3   11.30    1.20
   0  -9   3   11.30    0.90
   0  -9   3   11.70    1.10
  -1   9  -3   26.60    1.50
  -1   9  -3   29.10    1.60
   1  -9   3   26.00    1.50
   1  -9   3   25.80    1.50
   1  -9   3   25.60    1.00
   1  -9   3   25.90    1.60
  -2   9  -3    1.60    0.70
  -2   9  -3    2.50    0.80
  -2   9  -3    2.30    0.40
   2  -9   3    1.70    0.70
   2  -9   3    2.20    0.80
  -3   9  -3  278.77    6.10
  -3   9  -3  282.67    5.60
  -3   9  -3  275.07    6.10
   3  -9   3  290.17    6.20
   3  -9   3  281.07    6.10
  -4   9  -3   14.40    1.00
  -4   9  -3   14.00    1.10
  -4   9  -3   14.80    1.20
   4  -9   3   14.20    1.20
   4  -9   3   13.30    1.10
   4  -9   3   13.10    1.20
  -5   9  -3   12.40    1.10
  -5   9  -3   13.30    1.10
  -5   9  -3    8.30    1.00
   5  -9   3   12.00    1.10
   5  -9   3   11.80    1.00
  -6   9  -3   37.50    1.70
  -6   9  -3   33.10    1.70
  -6   9  -3   37.40    1.70
   6  -9   3   33.70    1.60
   6  -9   3   35.50    1.60
  -7   9  -3   53.29    2.00
  -7   9  -3   56.99    2.30
  -7   9  -3   51.99    1.90
   7  -9   3   54.09    2.00
   7  -9   3   52.99    1.90
  -8   9  -3  349.47    7.00
  -8   9  -3  344.87    7.20
  -8   9  -3  349.37    7.70
   8  -9   3  335.77    7.20
  -9   9  -3    3.30    0.70
  -9   9  -3    4.20    1.10
  -9   9  -3    2.40    0.80
   9  -9   3    3.60    0.80
 -10   9  -3  160.18    3.70
 -10   9  -3  159.38    3.60
 -10   9  -3  162.38    4.00
  10  -9   3  158.98    4.00
 -11   9  -3   66.89    1.70
 -11   9  -3   64.89    2.30
 -11   9  -3   65.99    2.20
 -12   9  -3    7.00    1.00
 -12   9  -3    7.20    1.10
 -13   9  -3    1.30    0.80
 -13   9  -3    0.70    0.90
 -14   9  -3   18.10    1.40
 -14   9  -3   19.20    1.70
 -15   9  -3    7.70    1.10
 -16   9  -3    2.30    0.80
  16  -9   3    1.10    0.80
 -11  -8   3    0.40    1.50
 -11  -8   3    2.00    1.30
 -11  -8   3    2.80    1.10
 -10  -8   3    0.20    0.90
 -10  -8   3   -0.20    1.00
 -10  -8   3   -0.40    1.20
  -9  -8   3   13.40    1.50
  -9  -8   3   13.40    1.80
  -9  -8   3   12.90    1.60
  -8  -8   3   40.50    2.30
  -8  -8   3   41.80    1.60
  -8  -8   3   40.80    2.20
  -8  -8   3   41.40    2.60
   7   8  -3    2.20    0.80
  -7  -8   3    1.40    0.70
  -7  -8   3    1.10    0.90
  -7  -8   3    0.60    0.90
  -7  -8   3   -0.20    1.00
   6   8  -3    6.20    1.00
  -6  -8   3    6.50    1.10
  -6  -8   3    6.50    0.90
  -6  -8   3    3.90    1.10
  -6  -8   3    5.80    1.10
   5   8  -3    6.00    1.00
  -5  -8   3    7.90    1.00
  -5  -8   3    7.70    1.00
  -5  -8   3    8.00    1.20
  -5  -8   3    7.70    1.10
   4   8  -3    3.80    0.80
   4   8  -3    3.00    0.80
  -4  -8   3    2.70    0.80
  -4  -8   3    4.60    0.90
  -4  -8   3    2.60    0.90
  -4  -8   3    3.80    0.80
   3   8  -3   15.80    1.30
   3   8  -3   14.00    1.20
  -3  -8   3   13.80    1.20
  -3  -8   3   12.90    1.00
  -3  -8   3   16.50    1.40
  -3  -8   3   15.10    1.10
  -3  -8   3   14.80    1.20
   2   8  -3   35.80    1.70
   2   8  -3   36.10    1.70
  -2  -8   3   38.10    1.70
  -2  -8   3   37.90    1.50
  -2  -8   3   36.60    1.60
  -2  -8   3   39.90    1.80
   1   8  -3   41.90    1.80
   1   8  -3   43.20    1.70
  -1  -8   3   44.70    1.50
  -1  -8   3   44.50    1.60
  -1  -8   3   40.60    1.70
  -1  -8   3   42.60    1.80
   0   8  -3   48.60    1.10
   0   8  -3   49.40    1.90
   0   8  -3   50.99    1.90
   0  -8   3   49.90    1.50
   0  -8   3   49.20    1.60
   0  -8   3   49.99    1.90
   0  -8   3   46.50    1.80
  -1   8  -3  341.47    7.00
  -1   8  -3  350.86    7.10
  -1   8  -3  347.07    6.30
   1  -8   3  338.07    7.10
   1  -8   3  337.67    6.30
   1  -8   3  337.07    7.10
  -2   8  -3    1.30    0.60
  -2   8  -3    0.20    0.50
  -2   8  -3    0.80    0.40
   2  -8   3    0.40    0.60
   2  -8   3    0.30    0.60
  -3   8  -3   23.20    1.30
  -3   8  -3   24.00    1.40
  -3   8  -3   23.00    1.10
   3  -8   3   23.90    1.30
   3  -8   3   24.70    1.30
  -4   8  -3   -0.40    0.50
  -4   8  -3    0.00    0.60
  -4   8  -3    0.00    0.50
   4  -8   3   -0.30    0.50
   4  -8   3    0.10    0.50
  -5   8  -3  144.99    3.40
  -5   8  -3  139.59    3.50
  -5   8  -3  140.09    3.50
   5  -8   3  141.49    3.40
   5  -8   3  138.99    3.50
  -6   8  -3    5.30    0.80
  -6   8  -3    5.30    0.70
  -6   8  -3    6.10    0.90
   6  -8   3    5.90    0.70
   6  -8   3    6.40    0.80
   6  -8   3    7.40    0.90
  -7   8  -3   10.70    0.90
  -7   8  -3   10.40    1.00
  -7   8  -3   11.50    1.20
   7  -8   3   12.80    1.00
   7  -8   3   11.00    1.00
  -8   8  -3   67.89    2.60
  -8   8  -3   68.99    2.00
  -8   8  -3   68.89    2.20
  -8   8  -3   68.99    1.90
   8  -8   3   71.49    2.20
  -9   8  -3  172.58    4.00
  -9   8  -3  171.38    3.70
  -9   8  -3  170.18    3.80
  -9   8  -3  171.98    4.80
   9  -8   3  167.78    4.00
 -10   8  -3   21.20    1.40
 -10   8  -3   20.50    0.90
 -10   8  -3   22.90    2.00
 -10   8  -3   19.70    1.40
  10  -8   3   19.70    1.30
 -11   8  -3   64.79    2.20
 -11   8  -3   64.29    2.30
 -12   8  -3    2.90    0.90
 -12   8  -3    2.10    0.70
 -13   8  -3    1.50    0.70
 -13   8  -3    2.30    1.00
 -14   8  -3    0.70    0.60
 -14   8  -3    0.00    0.90
 -15   8  -3    2.50    1.10
 -15   8  -3    3.00    0.70
 -16   8  -3    9.60    1.60
 -16   8  -3    9.00    0.90
  16  -8   3   11.00    1.00
 -12  -7   3    1.20    0.90
 -12  -7   3    0.90    1.50
 -11  -7   3    6.20    1.40
 -11  -7   3    3.40    1.50
 -11  -7   3    4.20    1.10
 -10  -7   3    1.90    1.30
 -10  -7   3    3.40    1.00
 -10  -7   3    1.20    1.00
  -9  -7   3    1.00    1.00
  -9  -7   3    1.10    1.20
  -9  -7   3   -0.50    0.80
  -8  -7   3   -0.20    0.50
  -8  -7   3   -1.70    0.80
  -8  -7   3   -0.80    0.90
  -8  -7   3   -0.50    0.70
   7   7  -3    3.80    0.90
  -7  -7   3    3.30    0.90
  -7  -7   3    3.70    0.70
  -7  -7   3    2.60    0.90
  -7  -7   3    3.30    1.10
   6   7  -3    3.40    0.80
  -6  -7   3    2.10    0.90
  -6  -7   3    1.70    0.60
  -6  -7   3    1.60    0.80
  -6  -7   3    1.40    0.80
   5   7  -3   91.09    2.70
  -5  -7   3   92.99    2.60
  -5  -7   3   89.59    2.80
  -5  -7   3   92.79    3.00
  -5  -7   3   90.39    2.70
   4   7  -3    0.90    0.70
   4   7  -3   -0.10    0.50
  -4  -7   3   -0.10    0.50
  -4  -7   3    1.30    0.70
  -4  -7   3    0.00    0.40
  -4  -7   3    0.30    0.70
  -4  -7   3    0.80    0.60
   3   7  -3  125.09    3.10
   3   7  -3  121.59    3.20
  -3  -7   3  120.99    3.20
  -3  -7   3  120.29    3.00
  -3  -7   3  122.19    3.10
  -3  -7   3  122.89    3.20
   2   7  -3    2.50    0.60
   2   7  -3    2.40    0.70
  -2  -7   3    2.10    0.60
  -2  -7   3    1.80    0.70
  -2  -7   3    1.30    0.50
  -2  -7   3    1.40    0.60
   1   7  -3   30.20    1.40
   1   7  -3   32.60    1.50
  -1  -7   3   32.80    1.50
  -1  -7   3   32.50    1.20
  -1  -7   3   32.50    1.30
  -1  -7   3   32.20    1.50
   0   7  -3    2.90    0.60
   0   7  -3    3.90    0.70
   0   7  -3    3.70    0.40
   0  -7   3    3.50    0.50
   0  -7   3    3.60    0.70
   0  -7   3    2.70    0.70
  -1   7  -3   22.50    1.20
  -1   7  -3   19.90    1.20
  -1   7  -3   22.60    0.90
   1  -7   3   22.40    1.20
   1  -7   3   24.60    0.80
   1  -7   3   21.30    1.30
  -2   7  -3    7.20    0.80
  -2   7  -3    7.40    0.60
  -2   7  -3    6.60    0.80
   2  -7   3    7.30    0.90
   2  -7   3    6.10    0.70
   2  -7   3    7.10    0.30
  -3   7  -3  194.98    4.30
  -3   7  -3  200.88    4.20
  -3   7  -3  188.88    4.30
   3  -7   3  194.18    4.30
   3  -7   3  202.38    4.30
  -4   7  -3    4.80    0.70
  -4   7  -3    5.90    0.70
  -4   7  -3    6.00    0.70
   4  -7   3    6.00    0.70
   4  -7   3    6.30    0.70
  -5   7  -3    1.80    0.50
  -5   7  -3    1.20    0.50
  -5   7  -3    1.80    0.60
   5  -7   3    1.60    0.50
   5  -7   3    0.50    0.50
  -6   7  -3  239.28    4.90
  -6   7  -3  238.08    5.40
  -6   7  -3  230.08    5.00
   6  -7   3  240.98    4.90
   6  -7   3  238.68    5.00
  -7   7  -3   10.40    0.90
  -7   7  -3   11.40    0.80
  -7   7  -3   11.70    1.20
  -7   7  -3   10.30    0.80
   7  -7   3   12.20    0.90
   7  -7   3   11.30    0.80
  -8   7  -3   76.09    2.10
  -8   7  -3   73.99    2.70
  -8   7  -3   70.59    2.10
  -8   7  -3   71.69    1.90
   8  -7   3   71.29    2.10
  -9   7  -3  172.88    3.40
  -9   7  -3  176.48    4.00
  -9   7  -3  170.98    4.80
  -9   7  -3  170.88    3.90
   9  -7   3  175.18    3.90
 -10   7  -3    0.90    0.60
 -10   7  -3    1.20    1.00
 -10   7  -3    0.70    0.70
  10  -7   3    1.70    0.60
 -11   7  -3  182.08    4.10
 -11   7  -3  181.18    4.60
 -12   7  -3   40.30    1.60
 -12   7  -3   41.60    2.20
 -13   7  -3    9.20    0.90
 -13   7  -3    9.40    1.30
 -14   7  -3    2.20    1.20
 -14   7  -3    1.30    0.60
 -15   7  -3    0.80    0.60
 -15   7  -3    1.30    1.10
  15  -7   3    0.90    0.60
 -16   7  -3    4.00    1.40
 -16   7  -3    5.20    0.70
  16  -7   3    6.90    0.80
 -13  -6   3   15.20    2.30
 -13  -6   3   19.40    1.60
 -12  -6   3    2.00    0.90
 -12  -6   3    3.80    1.50
 -11  -6   3    1.50    0.90
 -11  -6   3    0.60    1.10
 -11  -6   3   -1.50    1.20
 -10  -6   3    3.80    1.10
 -10  -6   3    3.60    0.90
 -10  -6   3    4.90    1.40
  -9  -6   3    4.60    1.30
  -9  -6   3    6.60    1.00
  -9  -6   3    6.80    1.20
   8   6  -3   13.50    1.20
  -8  -6   3   13.90    1.60
  -8  -6   3   14.30    1.30
  -8  -6   3   14.40    1.40
  -8  -6   3   12.10    0.90
   7   6  -3    0.40    0.60
  -7  -6   3    1.30    0.80
  -7  -6   3    0.80    0.50
  -7  -6   3    0.10    0.90
  -7  -6   3    0.70    0.70
   6   6  -3   23.50    1.40
  -6  -6   3   23.20    1.50
  -6  -6   3   21.30    1.70
  -6  -6   3   20.30    1.40
  -6  -6   3   21.80    1.20
   5   6  -3   46.70    1.60
   5   6  -3   44.30    1.70
  -5  -6   3   44.10    2.00
  -5  -6   3   46.00    1.80
  -5  -6   3   42.20    1.60
  -5  -6   3   42.30    1.80
   4   6  -3  166.58    3.80
   4   6  -3  167.88    3.90
  -4  -6   3  171.08    4.10
  -4  -6   3  166.98    3.50
  -4  -6   3  166.58    3.80
  -4  -6   3  171.28    4.00
  -4  -6   3  174.28    3.90
   3   6  -3  145.59    3.40
   3   6  -3  134.29    3.30
  -3  -6   3  132.49    3.40
  -3  -6   3  145.49    3.30
  -3  -6   3  140.99    3.40
  -3  -6   3  138.49    3.20
   2   6  -3  198.78    4.30
   2   6  -3  201.58    4.40
  -2  -6   3  197.88    4.10
  -2  -6   3  204.58    4.40
  -2  -6   3  197.88    4.40
  -2  -6   3  200.58    4.30
   1   6  -3    0.30    0.50
   1   6  -3    0.00    0.50
  -1  -6   3   -0.10    0.40
  -1  -6   3    0.10    0.60
  -1  -6   3    0.10    0.40
  -1  -6   3   -0.50    0.50
   0   6  -3  331.67    6.60
   0   6  -3  338.57    6.70
   0  -6   3  340.27    6.20
   0  -6   3  325.27    6.60
   0  -6   3  324.57    6.60
  -1   6  -3  353.76    7.10
  -1   6  -3  360.56    7.20
  -1   6  -3  372.56    6.80
   1  -6   3  367.86    7.20
   1  -6   3  359.96    7.20
   1  -6   3  374.86    6.60
  -2   6  -3  313.47    6.00
  -2   6  -3  305.87    6.20
  -2   6  -3  312.97    6.20
   2  -6   3  310.67    5.50
   2  -6   3  302.77    6.20
   2  -6   3  317.87    6.20
  -3   6  -3 2229.78   39.30
  -3   6  -3 2217.68   39.30
  -3   6  -3 2253.87   39.30
   3  -6   3 2202.68   39.30
   3  -6   3 2239.68   39.30
  -4   6  -3  262.17    5.60
  -4   6  -3  278.27    5.50
  -4   6  -3  262.47    5.40
   4  -6   3  275.27    5.40
   4  -6   3  268.87    5.40
  -5   6  -3   16.30    1.00
  -5   6  -3   14.50    0.90
  -5   6  -3   17.20    1.20
   5  -6   3   17.30    1.00
   5  -6   3   16.60    0.90
  -6   6  -3    2.60    0.80
  -6   6  -3    2.60    0.50
  -6   6  -3    2.60    0.60
  -6   6  -3    2.50    0.50
   6  -6   3    1.40    0.50
   6  -6   3    1.60    0.50
  -7   6  -3   80.69    2.10
  -7   6  -3   82.59    2.70
  -7   6  -3   78.99    2.10
  -7   6  -3   80.69    1.90
   7  -6   3   78.49    2.10
  -8   6  -3   26.40    1.60
  -8   6  -3   27.50    0.90
  -8   6  -3   29.30    0.90
  -8   6  -3   29.70    1.20
  -8   6  -3   26.70    1.40
  -8   6  -3   24.10    1.70
   8  -6   3   27.70    1.20
  -9   6  -3   92.09    3.20
  -9   6  -3   91.09    2.30
  -9   6  -3   90.29    2.70
   9  -6   3   82.09    2.20
 -10   6  -3    0.50    1.00
 -10   6  -3   -0.20    0.70
 -10   6  -3    0.10    0.50
 -11   6  -3   36.40    2.00
 -11   6  -3   36.40    1.40
 -12   6  -3    3.40    0.60
 -12   6  -3    3.20    1.00
 -13   6  -3   17.60    1.00
 -13   6  -3   16.50    1.70
 -14   6  -3   -0.30    0.50
 -14   6  -3    2.20    1.10
 -15   6  -3    8.60    1.60
 -15   6  -3    8.70    0.70
  15  -6   3    7.10    0.80
 -16   6  -3   -1.30    1.20
  16  -6   3    0.60    0.50
 -14  -5   3    5.40    1.10
 -14  -5   3    4.70    1.90
 -13  -5   3    1.00    1.40
 -13  -5   3   -0.80    0.80
 -12  -5   3    1.00    1.30
 -12  -5   3    2.30    0.90
 -11  -5   3    1.00    1.30
 -11  -5   3    1.00    1.00
 -11  -5   3    0.70    0.80
 -10  -5   3   15.90    1.90
 -10  -5   3   19.50    1.50
 -10  -5   3   20.20    1.80
  -9  -5   3   10.50    1.50
  -9  -5   3   11.90    1.20
  -9  -5   3   13.30    1.50
   8   5  -3    6.00    0.90
  -8  -5   3    8.20    1.20
  -8  -5   3    7.00    0.90
  -8  -5   3    7.40    0.60
  -8  -5   3    6.30    1.30
   7   5  -3    6.30    0.80
  -7  -5   3    4.80    0.90
  -7  -5   3    4.60    0.60
  -7  -5   3    5.20    0.80
  -7  -5   3    5.20    1.10
   6   5  -3    4.60    0.70
  -6  -5   3    4.70    0.80
  -6  -5   3    4.70    0.60
  -6  -5   3    5.70    0.90
  -6  -5   3    5.30    1.00
   5   5  -3   58.29    1.90
   5   5  -3   60.69    1.80
  -5  -5   3   62.19    2.00
  -5  -5   3   58.69    2.00
  -5  -5   3   62.69    2.30
  -5  -5   3   61.09    1.80
   4   5  -3  632.84   11.60
   4   5  -3  635.24   11.70
  -4  -5   3  624.84   11.60
  -4  -5   3  620.74   11.60
  -4  -5   3  617.94   11.70
  -4  -5   3  614.84   11.90
   3   5  -3   42.30    1.40
   3   5  -3   41.30    1.50
  -3  -5   3   39.00    1.40
  -3  -5   3   39.90    1.60
  -3  -5   3   40.70    1.60
  -3  -5   3   41.50    1.40
   2   5  -3  159.58    3.50
   2   5  -3  158.98    3.50
  -2  -5   3  155.38    3.50
  -2  -5   3  159.78    3.50
  -2  -5   3  157.58    3.20
  -2  -5   3  156.88    3.60
   1   5  -3    3.40    0.60
   1   5  -3    1.60    0.50
  -1  -5   3    2.20    0.50
  -1  -5   3    3.30    0.50
  -1  -5   3    2.90    0.60
  -1  -5   3    2.50    0.40
   0   5  -3  331.07    6.50
   0   5  -3  325.67    6.50
   0  -5   3  336.77    6.50
   0  -5   3  338.17    6.10
   0  -5   3  323.07    6.50
  -1   5  -3   72.29    2.00
  -1   5  -3   81.09    1.80
   1  -5   3   73.69    2.00
   1  -5   3   72.49    2.00
   1  -5   3   76.29    1.60
  -2   5  -3  272.17    5.40
  -2   5  -3  278.87    5.30
  -2   5  -3  271.07    5.40
   2  -5   3  260.27    5.40
   2  -5   3  276.27    5.40
  -3   5  -3   76.39    2.00
  -3   5  -3   75.49    2.00
  -3   5  -3   72.59    1.90
   3  -5   3   76.09    2.00
   3  -5   3   73.89    1.90
  -4   5  -3  148.09    3.10
  -4   5  -3  148.29    3.50
  -4   5  -3  150.18    3.20
   4  -5   3  147.79    3.20
   4  -5   3  148.39    3.20
  -5   5  -3  127.69    2.90
  -5   5  -3  128.29    2.70
  -5   5  -3  126.59    2.70
  -5   5  -3  124.09    3.30
   5  -5   3  128.79    2.80
   5  -5   3  127.09    2.70
  -6   5  -3   64.79    1.80
  -6   5  -3   64.49    1.60
  -6   5  -3   65.89    1.80
  -6   5  -3   63.09    2.30
   6  -5   3   66.69    1.70
  -7   5  -3   26.80    1.10
  -7   5  -3   27.10    0.80
  -7   5  -3   28.90    1.70
  -7   5  -3   25.70    0.70
  -7   5  -3   26.00    1.00
  -7   5  -3   27.20    1.30
   7  -5   3   27.80    1.00
  -8   5  -3   15.90    1.20
  -8   5  -3   11.70    1.30
  -8   5  -3   14.80    0.80
  -8   5  -3   15.70    0.90
   8  -5   3   13.90    0.80
  -9   5  -3   55.09    1.60
  -9   5  -3   56.29    2.10
  -9   5  -3   53.89    1.50
  -9   5  -3   56.29    2.50
   9  -5   3   53.79    1.50
 -10   5  -3   41.00    1.40
 -10   5  -3   42.60    2.40
 -10   5  -3   45.70    2.10
 -11   5  -3    8.10    0.70
 -11   5  -3    7.80    1.20
 -12   5  -3   75.59    1.90
 -12   5  -3   77.49    3.00
 -13   5  -3   42.70    2.60
 -13   5  -3   48.90    1.40
 -14   5  -3   -0.10    0.40
 -14   5  -3    0.30    1.10
 -15   5  -3   -1.90    1.10
  15  -5   3    0.80    0.50
 -16   5  -3   28.00    2.60
 -14  -4   3   11.30    2.00
 -14  -4   3    8.10    1.10
 -13  -4   3    2.90    1.50
 -13  -4   3    2.20    0.80
 -12  -4   3    4.20    1.40
 -12  -4   3    3.60    0.90
 -11  -4   3    4.10    0.90
 -11  -4   3    4.50    1.20
 -11  -4   3    3.40    1.40
 -10  -4   3   25.50    1.50
 -10  -4   3   23.20    2.00
 -10  -4   3   27.80    2.00
  -9  -4   3  166.98    4.90
  -9  -4   3  173.08    4.10
  -9  -4   3  181.88    4.60
   8   4  -3   93.29    2.60
  -8  -4   3   94.99    3.30
  -8  -4   3   94.89    3.00
  -8  -4   3   95.59    2.60
  -8  -4   3   92.99    2.10
   7   4  -3   49.00    1.70
  -7  -4   3   48.80    1.50
  -7  -4   3   54.19    2.10
  -7  -4   3   51.19    1.80
  -7  -4   3   48.60    2.20
   6   4  -3   38.10    1.50
  -6  -4   3   39.90    1.50
  -6  -4   3   39.10    1.80
  -6  -4   3   36.90    1.30
  -6  -4   3   36.90    1.60
   5   4  -3   72.19    2.00
   5   4  -3   68.99    1.80
  -5  -4   3   68.99    2.00
  -5  -4   3   68.39    2.00
  -5  -4   3   69.89    1.90
  -5  -4   3   67.59    2.30
   4   4  -3  168.68    3.60
   4   4  -3  165.48    3.60
  -4  -4   3  168.08    3.70
  -4  -4   3  163.18    3.80
  -4  -4   3  163.48    3.60
  -4  -4   3  165.28    3.50
   3   4  -3 1060.29   18.70
   3   4  -3 1039.40   18.60
  -3  -4   3 1034.30   18.80
  -3  -4   3 1041.30   18.60
  -3  -4   3 1003.00   18.70
  -3  -4   3 1046.40   18.50
   2   4  -3    1.20    0.40
   2   4  -3    0.40    0.40
  -2  -4   3    0.70    0.50
  -2  -4   3    1.10    0.40
  -2  -4   3    0.40    0.40
  -2  -4   3    1.00    0.30
   1   4  -3   47.60    1.50
   1   4  -3   46.50    1.40
  -1  -4   3   47.70    1.40
  -1  -4   3   50.69    1.30
  -1  -4   3   47.90    1.40
  -1  -4   3   49.70    1.10
   0   4  -3  753.52   13.30
   0   4  -3  718.13   13.30
   0  -4   3  714.73   13.20
   0  -4   3  743.83   13.30
  -1   4  -3   60.89    1.60
  -1   4  -3   58.49    1.60
   1  -4   3   58.69    1.60
   1  -4   3   65.29    1.60
  -2   4  -3   22.10    0.90
  -2   4  -3   23.70    1.00
  -2   4  -3   22.00    1.00
   2  -4   3   23.90    0.90
  -3   4  -3 1127.19   20.30
  -3   4  -3 1138.39   20.30
  -3   4  -3 1147.79   20.60
   3  -4   3 1180.78   20.30
   3  -4   3 1133.79   20.30
  -4   4  -3   93.69    2.00
  -4   4  -3   92.29    2.50
  -4   4  -3   91.79    2.10
  -4   4  -3   92.09    2.10
   4  -4   3   94.69    2.10
   4  -4   3   91.89    2.00
  -5   4  -3    8.30    0.70
  -5   4  -3    8.60    0.70
  -5   4  -3    8.10    0.90
  -5   4  -3    8.00    0.60
  -5   4  -3    9.20    0.50
   5  -4   3    9.90    0.70
  -6   4  -3  190.58    3.50
  -6   4  -3  197.88    3.90
  -6   4  -3  195.18    3.50
  -6   4  -3  198.78    4.70
  -6   4  -3  196.58    4.20
  -6   4  -3  194.48    3.90
   6  -4   3  198.78    3.90
  -7   4  -3  151.58    3.60
  -7   4  -3  148.79    4.00
  -7   4  -3  152.18    3.10
  -7   4  -3  147.09    3.10
   7  -4   3  151.48    3.10
  -8   4  -3  183.88    3.60
  -8   4  -3  180.98    3.60
  -8   4  -3  182.18    4.30
  -8   4  -3  183.48    4.80
   8  -4   3  181.68    3.60
  -9   4  -3    2.50    0.80
  -9   4  -3    3.90    0.50
  -9   4  -3    3.50    0.40
  -9   4  -3    2.80    1.00
 -10   4  -3  151.18    3.10
 -10   4  -3  149.99    4.20
 -10   4  -3  157.78    4.60
 -10   4  -3  150.78    3.10
 -11   4  -3   15.80    1.60
 -11   4  -3   15.10    0.80
 -12   4  -3    8.20    1.40
 -12   4  -3    7.90    0.50
 -13   4  -3   -0.40    1.00
 -14   4  -3    2.40    1.20
  14  -4   3    3.00    0.40
 -15   4  -3   -0.30    1.20
 -16   4  -3    3.30    1.60
 -15  -3   3   46.00    3.40
 -15  -3   3   44.10    1.90
 -14  -3   3    7.20    1.00
 -14  -3   3    8.10    1.80
 -13  -3   3    0.10    0.70
 -13  -3   3    2.10    1.40
 -12  -3   3   11.80    1.90
 -12  -3   3   12.00    1.10
 -11  -3   3   18.10    2.00
 -11  -3   3   19.30    1.30
 -10  -3   3   72.49    3.10
 -10  -3   3   68.29    2.20
 -10  -3   3   64.39    2.80
   9   3  -3   63.49    2.00
  -9  -3   3   67.89    2.80
  -9  -3   3   64.49    2.10
  -9  -3   3   66.79    2.50
   8   3  -3   11.80    0.90
  -8  -3   3   13.00    0.70
  -8  -3   3    9.20    1.30
  -8  -3   3   10.90    0.90
  -8  -3   3   11.70    1.20
   7   3  -3    1.00    0.50
  -7  -3   3    1.20    0.80
  -7  -3   3    1.40    0.50
  -7  -3   3    0.20    0.30
  -7  -3   3    1.00    0.70
   6   3  -3   54.09    1.70
  -6  -3   3   53.49    1.50
  -6  -3   3   53.09    1.70
  -6  -3   3   56.99    2.10
  -6  -3   3   56.29    1.90
   5   3  -3  330.47    6.50
   5   3  -3  344.37    6.40
  -5  -3   3  335.77    6.40
  -5  -3   3  338.87    6.70
  -5  -3   3  338.87    6.60
  -5  -3   3  338.87    6.90
   4   3  -3  470.15    8.60
   4   3  -3  467.95    8.70
  -4  -3   3  469.65    8.60
  -4  -3   3  462.75    8.70
  -4  -3   3  457.35    8.70
  -4  -3   3  466.45    9.00
   3   3  -3    1.80    0.50
   3   3  -3    2.20    0.50
  -3  -3   3    1.40    0.40
  -3  -3   3    1.60    0.40
  -3  -3   3    1.20    0.50
  -3  -3   3    1.60    0.40
   2   3  -3  143.29    3.00
   2   3  -3  139.09    2.90
  -2  -3   3  137.09    3.00
  -2  -3   3  134.79    3.00
  -2  -3   3  143.49    2.70
  -2  -3   3  132.99    2.90
   1   3  -3  735.33   13.10
   1   3  -3  712.83   13.00
  -1  -3   3  731.73   13.10
  -1  -3   3  723.33   13.00
  -1  -3   3  725.53   12.70
   0   3  -3  231.18    4.40
   0   3  -3  215.68    4.30
   0  -3   3  219.78    4.40
   0  -3   3  229.08    4.40
  -1   3  -3  574.04   10.40
  -1   3  -3  587.34   10.40
   1  -3   3  575.74   10.40
   1  -3   3  577.64   10.40
  -2   3  -3  154.38    3.30
  -2   3  -3  156.98    3.10
  -2   3  -3  160.08    3.20
   2  -3   3  161.58    3.10
   2  -3   3  154.88    3.10
  -3   3  -3  140.49    2.80
  -3   3  -3  139.89    3.00
  -3   3  -3  142.09    3.20
  -3   3  -3  140.29    2.80
   3  -3   3  143.69    2.80
   3  -3   3  142.59    2.80
  -4   3  -3   46.70    1.50
  -4   3  -3   47.40    1.70
  -4   3  -3   46.50    1.10
  -4   3  -3   46.20    1.20
  -4   3  -3   43.70    1.40
  -4   3  -3   45.80    1.20
   4  -3   3   45.70    1.20
  -5   3  -3  207.48    4.50
  -5   3  -3  212.38    4.40
  -5   3  -3  206.38    4.70
  -5   3  -3  206.98    4.00
  -5   3  -3  209.88    4.00
   5  -3   3  214.08    4.00
  -6   3  -3   71.69    2.40
  -6   3  -3   73.49    1.60
  -6   3  -3   73.19    1.60
  -6   3  -3   73.59    2.20
  -6   3  -3   70.49    2.20
   6  -3   3   72.49    1.60
  -7   3  -3   94.69    2.00
  -7   3  -3   96.39    2.70
  -7   3  -3   96.49    2.00
  -7   3  -3   95.99    3.00
  -7   3  -3   91.99    2.80
   7  -3   3   97.09    2.00
  -8   3  -3   13.10    0.60
  -8   3  -3   15.30    1.40
  -8   3  -3   10.90    1.20
  -8   3  -3   14.40    1.20
  -8   3  -3   13.10    0.60
  -9   3  -3  111.59    3.40
  -9   3  -3  112.09    3.70
  -9   3  -3  108.79    2.20
  -9   3  -3  113.79    2.20
 -10   3  -3  230.88    4.30
 -10   3  -3  239.58    5.80
 -10   3  -3  235.58    6.10
 -10   3  -3  223.48    4.30
 -11   3  -3   11.30    1.50
 -12   3  -3   11.40    1.60
 -13   3  -3    1.70    1.20
 -14   3  -3    2.00    1.40
 -15   3  -3   -0.20    1.30
 -16   3  -3    1.30    1.50
 -15  -2   3    7.00    1.80
 -15  -2   3    6.90    0.90
 -14  -2   3   73.19    3.70
 -14  -2   3   71.19    2.30
 -13  -2   3    8.90    1.70
 -13  -2   3   10.40    1.00
 -12  -2   3    1.40    1.10
 -12  -2   3    2.50    0.70
 -11  -2   3   45.70    2.60
 -11  -2   3   47.70    1.80
 -10  -2   3    9.90    1.50
 -10  -2   3   10.40    0.90
   9   2  -3  137.89    3.20
  -9  -2   3  140.39    3.80
  -9  -2   3  133.59    4.00
  -9  -2   3  143.69    3.30
   8   2  -3    1.20    0.50
  -8  -2   3    0.90    0.50
  -8  -2   3    1.90    0.50
  -8  -2   3    1.60    0.30
  -8  -2   3    2.00    0.30
  -8  -2   3    0.80    0.70
  -8  -2   3    2.00    0.80
   7   2  -3  103.89    2.50
  -7  -2   3  102.99    2.20
  -7  -2   3  101.19    2.50
  -7  -2   3  104.59    2.80
  -7  -2   3  103.89    3.10
   6   2  -3  472.85    8.80
  -6  -2   3  472.45    9.00
  -6  -2   3  460.65    8.80
  -6  -2   3  469.85    8.60
  -6  -2   3  470.35    9.30
   5   2  -3   75.39    1.80
   5   2  -3   68.29    1.80
  -5  -2   3   72.59    2.00
  -5  -2   3   75.79    1.90
  -5  -2   3   76.39    2.30
  -5  -2   3   74.49    1.80
   4   2  -3   52.79    1.40
   4   2  -3   55.19    1.50
  -4  -2   3   50.79    1.70
  -4  -2   3   55.29    1.50
  -4  -2   3   54.39    1.40
  -4  -2   3   54.29    1.50
   3   2  -3    0.80    0.40
   3   2  -3    0.90    0.40
  -3  -2   3    0.00    0.40
  -3  -2   3   -0.20    0.30
  -3  -2   3    1.30    0.40
  -3  -2   3    1.20    0.50
   2   2  -3  143.79    2.90
   2   2  -3  145.49    2.90
  -2  -2   3  139.99    2.90
  -2  -2   3  141.59    2.70
  -2  -2   3  143.49    2.90
   1   2  -3  330.97    6.00
   1   2  -3  304.97    6.00
   1   2  -3  323.77    5.70
  -1  -2   3  329.97    6.00
   0   2  -3   75.49    1.70
   0   2  -3   76.79    1.40
   0   2  -3   78.59    1.70
   0  -2   3   76.99    1.40
   0  -2   3   77.29    1.70
   0  -2   3   76.99    1.70
  -1   2  -3   37.60    1.00
  -1   2  -3   37.00    1.00
  -1   2  -3   36.40    0.90
   1  -2   3   36.30    1.00
   1  -2   3   36.50    1.00
  -2   2  -3  121.69    2.70
  -2   2  -3  118.99    2.40
  -2   2  -3  119.99    2.50
  -2   2  -3  119.59    2.40
   2  -2   3  126.09    2.40
   2  -2   3  119.49    2.40
  -3   2  -3  208.68    3.80
  -3   2  -3  206.68    3.80
  -3   2  -3  199.98    4.10
  -3   2  -3  202.68    4.10
  -3   2  -3  207.78    3.70
  -3   2  -3  203.08    3.70
  -3   2  -3  199.28    4.30
   3  -2   3  210.48    3.80
  -4   2  -3  110.69    2.60
  -4   2  -3  106.39    2.60
  -4   2  -3  105.99    2.10
  -4   2  -3  109.19    2.10
  -4   2  -3  110.99    2.80
   4  -2   3  108.09    2.10
  -5   2  -3  375.56    6.70
  -5   2  -3  376.36    7.60
  -5   2  -3  380.96    7.50
  -5   2  -3  380.46    6.70
  -5   2  -3  369.96    7.40
  -6   2  -3  760.22   13.30
  -6   2  -3  756.62   14.40
  -6   2  -3  759.62   14.20
  -6   2  -3  742.53   13.20
  -6   2  -3  766.02   14.20
  -7   2  -3   14.90    1.30
  -7   2  -3   14.20    0.50
  -7   2  -3   15.30    1.30
  -7   2  -3   14.50    0.50
  -7   2  -3   16.30    1.40
  -8   2  -3   16.80    1.50
  -8   2  -3   16.90    1.40
  -8   2  -3   17.20    1.40
  -9   2  -3  115.49    3.70
  -9   2  -3  121.59    3.60
  -9   2  -3  113.89    3.50
 -10   2  -3    4.50    1.30
 -10   2  -3    4.00    1.00
 -10   2  -3    4.00    1.20
 -11   2  -3   45.40    2.60
 -12   2  -3    1.40    1.20
 -13   2  -3   -0.40    1.20
 -14   2  -3   -1.50    1.10
 -15   2  -3    7.40    1.80
 -16  -1   3   23.70    1.40
 -16  -1   3   23.20    2.70
 -15  -1   3    1.00    0.70
 -15  -1   3    0.70    1.40
 -14  -1   3    8.30    1.80
 -14  -1   3    6.90    0.90
 -13  -1   3   54.79    3.10
 -13  -1   3   57.09    2.00
 -12  -1   3    2.90    1.10
 -12  -1   3    3.00    0.70
 -11  -1   3    5.10    1.20
 -11  -1   3    4.20    0.70
 -10  -1   3  140.89    3.30
 -10  -1   3  148.19    4.30
   9   1  -3   19.90    1.00
  -9  -1   3   21.90    1.70
  -9  -1   3   19.90    1.00
  -9  -1   3   20.40    1.10
   8   1  -3    0.40    0.40
   8   1  -3    1.20    0.40
  -8  -1   3    0.10    0.20
  -8  -1   3    0.60    0.50
  -8  -1   3    0.40    0.20
  -8  -1   3    0.20    0.70
  -8  -1   3    0.20    0.40
   7   1  -3    2.50    0.50
   7   1  -3    3.00    0.40
  -7  -1   3    2.00    0.50
  -7  -1   3    1.40    0.70
  -7  -1   3    2.70    0.50
  -7  -1   3    3.10    0.40
   6   1  -3  194.78    3.80
   6   1  -3  197.78    4.00
  -6  -1   3  198.58    4.50
  -6  -1   3  197.48    4.00
  -6  -1   3  194.88    3.80
   5   1  -3   75.79    1.70
   5   1  -3   75.49    1.70
   5   1  -3   76.49    1.80
  -5  -1   3   74.79    2.20
  -5  -1   3   74.39    1.80
  -5  -1   3   73.79    1.70
   4   1  -3   53.29    1.30
   4   1  -3   52.59    1.40
   4   1  -3   52.19    1.40
  -4  -1   3   51.79    1.60
  -4  -1   3   55.39    1.40
  -4  -1   3   58.09    1.40
   3   1  -3   10.40    0.60
   3   1  -3   11.30    0.60
  -3  -1   3   11.20    0.60
  -3  -1   3   10.40    0.60
   2   1  -3 2209.18   38.70
   2   1  -3 2243.88   39.10
  -2  -1   3 2203.08   39.40
  -2  -1   3 2169.88   39.20
   1   1  -3   28.20    0.90
  -1  -1   3   29.60    0.90
  -1  -1   3   27.10    0.90
   0   1  -3  194.48    3.60
   0   1  -3  183.18    3.60
   0   1  -3  191.38    3.50
   0  -1   3  186.28    3.60
   0  -1   3  190.38    3.60
  -1   1  -3  254.37    4.80
  -1   1  -3  266.67    4.90
  -1   1  -3  267.87    4.80
   1  -1   3  264.07    4.80
   1  -1   3  256.87    4.80
  -2   1  -3   -0.20    0.20
  -2   1  -3    0.10    0.20
  -2   1  -3   -0.20    0.40
  -2   1  -3   -0.60    0.50
  -2   1  -3    0.10    0.20
  -2   1  -3    0.40    0.20
   2  -1   3    0.40    0.20
  -3   1  -3  393.06    7.00
  -3   1  -3  396.76    7.50
  -3   1  -3  395.46    7.50
  -3   1  -3  402.26    7.00
  -3   1  -3  403.56    7.70
   3  -1   3  400.96    7.00
  -4   1  -3  123.19    3.00
  -4   1  -3  125.79    3.00
  -4   1  -3  122.29    2.20
  -4   1  -3  117.29    2.20
  -4   1  -3  120.89    2.90
  -5   1  -3  126.09    3.20
  -5   1  -3  120.99    3.10
  -5   1  -3  126.09    3.10
  -6   1  -3   50.99    2.00
  -6   1  -3   51.59    2.00
  -6   1  -3   49.00    1.90
  -7   1  -3   81.69    2.70
  -7   1  -3   78.09    2.60
  -7   1  -3   81.79    2.70
  -8   1  -3   12.80    1.40
  -8   1  -3    9.80    1.20
  -8   1  -3   11.30    1.30
  -9   1  -3  128.59    3.80
  -9   1  -3  127.99    4.00
  -9   1  -3  131.79    3.90
 -10   1  -3   10.50    1.40
 -10   1  -3   11.00    1.50
 -11   1  -3    0.30    1.00
 -11   1  -3   -0.30    1.00
 -12   1  -3   16.00    1.90
 -12   1  -3   12.90    1.80
 -13   1  -3    2.30    1.40
 -14   1  -3    8.40    1.80
 -15   1  -3   -0.40    1.30
 -16   0   3   -0.50    0.60
 -16   0   3    0.40    1.50
 -15   0   3    8.00    1.80
 -15   0   3    7.00    0.90
 -14   0   3    4.10    0.80
 -14   0   3    2.30    1.30
 -13   0   3   25.80    1.40
 -13   0   3   24.00    2.20
  12   0  -3    0.10    0.50
 -12   0   3    0.30    0.60
 -12   0   3    1.90    1.00
  11   0  -3   49.60    1.60
 -11   0   3   55.29    2.60
 -11   0   3   52.39    1.70
  10   0  -3  132.49    3.10
  10   0  -3  131.99    2.90
 -10   0   3  136.09    3.10
 -10   0   3  134.89    4.00
   9   0  -3    9.70    0.80
   9   0  -3    8.10    0.60
  -9   0   3    8.90    0.70
  -9   0   3    9.30    1.20
  -9   0   3    7.10    0.70
   8   0  -3    3.50    0.50
   8   0  -3    4.50    0.50
  -8   0   3    3.80    0.50
  -8   0   3    2.70    0.80
  -8   0   3    4.30    0.30
  -8   0   3    3.80    0.30
  -8   0   3    3.80    0.50
   7   0  -3   38.50    1.20
   7   0  -3   37.00    1.10
  -7   0   3   39.10    1.30
  -7   0   3   37.30    1.20
  -7   0   3   39.20    1.10
   6   0  -3  473.85    8.70
   6   0  -3  491.15    8.90
  -6   0   3  479.95    8.90
  -6   0   3  487.55    8.70
  -6   0   3  479.95    9.40
   5   0  -3   13.90    0.70
   5   0  -3   15.00    0.80
   5   0  -3   14.10    0.70
  -5   0   3   14.60    0.70
  -5   0   3   15.50    0.80
   4   0  -3   49.90    1.30
   4   0  -3   51.59    1.30
   4   0  -3   49.99    1.20
  -4   0   3   50.79    1.30
  -4   0   3   48.50    1.30
   3   0  -3  149.39    2.90
   3   0  -3  144.19    2.90
   3   0  -3  145.69    2.80
  -3   0   3  144.99    2.90
  -3   0   3  143.89    2.90
   2   0  -3  948.21   16.50
   2   0  -3  932.91   16.50
   2   0  -3  909.21   16.40
  -2   0   3  936.01   16.50
  -2   0   3  949.21   16.50
   1   0  -3  423.76    7.80
   1   0  -3  429.26    7.80
  -1   0   3  432.86    7.80
  -1   0   3  444.16    7.80
   0   0  -3  721.13   12.50
   0   0  -3  719.03   12.50
   0   0   3  700.73   12.50
   0   0   3  696.03   12.50
  -1   0  -3 3880.91   67.99
  -1   0  -3 3907.81   67.89
  -1   0  -3 3823.52   68.69
  -1   0  -3 3959.10   68.29
   1   0   3 3813.12   68.09
  -2   0  -3  722.13   13.10
  -2   0  -3  734.63   12.70
  -2   0  -3  727.83   13.20
  -2   0  -3  716.83   12.60
  -2   0  -3  733.53   12.70
  -2   0  -3  716.93   12.60
  -2   0  -3  725.83   12.70
   2   0   3  727.03   12.70
  -3   0  -3  933.11   16.10
  -3   0  -3  925.71   16.70
  -3   0  -3  936.91   16.10
  -3   0  -3  894.51   16.70
  -3   0  -3  930.81   16.80
  -4   0  -3  629.54   11.80
  -4   0  -3  624.14   11.80
  -4   0  -3  637.44   11.00
  -4   0  -3  628.34   11.80
  -4   0  -3  629.94   11.00
  -5   0  -3   83.89    2.40
  -5   0  -3   84.19    1.60
  -5   0  -3   80.99    2.40
  -5   0  -3   90.19    2.50
  -5   0  -3   82.69    1.60
  -6   0  -3  311.27    6.80
  -6   0  -3  322.67    6.80
  -6   0  -3  322.67    6.80
  -7   0  -3    5.30    1.00
  -7   0  -3    2.70    0.80
  -7   0  -3    3.60    0.90
  -8   0  -3  160.08    4.40
  -8   0  -3  160.08    4.30
  -8   0  -3  153.38    4.30
  -9   0  -3   15.40    1.50
  -9   0  -3   18.00    1.70
  -9   0  -3   15.40    1.50
 -10   0  -3    0.80    1.00
 -10   0  -3    0.60    1.10
 -11   0  -3    9.60    1.50
 -11   0  -3   11.50    1.70
 -12   0  -3   43.90    2.90
 -12   0  -3   45.30    2.80
 -13   0  -3    2.10    1.40
 -14   0  -3   43.90    3.20
 -15   0  -3    2.00    1.60
 -17   1   3    4.30    0.80
 -17   1   3    5.20    1.70
 -16   1   3    0.80    1.40
 -16   1   3    0.90    0.60
 -15   1   3    2.80    1.50
 -15   1   3    4.80    0.80
  14  -1  -3    0.70    0.60
 -14   1   3    0.90    0.60
 -14   1   3    0.70    1.20
  13  -1  -3   45.60    1.60
 -13   1   3   43.60    1.70
 -13   1   3   47.90    2.70
  12  -1  -3    2.10    0.50
 -12   1   3    0.30    0.60
 -12   1   3    0.50    1.10
  11  -1  -3   39.70    1.40
 -11   1   3   38.20    1.50
 -11   1   3   40.80    2.30
  10  -1  -3   44.00    1.40
  10  -1  -3   46.20    1.50
 -10   1   3   47.70    1.60
 -10   1   3   45.60    1.50
 -10   1   3   46.90    2.20
   9  -1  -3   16.60    0.90
   9  -1  -3   15.90    0.80
  -9   1   3   17.10    0.90
  -9   1   3   16.90    1.40
  -9   1   3   15.60    0.90
   8  -1  -3   34.30    1.20
   8  -1  -3   37.00    1.10
  -8   1   3   41.30    1.30
  -8   1   3   36.30    1.00
  -8   1   3   36.90    1.20
  -8   1   3   35.10    1.70
  -8   1   3   38.20    1.30
   7  -1  -3    0.20    0.40
   7  -1  -3   -0.40    0.30
  -7   1   3    0.20    0.60
[truncated: 1,393,554 more chars]
