# Supplementary material for: London Dispersion versus Intramolecular Hydrogen Bond in Bis‐Pyridines: How Accurate Is DFT for Competing Noncovalent Interactions in the Condensed Phase?
Source: Chemistry. 2025 Oct 23;31(66):e02745. doi: 10.1002/chem.202502745 (PMC12648470; doi:10.1002/chem.202502745)
Supplement: Supplementary file 1 — Supporting Information [file CHEM-31-e02745-s002.zip › Crystal_structures/7b/c040620_1_2.fcf]

#
# h,k,l, Fc-squared, Fo-squared, sigma(Fo-squared), status flag
#
data_c040620_1_2
_shelx_title ' c040620_1_2_a.res in P-1'
_shelx_refln_list_code          4
_shelx_F_calc_maximum      279.06
_exptl_crystal_F_000      1160.00
_reflns_d_resolution_high  0.6989

loop_
 _space_group_symop_operation_xyz
 'x, y, z'
 '-x, -y, -z'

_cell_length_a    12.9518
_cell_length_b    13.0314
_cell_length_c    17.2798
_cell_angle_alpha  97.819
_cell_angle_beta  107.323
_cell_angle_gamma 111.332

_shelx_F_squared_multiplier     1.000

loop_
 _refln_index_h
 _refln_index_k
 _refln_index_l
 _refln_F_squared_calc
 _refln_F_squared_meas
 _refln_F_squared_sigma
 _refln_observed_status
   1   0   0       3270.54       3438.35        35.09 o
   2   0   0       1837.45       1935.80        14.45 o
   3   0   0      10838.19      11528.59        82.53 o
   4   0   0       8833.97       9529.18        68.53 o
   5   0   0       1542.40       1776.43        15.42 o
   6   0   0       1118.83       1138.56        10.59 o
   7   0   0        132.63        111.69         2.56 o
   8   0   0          0.16          1.75         1.69 o
   9   0   0          2.56          1.63         1.13 o
  10   0   0       1082.95       1034.43        11.81 o
  11   0   0        398.77        375.74         9.43 o
  12   0   0        393.81        409.31         7.69 o
  13   0   0         31.04         35.11         3.77 o
  14   0   0        142.78        157.26         9.60 o
  15   0   0          2.84         21.59        12.79 o
 -16   1   0          5.26         -2.40        11.19 o
 -15   1   0         22.33         26.39        11.99 o
 -14   1   0         52.83         59.04         5.31 o
 -13   1   0         18.12         20.29         2.74 o
 -12   1   0          1.72          0.52         2.19 o
 -11   1   0        586.54        535.80         8.42 o
 -10   1   0        996.74        933.36        10.48 o
  -9   1   0        219.30        156.77         4.26 o
  -8   1   0        788.77        747.69         8.01 o
  -7   1   0       3448.97       3302.34        27.62 o
  -6   1   0       4876.07       5325.06        43.07 o
  -5   1   0       8846.79       9678.53        69.89 o
  -4   1   0        220.95        213.60         2.72 o
  -3   1   0      57291.06      57899.45       362.06 o
  -2   1   0       2076.79       2011.21        13.72 o
  -1   1   0         56.22         46.74         0.89 o
   0   1   0        124.37        156.80         1.72 o
   1   1   0       2962.97       3023.65        16.94 o
   2   1   0       6019.73       5680.51        35.37 o
   3   1   0       6134.09       6032.41        35.46 o
   4   1   0       1761.38       1723.60        14.95 o
   5   1   0         93.03        116.87         2.65 o
   6   1   0        175.57        173.98         2.67 o
   7   1   0         42.72         46.10         2.16 o
   8   1   0       1278.73       1287.42        11.35 o
   9   1   0        330.23        294.32         4.64 o
  10   1   0        952.17       1017.99        15.91 o
  11   1   0         34.20         37.84         3.97 o
  12   1   0          2.54          3.70         3.64 o
  13   1   0         38.65         38.77         4.80 o
  14   1   0         64.52         84.91         5.28 o
  15   1   0         36.42         26.39        12.79 o
 -16   2   0        101.89        127.12        16.39 o
 -15   2   0          2.35          1.60         4.71 o
 -14   2   0         76.95         68.27         5.77 o
 -13   2   0         41.05         34.60         2.73 o
 -12   2   0       1027.19        933.38        13.50 o
 -11   2   0        595.11        615.69        10.17 o
 -10   2   0         35.46         19.76         1.43 o
  -9   2   0         80.23         70.05         2.62 o
  -8   2   0       5055.08       5100.71        46.40 o
  -7   2   0        857.60        869.63         9.42 o
  -6   2   0       1925.44       2074.08        17.54 o
  -5   2   0        452.33        517.40         4.45 o
  -4   2   0        428.71        381.94         4.00 o
  -3   2   0         36.20         47.75         1.24 o
  -2   2   0       3302.83       3316.91        24.15 o
  -1   2   0      16466.22      16799.80       156.26 o
   0   2   0      21238.80      21373.88       169.43 o
   1   2   0       3651.82       4080.15        27.54 o
   2   2   0        539.78        580.50         5.42 o
   3   2   0        870.03        883.24         7.73 o
   4   2   0        119.67         94.54         2.36 o
   5   2   0          5.73          2.20         1.28 o
   6   2   0         88.69        124.11         3.04 o
   7   2   0        136.32        161.06         3.64 o
   8   2   0       2143.72       2060.22        19.31 o
   9   2   0        208.95        189.34         7.01 o
  10   2   0        307.10        288.75        13.74 o
  11   2   0        205.82        197.77         7.46 o
  12   2   0         17.05         16.05         4.70 o
  13   2   0         20.63         15.03         4.41 o
  14   2   0         64.52         82.22         5.94 o
  15   2   0          2.53        -11.19        11.19 o
 -16   3   0         19.71         18.75         6.40 o
 -15   3   0        239.97        215.99         8.69 o
 -14   3   0         14.80          6.90         2.69 o
 -13   3   0        229.18        222.69         5.86 o
 -12   3   0         40.99         39.17         4.33 o
 -11   3   0         70.70         99.92         3.94 o
 -10   3   0       1212.70       1208.94        15.75 o
  -9   3   0        255.92        288.42         4.79 o
  -8   3   0        213.59        171.16         3.72 o
  -7   3   0         69.27         44.15         2.13 o
  -6   3   0         88.57         79.95         2.56 o
  -5   3   0        362.58        258.95         3.43 o
  -4   3   0       2202.89       2146.63        16.57 o
  -3   3   0         47.79         48.89         1.60 o
  -2   3   0       1013.77       1034.36        19.62 o
  -1   3   0       2192.27       2379.52        42.72 o
   0   3   0       1670.08       1914.17        21.75 o
   1   3   0         29.97         28.65         1.48 o
   2   3   0          1.84          1.98         1.19 o
   3   3   0       2193.88       2507.60        22.92 o
   4   3   0       1305.03       1520.65        13.05 o
   5   3   0        115.92         98.95         2.74 o
   6   3   0         33.31         46.72         2.91 o
   7   3   0        515.14        541.76         7.29 o
   8   3   0       1811.24       1774.85        23.86 o
   9   3   0       1020.22       1041.29        16.56 o
  10   3   0         61.67         49.00         6.92 o
  11   3   0          8.75          9.45         3.86 o
  12   3   0          0.51         -1.87         3.89 o
  13   3   0        123.15        114.79        13.59 o
  14   3   0         38.33         41.85        10.40 o
 -17   4   0          0.64          5.60         4.41 o
 -16   4   0          0.02         -0.95         2.73 o
 -15   4   0        391.97        373.81        16.86 o
 -14   4   0        361.04        365.52        11.29 o
 -13   4   0         13.93          7.84         2.67 o
 -12   4   0         21.21         21.15         3.67 o
 -11   4   0         30.85         24.65         2.82 o
 -10   4   0       1047.81        993.72        11.74 o
  -9   4   0         33.83         50.33         2.59 o
  -8   4   0        729.75        648.97         6.12 o
  -7   4   0       1327.85       1361.09        12.55 o
  -6   4   0          4.44         15.07         1.70 o
  -5   4   0        134.14        100.83         2.63 o
  -4   4   0       1856.13       1904.89        16.37 o
  -3   4   0       7890.55       7871.60        62.36 o
  -2   4   0       4791.09       5164.97        94.00 o
  -1   4   0       5787.42       6061.12        54.47 o
   0   4   0       4861.18       5037.26        57.49 o
   1   4   0        496.43        478.25         4.73 o
   2   4   0       1351.62       1565.74        11.98 o
   3   4   0         81.73         68.61         2.42 o
   4   4   0        948.06        908.93         9.78 o
   5   4   0        391.88        439.39         6.17 o
   6   4   0         70.89         65.20         2.07 o
   7   4   0       1450.62       1433.31        16.97 o
   8   4   0        355.89        350.70        11.58 o
   9   4   0        319.99        338.95        19.81 o
  10   4   0        259.56        249.76         8.98 o
  11   4   0          5.19          2.64         3.80 o
  12   4   0         22.05         21.73         4.51 o
  13   4   0         63.73         87.30         9.96 o
 -17   5   0        389.07        399.82        23.95 o
 -16   5   0        108.16        120.05         5.76 o
 -15   5   0          0.57          5.26         2.90 o
 -14   5   0         25.56         20.10         3.17 o
 -13   5   0        366.92        346.10         7.96 o
 -12   5   0         57.81         46.73         4.42 o
 -11   5   0        229.60        228.15         8.43 o
 -10   5   0        405.19        401.51         7.87 o
  -9   5   0          8.72          3.71         1.07 o
  -8   5   0        357.84        373.34         5.92 o
  -7   5   0        180.04        204.60         4.29 o
  -6   5   0       1649.97       1662.63        15.16 o
  -5   5   0       1419.49       1462.08        13.44 o
  -4   5   0       4193.84       4566.07        37.25 o
  -3   5   0        206.29        138.60         4.04 o
  -2   5   0      18987.33      19138.59       170.68 o
  -1   5   0        329.58        320.91         8.54 o
   0   5   0       1832.84       2091.38        16.86 o
   1   5   0        280.95        325.91         4.13 o
   2   5   0        628.27        536.55         5.57 o
   3   5   0        119.55        104.11         3.06 o
   4   5   0        449.20        462.35         5.98 o
   5   5   0        226.77        227.48         4.82 o
   6   5   0        974.31       1026.70        11.48 o
   7   5   0        173.30        178.52         5.80 o
   8   5   0        761.19        729.92        14.10 o
   9   5   0          5.15         -0.60         3.87 o
  10   5   0         14.94          9.39         4.24 o
  11   5   0          3.59          2.74         4.32 o
  12   5   0        262.25        249.97        10.31 o
  13   5   0        147.95        154.21         8.98 o
 -17   6   0        166.92        153.21         6.54 o
 -16   6   0        301.26        275.15         8.07 o
 -15   6   0        124.70        126.11         5.91 o
 -14   6   0         21.20         29.84         5.53 o
 -13   6   0         47.99         42.47         3.86 o
 -12   6   0          6.60          1.03         2.77 o
 -11   6   0        158.27        146.11         7.29 o
 -10   6   0       1189.64       1174.15        13.24 o
  -9   6   0        895.17        956.67        11.43 o
  -8   6   0         62.62         68.88         3.08 o
  -7   6   0          6.34          7.86         1.98 o
  -6   6   0        318.25        367.72         5.25 o
  -5   6   0       2181.77       2102.59        20.53 o
  -4   6   0        586.20        759.91         8.09 o
  -3   6   0       2219.09       2412.61        23.99 o
  -2   6   0        578.09        606.73         9.69 o
  -1   6   0        128.96        198.83         4.80 o
   0   6   0        172.62        204.05         3.84 o
   1   6   0         18.43         23.14         1.79 o
   2   6   0       1048.48       1175.35        10.21 o
   3   6   0          4.90         22.48         1.68 o
   4   6   0       1365.46       1326.83        12.62 o
   5   6   0        442.15        445.51         9.18 o
   6   6   0        662.68        601.96         8.63 o
   7   6   0       1716.42       1605.14        18.65 o
   8   6   0        253.29        224.03         8.78 o
   9   6   0        170.11        164.63        14.30 o
  10   6   0         58.71         44.68         5.80 o
  11   6   0          1.59          5.19         4.90 o
  12   6   0         77.15         68.49         6.79 o
 -17   7   0         15.27          8.92         3.70 o
 -16   7   0         21.12         13.93         3.66 o
 -15   7   0        111.29        111.84         9.02 o
 -14   7   0          6.60          9.03         3.31 o
 -13   7   0        566.20        541.63        10.59 o
 -12   7   0        124.91        114.84         5.44 o
 -11   7   0        107.58        120.08         4.03 o
 -10   7   0       1062.99        977.23        12.15 o
  -9   7   0       1297.85       1189.44        18.48 o
  -8   7   0       1437.76       1267.23        11.73 o
  -7   7   0        311.98        308.48         5.62 o
  -6   7   0       1079.23       1137.35        11.49 o
  -5   7   0        451.32        406.93         5.52 o
  -4   7   0        247.84        329.67         6.29 o
  -3   7   0       1550.29       1702.46        20.95 o
  -2   7   0        906.78       1002.10        12.39 o
  -1   7   0         92.87         88.00         3.32 o
   0   7   0        223.26        207.21         5.08 o
   1   7   0         33.95         39.80         2.17 o
   2   7   0        992.98        951.66         9.07 o
   3   7   0         14.60         11.53         1.79 o
   4   7   0        517.15        513.56         7.95 o
   5   7   0         82.31         89.01         4.00 o
   6   7   0        498.06        496.51         8.03 o
   7   7   0        676.64        654.15        10.47 o
   8   7   0         18.42         10.74         4.82 o
   9   7   0          4.30          3.95         4.55 o
  10   7   0        140.31        138.95         8.30 o
  11   7   0        363.74        383.83        12.58 o
 -17   8   0         80.21         94.22         6.07 o
 -16   8   0         38.48         32.03         4.50 o
 -15   8   0        112.16        123.85         6.24 o
 -14   8   0         30.77         35.65         5.92 o
 -13   8   0        491.43        452.15        10.07 o
 -12   8   0          0.69          0.14         2.21 o
 -11   8   0         71.20         89.57         5.42 o
 -10   8   0        343.61        311.28         6.47 o
  -9   8   0         19.99         23.54         2.76 o
  -8   8   0        146.05        124.64         6.55 o
  -7   8   0         15.98         20.95         2.34 o
  -6   8   0        358.43        364.07         5.22 o
  -5   8   0        886.13        889.59        11.79 o
  -4   8   0         47.78         37.92         4.96 o
  -3   8   0        461.71        504.45         8.40 o
  -2   8   0        385.15        364.85         6.13 o
  -1   8   0       2651.01       2515.60        36.68 o
   0   8   0        241.22        256.98         4.40 o
   1   8   0          1.44          2.30         1.79 o
   2   8   0         30.81         31.80         2.28 o
   3   8   0         74.14         61.54         3.23 o
   4   8   0         50.68         79.35         3.98 o
   5   8   0         43.03         42.65         3.55 o
   6   8   0        882.34        904.98        12.11 o
   7   8   0         67.51         78.95         4.50 o
   8   8   0         30.16         22.35         5.04 o
   9   8   0          0.84          5.37         4.91 o
  10   8   0          0.06          2.86         4.81 o
  11   8   0         30.66         37.10         8.41 o
 -17   9   0          9.77          8.80         4.78 o
 -16   9   0          0.03         -0.88         3.64 o
 -15   9   0         20.27         33.35         4.57 o
 -14   9   0         44.15         64.20         8.72 o
 -13   9   0         41.12         35.15         4.91 o
 -12   9   0         19.53         20.94         3.24 o
 -11   9   0        673.59        649.54        10.02 o
 -10   9   0         24.99         29.87         4.04 o
  -9   9   0        578.94        593.35         9.02 o
  -8   9   0        388.57        414.42         6.44 o
  -7   9   0         77.01         99.62         3.01 o
  -6   9   0       1511.23       1434.20        25.05 o
  -5   9   0          2.17         -2.40         2.40 o
  -4   9   0         37.29         26.84         2.98 o
  -3   9   0          4.13         -0.18         2.11 o
  -2   9   0        617.35        523.27         7.97 o
  -1   9   0        113.47        109.57         4.23 o
   0   9   0        158.89        132.56         3.85 o
   1   9   0          9.35          6.94         2.05 o
   2   9   0        594.55        527.47         7.83 o
   3   9   0       4362.74       4279.72        38.40 o
   4   9   0         86.51         83.55         4.39 o
   5   9   0        708.97        667.86        13.22 o
   6   9   0          6.86          4.69         3.61 o
   7   9   0         31.98         23.91         5.17 o
   8   9   0         11.67          9.11         5.04 o
   9   9   0         41.16         54.45         6.90 o
  10   9   0         45.83         50.94         7.97 o
 -17  10   0        186.13        200.78        11.99 o
 -16  10   0         12.81         11.57         7.20 o
 -15  10   0         68.69         78.31         7.05 o
 -14  10   0         16.48         22.09         5.09 o
 -13  10   0         95.52         97.10         6.14 o
 -12  10   0         41.94         45.05         3.81 o
 -11  10   0         47.93         39.91         3.56 o
 -10  10   0        688.40        673.35        16.04 o
  -9  10   0        735.41        681.43        12.77 o
  -8  10   0         85.15         97.90         6.58 o
  -7  10   0        313.06        330.58         7.69 o
  -6  10   0        117.39         98.23         9.23 o
  -5  10   0        620.46        630.72         9.27 o
  -4  10   0        162.53        127.65         8.11 o
  -3  10   0         21.21         18.26         2.83 o
  -2  10   0        710.25        670.21         9.79 o
  -1  10   0       2199.80       2150.11        21.50 o
   0  10   0       1068.44       1019.58        11.55 o
   1  10   0         70.91         70.18         3.35 o
   2  10   0         99.83        100.88         4.68 o
   3  10   0         80.66         99.50         4.83 o
   4  10   0         32.28         26.09         3.55 o
   5  10   0          1.17         -3.24         3.24 o
   6  10   0        106.40         97.14         5.55 o
   7  10   0        166.85        162.75         9.15 o
   8  10   0         19.40         16.74         5.52 o
   9  10   0          0.55         -5.39         5.39 o
 -17  11   0         31.37         51.55        12.39 o
 -16  11   0         15.88         16.16         5.35 o
 -15  11   0         54.82         46.29         6.48 o
 -14  11   0         27.60         25.13         8.00 o
 -13  11   0        150.30        153.15         6.80 o
 -12  11   0          0.17          0.61         3.08 o
 -11  11   0          0.20          1.15         2.98 o
 -10  11   0        125.94        113.53         7.39 o
  -9  11   0        252.14        255.92         7.27 o
  -8  11   0          0.90         -0.15         2.70 o
  -7  11   0         50.60         46.74         3.68 o
  -6  11   0        103.62        150.33         5.56 o
  -5  11   0       1149.83       1012.25        12.94 o
  -4  11   0       5662.24       5661.87        66.16 o
  -3  11   0       1954.88       1777.45        23.11 o
  -2  11   0       1308.37       1329.43        15.77 o
  -1  11   0        597.50        561.95         9.40 o
   0  11   0       1387.75       1403.35        14.82 o
   1  11   0          0.05          2.71         3.48 o
   2  11   0          4.17          7.47         3.14 o
   3  11   0          0.74          3.89         3.19 o
   4  11   0        102.05        101.42         5.25 o
   5  11   0        231.22        213.05         7.18 o
   6  11   0          0.99          2.15         3.67 o
   7  11   0          1.82         -4.19         4.91 o
   8  11   0          7.43         11.71         7.04 o
 -17  12   0         37.46         49.67         8.80 o
 -16  12   0        110.02        115.77        10.00 o
 -15  12   0         39.16         35.27         6.48 o
 -14  12   0         55.57         59.43         6.66 o
 -13  12   0        214.66        242.34         7.62 o
 -12  12   0        159.39        160.70         6.92 o
 -11  12   0        112.54        135.14         6.07 o
 -10  12   0         81.26         75.98         4.99 o
  -9  12   0         87.64         76.55         5.07 o
  -8  12   0        423.92        334.92         8.57 o
  -7  12   0        510.42        461.66         8.91 o
  -6  12   0         23.34         26.52         4.41 o
  -5  12   0        113.52        124.68         7.35 o
  -4  12   0          8.29          8.98         3.19 o
  -3  12   0         71.83         94.95         6.02 o
  -2  12   0         82.23        104.77         5.76 o
  -1  12   0        960.42        952.78        12.98 o
   0  12   0        424.61        444.70         9.15 o
   1  12   0        270.30        263.86         8.59 o
   2  12   0         91.06         86.23         6.00 o
   3  12   0         12.56         16.08         4.03 o
   4  12   0          1.99          2.96         3.43 o
   5  12   0          7.12          8.29         4.23 o
   6  12   0         20.90         19.51         5.80 o
   7  12   0          2.57         -4.20         5.50 o
 -16  13   0          3.16          2.56         6.40 o
 -15  13   0         71.86         75.59         8.18 o
 -14  13   0         91.15         78.98         5.99 o
 -13  13   0         57.86         52.32         7.26 o
 -12  13   0        334.50        363.15         9.45 o
 -11  13   0        893.66        870.21        14.48 o
 -10  13   0        106.67        131.99         8.89 o
  -9  13   0         92.55         99.50         5.87 o
  -8  13   0         43.33         50.29         4.27 o
  -7  13   0        129.54        151.32         5.99 o
  -6  13   0         27.02         47.42         4.27 o
  -5  13   0        344.19        351.62         8.49 o
  -4  13   0          9.58          6.37         4.48 o
  -3  13   0        670.82        633.11        14.32 o
  -2  13   0        306.49        292.83         9.85 o
  -1  13   0        351.50        338.80         8.42 o
   0  13   0        237.70        257.82         8.75 o
   1  13   0         64.34         63.17         5.42 o
   2  13   0        128.56        133.99         6.87 o
   3  13   0         56.26         62.38         5.58 o
   4  13   0         55.24         50.98         5.42 o
   5  13   0          7.51          5.52         4.94 o
   6  13   0         11.16          7.68         7.05 o
 -16  14   0          2.87         -0.69         6.00 o
 -15  14   0         76.57         78.17         8.75 o
 -14  14   0         29.36         11.61         4.71 o
 -13  14   0          0.94          7.31         3.97 o
 -12  14   0          0.03         -0.82         3.86 o
 -11  14   0         57.50         46.82         6.00 o
 -10  14   0        175.18        161.30        10.91 o
  -9  14   0          0.67         -1.17         4.27 o
  -8  14   0         97.88        112.84         5.93 o
  -7  14   0        137.28        133.43         8.70 o
  -6  14   0          0.01         -1.31         3.89 o
  -5  14   0          4.04         -0.60         3.32 o
  -4  14   0         24.62         19.29         3.98 o
  -3  14   0        104.14         92.17         9.86 o
  -2  14   0         59.32         55.71         4.78 o
  -1  14   0          1.81          2.61         4.06 o
   0  14   0        136.29        122.74         7.04 o
   1  14   0         10.89          5.56         4.34 o
   2  14   0         58.27         66.35         5.87 o
   3  14   0        239.21        242.05         9.69 o
   4  14   0         20.53         20.68         5.76 o
 -15  15   0         83.38         82.69         6.94 o
 -14  15   0         73.87         76.57         6.80 o
 -13  15   0         13.73          8.31         4.44 o
 -12  15   0          0.09          2.14         4.26 o
 -11  15   0        123.18        136.88         7.49 o
 -10  15   0        535.37        572.68        12.78 o
  -9  15   0         28.32         24.48         4.69 o
  -8  15   0          7.66          7.01         3.76 o
  -7  15   0        306.27        297.35         8.71 o
  -6  15   0         68.81         67.82         5.35 o
  -5  15   0         10.51          7.78         3.88 o
  -4  15   0          0.13         -3.55         3.55 o
  -3  15   0         57.04         56.04         5.75 o
  -2  15   0          2.12          1.42         4.26 o
  -1  15   0          3.73          2.62         4.46 o
   0  15   0         24.44         24.42         7.16 o
   1  15   0        153.19        130.94         7.66 o
   2  15   0         49.01         46.37         6.15 o
   3  15   0         37.81         28.65         9.58 o
 -14  16   0          9.47         23.25         5.44 o
 -13  16   0         11.58          4.37         4.80 o
 -12  16   0          0.05          2.49         4.53 o
 -11  16   0         31.17         17.27         5.17 o
 -10  16   0         57.09         58.76         6.12 o
  -9  16   0        103.67        128.18         7.96 o
  -8  16   0          2.73          1.84         4.34 o
  -7  16   0        501.03        490.09        11.22 o
  -6  16   0        534.50        535.41        13.97 o
  -5  16   0         37.38         48.23         5.07 o
  -4  16   0          1.99          1.13         6.12 o
  -3  16   0         26.63         34.87         5.67 o
  -2  16   0          2.28          2.32         4.55 o
  -1  16   0          0.67         -4.50         4.50 o
   0  16   0          3.47          1.37         5.91 o
   1  16   0         22.07         11.46         6.27 o
 -13  17   0         10.27          9.69         5.27 o
 -12  17   0        395.67        391.19        12.87 o
 -11  17   0          0.18         -0.48         5.77 o
 -10  17   0         56.85         49.17         6.24 o
  -9  17   0         36.19         42.73         6.03 o
  -8  17   0         25.24         37.07         5.87 o
  -7  17   0          0.04          2.83         4.32 o
  -6  17   0         55.24         57.47         5.69 o
  -5  17   0        118.16        122.48         8.16 o
  -4  17   0          6.53         14.11         5.49 o
  -3  17   0         30.44         35.45         7.20 o
  -2  17   0         12.80         11.99         6.61 o
  -1  17   0         28.69         31.48         7.20 o
 -10  18   0         74.86         77.31         7.20 o
  -9  18   0         20.66         18.82         5.63 o
  -8  18   0        117.11        107.64         7.86 o
  -7  18   0        185.87        223.02         9.13 o
  -6  18   0          6.49         10.58         5.89 o
  -5  18   0        101.52        107.62         9.67 o
  -4  18   0         18.65          5.17         6.55 o
   4 -18   1         11.69         12.79         6.92 o
   5 -18   1        115.86        120.71         8.40 o
   6 -18   1         36.94         33.98         5.90 o
   7 -18   1         10.54          7.54         5.39 o
   8 -18   1         32.17         27.56         5.96 o
   9 -18   1          6.56         11.89         5.49 o
  10 -18   1         66.00         78.08         7.14 o
  11 -18   1          2.14          9.60        11.19 o
   1 -17   1         12.03         16.19         6.83 o
   2 -17   1          0.37          0.11         5.84 o
   3 -17   1         42.66         52.37        10.84 o
   4 -17   1          1.36         -1.76         5.24 o
   5 -17   1         50.93         56.21         5.54 o
   6 -17   1         13.36          8.54         4.70 o
   7 -17   1          2.95         -0.49         4.34 o
   8 -17   1          3.68          1.21         4.89 o
   9 -17   1          0.21         -4.53         4.53 o
  10 -17   1        142.33        149.29        13.57 o
  11 -17   1         39.97         39.64         7.73 o
  12 -17   1          9.18          3.74         4.94 o
  13 -17   1          1.30          1.87         4.87 o
  -1 -16   1          7.24          2.60         5.80 o
   0 -16   1         84.33         73.41         8.15 o
   1 -16   1         87.64         95.37         8.46 o
   2 -16   1         72.75         64.98         9.10 o
   3 -16   1         50.35         49.48         5.31 o
   4 -16   1         18.51         27.14         4.76 o
   5 -16   1          2.01         -0.14         4.07 o
   6 -16   1        321.81        325.30         9.60 o
   7 -16   1        253.56        269.24         9.57 o
   8 -16   1         85.60        117.65        11.20 o
   9 -16   1         75.46         75.34         6.49 o
  10 -16   1         33.29         21.40         5.17 o
  11 -16   1        105.88        114.02         7.36 o
  12 -16   1         17.57         12.46         4.96 o
  13 -16   1         93.30        111.64         7.05 o
  14 -16   1         49.74         58.13         9.18 o
  -3 -15   1          1.69         -1.56         7.17 o
  -2 -15   1         10.64         19.53         5.97 o
  -1 -15   1        168.82        151.54         9.36 o
   0 -15   1          1.34          4.50         4.37 o
   1 -15   1         89.17         73.30         6.15 o
   2 -15   1         61.32         64.38         5.37 o
   3 -15   1         64.51         66.36         5.15 o
   4 -15   1         25.08         20.00         4.34 o
   5 -15   1          4.29         -2.97         3.60 o
   6 -15   1        103.85        121.08         6.26 o
   7 -15   1         29.40         23.56         4.20 o
   8 -15   1          2.13          4.25         4.26 o
   9 -15   1         12.69         17.70         6.15 o
  10 -15   1        129.11        134.87         7.18 o
  11 -15   1         34.09         37.75         5.13 o
  12 -15   1         22.80         18.23         4.77 o
  13 -15   1         60.97         62.29         5.75 o
  14 -15   1        101.20         98.13         7.97 o
  15 -15   1        135.67        120.29        10.45 o
  -5 -14   1         34.78         15.73         6.71 o
  -4 -14   1         10.16         14.21         5.64 o
  -3 -14   1          0.61          5.67         4.44 o
  -2 -14   1         24.98         21.54         4.63 o
  -1 -14   1          1.15          9.20         5.54 o
   0 -14   1          2.24         11.13         5.89 o
   1 -14   1         11.00          8.82         4.31 o
   2 -14   1        197.59        180.15        11.09 o
   3 -14   1         90.77         98.77         5.48 o
   4 -14   1          1.92         -2.42         3.42 o
   5 -14   1          2.10         -0.79         3.40 o
   6 -14   1         96.14         92.78         5.39 o
   7 -14   1         17.28         16.98         3.75 o
   8 -14   1        136.54        141.09         6.22 o
   9 -14   1         72.25         81.83         5.67 o
  10 -14   1          0.06          3.96         3.86 o
  11 -14   1         62.81         49.22         4.99 o
  12 -14   1          1.99         -3.56         3.56 o
  13 -14   1         40.73         51.16         5.02 o
  14 -14   1          0.44          0.73         6.02 o
  15 -14   1        154.93        171.31        14.79 o
  -6 -13   1         41.25         52.43         9.05 o
  -5 -13   1        148.39        161.44         7.81 o
  -4 -13   1         11.08          7.65         5.89 o
  -3 -13   1         20.28         12.98         4.18 o
  -2 -13   1          0.58         -2.10         3.72 o
  -1 -13   1        112.82        122.93         6.47 o
   0 -13   1         77.84         74.82         5.58 o
   1 -13   1        145.74        145.77         5.45 o
   2 -13   1         22.34         24.43         3.81 o
   3 -13   1        207.08        201.13         6.74 o
   4 -13   1         19.42          9.71         3.37 o
   5 -13   1        482.25        470.60         9.41 o
   6 -13   1          7.09          2.67         3.11 o
   7 -13   1        438.00        457.25        10.56 o
   8 -13   1        335.20        307.30         9.51 o
   9 -13   1        171.21        174.11         7.27 o
  10 -13   1        208.22        229.08         7.98 o
  11 -13   1         36.56         41.35         4.49 o
  12 -13   1         22.01         28.27         4.15 o
  13 -13   1        437.56        467.02        15.23 o
  14 -13   1        229.74        259.31         9.16 o
  15 -13   1         17.85         22.59        10.40 o
  16 -13   1         59.01         78.81        10.79 o
  -7 -12   1          0.84          0.69         5.50 o
  -6 -12   1          9.63          8.47         4.26 o
  -5 -12   1         13.25          9.66         4.31 o
  -4 -12   1        110.42        114.46         5.77 o
  -3 -12   1         32.97         26.70         4.13 o
  -2 -12   1         28.73         28.49         3.79 o
  -1 -12   1          5.21          2.33         3.89 o
   0 -12   1         23.64         32.60         3.44 o
   1 -12   1        423.13        415.13         7.68 o
   2 -12   1        161.41        175.98         6.26 o
   3 -12   1        351.03        366.52         7.97 o
   4 -12   1        578.43        506.45         9.27 o
   5 -12   1        378.04        442.95         8.78 o
   6 -12   1        173.87        136.13         9.58 o
   7 -12   1        159.95        169.52         6.99 o
   8 -12   1        155.03        183.00         6.95 o
   9 -12   1         35.96         25.18         4.57 o
  10 -12   1        368.41        368.85        10.46 o
  11 -12   1          1.76         -2.17         3.98 o
  12 -12   1         14.66         13.83         3.65 o
  13 -12   1        240.64        257.58         8.59 o
  14 -12   1          0.45         -4.78         4.78 o
  15 -12   1         56.51         58.33         7.05 o
  16 -12   1          5.01          7.58         5.35 o
  -8 -11   1          0.80          4.73         5.45 o
  -7 -11   1         40.65         35.92         6.14 o
  -6 -11   1         27.76         21.22         4.10 o
  -5 -11   1          1.21          0.97         3.32 o
  -4 -11   1         19.45         24.38         3.74 o
  -3 -11   1         64.58         58.31         4.36 o
  -2 -11   1         68.57         58.02         4.99 o
  -1 -11   1        555.74        583.37         8.84 o
   0 -11   1        755.46        715.39         9.75 o
   1 -11   1        681.65        659.53        12.88 o
   2 -11   1          5.09          5.52         3.35 o
   3 -11   1        507.03        448.94         8.33 o
   4 -11   1        149.79        140.19        10.16 o
   5 -11   1       1824.37       1695.94        23.11 o
   6 -11   1        575.33        554.98        11.89 o
   7 -11   1        328.19        301.42         7.89 o
   8 -11   1        109.88         81.06         5.54 o
   9 -11   1         58.30         50.31         4.76 o
  10 -11   1         10.32         10.18         4.57 o
  11 -11   1        275.56        279.84        12.45 o
  12 -11   1         26.61         24.55         4.24 o
  13 -11   1         49.13         41.16         4.34 o
  14 -11   1         64.41         67.46         7.05 o
  15 -11   1          6.01          3.62         6.40 o
  16 -11   1         13.23          9.01         5.35 o
  17 -11   1         41.20         46.38         6.79 o
  -9 -10   1         11.05         15.07         5.95 o
  -8 -10   1         30.29         35.44         7.98 o
  -7 -10   1          4.87          2.49         3.43 o
  -6 -10   1          7.49          3.76         3.76 o
  -5 -10   1         24.55         30.92         4.19 o
  -4 -10   1        306.04        279.70         7.18 o
  -3 -10   1        886.36        844.71        11.93 o
  -2 -10   1         72.15         66.48         3.59 o
  -1 -10   1       2728.61       2629.12        21.34 o
   0 -10   1        386.40        435.15         6.43 o
   1 -10   1       1046.97        960.55        11.98 o
   2 -10   1        724.32        645.15         9.47 o
   3 -10   1        531.84        470.48         9.20 o
   4 -10   1         15.79         17.14         3.08 o
   5 -10   1        514.75        540.11        11.31 o
   6 -10   1          8.03         10.74         2.98 o
   7 -10   1       3382.34       3188.85        32.98 o
   8 -10   1          5.49          0.45         2.68 o
   9 -10   1          2.62          4.53         3.23 o
  10 -10   1        112.02         83.95         5.17 o
  11 -10   1        290.72        279.08        10.56 o
  12 -10   1         89.81         94.71         5.60 o
  13 -10   1        129.81        137.24         7.86 o
  14 -10   1         14.00         13.99         5.20 o
  15 -10   1         10.92          8.40         7.60 o
  16 -10   1          2.44          2.40         6.80 o
  17 -10   1         29.05         33.98         8.00 o
 -10  -9   1         13.32         12.26         5.60 o
  -9  -9   1         18.35         30.42         5.86 o
  -8  -9   1         39.93         42.46         5.97 o
  -7  -9   1         38.72         40.51         6.92 o
  -6  -9   1         97.27        102.19         4.76 o
  -5  -9   1        291.90        295.27         8.38 o
  -4  -9   1        412.20        405.68         7.91 o
  -3  -9   1        332.39        322.80         7.07 o
  -2  -9   1         92.38         91.90         3.32 o
  -1  -9   1       1217.70       1067.95        10.51 o
   0  -9   1         93.53         85.21         3.00 o
   1  -9   1        374.02        380.79         6.78 o
   2  -9   1         51.96         37.79         3.29 o
   3  -9   1        149.22        161.97         5.60 o
   4  -9   1       2480.26       2363.50        28.05 o
   5  -9   1        177.97        203.87         5.79 o
   6  -9   1        127.77        157.82         9.00 o
   7  -9   1        686.11        720.96        10.78 o
   8  -9   1         30.35         27.64         2.22 o
   9  -9   1         95.38         90.53         4.73 o
  10  -9   1         56.79         41.21         3.31 o
  11  -9   1        334.14        332.26         6.82 o
  12  -9   1          4.49          5.54         2.49 o
  13  -9   1        600.19        590.04        14.70 o
  14  -9   1         94.84        101.48         5.80 o
  15  -9   1         36.70         34.85         6.30 o
  16  -9   1         58.20         63.04        12.79 o
  17  -9   1         17.85         15.43         4.78 o
 -11  -8   1         54.25         45.43         6.65 o
 -10  -8   1        138.07        154.35        11.69 o
  -9  -8   1          0.21          0.77         4.91 o
  -8  -8   1          3.79          8.47         5.20 o
  -7  -8   1         16.71         16.72         3.35 o
  -6  -8   1        263.06        260.13         7.81 o
  -5  -8   1        997.56        947.30        12.17 o
  -4  -8   1        552.58        520.36         8.42 o
  -3  -8   1        147.05        166.95         5.17 o
  -2  -8   1        565.24        529.07         6.57 o
  -1  -8   1       1367.71       1362.94        12.06 o
   0  -8   1       1574.35       1461.35        13.71 o
   1  -8   1          2.33          7.98         1.92 o
   2  -8   1        623.71        681.93        10.09 o
   3  -8   1        414.65        454.36         7.89 o
   4  -8   1        871.37        909.13        11.99 o
   5  -8   1       2029.74       2034.07        21.89 o
   6  -8   1       1278.71       1284.08        15.29 o
   7  -8   1        232.78        214.16         4.31 o
   8  -8   1         69.57         73.93         3.17 o
   9  -8   1         10.45          5.88         2.23 o
  10  -8   1          9.63          9.90         2.77 o
  11  -8   1         62.19         54.57         3.14 o
  12  -8   1         61.41         49.24         6.80 o
  13  -8   1          2.38          0.11         4.21 o
  14  -8   1         97.33         97.26        10.67 o
  15  -8   1        294.18        330.10         9.07 o
  16  -8   1        105.47        107.38         6.35 o
  17  -8   1          0.11          3.84         3.66 o
 -12  -7   1         98.06         97.53         8.09 o
 -11  -7   1          2.49         -1.64         5.08 o
 -10  -7   1         24.95         29.27         5.32 o
  -9  -7   1         23.13         17.82         7.40 o
  -8  -7   1         29.86         31.79         5.14 o
  -7  -7   1        493.02        519.72         8.60 o
  -6  -7   1        103.41        103.26         4.32 o
  -5  -7   1        365.45        356.15         6.92 o
  -4  -7   1       2791.50       2830.16        23.81 o
  -3  -7   1        489.62        562.76         6.49 o
  -2  -7   1        521.72        545.19         8.58 o
  -1  -7   1          9.56          7.36         1.61 o
   0  -7   1        426.09        345.46         5.68 o
   1  -7   1        452.56        476.41         6.53 o
   2  -7   1        571.11        596.66         8.80 o
   3  -7   1         55.72         40.90         2.88 o
   4  -7   1        143.05        122.09         4.29 o
   5  -7   1        946.68        943.58        10.44 o
   6  -7   1        421.01        418.63         5.80 o
   7  -7   1       1968.81       1938.94        17.85 o
   8  -7   1        571.40        576.68         7.21 o
   9  -7   1        789.68        747.05         9.87 o
  10  -7   1       8043.30       7737.03        70.44 o
  11  -7   1        707.71        723.32        20.79 o
  12  -7   1        173.13        193.55         8.64 o
  13  -7   1         46.00         41.23         6.00 o
  14  -7   1          4.40         -1.60         2.83 o
  15  -7   1         78.43         80.34         4.89 o
  16  -7   1         23.27         16.27         4.83 o
  17  -7   1         26.76         25.60         5.09 o
 -12  -6   1        581.47        568.55        18.49 o
 -11  -6   1         36.56         37.37         5.80 o
 -10  -6   1        194.91        155.00        11.71 o
  -9  -6   1         73.44         72.33         6.08 o
  -8  -6   1          9.80         10.99         5.14 o
  -7  -6   1        103.19         87.04         3.61 o
  -6  -6   1        706.90        671.30         9.13 o
  -5  -6   1        160.78        176.53         4.74 o
  -4  -6   1          8.62          3.73         1.81 o
  -3  -6   1        279.37        261.69         4.08 o
  -2  -6   1        778.53        741.61         7.28 o
  -1  -6   1       3346.00       3472.16        25.17 o
   0  -6   1       2092.66       2280.36        20.51 o
   1  -6   1       2400.64       2598.80        31.13 o
   2  -6   1       5267.72       5786.37        47.33 o
   3  -6   1       1139.93       1059.21        10.93 o
   4  -6   1         83.59         68.04         4.39 o
   5  -6   1        386.62        528.27         5.85 o
   6  -6   1         85.08        102.87         2.75 o
   7  -6   1       1203.05       1301.50        11.74 o
   8  -6   1        735.31        720.82         9.06 o
   9  -6   1        425.13        406.51         6.31 o
  10  -6   1       1351.34       1274.47        17.17 o
  11  -6   1        386.33        370.50        10.18 o
  12  -6   1        213.13        193.89         8.43 o
  13  -6   1        221.07        211.49         8.57 o
  14  -6   1         85.65         89.97         7.06 o
  15  -6   1         80.77         93.27         4.77 o
  16  -6   1          3.29         18.05         3.44 o
  17  -6   1        275.79        263.48        10.65 o
 -13  -5   1         47.29         52.36         6.99 o
 -12  -5   1        236.63        219.13        10.19 o
 -11  -5   1        151.69        133.20         7.64 o
 -10  -5   1        153.48        127.55         7.27 o
  -9  -5   1        102.55        101.62         6.47 o
  -8  -5   1          0.07         -0.49         3.57 o
  -7  -5   1        482.98        422.49         6.65 o
  -6  -5   1         14.17         17.94         2.23 o
  -5  -5   1        227.68        223.05         4.74 o
  -4  -5   1       1833.60       1971.64        16.78 o
  -3  -5   1       1599.41       1594.89        13.65 o
  -2  -5   1       2630.81       3024.18        21.92 o
  -1  -5   1        854.75        976.62         9.08 o
   0  -5   1       1582.75       1659.06        15.23 o
   1  -5   1        181.69        131.39         2.82 o
   2  -5   1          8.78          1.30         1.33 o
   3  -5   1          0.19          2.08         1.43 o
   4  -5   1       2075.89       1978.74        15.85 o
   5  -5   1        105.47         93.57         3.52 o
   6  -5   1       1054.87       1059.81         9.57 o
   7  -5   1        972.57        969.16        16.62 o
   8  -5   1         62.13         78.81         3.30 o
   9  -5   1       1280.92       1236.00        13.69 o
  10  -5   1       1420.73       1451.48        16.34 o
  11  -5   1         66.49         52.11         6.80 o
  12  -5   1         15.18          7.88         3.49 o
  13  -5   1        993.76        969.46        21.21 o
  14  -5   1        257.92        255.25        10.33 o
  15  -5   1         97.98        101.17         4.98 o
  16  -5   1         39.24         23.52         3.25 o
  17  -5   1          8.72          7.65         4.45 o
 -14  -4   1         16.10         19.03         6.80 o
 -13  -4   1          3.35          1.28         4.93 o
 -12  -4   1         34.59         38.01         4.90 o
 -11  -4   1         19.74         24.42         4.45 o
 -10  -4   1        716.79        725.79        15.69 o
  -9  -4   1         77.64        101.29         8.54 o
  -8  -4   1          2.83          0.47         5.54 o
  -7  -4   1       2078.51       1970.33        18.71 o
  -6  -4   1        177.12        181.29         4.18 o
  -5  -4   1         83.17         85.62         3.02 o
  -4  -4   1       1732.69       1808.47        15.20 o
  -3  -4   1         36.29         24.62         1.54 o
  -2  -4   1         85.23         79.96         2.29 o
  -1  -4   1       1315.35       1253.27        10.72 o
   0  -4   1        956.84        943.23        13.15 o
   1  -4   1        495.18        467.62         5.56 o
   2  -4   1       2626.42       2462.99        20.88 o
   3  -4   1       3298.28       3403.99        41.91 o
   4  -4   1       1356.44       1281.03        10.64 o
   5  -4   1       1298.80       1436.08        11.98 o
   6  -4   1        438.82        525.97         5.54 o
   7  -4   1       2057.75       1916.08        14.17 o
   8  -4   1         19.24         21.90         1.69 o
   9  -4   1          1.69          1.60         1.72 o
  10  -4   1       2236.73       2273.71        26.58 o
  11  -4   1        134.59        144.24         6.80 o
  12  -4   1          9.51          8.14         6.80 o
  13  -4   1          1.12          0.76         2.16 o
  14  -4   1         15.09          9.77         2.69 o
  15  -4   1          0.46         -0.85         2.42 o
  16  -4   1        388.01        423.82        16.39 o
 -14  -3   1          3.76          4.60        13.99 o
 -13  -3   1        124.38        116.35        14.79 o
 -12  -3   1         40.29         43.81         5.04 o
 -11  -3   1          9.56         15.19         4.14 o
 -10  -3   1          9.93         11.42         5.71 o
  -9  -3   1        308.18        305.47         8.62 o
  -8  -3   1         72.17         72.48         4.04 o
  -7  -3   1        225.28        208.69         4.46 o
  -6  -3   1         21.30         23.02         1.55 o
  -5  -3   1        796.04        831.63         8.89 o
  -4  -3   1         33.07         42.43         2.11 o
  -3  -3   1        440.86        473.91         4.75 o
  -2  -3   1       2726.65       2642.60        20.29 o
  -1  -3   1        426.38        482.28         4.90 o
   0  -3   1      18069.05      18453.63       315.23 o
   1  -3   1       5019.16       5392.53        42.83 o
   2  -3   1         88.68        102.77         1.75 o
   3  -3   1        482.03        526.83         7.09 o
   4  -3   1       1841.46       1794.28        14.11 o
   5  -3   1       2668.91       2919.26        20.47 o
   6  -3   1         30.40         21.26         1.65 o
   7  -3   1       3076.27       3500.14        29.51 o
   8  -3   1       1081.05       1225.23        12.08 o
   9  -3   1        513.59        502.78         7.27 o
  10  -3   1        968.11        936.23        12.62 o
  11  -3   1         10.48          4.94         2.16 o
  12  -3   1       1454.88       1448.49        18.00 o
  13  -3   1         12.04          8.82         2.65 o
  14  -3   1         34.82         43.19         6.03 o
  15  -3   1         27.45         23.36         4.41 o
  16  -3   1         38.36         55.97         5.22 o
 -15  -2   1         47.25         41.23         9.60 o
 -14  -2   1          1.36          3.31        10.00 o
 -13  -2   1         39.76         38.25         5.07 o
 -12  -2   1          9.55          2.96         6.00 o
 -11  -2   1        223.36        234.27        21.68 o
 -10  -2   1        120.90        109.85         5.82 o
  -9  -2   1        153.53        149.89        10.26 o
  -8  -2   1         14.37         13.28         2.08 o
  -7  -2   1        978.64       1009.57        10.77 o
  -6  -2   1        541.23        537.72         4.94 o
  -5  -2   1       2271.95       2316.75        18.33 o
  -4  -2   1         17.84         13.66         1.58 o
  -3  -2   1       1242.12       1220.86        10.04 o
  -2  -2   1       1552.30       1540.02        12.13 o
  -1  -2   1       1198.29       1348.78        10.50 o
   0  -2   1          5.78         11.43         1.05 o
   1  -2   1          0.53         -0.96         0.96 o
   2  -2   1       9282.70      10139.82        73.45 o
   3  -2   1       2108.51       2147.13        16.14 o
   4  -2   1       1749.19       1571.61        13.44 o
   5  -2   1       3286.02       3702.36        27.74 o
   6  -2   1         86.29         84.17         3.28 o
   7  -2   1        165.21        192.84         3.40 o
   8  -2   1        189.99        182.85         3.76 o
   9  -2   1       1271.85       1343.79        18.52 o
  10  -2   1        781.40        681.48         9.80 o
  11  -2   1        189.79        149.24         4.12 o
  12  -2   1         13.49          9.95         1.87 o
  13  -2   1          0.36          0.00         2.07 o
  14  -2   1        111.28         93.96         5.85 o
  15  -2   1        109.68        113.62         7.20 o
  16  -2   1          8.62          1.60        11.99 o
 -15  -1   1          0.37         19.99        11.99 o
 -14  -1   1          6.33          1.64         3.73 o
 -13  -1   1          0.01         -0.80         9.60 o
 -12  -1   1         99.10        114.93        10.79 o
 -11  -1   1         96.84         92.20         7.60 o
 -10  -1   1        397.08        355.54        14.21 o
  -9  -1   1          2.46          3.38         1.56 o
  -8  -1   1        418.16        419.97         5.16 o
  -7  -1   1       1512.61       1498.93        12.61 o
  -6  -1   1         48.87         85.88         3.44 o
  -5  -1   1         87.15        135.05         1.86 o
  -4  -1   1       1848.90       1757.09        12.64 o
  -3  -1   1         41.45         32.29         1.00 o
  -2  -1   1       5444.09       5584.05        40.31 o
  -1  -1   1        435.95        436.23         3.97 o
   0  -1   1       6355.21       6529.80        67.24 o
   1  -1   1        758.28        784.41         5.22 o
   2  -1   1       1766.24       1619.84        23.79 o
   3  -1   1        821.00        919.34         8.33 o
   4  -1   1       8214.50       8629.02        68.20 o
   5  -1   1       2813.56       3302.02        27.50 o
   6  -1   1          1.24          0.98         1.05 o
   7  -1   1        604.13        518.44         6.13 o
   8  -1   1        451.03        498.80         6.80 o
   9  -1   1        539.30        510.55         7.41 o
  10  -1   1        780.30        823.24        10.70 o
  11  -1   1         43.06         54.01         2.93 o
  12  -1   1        831.25        771.76        13.62 o
  13  -1   1         12.85         33.14         8.80 o
  14  -1   1         14.74         13.62         3.73 o
  15  -1   1          7.27         -6.40        10.40 o
  16  -1   1         90.03         93.56        16.79 o
 -16   0   1         26.30         11.19        12.79 o
 -15   0   1          0.05         -4.80         6.80 o
 -14   0   1         45.79         60.80         7.60 o
 -13   0   1         80.45         86.33        17.59 o
 -12   0   1        234.03        235.87        10.18 o
 -11   0   1          8.34         15.75         2.40 o
 -10   0   1        738.01        691.54         8.75 o
  -9   0   1       1220.09       1210.47        11.02 o
  -8   0   1         24.67         20.20         1.49 o
  -7   0   1        608.25        707.61         6.83 o
  -6   0   1         57.96         49.92         1.56 o
  -5   0   1       5331.05       5529.91        40.40 o
  -4   0   1       4269.52       4711.09        29.59 o
  -3   0   1       8304.53       8944.77        59.28 o
  -2   0   1       1540.26       1517.17        10.00 o
  -1   0   1        110.01        114.89         2.96 o
   1   0   1          1.43          8.94         0.92 o
   2   0   1        429.48        453.14         6.46 o
   3   0   1       1254.87       1397.70        16.62 o
   4   0   1        129.24        128.06         2.03 o
   5   0   1       7311.49       7736.30        61.88 o
   6   0   1        337.42        321.20         4.24 o
   7   0   1       1116.75       1061.24        10.96 o
   8   0   1       2913.93       2888.11        28.16 o
   9   0   1       1261.12       1233.46        13.91 o
  10   0   1        117.10        121.18         5.23 o
  11   0   1          2.63          2.34         2.54 o
  12   0   1         12.89          8.84        10.79 o
  13   0   1         10.57         15.19         9.60 o
  14   0   1        617.85        650.82        31.19 o
  15   0   1          0.02          0.80        11.99 o
 -16   1   1          1.78          6.40        11.19 o
 -15   1   1        277.48        312.91         9.54 o
 -14   1   1         11.15          7.44         2.71 o
 -13   1   1        196.83        218.13         8.71 o
 -12   1   1          0.29          4.83         2.19 o
 -11   1   1        684.41        607.67         9.58 o
 -10   1   1        179.97        181.28         3.95 o
  -9   1   1        232.52        281.41         4.00 o
  -8   1   1       1535.09       1677.00        14.96 o
  -7   1   1        345.57        356.96         4.34 o
  -6   1   1       2254.62       2380.86        19.89 o
  -5   1   1        563.69        539.35         4.78 o
  -4   1   1       4003.32       4108.52        32.81 o
  -3   1   1      27848.37      30038.32       199.77 o
  -2   1   1       1987.03       2124.02        17.09 o
  -1   1   1        105.48         99.95         4.00 o
   0   1   1        773.50        714.36         5.55 o
   1   1   1       2275.99       2118.89        14.59 o
   2   1   1       2931.59       3043.46        19.35 o
   3   1   1        344.35        342.98         3.99 o
   4   1   1       6867.16       7010.47        51.17 o
   5   1   1       1791.39       1995.37        16.08 o
   6   1   1       2141.97       2332.89        18.77 o
   7   1   1        984.37        905.39         9.19 o
   8   1   1       3344.45       3201.86        27.42 o
   9   1   1        410.34        445.40         6.94 o
  10   1   1         64.97         77.57         4.62 o
  11   1   1         73.45         75.37         4.67 o
  12   1   1         37.99         37.11         3.57 o
  13   1   1         93.50        111.41         5.90 o
  14   1   1          9.46         11.19        11.19 o
  15   1   1          1.31        -11.19        11.19 o
 -16   2   1         43.11         45.37         3.68 o
 -15   2   1          7.59          8.05         2.73 o
 -14   2   1          0.80         -2.61         2.69 o
 -13   2   1        255.32        264.81        10.96 o
 -12   2   1          0.27          0.00         3.58 o
 -11   2   1        640.38        611.69        10.73 o
 -10   2   1       1535.19       1571.38        16.52 o
  -9   2   1         37.03         60.32         2.19 o
  -8   2   1         16.87         22.81         1.43 o
  -7   2   1       1116.59       1319.72        13.69 o
  -6   2   1        334.68        511.83         4.78 o
  -5   2   1       2614.24       2574.57        21.23 o
  -4   2   1         30.57         15.95         1.12 o
  -3   2   1       9693.61       9759.89        77.09 o
  -2   2   1          0.37          1.16         1.40 o
  -1   2   1       3834.81       3812.30        30.40 o
   0   2   1        229.30        179.47         2.43 o
   1   2   1       6962.32       7595.18        44.57 o
   2   2   1         21.35         20.28         0.99 o
   3   2   1       2440.41       2519.98        16.64 o
   4   2   1        290.24        331.01         2.93 o
   5   2   1        321.24        334.54         3.82 o
   6   2   1        272.89        284.37         3.81 o
   7   2   1         88.71         93.67         2.91 o
   8   2   1        578.14        602.27         8.94 o
   9   2   1         43.11         25.58         3.36 o
  10   2   1         50.86         40.14         5.43 o
  11   2   1         43.70         45.52         4.14 o
  12   2   1          6.36         13.15         3.66 o
  13   2   1        346.87        413.45         9.99 o
  14   2   1         13.24         19.99        11.99 o
 -17   3   1          7.33          5.60         4.41 o
 -16   3   1          0.90         -2.95         2.95 o
 -15   3   1          2.92          0.77         3.40 o
 -14   3   1         43.55         28.95         4.37 o
 -13   3   1          1.56          2.35         2.40 o
 -12   3   1        175.74        142.46         7.95 o
 -11   3   1          1.59         -2.13         2.13 o
 -10   3   1        997.89       1000.62        10.26 o
  -9   3   1        554.46        589.11         6.80 o
  -8   3   1         41.55         43.54         2.54 o
  -7   3   1        675.09        740.60         7.56 o
  -6   3   1        834.71        899.44         9.74 o
  -5   3   1       4848.25       5384.44        43.20 o
  -3   3   1         44.69         30.55         1.60 o
  -2   3   1       2842.91       2993.73        43.80 o
  -1   3   1      10306.12      10569.70       251.92 o
   0   3   1       1044.03        905.85         7.78 o
   1   3   1        707.10        777.60         5.94 o
   2   3   1        376.71        326.76         3.67 o
   3   3   1         44.67         50.26         1.77 o
   4   3   1       2359.07       2559.92        18.82 o
   5   3   1        137.12        162.19         3.38 o
   6   3   1         64.59         78.79         2.95 o
   7   3   1       2445.84       2281.38        21.20 o
   8   3   1        172.77        147.91         6.07 o
   9   3   1         66.71         55.50         4.60 o
  10   3   1         87.61         93.58         7.17 o
  11   3   1          0.32          2.90         3.40 o
  12   3   1         25.03         26.93         4.46 o
  13   3   1          0.58         -0.03         6.23 o
  14   3   1         49.29         37.58        14.39 o
 -17   4   1         86.35         69.66         5.11 o
 -16   4   1         73.10         89.84         5.01 o
 -15   4   1          6.91          8.16         3.20 o
 -14   4   1        311.35        315.77         7.85 o
 -13   4   1        102.87        103.92         4.73 o
 -12   4   1        840.01        807.99        20.65 o
 -11   4   1        378.15        367.00         7.53 o
 -10   4   1        279.39        359.60         5.42 o
  -9   4   1        178.35        178.32         2.56 o
  -8   4   1        229.73        250.51         4.02 o
  -7   4   1       1243.53       1477.05        15.16 o
  -6   4   1       1292.52       1306.72        19.94 o
  -5   4   1       8303.52       8446.91        61.32 o
  -4   4   1        105.22         91.53         2.88 o
  -3   4   1        904.91        948.04        12.00 o
  -2   4   1          1.11          3.20         1.44 o
  -1   4   1       1927.07       1852.14        16.30 o
   0   4   1        496.28        467.44         4.37 o
   1   4   1          0.09          1.28         0.95 o
   2   4   1       1674.85       1710.01        12.06 o
   3   4   1        380.85        336.71         4.57 o
   4   4   1        200.24        209.38         4.33 o
   5   4   1         50.52         50.95         2.47 o
   6   4   1        502.37        464.48         6.88 o
   7   4   1        408.50        433.08         8.31 o
   8   4   1        806.99        772.12        13.96 o
   9   4   1        179.39        176.82         9.07 o
  10   4   1          3.30          0.89         3.86 o
  11   4   1         89.26         75.37         5.80 o
  12   4   1         26.49         36.85         4.72 o
  13   4   1         87.44        109.19         9.15 o
 -17   5   1         60.60         42.56         4.48 o
 -16   5   1         18.57         13.89         3.44 o
 -15   5   1        278.88        242.42         7.53 o
 -14   5   1         64.74         79.51         4.68 o
 -13   5   1        389.63        348.72         7.96 o
 -12   5   1        150.32        152.16         7.49 o
 -11   5   1        145.67        134.50         4.50 o
 -10   5   1        123.69        133.64         2.80 o
  -9   5   1          9.73         15.91         2.89 o
  -8   5   1        845.11        803.95         9.87 o
  -7   5   1        836.95        856.68         9.15 o
  -6   5   1       1382.85       1278.40        11.15 o
  -5   5   1       1727.43       2009.68        17.87 o
  -4   5   1       4308.54       4497.24        85.45 o
  -3   5   1       3404.42       3607.44        35.64 o
  -2   5   1         68.18         47.37         2.42 o
  -1   5   1        791.82        768.32         8.35 o
   0   5   1       1116.40       1052.03         9.62 o
   1   5   1        511.39        499.07         5.42 o
   2   5   1         52.57         40.68         1.86 o
   3   5   1       1207.12       1104.02        10.45 o
   4   5   1        754.73        695.40         8.52 o
   5   5   1        143.81        134.10         4.50 o
   6   5   1        977.66       1003.40        11.08 o
   7   5   1         26.13         22.77         4.07 o
   8   5   1       1243.75       1173.53        19.06 o
   9   5   1        120.85        136.81        10.95 o
  10   5   1         45.63         51.37         5.49 o
  11   5   1         42.30         47.45         7.48 o
  12   5   1         36.74         38.09         5.67 o
  13   5   1         67.53         79.38         7.78 o
 -17   6   1        165.90        147.87         7.16 o
 -16   6   1         25.33         13.41         3.73 o
 -15   6   1        152.90        144.07         7.51 o
 -14   6   1          3.46          2.63         3.01 o
 -13   6   1         51.70         74.16         4.76 o
 -12   6   1         65.35         76.48         4.50 o
 -11   6   1        502.60        481.21         6.45 o
 -10   6   1        302.84        274.86         5.42 o
  -9   6   1        708.44        657.23        10.85 o
  -8   6   1       1285.16       1345.46        13.22 o
  -7   6   1        608.89        579.87         6.57 o
  -6   6   1         23.78         25.22         1.88 o
  -5   6   1       3725.29       3802.05        36.18 o
  -4   6   1        310.48        274.04         5.60 o
  -3   6   1       2892.80       2854.90        27.92 o
  -2   6   1        102.43         67.86         2.78 o
  -1   6   1       1184.05       1031.35        10.93 o
   0   6   1        304.04        303.43         4.61 o
   1   6   1         34.36         35.05         2.98 o
   2   6   1        205.09        248.58         3.87 o
   3   6   1          0.01          0.71         1.95 o
   4   6   1        444.19        464.53         7.21 o
   5   6   1        777.48        759.97         9.68 o
   6   6   1        690.40        675.58        10.88 o
   7   6   1         93.01         95.65        10.11 o
   8   6   1         21.48         28.27         4.74 o
   9   6   1        742.57        830.63        16.42 o
  10   6   1        686.01        736.10        18.97 o
  11   6   1        179.00        192.53         9.48 o
  12   6   1         26.85         35.15         5.98 o
 -17   7   1          0.84         -3.63         3.63 o
 -16   7   1         35.18         41.00         4.40 o
 -15   7   1        198.60        212.12         7.57 o
 -14   7   1          0.27         -3.07         3.07 o
 -13   7   1          0.04          1.00         3.25 o
 -12   7   1        426.95        416.79         6.86 o
 -11   7   1        196.17        171.27         4.44 o
 -10   7   1        102.99        100.54         3.62 o
  -9   7   1        293.64        233.09         4.84 o
  -8   7   1          0.09          0.65         1.50 o
  -7   7   1        438.19        389.39         5.86 o
  -6   7   1       1005.91       1014.92        10.71 o
  -5   7   1       1904.87       1726.72        18.79 o
  -4   7   1       2467.43       2628.95        23.74 o
  -3   7   1        159.78        199.04         4.87 o
  -2   7   1         66.47         90.16         3.38 o
  -1   7   1       1878.15       2093.33        19.59 o
   0   7   1          0.32         -0.55         1.57 o
   1   7   1         22.39         22.97         1.94 o
   2   7   1       1662.24       1603.10        13.42 o
   3   7   1         12.11         13.18         2.24 o
   4   7   1          5.71          9.19         2.53 o
   5   7   1         12.28         10.75         3.31 o
   6   7   1        661.22        680.32         9.75 o
   7   7   1        107.29         98.93         6.69 o
   8   7   1          3.47         -0.47         5.92 o
   9   7   1        136.38        118.41        16.98 o
  10   7   1        343.96        339.31        13.45 o
  11   7   1          4.11         -1.90         4.90 o
 -17   8   1         94.96         99.92         6.26 o
 -16   8   1         17.90         25.33         4.65 o
 -15   8   1          1.17          3.35         3.55 o
 -14   8   1         78.02         79.10         7.18 o
 -13   8   1          1.40         -3.10         4.55 o
 -12   8   1        712.05        624.66         9.09 o
 -11   8   1         10.62         13.10         2.43 o
 -10   8   1       2011.21       1959.32        18.87 o
  -9   8   1        865.54        810.95         8.22 o
  -8   8   1         17.58         11.89         1.82 o
  -7   8   1       1366.20       1439.56        14.50 o
  -6   8   1       1124.23       1135.74        12.51 o
  -5   8   1        166.90        203.13         4.93 o
  -4   8   1       1221.15       1149.36        12.65 o
  -3   8   1          1.99          2.26         1.91 o
  -2   8   1        407.60        368.68         6.29 o
  -1   8   1       1159.01       1250.64        14.73 o
   0   8   1        379.56        420.66         6.28 o
   1   8   1       1692.68       1623.30        15.80 o
   2   8   1        276.94        306.52         4.96 o
   3   8   1         67.90         44.25         3.32 o
   4   8   1          0.24          5.91         2.57 o
   5   8   1         22.44         26.96         3.18 o
   6   8   1        252.58        257.91         7.24 o
   7   8   1        251.78        277.59        10.33 o
   8   8   1        251.68        238.27        10.20 o
   9   8   1          0.76          0.64         6.18 o
  10   8   1         15.05          1.32         5.23 o
 -17   9   1        101.60         99.63         7.35 o
 -16   9   1          9.05          7.82         4.10 o
 -15   9   1        182.52        196.52         8.12 o
 -14   9   1          2.08          3.87         3.64 o
 -13   9   1          1.74          1.43         3.81 o
 -12   9   1        365.10        367.06         6.87 o
 -11   9   1        889.30        895.95        13.32 o
 -10   9   1       1559.96       1552.00        16.05 o
  -9   9   1        374.38        381.86         5.90 o
  -8   9   1        593.19        567.96         7.12 o
  -7   9   1         74.83         74.38         2.68 o
  -6   9   1        902.47        851.18         9.03 o
  -5   9   1        488.64        537.22         8.13 o
  -4   9   1        577.68        636.51         8.91 o
  -3   9   1       1558.65       1548.66        18.07 o
  -2   9   1       1713.15       1728.35        17.72 o
  -1   9   1         45.26         42.09         3.14 o
   0   9   1        147.08        120.28         5.13 o
   1   9   1        623.74        553.14         7.10 o
   2   9   1        689.51        746.00        10.01 o
   3   9   1        195.12        177.10         5.90 o
   4   9   1        111.41        116.68         5.01 o
   5   9   1         33.20         38.39         4.08 o
   6   9   1         13.08          9.22         3.31 o
   7   9   1          7.66         10.13         4.91 o
   8   9   1          0.34         -0.68         4.99 o
   9   9   1          5.43          5.56         5.64 o
 -17  10   1         22.15         24.00         5.65 o
 -16  10   1        198.88        235.88        13.59 o
 -15  10   1         72.14         80.09         7.60 o
 -14  10   1         33.40         34.46         5.57 o
 -13  10   1        459.76        440.55        11.49 o
 -12  10   1        260.61        271.12         6.67 o
 -11  10   1        209.25        197.97         5.49 o
 -10  10   1        804.10        754.45        12.76 o
  -9  10   1         38.41         22.86         2.36 o
  -8  10   1        908.25        916.12        10.11 o
  -7  10   1         59.83         76.88         4.47 o
  -6  10   1          1.96          6.53         2.87 o
  -5  10   1        644.72        605.07        10.01 o
  -4  10   1         12.45          5.28         2.63 o
  -3  10   1        844.87        807.94        12.27 o
  -2  10   1         90.18         81.82         5.09 o
  -1  10   1        793.59        764.01        14.60 o
   0  10   1       2147.18       2174.21        19.94 o
   1  10   1         13.14         17.46         3.11 o
   2  10   1         46.49         54.89         4.11 o
   3  10   1         12.99          1.35         2.89 o
   4  10   1         10.26          5.09         3.11 o
   5  10   1         58.72         54.26         4.20 o
   6  10   1         77.92         90.41         5.27 o
   7  10   1         11.40          5.79         5.29 o
   8  10   1          4.55          7.84         5.64 o
   9  10   1         44.16         59.95         8.64 o
 -17  11   1          1.20         -4.80         5.09 o
 -16  11   1          0.77          0.80         5.09 o
 -15  11   1         51.62         48.36         9.60 o
 -14  11   1         17.23         27.18         4.71 o
 -13  11   1          8.85         15.55         3.41 o
 -12  11   1         46.49         52.42         4.34 o
 -11  11   1         16.70         12.65         4.54 o
 -10  11   1        181.20        178.77         6.69 o
  -9  11   1        306.21        261.66         6.71 o
  -8  11   1        115.13         90.01         7.39 o
  -7  11   1         50.46         48.75         3.71 o
  -6  11   1          8.06          9.92         2.89 o
  -5  11   1        264.65        273.01         7.67 o
  -4  11   1       1861.46       1705.66        18.72 o
  -3  11   1        114.67        126.02         6.51 o
  -2  11   1        496.04        487.83         8.85 o
  -1  11   1        110.77        107.70         5.15 o
   0  11   1        126.53        130.47         4.89 o
   1  11   1         17.77         22.47         3.97 o
   2  11   1        177.27        178.53         6.99 o
   3  11   1        353.17        318.29         8.75 o
   4  11   1        154.70        144.45         5.96 o
   5  11   1          0.02          1.29         3.62 o
   6  11   1          3.23          9.87         5.50 o
   7  11   1         15.47         15.72         5.86 o
 -17  12   1         20.58         21.99         6.22 o
 -16  12   1          1.25          2.19         5.35 o
 -15  12   1        151.01        159.64         9.88 o
 -14  12   1        251.04        262.16         9.16 o
 -13  12   1          8.63          8.82         3.65 o
 -12  12   1         59.38         62.99         7.27 o
 -11  12   1          7.69          7.61         3.48 o
 -10  12   1         12.27         17.02         3.78 o
  -9  12   1        182.79        172.90         7.98 o
  -8  12   1        985.08        968.58        13.15 o
  -7  12   1        969.76        935.07        12.86 o
  -6  12   1        569.87        539.98         9.63 o
  -5  12   1        156.06        129.93         6.60 o
  -4  12   1        447.13        339.84         7.84 o
  -3  12   1          4.67         -2.83         2.83 o
  -2  12   1          0.65          0.12         2.96 o
  -1  12   1         48.80         48.25         3.85 o
   0  12   1         68.85         72.85         5.47 o
   1  12   1         45.57         44.21         4.77 o
   2  12   1         48.77         60.77         5.15 o
   3  12   1         75.50         80.91         5.67 o
   4  12   1          0.61         -1.12         3.72 o
   5  12   1          0.81          0.56         4.46 o
   6  12   1         66.23         57.80         8.48 o
 -16  13   1         48.66         37.38         7.60 o
 -15  13   1          3.47          3.48         8.23 o
 -14  13   1        147.39        133.23         7.27 o
 -13  13   1          7.28          9.56         3.86 o
 -12  13   1        247.32        241.90        10.50 o
 -11  13   1         43.18         41.25         4.69 o
 -10  13   1        201.38        159.75         7.39 o
  -9  13   1        300.19        272.42        11.54 o
  -8  13   1        115.64         94.36         5.14 o
  -7  13   1         84.51         88.37         5.07 o
  -6  13   1         16.41          5.94         3.42 o
  -5  13   1        609.86        550.92        10.30 o
  -4  13   1         45.57         43.37         4.27 o
  -3  13   1         86.98         79.08         4.98 o
  -2  13   1          4.21          4.61         3.32 o
  -1  13   1        103.06         73.73         5.58 o
   0  13   1        180.08        175.46         7.49 o
   1  13   1         94.10         74.23         5.67 o
   2  13   1        166.22        179.30         8.54 o
   3  13   1         20.34         22.70         4.66 o
   4  13   1          0.73          7.57         4.82 o
   5  13   1         53.19         60.49         6.47 o
 -16  14   1         23.57         28.44         7.29 o
 -15  14   1         24.28         12.82         4.82 o
 -14  14   1        186.73        180.10         7.84 o
 -13  14   1        172.96        168.79        10.48 o
 -12  14   1        183.81        164.01         7.46 o
 -11  14   1         58.73         65.59         5.63 o
 -10  14   1          1.40          0.11         3.89 o
  -9  14   1        159.41        152.61         7.37 o
  -8  14   1        114.58        113.39         5.84 o
  -7  14   1         41.66         31.88         4.19 o
  -6  14   1         45.13         40.58         4.34 o
  -5  14   1        140.83        138.23         6.26 o
  -4  14   1         42.91         48.67         4.62 o
  -3  14   1         48.38         52.22         4.70 o
  -2  14   1         30.88         35.51         4.57 o
  -1  14   1          0.11         -3.03         4.18 o
   0  14   1        106.98         97.00         6.57 o
   1  14   1          1.90          2.95         4.26 o
   2  14   1          8.12          5.03         4.46 o
   3  14   1         55.91         59.40         6.76 o
   4  14   1        132.59        165.91        10.65 o
 -15  15   1        100.32        108.25         9.12 o
 -14  15   1         52.54         53.69         5.67 o
 -13  15   1         84.92         92.74         6.55 o
 -12  15   1        152.54        130.54        10.33 o
 -11  15   1        102.69        112.22        11.39 o
 -10  15   1          0.49         -1.99         4.29 o
  -9  15   1        156.94        156.08         7.76 o
  -8  15   1          8.16         12.78         4.00 o
  -7  15   1         67.24         87.72         5.56 o
  -6  15   1          1.10         -0.36         3.85 o
  -5  15   1        221.32        195.02         7.60 o
  -4  15   1          1.03          0.41         3.71 o
  -3  15   1          1.53         -3.69         3.69 o
  -2  15   1        124.83        154.54        10.04 o
  -1  15   1          7.97          5.63         4.66 o
   0  15   1         40.56         35.78         5.47 o
   1  15   1          2.64          5.86         4.66 o
   2  15   1          2.16          5.24         7.50 o
 -14  16   1          4.20          9.77         5.25 o
 -13  16   1        113.05        136.91         7.77 o
 -12  16   1         99.08        134.59         7.84 o
 -11  16   1         13.71         13.30         4.97 o
 -10  16   1          1.15         -0.69         4.66 o
  -9  16   1        128.86        160.21         8.89 o
  -8  16   1          2.26          3.43         4.07 o
  -7  16   1        215.89        234.93         8.52 o
  -6  16   1         27.70         26.28         4.78 o
  -5  16   1         36.42         31.76         4.76 o
  -4  16   1          6.84         -3.62         4.69 o
  -3  16   1          9.79          3.67         4.77 o
  -2  16   1         19.72         24.36         5.34 o
  -1  16   1         37.08         45.68         6.07 o
   0  16   1          4.91          4.85         5.07 o
 -13  17   1          8.58         13.70         5.49 o
 -12  17   1         32.16         49.69         6.29 o
 -11  17   1         11.26         14.20         6.12 o
 -10  17   1         41.11         42.89         6.05 o
  -9  17   1          5.09          4.43         4.99 o
  -8  17   1          1.99         -0.19         4.74 o
  -7  17   1         85.19        122.75         9.88 o
  -6  17   1          9.31          3.72         4.46 o
  -5  17   1         15.16          7.20         5.20 o
  -4  17   1         13.55         22.54         6.92 o
  -3  17   1         10.28          5.77         5.17 o
  -2  17   1          0.72         -1.33         6.00 o
 -10  18   1         75.42         63.54        11.89 o
  -9  18   1          4.42         -2.10         5.27 o
  -8  18   1         25.34         24.18         5.87 o
  -7  18   1         56.23         66.54         6.79 o
  -6  18   1          0.84          4.60         5.49 o
  -5  18   1         10.30          9.06         6.92 o
   3 -18   2          1.20         -1.07         6.46 o
   4 -18   2          0.20         -6.14         6.14 o
   5 -18   2         40.96         40.32         6.67 o
   6 -18   2          0.52          2.58         4.70 o
   7 -18   2         57.81         59.79         6.74 o
   8 -18   2         29.54         27.68         6.07 o
   9 -18   2          0.01          0.21         5.09 o
  10 -18   2         23.33         26.78         5.87 o
   0 -17   2          0.87         -0.60         7.21 o
   1 -17   2          0.10         -5.68         5.68 o
   2 -17   2        179.36        163.73        10.56 o
   3 -17   2          0.12         -5.68         5.68 o
   4 -17   2          6.41         10.24         5.29 o
   5 -17   2          7.05          8.68         4.71 o
   6 -17   2        209.94        218.59         8.83 o
   7 -17   2         12.55          4.05         4.86 o
   8 -17   2          0.78         -4.71         5.31 o
   9 -17   2          0.92         -1.01         4.91 o
  10 -17   2         29.84         32.23         5.83 o
  11 -17   2         57.92         51.02         6.15 o
  12 -17   2          0.02          6.09         4.99 o
  -2 -16   2          4.46         -0.42         5.68 o
  -1 -16   2         39.60         45.92         7.07 o
   0 -16   2        108.18        132.02         9.78 o
   1 -16   2          0.01         -5.34         5.37 o
   2 -16   2          9.06         11.83         5.80 o
   3 -16   2        168.67        198.68         9.09 o
   4 -16   2         99.45         97.02         6.19 o
   5 -16   2          2.33         -0.92         4.07 o
   6 -16   2         56.88         49.30         7.01 o
   7 -16   2         19.18         14.02         4.26 o
   8 -16   2          7.03          7.18         4.66 o
   9 -16   2         48.30         78.75         6.49 o
  10 -16   2         13.65         13.93         4.77 o
  11 -16   2         14.30         21.49         4.96 o
  12 -16   2         21.51         16.97         4.99 o
  13 -16   2          1.84          4.65         7.04 o
  14 -16   2         81.38         99.50        10.82 o
  -3 -15   2         60.23         66.73         8.00 o
  -2 -15   2          7.08         13.38         6.27 o
  -1 -15   2         31.48         27.01         6.30 o
   0 -15   2         75.49         98.96         7.94 o
   1 -15   2        286.44        256.32         9.91 o
   2 -15   2        221.10        239.18         8.71 o
   3 -15   2        106.10         95.84         5.83 o
   4 -15   2         11.59          7.23         3.84 o
   5 -15   2          0.94         -2.32         3.93 o
   6 -15   2         32.11         29.13         4.40 o
   7 -15   2        217.41        219.24         7.92 o
   8 -15   2         56.51         67.34         7.39 o
   9 -15   2          7.67          4.31         4.29 o
  10 -15   2        283.93        286.35        17.31 o
  11 -15   2        113.68        127.88        10.02 o
  12 -15   2         34.28         42.24         4.97 o
  13 -15   2        115.36        139.49         8.76 o
  14 -15   2          8.76          6.37         4.55 o
  15 -15   2         57.06         63.43         8.42 o
  -5 -14   2         71.48        104.97        14.39 o
  -4 -14   2         80.45         79.11         7.41 o
  -3 -14   2        165.47        207.77        10.52 o
  -2 -14   2        342.53        357.60        11.22 o
  -1 -14   2        173.88        152.09         7.14 o
   0 -14   2        466.28        498.66        15.35 o
   1 -14   2         96.07         93.45         5.49 o
   2 -14   2          2.77          3.36         3.09 o
   3 -14   2         41.68         47.51         4.53 o
   4 -14   2        390.57        383.46         8.98 o
   5 -14   2        217.77        224.15         7.54 o
   6 -14   2        254.72        266.88         7.84 o
   7 -14   2         92.91         91.15         5.39 o
   8 -14   2        168.59        135.88         8.28 o
   9 -14   2          1.36          4.26         4.62 o
  10 -14   2         62.22         63.76         6.23 o
  11 -14   2         25.26         23.82         4.37 o
  12 -14   2         30.21         22.38         4.44 o
  13 -14   2          7.82          8.61         4.57 o
  14 -14   2          0.04         -2.29         4.20 o
  15 -14   2         22.29         13.59         6.79 o
  -6 -13   2        407.01        411.14        15.95 o
  -5 -13   2        266.72        289.28        10.39 o
  -4 -13   2         25.02         11.40         3.89 o
  -3 -13   2         13.65         15.84         3.81 o
  -2 -13   2        130.56        144.67         7.05 o
  -1 -13   2         43.60         37.04         4.53 o
   0 -13   2        263.39        255.27         9.98 o
   1 -13   2          7.65          5.94         2.90 o
   2 -13   2         86.08         68.89         4.70 o
   3 -13   2         20.55         22.38         3.67 o
   4 -13   2         12.92         10.38         3.49 o
   5 -13   2         33.34         29.49         4.18 o
   6 -13   2        384.11        356.54         9.39 o
   7 -13   2        601.90        549.60        11.39 o
   8 -13   2         24.40         14.13         4.62 o
   9 -13   2         71.75         68.54         6.11 o
  10 -13   2        131.25        149.06        12.36 o
  11 -13   2         56.76         33.62         5.04 o
  12 -13   2         10.25         11.49         4.34 o
  13 -13   2         77.97         75.13         5.76 o
  14 -13   2        119.17        112.07         8.75 o
  15 -13   2         21.44         12.76         5.92 o
  16 -13   2          3.40         -0.08         8.80 o
  -7 -12   2          0.30         -2.17         5.22 o
  -6 -12   2         95.19         98.81         6.18 o
  -5 -12   2         14.95         11.32         3.67 o
  -4 -12   2        321.38        316.56         8.33 o
  -3 -12   2         32.85         31.79         3.89 o
  -2 -12   2        235.36        246.19         8.71 o
  -1 -12   2        155.53        155.86         5.62 o
   0 -12   2          2.59          6.56         2.80 o
   1 -12   2         19.91         32.28         3.52 o
   2 -12   2        535.48        498.28        13.37 o
   3 -12   2        353.03        363.31         9.93 o
   4 -12   2         94.63        100.86         9.46 o
   5 -12   2         17.74         28.83         4.09 o
   6 -12   2         69.46         63.08         4.89 o
   7 -12   2          5.04         10.60         3.60 o
   8 -12   2        479.64        445.05         9.87 o
   9 -12   2          4.80          1.05         3.83 o
  10 -12   2         64.59         67.81         5.50 o
  11 -12   2         65.04         60.57         5.50 o
  12 -12   2         84.78         95.50         6.30 o
  13 -12   2         69.98         76.93         6.34 o
  14 -12   2         13.97         17.19         5.65 o
  15 -12   2         49.24         55.81         6.79 o
  16 -12   2          0.92          0.00         5.09 o
  -8 -11   2          7.51          5.12         5.34 o
  -7 -11   2         83.16         99.79         5.90 o
  -6 -11   2         50.55         47.34         7.85 o
  -5 -11   2        779.85        784.07        12.13 o
  -4 -11   2         11.49          8.35         3.35 o
  -3 -11   2        150.19        135.85         5.57 o
  -2 -11   2        315.71        304.12         7.32 o
  -1 -11   2         57.27         55.32         3.28 o
   0 -11   2        326.33        298.26         5.66 o
   1 -11   2         22.07         23.67         3.33 o
   2 -11   2        689.73        622.33        11.19 o
   3 -11   2        433.13        423.42         9.29 o
   4 -11   2          0.14          1.20         2.98 o
   5 -11   2       1279.86       1373.35        17.79 o
   6 -11   2        528.57        478.57         9.49 o
   7 -11   2        319.18        239.43         7.07 o
   8 -11   2        312.13        334.46         8.19 o
   9 -11   2        754.25        772.47        13.98 o
  10 -11   2         90.77         74.22         5.37 o
  11 -11   2         53.59         63.70         5.17 o
  12 -11   2        132.00        127.71         7.49 o
  13 -11   2         86.19         80.76        10.40 o
  14 -11   2          2.47         -3.67         4.78 o
  15 -11   2         51.48         39.09         5.92 o
  16 -11   2        159.77        147.15         8.75 o
  -9 -10   2         14.23         18.78         6.32 o
  -8 -10   2        113.79        123.86         8.28 o
  -7 -10   2          0.78         -1.81         3.31 o
  -6 -10   2         28.10         27.34         4.33 o
  -5 -10   2         98.50        114.91         5.18 o
  -4 -10   2        796.43        813.69        11.71 o
  -3 -10   2        313.65        311.52         9.08 o
  -2 -10   2        130.14        116.67         4.01 o
  -1 -10   2         81.07         69.88         3.13 o
   0 -10   2         22.61         34.39         2.58 o
   1 -10   2        490.88        505.51        14.15 o
   2 -10   2         96.16         89.44         4.77 o
   3 -10   2        479.54        496.17         9.29 o
   4 -10   2         56.52         71.01         4.73 o
   5 -10   2       1699.53       1584.28        19.09 o
   6 -10   2        461.38        473.03         9.93 o
   7 -10   2        217.72        219.65         6.29 o
   8 -10   2        746.49        761.84        11.48 o
   9 -10   2        112.49        129.40         6.14 o
  10 -10   2         29.94         27.95         3.83 o
  11 -10   2          7.72          2.92         4.78 o
  12 -10   2         20.24         22.62         3.99 o
  13 -10   2          2.38         -0.80         6.40 o
  14 -10   2        174.73        187.11        13.59 o
  15 -10   2         59.49         43.67         5.65 o
  16 -10   2        115.35        106.82         7.35 o
  17 -10   2        130.98        136.86         8.18 o
 -10  -9   2        102.96         92.73         8.47 o
  -9  -9   2        110.80        104.25         7.88 o
  -8  -9   2          1.43          6.26         4.71 o
  -7  -9   2        368.45        351.10         9.45 o
  -6  -9   2        466.60        485.54         8.86 o
  -5  -9   2        400.77        366.90         7.70 o
  -4  -9   2          5.12          3.97         2.75 o
  -3  -9   2         49.66         30.96         2.82 o
  -2  -9   2          4.23          4.54         2.05 o
  -1  -9   2         17.16         26.28         2.42 o
   0  -9   2         30.04         38.48         2.68 o
   1  -9   2         35.22         39.15         2.58 o
   2  -9   2       1174.78       1166.85        14.79 o
   3  -9   2          7.85         10.49         2.58 o
   4  -9   2       2406.24       2496.24        30.47 o
   5  -9   2        162.44        188.12         5.79 o
   6  -9   2        138.91        131.34         4.89 o
   7  -9   2        251.55        281.07         6.59 o
   8  -9   2        380.53        390.52         7.48 o
   9  -9   2        182.69        185.40         5.26 o
  10  -9   2        443.11        429.63         7.73 o
  11  -9   2          1.98          3.71         2.43 o
  12  -9   2         58.18         60.40         5.65 o
  13  -9   2         42.27         24.81         5.09 o
  14  -9   2         95.05         88.67         6.92 o
  15  -9   2         61.78         68.63         5.23 o
  16  -9   2          0.11          4.69         4.21 o
  17  -9   2          3.51         -3.96         3.96 o
 -11  -8   2         19.54         25.78         8.15 o
 -10  -8   2         44.47         40.34         6.08 o
  -9  -8   2         89.10         92.27         7.24 o
  -8  -8   2          1.60         -3.12         3.12 o
  -7  -8   2        221.89        259.30         6.63 o
  -6  -8   2          0.10         -2.53         2.53 o
  -5  -8   2        430.23        431.87         7.75 o
  -4  -8   2       1552.95       1575.03        21.10 o
  -3  -8   2         63.98         84.75         3.01 o
  -2  -8   2       1431.34       1379.59        13.08 o
  -1  -8   2        384.71        402.99         6.01 o
   0  -8   2        627.31        554.70         7.74 o
   1  -8   2         22.07         28.00         2.64 o
   2  -8   2        314.59        302.76         6.40 o
   3  -8   2       1098.07        995.62        11.11 o
   4  -8   2       2488.01       2748.42        24.95 o
   5  -8   2        172.89        149.81         4.21 o
   6  -8   2        618.34        622.67         8.43 o
   7  -8   2         13.47          6.26         1.55 o
   8  -8   2        421.30        391.02         5.65 o
   9  -8   2        250.00        253.13         5.67 o
  10  -8   2          0.36         -1.33         2.62 o
  11  -8   2         86.18         65.77         3.57 o
  12  -8   2         38.77         27.11         5.60 o
  13  -8   2         51.94         45.54         5.57 o
  14  -8   2        106.05        109.74         7.49 o
  15  -8   2         23.01         26.75         4.02 o
  16  -8   2         12.75         12.66         3.61 o
  17  -8   2         98.82         98.18         6.07 o
 -12  -7   2          9.56          6.56         5.47 o
 -11  -7   2          6.98          3.23         5.04 o
 -10  -7   2        110.61        115.54        10.84 o
  -9  -7   2        107.87        122.18         7.88 o
  -8  -7   2       1571.24       1517.57        18.72 o
  -7  -7   2         55.63         51.40         3.58 o
  -6  -7   2        184.43        193.99         5.59 o
  -5  -7   2        141.22        125.31         4.62 o
  -4  -7   2        441.39        391.67         5.44 o
  -3  -7   2       1150.91       1065.14        12.72 o
  -2  -7   2       1579.21       1653.95        13.71 o
  -1  -7   2        438.11        458.26         5.96 o
   0  -7   2          0.05          1.38         1.74 o
   1  -7   2       6379.82       6955.62        51.49 o
   2  -7   2       2733.68       2929.39        25.72 o
   3  -7   2       2293.93       2281.71        25.57 o
   4  -7   2       1434.93       1501.95        17.23 o
   5  -7   2        104.01        107.15         3.49 o
   6  -7   2        937.11        913.78         9.05 o
   7  -7   2       1286.01       1268.04        11.73 o
   8  -7   2         30.56         23.96         2.17 o
   9  -7   2        878.32        860.13        10.05 o
  10  -7   2       1917.28       1835.66        19.24 o
  11  -7   2        983.54        893.23        33.58 o
  12  -7   2          0.94         -1.94         3.84 o
  13  -7   2          2.07         -3.39         3.39 o
  14  -7   2          0.26         -2.00         4.11 o
  15  -7   2         18.51         16.61         3.20 o
  16  -7   2          0.97          8.80         3.20 o
  17  -7   2         27.43         26.69         4.61 o
 -13  -6   2          0.39         -2.57         5.64 o
 -12  -6   2          0.34         -3.90         8.65 o
 -11  -6   2          0.04         -2.66         5.40 o
 -10  -6   2         14.56         17.18         5.94 o
  -9  -6   2        125.19         99.52        10.66 o
  -8  -6   2       1198.73       1242.35        15.67 o
  -7  -6   2        125.52        153.85         4.93 o
  -6  -6   2        758.40        807.75        10.35 o
  -5  -6   2        272.92        291.56         5.21 o
  -4  -6   2        746.77        758.18         7.60 o
  -3  -6   2        515.16        550.11         6.10 o
  -2  -6   2       3341.57       3399.35        26.77 o
  -1  -6   2       2027.93       1997.44        16.70 o
   0  -6   2        195.01        198.10         3.57 o
   1  -6   2        408.99        481.07         7.69 o
   2  -6   2       3810.62       3972.21        43.33 o
   3  -6   2        133.49        136.42         3.62 o
   4  -6   2        224.96        233.14         7.32 o
   5  -6   2       1210.92       1160.42        10.50 o
   6  -6   2       2849.17       2898.67        22.93 o
   7  -6   2       2895.09       2983.12        26.05 o
   8  -6   2         28.45         37.96         2.23 o
   9  -6   2         50.28         44.54         1.77 o
  10  -6   2         40.18         45.11         3.55 o
  11  -6   2        124.12        111.63         7.20 o
  12  -6   2        161.89        122.33         6.92 o
  13  -6   2        157.43        153.58        10.40 o
  14  -6   2         23.60         25.88         5.96 o
  15  -6   2         49.79         56.31         3.97 o
  16  -6   2          8.25          2.75         3.10 o
  17  -6   2        210.35        195.97         9.22 o
 -13  -5   2          5.52         -0.69         7.20 o
 -12  -5   2          0.20         -3.56         4.24 o
 -11  -5   2          4.54          3.60         4.24 o
 -10  -5   2         11.52          7.73         4.14 o
  -9  -5   2        131.39        148.01         8.65 o
  -8  -5   2        244.11        226.00         5.15 o
  -7  -5   2        511.75        463.52         7.14 o
  -6  -5   2        549.53        527.88         7.59 o
  -5  -5   2          0.36          2.63         1.61 o
  -4  -5   2          2.62          2.62         1.29 o
  -3  -5   2        266.61        244.19         3.66 o
  -2  -5   2        478.09        538.90         6.74 o
  -1  -5   2       2602.79       2541.53        20.12 o
   0  -5   2      10215.40      10602.39       108.77 o
   1  -5   2        224.24        181.21         3.15 o
   2  -5   2        392.98        489.63         6.86 o
   3  -5   2        579.76        630.96         8.25 o
   4  -5   2        109.74        129.85         3.86 o
   5  -5   2         57.94         64.54         2.26 o
   6  -5   2        826.90        780.75        11.64 o
   7  -5   2         15.73         21.29         1.47 o
   8  -5   2        156.08        134.50         3.87 o
   9  -5   2         15.29         28.62         2.10 o
  10  -5   2        484.79        491.43         8.79 o
  11  -5   2        438.13        420.84        13.59 o
  12  -5   2        170.73        167.13         7.38 o
  13  -5   2        158.80        160.42         6.99 o
  14  -5   2        154.73        166.48        11.53 o
  15  -5   2         39.11         41.75         3.14 o
  16  -5   2         34.73         45.96         7.20 o
 -14  -4   2          0.30         -1.07         5.01 o
 -13  -4   2         37.97         31.54         6.27 o
 -12  -4   2        142.23        140.85         9.44 o
 -11  -4   2         29.12         42.27         6.57 o
 -10  -4   2         25.90         24.81         4.55 o
  -9  -4   2        363.64        407.60        10.34 o
  -8  -4   2        100.36        124.47         3.89 o
  -7  -4   2        280.33        288.26         5.23 o
  -6  -4   2        971.12        911.41        10.23 o
  -5  -4   2       3904.90       3916.47        33.45 o
  -4  -4   2        761.52        839.57         8.29 o
  -3  -4   2        988.33       1064.82         9.73 o
  -2  -4   2        316.09        348.18         4.45 o
  -1  -4   2       5438.85       5497.64        40.64 o
   0  -4   2       5661.72       5709.23        68.56 o
   1  -4   2          0.28         -0.57         0.95 o
   2  -4   2       8657.29       8905.30        84.70 o
   3  -4   2       4173.76       4344.60        35.54 o
   4  -4   2         24.54         17.71         1.49 o
   5  -4   2       3571.15       3935.12        32.58 o
   6  -4   2       1571.90       1712.33        12.87 o
   7  -4   2        555.84        615.21         7.07 o
   8  -4   2         39.51         46.08         2.87 o
   9  -4   2        883.05        878.26         9.56 o
  10  -4   2         78.73         92.81         3.90 o
  11  -4   2       1058.10       1030.31        18.19 o
  12  -4   2          1.93          7.88         2.97 o
  13  -4   2         52.58         66.25        11.59 o
  14  -4   2         52.45         47.39         4.28 o
  15  -4   2         12.69         14.60         7.20 o
  16  -4   2          3.31         -5.60        10.40 o
 -15  -3   2          2.58          5.42         5.13 o
 -14  -3   2         17.26         12.86         9.60 o
 -13  -3   2          9.64         22.39         8.80 o
 -12  -3   2        298.56        321.70        11.62 o
 -11  -3   2          9.14          4.94         3.80 o
 -10  -3   2        110.37        102.72         6.07 o
  -9  -3   2        375.73        401.23        20.48 o
  -8  -3   2        426.97        399.87        10.71 o
  -7  -3   2        267.54        293.42         3.89 o
  -6  -3   2        162.07        166.78         3.77 o
  -5  -3   2       1319.93       1240.81        12.39 o
  -4  -3   2        207.21        189.48         3.30 o
  -3  -3   2       1038.86       1188.01        10.22 o
  -2  -3   2       2044.08       2090.73        16.37 o
  -1  -3   2       1083.04       1154.18        10.07 o
   0  -3   2       2899.64       2992.50        40.05 o
   1  -3   2      63755.28      65312.27       513.34 o
   2  -3   2          8.19         18.35         1.68 o
   3  -3   2         16.68         20.01         1.43 o
   4  -3   2          2.72         -0.92         0.92 o
   5  -3   2       8519.01       8736.10        58.31 o
   6  -3   2        107.60        142.59         3.17 o
   7  -3   2        152.39        153.44         2.95 o
   8  -3   2          0.01         -0.34         1.11 o
   9  -3   2        461.46        434.65         8.35 o
  10  -3   2         81.92         78.09         3.23 o
  11  -3   2        179.42        207.80         8.13 o
  12  -3   2        260.72        243.78         6.70 o
  13  -3   2          0.60          4.80         2.31 o
  14  -3   2         38.14         47.80         3.79 o
  15  -3   2         52.72         64.42         5.13 o
  16  -3   2          0.62         -5.60        10.40 o
 -15  -2   2         10.28          3.08        11.59 o
 -14  -2   2         89.70        102.94         8.40 o
 -13  -2   2         22.24         16.50         5.60 o
 -12  -2   2          0.28         -2.00         8.00 o
 -11  -2   2        776.94        745.90        16.56 o
 -10  -2   2        358.91        355.35        13.12 o
  -9  -2   2        411.62        387.74         7.64 o
  -8  -2   2        596.94        620.52         7.99 o
  -7  -2   2         32.79         43.07         2.05 o
  -6  -2   2          6.12          0.49         1.26 o
  -5  -2   2        400.99        348.98         4.95 o
  -4  -2   2       1253.06       1366.38        11.45 o
  -3  -2   2         19.21         19.86         1.35 o
  -2  -2   2      19589.87      19826.54       179.23 o
  -1  -2   2         85.14        111.86         2.23 o
   0  -2   2       1790.47       1827.98        17.19 o
   1  -2   2       8124.78       8192.20       109.06 o
   2  -2   2       1898.89       1934.77        22.34 o
   3  -2   2      15721.17      16181.32       100.53 o
   4  -2   2       7904.35       7764.41        56.24 o
   5  -2   2        433.22        432.41         5.25 o
   6  -2   2        331.26        327.94         4.24 o
   7  -2   2       1596.17       1782.69        16.46 o
   8  -2   2        691.88        776.78         8.55 o
   9  -2   2         28.02         26.09         2.47 o
  10  -2   2        280.99        282.11         4.87 o
  11  -2   2          8.94         14.39         8.00 o
  12  -2   2          2.79          0.80         8.00 o
  13  -2   2        210.43        194.38        12.79 o
  14  -2   2         18.51         31.55         3.79 o
  15  -2   2          0.91         12.79        11.19 o
  16  -2   2         12.81         -5.60        11.19 o
 -16  -1   2          0.33         28.79        14.39 o
 -15  -1   2          0.00         13.02         4.45 o
 -14  -1   2        303.20        292.66        10.65 o
 -13  -1   2        181.07        194.44        11.59 o
 -12  -1   2          0.02          1.80         4.11 o
 -11  -1   2         14.69         18.66         6.40 o
 -10  -1   2        156.65        160.94         7.51 o
  -9  -1   2         12.75         12.63         1.66 o
  -8  -1   2          0.16         -0.77         1.28 o
  -7  -1   2       2265.81       2309.82        18.68 o
  -6  -1   2         40.23         43.02         1.53 o
  -5  -1   2       1261.85       1214.11         9.47 o
  -4  -1   2          8.89         19.82         1.22 o
  -3  -1   2         20.16         12.99         1.06 o
  -2  -1   2       2589.23       2683.50        21.81 o
  -1  -1   2       1544.97       1569.55        13.08 o
   0  -1   2          8.75          7.76         0.60 o
   1  -1   2       1504.44       1466.80        10.93 o
   2  -1   2      11709.20      12012.58        87.07 o
   3  -1   2       4673.24       4720.72        37.94 o
   4  -1   2       1366.57       1176.88        15.38 o
   5  -1   2       1005.17       1016.04        14.46 o
   6  -1   2        379.90        338.39         8.63 o
   7  -1   2        201.90        244.09         7.53 o
   8  -1   2          2.20          1.29         3.37 o
   9  -1   2        756.70        791.85        20.39 o
  10  -1   2        725.34        732.87        18.66 o
  11  -1   2          3.31          8.00         6.22 o
  12  -1   2         76.67         87.16        13.59 o
  13  -1   2        126.08        108.85         5.25 o
  14  -1   2          6.58         14.39        10.40 o
  15  -1   2         17.74         22.39        12.79 o
 -16   0   2         41.02         29.28         7.60 o
 -15   0   2         27.81         45.36        10.40 o
 -14   0   2         79.27         64.94         8.40 o
 -13   0   2         24.51         23.77         4.36 o
 -12   0   2         15.03         11.40         3.72 o
 -11   0   2        388.08        355.32         7.53 o
 -10   0   2        169.90        151.45         5.29 o
  -9   0   2         18.41         21.07         1.82 o
  -8   0   2       1878.47       1866.80        16.76 o
  -7   0   2       2285.82       2312.29        19.94 o
  -6   0   2         57.35         29.57         1.40 o
  -5   0   2         78.19         81.91         1.91 o
  -4   0   2      25702.88      26175.38       189.28 o
  -3   0   2       1132.35        949.28         8.51 o
  -2   0   2         18.98         19.77         2.01 o
  -1   0   2       4224.88       4102.55        36.28 o
   0   0   2        333.68        357.48         4.00 o
   1   0   2       7454.97       7553.92        59.15 o
   2   0   2         41.37         33.15         1.56 o
   3   0   2        769.66        726.07        10.16 o
   4   0   2        652.27        640.19        10.16 o
   5   0   2        826.21        988.85        14.61 o
   6   0   2       1386.93       1401.10        15.22 o
   7   0   2        467.92        529.89         6.34 o
   8   0   2         89.09         83.11         4.32 o
   9   0   2         16.35         10.10         2.54 o
  10   0   2          5.83          2.94         2.65 o
  11   0   2         45.05         50.20         8.40 o
  12   0   2        220.89        209.24        14.39 o
  13   0   2          0.81          6.40        10.40 o
  14   0   2          1.94         19.99        11.19 o
  15   0   2          8.82          0.80        11.99 o
 -16   1   2         37.47         39.18         5.13 o
 -15   1   2         29.52         23.08         4.41 o
 -14   1   2        742.09        671.30        16.33 o
 -13   1   2          0.83          4.63         4.86 o
 -12   1   2        183.09        189.10         6.05 o
 -11   1   2          5.17         12.31         2.63 o
 -10   1   2          2.38          8.75         2.56 o
  -9   1   2        255.77        286.14         4.48 o
  -8   1   2       1328.39       1485.15        13.75 o
  -7   1   2      15693.01      16394.17       108.40 o
  -6   1   2       2722.93       3288.12        24.72 o
  -5   1   2       2242.07       2067.76        15.97 o
  -4   1   2       1282.92       1379.16        10.86 o
  -3   1   2        415.32        401.61         4.21 o
  -2   1   2       1941.23       2118.87        17.45 o
  -1   1   2        118.46         96.98         2.03 o
   0   1   2       4357.34       4341.05        31.28 o
   1   1   2      66618.02      67070.55       471.91 o
   2   1   2       3478.59       3642.16        23.16 o
   3   1   2       8465.29       8399.47        60.64 o
   4   1   2         81.93         80.86         2.80 o
   5   1   2       4627.82       4893.11        43.17 o
   6   1   2        127.15        125.72         2.93 o
   7   1   2         42.37         56.06         2.45 o
   8   1   2       1029.65       1101.94        12.76 o
   9   1   2         33.71         34.09         3.26 o
  10   1   2         87.06         91.52        10.83 o
  11   1   2        211.32        191.36        10.61 o
  12   1   2         16.65         14.30        12.39 o
  13   1   2         61.13         61.34         9.32 o
  14   1   2          4.50         -2.40        10.40 o
 -17   2   2         13.86         13.59        11.99 o
 -16   2   2          0.29          2.97         3.23 o
 -15   2   2          1.38         -2.58         2.95 o
 -14   2   2        320.55        283.51         7.62 o
 -13   2   2        289.14        262.78         7.08 o
 -12   2   2        131.50        121.06        10.06 o
 -11   2   2         38.98         53.91         3.41 o
 -10   2   2         50.12         62.40         2.56 o
  -9   2   2       2492.68       2236.45        19.94 o
  -8   2   2        103.90        105.47         2.65 o
  -7   2   2         50.59         47.41         1.71 o
  -6   2   2        470.75        510.26         7.90 o
  -5   2   2       3625.12       3887.63        28.88 o
  -4   2   2        301.94        285.56         3.71 o
  -3   2   2       5620.02       5760.45        60.57 o
  -2   2   2      28021.78      28289.46       224.67 o
  -1   2   2       6260.21       6573.39        52.14 o
   0   2   2        848.03       1027.08         9.22 o
   1   2   2       8221.77       8606.74        50.58 o
   2   2   2      10171.33      11033.32        68.62 o
   3   2   2          6.95          9.49         0.96 o
   4   2   2         25.38         40.64         1.46 o
   5   2   2       1908.44       1899.87        14.32 o
   6   2   2       1043.96       1067.29         9.03 o
   7   2   2        101.04         96.04         2.91 o
   8   2   2         82.70         90.45         3.72 o
   9   2   2        119.52        119.82         6.38 o
  10   2   2         43.63         38.46         4.02 o
  11   2   2        140.47        168.77         6.56 o
  12   2   2        118.12        138.67         7.27 o
  13   2   2        139.66        198.56        14.34 o
  14   2   2         11.45          8.80        11.99 o
 -17   3   2          7.84          2.15         3.46 o
 -16   3   2          2.30          5.14         3.88 o
 -15   3   2          4.54          3.60         5.37 o
 -14   3   2        223.03        220.16         6.99 o
 -13   3   2        394.26        388.04         8.50 o
 -12   3   2         40.94         30.22         5.43 o
 -11   3   2        334.62        308.62        11.11 o
 -10   3   2        957.81       1000.09         9.60 o
  -9   3   2        352.63        372.15         3.66 o
  -8   3   2       3194.02       2987.48        21.43 o
  -7   3   2       2469.68       2502.43        21.36 o
  -6   3   2       1280.97       1535.27        12.60 o
  -5   3   2        347.04        299.02         4.14 o
  -4   3   2       1184.99       1220.35        10.06 o
  -3   3   2       1847.29       1833.89        20.31 o
  -2   3   2         35.53         35.96         2.48 o
  -1   3   2       4725.84       4731.79        38.19 o
   0   3   2       9072.62       9248.71        85.11 o
   1   3   2       9482.29       9860.08        61.56 o
   2   3   2          0.38          7.11         1.09 o
   3   3   2        776.57        804.20         6.56 o
   4   3   2         54.24         65.59         2.04 o
   5   3   2        130.39        136.53         2.78 o
   6   3   2        730.40        736.75         7.22 o
   7   3   2       3525.08       3387.61        33.85 o
   8   3   2          4.84          2.02         3.49 o
   9   3   2        430.95        488.70        10.73 o
  10   3   2         75.77         62.21         4.62 o
  11   3   2         83.64         88.94         7.21 o
  12   3   2         60.87         55.96         6.41 o
  13   3   2        181.73        182.95         8.25 o
 -17   4   2          0.78          3.50         3.46 o
 -16   4   2         28.17         21.60         3.96 o
 -15   4   2         48.76         47.44         4.19 o
 -14   4   2         86.09         67.34         4.44 o
 -13   4   2        164.97        148.48         5.85 o
 -12   4   2        678.78        679.89        11.49 o
 -11   4   2        278.01        268.88         5.70 o
 -10   4   2         53.33         29.99         1.35 o
  -9   4   2         18.51         33.08         1.92 o
  -8   4   2        877.54        824.63         8.75 o
  -7   4   2        176.42        157.66         4.41 o
  -6   4   2        377.51        447.82         5.11 o
  -5   4   2       4946.06       5074.28        37.81 o
  -4   4   2        783.35        814.44         8.43 o
  -3   4   2        682.88        694.21         9.35 o
  -2   4   2        881.28        797.84         8.15 o
  -1   4   2        852.90        852.05         9.49 o
   0   4   2       5929.04       6105.44        49.20 o
   1   4   2       1073.83       1167.11        11.36 o
   2   4   2       1141.57       1117.36         9.34 o
   3   4   2        699.63        774.06         7.81 o
   4   4   2       2380.12       2326.69        17.60 o
   5   4   2         19.01          7.92         1.26 o
   6   4   2        143.83        153.38         5.89 o
   7   4   2        258.68        265.54         8.13 o
   8   4   2        343.30        377.26         9.55 o
   9   4   2        240.98        211.67         8.91 o
  10   4   2          9.65         13.83         4.66 o
  11   4   2        204.90        230.24         8.70 o
  12   4   2          5.13         -0.30         4.01 o
  13   4   2          6.96         10.61         4.21 o
 -17   5   2         38.76         32.32         4.19 o
 -16   5   2         28.02         15.10         3.90 o
 -15   5   2        215.80        219.44         8.37 o
 -14   5   2          1.49          2.80         2.87 o
 -13   5   2         27.34         23.35         3.54 o
 -12   5   2        189.89        222.16         6.81 o
 -11   5   2         57.51         60.14         3.73 o
 -10   5   2          0.97          5.81         1.68 o
  -9   5   2          1.69          3.31         1.66 o
  -8   5   2       1045.65       1035.82         9.73 o
  -7   5   2       1147.36       1102.28        10.17 o
  -6   5   2         60.21         69.92         3.52 o
  -5   5   2        511.61        551.42         6.78 o
  -4   5   2        190.74        173.59         3.85 o
  -3   5   2      10537.56      10911.82        96.93 o
  -2   5   2        788.46        854.51        13.46 o
  -1   5   2       4748.40       4999.81        41.19 o
   0   5   2       1124.18       1049.23        11.12 o
   1   5   2         20.84         38.53         4.26 o
   2   5   2         11.95          3.20         1.74 o
   3   5   2        877.27        859.93         8.05 o
   4   5   2         10.36         10.44         2.07 o
   5   5   2        236.85        282.30         5.23 o
   6   5   2          1.07         -0.90         2.43 o
   7   5   2        250.88        239.75         8.53 o
   8   5   2         17.41         14.21         4.32 o
   9   5   2         46.57         53.59         5.66 o
  10   5   2         41.70         48.82         5.16 o
  11   5   2          2.04         -4.74         4.74 o
  12   5   2          0.22          0.01         7.91 o
 -17   6   2        112.25        138.13         6.73 o
 -16   6   2          7.42         10.94         3.86 o
 -15   6   2        449.63        414.29         9.88 o
 -14   6   2          0.68          0.97         3.25 o
 -13   6   2        142.28        170.91         6.73 o
 -12   6   2         12.47         15.48         2.04 o
 -11   6   2        398.85        407.70         6.38 o
 -10   6   2          1.40          6.16         1.98 o
  -9   6   2        780.27        771.21         8.14 o
  -8   6   2        318.45        299.61         4.67 o
  -7   6   2        481.37        573.79         6.08 o
  -6   6   2         62.76         49.74         2.56 o
  -5   6   2       2666.11       2929.74        25.74 o
  -4   6   2       5925.79       6230.68        51.21 o
  -3   6   2        373.97        390.69         6.47 o
  -2   6   2        235.01        245.79         5.27 o
  -1   6   2        473.22        508.90         6.78 o
   0   6   2        132.33         97.59         3.32 o
   1   6   2        476.81        492.85         4.99 o
   2   6   2        303.04        311.45         4.35 o
   3   6   2         73.74         76.73         2.94 o
   4   6   2        996.49        929.66        11.08 o
   5   6   2        177.01        170.59         4.75 o
   6   6   2        236.17        260.76         5.43 o
   7   6   2        685.47        625.84        13.40 o
   8   6   2          5.33          6.69         4.78 o
   9   6   2         71.48         59.71         8.73 o
  10   6   2        164.82        160.35         8.53 o
  11   6   2          3.61         -1.66         4.60 o
  12   6   2        116.59        145.22         8.24 o
 -18   7   2         48.33         43.54         8.02 o
 -17   7   2         21.57         19.32         5.25 o
 -16   7   2        137.91        147.92         7.35 o
 -15   7   2         15.24         23.72         4.65 o
 -14   7   2          2.86          2.31         3.25 o
 -13   7   2        216.88        180.83         7.11 o
 -12   7   2        687.01        626.36         8.45 o
 -11   7   2          1.97         -2.07         2.07 o
 -10   7   2        393.51        360.79         6.20 o
  -9   7   2       1258.08       1239.11        14.04 o
  -8   7   2       1555.75       1631.03        13.46 o
  -7   7   2       1269.56       1361.92        12.53 o
  -6   7   2        129.56        141.29         4.07 o
  -5   7   2         96.34         81.30         3.38 o
  -4   7   2        607.91        636.94        13.33 o
  -3   7   2          3.15         -1.79         1.79 o
  -2   7   2        145.30        106.83         6.43 o
  -1   7   2       2345.54       2157.81        20.08 o
   0   7   2          1.36          2.48         1.85 o
   1   7   2         36.43         51.02         2.36 o
   2   7   2         19.18         15.89         1.78 o
   3   7   2        110.98        103.90         5.20 o
   4   7   2        578.82        590.80         8.73 o
   5   7   2        237.05        235.38         5.86 o
   6   7   2        135.38        152.13         5.27 o
   7   7   2        214.82        201.18        10.26 o
   8   7   2        352.53        403.65        12.08 o
   9   7   2         73.63         72.57         7.30 o
  10   7   2         15.35         11.40         5.31 o
  11   7   2         81.41         90.48         7.76 o
 -18   8   2         35.93         46.88         5.52 o
 -17   8   2        112.43        135.89         7.21 o
 -16   8   2        379.77        397.74        11.38 o
 -15   8   2        233.75        216.68         8.05 o
 -14   8   2          9.14          0.98         4.38 o
 -13   8   2         21.15         12.23         2.64 o
 -12   8   2          0.00         -2.03         2.17 o
 -11   8   2          6.79          6.88         2.39 o
 -10   8   2        213.05        212.95         5.26 o
  -9   8   2        931.58        894.94         8.96 o
  -8   8   2         73.08         70.25         2.87 o
  -7   8   2        253.41        276.17         4.71 o
  -6   8   2        443.02        419.37         7.71 o
  -5   8   2       2687.65       2828.39        25.96 o
  -4   8   2        707.80        690.21         9.07 o
  -3   8   2        414.44        475.02         7.28 o
  -2   8   2          0.04         -1.30         1.98 o
  -1   8   2        823.37        895.50        10.71 o
   0   8   2        109.67        102.25         3.49 o
   1   8   2        449.17        463.53         6.65 o
   2   8   2         41.75         68.37         3.35 o
   3   8   2         55.72         72.00         3.89 o
   4   8   2          1.35          0.18         2.50 o
   5   8   2        255.40        250.28         6.28 o
   6   8   2        116.14         94.91         4.95 o
   7   8   2        237.06        236.70         9.97 o
   8   8   2          3.37         -1.49         4.91 o
   9   8   2         74.49         69.08         6.88 o
  10   8   2         16.17          6.17         5.40 o
 -18   9   2         52.39         58.12         6.79 o
 -17   9   2          1.18          3.09         4.51 o
 -16   9   2          4.91          8.49         4.10 o
 -15   9   2        113.79        101.19         6.27 o
 -14   9   2          0.42         -2.29         3.52 o
 -13   9   2         25.44         15.49         3.89 o
 -12   9   2        264.40        241.18         6.05 o
 -11   9   2          9.38         16.06         2.57 o
 -10   9   2         47.03         47.08         3.13 o
  -9   9   2        275.68        278.88         4.91 o
  -8   9   2          0.50          0.18         1.82 o
  -7   9   2         36.83         46.38         2.56 o
  -6   9   2        473.31        440.98         8.83 o
  -5   9   2          0.19          2.08         2.27 o
  -4   9   2       1336.80       1428.80        15.43 o
  -3   9   2        114.45         98.29         4.19 o
  -2   9   2          1.65         11.30         2.31 o
  -1   9   2         42.71         48.46         3.81 o
   0   9   2        328.85        297.77         5.71 o
   1   9   2        123.53        141.83         4.54 o
   2   9   2        202.77        171.21         7.02 o
   3   9   2       1161.54       1136.87        14.13 o
   4   9   2        116.09        117.68         5.01 o
   5   9   2        635.95        677.56        13.64 o
   6   9   2        152.42        145.99         6.50 o
   7   9   2          0.47          0.88         4.76 o
   8   9   2          1.38          5.30         5.12 o
   9   9   2         86.54         90.56         7.98 o
 -17  10   2        188.57        210.03        10.74 o
 -16  10   2          6.56          8.00         5.60 o
 -15  10   2        391.97        368.87        12.71 o
 -14  10   2        194.45        159.76         9.46 o
 -13  10   2        295.39        289.51         8.40 o
 -12  10   2          3.06          0.24         2.57 o
 -11  10   2          0.02          0.84         2.39 o
 -10  10   2        251.74        246.41         7.13 o
  -9  10   2       1415.99       1299.12        13.14 o
  -8  10   2          2.15          4.09         3.16 o
  -7  10   2        163.88        146.78         4.06 o
  -6  10   2        329.89        295.21         6.63 o
  -5  10   2         46.83         23.30         2.99 o
  -4  10   2       1047.85       1069.24        13.15 o
  -3  10   2        161.42        160.92         5.40 o
  -2  10   2         48.20         32.27         3.28 o
  -1  10   2         45.39         46.40         4.96 o
   0  10   2        479.27        410.40         7.13 o
   1  10   2         44.75         30.70         3.86 o
   2  10   2        375.55        374.97         8.83 o
   3  10   2        168.09        161.05         6.65 o
   4  10   2         10.66         10.58         3.28 o
   5  10   2          2.45          0.92         3.31 o
   6  10   2         87.06         97.39         7.63 o
   7  10   2          0.29          4.02         5.12 o
   8  10   2          0.34         -2.72         8.56 o
 -17  11   2         26.51         15.59         6.22 o
 -16  11   2        164.44        189.23        21.59 o
 -15  11   2        214.59        212.42        11.01 o
 -14  11   2         83.28         96.27         5.88 o
 -13  11   2        166.31        151.38         6.23 o
 -12  11   2        150.95        151.89         6.36 o
 -11  11   2          7.24          2.33         3.29 o
 -10  11   2         91.47         63.59         4.58 o
  -9  11   2          0.37          1.76         2.86 o
  -8  11   2       1109.60       1048.17        13.43 o
  -7  11   2         36.49         43.25         3.68 o
  -6  11   2          4.02          7.18         2.99 o
  -5  11   2        148.60        142.54         5.39 o
  -4  11   2        290.72        259.17         6.87 o
  -3  11   2       1040.11       1045.60        13.41 o
  -2  11   2          1.69          1.41         2.83 o
  -1  11   2        793.45        747.90        11.39 o
   0  11   2        308.13        297.35         7.54 o
   1  11   2        445.50        385.14         9.48 o
   2  11   2         71.26         78.89         5.81 o
   3  11   2         61.84         54.75         4.94 o
   4  11   2         36.09         37.77         4.90 o
   5  11   2         22.87         17.48         4.55 o
   6  11   2          2.01          1.31         6.14 o
   7  11   2        135.60        141.10        10.93 o
 -17  12   2        106.91        103.44         8.75 o
 -16  12   2          4.01          3.36         6.40 o
 -15  12   2          2.74          8.53         5.40 o
 -14  12   2          6.11         18.89         4.43 o
 -13  12   2         12.96         16.90         3.97 o
 -12  12   2        250.92        260.30        11.89 o
 -11  12   2        579.05        534.85        10.86 o
 -10  12   2        890.33        862.59        14.08 o
  -9  12   2        251.07        262.58         7.28 o
  -8  12   2         79.13         77.51         6.71 o
  -7  12   2        398.03        398.39         8.64 o
  -6  12   2         62.61         58.41         5.44 o
  -5  12   2         30.69         29.72         4.04 o
  -4  12   2         42.78         41.62         4.04 o
  -3  12   2         11.39         16.36         3.22 o
  -2  12   2        249.40        245.91         7.32 o
  -1  12   2         41.56         38.49         3.98 o
   0  12   2        166.07        136.61         8.31 o
   1  12   2        384.04        385.51        12.02 o
   2  12   2          1.27          0.51         4.01 o
   3  12   2          1.38          8.11         3.97 o
   4  12   2         20.87         35.52         5.52 o
   5  12   2         33.26         18.70         5.04 o
   6  12   2          0.66         -1.18         6.48 o
 -16  13   2         49.90         44.24        15.59 o
 -15  13   2         32.37         43.21         5.85 o
 -14  13   2          7.50          1.88         3.74 o
 -13  13   2         13.48         18.69         4.20 o
 -12  13   2         51.40         47.82         4.94 o
 -11  13   2         76.88         65.87         8.77 o
 -10  13   2        148.04        137.17         6.67 o
  -9  13   2          7.43          1.13         3.35 o
  -8  13   2         89.99         81.70         4.98 o
  -7  13   2        276.53        299.43         7.99 o
  -6  13   2        417.67        425.72         9.21 o
  -5  13   2        310.37        311.66         8.42 o
  -4  13   2         12.87         15.87         3.62 o
  -3  13   2         15.18         23.02         3.85 o
  -2  13   2        312.53        287.02         7.99 o
  -1  13   2          5.12          3.92         5.66 o
   0  13   2         83.08         71.64         5.76 o
   1  13   2         42.43         53.79         5.36 o
   2  13   2        105.25        110.37         6.65 o
   3  13   2         20.77         24.75         4.71 o
   4  13   2        155.90        151.93         8.59 o
   5  13   2        178.16        202.89        15.99 o
 -16  14   2          6.37         19.99         8.00 o
 -15  14   2         45.56         59.76         6.08 o
 -14  14   2        131.41        143.40         7.27 o
 -13  14   2        153.76        148.96         7.27 o
 -12  14   2        210.00        235.89         8.88 o
 -11  14   2        417.86        443.87        11.17 o
 -10  14   2         44.14         56.33         5.39 o
  -9  14   2          0.86         -3.35         3.35 o
  -8  14   2          0.24         -1.58         3.47 o
  -7  14   2         19.63         19.72         3.98 o
  -6  14   2         95.52         96.06         5.59 o
  -5  14   2          0.33         -3.44         3.44 o
  -4  14   2        214.21        202.15         7.30 o
  -3  14   2        286.46        292.50         9.68 o
  -2  14   2        180.81        171.33        10.73 o
  -1  14   2         74.11         87.05         7.04 o
   0  14   2        241.31        225.39         9.06 o
   1  14   2          7.83          9.98         4.77 o
   2  14   2         38.84         48.91         5.75 o
   3  14   2         10.55          9.83         4.85 o
 -15  15   2          0.86         -3.78         4.71 o
 -14  15   2          0.46         -4.20         4.20 o
 -13  15   2         81.84         94.61         6.81 o
 -12  15   2         33.78         26.72         5.09 o
 -11  15   2        164.34        171.79         8.09 o
 -10  15   2        328.15        395.60        11.17 o
  -9  15   2        109.98        121.90         7.24 o
  -8  15   2          3.11          1.29         4.99 o
  -7  15   2        147.37        155.40         7.41 o
  -6  15   2         24.32         30.66         4.63 o
  -5  15   2         30.84         29.56         5.04 o
  -4  15   2         46.70         46.29         6.12 o
  -3  15   2          2.74         -1.20         4.40 o
  -2  15   2          0.44         13.99         4.84 o
  -1  15   2        171.07        196.47         8.89 o
   0  15   2         85.96         90.00         6.84 o
   1  15   2          0.25          0.30         5.77 o
   2  15   2          1.45          7.80         4.84 o
 -14  16   2          3.20         -2.38         4.63 o
 -13  16   2         23.90         29.63         5.55 o
 -12  16   2         57.24         69.61         6.41 o
 -11  16   2        136.80        155.77         8.25 o
 -10  16   2          0.53         -2.67         7.00 o
  -9  16   2         61.88         80.88         6.73 o
  -8  16   2        123.26        132.92         7.46 o
  -7  16   2         57.98         58.24         5.47 o
  -6  16   2        250.57        220.93         8.32 o
  -5  16   2         11.45         13.19         6.23 o
  -4  16   2         21.44         23.99         6.46 o
  -3  16   2          2.97          7.85         6.92 o
  -2  16   2         74.14         78.14         6.99 o
  -1  16   2         18.35         28.20         7.39 o
   0  16   2         61.48         49.25         9.69 o
 -13  17   2          5.42          6.35         5.39 o
 -12  17   2        140.89        143.11         8.56 o
 -11  17   2         29.57         34.72         5.98 o
 -10  17   2         17.79         25.95         6.58 o
  -9  17   2         40.11         34.95         5.75 o
  -8  17   2        119.30        113.74         6.98 o
  -7  17   2          0.00         -2.27         5.10 o
  -6  17   2        194.20        208.51         9.88 o
  -5  17   2         61.33         55.55         7.68 o
  -4  17   2         20.39          5.90         7.04 o
  -3  17   2          2.53         -2.31         5.31 o
  -2  17   2          6.97          4.75         5.29 o
 -10  18   2         18.76         22.60         5.87 o
  -9  18   2          0.00         -3.13         5.37 o
  -8  18   2         86.19         88.26         7.55 o
  -7  18   2         77.25         89.37        11.26 o
  -6  18   2          0.50         19.19         7.04 o
   3 -18   3        147.69        129.64        10.14 o
   4 -18   3          2.69         -1.58         5.63 o
   5 -18   3         63.34         77.95         7.48 o
   6 -18   3          3.75         -0.96         4.63 o
   7 -18   3        180.53        178.10        10.56 o
   8 -18   3        114.99        118.00         7.98 o
   9 -18   3        101.42        101.55         7.86 o
  10 -18   3          7.71          2.15         5.15 o
   0 -17   3         30.14         39.65         8.59 o
   1 -17   3         75.29         83.18         9.99 o
   2 -17   3          0.67          1.02        10.42 o
   3 -17   3        142.96        163.86        11.20 o
   4 -17   3         41.81         43.95         5.64 o
   5 -17   3          0.64         -4.07         4.07 o
   6 -17   3         20.56         42.17         5.35 o
   7 -17   3        183.84        212.34        16.62 o
   8 -17   3        315.35        307.59        11.09 o
   9 -17   3         53.46         66.41         6.81 o
  10 -17   3        286.01        286.83        10.76 o
  11 -17   3         42.90         57.90         6.58 o
  12 -17   3         57.57         71.00         6.57 o
  -2 -16   3         21.84         21.06         6.55 o
  -1 -16   3        181.71        194.64        10.74 o
   0 -16   3        171.64        183.31        10.46 o
   1 -16   3          1.52          3.58         5.68 o
   2 -16   3         12.59          4.24         5.41 o
   3 -16   3        127.01        117.64         7.79 o
   4 -16   3        221.53        233.73        12.69 o
   5 -16   3          1.73          4.01         4.04 o
   6 -16   3         20.62         28.55         4.63 o
   7 -16   3         97.80        102.80        11.20 o
   8 -16   3          3.79          3.96         4.58 o
   9 -16   3         28.43         23.52         5.09 o
  10 -16   3         53.85         39.87         6.12 o
  11 -16   3         19.55         13.21         4.71 o
  12 -16   3          1.45         -3.58         4.46 o
  13 -16   3         15.85         28.40         8.96 o
  -4 -15   3        245.40        232.94        11.27 o
  -3 -15   3        135.82        139.65         9.34 o
  -2 -15   3         45.76         41.47         8.45 o
  -1 -15   3         52.38         58.12         7.07 o
   0 -15   3         22.21         19.46         6.00 o
   1 -15   3         69.06         68.65         7.20 o
   2 -15   3         86.75         82.07         5.81 o
   3 -15   3         18.32         14.82         3.94 o
   4 -15   3         67.04         75.02         6.59 o
   5 -15   3          3.42          1.84         3.67 o
   6 -15   3        165.46        161.50        11.03 o
   7 -15   3         13.19          7.37         4.39 o
   8 -15   3          1.94          2.40         5.04 o
   9 -15   3         91.22         86.57         7.22 o
  10 -15   3          6.70          1.66         5.04 o
  11 -15   3          0.48         -2.54         4.71 o
  12 -15   3         32.70         39.66         5.45 o
  13 -15   3          8.67         12.93         4.71 o
  14 -15   3        104.37        115.28        17.99 o
  -5 -14   3        132.94        130.87         8.94 o
  -4 -14   3          1.03         10.68         5.50 o
  -3 -14   3          1.35         -0.96         5.04 o
  -2 -14   3         37.34         27.45         5.84 o
  -1 -14   3         47.52         51.20         6.55 o
   0 -14   3        147.27        152.64        11.89 o
   1 -14   3          5.00          8.75         3.23 o
   2 -14   3          2.45          7.38         3.13 o
   3 -14   3         21.12         16.02         3.78 o
   4 -14   3         90.72         93.68         9.87 o
   5 -14   3        397.26        378.97        12.45 o
   6 -14   3        180.41        183.94        10.16 o
   7 -14   3        260.50        249.66         9.40 o
   8 -14   3        263.58        224.70        20.17 o
   9 -14   3          5.59          1.93         4.34 o
  10 -14   3         69.53         70.03         6.30 o
  11 -14   3          0.40          4.20         5.23 o
  12 -14   3         36.06         26.69         4.97 o
  13 -14   3         17.98         32.00         6.80 o
  14 -14   3          8.94          9.81         6.40 o
  15 -14   3         29.36         49.40         7.62 o
  -6 -13   3          1.43         11.17         5.14 o
  -5 -13   3         11.19          6.92         4.73 o
  -4 -13   3         65.88         62.08         9.03 o
  -3 -13   3         28.31         31.27         4.12 o
  -2 -13   3          3.78         -2.27         4.41 o
  -1 -13   3         63.06         59.95         5.08 o
   0 -13   3        469.86        452.13         8.55 o
   1 -13   3          7.09          1.18         2.90 o
   2 -13   3        269.30        246.39         7.54 o
   3 -13   3          3.99         -0.73         3.56 o
   4 -13   3        406.77        354.13         9.49 o
   5 -13   3        103.65         95.49         5.79 o
   6 -13   3        312.02        258.99         8.40 o
   7 -13   3         62.04         52.05         4.89 o
   8 -13   3        578.13        607.51        13.69 o
   9 -13   3          5.98         -2.17         3.98 o
  10 -13   3          3.20          3.20         4.15 o
  11 -13   3          7.23          4.12         4.36 o
  12 -13   3         81.51         78.46         5.99 o
  13 -13   3          2.96          1.36         4.59 o
  14 -13   3         42.45         51.18        11.19 o
  15 -13   3          4.09         -0.97         5.35 o
  -8 -12   3         53.63         73.60         9.56 o
  -7 -12   3         74.72         72.90         6.49 o
  -6 -12   3        153.84        151.32         6.88 o
  -5 -12   3         25.62         19.25         4.23 o
  -4 -12   3         77.27         66.66         4.75 o
  -3 -12   3         57.21         59.12         4.47 o
  -2 -12   3          1.76          0.50         3.17 o
  -1 -12   3         54.37         53.76         6.05 o
   0 -12   3        536.65        527.82        12.49 o
   1 -12   3       1207.37       1145.19        14.07 o
   2 -12   3        104.77         92.85         5.47 o
   3 -12   3          9.44          1.41         3.48 o
   4 -12   3          0.25         -3.29         3.29 o
   5 -12   3        306.06        270.16         9.31 o
   6 -12   3          0.33         -2.00         3.20 o
   7 -12   3        342.59        356.75         8.77 o
   8 -12   3         81.59         69.50         5.68 o
   9 -12   3        270.23        246.73        11.41 o
  10 -12   3          7.86          5.60         3.52 o
  11 -12   3         67.70         72.08         5.64 o
  12 -12   3         17.29         10.87         4.59 o
  13 -12   3        227.62        262.28        16.79 o
  14 -12   3         18.51         31.19         8.80 o
  15 -12   3          6.37          0.56         4.78 o
  16 -12   3        144.70        161.41         9.56 o
  -9 -11   3        111.24        133.81        11.71 o
  -8 -11   3          4.89          8.76         8.30 o
  -7 -11   3         19.43         38.96         4.73 o
  -6 -11   3         47.72         42.78         4.20 o
  -5 -11   3         22.68         22.75         3.78 o
  -4 -11   3        106.90        113.60         5.27 o
  -3 -11   3         35.80         27.76         3.53 o
  -2 -11   3        134.08        139.87         5.03 o
  -1 -11   3         30.54         27.51         2.71 o
   0 -11   3         72.72         55.33         3.02 o
   1 -11   3          9.25         15.09         3.69 o
   2 -11   3        141.39        147.20         6.38 o
   3 -11   3         12.32         13.13         3.48 o
   4 -11   3          6.35         -2.04         3.24 o
   5 -11   3          0.73         -1.20         2.98 o
   6 -11   3        128.85         94.70         4.99 o
   7 -11   3        208.89        239.13         7.07 o
   8 -11   3         95.75         71.53         5.22 o
   9 -11   3         82.71         69.15         6.32 o
  10 -11   3         40.57         30.34         4.29 o
  11 -11   3        994.85        982.58        16.06 o
  12 -11   3        482.30        501.51        12.79 o
  13 -11   3          0.88          4.00         6.40 o
  14 -11   3        127.75        120.74        11.19 o
  15 -11   3        124.19        136.90         8.48 o
  16 -11   3         14.33         32.50        10.40 o
 -10 -10   3         19.20         14.46         5.97 o
  -9 -10   3         21.46         21.30         5.70 o
  -8 -10   3          4.01          4.35         5.19 o
  -7 -10   3        128.59        128.40         6.25 o
  -6 -10   3        132.68        127.91         5.54 o
  -5 -10   3          1.47         -0.38         2.92 o
  -4 -10   3        336.55        338.27         7.70 o
  -3 -10   3         23.59         30.10         4.85 o
  -2 -10   3        265.96        209.17         4.82 o
  -1 -10   3         90.79        101.36         5.59 o
   0 -10   3          1.02         -2.10         2.14 o
   1 -10   3        855.58        892.83        11.12 o
   2 -10   3        424.70        393.64         8.40 o
   3 -10   3        632.88        663.39        18.52 o
   4 -10   3          2.32          3.40         2.23 o
   5 -10   3        106.20        103.76         6.50 o
   6 -10   3       1494.63       1438.40        15.87 o
   7 -10   3       1549.26       1461.13        16.08 o
   8 -10   3        612.24        599.33        10.35 o
   9 -10   3        101.47         99.24         5.37 o
  10 -10   3        656.27        590.91        11.48 o
  11 -10   3        118.59        116.54         5.52 o
  12 -10   3          2.47          4.80         6.40 o
  13 -10   3        123.05         87.96         9.60 o
  14 -10   3         49.63         59.17         8.80 o
  15 -10   3         70.16         68.77         8.80 o
  16 -10   3         87.39         93.20        13.19 o
 -11  -9   3         15.13         22.14         6.23 o
 -10  -9   3         17.90         26.90         6.08 o
  -9  -9   3         64.55         71.99         6.84 o
  -8  -9   3          0.64          0.83         3.92 o
  -7  -9   3         10.96         12.39         3.21 o
  -6  -9   3         37.79         30.11         3.58 o
  -5  -9   3        155.03        145.51         5.39 o
  -4  -9   3          5.24          5.04         2.70 o
  -3  -9   3         18.64         25.67         2.42 o
  -2  -9   3        201.71        189.73         4.35 o
  -1  -9   3        716.19        728.89         8.75 o
   0  -9   3         76.11         87.33         3.27 o
   1  -9   3        241.14        210.71         4.53 o
   2  -9   3          7.16         17.04         2.18 o
   3  -9   3       2263.31       2251.93        21.48 o
   4  -9   3        134.35        111.96         3.67 o
   5  -9   3         74.61         93.66         4.85 o
   6  -9   3        272.40        283.79         6.48 o
   7  -9   3        468.55        429.42         7.17 o
   8  -9   3       2790.92       2757.79        29.03 o
   9  -9   3         19.31         26.97         3.27 o
  10  -9   3       1334.08       1280.94        15.24 o
  11  -9   3        560.10        528.87         9.29 o
  12  -9   3         61.34         56.71         5.92 o
  13  -9   3          3.79          8.14         4.78 o
  14  -9   3        132.78        148.41         8.64 o
  15  -9   3         43.95         61.57         8.80 o
  16  -9   3         22.28         13.59         4.80 o
 -11  -8   3         12.16         14.84         5.86 o
 -10  -8   3          0.12         -0.84         4.67 o
  -9  -8   3        101.11        105.82         7.48 o
  -8  -8   3        315.28        329.92         8.27 o
  -7  -8   3         10.18          8.73         3.01 o
  -6  -8   3         35.32         48.04         3.68 o
  -5  -8   3         63.30         59.91         3.76 o
  -4  -8   3         24.78         28.28         2.71 o
  -3  -8   3        129.45        116.75         3.57 o
  -2  -8   3        301.95        299.15         5.41 o
  -1  -8   3        365.23        344.67         5.46 o
   0  -8   3        410.07        392.93         4.78 o
   1  -8   3       2624.98       2735.83        22.15 o
   2  -8   3          0.60          4.83         1.85 o
   3  -8   3        169.47        189.61         4.53 o
   4  -8   3          0.36         -0.99         1.85 o
   5  -8   3       1279.14       1128.39        12.37 o
   6  -8   3         35.54         48.39         2.57 o
   7  -8   3         77.44         90.39         3.60 o
   8  -8   3        550.93        554.26         7.67 o
   9  -8   3       1412.90       1365.20        14.35 o
  10  -8   3        178.40        164.42         4.54 o
  11  -8   3        437.60        516.18        12.71 o
  12  -8   3         21.99         19.70         4.42 o
  13  -8   3         12.43         14.63         4.59 o
  14  -8   3          0.05          3.36         3.99 o
  15  -8   3         32.21         22.76         4.72 o
  16  -8   3         72.82         79.46         4.94 o
 -12  -7   3          0.08          8.70         6.17 o
 -11  -7   3         29.84         37.96         6.31 o
 -10  -7   3          9.31         17.95         4.97 o
  -9  -7   3          8.51          3.35         4.43 o
  -8  -7   3          0.00         -2.69         2.69 o
  -7  -7   3         17.79         27.47         3.12 o
  -6  -7   3         12.81         16.95         2.71 o
  -5  -7   3        717.80        730.74         9.84 o
  -4  -7   3         10.29          2.89         1.66 o
  -3  -7   3        963.27        977.01        10.22 o
  -2  -7   3          6.99         15.50         1.97 o
  -1  -7   3        258.74        257.18         4.52 o
   0  -7   3         12.13         27.90         1.83 o
   1  -7   3        147.81        181.91         4.11 o
   2  -7   3         66.25         56.30         1.78 o
   3  -7   3       1483.84       1570.67        17.31 o
   4  -7   3         34.39         46.75         2.50 o
   5  -7   3          8.16         11.08         1.85 o
   6  -7   3       1930.97       1899.18        17.99 o
   7  -7   3         75.09         89.53         2.85 o
   8  -7   3        558.73        580.82         7.64 o
   9  -7   3       1432.45       1386.61        14.05 o
  10  -7   3          3.85          9.07         2.73 o
  11  -7   3       1517.84       1452.78        24.47 o
  12  -7   3        340.23        325.92        10.35 o
  13  -7   3         75.21         74.09         5.92 o
  14  -7   3          3.86         12.79         4.29 o
  15  -7   3         14.81          7.57         3.17 o
  16  -7   3         44.32         46.93         6.73 o
 -13  -6   3        141.64        145.89        16.79 o
 -12  -6   3         12.75         21.39         7.20 o
 -11  -6   3          1.61          2.70         6.15 o
 -10  -6   3         33.48         31.86         4.99 o
  -9  -6   3         40.85         50.21         5.29 o
  -8  -6   3        106.71        107.01         4.32 o
  -7  -6   3          7.00          5.37         2.35 o
  -6  -6   3        182.94        176.58         5.05 o
  -5  -6   3        362.61        354.69         5.66 o
  -4  -6   3       1460.02       1352.40        11.62 o
  -3  -6   3       1112.22       1117.24        15.97 o
  -2  -6   3       1436.91       1600.67        14.08 o
  -1  -6   3          1.56         -0.15         1.53 o
   0  -6   3       2535.28       2657.77        23.75 o
   1  -6   3       2492.31       2922.45        24.44 o
   2  -6   3       2034.82       2484.55        19.69 o
   3  -6   3      16576.16      17822.71       140.54 o
   4  -6   3       2001.74       2155.84        23.70 o
   5  -6   3        132.64        130.53         3.52 o
   6  -6   3         24.29         18.14         1.77 o
   7  -6   3        696.87        640.83         7.64 o
   8  -6   3        245.43        223.48         4.87 o
   9  -6   3        698.78        706.28        17.00 o
  10  -6   3          0.52          0.75         3.01 o
  11  -6   3        281.51        291.06         9.17 o
  12  -6   3         28.55         26.78         4.11 o
  13  -6   3        140.24        138.58         6.89 o
  14  -6   3          2.63          3.85        10.00 o
  15  -6   3         84.06         65.08         4.00 o
  16  -6   3          0.61          0.33         7.60 o
 -14  -5   3         35.43         41.72         7.61 o
 -13  -5   3          1.38         -1.16         7.20 o
 -12  -5   3         16.00         14.14         5.92 o
 -11  -5   3          3.99          7.00         4.50 o
 -10  -5   3        166.74        151.17         9.23 o
  -9  -5   3         96.21         95.89         6.35 o
  -8  -5   3         44.85         56.85         3.13 o
  -7  -5   3         50.61         41.73         2.83 o
  -6  -5   3         47.46         39.34         2.72 o
  -5  -5   3        498.94        484.16         6.35 o
  -4  -5   3       4607.73       4994.18        38.14 o
  -3  -5   3        330.45        326.60         4.82 o
  -2  -5   3       1408.63       1263.74        11.29 o
  -1  -5   3         18.43         21.79         1.97 o
   0  -5   3       2519.41       2648.75        22.94 o
   1  -5   3        507.73        605.00        11.65 o
   2  -5   3       2107.37       2174.46        19.24 o
   3  -5   3        500.54        598.52         7.00 o
   4  -5   3       1122.97       1187.89        11.56 o
   5  -5   3       1107.53       1017.53         9.23 o
   6  -5   3        545.11        521.13         6.44 o
   7  -5   3        223.90        213.87         2.95 o
   8  -5   3        112.32        117.23         4.91 o
   9  -5   3        482.32        437.56         6.19 o
  10  -5   3        319.61        340.36         8.92 o
  11  -5   3         64.74         64.18         4.83 o
  12  -5   3        599.22        608.86        12.84 o
  13  -5   3        381.84        381.00        24.79 o
  14  -5   3          3.50          0.05         3.01 o
  15  -5   3          0.40         -0.35        10.79 o
  16  -5   3        218.48        223.90        20.79 o
 -14  -4   3         60.19         72.36        12.79 o
 -13  -4   3         16.31         19.54         5.64 o
 -12  -4   3         28.96         30.35         6.05 o
 -11  -4   3         37.38         32.59         5.12 o
 -10  -4   3        232.21        204.78         8.88 o
  -9  -4   3       1436.36       1394.27        30.50 o
  -8  -4   3        738.06        752.75         9.39 o
  -7  -4   3        369.14        401.19         7.32 o
  -6  -4   3        345.34        304.71         5.42 o
  -5  -4   3        578.97        555.22         6.48 o
  -4  -4   3       1236.77       1325.30        11.85 o
  -3  -4   3       8119.94       8298.43        60.88 o
  -2  -4   3          9.03          6.55         1.26 o
  -1  -4   3        404.65        388.52         4.69 o
   0  -4   3       5680.36       5860.13        74.43 o
   1  -4   3        501.34        487.48        10.56 o
   2  -4   3        149.40        183.65         4.04 o
   3  -4   3       9340.86       9162.82        72.80 o
   4  -4   3        790.98        741.87         6.91 o
   5  -4   3         39.64         70.38         2.21 o
   6  -4   3       1560.17       1565.10        11.76 o
   7  -4   3       1279.70       1201.86        11.90 o
   8  -4   3       1521.83       1458.19        13.94 o
   9  -4   3         21.95         28.03         2.44 o
  10  -4   3       1333.24       1214.41        14.31 o
  11  -4   3        135.21        121.90         5.72 o
  12  -4   3         80.78         63.45         3.77 o
  13  -4   3          0.00         -3.20         8.00 o
  14  -4   3         22.17         23.42         3.03 o
  15  -4   3          1.22         -2.40         9.60 o
  16  -4   3         26.04         26.39        12.79 o
 -15  -3   3        331.30        356.37        13.26 o
 -14  -3   3         55.06         59.43         6.99 o
 -13  -3   3          4.75          6.13         8.00 o
 -12  -3   3         95.50         95.56         7.61 o
 -11  -3   3        175.17        151.60         8.72 o
 -10  -3   3        600.11        545.97        15.29 o
  -9  -3   3        498.59        521.80         9.15 o
  -8  -3   3         80.40         94.91         4.01 o
  -7  -3   3          9.92          6.71         1.68 o
  -6  -3   3        407.61        436.02         6.24 o
  -5  -3   3       2596.71       2702.04        21.47 o
  -4  -3   3       3532.56       3724.54        28.45 o
  -3  -3   3         13.73         13.20         1.44 o
  -2  -3   3       1134.36       1109.12        12.52 o
  -1  -3   3       5472.58       5803.55        46.41 o
   0  -3   3       1811.08       1791.32        28.62 o
   1  -3   3       4314.96       4627.73        41.58 o
   2  -3   3       1307.17       1260.83        11.29 o
   3  -3   3       1027.74       1131.74         9.43 o
   4  -3   3        367.88        367.66         3.90 o
   5  -3   3       1617.54       1676.98        13.84 o
   6  -3   3        521.72        581.30         6.03 o
   7  -3   3        748.04        765.06         7.54 o
   8  -3   3         95.20        105.85         4.67 o
   9  -3   3        860.85        891.41        10.57 o
  10  -3   3       1961.08       1846.66        24.01 o
  11  -3   3         62.98         90.36        11.99 o
  12  -3   3         72.58         91.16        12.79 o
  13  -3   3         21.17         13.59         9.60 o
  14  -3   3          3.67         15.99        11.19 o
  15  -3   3          6.08         -1.60        10.40 o
  16  -3   3         41.50         10.40        11.99 o
 -15  -2   3         33.30         55.34         6.44 o
 -14  -2   3        569.91        573.80        15.62 o
 -13  -2   3         77.58         80.42         6.89 o
 -12  -2   3         14.08         16.93         4.72 o
 -11  -2   3        381.49        376.39        11.83 o
 -10  -2   3         99.06         82.14         6.17 o
  -9  -2   3       1138.10       1114.21        14.54 o
  -8  -2   3         11.33         13.11         1.42 o
  -7  -2   3        788.75        825.26         9.18 o
  -6  -2   3       3700.63       3752.06        31.79 o
  -5  -2   3        516.64        589.72         8.15 o
  -4  -2   3        413.88        431.23         4.87 o
  -3  -2   3          7.12          4.89         1.89 o
  -2  -2   3       1124.83       1142.32        10.21 o
  -1  -2   3       2460.57       2581.08        39.44 o
   0  -2   3        667.51        615.83         5.16 o
   1  -2   3        307.71        293.86         3.49 o
   2  -2   3       1040.61        967.64         8.03 o
   3  -2   3       1629.64       1640.82        11.02 o
   4  -2   3        840.62        866.57         7.61 o
   5  -2   3       2737.93       3012.94        25.56 o
   6  -2   3       5926.89       6051.12        49.46 o
   7  -2   3         68.81        116.44         2.59 o
   8  -2   3        147.50        135.74         6.61 o
   9  -2   3       1023.55        935.98        17.46 o
  10  -2   3         23.63         33.11         5.29 o
  11  -2   3        404.63        363.03        20.79 o
  12  -2   3         17.96         11.19         9.60 o
  13  -2   3         20.27         -3.20         9.60 o
  14  -2   3          0.56         -8.80         8.80 o
  15  -2   3         38.78         59.17        14.39 o
 -16  -1   3        162.05        188.68         9.94 o
 -15  -1   3          5.08          7.20         5.01 o
 -14  -1   3         46.59         57.76         6.44 o
 -13  -1   3        446.72        451.26        13.44 o
 -12  -1   3         21.74         23.74         4.72 o
 -11  -1   3         30.17         35.69         4.83 o
 -10  -1   3       1160.43       1148.92        29.19 o
  -9  -1   3        126.75        162.06         4.49 o
  -8  -1   3          2.44          3.24         0.92 o
  -7  -1   3         24.09         21.61         1.73 o
  -6  -1   3       1453.64       1571.69        14.30 o
  -5  -1   3        521.88        600.89         5.86 o
  -4  -1   3        330.55        432.16         6.98 o
  -3  -1   3         83.78         86.69         2.40 o
  -2  -1   3      17182.38      17646.88       156.32 o
  -1  -1   3        234.67        226.59         4.97 o
   0  -1   3       1440.43       1513.28        14.02 o
   1  -1   3       1975.68       2095.36        20.25 o
   2  -1   3         11.51          0.62         0.90 o
   3  -1   3       2986.64       3187.95        23.72 o
   4  -1   3        855.38        970.87         9.34 o
   5  -1   3        863.45        994.75        14.46 o
   6  -1   3        298.29        403.80         9.07 o
   7  -1   3        563.97        643.69        12.31 o
   8  -1   3        109.47         90.19         5.97 o
   9  -1   3        984.90       1035.41        17.99 o
  10  -1   3         57.27         85.87         8.18 o
  11  -1   3          2.31          0.00         5.65 o
  12  -1   3        112.12        116.21        12.39 o
  13  -1   3          7.92         18.39        11.19 o
  14  -1   3         65.58         67.17        14.39 o
  15  -1   3          0.00         -3.20        10.40 o
 -16   0   3          0.39         -1.94         4.45 o
 -15   0   3         53.45         57.75         6.44 o
 -14   0   3         14.62         28.97         7.20 o
 -13   0   3        219.39        202.37         9.44 o
 -12   0   3         12.98          4.46         3.88 o
 -11   0   3        406.42        413.61        11.98 o
 -10   0   3       1151.71       1069.16        12.81 o
  -9   0   3         79.55         68.11         3.34 o
  -8   0   3         36.07         31.80         1.46 o
  -7   0   3        262.31        305.53         4.19 o
  -6   0   3       3906.92       3858.91        31.86 o
  -5   0   3         95.85        116.56         2.63 o
  -4   0   3        363.83        401.16         4.57 o
  -3   0   3       1223.36       1164.72        10.30 o
  -2   0   3       7216.91       7478.69        58.93 o
  -1   0   3       3068.88       3459.50        31.19 o
   0   0   3       5432.44       5672.56        50.09 o
   1   0   3      29481.01      31007.72       243.84 o
   2   0   3       5650.63       5802.24        36.14 o
   3   0   3       7523.82       7394.66        58.90 o
   4   0   3       4768.23       5038.66        40.98 o
   5   0   3        662.23        672.38         8.71 o
   6   0   3       2548.90       2550.49        31.39 o
   7   0   3         21.02         31.77         5.60 o
   8   0   3       1350.61       1262.42        20.00 o
   9   0   3        146.55        129.64         7.20 o
  10   0   3          2.68          5.64         5.92 o
  11   0   3         69.84         84.10         8.99 o
  12   0   3        315.78        356.92        16.11 o
  13   0   3         16.57         16.79        11.19 o
  14   0   3        318.60        351.04        25.59 o
  15   0   3          1.25         15.99        12.79 o
 -17   1   3         36.66         35.90         5.79 o
 -16   1   3          2.56          6.96         4.41 o
 -15   1   3         23.66         35.02         8.00 o
 -14   1   3          0.21          6.24         3.20 o
 -13   1   3        340.72        361.58         8.82 o
 -12   1   3          6.22         10.17         4.85 o
 -11   1   3        335.96        314.43         7.48 o
 -10   1   3        381.83        367.09         5.66 o
  -9   1   3         90.90        130.75         3.33 o
  -8   1   3        253.67        296.63         5.22 o
  -7   1   3          0.74          0.10         1.31 o
  -6   1   3      10892.73      11956.74        94.33 o
  -5   1   3        219.37        199.67         3.19 o
  -4   1   3         75.61         86.82         3.16 o
  -3   1   3         11.77         30.00         1.48 o
  -2   1   3      24127.68      24891.50       330.46 o
  -1   1   3       1496.08       1462.82        12.44 o
   0   1   3       3816.33       3918.38        30.16 o
   1   1   3       1050.04       1096.68         8.62 o
   2   1   3        499.46        708.46         5.37 o
   3   1   3       1048.09       1114.01         9.57 o
   4   1   3          0.35          0.55         0.87 o
   5   1   3        266.15        315.65         4.07 o
   6   1   3        635.03        633.49         8.43 o
   7   1   3       1575.69       1460.30        14.57 o
   8   1   3        654.57        607.91         7.77 o
   9   1   3         42.50         56.27         2.62 o
  10   1   3        200.93        190.37        10.98 o
  11   1   3         26.97         26.18         7.05 o
  12   1   3          0.73          0.13         7.05 o
  13   1   3          1.06         -0.98         7.62 o
  14   1   3          7.89          8.00        12.79 o
 -17   2   3        256.14        263.72        10.73 o
 -16   2   3          0.36          5.50         5.30 o
 -15   2   3         12.75         20.91         3.73 o
 -14   2   3        120.86        106.48         5.22 o
 -13   2   3        336.74        327.84         8.02 o
 -12   2   3          1.61         -2.63         2.63 o
 -11   2   3        886.04        820.29        12.52 o
 -10   2   3          0.27          1.28         1.95 o
  -9   2   3        539.41        504.86         7.39 o
  -8   2   3         14.97         21.61         1.68 o
  -7   2   3        135.09        115.45         2.82 o
  -6   2   3       3315.64       3252.92        24.80 o
  -5   2   3       4993.69       4999.09        62.02 o
  -4   2   3        613.48        617.08         6.36 o
  -3   2   3       3396.88       3596.53        29.25 o
  -2   2   3          0.15         -0.80         0.98 o
  -1   2   3      17322.73      17790.03       140.96 o
   0   2   3       1771.13       1908.38        16.02 o
   1   2   3        437.11        501.85         4.93 o
   2   2   3       5543.00       5486.71        34.90 o
   3   2   3         38.99         25.42         1.19 o
   4   2   3        967.20        891.24         7.57 o
   5   2   3        292.48        233.75         3.18 o
   6   2   3        643.69        684.97         6.40 o
   7   2   3       1011.32        999.16         9.68 o
   8   2   3        369.40        398.18         9.52 o
   9   2   3        125.20        104.92         5.21 o
  10   2   3        100.91        109.81        13.32 o
  11   2   3        198.97        199.96         6.85 o
  12   2   3         20.00         11.19         8.80 o
  13   2   3         31.24         50.34         9.56 o
  14   2   3         38.12         67.17        15.99 o
 -17   3   3         18.18         23.40         4.23 o
 -16   3   3        176.02        164.54        12.77 o
 -15   3   3          1.28          5.97         5.93 o
 -14   3   3         13.38          8.08         3.17 o
 -13   3   3        255.46        235.05         9.04 o
 -12   3   3        175.24        214.34         6.45 o
 -11   3   3        146.29        171.63         4.87 o
 -10   3   3         19.71         30.60         1.68 o
  -9   3   3          1.66          5.87         1.47 o
  -8   3   3        217.14        312.39         5.70 o
  -7   3   3         42.74         77.85         2.92 o
  -6   3   3       3060.62       3445.51        28.75 o
  -5   3   3        612.17        657.61         7.08 o
  -4   3   3       1194.88       1263.39        11.73 o
  -3   3   3      15093.03      14513.09       104.30 o
  -2   3   3       3676.47       3810.05        63.76 o
  -1   3   3         16.04         16.46         1.55 o
   0   3   3       1493.70       1658.08        14.51 o
   1   3   3       1254.69       1533.28        10.89 o
   2   3   3        206.51        306.44         4.28 o
   3   3   3        736.04        658.22         5.73 o
   4   3   3        347.25        384.76         3.89 o
   5   3   3         17.25         34.65         1.68 o
   6   3   3       1274.81       1234.88        10.72 o
   7   3   3         34.65         47.04         3.47 o
   8   3   3         37.34         50.37         4.38 o
   9   3   3         31.44         40.13         9.65 o
  10   3   3          1.67          2.78         3.36 o
  11   3   3          0.72          4.14         3.44 o
  12   3   3          1.43         -1.68         2.95 o
  13   3   3         16.48          7.20        12.79 o
 -17   4   3        256.71        289.99         8.92 o
 -16   4   3         46.98         39.79         4.68 o
 -15   4   3         12.65         27.45         4.21 o
 -14   4   3         57.10         59.18         6.60 o
 -13   4   3        219.23        206.53         8.53 o
 -12   4   3         45.37         49.15         4.61 o
 -11   4   3         18.70         37.73         2.30 o
 -10   4   3         73.52         62.11         2.67 o
  -9   4   3        549.55        538.04         6.88 o
  -8   4   3        170.91        191.62         3.54 o
  -7   4   3       1209.73       1221.32        10.92 o
  -6   4   3         54.03         67.39         4.58 o
  -5   4   3          6.05         13.21         2.57 o
  -4   4   3         93.80         94.24         2.92 o
  -3   4   3        372.44        400.97         8.06 o
  -2   4   3       1948.16       2074.49        18.23 o
  -1   4   3       3435.46       3245.21        41.96 o
   0   4   3        239.86        275.29         5.94 o
   1   4   3        569.99        770.07         6.54 o
   2   4   3        317.40        449.45         5.04 o
   3   4   3       2021.58       1985.65        16.69 o
   4   4   3       1071.69       1105.28         9.58 o
   5   4   3        617.46        589.02         6.40 o
   6   4   3        291.96        229.24         6.77 o
   7   4   3        936.09        881.18        15.02 o
   8   4   3          3.05          3.63         3.66 o
   9   4   3         91.89         82.52         5.70 o
  10   4   3         18.54         14.26         4.02 o
  11   4   3        285.91        293.23        20.68 o
  12   4   3         56.24         65.89         5.46 o
 -18   5   3          2.22          4.04         4.91 o
 -17   5   3          0.10          5.04         3.70 o
 -16   5   3        162.91        159.21         7.36 o
 -15   5   3        263.50        245.55         7.96 o
 -14   5   3         59.16         59.63         4.40 o
 -13   5   3         82.73         99.70         8.99 o
 -12   5   3       1128.49       1035.31        14.22 o
 -11   5   3          3.11         10.33         2.49 o
 -10   5   3        148.01        160.70         4.14 o
  -9   5   3        318.17        342.29         4.97 o
  -8   5   3        710.27        778.94         8.04 o
  -7   5   3        256.37        282.45         4.82 o
  -6   5   3       4358.11       4824.71        39.46 o
  -5   5   3         42.67         41.39         3.06 o
  -4   5   3       1777.72       1802.63        16.73 o
  -3   5   3       7195.41       7019.43        57.07 o
  -2   5   3       2349.67       2654.65        24.30 o
  -1   5   3          2.11          8.04         1.84 o
   0   5   3       3376.02       3714.65        31.31 o
   1   5   3       2030.77       2237.64        16.76 o
   2   5   3          7.53          1.03         1.36 o
   3   5   3         90.72        104.72         3.27 o
   4   5   3        408.19        397.19         5.62 o
   5   5   3        127.41        110.84         3.60 o
   6   5   3         21.71         18.46         3.98 o
   7   5   3          0.96          7.12         3.98 o
   8   5   3          7.89          7.23         4.33 o
   9   5   3          0.05         -1.01         3.80 o
  10   5   3          6.85          1.74         6.82 o
  11   5   3          4.05          9.04         6.84 o
  12   5   3          4.00          6.42         4.72 o
 -18   6   3        147.26        148.57        10.40 o
 -17   6   3         29.88         39.10         5.11 o
 -16   6   3          0.39         -3.61         3.61 o
 -15   6   3          1.47          0.07         3.31 o
 -14   6   3         50.65         44.79         4.50 o
 -13   6   3         28.36         22.94         3.73 o
 -12   6   3        468.04        439.61         6.77 o
 -11   6   3       3489.72       3261.18        29.01 o
 -10   6   3        406.01        428.82         6.62 o
  -9   6   3        384.62        382.12         5.72 o
  -8   6   3         58.45         56.63         2.55 o
  -7   6   3        347.87        382.58         7.44 o
  -6   6   3        746.47        863.89         9.79 o
  -5   6   3        460.77        427.43         6.29 o
  -4   6   3        394.16        378.70         8.83 o
  -3   6   3        339.94        368.52         6.79 o
  -2   6   3          0.26         -0.59         1.74 o
  -1   6   3       1521.51       1571.59        15.23 o
   0   6   3        107.28        107.30         2.80 o
   1   6   3        146.83        168.62         3.14 o
   2   6   3       1012.31       1054.88         9.64 o
   3   6   3        501.61        551.34         6.46 o
   4   6   3         57.40         39.66         2.84 o
   5   6   3       1403.86       1336.47        14.38 o
   6   6   3         10.47          7.18         4.07 o
   7   6   3         39.28         36.95         6.45 o
   8   6   3         31.34         36.29         9.35 o
   9   6   3         18.69         13.21         4.83 o
  10   6   3         67.09         76.59         6.73 o
  11   6   3         39.42         46.08         5.87 o
 -18   7   3         10.09          6.91         4.34 o
 -17   7   3        117.40        117.01         6.81 o
 -16   7   3        114.82        120.01         6.55 o
 -15   7   3         47.67         64.05         5.23 o
 -14   7   3         85.63         85.83         5.61 o
 -13   7   3         35.92         32.76         3.12 o
 -12   7   3        315.90        277.54         5.97 o
 -11   7   3        824.99        849.26        10.34 o
 -10   7   3         95.92         92.94         3.68 o
  -9   7   3         93.83         95.05         3.30 o
  -8   7   3        288.33        360.75         5.11 o
  -7   7   3       1337.25       1378.58        13.11 o
  -6   7   3       2519.25       2444.04        27.09 o
  -5   7   3        125.25        127.26         9.26 o
  -4   7   3        102.73        123.51         3.98 o
  -3   7   3        172.92        219.59         4.83 o
  -2   7   3       2029.91       2192.79        20.44 o
  -1   7   3         30.02         38.18         2.59 o
   0   7   3         93.06         80.22         3.98 o
   1   7   3         20.41         40.21         1.92 o
   2   7   3       1050.86       1183.55        12.04 o
   3   7   3        147.73        144.33         4.82 o
   4   7   3          0.60          1.77         2.35 o
   5   7   3        556.22        535.42         9.70 o
   6   7   3         56.78         57.87         5.63 o
   7   7   3         64.66         52.84         5.80 o
   8   7   3          5.42          8.02         4.63 o
   9   7   3        104.44        105.28         7.64 o
  10   7   3        145.71        174.96         9.68 o
 -18   8   3         77.90         83.63         6.47 o
 -17   8   3         15.89         12.25         5.59 o
 -16   8   3         27.95         34.30         4.76 o
 -15   8   3         26.47         35.46         4.67 o
 -14   8   3        136.84        125.10         6.43 o
 -13   8   3          1.69          6.24         2.44 o
 -12   8   3        209.97        203.68         5.44 o
 -11   8   3         53.20         69.37         3.62 o
 -10   8   3          0.01          2.04         2.17 o
  -9   8   3        436.24        430.01         6.31 o
  -8   8   3         17.06         19.49         1.94 o
  -7   8   3          1.74          2.64         2.06 o
  -6   8   3        157.49        170.50         4.85 o
  -5   8   3       2791.05       2645.92        24.67 o
  -4   8   3       1122.00       1003.80        11.65 o
  -3   8   3         96.25         79.96         4.56 o
  -2   8   3        845.84        830.04        10.28 o
  -1   8   3         12.54          7.76         2.17 o
   0   8   3        943.84        970.96        11.88 o
   1   8   3       1565.73       1547.36        14.61 o
   2   8   3       1109.83        999.80        13.86 o
   3   8   3         39.88         35.98         3.35 o
   4   8   3          0.78          1.68         2.72 o
   5   8   3         14.61         23.91         3.44 o
   6   8   3        156.84        157.02         8.11 o
   7   8   3         45.07         54.76         6.69 o
   8   8   3         19.47         23.50         5.72 o
   9   8   3         11.28          3.60         5.32 o
  10   8   3         22.99          7.36         5.98 o
 -18   9   3          8.55         11.03         5.35 o
 -17   9   3          1.82          0.67         4.10 o
 -16   9   3          7.25          4.34         3.94 o
 -15   9   3         81.72         71.73         6.28 o
 -14   9   3        244.96        262.12         6.96 o
 -13   9   3        571.63        550.79         8.75 o
 -12   9   3         24.09         21.45         2.89 o
 -11   9   3         50.84         46.47         3.35 o
 -10   9   3          1.87          3.43         2.27 o
  -9   9   3        112.07        107.31         4.00 o
  -8   9   3       1149.37       1024.59        20.03 o
  -7   9   3         44.66         39.01         3.11 o
  -6   9   3       1289.92       1232.08        15.99 o
  -5   9   3          9.21          8.32         2.50 o
  -4   9   3        195.08        195.71         5.48 o
  -3   9   3          4.87          2.17         2.34 o
  -2   9   3         40.73         49.86         3.37 o
  -1   9   3         32.76         17.25         2.68 o
   0   9   3        214.79        193.38         4.95 o
   1   9   3         36.45         24.96         3.08 o
   2   9   3         86.68         95.07         5.07 o
   3   9   3        120.31        110.18         5.41 o
   4   9   3         13.79          6.23         3.31 o
   5   9   3         41.53         33.50         4.18 o
   6   9   3         51.31         42.68         5.88 o
   7   9   3          2.72         -0.18         4.91 o
   8   9   3         10.96         10.70         5.72 o
   9   9   3         88.41         82.77        22.79 o
 -18  10   3         11.14         -1.98         5.35 o
 -17  10   3         86.99         89.74         7.92 o
 -16  10   3         84.50         97.88         7.92 o
 -15  10   3         78.68         87.61         7.62 o
 -14  10   3          1.62          7.36         3.64 o
 -13  10   3          0.33          1.49         2.70 o
 -12  10   3        405.73        374.78         7.52 o
 -11  10   3        208.82        179.35         5.55 o
 -10  10   3        238.02        205.50         5.69 o
  -9  10   3         43.81         50.80         2.85 o
  -8  10   3        187.37        159.72         5.42 o
  -7  10   3       1712.23       1658.55        22.04 o
  -6  10   3          0.39         -1.68         2.56 o
  -5  10   3         21.84         28.88         3.35 o
  -4  10   3        477.12        472.95         8.28 o
  -3  10   3        122.03        118.09         4.73 o
  -2  10   3          7.21          9.87         2.77 o
  -1  10   3         52.76         65.66         3.89 o
   0  10   3        277.94        258.58         6.91 o
   1  10   3        194.46        196.64         7.09 o
   2  10   3        274.43        283.00         8.08 o
   3  10   3         61.98         70.80         5.42 o
   4  10   3          2.72          4.68         3.36 o
   5  10   3         77.34         72.08         5.72 o
   6  10   3         86.64         63.77         8.18 o
   7  10   3          0.63         12.34         9.60 o
   8  10   3          0.15          4.13         8.80 o
 -17  11   3         50.18         66.03         7.86 o
 -16  11   3         24.74         28.83         6.40 o
 -15  11   3        174.54        167.08         8.47 o
 -14  11   3         63.75         64.70         4.78 o
 -13  11   3         12.86         15.29         3.72 o
 -12  11   3          8.37          4.13         3.34 o
 -11  11   3        120.91        116.16         5.75 o
 -10  11   3          0.40          5.74         3.38 o
  -9  11   3        147.71        182.24         6.22 o
  -8  11   3        250.70        268.79         6.98 o
  -7  11   3        838.95        846.54        11.93 o
  -6  11   3        174.91        159.43         6.15 o
  -5  11   3        455.47        425.83         8.42 o
  -4  11   3          2.25         -2.64         2.85 o
  -3  11   3        476.60        477.12         8.85 o
  -2  11   3         61.01         64.85         4.71 o
  -1  11   3         41.60         56.34         3.77 o
   0  11   3        155.86        166.80        12.35 o
   1  11   3         12.73         11.59         3.78 o
   2  11   3         84.85         93.80         5.60 o
   3  11   3         57.46         59.18         6.58 o
   4  11   3         46.78         41.99         5.39 o
   5  11   3         66.43         76.62         6.89 o
   6  11   3        195.13        235.02        25.59 o
   7  11   3         26.90         26.62         7.68 o
 -17  12   3          5.36         16.65         6.14 o
 -16  12   3         42.43         45.74        15.99 o
 -15  12   3        189.89        188.92         8.91 o
 -14  12   3          0.26          0.77         4.15 o
 -13  12   3         23.17         23.83         4.18 o
 -12  12   3        368.14        374.41         9.65 o
 -11  12   3        391.33        395.67        12.90 o
 -10  12   3        214.84        186.73         7.37 o
  -9  12   3        301.21        257.63         7.27 o
  -8  12   3          4.37          2.32         3.11 o
  -7  12   3          0.84         -2.99         2.99 o
  -6  12   3        205.72        201.99         6.56 o
  -5  12   3          0.01         -0.23         3.26 o
  -4  12   3        567.37        614.78        10.41 o
  -3  12   3        344.98        336.69         7.84 o
  -2  12   3          2.85          0.06         2.99 o
  -1  12   3         31.82         34.28         4.58 o
   0  12   3          9.32         16.88         4.13 o
   1  12   3          1.35         -1.85         3.65 o
   2  12   3         14.90         13.69         4.13 o
   3  12   3          0.33          7.00         3.96 o
   4  12   3        575.26        579.63        14.00 o
   5  12   3        107.59        114.07        10.70 o
   6  12   3         12.81          1.54         7.05 o
 -17  13   3          0.34         -3.50         5.92 o
 -16  13   3         24.64         24.32         6.71 o
 -15  13   3        205.83        183.64        10.24 o
 -14  13   3         27.96         36.13         7.85 o
 -13  13   3          0.85          1.45         3.78 o
 -12  13   3         30.87         26.04         4.44 o
 -11  13   3         82.11         82.48         5.69 o
 -10  13   3         10.63         10.70         4.06 o
  -9  13   3         55.76         50.21         4.54 o
  -8  13   3        106.34         92.79         5.27 o
  -7  13   3        332.25        297.28         8.12 o
  -6  13   3         48.28         43.63         4.36 o
  -5  13   3        165.24        145.72         6.10 o
  -4  13   3         73.85         69.68         4.78 o
  -3  13   3         36.58         39.16         4.21 o
  -2  13   3         16.10         11.27         4.29 o
  -1  13   3         24.32         38.78         4.86 o
   0  13   3         27.54         20.70         4.69 o
   1  13   3         80.38         68.24         7.73 o
   2  13   3        289.53        296.67         9.91 o
   3  13   3         11.32         13.64         4.53 o
   4  13   3         36.34         47.64         6.29 o
 -16  14   3         37.75         32.41         6.70 o
 -15  14   3         23.36         21.09         5.50 o
 -14  14   3         16.27         28.03         4.94 o
 -13  14   3         22.89         15.25         6.60 o
 -12  14   3          3.79          6.20         4.29 o
 -11  14   3         42.26         52.52         6.00 o
 -10  14   3          7.20          9.72         4.62 o
  -9  14   3          3.90         -1.96         3.63 o
  -8  14   3          9.74         -0.38         3.53 o
  -7  14   3         33.28         27.16         4.18 o
  -6  14   3        128.41        133.34         6.32 o
  -5  14   3         18.17         25.89         5.39 o
  -4  14   3         28.62         29.12         5.24 o
  -3  14   3         86.01         95.39        11.43 o
  -2  14   3         21.61         25.01         4.99 o
  -1  14   3         26.23         24.71         5.77 o
   0  14   3          1.52          1.97         4.26 o
   1  14   3         66.65         61.14         6.35 o
   2  14   3        296.10        316.64        11.77 o
   3  14   3        274.68        308.73        13.77 o
 -15  15   3        288.44        307.47        10.40 o
 -14  15   3         10.88         13.02         4.96 o
 -13  15   3          0.27          1.71         4.55 o
 -12  15   3        451.61        485.34        14.43 o
 -11  15   3          0.01          0.84         4.34 o
 -10  15   3        117.09        134.09         7.46 o
  -9  15   3          0.24         -3.10         5.03 o
  -8  15   3          4.40          4.34         3.91 o
  -7  15   3          1.08         -0.28         4.04 o
  -6  15   3         18.48         24.02         4.39 o
  -5  15   3          0.99         -2.09         3.74 o
  -4  15   3          0.68          9.99         4.96 o
  -3  15   3         50.88         38.95         5.69 o
  -2  15   3        109.92        120.29         7.75 o
  -1  15   3          1.46         -0.87         4.66 o
   0  15   3         38.19         50.52         8.12 o
   1  15   3          4.76          5.57         5.30 o
 -14  16   3        137.36        135.38         8.19 o
 -13  16   3          0.20         -4.66         4.66 o
 -12  16   3          6.83          7.66         4.99 o
 -11  16   3        215.29        196.71         9.17 o
 -10  16   3         59.14         63.58         8.43 o
  -9  16   3          1.20          4.00         4.77 o
  -8  16   3         17.33         31.02         5.03 o
  -7  16   3        212.80        209.54        13.60 o
  -6  16   3          2.57          7.26         4.34 o
  -5  16   3          8.09          2.71         5.42 o
  -4  16   3          7.54         -1.55         4.99 o
  -3  16   3         10.11          6.73         5.27 o
  -2  16   3          0.73         -3.15         4.99 o
  -1  16   3          3.32          3.04         5.17 o
 -12  17   3          0.11         -1.80         5.17 o
 -11  17   3          0.61         -1.22         4.99 o
 -10  17   3         75.85         93.46         8.43 o
  -9  17   3         22.48         25.01         5.76 o
  -8  17   3         67.38         68.65         6.13 o
  -7  17   3          3.36          8.20         4.77 o
  -6  17   3         41.05         29.39         6.19 o
  -5  17   3          7.37          0.29         6.14 o
  -4  17   3        114.28        126.04         8.56 o
  -3  17   3        109.15        107.68        12.73 o
  -9  18   3          7.68         -8.80         8.80 o
  -8  18   3         52.18         57.71         7.05 o
   3 -18   4         55.63         47.82         8.15 o
   4 -18   4         28.80         23.07         6.09 o
   5 -18   4         23.85         15.63         5.55 o
   6 -18   4        167.46        219.60        10.17 o
   7 -18   4          0.29         -1.23         5.15 o
   8 -18   4         15.90         16.72         5.55 o
   9 -18   4          0.44          8.46         5.39 o
  10 -18   4          0.55          3.53         5.25 o
   0 -17   4          3.92         -2.70         6.27 o
   1 -17   4         11.73          3.62         6.30 o
   2 -17   4         49.48         46.19         7.48 o
   3 -17   4         39.05         47.16         6.27 o
   4 -17   4         13.01          3.29         4.34 o
   5 -17   4        145.47        138.97         7.32 o
   6 -17   4        861.84        920.55        15.64 o
   7 -17   4         47.28         54.20         5.98 o
   8 -17   4         48.35         63.49         6.27 o
   9 -17   4         29.51         29.20         5.63 o
  10 -17   4        175.59        196.80         9.24 o
  11 -17   4          0.69         -2.52         4.78 o
  12 -17   4         88.25         89.54         7.73 o
  -2 -16   4         58.56         67.30         7.99 o
  -1 -16   4         12.32          8.25         8.42 o
   0 -16   4         31.35         35.41         7.07 o
   1 -16   4        117.11        107.16         8.77 o
   2 -16   4          2.77          0.57         4.55 o
   3 -16   4         94.62        111.78         6.29 o
   4 -16   4          1.05         -0.96         4.03 o
   5 -16   4          4.26          0.35         3.96 o
   6 -16   4          2.76         -2.15         4.74 o
   7 -16   4          5.29          1.76         5.50 o
   8 -16   4        178.86        181.16         9.80 o
   9 -16   4        109.07        126.91         8.75 o
  10 -16   4        101.05        103.19         7.96 o
  11 -16   4          9.76          8.54         6.85 o
  12 -16   4          0.05         -3.68         5.16 o
  13 -16   4          0.04          4.15         4.82 o
  -4 -15   4         96.06         78.20        11.35 o
  -3 -15   4        215.97        240.24        21.78 o
  -2 -15   4         60.44         65.42         7.68 o
  -1 -15   4         41.31         47.50         7.07 o
   0 -15   4         31.55         42.60         6.57 o
   1 -15   4        124.22        149.32        10.73 o
   2 -15   4          8.60         12.14         3.91 o
   3 -15   4         36.04         30.81         5.64 o
   4 -15   4        331.10        352.45        12.00 o
   5 -15   4          0.25          0.00         4.27 o
   6 -15   4         12.40         11.79         4.40 o
   7 -15   4        136.32        157.82         9.30 o
   8 -15   4          6.51          2.85         4.76 o
   9 -15   4         33.55         34.86         9.91 o
  10 -15   4         55.82         43.48         6.11 o
  11 -15   4         56.14         51.22         6.11 o
  12 -15   4         52.38         49.69         5.99 o
  13 -15   4          0.67         -4.71         5.00 o
  14 -15   4         66.92         74.23         8.75 o
  -5 -14   4          0.06          0.00         5.41 o
  -4 -14   4        162.95        132.32         8.89 o
  -3 -14   4          0.80         -3.20         7.16 o
  -2 -14   4         72.50         70.87         7.85 o
  -1 -14   4        138.33        125.86         9.87 o
   0 -14   4         27.45         28.17         5.09 o
   1 -14   4        206.45        212.45         7.47 o
   2 -14   4        101.69        103.42         4.93 o
   3 -14   4          0.00         -3.78         3.78 o
   4 -14   4         14.02          4.71         3.89 o
   5 -14   4         52.78         55.92         5.52 o
   6 -14   4        390.23        350.71        10.00 o
   7 -14   4        151.80        139.54         7.99 o
   8 -14   4          1.22         -1.86         4.45 o
   9 -14   4         18.18         35.59         5.50 o
  10 -14   4         21.32         23.32         5.04 o
  11 -14   4          6.36          5.90         4.34 o
  12 -14   4          0.29          1.64         4.55 o
  13 -14   4         11.64         20.69         6.00 o
  14 -14   4         47.23         55.17        11.19 o
  15 -14   4          0.06         -5.16         7.60 o
  -7 -13   4         26.62         27.49         8.41 o
  -6 -13   4         69.79         76.18         6.53 o
  -5 -13   4         19.66         26.96         4.99 o
  -4 -13   4        502.43        576.73        12.54 o
  -3 -13   4         19.74         17.75         4.73 o
  -2 -13   4          0.83         -1.29         4.45 o
  -1 -13   4         13.19         12.14         3.97 o
   0 -13   4        305.26        285.50         6.72 o
   1 -13   4         61.02         64.69         4.51 o
   2 -13   4         19.92         14.73         4.09 o
   3 -13   4         64.06         68.00         5.39 o
   4 -13   4        119.52         99.40         7.96 o
   5 -13   4        226.09        235.66         8.19 o
   6 -13   4        112.28        115.24         6.95 o
   7 -13   4        116.26         97.15         8.43 o
   8 -13   4        217.28        237.20         9.36 o
   9 -13   4          5.30          5.33         4.15 o
  10 -13   4        258.75        246.50         9.02 o
  11 -13   4          0.19         -3.77         3.77 o
  12 -13   4         46.58         63.27         6.51 o
  13 -13   4         49.48         62.37        10.40 o
  14 -13   4          4.04          8.00         8.00 o
  15 -13   4         30.87         18.39         8.80 o
  -8 -12   4         28.43         32.59        15.19 o
  -7 -12   4         24.99         31.00         5.52 o
  -6 -12   4         85.27         96.11         8.66 o
  -5 -12   4        495.71        474.17        11.07 o
  -4 -12   4          1.29         -1.66         3.02 o
  -3 -12   4         58.02         53.06         4.15 o
  -2 -12   4        270.40        270.30         7.03 o
  -1 -12   4         20.58         24.61         2.74 o
   0 -12   4         35.73         34.34         3.19 o
   1 -12   4         81.93         80.53         5.09 o
   2 -12   4        224.99        218.85         7.69 o
   3 -12   4         74.04         64.24         4.99 o
   4 -12   4       1167.20       1079.09        15.89 o
   5 -12   4        264.68        247.97         7.79 o
   6 -12   4        156.47        130.79         5.98 o
   7 -12   4        164.37        166.60         6.74 o
   8 -12   4        702.10        635.75        13.37 o
   9 -12   4          1.37          3.24         3.64 o
  10 -12   4        147.29        127.69         6.89 o
  11 -12   4        223.77        221.38         8.35 o
  12 -12   4        112.28        125.93         9.60 o
  13 -12   4         84.84         76.76        10.40 o
  14 -12   4          0.22          0.00         7.20 o
  15 -12   4         73.86         79.16        10.40 o
  16 -12   4          0.03          2.95         5.35 o
  -9 -11   4          0.94         -6.71         6.71 o
  -8 -11   4          6.31         13.03         4.82 o
  -7 -11   4          1.44          0.64         3.82 o
  -6 -11   4        575.42        618.17        10.88 o
  -5 -11   4          1.75          8.80         3.68 o
  -4 -11   4        478.90        467.72         9.00 o
  -3 -11   4         21.17         22.94         3.37 o
  -2 -11   4         37.78         39.56         3.06 o
  -1 -11   4        187.72        193.45         5.32 o
   0 -11   4        122.42        112.81         4.28 o
   1 -11   4        677.10        643.34         9.39 o
   2 -11   4        541.06        543.34        15.03 o
   3 -11   4         15.68         17.73         2.73 o
   4 -11   4         18.05         10.29         3.21 o
   5 -11   4        227.26        228.14         6.10 o
   6 -11   4        220.63        195.83         5.99 o
   7 -11   4         10.17          6.25         2.75 o
   8 -11   4          2.18         -0.30         3.08 o
   9 -11   4         11.19         17.11         3.56 o
  10 -11   4        269.53        277.84         8.56 o
  11 -11   4         36.55         34.06         5.35 o
  12 -11   4        119.26        139.58         8.42 o
  13 -11   4         50.30         55.17         8.80 o
  14 -11   4          0.13         -2.40         6.40 o
  15 -11   4        165.59        154.33        12.79 o
  16 -11   4          0.88         -0.85         4.78 o
 -10 -10   4          0.01          9.18         6.92 o
  -9 -10   4          0.06         -1.79         4.87 o
  -8 -10   4         91.82         92.07         5.81 o
  -7 -10   4        242.02        233.90         7.27 o
  -6 -10   4         12.52         14.00         3.32 o
  -5 -10   4        364.72        371.86         8.02 o
  -4 -10   4       1680.42       1623.56        18.11 o
  -3 -10   4         11.94         14.99         2.68 o
  -2 -10   4         24.00         21.21         2.72 o
  -1 -10   4        575.55        552.52         9.29 o
   0 -10   4        427.63        390.57         5.94 o
   1 -10   4        746.75        767.76         8.49 o
   2 -10   4        261.20        241.97         7.24 o
   3 -10   4        602.54        636.84         9.95 o
   4 -10   4       1118.66       1054.67        12.48 o
   5 -10   4        451.80        483.92         7.93 o
   6 -10   4         55.06         32.71         2.99 o
   7 -10   4         63.43         58.28         3.62 o
   8 -10   4         73.96         83.03         4.53 o
   9 -10   4        467.30        489.23         9.38 o
  10 -10   4         89.25         89.77         4.57 o
  11 -10   4         15.78         16.64         3.84 o
  12 -10   4          0.48          1.60         6.40 o
  13 -10   4        441.98        450.11        18.39 o
  14 -10   4         30.36         28.79         7.20 o
  15 -10   4         77.99        107.95        10.40 o
  16 -10   4          4.28          7.89         4.40 o
 -11  -9   4         24.46         44.13         7.20 o
 -10  -9   4          1.66         -1.47         4.97 o
  -9  -9   4         30.83         18.31         5.44 o
  -8  -9   4         61.90         60.12         4.73 o
  -7  -9   4        138.87        135.96         5.48 o
  -6  -9   4          2.97          3.67         2.94 o
  -5  -9   4        122.88        126.91         5.10 o
  -4  -9   4        102.94         85.72         4.23 o
  -3  -9   4         16.99         19.60         2.86 o
  -2  -9   4       1485.96       1471.52        14.36 o
  -1  -9   4         17.64         31.86         2.52 o
   0  -9   4        197.48        167.94         3.30 o
   1  -9   4        384.30        452.92         6.07 o
   2  -9   4        349.21        379.34         5.79 o
   3  -9   4       1519.54       1551.83        16.13 o
   4  -9   4          5.40         12.83         2.20 o
   5  -9   4        154.73        132.19         4.42 o
   6  -9   4         87.83         97.01         3.84 o
   7  -9   4        343.70        368.24         6.74 o
   8  -9   4          0.48         -1.60         3.46 o
   9  -9   4        115.04        102.58        10.04 o
  10  -9   4        145.76        188.35         5.67 o
  11  -9   4        391.46        421.96        13.60 o
  12  -9   4          9.40         11.59         4.52 o
  13  -9   4          3.36          6.95         4.42 o
  14  -9   4         12.65         21.09         6.00 o
  15  -9   4          0.81          0.80         5.60 o
  16  -9   4        171.26        166.79         8.18 o
 -12  -8   4        304.62        325.41        17.99 o
 -11  -8   4        114.51        116.22         8.40 o
 -10  -8   4         18.48         15.13         5.23 o
  -9  -8   4         21.87         21.63         4.09 o
  -8  -8   4          0.02         -0.33         2.99 o
  -7  -8   4        234.29        262.99         6.80 o
  -6  -8   4          4.20          4.74         2.75 o
  -5  -8   4        594.35        564.86         8.90 o
  -4  -8   4          3.46          1.68         1.80 o
  -3  -8   4        813.44        747.77        10.31 o
  -2  -8   4        105.14        107.18         3.54 o
  -1  -8   4        512.12        521.07         7.66 o
   0  -8   4        243.31        246.43         3.86 o
   1  -8   4          3.30          0.32         1.34 o
   2  -8   4        500.52        560.96         6.36 o
   3  -8   4        655.66        809.68         9.86 o
   4  -8   4       1122.76       1147.16        12.66 o
   5  -8   4          0.01         -1.79         1.79 o
   6  -8   4         85.68         91.54         3.55 o
   7  -8   4        475.87        482.97         7.22 o
   8  -8   4        931.47        953.51        12.51 o
   9  -8   4        195.05        205.17         5.52 o
  10  -8   4         80.24         67.62         3.23 o
  11  -8   4         13.02         12.51         5.96 o
  12  -8   4          5.00          5.81         4.21 o
  13  -8   4         79.96         83.71         6.51 o
  14  -8   4         22.86         35.74         5.32 o
  15  -8   4         91.24        113.39         7.84 o
  16  -8   4         29.31         29.17         3.94 o
 -12  -7   4        363.58        367.54        16.39 o
 -11  -7   4         73.46         75.44         6.90 o
 -10  -7   4         38.23         41.14         5.76 o
  -9  -7   4          2.62         -0.58         2.95 o
  -8  -7   4         12.75         14.03         3.04 o
  -7  -7   4        441.44        421.61         7.78 o
  -6  -7   4         20.05         15.53         2.88 o
  -5  -7   4        382.52        350.25         5.99 o
  -4  -7   4          0.57          1.57         1.83 o
  -3  -7   4       1373.81       1481.25        13.96 o
  -2  -7   4          2.89          1.52         1.68 o
  -1  -7   4        161.48        167.90         3.69 o
   0  -7   4        201.16        221.07         5.03 o
   1  -7   4         11.33          9.32         1.55 o
   2  -7   4        428.09        540.55         6.14 o
   3  -7   4       2999.71       3285.49        28.75 o
   4  -7   4        105.44         68.87         2.92 o
   5  -7   4        101.06        120.76         4.56 o
   6  -7   4        393.97        418.48         7.63 o
   7  -7   4        247.16        269.84         5.62 o
   8  -7   4        191.95        185.47         4.95 o
   9  -7   4        536.97        524.52         6.90 o
  10  -7   4        215.77        214.51         7.33 o
  11  -7   4        189.99        197.50         7.53 o
  12  -7   4         76.35         93.35         6.51 o
  13  -7   4          5.33          4.80         3.99 o
  14  -7   4         66.77         67.58         5.55 o
  15  -7   4         32.01         39.03         5.01 o
  16  -7   4          7.34          8.12         4.36 o
 -13  -6   4        285.47        293.77        14.04 o
 -12  -6   4          6.30          2.04         5.55 o
 -11  -6   4          9.53          8.29         5.55 o
 -10  -6   4        304.63        353.87        10.91 o
  -9  -6   4        485.58        472.59         9.02 o
  -8  -6   4         11.99         19.47         2.80 o
  -7  -6   4        158.70        160.72         5.04 o
  -6  -6   4        812.98        746.93         9.80 o
  -5  -6   4         49.18         42.46         2.21 o
  -4  -6   4         63.63         81.51         3.02 o
  -3  -6   4       1728.78       1709.14        15.05 o
  -2  -6   4        220.14        196.43         3.81 o
  -1  -6   4       1283.85       1579.08        13.66 o
   0  -6   4        634.87        704.41         8.23 o
   1  -6   4        676.57        694.53         8.87 o
   2  -6   4       4099.85       4691.25        48.51 o
   3  -6   4        172.83        188.99         4.45 o
   4  -6   4       2066.62       2176.14        19.73 o
   5  -6   4        277.99        296.58         5.01 o
   6  -6   4          6.53         10.33         1.98 o
   7  -6   4        274.73        242.53         4.48 o
   8  -6   4        476.91        490.13         5.07 o
   9  -6   4       1117.13       1093.25        13.67 o
  10  -6   4        451.37        473.32        10.18 o
  11  -6   4          5.80          4.81         3.77 o
  12  -6   4        590.09        568.39        13.17 o
  13  -6   4          0.42          4.26         3.58 o
  14  -6   4         10.41          8.25         3.64 o
  15  -6   4          6.13         -2.40         9.60 o
  16  -6   4          9.00         11.51         4.41 o
 -14  -5   4        243.63        260.97        13.17 o
 -13  -5   4         66.33         89.27        13.19 o
 -12  -5   4         45.71         36.72         9.20 o
 -11  -5   4         66.19         57.84         7.09 o
 -10  -5   4         43.78         23.59         4.67 o
  -9  -5   4        322.83        294.80         7.92 o
  -8  -5   4         31.25         21.23         3.49 o
  -7  -5   4         88.29         78.48         3.49 o
  -6  -5   4        130.91        153.85         4.01 o
  -5  -5   4        484.28        504.53         7.81 o
  -4  -5   4        998.05        961.28         9.61 o
  -3  -5   4       6488.06       6774.13        50.54 o
  -2  -5   4        126.90        128.46         3.09 o
  -1  -5   4       1038.82       1038.49         9.44 o
   0  -5   4       2664.39       2912.41        28.85 o
   1  -5   4        405.17        410.21         9.05 o
   2  -5   4         67.01        137.22         3.49 o
   3  -5   4        274.59        273.83         4.41 o
   4  -5   4       2829.59       2867.02        24.73 o
   5  -5   4          6.47         15.49         1.94 o
   6  -5   4         99.75        108.56         2.73 o
   7  -5   4         41.45         43.27         2.49 o
   8  -5   4        253.95        237.58         4.47 o
   9  -5   4        126.10        106.89         4.06 o
  10  -5   4       1339.37       1347.47        19.24 o
  11  -5   4         50.72         46.66         3.97 o
  12  -5   4          4.12          2.21         2.92 o
  13  -5   4        210.03        191.60         6.56 o
  14  -5   4          7.48          9.60         9.60 o
  15  -5   4        362.01        418.98        16.79 o
  16  -5   4          5.90         -7.20        10.40 o
 -14  -4   4         29.89         28.07        10.40 o
 -13  -4   4          1.81          1.16         5.60 o
 -12  -4   4        379.00        414.08        29.95 o
 -11  -4   4         61.82         62.79         6.80 o
 -10  -4   4          3.76          8.71         4.72 o
  -9  -4   4        901.05        889.11        10.94 o
  -8  -4   4          6.85          6.93         2.25 o
  -7  -4   4        505.49        521.50         7.45 o
  -6  -4   4         49.71         46.64         2.36 o
  -5  -4   4       2572.70       2790.66        22.51 o
  -4  -4   4         56.55         51.43         2.66 o
  -3  -4   4       2391.62       2153.97        17.56 o
  -2  -4   4        956.29        929.71         8.79 o
  -1  -4   4       5293.81       5141.72        46.65 o
   0  -4   4       2830.77       3015.41        41.09 o
   1  -4   4       4469.62       4577.27        41.98 o
   2  -4   4        223.97        190.83         4.75 o
   3  -4   4       1039.41       1116.39        14.98 o
   4  -4   4       7258.41       7781.44        69.64 o
   5  -4   4        127.27        121.79         2.90 o
   6  -4   4        172.79        130.53         3.24 o
   7  -4   4       1406.97       1374.27        13.21 o
   8  -4   4         98.53        100.78         3.60 o
   9  -4   4       1456.63       1466.11        16.27 o
  10  -4   4       1448.39       1419.15        16.14 o
  11  -4   4         54.17         57.26         3.53 o
  12  -4   4        441.73        437.32        22.39 o
  13  -4   4         20.46         39.98        10.40 o
  14  -4   4         11.58         27.19        10.40 o
  15  -4   4          0.00         -4.00         9.60 o
  16  -4   4         94.98         99.15        16.79 o
 -15  -3   4          3.21         -6.36         7.60 o
 -14  -3   4        135.17        151.81        25.19 o
 -13  -3   4         45.29         31.24         7.20 o
 -12  -3   4        108.94        109.35         9.20 o
 -11  -3   4        365.36        359.48        20.39 o
 -10  -3   4        676.41        677.06        15.93 o
  -9  -3   4        157.19        150.79         5.66 o
  -8  -3   4        123.99        123.19         6.72 o
  -7  -3   4        180.33        173.39         4.41 o
  -6  -3   4         24.67         55.03         3.26 o
  -5  -3   4          0.14          6.18         1.47 o
  -4  -3   4        638.89        704.17         7.22 o
  -3  -3   4       2684.96       2992.64        23.12 o
  -2  -3   4        945.28        974.86        10.86 o
  -1  -3   4       1246.90       1362.04        13.99 o
   0  -3   4        130.46        122.71         2.26 o
   1  -3   4       2410.67       2092.25        19.99 o
   2  -3   4         33.46         14.38         1.37 o
   3  -3   4         44.94         33.38         1.65 o
   4  -3   4       4116.32       4335.76        43.68 o
   5  -3   4        166.46        163.96         2.91 o
   6  -3   4        482.18        493.43         6.14 o
   7  -3   4        445.64        501.37         6.27 o
   8  -3   4        610.14        594.68         7.29 o
   9  -3   4         94.23        121.42         3.04 o
  10  -3   4        310.14        295.48        10.44 o
  11  -3   4        277.07        238.56        12.71 o
  12  -3   4         87.80        104.75        13.59 o
  13  -3   4         29.60         14.39        10.40 o
  14  -3   4        217.60        220.70        19.99 o
  15  -3   4          1.12         20.79        11.99 o
 -15  -2   4         56.74         75.99        20.39 o
 -14  -2   4          3.55          6.27         5.60 o
 -13  -2   4        156.73        159.66        12.79 o
 -12  -2   4         16.09         13.85         4.83 o
 -11  -2   4          1.66          3.25         4.80 o
 -10  -2   4         87.78         99.51         6.78 o
  -9  -2   4       1911.63       1859.91        19.64 o
  -8  -2   4        748.59        684.63         9.25 o
  -7  -2   4        305.36        375.42         6.33 o
  -6  -2   4        362.79        369.90         5.37 o
  -5  -2   4       4275.65       4691.94        51.28 o
  -4  -2   4        278.81        223.37         4.03 o
  -3  -2   4       7305.75       7294.43        65.17 o
  -2  -2   4      12694.94      13333.42       191.91 o
  -1  -2   4       1357.84       1351.10        20.19 o
   0  -2   4       2238.79       2369.86        19.80 o
   1  -2   4       1720.17       1796.69        15.30 o
   2  -2   4       1520.04       1308.74        10.63 o
   3  -2   4         37.01         58.49         1.50 o
   4  -2   4       1862.94       2061.73        16.38 o
   5  -2   4         11.97         16.58         1.26 o
   6  -2   4       1366.71       1285.75        12.44 o
   7  -2   4       1574.28       1619.01        15.36 o
   8  -2   4       2064.44       1932.15        26.61 o
   9  -2   4        373.86        387.05        15.07 o
  10  -2   4        144.32        143.27         8.28 o
  11  -2   4        227.37        225.43        10.46 o
  12  -2   4        186.17        139.93        15.19 o
  13  -2   4          4.20          3.20         9.60 o
  14  -2   4          5.63         -9.60         9.60 o
  15  -2   4          3.33         20.79        11.99 o
 -16  -1   4          1.57         -3.47         5.60 o
 -15  -1   4        142.52        198.36        10.90 o
 -14  -1   4        127.23        111.41        13.59 o
 -13  -1   4          2.10          1.87         4.29 o
 -12  -1   4        174.92        158.51         9.60 o
 -11  -1   4          1.96          1.90         4.11 o
 -10  -1   4         87.19         73.46         6.43 o
  -9  -1   4        895.60        877.65        10.88 o
  -8  -1   4        457.00        450.88         6.10 o
  -7  -1   4       4642.87       4921.06        40.81 o
  -6  -1   4         14.96          2.32         1.35 o
  -5  -1   4        695.78        663.28         7.41 o
  -4  -1   4         32.87         23.83         1.87 o
  -3  -1   4        152.09        181.40         3.60 o
  -2  -1   4       1692.27       2103.52        19.99 o
  -1  -1   4      77871.84      78017.20       683.90 o
   0  -1   4         65.43         77.07         2.15 o
   1  -1   4       8682.88       8726.66        68.66 o
   2  -1   4       3054.89       3101.50        23.20 o
   3  -1   4          5.31          2.78         0.86 o
   4  -1   4       6792.17       7178.11        57.74 o
   5  -1   4       1797.32       1743.54        15.79 o
   6  -1   4       4591.70       4794.10        54.01 o
   7  -1   4        863.90        904.33        15.38 o
   8  -1   4       1982.51       1959.57        40.16 o
   9  -1   4        953.97        899.65        17.07 o
  10  -1   4         28.22         29.07         5.37 o
  11  -1   4       1326.37       1351.96        28.55 o
  12  -1   4        105.63         94.69         9.32 o
  13  -1   4         10.69         18.39        10.40 o
  14  -1   4         33.87         12.79        11.99 o
  15  -1   4          3.97         -8.00        11.19 o
 -16   0   4         92.89         91.95         7.79 o
 -15   0   4          8.50          6.68         4.93 o
 -14   0   4          4.92         21.84         9.20 o
 -13   0   4         11.36         16.35         4.93 o
 -12   0   4        431.08        405.75         9.17 o
 -11   0   4          0.57          1.15         3.69 o
 -10   0   4         66.58         83.84         4.04 o
  -9   0   4       1231.63       1273.91        12.62 o
  -8   0   4        594.99        661.62         7.63 o
  -7   0   4        193.65        191.40         3.97 o
  -6   0   4       5167.86       5410.30        40.20 o
  -5   0   4        179.52        137.21         2.99 o
  -4   0   4        502.39        560.95         7.73 o
  -3   0   4       1318.68       1369.94        12.23 o
  -2   0   4       4902.21       5292.54        42.48 o
  -1   0   4          7.14          0.48         1.27 o
   0   0   4          0.01          8.59         1.26 o
   1   0   4      10792.94      11185.49        87.75 o
   2   0   4       1968.06       1988.23        14.09 o
   3   0   4       4298.03       4677.58        34.78 o
   4   0   4        743.06        787.00         7.45 o
   5   0   4        114.49        123.18         2.53 o
   6   0   4         77.41         84.74         3.35 o
   7   0   4         12.61         13.68         2.57 o
   8   0   4        857.80        789.24        15.38 o
   9   0   4        177.82        193.03         9.02 o
  10   0   4        253.08        225.47        10.46 o
  11   0   4         24.00          5.02         6.40 o
  12   0   4        242.52        177.12        12.44 o
  13   0   4         40.82         59.10         9.61 o
  14   0   4        156.23        180.72        20.79 o
 -17   1   4          8.94          8.00         5.07 o
 -16   1   4        126.76         93.81         7.71 o
 -15   1   4        257.62        232.86        11.01 o
 -14   1   4          1.54          6.51         3.17 o
 -13   1   4         20.60         18.91         6.10 o
 -12   1   4         18.80         13.40         3.37 o
 -11   1   4          0.80          1.62         2.82 o
 -10   1   4        354.85        314.21         4.91 o
  -9   1   4        335.92        377.92         5.41 o
  -8   1   4       1520.84       1466.44        14.80 o
  -7   1   4       8479.68       8772.02        64.14 o
  -6   1   4        356.97        370.19         4.93 o
  -5   1   4      11934.50      11982.07        94.41 o
  -4   1   4       1329.71       1273.39        11.73 o
  -3   1   4       1239.50       1206.02        12.39 o
  -2   1   4       3294.06       3546.86        28.89 o
  -1   1   4       7043.48       7070.23        56.07 o
   0   1   4        781.16        813.91         8.80 o
   1   1   4       5738.23       5575.22        40.58 o
   2   1   4       4509.70       4884.08        35.95 o
   3   1   4       1292.47       1371.26        11.63 o
   4   1   4          1.13          2.33         1.44 o
   5   1   4        728.25        687.25         6.86 o
   6   1   4          0.95          7.41         1.51 o
   7   1   4        956.53        946.61        12.32 o
   8   1   4         20.90         23.35         2.02 o
   9   1   4        114.47         94.94         3.06 o
  10   1   4         56.28         77.77        23.19 o
  11   1   4        537.20        571.35        19.22 o
  12   1   4        434.11        483.57        19.22 o
  13   1   4          1.41         -5.06         7.62 o
  14   1   4          1.75        -11.99        11.99 o
 -17   2   4          7.59          3.31         5.20 o
 -16   2   4          2.95          1.86         3.66 o
 -15   2   4         29.47         32.23         4.19 o
 -14   2   4         77.56         88.13         5.88 o
 -13   2   4          3.92          5.91         3.32 o
 -12   2   4        521.67        419.14         9.85 o
 -11   2   4         25.68         20.58         3.06 o
 -10   2   4         35.87         39.11         2.34 o
  -9   2   4       1292.44       1341.23        13.21 o
  -8   2   4       2786.59       2952.41        25.49 o
  -7   2   4       1244.30       1152.19        10.36 o
  -6   2   4       1989.86       2039.25        18.35 o
  -5   2   4        505.30        438.91         6.24 o
  -4   2   4        486.36        503.27         5.93 o
  -3   2   4       1220.87       1125.21        10.65 o
  -2   2   4       1034.52       1118.83        16.57 o
  -1   2   4       1686.17       1733.44        13.81 o
   0   2   4          0.71          4.88         1.12 o
   1   2   4       6212.98       6156.31        49.41 o
   2   2   4       5310.06       6087.98        38.75 o
   3   2   4       1308.77       1645.36        10.93 o
   4   2   4       2507.97       2551.63        18.81 o
   5   2   4        306.82        284.50         3.68 o
   6   2   4        503.91        606.62         6.08 o
   7   2   4        632.22        632.09         7.13 o
   8   2   4        335.57        345.57         6.21 o
   9   2   4         41.20         41.23         4.23 o
  10   2   4          0.12          0.37         5.00 o
  11   2   4          2.37          6.46         2.91 o
  12   2   4         66.02         53.83        25.99 o
  13   2   4         57.66         47.74         9.61 o
 -17   3   4        235.37        252.83        12.97 o
 -16   3   4        924.27        870.27        16.50 o
 -15   3   4        139.90        166.44         7.22 o
 -14   3   4        441.01        439.78         9.95 o
 -13   3   4         46.29         58.41         4.91 o
 -12   3   4        218.41        192.05         9.27 o
 -11   3   4       1058.50        961.45        10.52 o
 -10   3   4         68.67         66.59         2.70 o
  -9   3   4        981.48       1042.29        10.92 o
  -8   3   4        670.46        644.43         6.81 o
  -7   3   4        253.94        301.63         4.78 o
  -6   3   4       5191.25       5388.46        46.25 o
  -5   3   4         17.90         17.06         2.08 o
  -4   3   4        139.13        135.05         6.44 o
  -3   3   4          6.31          5.34         1.39 o
  -2   3   4       1140.56       1219.42        11.51 o
  -1   3   4         13.18          2.75         1.33 o
   0   3   4        451.18        380.77         4.83 o
   1   3   4        524.73        446.38         4.97 o
   2   3   4       3313.70       3500.23        29.50 o
   3   3   4       3973.37       4236.66        27.88 o
   4   3   4        366.62        356.39         3.49 o
   5   3   4        471.10        433.04         5.12 o
   6   3   4         91.78        102.44         2.94 o
   7   3   4        496.85        477.11         8.91 o
   8   3   4        145.63        144.23         5.69 o
   9   3   4        143.06        143.93         6.47 o
  10   3   4         50.63         52.89         4.62 o
  11   3   4        781.52        800.20        26.42 o
  12   3   4         37.23         47.19         9.61 o
  13   3   4         20.33         14.39         9.32 o
 -18   4   4         79.20         87.96         9.60 o
 -17   4   4         16.27         25.13         4.63 o
 -16   4   4        103.01        120.83         6.39 o
 -15   4   4         57.03         56.83         4.68 o
 -14   4   4         19.59         17.00         4.85 o
 -13   4   4        413.73        352.96         8.86 o
 -12   4   4        865.43        844.38        11.43 o
 -11   4   4        137.66        131.84         3.92 o
 -10   4   4        127.34        110.93         3.67 o
  -9   4   4        924.69        968.07         9.58 o
  -8   4   4          0.37          0.95         1.44 o
  -7   4   4       2958.97       2988.60        25.81 o
  -6   4   4        194.24        231.17         6.96 o
  -5   4   4        130.14        113.95         3.96 o
  -4   4   4       6823.41       6722.18        67.40 o
  -3   4   4        576.53        715.55        10.28 o
  -2   4   4       6811.00       7362.11        59.22 o
  -1   4   4       1840.61       1978.27        17.73 o
   0   4   4       5109.29       5420.72        44.27 o
   1   4   4       2447.51       2718.91        19.75 o
   2   4   4       6830.56       7365.48        54.45 o
   3   4   4        323.25        359.82         5.13 o
   4   4   4        557.41        549.69         5.12 o
   5   4   4         91.92         45.59         2.94 o
   6   4   4       1436.98       1364.98        17.29 o
   7   4   4         13.34          9.62         3.18 o
   8   4   4         30.32         31.09         4.32 o
   9   4   4        140.84        159.21         7.46 o
  10   4   4          0.76         -0.25         3.44 o
  11   4   4         67.47         79.70         5.57 o
  12   4   4        166.36        175.02         7.51 o
 -18   5   4          1.37          1.69         4.19 o
 -17   5   4        424.04        447.70        11.31 o
 -16   5   4          2.61         -3.47         3.61 o
 -15   5   4         59.40         72.41         5.31 o
 -14   5   4        448.40        401.74        12.70 o
 -13   5   4        336.24        270.16         7.93 o
 -12   5   4         94.14         88.12         3.58 o
 -11   5   4       1839.62       1803.32        17.66 o
 -10   5   4        286.68        282.26         5.39 o
  -9   5   4        141.44        155.57         3.73 o
  -8   5   4        997.10        995.86        10.79 o
  -7   5   4       1922.78       1926.46        17.95 o
  -6   5   4        143.52        168.48         4.07 o
  -5   5   4       1002.60       1007.14         9.79 o
  -4   5   4         79.27        101.99         3.42 o
  -3   5   4       1493.70       1478.25        20.06 o
  -2   5   4         18.00         20.30         2.83 o
  -1   5   4        877.49        915.41         9.86 o
   0   5   4       8696.86       8677.24        69.80 o
   1   5   4        122.22        128.35         2.96 o
   2   5   4          9.86         17.48         1.75 o
   3   5   4        632.99        613.48         7.31 o
   4   5   4        449.56        467.18         6.37 o
   5   5   4       1128.29       1105.71        11.04 o
   6   5   4       1235.03       1129.87        15.56 o
   7   5   4         95.95         96.87         5.99 o
   8   5   4         54.17         58.49        10.34 o
   9   5   4        147.24        148.49        11.36 o
  10   5   4        215.20        237.50        13.19 o
  11   5   4          3.84         10.68         5.91 o
 -18   6   4         49.33         62.81        15.18 o
 -17   6   4          1.08         -5.96         5.96 o
 -16   6   4          6.92         -3.55         3.55 o
 -15   6   4         24.51         27.67         4.83 o
 -14   6   4        353.49        346.65         9.55 o
 -13   6   4          5.48         -0.52         2.32 o
 -12   6   4        672.24        683.42         9.05 o
 -11   6   4       1731.04       1571.72        16.11 o
 -10   6   4        469.72        402.54         6.16 o
  -9   6   4          1.04         -0.52         1.72 o
  -8   6   4        361.68        341.32         5.86 o
  -7   6   4       2386.51       2299.68        21.24 o
  -6   6   4        629.27        629.27         8.70 o
  -5   6   4        777.68        923.57        10.43 o
  -4   6   4        122.31        113.65         3.71 o
  -3   6   4       1801.32       2027.09        19.02 o
  -2   6   4       1271.48       1250.05        12.86 o
  -1   6   4        767.78        777.74         9.11 o
   0   6   4        599.56        659.40        11.72 o
   1   6   4        158.84        155.78         3.22 o
   2   6   4         62.26         45.04         2.36 o
   3   6   4        565.92        526.77         7.39 o
   4   6   4        300.46        285.74         5.28 o
   5   6   4         10.38          6.42         2.56 o
   6   6   4          2.62         -2.17         3.95 o
   7   6   4         10.70         14.82         4.38 o
   8   6   4        154.64        132.33        10.27 o
   9   6   4         93.47        111.08         7.16 o
  10   6   4          0.01          3.75         4.56 o
  11   6   4         92.89        102.46        10.53 o
 -18   7   4          1.09         -2.26         4.28 o
 -17   7   4        101.76         99.03         6.47 o
 -16   7   4        222.09        253.03         9.08 o
 -15   7   4         40.22         42.21         4.76 o
 -14   7   4        665.72        649.62        14.04 o
 -13   7   4        146.11        130.49         4.63 o
 -12   7   4        553.08        541.23        10.55 o
 -11   7   4         16.05         12.15         2.59 o
 -10   7   4          0.76          2.67         2.00 o
  -9   7   4          6.47          4.70         2.00 o
  -8   7   4         22.98         14.07         2.27 o
  -7   7   4        548.27        548.72         7.17 o
  -6   7   4         22.00         22.81         2.39 o
  -5   7   4         65.85         71.55         3.80 o
  -4   7   4       2412.59       2484.25        23.10 o
  -3   7   4        734.50        698.38         8.85 o
  -2   7   4        370.07        340.81         5.97 o
  -1   7   4       2317.03       2277.22        21.30 o
   0   7   4        634.60        644.51         7.06 o
   1   7   4         70.75         59.43         2.35 o
   2   7   4          3.35          8.75         2.06 o
   3   7   4         12.84          1.79         2.20 o
   4   7   4        256.51        277.93         6.28 o
   5   7   4        918.96        885.75        12.96 o
   6   7   4         10.52         12.82         4.55 o
   7   7   4          6.63         10.59         4.74 o
   8   7   4        262.56        232.16        10.16 o
   9   7   4         47.20         47.13         6.15 o
  10   7   4          5.69         13.26         5.40 o
 -18   8   4         15.80         12.51         4.87 o
 -17   8   4          3.95          2.07         4.29 o
 -16   8   4         35.99         49.09         5.44 o
 -15   8   4        782.29        796.78        15.02 o
 -14   8   4        184.08        160.07         5.81 o
 -13   8   4         89.43         99.97         4.40 o
 -12   8   4        381.07        328.69         6.76 o
 -11   8   4        751.53        654.57         9.28 o
 -10   8   4         76.46         87.61         4.89 o
  -9   8   4       1946.57       1944.08        17.55 o
  -8   8   4        110.49        126.77         4.53 o
  -7   8   4         43.43         33.61         2.89 o
  -6   8   4        534.81        452.88         7.42 o
  -5   8   4        107.18        129.20         4.50 o
  -4   8   4         46.57         59.44         3.42 o
  -3   8   4         16.66         11.25         2.39 o
  -2   8   4          6.12          3.46         2.45 o
  -1   8   4          0.01          1.28         1.79 o
   0   8   4        148.05        141.75         3.62 o
   1   8   4        161.59        124.04         4.04 o
   2   8   4        734.55        714.40        12.93 o
   3   8   4        238.41        229.06         6.94 o
   4   8   4        242.90        232.19         6.78 o
   5   8   4          6.52          5.82         3.16 o
   6   8   4        182.36        161.77        13.59 o
   7   8   4         46.91         47.75         7.09 o
   8   8   4         24.42         42.11         7.25 o
   9   8   4        344.03        407.20        15.52 o
 -18   9   4        311.57        311.64        17.19 o
 -17   9   4         19.19         30.97         5.22 o
 -16   9   4         13.41         13.21         4.80 o
 -15   9   4        151.97        156.70        12.24 o
 -14   9   4         95.26         93.88         4.95 o
 -13   9   4         32.44         33.35         3.42 o
 -12   9   4        447.48        446.26         7.97 o
 -11   9   4          1.70         -0.88         3.03 o
 -10   9   4       1365.20       1267.29        13.13 o
  -9   9   4        189.35        205.93         5.20 o
  -8   9   4       1527.75       1585.29        15.55 o
  -7   9   4         33.91         27.87         2.99 o
  -6   9   4         34.81         40.27         3.26 o
  -5   9   4         64.14         56.02         3.45 o
  -4   9   4       3322.22       3293.16        30.24 o
  -3   9   4       2722.96       2674.62        26.94 o
  -2   9   4         75.65         70.94         4.86 o
  -1   9   4       2437.93       2382.74        23.07 o
   0   9   4          3.38          4.75         2.25 o
   1   9   4         76.21         45.16         4.16 o
   2   9   4        429.95        375.97         8.73 o
   3   9   4        370.65        314.66         8.10 o
   4   9   4         14.06          5.37         3.31 o
   5   9   4         61.31         51.24         4.81 o
   6   9   4        124.07        115.14         9.21 o
   7   9   4        121.48        119.32        10.79 o
   8   9   4        126.37        102.30        11.19 o
 -18  10   4          0.39          6.32         8.80 o
 -17  10   4         91.27         93.93         8.18 o
 -16  10   4        125.47        164.19         9.88 o
 -15  10   4        372.16        346.67        10.64 o
 -14  10   4         60.14         70.93         4.23 o
 -13  10   4         65.66         66.90         4.03 o
 -12  10   4          7.60         12.47         2.89 o
 -11  10   4        246.04        198.93         7.18 o
 -10  10   4        355.00        334.30         6.37 o
  -9  10   4       2765.48       2617.38        23.56 o
  -8  10   4         53.28         56.06         4.49 o
  -7  10   4          4.61         12.63         2.86 o
  -6  10   4          8.25          7.14         2.83 o
  -5  10   4       2041.93       1956.23        20.83 o
  -4  10   4        938.18        870.34        11.78 o
  -3  10   4        489.92        455.86        12.65 o
  -2  10   4       1078.81        967.15        12.40 o
  -1  10   4         63.99         52.28         3.48 o
   0  10   4        185.13        172.34         6.95 o
   1  10   4         25.16         31.43         4.00 o
   2  10   4        157.10        141.85         6.81 o
   3  10   4         16.40         21.46         3.77 o
   4  10   4        104.58        115.53         6.68 o
   5  10   4          2.40         13.45         6.14 o
   6  10   4         14.40          9.63         6.34 o
   7  10   4        107.37        125.54        10.79 o
 -17  11   4          5.86         10.00         6.22 o
 -16  11   4        256.17        238.73        12.07 o
 -15  11   4        234.74        242.96         9.06 o
 -14  11   4         12.13         21.48         4.06 o
 -13  11   4         45.08         33.82         4.26 o
 -12  11   4         21.39         23.50         3.97 o
 -11  11   4        135.83        126.62         6.07 o
 -10  11   4        418.72        436.16         9.18 o
  -9  11   4         21.88         29.61         3.58 o
  -8  11   4        104.70        126.09         5.34 o
  -7  11   4         67.30         62.33         4.21 o
  -6  11   4          0.84         -2.10         2.89 o
  -5  11   4          4.84          6.68         3.06 o
  -4  11   4        203.31        186.43         6.26 o
  -3  11   4          0.83          1.21         2.96 o
  -2  11   4         10.88          8.46         2.96 o
  -1  11   4        373.73        362.66         8.35 o
   0  11   4        134.03        145.26         6.78 o
   1  11   4        434.11        418.87        10.17 o
   2  11   4        147.16        151.22         6.82 o
   3  11   4         13.11          6.74         3.77 o
   4  11   4         44.02         54.43         5.72 o
   5  11   4         12.62         16.36         6.71 o
   6  11   4          2.50          9.63        10.79 o
 -17  12   4          0.00         -2.28         5.92 o
 -16  12   4         78.77         76.72         8.18 o
 -15  12   4         16.70         17.51         4.71 o
 -14  12   4        182.41        166.01         7.16 o
 -13  12   4          0.72         -3.48         3.48 o
 -12  12   4        320.54        331.89         9.28 o
 -11  12   4          2.10          6.91         3.86 o
 -10  12   4        396.23        400.02         8.32 o
  -9  12   4        439.37        383.98        10.53 o
  -8  12   4         19.45         19.99         3.71 o
  -7  12   4         83.07         67.85         4.68 o
  -6  12   4        201.14        174.33         8.39 o
  -5  12   4          1.15         -2.21         3.06 o
  -4  12   4         25.15         22.48         3.67 o
  -3  12   4         79.83         85.04         4.76 o
  -2  12   4         90.59         76.84         5.47 o
  -1  12   4        181.21        172.34        13.16 o
   0  12   4        209.21        220.42         8.77 o
   1  12   4         25.44         23.28         4.46 o
   2  12   4        143.95        167.09         7.76 o
   3  12   4        146.86        162.07         7.62 o
   4  12   4          3.61          3.09         4.63 o
   5  12   4         28.32         23.19        11.19 o
 -17  13   4          3.08         -3.44         6.48 o
 -16  13   4         57.83         53.86         5.95 o
 -15  13   4         60.95         59.62         5.89 o
 -14  13   4         33.30         29.29         4.77 o
 -13  13   4         16.17         24.39         4.58 o
 -12  13   4          2.38         11.19         4.18 o
 -11  13   4          3.38          4.41         3.89 o
 -10  13   4        169.77        184.03         7.79 o
  -9  13   4         37.42         39.65         4.27 o
  -8  13   4          0.04         -0.56         3.37 o
  -7  13   4        221.09        233.06        11.16 o
  -6  13   4        287.87        306.43         8.26 o
  -5  13   4         14.84         14.23         3.84 o
  -4  13   4          7.78         12.43         3.55 o
  -3  13   4         66.63         65.09         5.77 o
  -2  13   4          0.00          4.28         4.06 o
  -1  13   4         97.01        107.97         6.76 o
   0  13   4         60.19         60.72         5.67 o
   1  13   4          2.40          8.92         4.37 o
   2  13   4         55.99         56.19         5.67 o
   3  13   4        137.39        153.59         8.70 o
   4  13   4          2.01          6.40         7.35 o
 -16  14   4          3.48          6.84         5.04 o
 -15  14   4          0.85          2.89         4.23 o
 -14  14   4          8.23         13.67         6.95 o
 -13  14   4         30.07         22.39         4.99 o
 -12  14   4          2.55          4.66         4.43 o
 -11  14   4         25.02         32.49         5.09 o
 -10  14   4        141.01        144.94         7.48 o
  -9  14   4         36.24         41.86         4.70 o
  -8  14   4        127.59        131.76         6.31 o
  -7  14   4        360.44        369.00         9.49 o
  -6  14   4         15.88          9.28         3.85 o
  -5  14   4        434.01        461.93        10.06 o
  -4  14   4        203.47        174.80        16.16 o
  -3  14   4         26.93         16.56         5.64 o
  -2  14   4          0.33          3.95         4.46 o
  -1  14   4        209.23        250.26         9.88 o
   0  14   4          9.98          9.73         4.77 o
   1  14   4         35.92         37.10         5.70 o
   2  14   4         55.77         70.08         9.04 o
 -15  15   4          0.24         -1.45         4.55 o
 -14  15   4        191.80        179.02         8.61 o
 -13  15   4         23.23         33.13         5.41 o
 -12  15   4         71.88         91.98         6.78 o
 -11  15   4         69.42        101.95         7.07 o
 -10  15   4         24.43         15.53         4.99 o
  -9  15   4          3.53          7.10         4.10 o
  -8  15   4        387.40        412.84        10.29 o
  -7  15   4        230.12        247.77         8.62 o
  -6  15   4          7.11          0.90         3.93 o
  -5  15   4         13.68         24.78         7.73 o
  -4  15   4        548.14        603.09        15.99 o
  -3  15   4         16.37         19.12         5.29 o
  -2  15   4          6.05          2.37         5.19 o
  -1  15   4         16.41          8.55         5.15 o
   0  15   4        121.34        129.78         7.95 o
   1  15   4         12.85          6.13         5.27 o
 -14  16   4         47.90         90.82         7.22 o
 -13  16   4        274.82        287.50        10.89 o
 -12  16   4         23.39         24.24         5.49 o
 -11  16   4          0.22         12.99         5.20 o
 -10  16   4          2.20         -1.63         4.89 o
  -9  16   4          5.55          4.63         4.40 o
  -8  16   4         45.37         53.67         5.56 o
  -7  16   4          4.81         12.53         4.57 o
  -6  16   4         71.18         52.33        10.16 o
  -5  16   4         74.35         81.11         8.28 o
  -4  16   4         45.55         40.08         6.27 o
  -3  16   4          8.23          0.30         5.34 o
  -2  16   4         41.33         42.87         6.27 o
  -1  16   4        186.53        209.97        10.29 o
 -12  17   4         46.05         49.60         9.12 o
 -11  17   4        121.52        109.30         7.88 o
 -10  17   4         10.42         24.58         5.65 o
  -9  17   4         36.65         33.54         6.07 o
  -8  17   4         83.76        116.41         8.68 o
  -7  17   4          3.20          2.32         5.27 o
  -6  17   4         77.15         91.56        11.78 o
  -5  17   4          0.46         -5.36         6.14 o
  -4  17   4         32.31         39.61         7.04 o
   3 -18   5          0.34         -5.91         6.14 o
   4 -18   5        144.98        152.15        10.68 o
   5 -18   5          0.12         -4.52         4.70 o
   6 -18   5         12.62          9.84         5.34 o
   7 -18   5         76.06         72.08         7.50 o
   8 -18   5         50.18         59.91         6.78 o
   9 -18   5         14.02         16.90         5.77 o
  10 -18   5        111.66        106.24         7.76 o
   0 -17   5          7.20          1.17         6.43 o
   1 -17   5         10.52         19.64         6.76 o
   2 -17   5         64.07         71.59         8.12 o
   3 -17   5         62.30         70.93         6.97 o
   4 -17   5         18.48         19.80         4.76 o
   5 -17   5         83.80         70.59         5.90 o
   6 -17   5          0.44         -5.49         6.92 o
   7 -17   5         51.48         63.89        10.01 o
   8 -17   5          7.15          4.83         5.50 o
   9 -17   5         30.30         41.07         7.01 o
  10 -17   5         94.21        114.68         9.50 o
  11 -17   5          7.69          9.93         5.88 o
  12 -17   5         22.21         23.44         6.11 o
  -2 -16   5         31.63         30.23         6.92 o
  -1 -16   5         12.41          0.06         5.68 o
   0 -16   5         26.32         44.68         9.21 o
   1 -16   5         12.04         14.72         6.14 o
   2 -16   5          1.74         -4.27         4.49 o
   3 -16   5         12.88         17.26         4.39 o
   4 -16   5         81.06         89.50         9.58 o
   5 -16   5         73.14         67.14         6.38 o
   6 -16   5          1.83          6.40         5.54 o
   7 -16   5          1.17          1.92         5.22 o
   8 -16   5        315.07        306.66        12.15 o
   9 -16   5          0.50          1.22         5.04 o
  10 -16   5          2.50         -1.50         4.91 o
  11 -16   5         45.82         45.09         6.57 o
  12 -16   5          5.70         11.19         5.50 o
  13 -16   5          0.02         -4.64         5.32 o
  -4 -15   5          3.41          0.70         6.62 o
  -3 -15   5          0.13         -5.41         5.41 o
  -2 -15   5          6.82          6.56         5.80 o
  -1 -15   5         18.49         17.17         6.08 o
   0 -15   5         14.45         11.01         7.21 o
   1 -15   5         12.88          6.47         4.44 o
   2 -15   5        176.43        189.10        12.51 o
   3 -15   5         37.29         42.32         5.29 o
   4 -15   5          1.01          1.67         4.26 o
   5 -15   5        374.58        389.94        10.89 o
   6 -15   5          5.16         10.17         4.46 o
   7 -15   5         47.47         50.85         6.14 o
   8 -15   5          5.24          2.50         4.91 o
   9 -15   5         16.16         13.99         5.37 o
  10 -15   5         32.89         45.42        10.14 o
  11 -15   5         48.87         55.94         6.35 o
  12 -15   5          9.81         16.45         5.76 o
  13 -15   5         27.30         31.21        10.00 o
  14 -15   5         84.19         88.76        13.59 o
  -6 -14   5        102.07        117.06         9.53 o
  -5 -14   5         92.92         80.74         7.74 o
  -4 -14   5        124.08        129.28         8.87 o
  -3 -14   5         52.64         53.81         7.16 o
  -2 -14   5        148.97        160.37         9.21 o
  -1 -14   5        241.77        200.07        10.16 o
   0 -14   5        177.63        207.49         8.68 o
   1 -14   5          7.72          7.46         4.18 o
   2 -14   5          2.62          2.99         3.97 o
   3 -14   5         18.44         16.08         4.46 o
   4 -14   5        163.39        154.81         7.39 o
   5 -14   5          0.02          2.51         3.89 o
   6 -14   5          1.65          1.63         3.97 o
   7 -14   5          6.72         11.71         4.91 o
   8 -14   5        554.03        571.10        13.98 o
   9 -14   5         13.24         17.20         4.91 o
  10 -14   5        108.44        102.17         6.89 o
  11 -14   5         15.52         18.12         4.71 o
  12 -14   5        137.17        168.02        13.19 o
  13 -14   5          0.00          1.60         8.80 o
  14 -14   5         14.29         18.39         9.60 o
  -7 -13   5          0.00          0.27         5.72 o
  -6 -13   5         55.26         44.28         5.60 o
  -5 -13   5         14.37          8.98         4.49 o
  -4 -13   5         19.64         22.48         4.58 o
  -3 -13   5          1.95          4.02         4.49 o
  -2 -13   5         57.24         48.44         5.97 o
  -1 -13   5         40.90         52.21         5.09 o
   0 -13   5        421.60        412.54        10.59 o
   1 -13   5       1089.25       1085.19        16.99 o
   2 -13   5         16.83         22.08         4.40 o
   3 -13   5         40.00         38.64         4.58 o
   4 -13   5        323.77        343.43        10.96 o
   5 -13   5        389.90        355.20         9.38 o
   6 -13   5        234.31        251.19         8.74 o
   7 -13   5        293.70        288.76         9.95 o
   8 -13   5          4.82          9.51         4.45 o
   9 -13   5         91.91         79.50         6.30 o
  10 -13   5         26.72         29.31         4.71 o
  11 -13   5        132.87        151.07         7.63 o
  12 -13   5         47.26         60.76        16.39 o
  13 -13   5         42.67         17.59         8.80 o
  14 -13   5        738.97        838.73        29.59 o
  15 -13   5          0.03          0.80         8.00 o
  -8 -12   5          8.97         18.95         5.52 o
  -7 -12   5         94.54        107.73         7.88 o
  -6 -12   5        235.92        209.50         9.46 o
  -5 -12   5          6.90          7.92         4.27 o
  -4 -12   5          0.61          0.34         3.72 o
  -3 -12   5        272.84        271.53         8.61 o
  -2 -12   5         75.21         82.95         4.43 o
  -1 -12   5         38.97         39.92         4.94 o
   0 -12   5         11.87         10.79         3.48 o
   1 -12   5         63.88         51.81         3.87 o
   2 -12   5        331.08        328.99         9.10 o
   3 -12   5        865.04        876.74        12.34 o
   4 -12   5       1196.21       1155.97        16.73 o
   5 -12   5         55.94         47.82         3.87 o
   6 -12   5         31.24         18.97         3.26 o
   7 -12   5        980.26        864.10        13.88 o
   8 -12   5          2.78          4.64         3.34 o
   9 -12   5        210.31        196.45         7.32 o
  10 -12   5        264.85        253.77         8.69 o
  11 -12   5          9.50          9.35         5.20 o
  12 -12   5         16.71         16.56         4.59 o
  13 -12   5          4.75          0.80         7.20 o
  14 -12   5          1.07          4.00         7.20 o
  15 -12   5          7.53         10.40         8.00 o
  -9 -11   5         71.62         70.81         9.21 o
  -8 -11   5         31.48         16.02         7.53 o
  -7 -11   5         94.36         79.18         5.76 o
  -6 -11   5        204.62        180.39        16.50 o
  -5 -11   5          5.23          3.59         3.19 o
  -4 -11   5         13.96         12.20         3.13 o
  -3 -11   5        122.90        109.06         4.98 o
  -2 -11   5         41.46         43.86         3.27 o
  -1 -11   5        386.11        386.61         6.77 o
   0 -11   5        120.81        131.27         6.32 o
   1 -11   5       1299.78       1372.55        13.72 o
   2 -11   5        599.04        567.02         9.15 o
   3 -11   5        892.96        949.70        15.97 o
   4 -11   5       1056.61       1102.02        13.48 o
   5 -11   5        252.44        238.58         6.26 o
   6 -11   5       1162.65        987.16        19.16 o
   7 -11   5         33.55         16.36         3.20 o
   8 -11   5       1968.34       1818.42        21.85 o
   9 -11   5        181.51        204.77         6.79 o
  10 -11   5        187.55        156.11         6.31 o
  11 -11   5         60.40         59.67         5.32 o
  12 -11   5         85.54        107.15        11.19 o
  13 -11   5        208.75        167.12        13.59 o
  14 -11   5        303.02        333.44        17.59 o
  15 -11   5         13.10         12.79         7.20 o
 -10 -10   5         65.76         45.95         8.43 o
  -9 -10   5         19.30         28.11         7.29 o
  -8 -10   5         88.54        105.09         6.07 o
  -7 -10   5        195.42        211.51         6.83 o
  -6 -10   5          1.20          3.55         3.06 o
  -5 -10   5        320.46        329.27         7.66 o
  -4 -10   5        288.58        284.09         6.88 o
  -3 -10   5       1338.60       1308.53        17.52 o
  -2 -10   5        204.87        198.60         5.88 o
  -1 -10   5         33.14         35.31         2.81 o
   0 -10   5       1772.01       1771.46        16.76 o
   1 -10   5        331.27        352.61         5.57 o
   2 -10   5        543.38        540.16         6.69 o
   3 -10   5        184.59        222.28         5.69 o
   4 -10   5        109.09        121.91         6.11 o
   5 -10   5        178.54        212.50         5.71 o
   6 -10   5         31.94         19.60         2.86 o
   7 -10   5       1224.98       1115.59        15.16 o
   8 -10   5        143.34        129.15         5.54 o
   9 -10   5         87.16         70.69         6.32 o
  10 -10   5        139.52        135.50         6.92 o
  11 -10   5        128.27        111.28         7.32 o
  12 -10   5        954.25        946.68        27.19 o
  13 -10   5         76.68         67.17         8.80 o
  14 -10   5         37.81         35.98         8.00 o
  15 -10   5         10.21         15.99         6.40 o
  16 -10   5         76.03         85.56         8.80 o
 -11  -9   5         29.64         23.87         9.20 o
 -10  -9   5          6.64          3.09         4.97 o
  -9  -9   5         38.34         32.22         4.32 o
  -8  -9   5         51.25         39.79         3.98 o
  -7  -9   5        194.00        174.76         6.18 o
  -6  -9   5       1048.47       1021.04        14.23 o
  -5  -9   5        219.10        192.69         5.90 o
  -4  -9   5        508.44        461.93         7.36 o
  -3  -9   5         22.28         27.27         2.68 o
  -2  -9   5        118.02        118.99         4.95 o
  -1  -9   5        231.00        233.23         4.85 o
   0  -9   5        401.92        351.72         5.14 o
   1  -9   5         52.84         67.82         2.84 o
   2  -9   5       2154.95       2312.66        19.62 o
   3  -9   5         26.82         42.54         2.89 o
   4  -9   5         53.63         32.27         2.78 o
   5  -9   5          0.77          0.16         2.15 o
   6  -9   5        149.67        185.45         5.60 o
   7  -9   5       1433.84       1592.45        18.83 o
   8  -9   5          1.06          4.43         2.81 o
   9  -9   5        125.25        106.82         4.71 o
  10  -9   5          9.79         13.21         3.08 o
  11  -9   5        101.67         91.95         7.51 o
  12  -9   5        640.53        655.19        17.16 o
  13  -9   5          0.06         -3.20         4.80 o
  14  -9   5         21.96          9.60         6.40 o
  15  -9   5          8.54          8.00         5.60 o
  16  -9   5         31.13         18.39         5.60 o
 -12  -8   5        168.28        192.93        29.19 o
 -11  -8   5         36.18         31.27         7.25 o
 -10  -8   5         10.35         16.05         5.44 o
  -9  -8   5         57.15         45.97         4.34 o
  -8  -8   5         32.21         38.67         3.84 o
  -7  -8   5         47.65         55.13         4.88 o
  -6  -8   5         99.04         90.04         4.37 o
  -5  -8   5        405.43        382.87         7.24 o
  -4  -8   5        248.06        219.56         5.10 o
  -3  -8   5         50.12         36.16         2.54 o
  -2  -8   5        317.57        297.53         5.15 o
  -1  -8   5        983.18        901.32         9.58 o
   0  -8   5       2849.18       2937.16        23.92 o
   1  -8   5        224.01        184.71         3.91 o
   2  -8   5        987.38       1011.59        10.01 o
   3  -8   5       1784.46       1928.79        18.81 o
   4  -8   5       2595.52       2673.67        24.53 o
   5  -8   5        335.43        387.15         6.46 o
   6  -8   5        430.42        493.56         7.44 o
   7  -8   5          8.95          4.05         2.40 o
   8  -8   5         26.84         22.18         3.35 o
   9  -8   5       1258.66       1169.28        14.41 o
  10  -8   5          4.75         -0.80         6.80 o
  11  -8   5          4.27          7.43         4.21 o
  12  -8   5        274.48        274.90        11.01 o
  13  -8   5         14.52          3.20         4.80 o
  14  -8   5         22.31         21.59         5.60 o
  15  -8   5          2.55          5.60         4.80 o
  16  -8   5          0.22         -4.80         4.80 o
 -13  -7   5          3.24          0.96         6.65 o
 -12  -7   5          1.06          1.20         6.17 o
 -11  -7   5         30.44         24.45         7.09 o
 -10  -7   5         72.00         78.56         6.55 o
  -9  -7   5          1.22          0.66         3.12 o
  -8  -7   5         74.86         68.20         4.02 o
  -7  -7   5        653.44        639.34         9.67 o
  -6  -7   5         86.19        103.37         4.26 o
  -5  -7   5          2.56         -0.37         2.02 o
  -4  -7   5        282.64        330.17         5.57 o
  -3  -7   5       1293.68       1450.56        13.56 o
  -2  -7   5       1833.24       1811.40        15.93 o
  -1  -7   5        101.08         78.89         2.69 o
   0  -7   5        236.63        270.77         4.29 o
   1  -7   5        334.84        340.75         4.93 o
   2  -7   5          1.01          2.08         1.79 o
   3  -7   5          5.20          0.80         1.79 o
   4  -7   5       1260.37       1350.06        13.87 o
   5  -7   5        597.25        754.61         9.04 o
   6  -7   5        242.88        239.01         4.75 o
   7  -7   5        175.12        163.31         4.69 o
   8  -7   5        279.72        277.41         5.67 o
   9  -7   5          0.34          1.07         7.60 o
  10  -7   5        674.65        634.76        12.37 o
  11  -7   5       1775.46       1725.24        24.23 o
  12  -7   5         72.14         74.08         6.34 o
  13  -7   5         15.44         15.52         4.80 o
  14  -7   5          0.02          0.20         3.64 o
  15  -7   5          7.42         11.01         4.80 o
 -13  -6   5          0.77         -2.26         6.05 o
 -12  -6   5         17.49         14.19         6.17 o
 -11  -6   5        189.59        186.50        13.99 o
 -10  -6   5         25.05         30.29         6.34 o
  -9  -6   5       1717.70       1602.00        17.48 o
  -8  -6   5        508.38        527.33         8.65 o
  -7  -6   5          2.39         -0.03         2.39 o
  -6  -6   5        486.86        499.23         8.94 o
  -5  -6   5          0.20          1.31         1.87 o
  -4  -6   5         10.33          6.53         1.89 o
  -3  -6   5        239.83        231.37         4.28 o
  -2  -6   5         53.43         52.90         2.28 o
  -1  -6   5       5199.25       5573.52        43.21 o
   0  -6   5        905.83       1035.72        12.79 o
   1  -6   5       2617.47       2817.62        32.75 o
   2  -6   5       4351.42       4779.34        42.66 o
   3  -6   5       4371.65       4463.23        37.69 o
   4  -6   5        210.46        249.55         4.68 o
   5  -6   5        567.71        610.36         7.49 o
   6  -6   5        509.82        467.70         7.20 o
   7  -6   5        729.42        664.52         8.89 o
   8  -6   5         81.00        100.80         4.27 o
   9  -6   5        173.18        180.29         6.77 o
  10  -6   5        427.07        439.62        11.52 o
  11  -6   5        860.52        786.96        20.78 o
  12  -6   5         36.98         38.71         4.01 o
  13  -6   5         21.90         26.89         4.00 o
  14  -6   5         11.30         11.41        12.79 o
  15  -6   5          8.21         17.59        11.19 o
  16  -6   5         14.69         19.19        11.99 o
 -14  -5   5        228.08        268.86        23.99 o
 -13  -5   5         89.30         97.26         8.84 o
 -12  -5   5         13.77         17.80         6.05 o
 -11  -5   5         20.06         12.79         5.92 o
 -10  -5   5          0.01          1.89         2.72 o
  -9  -5   5         91.92         89.90         4.04 o
  -8  -5   5        393.20        339.10         9.20 o
  -7  -5   5        281.60        266.70         5.75 o
  -6  -5   5        916.12        870.00         9.49 o
  -5  -5   5       1184.51       1346.59        12.75 o
  -4  -5   5        681.26        760.22         8.24 o
  -3  -5   5       1942.24       2227.63        18.47 o
  -2  -5   5        447.88        484.40         5.76 o
  -1  -5   5       6042.01       6385.96        51.75 o
   0  -5   5       2386.75       2539.01        30.70 o
   1  -5   5        415.13        461.58         9.81 o
   2  -5   5        126.26        169.21         3.84 o
   3  -5   5         32.06         33.36         5.85 o
   4  -5   5          7.14          7.14         2.31 o
   5  -5   5       2823.01       2944.53        28.61 o
   6  -5   5        451.55        416.22         5.48 o
   7  -5   5         21.76         15.06         1.85 o
   8  -5   5         45.46         42.51         2.35 o
   9  -5   5         48.95         48.49         5.34 o
  10  -5   5         99.26         83.75         6.83 o
  11  -5   5        732.26        721.44        12.78 o
  12  -5   5         96.91         89.44         7.70 o
  13  -5   5         45.70         34.38        10.40 o
  14  -5   5         16.42         11.99        10.40 o
  15  -5   5        100.39        106.35        15.19 o
 -15  -4   5         25.15         21.77         6.89 o
 -14  -4   5          3.54         -3.09        11.59 o
 -13  -4   5         13.80         12.21         5.55 o
 -12  -4   5         25.71         24.82         7.20 o
 -11  -4   5          1.91          6.99         8.80 o
 -10  -4   5        345.04        352.44        10.41 o
  -9  -4   5        788.03        734.08        10.88 o
  -8  -4   5         15.35          9.29         2.52 o
  -7  -4   5        166.10        196.66         4.37 o
  -6  -4   5         15.14         13.85         1.96 o
  -5  -4   5        128.99        126.47         4.09 o
  -4  -4   5        179.58        181.29         5.69 o
  -3  -4   5        315.85        391.60         5.06 o
  -2  -4   5       2793.10       2904.90        28.18 o
  -1  -4   5         61.41         49.83         3.35 o
   0  -4   5        529.54        526.50         7.20 o
   1  -4   5       8033.89       8344.72        74.77 o
   2  -4   5          2.03          9.87         1.96 o
   3  -4   5        734.42        749.68         7.36 o
   4  -4   5       1866.00       1941.71        17.52 o
   5  -4   5       1141.35       1170.51         9.59 o
   6  -4   5        422.42        435.98         5.48 o
   7  -4   5         18.10         16.01         1.66 o
   8  -4   5        780.46        773.71         9.42 o
   9  -4   5          2.46         -1.78         1.78 o
  10  -4   5        776.98        744.36        13.73 o
  11  -4   5         29.39         21.17         2.89 o
  12  -4   5          0.36          1.22         6.34 o
  13  -4   5        117.50        123.14        15.19 o
  14  -4   5          0.00         -4.00         9.60 o
  15  -4   5        186.92        225.49        21.59 o
 -15  -3   5         48.47         43.34         7.51 o
 -14  -3   5          7.27          9.90         5.45 o
 -13  -3   5         48.14         33.44         8.40 o
 -12  -3   5         52.15         53.84         6.51 o
 -11  -3   5         11.45         13.76         5.17 o
 -10  -3   5         24.02         29.48         2.89 o
  -9  -3   5         51.70         69.87         3.54 o
  -8  -3   5         17.48         11.41         2.43 o
  -7  -3   5         52.14         39.60         2.43 o
  -6  -3   5        132.71        115.66         3.47 o
  -5  -3   5        436.26        460.87         6.76 o
  -4  -3   5       7710.73       8099.84        65.37 o
  -3  -3   5       1394.65       1262.27        13.69 o
  -2  -3   5       4021.49       4219.23        39.18 o
  -1  -3   5        639.24        687.67         8.40 o
   0  -3   5       3526.62       3702.35        30.37 o
   1  -3   5       1995.77       1960.92        17.01 o
   2  -3   5       1472.42       1579.39        13.95 o
   3  -3   5       3790.87       3566.59        33.04 o
   4  -3   5       4158.90       4212.00        29.14 o
   5  -3   5        205.95        221.62         3.73 o
   6  -3   5        187.94        208.13         4.17 o
   7  -3   5         24.96         25.74         1.65 o
   8  -3   5        160.24        135.81         3.43 o
   9  -3   5        229.09        161.28         5.46 o
  10  -3   5        187.84        157.66        15.11 o
  11  -3   5        281.83        257.61        18.79 o
  12  -3   5        101.88         84.76        12.79 o
  13  -3   5         99.06         71.17        13.59 o
  14  -3   5         30.71         44.78        12.79 o
  15  -3   5         30.12         30.39        13.59 o
 -16  -2   5         42.45         54.05        10.00 o
 -15  -2   5          2.99         10.43         5.64 o
 -14  -2   5         29.84         21.41         5.55 o
 -13  -2   5        120.78        134.41        13.19 o
 -12  -2   5          8.75          4.62         4.72 o
 -11  -2   5          2.29          2.85         4.42 o
 -10  -2   5        479.67        486.69         7.77 o
  -9  -2   5          0.37         -0.38         2.09 o
  -8  -2   5        674.30        664.41         9.44 o
  -7  -2   5         26.07         39.93         2.39 o
  -6  -2   5         19.14         25.35         2.02 o
  -5  -2   5        972.56        854.48         9.27 o
  -4  -2   5       1031.48        949.07        10.79 o
  -3  -2   5       5399.21       5782.13        52.38 o
  -2  -2   5       1626.45       1558.35        15.89 o
  -1  -2   5       1098.55       1129.71        30.93 o
   0  -2   5       2484.07       2328.95        19.66 o
   1  -2   5       1176.37       1091.41        10.08 o
   2  -2   5        215.93        256.07         3.47 o
   3  -2   5          0.35          6.33         1.26 o
   4  -2   5        578.35        674.69         8.78 o
   5  -2   5        405.16        342.54         4.77 o
   6  -2   5        353.76        285.25         4.29 o
   7  -2   5          8.31          6.33         1.75 o
   8  -2   5       1136.15       1096.66        18.30 o
   9  -2   5        346.48        301.21        10.30 o
  10  -2   5        102.28         75.27         6.76 o
  11  -2   5        580.76        551.91        14.77 o
  12  -2   5         15.35         19.19         7.35 o
  13  -2   5        169.91        111.95        15.19 o
  14  -2   5         17.18         12.79        11.99 o
  15  -2   5         46.97         55.17        14.39 o
 -16  -1   5        105.54        106.23         8.84 o
 -15  -1   5         34.88         48.18         6.89 o
 -14  -1   5         68.02         77.66         7.51 o
 -13  -1   5        266.26        246.50        10.90 o
 -12  -1   5         89.12         83.28         7.25 o
 -11  -1   5        150.93        161.52         8.84 o
 -10  -1   5        655.95        675.65         9.37 o
  -9  -1   5        344.01        359.24         6.49 o
  -8  -1   5         34.53         13.19         2.31 o
  -7  -1   5         71.52         69.65         2.79 o
  -6  -1   5         58.91         44.60         2.46 o
  -5  -1   5        221.49        299.73         5.29 o
  -4  -1   5        255.85        274.97         4.80 o
  -3  -1   5        209.06        184.18         4.00 o
  -2  -1   5        688.61        727.59         8.40 o
  -1  -1   5      22653.69      23405.15       241.86 o
   0  -1   5        317.15        234.46         3.62 o
   1  -1   5         41.79         21.91         1.43 o
   2  -1   5        478.21        516.42         5.45 o
   3  -1   5        710.43        601.49         5.04 o
   4  -1   5         27.42         23.43         3.02 o
   5  -1   5        226.07        225.77         3.78 o
   6  -1   5        145.64        122.49         6.81 o
   7  -1   5         54.27         48.58         2.82 o
   8  -1   5         56.29         50.83         5.22 o
   9  -1   5         11.72         14.34         4.91 o
  10  -1   5         95.05         73.08         6.89 o
  11  -1   5         52.63         42.74         6.61 o
  12  -1   5         12.35         13.59         7.35 o
  13  -1   5        161.24        139.10        30.79 o
  14  -1   5        186.59        187.91        20.79 o
 -16   0   5         38.35         57.08         7.08 o
 -15   0   5         88.77         69.80         7.38 o
 -14   0   5          5.39          1.94        13.19 o
 -13   0   5        231.06        208.40        10.05 o
 -12   0   5          0.58          1.91         3.12 o
 -11   0   5         24.47         40.10         2.29 o
 -10   0   5        439.42        372.31         5.86 o
  -9   0   5          9.03          7.14         2.00 o
  -8   0   5        676.80        703.44         8.65 o
  -7   0   5        497.24        472.41         5.70 o
  -6   0   5          7.32          4.07         1.55 o
  -5   0   5         21.75         25.98         1.88 o
  -4   0   5      10680.12      10753.58       118.52 o
  -3   0   5        468.47        608.30         6.72 o
  -2   0   5         10.69         14.69         1.60 o
  -1   0   5      12062.97      11838.33       104.45 o
   0   0   5       3127.88       3255.95        26.89 o
   1   0   5       1191.17       1369.70        12.14 o
   2   0   5       1183.15       1129.35        10.18 o
   3   0   5       4550.46       4661.26        38.07 o
   4   0   5       5013.73       5074.67        38.22 o
   5   0   5         75.57        106.75         3.16 o
   6   0   5         34.73         45.76         2.18 o
   7   0   5        662.50        596.31         7.41 o
   8   0   5        586.69        644.23        14.15 o
   9   0   5        175.06        217.92         9.84 o
  10   0   5         37.58         27.95         5.84 o
  11   0   5         66.04         81.98         9.61 o
  12   0   5         17.64          6.00         7.35 o
  13   0   5         49.13         52.85         9.88 o
  14   0   5          0.01         -5.60        11.99 o
 -17   1   5         57.74         78.15        13.59 o
 -16   1   5          0.18          0.27         7.60 o
 -15   1   5         74.08         80.66        11.59 o
 -14   1   5        202.59        211.77        10.02 o
 -13   1   5         20.08         13.79         4.29 o
 -12   1   5        859.64        793.81        13.38 o
 -11   1   5        723.49        719.36         8.58 o
 -10   1   5       1273.77       1348.43        13.73 o
  -9   1   5        374.06        378.71         5.74 o
  -8   1   5         36.76         59.12         2.34 o
  -7   1   5          2.47         10.27         3.43 o
  -6   1   5        631.15        751.83        12.15 o
  -5   1   5        597.37        676.57         7.98 o
  -4   1   5          0.31          1.15         1.33 o
  -3   1   5       1558.59       1438.61        15.22 o
  -2   1   5       5534.84       5611.57        94.87 o
  -1   1   5        717.77        826.67        10.73 o
   0   1   5      10794.84      10987.65        86.68 o
   1   1   5       1026.81       1069.47         9.11 o
   2   1   5       3547.92       3513.39        24.58 o
   3   1   5         22.48         29.12         1.46 o
   4   1   5          8.92          3.51         1.25 o
   5   1   5        258.62        265.89         4.18 o
   6   1   5         33.56         39.16         1.81 o
   7   1   5        232.42        205.95         4.38 o
   8   1   5        148.09        144.47         5.86 o
   9   1   5        535.91        505.79         6.85 o
  10   1   5          1.33          5.00         6.74 o
  11   1   5         97.54         96.12        10.74 o
  12   1   5          0.10         -9.20         9.20 o
  13   1   5        130.92        127.99        17.59 o
 -17   2   5          0.88          1.87         5.01 o
 -16   2   5          0.25         -0.48         3.70 o
 -15   2   5          5.91         16.08         3.90 o
 -14   2   5         51.03         42.03         4.57 o
 -13   2   5          0.20          0.37         3.12 o
 -12   2   5        448.77        453.16        12.66 o
 -11   2   5        224.57        168.68         4.30 o
 -10   2   5         13.15         10.75         2.06 o
  -9   2   5          0.84          2.13         1.68 o
  -8   2   5        315.01        326.26         4.77 o
  -7   2   5          4.99          1.56         1.60 o
  -6   2   5          0.23          5.74         1.66 o
  -5   2   5       1462.32       1627.46        15.23 o
  -4   2   5         45.79         72.22         2.56 o
  -3   2   5          0.01          5.75         1.53 o
  -2   2   5          3.66         23.43         1.99 o
  -1   2   5         90.47        138.20         2.76 o
   0   2   5       1272.67       1321.55        12.16 o
   1   2   5         94.80        136.44         3.08 o
   2   2   5         35.26         23.09         1.59 o
   3   2   5        201.47        209.54         2.56 o
   4   2   5         26.51         32.44         1.69 o
   5   2   5        612.78        595.19         6.00 o
   6   2   5       1239.67       1159.68        11.10 o
   7   2   5         81.50         81.05         3.52 o
   8   2   5        474.80        461.78         8.97 o
   9   2   5          0.11          3.43         2.65 o
  10   2   5         66.91         83.51        11.04 o
  11   2   5        333.05        377.87        17.50 o
  12   2   5         18.02         17.75         8.75 o
  13   2   5         57.57         51.60        10.74 o
 -17   3   5         66.90         99.35         6.29 o
 -16   3   5          0.00          2.96         3.90 o
 -15   3   5         86.18         99.05         5.91 o
 -14   3   5          0.34          3.21         4.15 o
 -13   3   5          6.18          2.68         3.37 o
 -12   3   5        649.13        597.73         7.83 o
 -11   3   5         11.31          1.17         1.85 o
 -10   3   5          0.21          3.50         1.85 o
  -9   3   5          8.76          0.95         1.50 o
  -8   3   5        275.46        249.08         4.50 o
  -7   3   5        585.47        483.01         6.36 o
  -6   3   5      12362.20      13056.45       103.49 o
  -5   3   5       5357.72       5654.59        46.27 o
  -4   3   5        418.17        375.91         5.29 o
  -3   3   5       4400.42       4277.93        35.40 o
  -2   3   5       1006.25       1082.86         9.89 o
  -1   3   5       1838.57       2056.44        20.55 o
   0   3   5       8496.84       8956.61        71.23 o
   1   3   5       4813.43       5126.12        42.11 o
   2   3   5        282.05        315.24         5.25 o
   3   3   5       1401.37       1349.93        10.96 o
   4   3   5         57.33         72.77         2.37 o
   5   3   5         68.77         59.50         2.37 o
   6   3   5       1093.15       1100.86        14.79 o
   7   3   5         12.39         15.87         3.04 o
   8   3   5         32.15         46.16         4.00 o
   9   3   5          1.73          0.17         3.92 o
  10   3   5          3.61         -1.53         3.94 o
  11   3   5         12.75         13.33         3.59 o
  12   3   5          2.99         -1.20         7.92 o
 -18   4   5          9.64         12.48         4.83 o
 -17   4   5          2.94         -2.07         3.88 o
 -16   4   5         13.00         17.78         4.34 o
 -15   4   5         39.14         56.58         5.05 o
 -14   4   5        139.60        110.75         5.85 o
 -13   4   5        151.50        133.09        12.36 o
 -12   4   5         26.84         16.86         2.30 o
 -11   4   5        398.56        445.55         6.98 o
 -10   4   5       2686.65       2538.71        23.28 o
  -9   4   5         15.23         15.97         1.81 o
  -8   4   5       1295.81       1239.57        12.58 o
  -7   4   5       2743.66       2920.13        26.85 o
  -6   4   5        262.86        274.18         4.85 o
  -5   4   5         16.92         27.08         3.91 o
  -4   4   5        572.45        480.54         5.82 o
  -3   4   5        970.30       1024.44         9.74 o
  -2   4   5        753.30        729.09         8.28 o
  -1   4   5       2021.77       2363.79        20.95 o
   0   4   5       1059.85       1049.48        10.55 o
   1   4   5        544.05        536.43         5.97 o
   2   4   5        394.12        507.06         6.72 o
   3   4   5       1297.34       1209.64        12.39 o
   4   4   5         82.46         98.65         3.04 o
   5   4   5        107.13        109.11         4.19 o
   6   4   5         15.71         14.53         3.46 o
   7   4   5         26.87         20.02         3.69 o
   8   4   5         85.01         80.63         5.56 o
   9   4   5         51.71         52.43         9.13 o
  10   4   5          7.44         11.09         5.87 o
  11   4   5          1.70         -1.89         4.97 o
  12   4   5          1.25         -3.74        17.99 o
 -18   5   5          9.48          6.39         5.66 o
 -17   5   5         34.91         55.25         5.59 o
 -16   5   5         86.30         89.99         6.26 o
 -15   5   5         75.13         68.42         5.37 o
 -14   5   5        753.55        766.26        14.23 o
 -13   5   5        455.97        423.52         7.69 o
 -12   5   5        524.80        520.12         7.81 o
 -11   5   5        117.87         85.05         3.64 o
 -10   5   5        128.49        112.57         3.52 o
  -9   5   5         13.80         11.59         1.87 o
  -8   5   5         89.88         94.55         3.42 o
  -7   5   5        580.38        556.95         7.43 o
  -6   5   5       1907.29       1947.76        22.70 o
  -5   5   5       1548.43       1756.68        15.34 o
  -4   5   5        150.70        150.65         4.58 o
  -3   5   5       2646.97       2744.23        28.47 o
  -2   5   5        218.36        244.82         4.63 o
  -1   5   5       2053.89       2152.23        19.59 o
   0   5   5       7266.98       7578.82        56.62 o
   1   5   5        377.05        443.30         5.20 o
   2   5   5       1056.10       1150.84        11.05 o
   3   5   5          0.51          1.87         1.70 o
   4   5   5          6.48          6.97         2.54 o
   5   5   5         24.78         16.42         2.85 o
   6   5   5         64.25         69.10         6.68 o
   7   5   5          0.46         -0.57         4.01 o
   8   5   5        131.62        127.25         7.47 o
   9   5   5        149.60        165.57         8.38 o
  10   5   5         81.57         73.12         7.45 o
  11   5   5         68.32         67.84         6.25 o
 -18   6   5          1.46          2.26         4.57 o
 -17   6   5          1.23          5.50         4.09 o
 -16   6   5         48.51         64.36         5.52 o
 -15   6   5          5.86          3.69         3.80 o
 -14   6   5        237.49        219.39         6.87 o
 -13   6   5        107.46        101.50         4.20 o
 -12   6   5        260.31        263.05         6.31 o
 -11   6   5       2411.56       2388.22        22.72 o
 -10   6   5         14.41         11.44         2.08 o
  -9   6   5         85.07         87.69         3.55 o
  -8   6   5         35.49         50.87         2.92 o
  -7   6   5         57.43         49.74         3.74 o
  -6   6   5          0.52          3.15         1.77 o
  -5   6   5        459.06        470.46         6.99 o
  -4   6   5        253.59        198.82         6.13 o
  -3   6   5       1600.04       1731.13        16.86 o
  -2   6   5       1391.96       1372.71        14.00 o
  -1   6   5        752.44        843.83        13.06 o
   0   6   5        362.68        354.41         5.74 o
   1   6   5        129.20        142.95         3.16 o
   2   6   5         70.41         78.42         3.41 o
   3   6   5         55.71         40.00         2.88 o
   4   6   5        250.10        253.40         5.39 o
   5   6   5        150.11        147.78         4.36 o
   6   6   5        140.47        156.71         7.82 o
   7   6   5          0.76          2.53         4.24 o
   8   6   5         57.87         46.90         5.56 o
   9   6   5         55.35         62.97         6.89 o
  10   6   5         15.23         18.50         5.64 o
 -18   7   5         16.45         14.49         6.05 o
 -17   7   5          6.99          7.17         4.67 o
 -16   7   5        147.37        162.86         7.84 o
 -15   7   5         30.27         29.10         4.67 o
 -14   7   5          2.54          4.54         3.92 o
 -13   7   5          5.02          5.34         3.06 o
 -12   7   5         30.78         30.48         3.11 o
 -11   7   5        149.88        146.34         5.36 o
 -10   7   5        144.60        119.37         3.94 o
  -9   7   5         25.82         32.11         2.83 o
  -8   7   5         45.52         41.07         2.99 o
  -7   7   5        429.74        464.12         7.21 o
  -6   7   5       1277.57       1400.86        14.80 o
  -5   7   5        931.31        905.25        10.93 o
  -4   7   5        816.86        834.21        10.14 o
  -3   7   5          2.58          3.75         2.06 o
  -2   7   5        708.26        709.98         9.11 o
  -1   7   5        827.33        806.71         9.83 o
   0   7   5        209.62        226.41         4.15 o
   1   7   5         24.78         28.63         2.86 o
   2   7   5        417.56        396.06         6.72 o
   3   7   5         15.89         14.59         2.74 o
   4   7   5         89.56         73.84         3.53 o
   5   7   5        117.77        108.18         7.97 o
   6   7   5         64.40         49.43         6.51 o
   7   7   5        137.59        122.18         8.72 o
   8   7   5         41.71         58.21         8.00 o
   9   7   5         13.05         15.09         5.64 o
  10   7   5         47.85         50.53         7.51 o
 -18   8   5        319.70        348.38        11.52 o
 -17   8   5          0.49          0.09         4.45 o
 -16   8   5          1.26          3.50         4.10 o
 -15   8   5         12.01         12.56         4.10 o
 -14   8   5          0.15         -1.39         2.99 o
 -13   8   5        582.01        550.66         8.98 o
 -12   8   5         31.50         30.47         3.17 o
 -11   8   5         11.05          9.16         2.70 o
 -10   8   5         50.28         47.84         2.97 o
  -9   8   5        180.27        156.22         5.14 o
  -8   8   5         55.02         66.63         3.30 o
  -7   8   5        927.75        868.66        10.06 o
  -6   8   5       1780.32       1711.47        20.35 o
  -5   8   5       1007.11       1037.32        12.36 o
  -4   8   5        772.41        810.56        15.97 o
  -3   8   5         94.01        119.57         6.67 o
  -2   8   5         13.21         12.79         2.42 o
  -1   8   5        127.15        153.78         4.66 o
   0   8   5         54.86         74.57         2.93 o
   1   8   5         42.18         55.11         3.06 o
   2   8   5        786.67        776.33        12.12 o
   3   8   5        133.21        131.32         5.51 o
   4   8   5          4.70          4.25         2.98 o
   5   8   5         39.32         49.15        15.99 o
   6   8   5        291.18        300.11        13.59 o
   7   8   5         52.00         83.69        11.59 o
   8   8   5         35.17         50.38         7.25 o
   9   8   5        123.51        115.96        15.99 o
 -18   9   5         11.68          7.17         5.37 o
 -17   9   5         15.40         16.20         4.91 o
 -16   9   5         44.15         31.81         5.22 o
 -15   9   5         67.26         77.90         4.78 o
 -14   9   5          2.75          0.18         2.83 o
 -13   9   5        170.60        169.34         7.45 o
 -12   9   5        175.52        161.89        10.52 o
 -11   9   5        215.73        190.79         5.71 o
 -10   9   5        440.61        434.92         7.13 o
  -9   9   5         41.32         34.65         3.57 o
  -8   9   5         90.21         87.48         3.84 o
  -7   9   5         58.69         70.98         3.91 o
  -6   9   5          3.49          8.67         2.63 o
  -5   9   5        754.30        761.01        10.48 o
  -4   9   5       1181.85       1187.52        14.00 o
  -3   9   5        137.63        121.40         5.69 o
  -2   9   5          0.00         -1.86         2.42 o
  -1   9   5         75.10         74.69         3.87 o
   0   9   5        508.83        493.79         9.31 o
   1   9   5         34.22         23.84         3.77 o
   2   9   5        188.44        151.85         6.15 o
   3   9   5        175.97        194.61         6.77 o
   4   9   5        265.15        238.73        11.58 o
   5   9   5          1.79          4.04         5.57 o
   6   9   5          0.49         -2.36         5.92 o
   7   9   5         21.10         12.93         6.51 o
   8   9   5        110.81        115.77         9.76 o
 -18  10   5         83.99        101.95         9.05 o
 -17  10   5        125.38        146.06        11.59 o
 -16  10   5        251.65        255.28        19.59 o
 -15  10   5        239.89        271.43         8.37 o
 -14  10   5        124.81        141.05         5.60 o
 -13  10   5         57.99         61.59         5.12 o
 -12  10   5         49.34         54.96         4.03 o
 -11  10   5        350.49        332.61         7.26 o
 -10  10   5        485.48        451.37         7.51 o
  -9  10   5        220.97        177.36         5.53 o
  -8  10   5        637.59        638.11        10.07 o
  -7  10   5         30.65         45.19         4.20 o
  -6  10   5         47.76         49.11         3.74 o
  -5  10   5          0.36         -1.96         2.83 o
  -4  10   5        156.22        136.98         5.27 o
  -3  10   5        404.78        410.72         7.90 o
  -2  10   5        119.47        103.25         7.05 o
  -1  10   5         35.84         26.62         3.55 o
   0  10   5         86.26         80.20         5.29 o
   1  10   5         50.01         42.51         4.37 o
   2  10   5          0.00         -3.10         3.10 o
   3  10   5        130.43        113.39         5.81 o
   4  10   5          6.86          6.48         4.14 o
   5  10   5        268.12        294.81        14.21 o
   6  10   5          1.65         -0.11        11.59 o
   7  10   5          0.82          7.20         7.09 o
 -17  11   5         12.23         14.79         6.22 o
 -16  11   5         17.62         25.03         4.55 o
 -15  11   5         13.68         16.19         4.67 o
 -14  11   5        187.31        195.46         7.53 o
 -13  11   5         67.12         70.52         5.27 o
 -12  11   5         32.60         37.15         4.37 o
 -11  11   5        215.08        207.96         7.76 o
 -10  11   5         36.58         45.07         3.73 o
  -9  11   5        191.86        196.34         6.01 o
  -8  11   5        543.00        528.51         9.70 o
  -7  11   5         31.45         27.96         3.60 o
  -6  11   5          0.05          0.85         2.96 o
  -5  11   5         45.62         32.06         3.68 o
  -4  11   5        109.99         81.78         4.63 o
  -3  11   5          1.36          2.26         2.94 o
  -2  11   5        183.11        176.20         7.27 o
  -1  11   5        310.74        318.85         9.08 o
   0  11   5         61.09         68.75         6.69 o
   1  11   5         32.85         32.51         4.53 o
   2  11   5         80.74         98.76         6.35 o
   3  11   5        266.99        259.76         9.86 o
   4  11   5        273.01        297.75        10.24 o
   5  11   5         29.32         30.33         7.86 o
   6  11   5          2.46          7.84         7.09 o
 -17  12   5         14.29         17.43         7.05 o
 -16  12   5          0.03          7.76         4.43 o
 -15  12   5          1.04          0.06         3.82 o
 -14  12   5        336.31        338.22         9.56 o
 -13  12   5          7.02          2.84         3.86 o
 -12  12   5        112.02        112.83         6.27 o
 -11  12   5        562.93        547.56        11.57 o
 -10  12   5         73.57         68.88         4.89 o
  -9  12   5         23.65         25.88         6.53 o
  -8  12   5        122.64        133.87         5.96 o
  -7  12   5          0.24          1.07         3.35 o
  -6  12   5        132.44        117.96         7.16 o
  -5  12   5         19.26         21.06         3.68 o
  -4  12   5        466.85        469.97        11.34 o
  -3  12   5        194.01        183.30         6.78 o
  -2  12   5         41.58         38.19         4.99 o
  -1  12   5         52.83         65.70         5.69 o
   0  12   5         89.83         97.67         7.07 o
   1  12   5          7.36          7.06         5.08 o
   2  12   5          5.29          1.34         3.96 o
   3  12   5         31.31         32.72         5.60 o
   4  12   5         93.63        102.51        10.40 o
   5  12   5         23.01         32.63         8.07 o
 -17  13   5         39.60         34.25         9.20 o
 -16  13   5         44.71         49.05         5.99 o
 -15  13   5         12.31         11.38         5.54 o
 -14  13   5         14.05         18.34         4.66 o
 -13  13   5          0.38         -3.86         3.86 o
 -12  13   5        336.36        343.71        10.07 o
 -11  13   5         21.28         15.79         4.40 o
 -10  13   5        226.94        197.61         6.56 o
  -9  13   5         36.48         39.11         5.43 o
  -8  13   5          2.24          0.47         3.53 o
  -7  13   5         13.65         20.21         4.00 o
  -6  13   5        116.77        104.97         5.61 o
  -5  13   5         33.95         34.35         4.26 o
  -4  13   5         26.51         21.15         3.87 o
  -3  13   5         16.90         11.99         5.08 o
  -2  13   5         85.05         98.70         7.85 o
  -1  13   5          4.23          9.39         4.79 o
   0  13   5          0.84         10.15         4.53 o
   1  13   5          7.66          4.96         4.39 o
   2  13   5         56.32         54.94         5.66 o
   3  13   5         12.82         14.60         5.52 o
 -16  14   5         10.10         10.22         5.51 o
 -15  14   5          6.01          6.86         5.31 o
 -14  14   5         86.80         85.19         8.78 o
 -13  14   5         13.70         16.12         4.99 o
 -12  14   5        426.87        435.57        11.76 o
 -11  14   5          1.64          3.33         4.37 o
 -10  14   5        164.68        165.12         7.19 o
  -9  14   5        287.77        320.93         9.04 o
  -8  14   5        112.75        122.79         7.47 o
  -7  14   5        152.61        152.05         6.89 o
  -6  14   5         22.55         22.00         4.11 o
  -5  14   5          0.48         -1.76         3.58 o
  -4  14   5        109.94        136.15         8.24 o
  -3  14   5        240.98        259.49         9.76 o
  -2  14   5         48.92         51.21         5.77 o
  -1  14   5          0.05         -4.37         4.37 o
   0  14   5        150.99        154.53         8.25 o
   1  14   5         13.54         25.42         5.89 o
   2  14   5          0.10          6.60         6.17 o
 -15  15   5          2.76          3.04         4.96 o
 -14  15   5         24.21         30.74         5.64 o
 -13  15   5         21.69         29.86         5.54 o
 -12  15   5        346.97        365.08        11.26 o
 -11  15   5         10.82          7.04         4.77 o
 -10  15   5        166.36        213.37        13.85 o
  -9  15   5          2.26          1.02         3.89 o
  -8  15   5         20.74         19.20         4.46 o
  -7  15   5         29.01         24.05         4.62 o
  -6  15   5        348.67        353.16         9.88 o
  -5  15   5         62.51         77.37         9.00 o
  -4  15   5         17.93         25.96         6.43 o
  -3  15   5        191.82        190.87         9.34 o
  -2  15   5         31.38         27.26         5.67 o
  -1  15   5         34.93         56.43         6.59 o
   0  15   5         43.15         46.66         6.22 o
 -14  16   5          1.10          6.93         5.22 o
 -13  16   5        187.79        176.04         9.09 o
 -12  16   5         47.18         44.36         6.19 o
 -11  16   5        185.41        204.54         9.38 o
 -10  16   5          2.07         -4.67         4.96 o
  -9  16   5         54.38         61.90         5.77 o
  -8  16   5        263.74        304.62         9.88 o
  -7  16   5         17.85         24.06         5.16 o
  -6  16   5          0.02          2.74         5.17 o
  -5  16   5          5.76          0.96         5.80 o
  -4  16   5          2.59          1.53         5.58 o
  -3  16   5        166.02        196.05        16.97 o
  -2  16   5         23.27         28.52         7.96 o
 -12  17   5         35.24         27.92         6.10 o
 -11  17   5        102.02        104.13         7.86 o
 -10  17   5         26.03         22.84         5.75 o
  -9  17   5          1.73          0.96         4.70 o
  -8  17   5          4.29          0.87         5.39 o
  -7  17   5          0.41         -1.84         5.41 o
  -6  17   5        109.09        129.05        10.14 o
  -5  17   5          2.66         -5.47         5.47 o
   3 -18   6         47.63         44.25         8.54 o
   4 -18   6          0.04         -1.96         4.63 o
   5 -18   6        201.73        189.86        15.47 o
   6 -18   6         34.22         41.86         6.47 o
   7 -18   6         33.40         47.34         6.43 o
   8 -18   6         34.33         37.60         7.36 o
   9 -18   6         70.27         75.15         8.28 o
   0 -17   6         27.83         19.99         6.92 o
   1 -17   6          0.42          2.13         6.14 o
   2 -17   6          8.73         15.92         5.39 o
   3 -17   6          0.32          5.44         4.29 o
   4 -17   6        309.72        343.15        10.28 o
   5 -17   6         66.39         65.62         6.89 o
   6 -17   6          6.49          2.52         6.25 o
   7 -17   6        139.77        129.72        13.15 o
   8 -17   6        210.06        232.58        16.56 o
   9 -17   6        132.24        126.42        12.04 o
  10 -17   6        449.96        488.71        17.01 o
  11 -17   6         59.72         65.45         7.41 o
  -2 -16   6         25.94         36.88         7.52 o
  -1 -16   6          1.33          0.08         5.68 o
   0 -16   6         21.08         17.71         6.30 o
   1 -16   6        121.32        151.89         8.38 o
   2 -16   6         41.52         46.81         7.15 o
   3 -16   6          0.37          7.36         4.99 o
   4 -16   6         31.71         34.15         5.58 o
   5 -16   6         24.91         31.15         5.49 o
   6 -16   6         75.87         87.73         8.15 o
   7 -16   6        112.02        122.58         9.37 o
   8 -16   6          9.57         12.53         5.54 o
   9 -16   6        140.71        124.56         8.56 o
  10 -16   6         96.11         81.63         7.50 o
  11 -16   6         44.73         44.87         6.35 o
  12 -16   6         95.18         80.80         8.42 o
  -4 -15   6        288.63        309.33        13.04 o
  -3 -15   6         23.10         14.83         6.49 o
  -2 -15   6        233.92        271.38        12.27 o
  -1 -15   6         27.61         33.35         6.61 o
   0 -15   6          0.35         -1.26         5.04 o
   1 -15   6         54.85         59.51         5.89 o
   2 -15   6         10.39         12.89         4.88 o
   3 -15   6          0.24          1.99         4.29 o
   4 -15   6        284.95        269.29         9.69 o
   5 -15   6          9.58         12.46         5.31 o
   6 -15   6          3.83          5.78         5.04 o
   7 -15   6         34.24         23.37         5.70 o
   8 -15   6          0.34          6.91         5.21 o
   9 -15   6         22.87         13.23         5.22 o
  10 -15   6         31.56         38.90         5.97 o
  11 -15   6         27.47         31.16         5.64 o
  12 -15   6          6.94          8.00         5.76 o
  13 -15   6          0.14         -8.80         8.80 o
  -6 -14   6         63.98         64.33         7.63 o
  -5 -14   6        141.37        182.09        10.07 o
  -4 -14   6          4.91         11.85         5.68 o
  -3 -14   6         68.26         73.52         7.55 o
  -2 -14   6         82.87         84.58         7.68 o
  -1 -14   6          2.03         -4.82         4.82 o
   0 -14   6         14.32         11.34         4.69 o
   1 -14   6         19.41         18.84         4.69 o
   2 -14   6         43.00         34.23         5.07 o
   3 -14   6        309.07        336.29        10.00 o
   4 -14   6         89.91         78.12         6.00 o
   5 -14   6         13.48         15.26         4.37 o
   6 -14   6          9.24          5.42         4.76 o
   7 -14   6        189.10        199.76        16.74 o
   8 -14   6          0.96         -3.64         4.29 o
   9 -14   6         55.18         46.00         5.84 o
  10 -14   6          5.05          7.57         4.24 o
  11 -14   6         40.67         41.56         5.29 o
  12 -14   6        233.41        258.33        13.59 o
  13 -14   6          6.36          4.80         8.80 o
  14 -14   6          0.25         -2.40         8.80 o
  -7 -13   6         37.10         37.46         6.43 o
  -6 -13   6         64.15         68.98         6.12 o
  -5 -13   6        288.89        327.07        10.17 o
  -4 -13   6          0.83         -3.89         3.89 o
  -3 -13   6          6.71          5.18         4.91 o
  -2 -13   6         22.05         11.74         4.91 o
  -1 -13   6          2.71          3.35         3.97 o
   0 -13   6          8.18          6.94         4.26 o
   1 -13   6       1036.39       1041.26        16.69 o
   2 -13   6         28.12         22.93         4.37 o
   3 -13   6        353.73        337.05         9.38 o
   4 -13   6          0.41         -1.87         3.45 o
   5 -13   6        172.71        158.89         8.37 o
   6 -13   6         70.01         66.09         4.53 o
   7 -13   6          4.88          3.73         3.65 o
   8 -13   6        195.58        187.83         7.48 o
   9 -13   6         29.93         28.28         5.54 o
  10 -13   6         48.78         41.28         5.14 o
  11 -13   6        163.05        156.44        12.39 o
  12 -13   6         81.63         76.20        11.99 o
  13 -13   6        324.36        363.03        19.99 o
  14 -13   6        164.06        183.91        15.19 o
  -8 -12   6         53.87         55.72         6.58 o
  -7 -12   6        114.92        104.24         6.65 o
  -6 -12   6          0.71          1.49         4.09 o
  -5 -12   6         60.45         49.40         5.27 o
  -4 -12   6         16.16         14.64         4.18 o
  -3 -12   6          0.41          3.90         3.74 o
  -2 -12   6         14.81         12.93         3.32 o
  -1 -12   6        648.82        612.64        10.28 o
   0 -12   6        499.55        491.43        12.66 o
   1 -12   6         63.08         97.69         6.09 o
   2 -12   6         33.16         34.49         4.49 o
   3 -12   6        476.34        400.62         8.04 o
   4 -12   6        168.10        150.21         5.49 o
   5 -12   6        141.53        134.33         8.64 o
   6 -12   6         19.22         18.67         3.32 o
   7 -12   6        449.79        413.82         9.58 o
   8 -12   6          0.95         -1.26         3.16 o
   9 -12   6          0.44          0.88         4.73 o
  10 -12   6          7.09         13.73         3.63 o
  11 -12   6        122.95        115.44         6.72 o
  12 -12   6         31.11         27.99         8.80 o
  13 -12   6          2.47         -1.60         7.20 o
  14 -12   6        150.80        176.72        14.39 o
  15 -12   6         54.31         74.37        11.19 o
  -9 -11   6          1.21         -3.33         6.71 o
  -8 -11   6          0.51         -4.43         4.43 o
  -7 -11   6          0.09          1.11         3.97 o
  -6 -11   6         87.82         72.45         5.58 o
  -5 -11   6          8.70          8.89         3.86 o
  -4 -11   6          1.33         -1.10         3.56 o
  -3 -11   6          0.10         -2.89         2.89 o
  -2 -11   6         14.61          1.93         2.40 o
  -1 -11   6        212.88        214.37         5.55 o
   0 -11   6        113.73        137.66         4.31 o
   1 -11   6        196.34        147.48         3.72 o
   2 -11   6        401.60        390.22         7.56 o
   3 -11   6        270.53        269.47         9.04 o
   4 -11   6          7.78          7.99         2.74 o
   5 -11   6        149.66        174.10         5.83 o
   6 -11   6        477.27        431.51         8.21 o
   7 -11   6         99.36         97.31         5.09 o
   8 -11   6          4.50          5.69         3.24 o
   9 -11   6         44.15         41.64         4.75 o
  10 -11   6         52.38         54.42         4.47 o
  11 -11   6          0.10          1.29         3.16 o
  12 -11   6         94.80         95.45         8.58 o
  13 -11   6        295.62        320.65        16.79 o
  14 -11   6          0.18          3.20         6.40 o
  15 -11   6         21.89         11.19         7.20 o
 -10 -10   6          0.07         -6.34         6.34 o
  -9 -10   6         68.27         69.09         6.29 o
  -8 -10   6         18.09         14.90         4.29 o
  -7 -10   6         76.15         81.20         5.60 o
  -6 -10   6         73.60         79.31         4.89 o
  -5 -10   6        303.43        276.50         6.96 o
  -4 -10   6         21.70         24.98         3.24 o
  -3 -10   6         58.31         59.55         3.47 o
  -2 -10   6        511.63        501.03         7.48 o
  -1 -10   6         48.80         57.55         2.57 o
   0 -10   6         40.28         34.47         2.14 o
   1 -10   6        126.73        119.15         3.65 o
   2 -10   6         17.36         18.69         1.78 o
   3 -10   6        279.57        271.46         6.27 o
   4 -10   6         14.73         30.57         3.14 o
   5 -10   6         81.72         69.17         3.85 o
   6 -10   6        323.62        348.92         6.98 o
   7 -10   6         29.64         30.29         3.63 o
   8 -10   6        346.20        325.16         9.55 o
   9 -10   6         24.02         27.39         3.51 o
  10 -10   6        366.57        373.35         9.21 o
  11 -10   6        748.77        763.15        19.01 o
  12 -10   6         51.25         59.95         7.60 o
  13 -10   6         38.07         35.18         8.00 o
  14 -10   6        170.41        168.72        12.79 o
  15 -10   6          6.56         10.40         6.40 o
 -11  -9   6         92.89        100.63        10.18 o
 -10  -9   6         13.25          9.93         6.71 o
  -9  -9   6         25.17         25.69         5.42 o
  -8  -9   6          1.51          4.50         3.97 o
  -7  -9   6         21.68         36.09         3.77 o
  -6  -9   6         12.21         13.34         3.32 o
  -5  -9   6          4.14          0.53         3.33 o
  -4  -9   6        203.32        204.42         5.28 o
  -3  -9   6       1773.75       1763.65        16.71 o
  -2  -9   6        398.11        393.34         6.96 o
  -1  -9   6          7.65         14.13         1.98 o
   0  -9   6         47.73         36.68         2.98 o
   1  -9   6       3058.66       3133.14        25.77 o
   2  -9   6        828.83        797.63         8.85 o
   3  -9   6        131.13        153.59         4.48 o
   4  -9   6          4.22          3.22         2.20 o
   5  -9   6        481.12        462.02         8.15 o
   6  -9   6         30.86         31.37         2.79 o
   7  -9   6        201.57        189.38         5.98 o
   8  -9   6       1554.25       1546.56        20.08 o
   9  -9   6          6.89          2.52         2.65 o
  10  -9   6        421.37        437.87         9.00 o
  11  -9   6         67.04         67.31         6.78 o
  12  -9   6         54.06         45.27        10.40 o
  13  -9   6          3.06          5.60         5.60 o
  14  -9   6        266.69        263.88        13.59 o
  15  -9   6          1.52         -4.80         4.80 o
 -12  -8   6          0.42         -6.86        13.59 o
 -11  -8   6         49.41         52.84        12.39 o
 -10  -8   6          0.79         -2.18         6.80 o
  -9  -8   6          6.94         11.45         3.72 o
  -8  -8   6         77.89         82.60         4.66 o
  -7  -8   6          0.21         -2.17         2.68 o
  -6  -8   6        119.81        117.05         5.47 o
  -5  -8   6        152.77        140.31         4.53 o
  -4  -8   6        325.32        301.49         6.14 o
  -3  -8   6        269.58        280.19         5.54 o
  -2  -8   6        510.26        548.22         7.90 o
  -1  -8   6       1638.75       1654.47        14.95 o
   0  -8   6        229.40        208.86         3.92 o
   1  -8   6        462.15        539.53         6.88 o
   2  -8   6         96.93         87.91         6.95 o
   3  -8   6         14.88         31.39         2.70 o
   4  -8   6          4.35          7.84         2.15 o
   5  -8   6          4.38          6.93         2.11 o
   6  -8   6         23.03         25.00         2.43 o
   7  -8   6          6.39         11.42         2.52 o
   8  -8   6        855.11        859.14        11.70 o
   9  -8   6       2718.88       2625.00        27.24 o
  10  -8   6          1.24         -1.27         8.40 o
  11  -8   6         69.54         78.35         6.89 o
  12  -8   6         46.57         31.14         5.55 o
  13  -8   6         30.69         31.18         5.13 o
  14  -8   6         27.65         27.99         5.60 o
  15  -8   6         17.63         11.19         4.80 o
 -13  -7   6          0.05          3.17        13.99 o
 -12  -7   6        113.89        121.30        17.59 o
 -11  -7   6        265.39        300.72        14.39 o
 -10  -7   6         94.98         89.06         5.93 o
  -9  -7   6        279.89        302.00         8.58 o
  -8  -7   6        144.84        130.82         5.20 o
  -7  -7   6         43.28         35.67         3.41 o
  -6  -7   6         22.02         13.50         2.73 o
  -5  -7   6        425.48        450.20         6.79 o
  -4  -7   6         38.40         33.91         2.46 o
  -3  -7   6        321.81        374.31         5.64 o
  -2  -7   6          9.69          8.38         1.62 o
  -1  -7   6        865.37        830.47         8.53 o
   0  -7   6        302.40        273.01         6.34 o
   1  -7   6        886.87        786.74        12.35 o
   2  -7   6        333.87        343.23         6.00 o
   3  -7   6       5775.69       5900.56        49.28 o
   4  -7   6         43.82         29.97         2.42 o
   5  -7   6       2487.09       2486.82        22.85 o
   6  -7   6        130.01        129.76         3.92 o
   7  -7   6        233.59        226.39         5.25 o
   8  -7   6         14.14         23.64         2.54 o
   9  -7   6         49.50         44.81         5.45 o
  10  -7   6          0.12         -3.50         6.80 o
  11  -7   6          1.90          8.00         4.29 o
  12  -7   6         37.47         46.87         5.72 o
  13  -7   6         49.11         64.89        10.40 o
  14  -7   6          0.06         -3.20         3.20 o
 -13  -6   6         33.62         31.21        11.99 o
 -12  -6   6          3.75          4.55         6.05 o
 -11  -6   6          4.37          4.91         5.92 o
 -10  -6   6        221.02        225.65         7.77 o
  -9  -6   6          0.17          2.21         2.94 o
  -8  -6   6         30.16         16.44         2.88 o
  -7  -6   6        111.00        112.12         4.41 o
  -6  -6   6          0.28          0.89         1.97 o
  -5  -6   6        106.08        130.75         3.96 o
  -4  -6   6          0.82         -1.22         1.73 o
  -3  -6   6         17.68          7.31         1.60 o
  -2  -6   6        312.35        275.95         4.29 o
  -1  -6   6       2545.41       2595.70        26.49 o
   0  -6   6        478.19        532.92         8.19 o
   1  -6   6         58.17         53.16         3.81 o
   2  -6   6        125.35        138.27         5.12 o
   3  -6   6       1651.09       1562.75        15.36 o
   4  -6   6        189.33        186.96         4.24 o
   5  -6   6       2735.64       2737.25        24.40 o
   6  -6   6        548.53        552.48         8.18 o
   7  -6   6       1640.24       1598.92        17.27 o
   8  -6   6          5.23          8.48         2.67 o
   9  -6   6        313.80        302.12        10.17 o
  10  -6   6          5.55          1.87         4.40 o
  11  -6   6         50.15         54.88         5.60 o
  12  -6   6         18.20         11.31         3.73 o
  13  -6   6         62.77         68.94        10.40 o
 -14  -5   6        121.76        151.33        11.09 o
 -13  -5   6          0.81          9.70        10.79 o
 -12  -5   6         28.62         33.98         9.60 o
 -11  -5   6        377.43        390.92        14.19 o
 -10  -5   6         75.50         57.25         5.73 o
  -9  -5   6        120.02        113.75         9.52 o
  -8  -5   6         79.71         78.78         4.33 o
  -7  -5   6        227.87        206.44         5.94 o
  -6  -5   6        436.18        469.52         6.53 o
  -5  -5   6       1001.61       1072.95        10.79 o
  -4  -5   6        429.67        448.98         5.96 o
  -3  -5   6        244.98        185.60         4.47 o
  -2  -5   6          1.62         -2.00         2.00 o
  -1  -5   6        202.83        241.07         8.20 o
   0  -5   6       3212.16       3440.88        33.18 o
   1  -5   6        608.26        742.84         9.60 o
   2  -5   6         69.94         79.24         4.96 o
   3  -5   6       2104.70       2157.02        20.06 o
   4  -5   6        249.84        254.18         4.40 o
   5  -5   6        255.73        257.48         5.66 o
   6  -5   6        127.46        116.54         3.72 o
   7  -5   6        120.33        138.34         6.00 o
   8  -5   6        299.50        285.52         6.54 o
   9  -5   6        234.14        248.74         7.42 o
  10  -5   6         12.74         13.17         4.43 o
  11  -5   6        119.42        135.87        11.14 o
  12  -5   6         71.18         76.74         4.76 o
  13  -5   6        105.31         97.55        14.39 o
 -15  -4   6          0.95         -6.05         6.05 o
 -14  -4   6         27.15         19.10        13.19 o
 -13  -4   6          0.10          6.88         6.05 o
 -12  -4   6         99.56        121.45         9.17 o
 -11  -4   6         83.91         72.26         7.49 o
 -10  -4   6       1650.49       1618.41        19.24 o
  -9  -4   6       1230.22       1175.00        19.61 o
  -8  -4   6         53.01         64.79         3.77 o
  -7  -4   6        223.06        192.37         4.80 o
  -6  -4   6       3312.04       3563.87        31.38 o
  -5  -4   6       1451.66       1265.29        21.78 o
  -4  -4   6         38.61         29.97         4.19 o
  -3  -4   6        993.99        960.76        11.69 o
  -2  -4   6       6209.48       6961.52        63.57 o
  -1  -4   6       9242.63       9527.54        85.56 o
   0  -4   6       1476.17       1494.02        16.48 o
   1  -4   6         51.81         97.99         3.60 o
   2  -4   6       2331.48       2365.43        20.59 o
   3  -4   6        279.29        405.78         4.93 o
   4  -4   6       2919.22       3067.30        32.22 o
   5  -4   6         76.08        103.31         2.32 o
   6  -4   6        529.63        588.06        10.04 o
   7  -4   6        608.23        551.99         6.89 o
   8  -4   6         46.49         59.44         3.73 o
   9  -4   6          0.54          2.18         2.42 o
  10  -4   6        164.32        131.47         7.09 o
  11  -4   6        576.64        555.76        18.79 o
  12  -4   6         31.06         22.29         7.05 o
  13  -4   6        240.24        249.48        21.59 o
  14  -4   6         68.94         79.16        15.19 o
 -15  -3   6         15.98         -1.15         7.60 o
 -14  -3   6         42.10         43.14         7.25 o
 -13  -3   6          4.88         11.41         5.55 o
 -12  -3   6        159.28        166.97        13.59 o
 -11  -3   6         11.72         15.74         5.17 o
 -10  -3   6          0.01          2.30         2.57 o
  -9  -3   6        558.74        481.18         8.53 o
  -8  -3   6       1653.40       1687.95        19.09 o
  -7  -3   6       2872.56       2899.07        26.07 o
  -6  -3   6        185.20        249.72         4.96 o
  -5  -3   6          3.09          3.45         1.85 o
  -4  -3   6        702.94        734.40        13.85 o
  -3  -3   6        928.83        954.34        13.14 o
  -2  -3   6       1306.09       1263.59        13.99 o
  -1  -3   6        271.66        257.07         3.72 o
   0  -3   6        278.96        285.21         4.21 o
   1  -3   6       1043.67       1060.26        10.21 o
   2  -3   6         14.76         17.74         1.70 o
   3  -3   6        272.44        298.28         4.56 o
   4  -3   6       1186.47       1337.97        11.50 o
   5  -3   6        151.79        152.79         4.80 o
   6  -3   6       1852.59       1886.87        17.26 o
   7  -3   6          0.41          3.23         1.37 o
   8  -3   6         44.49         50.90         2.49 o
   9  -3   6         85.64         95.07         3.04 o
  10  -3   6        133.00        152.14        15.78 o
  11  -3   6         95.78         99.42         7.85 o
  12  -3   6         13.68         21.59         7.35 o
  13  -3   6          0.20          9.60        11.19 o
  14  -3   6        184.28        183.91        19.99 o
 -16  -2   6          1.05          1.01        11.99 o
 -15  -2   6         22.39         29.18         6.78 o
 -14  -2   6          0.00          3.16         5.45 o
 -13  -2   6         51.32         66.48         9.20 o
 -12  -2   6        156.98        145.98         9.01 o
 -11  -2   6         34.29         23.13         3.16 o
 -10  -2   6       1077.29       1120.08        14.20 o
  -9  -2   6         51.33         70.01         3.82 o
  -8  -2   6         11.38         22.93         2.20 o
  -7  -2   6        310.52        371.06         6.64 o
  -6  -2   6        559.12        578.10         7.48 o
  -5  -2   6       1553.89       1427.46        15.39 o
  -4  -2   6       1222.13       1278.95        13.99 o
  -3  -2   6       4468.02       4844.62        49.17 o
  -2  -2   6       2828.59       2945.42        28.09 o
  -1  -2   6       9274.72       9856.42        92.56 o
   0  -2   6       6796.19       7031.40        56.21 o
   1  -2   6         22.02         23.16         1.52 o
   2  -2   6       1351.90       1289.52        11.72 o
   3  -2   6       2497.88       2428.37        19.09 o
   4  -2   6       6776.44       7473.05        60.32 o
   5  -2   6        544.04        576.98         6.68 o
   6  -2   6          9.56         15.71         1.39 o
   7  -2   6        141.62        126.19         6.65 o
   8  -2   6        395.09        336.49         4.97 o
   9  -2   6       3029.31       3135.97        40.61 o
  10  -2   6        109.00         91.98         8.30 o
  11  -2   6        124.89        137.61         9.07 o
  12  -2   6        418.23        395.95        14.30 o
  13  -2   6        126.86        144.73        18.39 o
  14  -2   6          5.61          1.60        11.19 o
 -16  -1   6        424.83        452.94        16.10 o
 -15  -1   6         16.27         12.39         6.17 o
 -14  -1   6          0.10          0.04         4.93 o
 -13  -1   6        149.55        138.77         9.41 o
 -12  -1   6        103.35         93.57        16.79 o
 -11  -1   6        815.25        752.00        10.71 o
 -10  -1   6        294.84        266.09         8.19 o
  -9  -1   6         42.37         33.30         3.38 o
  -8  -1   6       1535.56       1491.58        15.01 o
  -7  -1   6        191.12        257.29         4.80 o
  -6  -1   6         14.84          4.40         1.77 o
  -5  -1   6        572.75        621.95         8.40 o
  -4  -1   6        328.96        426.30         6.40 o
  -3  -1   6          3.05          0.08         1.68 o
  -2  -1   6        122.14         49.65         3.81 o
  -1  -1   6       3314.74       3365.12        31.59 o
   0  -1   6       2478.22       2812.87        23.60 o
   1  -1   6        341.84        320.21         4.36 o
   2  -1   6       1583.40       1702.61        21.81 o
   3  -1   6        932.99        949.03         7.69 o
   4  -1   6         21.50         14.72         1.65 o
   5  -1   6        334.84        369.10         4.95 o
   6  -1   6          0.73          3.58         1.51 o
   7  -1   6        186.31        189.82         3.77 o
   8  -1   6         37.11         29.18         5.22 o
   9  -1   6        614.77        652.33        15.22 o
  10  -1   6        451.99        425.59        13.08 o
  11  -1   6         27.85         22.39         6.00 o
  12  -1   6          2.89         -6.79         6.79 o
  13  -1   6         16.84         36.32         9.32 o
  14  -1   6          2.43         17.59        12.79 o
 -17   0   6          1.59          4.31         5.64 o
 -16   0   6        126.01        135.97         9.44 o
 -15   0   6          4.31          0.12         4.93 o
 -14   0   6         49.21         56.26         7.25 o
 -13   0   6        194.57        192.65         9.91 o
 -12   0   6        158.12        170.34        11.19 o
 -11   0   6        141.82        140.13         4.27 o
 -10   0   6         82.51         63.31         3.10 o
  -9   0   6        191.81        163.29         4.32 o
  -8   0   6       1501.00       1640.06        14.48 o
  -7   0   6        392.81        378.57         5.50 o
  -6   0   6        563.79        628.59         7.43 o
  -5   0   6        126.70        117.59         3.42 o
  -4   0   6         11.08          6.40         1.79 o
  -3   0   6       6600.50       6593.03        59.57 o
  -2   0   6         46.95         24.53         2.00 o
  -1   0   6      16151.50      16859.09       150.39 o
   0   0   6        180.85        236.18         3.69 o
   1   0   6       1139.80       1280.91        11.78 o
   2   0   6        459.26        462.25         5.45 o
   3   0   6        943.83       1074.99         8.52 o
   4   0   6        383.69        444.27         5.64 o
   5   0   6        424.95        474.61         5.86 o
   6   0   6        747.58        722.08         8.58 o
   7   0   6        227.63        255.01         4.47 o
   8   0   6          0.03         -0.07         1.58 o
   9   0   6        329.25        313.81        11.36 o
  10   0   6         64.39         58.06         6.76 o
  11   0   6          8.33         16.73         5.86 o
  12   0   6        353.81        379.73        17.80 o
  13   0   6        168.34        198.11        20.79 o
 -17   1   6         12.72          8.26         6.40 o
 -16   1   6          0.02          0.72         5.45 o
 -15   1   6          1.05          3.36         5.32 o
 -14   1   6        121.90        126.90         6.84 o
 -13   1   6          1.37         -0.25         3.31 o
 -12   1   6        784.78        711.50        12.23 o
 -11   1   6        243.93        222.39         5.02 o
 -10   1   6       1192.61       1180.01        12.77 o
  -9   1   6        189.65        191.93         3.99 o
  -8   1   6       1462.74       1398.34        12.80 o
  -7   1   6       2506.79       2376.03        23.81 o
  -6   1   6       1384.34       1383.69        13.37 o
  -5   1   6          7.85          1.93         1.62 o
  -4   1   6       6817.81       6948.91        56.07 o
  -3   1   6       1307.78       1307.03        13.89 o
  -2   1   6        570.67        525.77         6.29 o
  -1   1   6        166.43        197.64         9.46 o
   0   1   6          2.22         24.32         2.59 o
   1   1   6       3126.16       3184.52        26.73 o
   2   1   6       1376.41       1309.70        12.02 o
   3   1   6        897.90        807.64         6.91 o
   4   1   6       4926.82       5178.40        38.96 o
   5   1   6         49.27         56.00         2.34 o
   6   1   6         77.32         85.05         3.28 o
   7   1   6        270.98        281.01         4.26 o
   8   1   6         90.34         95.72         3.47 o
   9   1   6        233.49        248.72        11.78 o
  10   1   6        176.92        187.66        10.00 o
  11   1   6         12.09         10.31         7.62 o
  12   1   6        332.50        360.59        20.39 o
  13   1   6          5.85          8.59         8.75 o
 -17   2   6          0.05          3.66         5.45 o
 -16   2   6         21.98         23.37         8.33 o
 -15   2   6        171.41        158.74         7.57 o
 -14   2   6         83.35         87.39         5.54 o
 -13   2   6        463.73        438.42        10.29 o
 -12   2   6          7.94          4.61         2.13 o
 -11   2   6          8.66          3.91         2.20 o
 -10   2   6        671.87        706.90         8.93 o
  -9   2   6        482.41        507.92         7.33 o
  -8   2   6         53.96         82.84         2.99 o
  -7   2   6        150.95        181.60         4.07 o
  -6   2   6        488.34        614.66         7.57 o
  -5   2   6        261.08        262.11         4.63 o
  -4   2   6      10520.27      10841.42        86.25 o
  -3   2   6       3306.55       3209.90        38.35 o
  -2   2   6        104.31         91.80         2.89 o
  -1   2   6       2135.89       2097.86        18.45 o
   0   2   6        347.04        281.58         4.09 o
   1   2   6       3166.54       3279.64        25.28 o
   2   2   6         16.83         12.92         1.52 o
   3   2   6         37.97         50.64         1.59 o
   4   2   6       1605.37       1604.88        17.16 o
   5   2   6       1419.99       1421.79        12.55 o
   6   2   6       2728.91       2850.72        25.02 o
   7   2   6        321.15        329.21         7.47 o
   8   2   6        107.74         85.06         3.83 o
   9   2   6        149.78        147.34         5.56 o
  10   2   6         16.80         12.85         3.76 o
  11   2   6        147.09        159.83        28.39 o
  12   2   6          4.43          5.55         8.75 o
 -18   3   6        359.86        405.33        18.39 o
 -17   3   6         39.40         57.02         5.71 o
 -16   3   6         27.40         38.36         4.94 o
 -15   3   6          8.30         24.32         5.17 o
 -14   3   6         87.79         84.13         5.54 o
 -13   3   6         51.39         71.54         4.50 o
 -12   3   6        250.73        167.28         4.81 o
 -11   3   6        499.07        445.46         7.02 o
 -10   3   6        597.61        564.61         8.58 o
  -9   3   6          2.59          0.11         1.68 o
  -8   3   6       1534.24       1627.20        24.48 o
  -7   3   6        339.48        301.34         5.69 o
  -6   3   6       2194.84       2285.14        33.34 o
  -5   3   6        773.02        794.41         9.56 o
  -4   3   6          4.91          1.38         1.58 o
  -3   3   6         49.36         25.86         2.02 o
  -2   3   6        561.65        588.96         8.98 o
  -1   3   6        208.80        211.13         3.67 o
   0   3   6        346.60        343.55         4.60 o
   1   3   6       2056.36       2207.56        19.78 o
   2   3   6       2540.52       2776.79        24.47 o
   3   3   6        483.82        510.58         5.88 o
   4   3   6         76.45        109.60         3.94 o
   5   3   6        232.18        247.56         5.83 o
   6   3   6        475.33        529.73         9.61 o
   7   3   6        157.69        154.53         6.03 o
   8   3   6        572.99        636.99        11.33 o
   9   3   6         14.45         10.46         3.21 o
  10   3   6         49.31         50.38         4.80 o
  11   3   6          3.14          6.60         3.79 o
  12   3   6          1.27         -7.20        11.19 o
 -18   4   6          3.87          3.86         5.69 o
 -17   4   6         24.87         24.28         4.89 o
 -16   4   6          0.81          3.20         4.28 o
 -15   4   6        376.23        362.75        14.62 o
 -14   4   6          9.11         11.28         3.73 o
 -13   4   6         94.26        105.66         4.43 o
 -12   4   6        537.21        484.92         7.67 o
 -11   4   6       1053.18       1079.86        12.36 o
 -10   4   6         13.29         14.96         2.14 o
  -9   4   6        902.56        982.99        10.87 o
  -8   4   6       2129.99       2119.21        43.13 o
  -7   4   6        361.52        370.49         5.93 o
  -6   4   6         29.80         36.02         2.39 o
  -5   4   6        441.94        568.72         7.43 o
  -4   4   6        697.56        834.94         9.43 o
  -3   4   6         85.50         74.76         2.74 o
  -2   4   6       2047.68       1975.83        19.22 o
  -1   4   6       4071.57       3999.47        41.09 o
   0   4   6        133.60        126.47         3.14 o
   1   4   6       1022.96        964.00        12.10 o
   2   4   6        173.13        177.38         4.46 o
   3   4   6         14.68          8.22         1.94 o
   4   4   6        614.94        531.69         7.06 o
   5   4   6        487.58        429.06         9.73 o
   6   4   6        184.00        198.58         9.11 o
   7   4   6         10.09         10.04         4.05 o
   8   4   6         89.41         80.87         5.66 o
   9   4   6         53.80         48.69        10.00 o
  10   4   6         75.99         96.48         4.85 o
  11   4   6         32.86         35.03         5.13 o
 -18   5   6        428.56        374.54        12.89 o
 -17   5   6         22.29         18.96         4.83 o
 -16   5   6        287.82        283.57         9.81 o
 -15   5   6        182.54        195.51        11.40 o
 -14   5   6        351.84        346.29         7.31 o
 -13   5   6         93.63         90.47         4.02 o
 -12   5   6        138.86        151.76         5.05 o
 -11   5   6         27.99         16.41         2.53 o
 -10   5   6         84.64         75.67         3.17 o
  -9   5   6       1288.92       1274.94        22.95 o
  -8   5   6        291.38        283.64         5.50 o
  -7   5   6        372.76        356.43         7.42 o
  -6   5   6          0.11         -0.96         2.02 o
  -5   5   6       2052.56       2080.35        23.59 o
  -4   5   6       2409.14       2590.06        21.43 o
  -3   5   6       1201.32       1101.80        11.73 o
  -2   5   6          2.28          2.68         1.80 o
  -1   5   6       1160.28       1067.02        11.36 o
   0   5   6        506.58        533.08         6.45 o
   1   5   6        838.74        860.84         9.03 o
   2   5   6        117.63        113.52         3.52 o
   3   5   6         81.25         78.18         3.44 o
   4   5   6         12.70         12.45         2.13 o
   5   5   6        189.54        211.99         7.89 o
   6   5   6         68.88         68.33         5.39 o
   7   5   6        211.52        190.38         9.03 o
   8   5   6         69.95         51.38         6.27 o
   9   5   6         47.52         47.96         6.80 o
  10   5   6          8.83          6.93         8.80 o
  11   5   6         92.22         99.18         7.28 o
 -18   6   6         85.86         64.71         6.33 o
 -17   6   6        278.73        319.00        18.46 o
 -16   6   6        105.05         86.16         6.26 o
 -15   6   6        112.81         85.93         9.32 o
 -14   6   6         70.48         71.05         5.42 o
 -13   6   6        115.83        123.54         4.80 o
 -12   6   6          1.25         -2.37         2.44 o
 -11   6   6         58.55         56.97         4.94 o
 -10   6   6          3.02         -2.02         2.02 o
  -9   6   6        982.52       1010.70        11.86 o
  -8   6   6          2.11          1.28         2.15 o
  -7   6   6        318.67        295.72         5.71 o
  -6   6   6         98.88        117.30         3.74 o
  -5   6   6       1134.54       1139.78        11.46 o
  -4   6   6        174.76        193.75         6.61 o
  -3   6   6        864.98        868.06        10.28 o
  -2   6   6       3336.29       3243.90        28.74 o
  -1   6   6        100.35        125.87         3.87 o
   0   6   6         30.09         20.54         2.13 o
   1   6   6        492.82        506.33         6.72 o
   2   6   6        196.25        216.21         5.11 o
   3   6   6         37.21         24.66         2.70 o
   4   6   6        183.09        183.88         4.89 o
   5   6   6         49.22         32.57         4.34 o
   6   6   6          4.10          5.24         5.55 o
   7   6   6          0.76         -2.30         9.20 o
   8   6   6        137.33        142.35         9.76 o
   9   6   6         29.89         46.98         8.80 o
  10   6   6          0.10         10.13         5.72 o
 -18   7   6         73.71         58.50         6.26 o
 -17   7   6         36.37         45.80         5.61 o
 -16   7   6          1.86          0.07         4.10 o
 -15   7   6        163.32        156.14         6.55 o
 -14   7   6         58.83         65.67         4.12 o
 -13   7   6        101.14         73.33         4.10 o
 -12   7   6        133.82        132.82         5.37 o
 -11   7   6         14.28         13.04         2.75 o
 -10   7   6          3.68          6.99         2.63 o
  -9   7   6        822.31        863.47        10.93 o
  -8   7   6        827.49        827.03        10.57 o
  -7   7   6       1220.93       1222.63        13.72 o
  -6   7   6        163.11        171.58         4.51 o
  -5   7   6        466.28        400.41         6.92 o
  -4   7   6        839.54        830.98        12.56 o
  -3   7   6        200.75        213.56         5.18 o
  -2   7   6          6.28          2.58         2.06 o
  -1   7   6        116.52        105.81         3.93 o
   0   7   6         39.00         25.05         2.05 o
   1   7   6          6.59          4.72         2.41 o
   2   7   6         57.83         61.15         3.72 o
   3   7   6        429.35        393.06         7.07 o
   4   7   6          6.82          5.58         2.63 o
   5   7   6        196.92        188.29        10.18 o
   6   7   6         81.84        115.65         8.58 o
   7   7   6          0.07          3.04         5.32 o
   8   7   6          9.06         -0.46         5.45 o
   9   7   6          0.00         -5.55         5.55 o
 -18   8   6         53.92         55.65         6.37 o
 -17   8   6         12.06          7.22         4.40 o
 -16   8   6         20.53         21.39         4.87 o
 -15   8   6        170.34        179.21         6.58 o
 -14   8   6          3.72          8.88         3.03 o
 -13   8   6        244.17        235.99         6.56 o
 -12   8   6         41.84         49.23         3.85 o
 -11   8   6        168.45        181.44         5.63 o
 -10   8   6        206.15        201.97         5.77 o
  -9   8   6         63.64         51.72         3.55 o
  -8   8   6        119.24        126.17         8.73 o
  -7   8   6        152.32        160.50         4.66 o
  -6   8   6        365.06        382.55         7.21 o
  -5   8   6          0.05         -3.83         4.14 o
  -4   8   6        291.59        307.15         6.40 o
  -3   8   6          6.05          4.26         2.47 o
  -2   8   6        317.62        282.49         6.04 o
  -1   8   6        236.04        210.17         5.51 o
   0   8   6        533.41        480.50         7.04 o
   1   8   6        124.16        139.84         4.71 o
   2   8   6        541.07        462.60         9.38 o
   3   8   6          0.18          0.98         3.04 o
   4   8   6        195.54        209.21         7.80 o
   5   8   6         70.61         66.82        13.59 o
   6   8   6         74.14         75.31         7.84 o
   7   8   6         33.75         41.58         7.25 o
   8   8   6          0.01          6.72         6.27 o
 -18   9   6         54.12         62.75         6.84 o
 -17   9   6        198.09        236.60        10.14 o
 -16   9   6         94.11         97.46         6.89 o
 -15   9   6          0.03          0.89         3.92 o
 -14   9   6         14.85         11.13         3.13 o
 -13   9   6        366.28        337.33         7.69 o
 -12   9   6         43.10         55.99         5.12 o
 -11   9   6         25.70         27.92         3.30 o
 -10   9   6       2272.91       2095.43        21.66 o
  -9   9   6        948.66        905.68        12.15 o
  -8   9   6         14.53         10.38         2.64 o
  -7   9   6         88.54         70.62         3.73 o
  -6   9   6         38.10         39.46         3.47 o
  -5   9   6       1216.66       1186.33        14.22 o
  -4   9   6       3202.98       3072.76        28.95 o
  -3   9   6        536.32        521.95         8.69 o
  -2   9   6         69.65         74.97         3.98 o
  -1   9   6        349.80        368.03         7.03 o
   0   9   6         47.04         44.89         4.41 o
   1   9   6        232.08        249.45         7.83 o
   2   9   6        100.64         88.71         5.34 o
   3   9   6        653.88        613.11        11.26 o
   4   9   6          1.67          4.37         3.64 o
   5   9   6        113.02        106.95        17.59 o
   6   9   6         27.69         17.43         6.65 o
   7   9   6         16.23         24.23         6.89 o
 -18  10   6          4.17         -0.57        11.99 o
 -17  10   6         64.35         70.87         8.18 o
 -16  10   6         89.05         70.16         5.47 o
 -15  10   6         16.36         15.74         3.61 o
 -14  10   6          1.49          2.82         3.11 o
 -13  10   6         84.47         68.75         4.39 o
 -12  10   6         40.89         31.68         3.58 o
 -11  10   6         30.05         28.10         3.47 o
 -10  10   6          7.19          2.49         2.99 o
  -9  10   6        759.92        710.58        10.00 o
  -8  10   6        105.77         92.72         4.33 o
  -7  10   6        581.40        596.85        10.19 o
  -6  10   6         27.50         28.29         3.49 o
  -5  10   6          9.56          3.73         2.89 o
  -4  10   6        414.38        378.05         9.28 o
  -3  10   6        879.15        839.05        11.69 o
  -2  10   6       1273.56       1246.08        14.96 o
  -1  10   6         44.42         39.16         4.33 o
   0  10   6        264.92        302.51         8.74 o
   1  10   6         51.29         50.18         4.69 o
   2  10   6          2.07         -0.85         3.51 o
   3  10   6        329.67        318.91        10.30 o
   4  10   6          0.07          4.88         4.43 o
   5  10   6          9.22          9.40         7.20 o
   6  10   6         90.04         82.53        16.39 o
 -17  11   6          4.54          5.52         9.60 o
 -16  11   6         45.61         76.05         6.11 o
 -15  11   6        154.67        192.73         7.73 o
 -14  11   6        196.09        215.67        12.98 o
 -13  11   6         88.61         93.01         5.79 o
 -12  11   6          0.00         -0.77         3.65 o
 -11  11   6         13.96         12.22         4.96 o
 -10  11   6         65.39         51.96         4.36 o
  -9  11   6        284.44        320.80         7.29 o
  -8  11   6        538.32        510.64         9.63 o
  -7  11   6        826.77        807.12        12.14 o
  -6  11   6         29.84         34.21         3.85 o
  -5  11   6        230.47        204.76         6.63 o
  -4  11   6          1.33         -2.96         2.96 o
  -3  11   6        318.58        302.92         7.50 o
  -2  11   6        149.93        182.09         9.85 o
  -1  11   6         52.76         45.61         4.96 o
   0  11   6         35.83         35.69         4.56 o
   1  11   6         22.50         27.05         5.54 o
   2  11   6          1.07          7.99         3.97 o
   3  11   6         15.16         26.38         5.09 o
   4  11   6         25.29         30.60         7.68 o
   5  11   6        181.14        192.78        12.86 o
 -17  12   6         78.33        105.16         9.61 o
 -16  12   6        106.72        115.91         7.41 o
 -15  12   6         11.93         14.34         4.37 o
 -14  12   6         55.94         74.24         7.62 o
 -13  12   6        263.32        237.97         8.68 o
 -12  12   6         16.23         22.99         4.46 o
 -11  12   6         57.75         65.76         5.49 o
 -10  12   6          3.93          5.81         3.19 o
  -9  12   6        471.25        454.69         8.81 o
  -8  12   6        250.44        257.69         7.70 o
  -7  12   6         27.02         23.04         3.89 o
  -6  12   6        211.57        194.55         6.93 o
  -5  12   6        179.22        169.71         9.77 o
  -4  12   6        235.58        215.85         7.13 o
  -3  12   6        146.51        169.15        12.23 o
  -2  12   6        108.66        111.04         6.55 o
  -1  12   6          2.16          3.20         4.16 o
   0  12   6         50.59         53.08         7.59 o
   1  12   6         21.87         21.54         4.66 o
   2  12   6          5.36          1.75         4.15 o
   3  12   6        354.04        359.01        11.77 o
   4  12   6         30.83         38.50         8.64 o
 -17  13   6         33.13         45.58        11.19 o
 -16  13   6         18.40         10.47         5.29 o
 -15  13   6         60.77         60.60         6.69 o
 -14  13   6         57.47         49.14         5.47 o
 -13  13   6         31.99         24.48         4.77 o
 -12  13   6         28.22         43.14         5.90 o
 -11  13   6        157.60        159.37         7.76 o
 -10  13   6         57.76         66.00         4.65 o
  -9  13   6        192.60        193.81         8.17 o
  -8  13   6        185.69        177.79         8.69 o
  -7  13   6          8.53          5.93         3.71 o
  -6  13   6          6.27          2.87         3.62 o
  -5  13   6         81.63         93.24         5.38 o
  -4  13   6         29.40         23.41         4.66 o
  -3  13   6        148.02        130.44         8.28 o
  -2  13   6         24.45         25.39         5.07 o
  -1  13   6        257.55        274.97         9.95 o
   0  13   6          5.19          4.80         4.59 o
   1  13   6          4.99          6.82         4.59 o
   2  13   6         94.15        106.99         9.46 o
   3  13   6         62.70         84.50        10.13 o
 -16  14   6         55.52         79.95         7.85 o
 -15  14   6          4.37          6.24         4.71 o
 -14  14   6         70.93         78.55         6.55 o
 -13  14   6        125.79        115.27         9.00 o
 -12  14   6          2.34          8.47         4.58 o
 -11  14   6         55.23         63.28         5.98 o
 -10  14   6         10.85         14.37         3.84 o
  -9  14   6        105.49        112.50         6.26 o
  -8  14   6         13.73         14.78         4.19 o
  -7  14   6        118.77         97.60         8.72 o
  -6  14   6         92.06         99.82         5.88 o
  -5  14   6         11.00          7.54         4.66 o
  -4  14   6         20.98         15.95         5.97 o
  -3  14   6         13.51         15.57         5.25 o
  -2  14   6         22.97         23.14         5.34 o
  -1  14   6          3.54          6.61         5.08 o
   0  14   6         18.07         19.15         8.54 o
   1  14   6          0.40         -2.03         4.64 o
 -15  15   6        247.16        247.90        10.21 o
 -14  15   6          1.65          5.93         5.02 o
 -13  15   6          3.13         -1.85         4.75 o
 -12  15   6         57.04         58.76         6.38 o
 -11  15   6         43.66         53.96         6.19 o
 -10  15   6         23.01         27.67         5.47 o
  -9  15   6         44.27         61.18         6.60 o
  -8  15   6        149.49        152.01         7.28 o
  -7  15   6        113.53        135.10         6.92 o
  -6  15   6          0.05         -0.47         4.77 o
  -5  15   6         39.44         59.55         7.53 o
  -4  15   6        246.56        221.73         9.79 o
  -3  15   6        136.88        156.86         8.73 o
  -2  15   6         13.94          5.44         5.15 o
  -1  15   6         92.48         93.85         7.36 o
 -13  16   6          0.21         -1.66         5.09 o
 -12  16   6          4.77          1.28         5.17 o
 -11  16   6          1.52          5.53         5.09 o
 -10  16   6          5.42          7.61         5.27 o
  -9  16   6         76.70         79.48         6.40 o
  -8  16   6          0.42         -4.34         4.34 o
  -7  16   6          0.00         -4.99         5.66 o
  -6  16   6         95.08        146.58        11.44 o
  -5  16   6        101.13        113.45        12.42 o
  -4  16   6         71.10         76.67        11.63 o
  -3  16   6         89.31         98.24         7.92 o
 -11  17   6          2.09          8.46         5.47 o
 -10  17   6          3.91         -3.31         5.27 o
  -9  17   6          0.52          0.74         5.36 o
  -8  17   6         46.34         46.84         6.69 o
  -7  17   6          3.60         -6.43         6.43 o
  -6  17   6          0.11          2.49         6.61 o
   3 -18   7          3.72          5.34         5.69 o
   4 -18   7         52.89         77.88         6.57 o
   5 -18   7          0.95         -4.35         6.14 o
   6 -18   7        323.09        335.02        14.30 o
   7 -18   7         23.69         16.39         6.69 o
   8 -18   7         40.00         48.88         7.76 o
   0 -17   7         11.12         15.37         6.73 o
   1 -17   7          8.55          7.23         8.28 o
   2 -17   7          2.27          3.09         4.99 o
   3 -17   7          0.46          4.35         4.99 o
   4 -17   7         11.28         17.82         5.47 o
   5 -17   7         82.74         66.19         8.06 o
   6 -17   7          2.73          2.42         5.84 o
   7 -17   7        207.51        263.59        12.40 o
   8 -17   7        306.06        306.86        13.04 o
   9 -17   7        171.61        175.13        10.26 o
  10 -17   7        195.85        224.77        12.42 o
  11 -17   7         28.99         50.59         6.82 o
  -3 -16   7         39.57         40.20         7.66 o
  -2 -16   7         21.61         13.78         6.61 o
  -1 -16   7         19.39         14.23         6.43 o
   0 -16   7          1.22          1.98         5.76 o
   1 -16   7          0.12         -1.13         4.77 o
   2 -16   7          0.35          6.31         4.85 o
   3 -16   7        320.38        327.16        19.24 o
   4 -16   7        552.70        593.11        16.47 o
   5 -16   7          2.89          0.68         5.04 o
   6 -16   7        137.33        137.35        10.41 o
   7 -16   7          2.66         -1.30         5.22 o
   8 -16   7          3.95          8.09         5.50 o
   9 -16   7        179.88        185.65         9.67 o
  10 -16   7          4.25          3.53         4.98 o
  11 -16   7          5.55          2.30         5.17 o
  12 -16   7         35.49         42.75         7.09 o
  -4 -15   7          6.83         11.81         7.12 o
  -3 -15   7          2.28          3.91         5.84 o
  -2 -15   7         10.63          1.07         5.54 o
  -1 -15   7          1.36         -1.20         5.50 o
   0 -15   7         49.17         47.31         5.60 o
   1 -15   7          0.69         -0.37         4.37 o
   2 -15   7         13.11         10.04         7.96 o
   3 -15   7         26.38         50.12         5.89 o
   4 -15   7        210.59        172.45         8.08 o
   5 -15   7        325.89        354.66        10.57 o
   6 -15   7         65.85         58.65         6.76 o
   7 -15   7         56.93         52.49         6.46 o
   8 -15   7        122.51        136.83         9.21 o
   9 -15   7        172.30        156.28         8.89 o
  10 -15   7         31.66         30.79         5.50 o
  11 -15   7         10.03         13.45         6.14 o
  12 -15   7         22.48         25.99         6.14 o
  13 -15   7        112.81        119.14        15.19 o
  -6 -14   7         17.33         10.35         8.30 o
  -5 -14   7        240.12        200.70        10.46 o
  -4 -14   7         82.00         85.37         8.53 o
  -3 -14   7          9.21          2.42         5.37 o
  -2 -14   7          0.07         -4.40         5.94 o
  -1 -14   7          6.60          4.99         4.37 o
   0 -14   7          7.27          7.31         4.46 o
   1 -14   7          1.52          2.93         4.18 o
   2 -14   7         29.33         15.59         5.42 o
   3 -14   7         40.56         44.49         5.09 o
   4 -14   7        457.35        405.16        13.60 o
   5 -14   7        208.67        207.46         8.37 o
   6 -14   7         11.34         25.56         4.23 o
   7 -14   7         33.66         22.38         4.29 o
   8 -14   7         10.92          6.60         4.00 o
   9 -14   7         49.56         41.46         4.96 o
  10 -14   7         36.07         23.64         5.17 o
  11 -14   7         33.28         26.19         6.40 o
  12 -14   7          6.96         -8.00         8.00 o
  13 -14   7         72.29         92.76        12.79 o
  14 -14   7          3.22         -1.60         8.80 o
  -7 -13   7         15.96          9.20         4.78 o
  -6 -13   7        111.57        101.14         6.95 o
  -5 -13   7          2.11          7.99         4.44 o
  -4 -13   7        117.69        110.59         7.13 o
  -3 -13   7          0.01         -1.98         4.87 o
  -2 -13   7          0.01         -5.64         5.64 o
  -1 -13   7          1.72          0.00         4.00 o
   0 -13   7          2.07          2.05         5.19 o
   1 -13   7        694.69        625.11        22.74 o
   2 -13   7          3.10          5.60         3.97 o
   3 -13   7        175.95        142.55         6.97 o
   4 -13   7        494.61        508.18         9.49 o
   5 -13   7        119.72        106.41         5.38 o
   6 -13   7          1.11         -2.21         3.24 o
   7 -13   7        134.48        122.16         6.29 o
   8 -13   7        415.79        409.12        10.05 o
   9 -13   7         96.21         79.74         5.66 o
  10 -13   7          7.90         15.14         3.88 o
  11 -13   7        140.04        154.99         7.82 o
  12 -13   7        129.62        135.94        13.59 o
  13 -13   7        136.24        128.74        13.59 o
  14 -13   7        172.36        194.31        15.99 o
  -8 -12   7         37.38         42.94         6.23 o
  -7 -12   7          7.87          2.14         4.23 o
  -6 -12   7        282.06        316.10        10.12 o
  -5 -12   7          3.64          7.48         4.18 o
  -4 -12   7          0.00         -2.86         4.39 o
  -3 -12   7         77.66         72.02         5.41 o
  -2 -12   7         13.58         16.48         4.59 o
  -1 -12   7        150.03        173.09         8.27 o
   0 -12   7         36.77         19.57         4.29 o
   1 -12   7        227.39        232.25         8.09 o
   2 -12   7          2.04          4.92         2.97 o
   3 -12   7        802.23        756.68        11.43 o
   4 -12   7          8.42         20.32         3.37 o
   5 -12   7       1357.40       1265.40        15.57 o
   6 -12   7        665.90        626.92        13.76 o
   7 -12   7         32.79         30.27         4.09 o
   8 -12   7        150.40        143.73         6.38 o
   9 -12   7          0.06         -3.23         4.04 o
  10 -12   7          3.78          7.73         3.46 o
  11 -12   7          4.89          5.54         4.89 o
  12 -12   7        160.48        136.97        10.50 o
  13 -12   7         25.03         24.79         8.80 o
  14 -12   7         13.51          5.60         8.00 o
  -9 -11   7          1.32         -2.26         5.69 o
  -8 -11   7          0.48          1.83         3.99 o
  -7 -11   7         35.58         30.90         5.00 o
  -6 -11   7         35.38         37.94         6.81 o
  -5 -11   7         12.82         13.13         3.86 o
  -4 -11   7        185.93        196.00         7.67 o
  -3 -11   7          4.04          4.84         3.14 o
  -2 -11   7         17.21         18.78         4.28 o
  -1 -11   7        115.58         80.52         4.34 o
   0 -11   7       1880.22       1866.33        18.69 o
   1 -11   7        314.11        256.65         6.80 o
   2 -11   7       1095.40        970.88        19.77 o
   3 -11   7         35.60         39.66         3.50 o
   4 -11   7          0.05         -1.10         2.66 o
   5 -11   7       1224.44       1245.01        15.08 o
   6 -11   7        138.21        120.81         8.56 o
   7 -11   7         19.26         22.47         3.78 o
   8 -11   7        146.40        119.41         5.81 o
   9 -11   7          0.03          2.72         3.04 o
  10 -11   7         73.24         54.58         7.78 o
  11 -11   7         12.30         19.92         6.05 o
  12 -11   7          8.85         12.20         6.40 o
  13 -11   7        180.31        214.30        15.19 o
  14 -11   7         69.62         82.36        10.40 o
  15 -11   7         56.19         62.37         9.60 o
 -10 -10   7         14.93          8.80        10.40 o
  -9 -10   7          3.79          4.80         4.50 o
  -8 -10   7         59.00         57.86         5.44 o
  -7 -10   7         63.47         61.19         6.00 o
  -6 -10   7         87.38         91.77         5.98 o
  -5 -10   7        304.37        301.19         8.87 o
  -4 -10   7        207.81        176.05         6.29 o
  -3 -10   7        247.55        226.18         6.62 o
  -2 -10   7        188.88        250.63         5.56 o
  -1 -10   7         66.37         90.50         5.10 o
   0 -10   7       1553.60       1523.14        13.34 o
   1 -10   7        310.20        279.47         5.53 o
   2 -10   7         78.86         86.62         6.59 o
   3 -10   7        182.29        207.00         5.71 o
   4 -10   7         59.95         62.22         3.78 o
   5 -10   7        213.76        238.61         6.75 o
   6 -10   7        223.36        179.73         7.10 o
   7 -10   7        548.30        510.56         9.62 o
   8 -10   7        269.08        292.73         7.65 o
   9 -10   7        403.42        404.86         8.35 o
  10 -10   7         26.35         33.51         4.88 o
  11 -10   7         81.85         76.50         7.84 o
  12 -10   7        578.58        598.23        25.19 o
  13 -10   7         32.00         37.18         6.27 o
  14 -10   7          2.96          8.80         6.40 o
  15 -10   7        126.27        129.54        10.40 o
 -11  -9   7          0.59          1.28         7.60 o
 -10  -9   7        174.25        186.14         9.02 o
  -9  -9   7         16.28         15.74         5.53 o
  -8  -9   7         11.52          3.79         3.72 o
  -7  -9   7          4.05          3.94         2.94 o
  -6  -9   7        205.86        227.42         6.51 o
  -5  -9   7         48.26         52.71         3.73 o
  -4  -9   7        131.01        118.41         4.31 o
  -3  -9   7        164.17        143.99         4.77 o
  -2  -9   7        177.79        210.90         5.63 o
  -1  -9   7         50.58         53.07         3.34 o
   0  -9   7        790.39        703.92         8.00 o
   1  -9   7        136.72        133.68         5.52 o
   2  -9   7        440.64        492.54         7.99 o
   3  -9   7         95.81        118.98         6.25 o
   4  -9   7         70.94         65.78         5.02 o
   5  -9   7        723.07        719.11        10.19 o
   6  -9   7         67.43         50.47         7.18 o
   7  -9   7         36.23         30.92         3.36 o
   8  -9   7       2101.70       1987.06        22.43 o
   9  -9   7         49.37         42.32         3.31 o
  10  -9   7        119.13        108.72         8.11 o
  11  -9   7        201.07        186.43        10.50 o
  12  -9   7          4.69          6.63         6.00 o
  13  -9   7         23.57         41.73         6.27 o
  14  -9   7          0.00          0.80         5.60 o
  15  -9   7          1.18          7.20         5.60 o
 -12  -8   7         86.31         89.05        10.18 o
 -11  -8   7         23.31         29.98         7.49 o
 -10  -8   7         27.03         24.34         4.63 o
  -9  -8   7         38.50         40.50         4.46 o
  -8  -8   7         42.10         42.41         6.12 o
  -7  -8   7        377.83        384.91         7.81 o
  -6  -8   7         78.29         76.27         4.15 o
  -5  -8   7          3.60         -0.45         2.22 o
  -4  -8   7         30.71         35.92         2.67 o
  -3  -8   7        442.28        456.68         6.61 o
  -2  -8   7         79.20         78.69         3.87 o
  -1  -8   7         21.63         21.87         2.53 o
   0  -8   7        223.48        237.53         5.32 o
   1  -8   7        528.55        647.46        10.19 o
   2  -8   7       1691.78       1791.39        18.09 o
   3  -8   7         21.50         39.88         2.86 o
   4  -8   7         51.78         53.48         3.91 o
   5  -8   7        301.83        346.97         6.31 o
   6  -8   7         23.32         33.40         3.27 o
   7  -8   7        772.00        730.41        10.78 o
   8  -8   7          0.21         -2.12         2.12 o
   9  -8   7        166.55        161.56         9.17 o
  10  -8   7          5.61          5.06         4.72 o
  11  -8   7        139.55        141.24        10.00 o
  12  -8   7        112.52        117.15         7.79 o
  13  -8   7        110.71        123.43         8.40 o
  14  -8   7         16.73         18.39         5.60 o
  15  -8   7         16.26         19.99         4.80 o
 -13  -7   7          3.09          5.04         7.09 o
 -12  -7   7         14.87         31.83         7.68 o
 -11  -7   7         24.32         21.59         6.92 o
 -10  -7   7          1.16          4.55         3.69 o
  -9  -7   7        256.57        258.16         9.46 o
  -8  -7   7         29.79         33.94         4.03 o
  -7  -7   7        243.49        228.30         7.22 o
  -6  -7   7        365.31        345.57         7.12 o
  -5  -7   7         98.81         93.89         3.69 o
  -4  -7   7        409.89        381.55         5.93 o
  -3  -7   7        241.36        271.09         5.55 o
  -2  -7   7        128.78        164.82         4.62 o
  -1  -7   7        191.18        184.72         5.39 o
   0  -7   7       1297.08       1251.55        15.90 o
   1  -7   7          2.03          6.51         2.17 o
   2  -7   7          0.17          1.95         1.98 o
   3  -7   7        210.22        233.45         5.07 o
   4  -7   7         31.93         29.88         2.56 o
   5  -7   7         31.82         60.15         3.14 o
   6  -7   7        395.75        397.51         9.67 o
   7  -7   7       1477.00       1478.41        16.95 o
   8  -7   7        726.19        728.74         9.67 o
   9  -7   7        547.78        582.48        14.50 o
  10  -7   7         44.37         43.23         5.55 o
  11  -7   7         56.72         51.68         5.55 o
  12  -7   7         13.10         16.93         4.40 o
  13  -7   7         10.41         14.02         4.40 o
  14  -7   7         12.30         15.19         4.00 o
 -14  -6   7          9.77         13.19         7.38 o
 -13  -6   7          4.32          8.76         6.92 o
 -12  -6   7        187.85        181.28        11.33 o
 -11  -6   7        205.98        180.46         9.48 o
 -10  -6   7         16.74         13.37         4.07 o
  -9  -6   7         75.61         83.40         6.99 o
  -8  -6   7         13.16          7.05         3.22 o
  -7  -6   7        102.30         83.87         4.63 o
  -6  -6   7        734.77        634.31         9.32 o
  -5  -6   7        595.58        610.62         8.86 o
  -4  -6   7        362.11        424.85         7.00 o
  -3  -6   7       1087.45       1159.28        12.87 o
  -2  -6   7         76.11         79.72         4.50 o
  -1  -6   7       1441.90       1400.21        16.29 o
   0  -6   7       1076.23        942.90        19.74 o
   1  -6   7        766.68        789.96        10.59 o
   2  -6   7        342.48        373.83         6.80 o
   3  -6   7       1855.71       1737.71        16.86 o
   4  -6   7       1100.58       1025.92        11.25 o
   5  -6   7        327.11        318.61         5.49 o
   6  -6   7        372.71        408.81         6.78 o
   7  -6   7          0.01          3.47         1.76 o
   8  -6   7          8.00          1.41         4.40 o
   9  -6   7        508.54        532.20        13.44 o
  10  -6   7         14.88          6.87         7.60 o
  11  -6   7         19.19         19.63         4.36 o
  12  -6   7        150.88        157.30         7.33 o
  13  -6   7          5.79          2.30         3.60 o
 -14  -5   7         36.48         31.53         7.68 o
 -13  -5   7         79.76         85.52         9.01 o
 -12  -5   7         97.25         99.90         8.84 o
 -11  -5   7         49.19         49.42         7.01 o
 -10  -5   7          6.94         19.34         3.81 o
  -9  -5   7         62.53         54.96         4.23 o
  -8  -5   7        450.61        426.17         8.57 o
  -7  -5   7          7.24          5.64         2.39 o
  -6  -5   7         38.23         50.45         4.41 o
  -5  -5   7        188.73        222.04         5.46 o
  -4  -5   7       2139.11       2052.25        19.81 o
  -3  -5   7       2372.30       2575.53        26.39 o
  -2  -5   7        105.47         72.49         7.50 o
  -1  -5   7          0.36          2.09         2.08 o
   0  -5   7        794.21        806.14        11.89 o
   1  -5   7        367.73        320.76         6.23 o
   2  -5   7       2269.48       2127.96        21.79 o
   3  -5   7        220.78        200.64         4.20 o
   4  -5   7         55.38         79.22         3.40 o
   5  -5   7        654.84        664.27         8.18 o
   6  -5   7        157.43        150.41         2.83 o
   7  -5   7        922.27        883.65        10.21 o
   8  -5   7         12.47         12.51         4.40 o
   9  -5   7        224.40        265.29        15.99 o
  10  -5   7         11.20          8.61         4.40 o
  11  -5   7          5.27          6.49         3.60 o
  12  -5   7         26.03         28.50         6.80 o
  13  -5   7         29.89         32.78        12.79 o
 -15  -4   7         81.58         83.63         9.31 o
 -14  -4   7          4.75          4.17         6.05 o
 -13  -4   7          4.13          9.84         6.05 o
 -12  -4   7          2.79          3.84         5.32 o
 -11  -4   7          0.43         -0.71         3.12 o
 -10  -4   7        971.84        987.56        13.94 o
  -9  -4   7       1179.52       1201.69        15.84 o
  -8  -4   7       1032.41       1021.42        13.89 o
  -7  -4   7        728.94        708.41         9.40 o
  -6  -4   7        483.46        473.99         7.27 o
  -5  -4   7          0.49          2.51         1.91 o
  -4  -4   7        718.01        765.98        10.40 o
  -3  -4   7       2060.49       2273.90        23.39 o
  -2  -4   7        297.10        341.02         6.29 o
  -1  -4   7        379.12        438.87         6.99 o
   0  -4   7        158.27        162.07         3.24 o
   1  -4   7        476.83        495.11         6.17 o
   2  -4   7        515.10        541.95         6.56 o
   3  -4   7       1365.07       1558.37        13.50 o
   4  -4   7      14232.45      14509.55       115.06 o
   5  -4   7       1487.34       1571.93        12.36 o
   6  -4   7       1114.19       1261.00        12.95 o
   7  -4   7          5.21          9.72         1.71 o
   8  -4   7         69.24         80.83         3.69 o
   9  -4   7        801.79        822.93        13.72 o
  10  -4   7        860.12        816.26        13.59 o
  11  -4   7         65.75         54.37        12.79 o
  12  -4   7        130.32         87.96        14.39 o
  13  -4   7         32.44         31.19        12.79 o
 -15  -3   7        332.93        320.17        27.19 o
 -14  -3   7         11.95         11.54         6.05 o
 -13  -3   7          0.18          6.13         5.45 o
 -12  -3   7        189.83        182.56        10.35 o
 -11  -3   7        126.17        134.64         7.27 o
 -10  -3   7        925.36        820.04        12.20 o
  -9  -3   7       1303.91       1277.88        15.97 o
  -8  -3   7       1766.71       1780.04        22.29 o
  -7  -3   7         65.39         63.51         3.19 o
  -6  -3   7        775.84        807.37        11.21 o
  -5  -3   7         45.57         92.94         3.69 o
  -4  -3   7        194.78        191.08         4.89 o
  -3  -3   7       2728.00       3074.90        29.99 o
  -2  -3   7         20.93         22.24         2.40 o
  -1  -3   7       1858.63       1885.51        16.82 o
   0  -3   7         77.86         68.99         3.90 o
   1  -3   7        445.84        519.96         6.27 o
   2  -3   7          3.29         17.91         1.70 o
   3  -3   7        561.43        568.91         6.87 o
   4  -3   7          1.16         -0.05         1.32 o
   5  -3   7        365.51        352.32         5.26 o
   6  -3   7        169.59        203.47         6.59 o
   7  -3   7          0.01         -0.95         2.65 o
   8  -3   7          4.86          3.35         2.07 o
   9  -3   7          0.06          1.35         2.19 o
  10  -3   7         36.10         46.16         7.86 o
  11  -3   7         44.68         63.59         8.75 o
  12  -3   7         97.83         80.76        14.39 o
 -16  -2   7          1.33         -2.71         6.05 o
 -15  -2   7         99.12        109.78         9.20 o
 -14  -2   7         88.86         91.50         8.80 o
 -13  -2   7         81.47         70.95         7.68 o
 -12  -2   7        106.71         93.31         5.34 o
 -11  -2   7        603.09        551.53         9.58 o
 -10  -2   7         13.65         17.57         2.98 o
  -9  -2   7         52.20         58.97         3.92 o
  -8  -2   7        889.31        835.98        10.17 o
  -7  -2   7        274.53        295.27         6.02 o
  -6  -2   7       2119.57       2070.07        23.45 o
  -5  -2   7         83.64         84.07         3.72 o
  -4  -2   7       5722.36       5654.04        79.05 o
  -3  -2   7       2594.66       2655.14        29.20 o
  -2  -2   7        122.28         45.27         2.68 o
  -1  -2   7        592.43        584.14         6.76 o
   0  -2   7       3686.47       3881.95        32.25 o
   1  -2   7          1.96          2.88         1.43 o
   2  -2   7          1.35          4.50         1.48 o
   3  -2   7          6.53          6.99         1.36 o
   4  -2   7          0.43          0.80         1.35 o
   5  -2   7        470.96        478.35         8.69 o
   6  -2   7         16.58         18.96         1.73 o
   7  -2   7        528.32        556.64         7.78 o
   8  -2   7         67.45         52.22         5.31 o
   9  -2   7        183.44        166.79        11.01 o
  10  -2   7        140.55        115.50        10.45 o
  11  -2   7        244.06        252.86        14.67 o
  12  -2   7          0.50          4.59         7.62 o
 -16  -1   7         69.30         61.28         7.98 o
 -15  -1   7         16.95         20.95         8.00 o
 -14  -1   7          1.42         -4.72         4.72 o
 -13  -1   7         29.86         35.69         6.80 o
 -12  -1   7         63.64         61.10         4.24 o
 -11  -1   7       1195.84       1141.88        16.85 o
 -10  -1   7         14.43         20.85         2.94 o
  -9  -1   7          2.10         -0.88         2.17 o
  -8  -1   7         19.31         18.40         2.20 o
  -7  -1   7       1907.92       1895.31        36.13 o
  -6  -1   7       1094.65       1041.11        17.20 o
  -5  -1   7        280.41        299.72         5.79 o
  -4  -1   7        823.55        775.94         9.89 o
  -3  -1   7       1215.97       1372.87        25.16 o
  -2  -1   7       1476.12       1316.30        22.85 o
  -1  -1   7          2.05         -0.09         1.77 o
   0  -1   7          6.73          2.72         1.47 o
   1  -1   7       2807.75       2974.30        25.17 o
   2  -1   7        670.71        633.84         7.83 o
   3  -1   7        255.45        251.13         3.72 o
   4  -1   7        130.71        143.11         3.32 o
   5  -1   7        240.08        234.21         4.16 o
   6  -1   7        910.74        855.07        11.79 o
   7  -1   7        311.23        272.05         5.08 o
   8  -1   7        138.49        175.00         4.18 o
   9  -1   7         12.23         11.59         6.22 o
  10  -1   7         91.69        102.40         9.88 o
  11  -1   7        100.48        134.20        15.59 o
  12  -1   7         59.26         40.08        13.59 o
  13  -1   7         42.46         43.98        14.39 o
 -17   0   7         92.67        107.68         9.56 o
 -16   0   7         54.84         64.09         7.84 o
 -15   0   7        121.83        166.35        10.50 o
 -14   0   7         11.82         11.31         5.45 o
 -13   0   7         34.43         32.61         5.92 o
 -12   0   7        182.67        151.67         5.33 o
 -11   0   7          1.16          0.76         2.20 o
 -10   0   7        501.73        435.13         6.97 o
  -9   0   7       2067.12       2070.91        17.96 o
  -8   0   7        118.68        124.38         3.71 o
  -7   0   7       2247.82       2217.34        20.23 o
  -6   0   7        945.55       1042.43        11.01 o
  -5   0   7        300.06        323.91         5.29 o
  -4   0   7       2836.54       2996.23        29.08 o
  -3   0   7       9051.69      10150.58        90.76 o
  -2   0   7      10294.33      10116.25        90.26 o
  -1   0   7       2280.78       2377.30        37.74 o
   0   0   7         53.29         57.97         2.42 o
   1   0   7         38.95         19.84         1.74 o
   2   0   7        272.50        281.90         5.66 o
   3   0   7        290.43        357.72         3.91 o
   4   0   7       1825.81       1819.29        16.93 o
   5   0   7         12.16         13.68         1.69 o
   6   0   7        787.50        788.88        10.20 o
   7   0   7        201.45        198.94         5.31 o
   8   0   7         57.20         69.03         3.12 o
   9   0   7        739.46        694.00        19.79 o
  10   0   7         18.58         11.69        17.99 o
  11   0   7        102.38        105.05        10.74 o
  12   0   7        185.75        224.70        20.79 o
  13   0   7          0.01         -1.60        11.19 o
 -17   1   7         27.80         40.42         7.38 o
 -16   1   7         73.75         91.09        11.99 o
 -15   1   7          6.43          5.92         7.60 o
 -14   1   7        183.56        187.86         8.01 o
 -13   1   7        302.82        305.81         6.99 o
 -12   1   7         98.74         82.57         4.26 o
 -11   1   7          0.96          5.50         2.25 o
 -10   1   7        463.71        456.28         7.13 o
  -9   1   7       3032.76       3049.83        25.00 o
  -8   1   7        501.53        533.32         7.84 o
  -7   1   7        284.78        224.38         5.31 o
  -6   1   7        434.47        537.98         7.08 o
  -5   1   7        660.85        654.90         8.32 o
  -4   1   7         12.21         19.07         1.98 o
  -3   1   7        697.27        666.69         9.48 o
  -2   1   7       1197.61       1079.23        13.04 o
  -1   1   7       1409.28       1497.58        26.20 o
   0   1   7          8.36         24.38         1.95 o
   1   1   7       1184.80       1246.79        11.99 o
   2   1   7        628.29        673.37         7.44 o
   3   1   7        134.47        127.57         2.20 o
   4   1   7        170.80        162.86         3.29 o
   5   1   7        287.16        227.10         3.70 o
   6   1   7        201.84        165.23         5.95 o
   7   1   7         56.61         65.36         3.97 o
   8   1   7          5.74          4.36         3.67 o
   9   1   7        199.44        203.09        10.93 o
  10   1   7        245.86        253.88        14.41 o
  11   1   7         52.67         40.78        13.59 o
  12   1   7         39.89         54.37        14.39 o
  13   1   7          0.02          3.20        12.79 o
 -17   2   7         22.66         16.79         6.17 o
 -16   2   7          3.45          6.93         4.19 o
 -15   2   7          5.17          3.68         4.26 o
 -14   2   7        184.86        152.20         9.55 o
 -13   2   7        367.21        336.47         7.25 o
 -12   2   7          4.33          3.36         2.34 o
 -11   2   7         51.87         58.35         4.24 o
 -10   2   7        263.81        224.74         5.29 o
  -9   2   7       1016.96       1031.27        11.36 o
  -8   2   7       1140.31       1212.53        12.66 o
  -7   2   7       2594.57       2630.06        23.67 o
  -6   2   7       1449.92       1461.33        14.44 o
  -5   2   7       3905.12       4060.40        49.29 o
  -4   2   7         68.63         79.85         3.29 o
  -3   2   7       4234.95       4611.10        51.88 o
  -2   2   7       2028.42       1852.18        17.01 o
  -1   2   7         55.05         52.40         3.00 o
   0   2   7         98.05         99.82         3.28 o
   1   2   7        166.71        170.70         3.80 o
   2   2   7       1611.22       1580.58        14.76 o
   3   2   7         15.00          9.15         1.22 o
   4   2   7        775.76        726.61         7.16 o
   5   2   7         32.27         35.90         2.20 o
   6   2   7        878.10        915.07        12.27 o
   7   2   7        100.16         71.38         4.83 o
   8   2   7        205.36        228.62         7.60 o
   9   2   7        188.90        192.21         7.47 o
  10   2   7          1.06         -2.93         2.93 o
  11   2   7          0.41          5.60        11.99 o
  12   2   7         22.04         25.59        14.39 o
 -18   3   7        100.71        127.49        10.05 o
 -17   3   7        248.92        231.27        20.88 o
 -16   3   7        110.85        133.43         7.36 o
 -15   3   7         86.21         66.95         6.46 o
 -14   3   7        120.45        159.46         7.49 o
 -13   3   7         42.84         48.70         3.30 o
 -12   3   7        149.93        151.50         6.68 o
 -11   3   7         46.21         63.10         3.44 o
 -10   3   7       2259.18       2175.01        19.07 o
  -9   3   7        345.39        317.54         5.86 o
  -8   3   7       1038.83       1002.44        11.15 o
  -7   3   7        667.79        719.66         9.44 o
  -6   3   7       2314.68       2304.27        30.95 o
  -5   3   7       1020.96        975.30        16.62 o
  -4   3   7       2386.39       2485.14        22.31 o
  -3   3   7         50.15         71.71         3.41 o
  -2   3   7         73.49         47.09         2.47 o
  -1   3   7       4619.44       4760.65        36.12 o
   0   3   7        267.06        257.13         4.48 o
   1   3   7          0.00         -1.44         1.44 o
   2   3   7          4.05          2.94         1.73 o
   3   3   7         33.80         35.13         2.35 o
   4   3   7       1346.64       1289.77        15.39 o
   5   3   7         50.79         39.90         4.14 o
   6   3   7        253.65        223.88         7.56 o
   7   3   7        133.72        123.41         5.16 o
   8   3   7        101.52        100.23         4.64 o
   9   3   7        133.93        138.92         8.72 o
  10   3   7        119.45        126.76         8.80 o
  11   3   7          6.52         -7.20        11.99 o
 -18   4   7        218.05        242.28        19.03 o
 -17   4   7          8.46         13.23        12.34 o
 -16   4   7         58.76         66.68         5.99 o
 -15   4   7         23.66         19.88         4.57 o
 -14   4   7         51.53         31.00         3.35 o
 -13   4   7       1936.60       1831.79        18.90 o
 -12   4   7         45.52         64.38         3.65 o
 -11   4   7        907.29        931.63        11.44 o
 -10   4   7        179.29        190.56         4.91 o
  -9   4   7        964.55        922.08        10.79 o
  -8   4   7        988.32       1031.95        15.94 o
  -7   4   7        506.49        511.61         7.36 o
  -6   4   7        479.04        469.04         7.62 o
  -5   4   7       4966.84       5161.44        44.25 o
  -4   4   7        158.84        149.06         4.14 o
  -3   4   7       1055.49       1038.01        11.29 o
  -2   4   7       1259.33       1279.35        12.04 o
  -1   4   7       1372.17       1373.97        14.48 o
   0   4   7        324.96        323.52         6.04 o
   1   4   7        223.54        224.36         4.91 o
   2   4   7        111.63        113.33         3.84 o
   3   4   7        532.54        588.74         7.97 o
   4   4   7         22.04         26.27         2.23 o
   5   4   7        115.96        134.20         6.47 o
   6   4   7         33.78         22.28         3.95 o
   7   4   7          2.92          4.60         3.64 o
   8   4   7         48.86         50.48         4.98 o
   9   4   7        182.74        212.72         7.12 o
  10   4   7         89.06        103.46         7.22 o
  11   4   7          0.33         12.79        12.79 o
 -18   5   7        260.01        277.06        14.99 o
 -17   5   7        114.71        115.81         7.31 o
 -16   5   7        141.90        114.32         9.61 o
 -15   5   7         91.39         86.52         6.18 o
 -14   5   7          1.40          7.29         3.12 o
 -13   5   7        649.97        582.64         9.09 o
 -12   5   7         36.16         41.63         3.30 o
 -11   5   7          2.76          2.83         2.39 o
 -10   5   7        733.07        658.38        10.91 o
  -9   5   7        827.72        799.95        10.07 o
  -8   5   7        173.82        172.75         4.78 o
  -7   5   7       1261.04       1382.23        14.58 o
  -6   5   7        240.35        311.22         5.84 o
  -5   5   7        284.41        352.02         6.07 o
  -4   5   7       2725.48       2794.02        23.06 o
  -3   5   7        237.42        247.20         4.61 o
  -2   5   7        978.40        949.24        10.64 o
  -1   5   7        448.17        556.70         7.48 o
   0   5   7         20.41         35.80         2.56 o
   1   5   7        840.55        858.93         9.26 o
   2   5   7        614.40        625.02         8.57 o
   3   5   7         63.40         63.08         3.24 o
   4   5   7         19.23         16.27         2.15 o
   5   5   7         71.23         47.30         4.76 o
   6   5   7        381.43        349.55         9.82 o
   7   5   7        213.41        214.58         8.42 o
   8   5   7          2.74          5.43         4.83 o
   9   5   7         36.39         36.44         4.26 o
  10   5   7         56.64         64.52         8.40 o
 -18   6   7         94.73        101.36         7.29 o
 -17   6   7         12.66         24.55         5.52 o
 -16   6   7         60.47         68.94         6.18 o
 -15   6   7          0.89          1.20         2.86 o
 -14   6   7        158.37        114.73         4.81 o
 -13   6   7         80.24         65.90         3.94 o
 -12   6   7         10.71         20.37         2.99 o
 -11   6   7         38.96         50.95         4.14 o
 -10   6   7        294.32        273.93         6.15 o
  -9   6   7        316.73        311.66         6.28 o
  -8   6   7         58.00         39.96         2.99 o
  -7   6   7        338.23        347.59         6.49 o
  -6   6   7         76.24         60.08         3.85 o
  -5   6   7        454.34        551.49         7.72 o
  -4   6   7         79.48         85.50         3.52 o
  -3   6   7        209.16        238.21         6.77 o
  -2   6   7         14.87         16.84         2.27 o
  -1   6   7        584.10        509.94         7.38 o
   0   6   7        123.62        134.11         3.86 o
   1   6   7        794.47        868.82        10.00 o
   2   6   7         68.88         71.04         3.64 o
   3   6   7         41.75         52.80         3.24 o
   4   6   7       1094.35        950.65        12.92 o
   5   6   7         10.64          9.66         3.86 o
   6   6   7        131.03        131.44         7.02 o
   7   6   7          2.96          3.79         4.83 o
   8   6   7        208.17        207.99        10.90 o
   9   6   7          2.07          0.51         9.20 o
 -18   7   7         43.35         50.43         6.26 o
 -17   7   7        140.41        143.23         8.15 o
 -16   7   7          0.68         -2.62         6.35 o
 -15   7   7        120.94        124.16         5.48 o
 -14   7   7         11.70          9.38         3.06 o
 -13   7   7        546.62        479.23         8.68 o
 -12   7   7          0.43         -2.63         2.63 o
 -11   7   7        126.49        112.53         5.07 o
 -10   7   7        853.69        865.75        11.36 o
  -9   7   7        343.05        317.82         6.72 o
  -8   7   7        649.28        673.04         9.50 o
  -7   7   7         69.25         72.17         3.75 o
  -6   7   7          0.37          3.21         2.07 o
  -5   7   7        689.87        752.82        12.34 o
  -4   7   7         30.68         21.80         2.63 o
  -3   7   7          1.74          4.35         2.29 o
  -2   7   7        540.39        593.80         8.46 o
  -1   7   7       1168.82       1199.26        13.32 o
   0   7   7        319.41        323.70         5.81 o
   1   7   7       1558.44       1384.18        18.37 o
   2   7   7        439.17        416.93        10.67 o
   3   7   7        301.34        285.40        10.95 o
   4   7   7        285.59        268.47         7.83 o
   5   7   7         16.77         17.29         8.00 o
   6   7   7         43.43         30.11         6.51 o
   7   7   7        209.81        208.57        11.51 o
   8   7   7         10.90         17.39         6.17 o
   9   7   7          4.51          0.80         5.72 o
 -18   8   7          7.85          7.84         5.14 o
 -17   8   7         12.20          7.22         4.76 o
 -16   8   7          2.33         -0.74         4.24 o
 -15   8   7         16.39         19.18         3.69 o
 -14   8   7        390.98        385.95         8.09 o
 -13   8   7        647.40        655.69        10.27 o
 -12   8   7        191.07        184.65         6.07 o
 -11   8   7          3.15          5.02         3.24 o
 -10   8   7        308.55        282.71         6.93 o
  -9   8   7        189.80        185.17         5.85 o
  -8   8   7       1552.89       1513.94        17.95 o
  -7   8   7        734.93        755.74        12.99 o
  -6   8   7         41.74         50.07         3.20 o
  -5   8   7         28.50         41.95         3.40 o
  -4   8   7        353.88        324.24         6.69 o
  -3   8   7        236.20        272.28         8.20 o
  -2   8   7         29.92         23.51         2.89 o
  -1   8   7        306.07        307.46         6.02 o
   0   8   7         41.33         43.26         3.30 o
   1   8   7        127.81        128.67         5.07 o
   2   8   7        157.84        126.79         5.60 o
   3   8   7         17.40         30.40         3.82 o
   4   8   7        152.13        143.08         9.79 o
   5   8   7         42.25         45.31         7.09 o
   6   8   7         21.04         18.04         6.05 o
   7   8   7          1.03          1.01         7.20 o
   8   8   7          4.47          8.64         6.27 o
 -18   9   7        128.82        145.06         8.75 o
 -17   9   7          0.98         -4.76         4.76 o
 -16   9   7          4.24          3.62         3.48 o
 -15   9   7          8.98          2.59         3.13 o
 -14   9   7          8.80          6.51         3.04 o
 -13   9   7         10.62         12.85         3.19 o
 -12   9   7          0.37          1.36         2.83 o
 -11   9   7        433.70        419.12         9.48 o
 -10   9   7       2452.69       2480.14        35.58 o
  -9   9   7        142.86        119.05         5.06 o
  -8   9   7         55.38         46.57         3.46 o
  -7   9   7         83.38         94.83         4.13 o
  -6   9   7         84.80         93.07         5.05 o
  -5   9   7        355.90        305.62        10.86 o
  -4   9   7        946.98        944.24        12.34 o
  -3   9   7        146.48        152.00         5.42 o
  -2   9   7         13.37         10.00         2.86 o
  -1   9   7        166.44        110.81         5.69 o
   0   9   7        461.64        399.95         9.33 o
   1   9   7        145.09        159.79         6.73 o
   2   9   7          0.41         -1.43         3.40 o
   3   9   7         13.89          9.28         4.01 o
   4   9   7         32.92         32.01         7.09 o
   5   9   7          0.78          4.21         6.34 o
   6   9   7          0.52          6.85         6.05 o
   7   9   7        205.83        202.94        12.85 o
 -18  10   7          9.76         10.43         6.48 o
 -17  10   7          0.18          5.20         8.40 o
 -16  10   7         19.28         21.76         6.26 o
 -15  10   7         69.32         87.34         4.91 o
 -14  10   7          7.40         16.86         4.31 o
 -13  10   7         60.05         61.95         4.32 o
 -12  10   7         36.99         24.60         3.62 o
 -11  10   7        127.04        125.24         7.18 o
 -10  10   7        337.47        295.05         7.65 o
  -9  10   7        318.39        306.31         7.64 o
  -8  10   7          1.23          8.24         2.82 o
  -7  10   7        981.58        835.00        14.84 o
  -6  10   7        354.00        398.64         8.20 o
  -5  10   7         40.39         44.31         5.07 o
  -4  10   7          8.98         15.55         3.26 o
  -3  10   7         76.71         88.40         4.59 o
  -2  10   7          7.68          9.60         3.69 o
  -1  10   7          5.02          2.77         4.04 o
   0  10   7          0.31          5.67         3.63 o
   1  10   7        146.95        165.94         7.11 o
   2  10   7        219.87        207.25         7.85 o
   3  10   7          2.17          4.36         4.20 o
   4  10   7        149.59        176.89        11.71 o
   5  10   7         17.27          7.87         9.20 o
   6  10   7          0.76          9.60        10.79 o
 -17  11   7         20.53         18.78         7.05 o
 -16  11   7         21.26         31.98         5.29 o
 -15  11   7        240.03        249.48         8.57 o
 -14  11   7          0.95          5.36         3.89 o
 -13  11   7         52.11         59.77         5.30 o
 -12  11   7        156.81        173.34         7.46 o
 -11  11   7        884.48        892.06        14.77 o
 -10  11   7         34.42         22.80         3.84 o
  -9  11   7        813.33        800.70        11.19 o
  -8  11   7         66.33         74.40         4.43 o
  -7  11   7         45.33         46.06         4.19 o
  -6  11   7        495.01        507.35        12.65 o
  -5  11   7         74.32         81.55         4.81 o
  -4  11   7         13.21         17.35         3.44 o
  -3  11   7         52.39         36.73         4.66 o
  -2  11   7          6.74         -3.10         3.72 o
  -1  11   7         40.33         50.04         5.07 o
   0  11   7        375.68        389.47        10.21 o
   1  11   7         13.91          6.12         4.03 o
   2  11   7         39.65         36.35         5.08 o
   3  11   7         90.39         87.36         6.77 o
   4  11   7          5.09          9.35         7.09 o
   5  11   7         17.18         24.00        15.99 o
 -17  12   7          0.42          0.90         6.38 o
 -16  12   7        321.78        349.75        11.61 o
 -15  12   7        314.61        342.20        13.97 o
 -14  12   7         78.16         76.74         5.98 o
 -13  12   7         77.75         75.14         7.73 o
 -12  12   7         15.03         14.68         4.37 o
 -11  12   7         13.92         10.05         4.18 o
 -10  12   7        201.37        199.90         7.18 o
  -9  12   7          6.68          7.06         3.40 o
  -8  12   7        201.63        227.43         8.77 o
  -7  12   7         56.64         64.84         4.85 o
  -6  12   7          1.11          2.08         3.35 o
  -5  12   7        143.98        148.45         6.20 o
  -4  12   7         11.61          0.38         4.39 o
  -3  12   7          3.21         -2.13         4.62 o
  -2  12   7         87.05         88.46         6.36 o
  -1  12   7          0.43          4.40         4.26 o
   0  12   7          1.65         -1.86         4.23 o
   1  12   7          0.00          0.24         4.18 o
   2  12   7         95.47        101.66         7.60 o
   3  12   7        136.84        155.64        12.07 o
 -16  13   7         21.79         13.90         4.86 o
 -15  13   7         70.13         67.45         6.15 o
 -14  13   7         10.75          8.97         4.69 o
 -13  13   7         12.04         10.62         4.66 o
 -12  13   7        356.82        351.84        10.46 o
 -11  13   7          7.61          3.82         4.37 o
 -10  13   7         12.37          7.19         3.46 o
  -9  13   7          1.13          0.24         3.30 o
  -8  13   7          0.00          3.30         4.39 o
  -7  13   7        152.20        156.48         7.06 o
  -6  13   7         62.68         70.62         5.19 o
  -5  13   7          0.68         -3.79         3.97 o
  -4  13   7         74.02         81.20         7.36 o
  -3  13   7         79.38         72.12         6.23 o
  -2  13   7        107.69        107.05         7.15 o
  -1  13   7          5.66         11.83         4.86 o
   0  13   7          3.42          4.23         4.61 o
   1  13   7         19.82         15.83         5.00 o
   2  13   7         68.68         63.95         7.04 o
 -16  14   7         39.72         52.73         5.90 o
 -15  14   7         10.32          1.65         5.66 o
 -14  14   7         28.21         24.24         5.27 o
 -13  14   7        124.19        116.76         9.93 o
 -12  14   7         68.77         70.21         6.47 o
 -11  14   7         15.77         19.14         6.00 o
 -10  14   7          2.27         -0.11         3.46 o
  -9  14   7         19.71         21.37         4.03 o
  -8  14   7        148.10        148.87         8.94 o
  -7  14   7         23.10         28.93         4.70 o
  -6  14   7         31.09         25.01         5.09 o
  -5  14   7         11.15         11.22         5.68 o
  -4  14   7         47.61         43.10         6.61 o
  -3  14   7        191.79        201.60         9.18 o
  -2  14   7         49.78         64.83         6.47 o
  -1  14   7        113.02        108.16         7.43 o
   0  14   7          0.35          3.70         4.82 o
 -15  15   7          5.33          7.29         5.15 o
 -14  15   7         22.40         16.94         5.37 o
 -13  15   7        293.01        307.04        11.06 o
 -12  15   7         26.54         20.42         5.39 o
 -11  15   7          1.25         -0.42         4.86 o
 -10  15   7         34.13         40.43         4.62 o
  -9  15   7         20.05         11.79         4.16 o
  -8  15   7          2.38          4.65         4.27 o
  -7  15   7          0.24         -2.37         4.77 o
  -6  15   7          7.30          0.74         5.68 o
  -5  15   7         24.77         33.64         6.92 o
  -4  15   7        104.58        119.22         8.08 o
  -3  15   7         21.33         16.64         8.01 o
  -2  15   7         10.50          7.15         6.35 o
  -1  15   7         16.90         12.57         5.60 o
 -13  16   7        100.22         85.81         7.48 o
 -12  16   7         92.85        105.10         7.84 o
 -11  16   7         43.53         39.45         6.08 o
 -10  16   7          3.59         -1.81         5.27 o
  -9  16   7          0.04          1.29         4.84 o
  -8  16   7          0.20          4.76         5.47 o
  -7  16   7          9.22         -3.64         5.88 o
  -6  16   7         14.30         16.08         6.61 o
  -5  16   7         12.70         24.88        11.10 o
  -4  16   7         10.54          3.32         5.87 o
   3 -18   8         19.44         25.52         6.29 o
   4 -18   8          0.50          3.20         6.46 o
   5 -18   8        248.09        245.22        26.51 o
   6 -18   8          0.71          3.20         6.43 o
   7 -18   8          0.24          2.28         6.14 o
   8 -18   8          3.96         12.02        15.19 o
   0 -17   8          5.61          4.06         9.97 o
   1 -17   8          0.32          7.24         6.30 o
   2 -17   8          2.22         -5.42         5.42 o
   3 -17   8         79.34         83.90         7.29 o
   4 -17   8        136.63        119.15         8.65 o
   5 -17   8          8.11          5.23         5.64 o
   6 -17   8         50.90         59.94         7.66 o
   7 -17   8         69.37         54.30         7.36 o
   8 -17   8         87.25         96.73         8.56 o
   9 -17   8          4.95          0.59        10.23 o
  10 -17   8        169.57        181.52        11.50 o
  -3 -16   8         58.90         74.52         8.56 o
  -2 -16   8          3.25         -1.56         6.11 o
  -1 -16   8          9.01         17.52         6.76 o
   0 -16   8         44.95         57.03         7.53 o
   1 -16   8         57.40         57.72         6.40 o
   2 -16   8          8.01          7.44         4.99 o
   3 -16   8         32.83         24.08         5.58 o
   4 -16   8        199.84        182.75         8.69 o
   5 -16   8         91.36        113.11         8.75 o
   6 -16   8         28.54         25.74         6.25 o
   7 -16   8          4.04          9.37         5.64 o
   8 -16   8          7.82         14.14         5.64 o
   9 -16   8        332.26        398.46        13.99 o
  10 -16   8         68.49         69.39         7.04 o
  11 -16   8         42.40         40.15         7.49 o
  -4 -15   8         40.54         35.01         7.07 o
  -3 -15   8          1.13          0.36         5.68 o
  -2 -15   8          1.22          5.75         5.84 o
  -1 -15   8         27.91         25.70         6.43 o
   0 -15   8         37.36         19.42         5.42 o
   1 -15   8         23.85         29.50         5.49 o
   2 -15   8          1.45         -0.74         4.29 o
   3 -15   8          4.57          1.89         4.73 o
   4 -15   8        106.60         92.33         6.69 o
   5 -15   8         13.58          4.61         5.37 o
   6 -15   8        323.67        332.97        11.99 o
   7 -15   8         88.39         86.35         7.50 o
   8 -15   8         31.48         36.99         5.15 o
   9 -15   8          6.48         12.43         4.46 o
  10 -15   8        192.43        208.16         9.75 o
  11 -15   8        175.13        158.66         9.99 o
  12 -15   8         25.21          8.80         9.60 o
  -6 -14   8         13.44         20.14         6.23 o
  -5 -14   8         83.36        102.93         8.43 o
  -4 -14   8         46.73         44.32         6.89 o
  -3 -14   8         45.54         55.74        12.76 o
  -2 -14   8          1.71         -4.91         4.91 o
  -1 -14   8         36.59         59.10         6.79 o
   0 -14   8          0.26         -1.28         4.18 o
   1 -14   8          0.23          1.18         4.18 o
   2 -14   8        185.83        159.71         7.79 o
   3 -14   8          4.79          6.57         4.18 o
   4 -14   8          2.47          3.78         4.06 o
   5 -14   8        374.65        344.47        16.17 o
   6 -14   8         73.36         59.24         6.40 o
   7 -14   8         86.21         85.70         9.69 o
   8 -14   8         39.43         40.30         4.77 o
   9 -14   8         84.70         92.31         6.10 o
  10 -14   8         73.97         84.69         6.48 o
  11 -14   8         38.98         46.70         7.24 o
  12 -14   8        417.94        450.91        23.19 o
  13 -14   8         47.13         30.39         9.60 o
  -7 -13   8          0.01          1.52         4.63 o
  -6 -13   8          6.93          1.98         4.73 o
  -5 -13   8         19.65         19.53         4.86 o
  -4 -13   8         37.44         42.20         6.14 o
  -3 -13   8        104.11        100.23         7.63 o
  -2 -13   8         58.97         69.19         5.98 o
  -1 -13   8        177.09        151.43         8.74 o
   0 -13   8         86.38         73.88         5.79 o
   1 -13   8        150.73        146.80        12.58 o
   2 -13   8        113.73        122.26         7.62 o
   3 -13   8        818.45        760.68        13.88 o
   4 -13   8        206.24        207.15         6.96 o
   5 -13   8          7.37          3.64         3.19 o
   6 -13   8          8.48          4.33         4.85 o
   7 -13   8         83.67         91.97         5.75 o
   8 -13   8         14.21         12.24         3.86 o
   9 -13   8         10.93          5.66         3.88 o
  10 -13   8          8.46          4.39         4.07 o
  11 -13   8         10.45         10.04         4.30 o
  12 -13   8        146.02        143.41        17.19 o
  13 -13   8         54.87         49.58        10.40 o
  14 -13   8          0.32          5.60         8.00 o
  -8 -12   8         95.25        103.59         6.98 o
  -7 -12   8         54.12         45.49         5.47 o
  -6 -12   8         21.33          3.67         5.45 o
  -5 -12   8        247.51        274.01        15.47 o
  -4 -12   8         60.96         55.21         5.34 o
  -3 -12   8         67.35         78.69         6.11 o
  -2 -12   8        519.99        494.53         9.67 o
  -1 -12   8        212.27        219.54         8.38 o
   0 -12   8       1192.01       1084.81        22.28 o
   1 -12   8          6.72          4.02         3.78 o
   2 -12   8         36.16         44.29         3.93 o
   3 -12   8        135.80        131.15         5.54 o
   4 -12   8        757.63        732.81        11.26 o
   5 -12   8        105.43        105.56         5.14 o
   6 -12   8          0.11          2.21         3.38 o
   7 -12   8        203.74        161.24         9.15 o
   8 -12   8          7.07          2.96         3.56 o
   9 -12   8        156.70        154.61         7.85 o
  10 -12   8         47.54         47.87         5.19 o
  11 -12   8        301.39        269.82        18.79 o
  12 -12   8        359.73        365.52        14.77 o
  13 -12   8          0.76         -3.16         6.05 o
  14 -12   8        143.59        130.34        12.79 o
  -9 -11   8         57.37         61.03         6.65 o
  -8 -11   8         24.49         21.65         4.78 o
  -7 -11   8         89.51         83.42         6.17 o
  -6 -11   8         39.52         35.09         4.77 o
  -5 -11   8         89.42         77.39         5.58 o
  -4 -11   8        106.42        101.08         5.98 o
  -3 -11   8       1690.64       1521.39        18.12 o
  -2 -11   8        236.75        232.76         6.90 o
  -1 -11   8        454.74        533.54         9.38 o
   0 -11   8       2620.26       2641.37        23.49 o
   1 -11   8        775.32        844.18        16.96 o
   2 -11   8         34.92         65.12         4.10 o
   3 -11   8        343.81        314.00        12.18 o
   4 -11   8          2.18          8.28         2.96 o
   5 -11   8        597.55        592.49         9.79 o
   6 -11   8         66.44         62.48         4.69 o
   7 -11   8        136.28        102.90         5.58 o
   8 -11   8         67.31         45.70         4.34 o
   9 -11   8        112.91         93.37         7.96 o
  10 -11   8         53.28         48.70         4.75 o
  11 -11   8         25.46         15.47         6.05 o
  12 -11   8        101.78         93.36         9.01 o
  13 -11   8          6.79          4.94         5.55 o
  14 -11   8        229.51        267.88        15.99 o
 -10 -10   8          9.85          8.47         4.83 o
  -9 -10   8         19.25         16.83         5.04 o
  -8 -10   8         44.72         35.93         4.94 o
  -7 -10   8         21.75         21.57         4.37 o
  -6 -10   8         11.97         -1.87         4.85 o
  -5 -10   8          0.00          5.18         3.78 o
  -4 -10   8         19.48         29.68         3.67 o
  -3 -10   8         43.56         54.67         4.10 o
  -2 -10   8        821.09        777.05        11.29 o
  -1 -10   8          0.13          6.78         3.72 o
   0 -10   8        198.34        180.99         5.60 o
   1 -10   8        781.51        779.60        12.22 o
   2 -10   8         18.89         25.25         2.50 o
   3 -10   8        235.32        227.83         6.47 o
   4 -10   8        132.81        125.49         7.11 o
   5 -10   8        830.70        787.65        11.00 o
   6 -10   8         37.15         51.81         4.18 o
   7 -10   8       2525.84       2385.34        26.73 o
   8 -10   8          0.47         -0.33         2.94 o
   9 -10   8          0.37          5.51         2.98 o
  10 -10   8          2.63          4.00         6.00 o
  11 -10   8        282.04        287.90        17.59 o
  12 -10   8          2.08         10.18         5.92 o
  13 -10   8          3.75          3.58         5.64 o
  14 -10   8        160.33        160.73        12.79 o
 -11  -9   8         89.94         89.75        12.79 o
 -10  -9   8         19.77         24.47         5.23 o
  -9  -9   8          0.04         -3.72         3.72 o
  -8  -9   8          1.47          6.15         3.79 o
  -7  -9   8        219.95        199.68         7.67 o
  -6  -9   8         53.29         35.14         4.37 o
  -5  -9   8        184.25        149.50         5.72 o
  -4  -9   8        566.30        496.46         8.92 o
  -3  -9   8       2076.02       2084.20        22.65 o
  -2  -9   8          0.25          1.53         2.59 o
  -1  -9   8        128.00        119.14         4.71 o
   0  -9   8        279.64        283.50         6.17 o
   1  -9   8       1952.64       1895.46        21.99 o
   2  -9   8        187.14        133.64         4.85 o
   3  -9   8          6.37          8.51         2.56 o
   4  -9   8         27.23         19.16         2.78 o
   5  -9   8         32.13         37.59         3.11 o
   6  -9   8        349.92        399.84        13.13 o
   7  -9   8         45.68         38.90         3.51 o
   8  -9   8         83.57         69.18         4.05 o
   9  -9   8        134.33        132.60         5.51 o
  10  -9   8          0.15          4.00         7.60 o
  11  -9   8         75.61         86.76        12.79 o
  12  -9   8         90.43         99.67         8.23 o
  13  -9   8         11.09         13.08         5.07 o
  14  -9   8         34.58         33.78         5.85 o
 -12  -8   8          2.96          0.64         6.92 o
 -11  -8   8         16.37         24.91         8.40 o
 -10  -8   8        150.05        164.84        10.96 o
  -9  -8   8          4.17         -0.66         3.47 o
  -8  -8   8          0.00         -0.40         3.41 o
  -7  -8   8        197.25        184.40         8.22 o
  -6  -8   8       1263.61       1190.83        16.59 o
  -5  -8   8        313.79        261.46         6.64 o
  -4  -8   8          1.37          0.16         2.50 o
  -3  -8   8        222.48        208.38         6.43 o
  -2  -8   8        280.00        294.63         6.68 o
  -1  -8   8         47.33         46.10         3.78 o
   0  -8   8         39.33         28.70         3.16 o
   1  -8   8          4.70          2.71         2.58 o
   2  -8   8         17.71         30.41         2.78 o
   3  -8   8        215.77        187.80         5.11 o
   4  -8   8        897.03        904.68        11.56 o
   5  -8   8        613.21        637.48         8.88 o
   6  -8   8         73.32         88.05         5.19 o
   7  -8   8        388.02        340.37         7.19 o
   8  -8   8          0.54         -1.34         2.21 o
   9  -8   8         67.89         67.20         6.80 o
  10  -8   8        223.55        228.69        10.78 o
  11  -8   8          0.11          0.51         4.36 o
  12  -8   8         90.89        103.32         7.71 o
  13  -8   8         13.85         17.24         6.00 o
  14  -8   8         40.04         35.81         5.22 o
 -13  -7   8        210.15        237.34        17.59 o
 -12  -7   8        101.57        115.42        14.39 o
 -11  -7   8         21.82         30.74         4.74 o
 -10  -7   8        123.65        145.77         8.47 o
  -9  -7   8        151.66        155.86         8.43 o
  -8  -7   8        439.88        459.04         9.92 o
  -7  -7   8        562.76        596.30        13.16 o
  -6  -7   8         72.10         55.44         3.76 o
  -5  -7   8         23.25         25.50         3.06 o
  -4  -7   8        323.55        357.38         6.93 o
  -3  -7   8         34.77         44.38         3.19 o
  -2  -7   8         31.08         28.84         3.29 o
  -1  -7   8        118.30        118.74         4.89 o
   0  -7   8       1542.59       1710.90        19.59 o
   1  -7   8        984.85       1094.68        13.99 o
   2  -7   8        121.93        109.99         4.49 o
   3  -7   8         82.96         86.32         4.31 o
   4  -7   8        737.74        683.44        10.86 o
   5  -7   8        171.89        170.37         4.55 o
   6  -7   8         42.06         51.05         3.30 o
   7  -7   8        159.01        157.98         4.78 o
   8  -7   8         68.59         63.18         5.92 o
   9  -7   8        114.95        104.31        16.79 o
  10  -7   8         68.31         79.27         6.36 o
  11  -7   8         10.24          9.03         7.60 o
  12  -7   8         31.33         23.93         8.80 o
  13  -7   8          2.24          2.10         3.77 o
  14  -7   8          8.32         21.59        13.59 o
 -14  -6   8         75.07         75.40         9.60 o
 -13  -6   8          4.76         10.87         6.65 o
 -12  -6   8        129.10        118.23         9.99 o
 -11  -6   8         17.62         10.93         4.20 o
 -10  -6   8        780.90        747.11        12.76 o
  -9  -6   8        111.50        106.73         5.57 o
  -8  -6   8        505.38        429.84         9.31 o
  -7  -6   8          1.38          1.71         2.98 o
  -6  -6   8        562.28        578.63         8.92 o
  -5  -6   8          0.80          5.30         2.34 o
  -4  -6   8        468.75        542.61         8.15 o
  -3  -6   8       1504.53       1543.22        24.35 o
  -2  -6   8       2167.44       2137.23        32.89 o
  -1  -6   8         70.48         78.27         3.89 o
   0  -6   8       1264.80       1259.31        15.35 o
   1  -6   8          8.17         17.23         2.58 o
   2  -6   8         27.39         44.32         3.20 o
   3  -6   8       3497.52       3653.67        31.95 o
   4  -6   8       1627.91       1603.33        20.49 o
   5  -6   8        357.54        407.09         7.20 o
   6  -6   8        631.04        658.33         9.30 o
   7  -6   8        134.85        109.12         4.62 o
   8  -6   8          1.99          2.13         3.58 o
   9  -6   8        539.10        517.12        13.44 o
  10  -6   8         49.50         49.45         5.20 o
  11  -6   8         58.78         59.32        16.39 o
  12  -6   8         11.37         17.44         4.80 o
  13  -6   8         54.02         50.38         3.84 o
 -14  -5   8         15.89         23.57         7.25 o
 -13  -5   8        219.04        185.23        19.19 o
 -12  -5   8         14.01         17.06         8.00 o
 -11  -5   8         46.61         61.18         5.25 o
 -10  -5   8        245.46        230.72         7.24 o
  -9  -5   8          0.06         -1.49         3.05 o
  -8  -5   8         10.24         13.93         3.22 o
  -7  -5   8         90.33        100.56         4.24 o
  -6  -5   8        101.20         95.33         4.05 o
  -5  -5   8        403.36        410.85         7.00 o
  -4  -5   8       2086.15       2109.39        22.79 o
  -3  -5   8        119.88        106.43         6.00 o
  -2  -5   8       1449.55       1602.54        17.99 o
  -1  -5   8          2.85          2.89         2.28 o
   0  -5   8       6066.66       6315.10        75.83 o
   1  -5   8        622.17        683.48         9.49 o
   2  -5   8          2.85          0.95         1.70 o
   3  -5   8        104.33        108.36         3.19 o
   4  -5   8        399.31        425.81         5.72 o
   5  -5   8        504.05        511.83         7.10 o
   6  -5   8        972.39        990.05        11.92 o
   7  -5   8         15.77         16.63         2.62 o
   8  -5   8         13.80          7.62         3.14 o
   9  -5   8       2274.18       2146.36        28.56 o
  10  -5   8          0.08         -0.80         3.03 o
  11  -5   8          0.20          8.35         4.40 o
  12  -5   8          0.87          2.75         2.34 o
  13  -5   8         91.92         88.76        15.99 o
 -15  -4   8          0.08          4.12        11.59 o
 -14  -4   8         26.33         20.82         7.60 o
 -13  -4   8         69.27         68.32        21.19 o
 -12  -4   8        163.20        147.37         6.92 o
 -11  -4   8         21.56         20.58         3.59 o
 -10  -4   8       1230.27       1135.66        15.61 o
  -9  -4   8         98.85         91.02         4.89 o
  -8  -4   8        461.31        456.85         8.88 o
  -7  -4   8         88.73         76.40         5.56 o
  -6  -4   8         10.44         15.16         2.50 o
  -5  -4   8       1318.10       1317.91        15.79 o
  -4  -4   8        633.14        656.04         9.69 o
  -3  -4   8          8.28          9.28         2.23 o
  -2  -4   8       2186.19       2183.83        22.79 o
  -1  -4   8        195.50        245.68         4.18 o
   0  -4   8         40.50         13.78         1.66 o
   1  -4   8       1851.76       2014.21        18.28 o
   2  -4   8        178.28        188.83         3.91 o
   3  -4   8       1016.08        968.07         9.50 o
   4  -4   8        928.91       1036.21        11.08 o
   5  -4   8       1526.90       1525.63        12.16 o
   6  -4   8        333.37        332.34         5.63 o
   7  -4   8          1.30         -0.44         2.21 o
   8  -4   8          0.30         -0.62         2.66 o
   9  -4   8        481.19        457.98        10.00 o
  10  -4   8          7.07          9.17         3.87 o
  11  -4   8          5.26          1.20         6.79 o
  12  -4   8        201.02        226.29        21.59 o
  13  -4   8          4.33          0.80        11.19 o
 -15  -3   8          4.79         14.23         6.65 o
 -14  -3   8         45.60         58.90         8.11 o
 -13  -3   8          1.34          0.56         5.60 o
 -12  -3   8        515.00        517.07        11.12 o
 -11  -3   8         89.07         95.85         4.93 o
 -10  -3   8         25.57         27.04         3.54 o
  -9  -3   8       2621.77       2499.75        37.16 o
  -8  -3   8        192.80        197.54         5.20 o
  -7  -3   8        631.99        633.38         8.83 o
  -6  -3   8        123.16        148.37         4.77 o
  -5  -3   8        249.86        240.72         5.60 o
  -4  -3   8        410.71        410.83         8.04 o
  -3  -3   8       1010.34       1069.16        17.89 o
  -2  -3   8        767.57        747.87        10.85 o
  -1  -3   8       1003.67       1057.16        12.35 o
   0  -3   8         62.03         64.68         3.27 o
   1  -3   8       2006.37       2126.94        19.17 o
   2  -3   8       1155.01       1276.89        12.37 o
   3  -3   8       2782.39       3011.92        26.34 o
   4  -3   8         50.23         60.64         2.42 o
   5  -3   8        131.76        128.39         3.95 o
   6  -3   8        116.32        102.69         3.29 o
   7  -3   8        400.32        398.83         7.00 o
   8  -3   8        279.07        223.64         6.66 o
   9  -3   8        241.99        256.75         9.59 o
  10  -3   8        157.34        140.33        18.79 o
  11  -3   8          0.64         -0.90        11.59 o
  12  -3   8         48.06         60.29         9.88 o
  13  -3   8         25.20         19.99        12.79 o
 -16  -2   8         33.76         39.54        18.79 o
 -15  -2   8         54.83         56.15         7.84 o
 -14  -2   8        222.09        232.37        12.27 o
 -13  -2   8        246.61        216.11        19.59 o
 -12  -2   8        236.59        253.34        11.91 o
 -11  -2   8         62.91         63.33         5.77 o
 -10  -2   8        140.51        138.53         9.93 o
  -9  -2   8         75.50         58.43         3.72 o
  -8  -2   8        186.85        196.10         5.07 o
  -7  -2   8       1224.39       1234.02        14.78 o
  -6  -2   8          9.77          9.67         2.28 o
  -5  -2   8          2.27          3.02         2.08 o
  -4  -2   8       2017.35       2308.41        51.13 o
  -3  -2   8        122.88         83.12         4.73 o
  -2  -2   8         81.44         69.78         5.89 o
  -1  -2   8       8937.87       9674.75        77.38 o
   0  -2   8       1758.09       1823.00        16.66 o
   1  -2   8       1020.08        929.91         9.72 o
   2  -2   8       2743.52       2852.00        24.45 o
   3  -2   8         40.10         32.30         2.06 o
   4  -2   8        558.26        565.38         5.39 o
   5  -2   8          0.37          1.91         1.52 o
   6  -2   8          5.42          9.31         2.04 o
   7  -2   8         46.64         52.26         4.04 o
   8  -2   8        344.12        363.22         6.70 o
   9  -2   8         54.57         48.99         3.72 o
  10  -2   8         34.15         29.97         7.62 o
  11  -2   8         97.15        101.93        10.45 o
  12  -2   8         93.13         94.09        10.74 o
  13  -2   8        105.59        104.75        16.79 o
 -16  -1   8        123.80        132.54        10.79 o
 -15  -1   8          6.94         14.29         8.40 o
 -14  -1   8          4.40          5.28         5.60 o
 -13  -1   8          0.55         -3.11         5.00 o
 -12  -1   8        345.89        332.69         7.56 o
 -11  -1   8        276.10        234.75         6.63 o
 -10  -1   8        436.27        503.57         9.09 o
  -9  -1   8       1849.38       1806.49        18.25 o
  -8  -1   8          5.12          0.80         2.17 o
  -7  -1   8       1464.21       1583.25        17.79 o
  -6  -1   8         88.55         66.68         3.29 o
  -5  -1   8        496.05        494.04         9.23 o
[truncated: 455,554 more chars]
