# Supplementary material for: London Dispersion versus Intramolecular Hydrogen Bond in Bis‐Pyridines: How Accurate Is DFT for Competing Noncovalent Interactions in the Condensed Phase?
Source: Chemistry. 2025 Oct 23;31(66):e02745. doi: 10.1002/chem.202502745 (PMC12648470; doi:10.1002/chem.202502745)
Supplement: Supplementary file 1 — Supporting Information [file CHEM-31-e02745-s002.zip › Crystal_structures/7b/c040620_1_2.res]

TITL c040620_1_2_a.res in P-1
    c040620_1_2.res
    created by SHELXL-2018/3 at 09:42:09 on 23-Jun-2020
REM Old TITL c040620_1_2 in P-1
REM SHELXT solution in P-1: R1 0.222, Rweak 0.012, Alpha 0.046
REM <I/s> 0.000 for 0 systematic absences, Orientation as input
REM Formula found by SHELXT: C48 B4 N2 F24
CELL 0.71073 12.9518 13.0314 17.2798 97.819 107.323 111.332
ZERR 2 0.0007 0.0007 0.001 0.001 0.001 0.001
LATT 1
SFAC C H B F N
UNIT 102 78 2 48 4
DFIX 0.93 0.01 N1B H1B
RIGU C5 F4A F5A F6A C8 F4 F5 F6
SADI F13 F14 F14 F15 F15 F13 F13A F14A F14A F15A F15A F13A
SADI F4A C8 F5 C8 F4 C8 F5A C8 F6 C8 F6A C8
SADI F4A F5A F5A F6A F6A F4A F4 F5 F5 F6 F6 F4
SADI F10A F11A F11A F12A F12A F10A F10 F11 F11 F12 F12 F10
RIGU C19 F13 F14 F15 C23 F15A F14A F13A
SADI C16 C13 C16A C13
SADI F15A C23 F14A C23 F13A C23 F15 C23 F14 C23 F13 C23
RIGU C13 F10A F11A F12A C16A F10 F11 C16 F12
SADI F10A C16A F11 C16 F10 C16 F11A C16A F12 C16 F12A C16A
SADI F7 F8 F8 F9 F9 F7 F7A F8A F8A F9A F9A F7A
RIGU F7 F8 F9 C15 F7A F9A F8A C15A C11
SADI F7 C15 F9A C15A F7A C15A F8 C15 F8A C15A F9 C15
SADI C15 C11 C15A C11
EADP C15 C15A
EADP F7 F9A
EADP F8 F7A
ISOR 0.005 0.01 F4A F5A F6A C8 F4 F5 F6
ISOR 0.005 0.01 F10A F11A C16A F10 F11 C16 F12A F12
EADP F4A F5
EADP F12A F12
EADP F13A F15

L.S. 9
PLAN  20
SIZE 0.28 0.2 0.17
TEMP -173.15(10)
CONF
BOND
list 4
MORE -1
BOND $H
fmap 2
acta
OMIT -4 3 1
REM <olex2.extras>
REM <HklSrc "%.\\c040620_1_2.hkl">
REM </olex2.extras>

WGHT    0.057900    1.096100
FVAR       0.35364   0.85630   0.26512
F1    4    0.200917    0.371803    0.432278    11.00000    0.02585    0.03256 =
         0.04454   -0.01010    0.00281    0.00657
F2    4    0.366671    0.362995    0.489742    11.00000    0.04159    0.03129 =
         0.03166    0.00582    0.01547    0.02213
F3    4    0.346368    0.446690    0.391650    11.00000    0.07643    0.03895 =
         0.02331    0.00722    0.02887    0.01856
PART 2
F4A   4    0.387140    0.859301    0.475352   -31.00000    0.06161    0.02890 =
         0.03729    0.01944   -0.00851    0.01510
F5A   4    0.571664    0.888494    0.529559   -31.00000    0.06776    0.04458 =
         0.08578    0.04006    0.06384    0.02883
F6A   4    0.491313    0.947083    0.605198   -31.00000    0.04867    0.02054 =
         0.03188    0.01368    0.01707    0.01207
PART 1
F7    4    0.877133    0.921089    0.925948    21.00000    0.01773    0.10135 =
         0.02269    0.00195    0.00557    0.02446
F8    4    0.884189    1.046030    1.022972    21.00000    0.01868    0.03139 =
         0.04236   -0.00061   -0.00368    0.00178
F9    4    0.834061    0.873950    1.030456    21.00000    0.02243    0.04611 =
         0.04143    0.02458   -0.00109    0.00872
PART 2
F10A  4    0.504525    1.108807    0.834234   -31.00000    0.15066    0.06560 =
         0.07770    0.05140    0.07508    0.08327
F11A  4    0.547877    1.132148    0.965363   -31.00000    0.04660    0.03262 =
         0.05304   -0.01780    0.00702    0.01556
F12A  4    0.376943    1.012396    0.886919   -31.00000    0.03006    0.02919 =
         0.05811    0.00308    0.01653    0.01647
PART 1
F13   4    0.216087    0.645229    0.989130    31.00000    0.04310    0.11463 =
         0.01397    0.02655    0.01133    0.05226
F14   4    0.127479    0.738296    0.934981    31.00000    0.05802    0.02532 =
         0.03072    0.00047    0.02688    0.01630
F15   4    0.030141    0.567587    0.928421    31.00000    0.05703    0.04596 =
         0.03826    0.00262    0.03603   -0.00975
PART 0
F16   4   -0.158225    0.413042    0.626405    11.00000    0.01176    0.05707 =
         0.02827    0.01231    0.00460    0.00524
F17   4   -0.053647    0.343885    0.580571    11.00000    0.03143    0.04401 =
         0.04728   -0.02382   -0.00445    0.00915
F18   4   -0.060005    0.498826    0.555865    11.00000    0.02432    0.07582 =
         0.02223    0.02132    0.00725    0.01587
F19   4    0.332533    0.368455    0.958766    11.00000    0.04707    0.03466 =
         0.03926    0.02241    0.03349    0.02616
F20   4    0.306135    0.220433    0.869649    11.00000    0.06216    0.02201 =
         0.05095    0.01451    0.03732    0.00989
F21   4    0.467165    0.305612    0.980810    11.00000    0.05866    0.07052 =
         0.04829    0.04845    0.03626    0.04774
F22   4    0.758745    0.410854    0.847599    11.00000    0.04419    0.07975 =
         0.05437    0.04485    0.03022    0.05138
F23   4    0.659065    0.375772    0.716070    11.00000    0.04873    0.06028 =
         0.04198    0.00821    0.02917    0.03411
F24   4    0.772978    0.548411    0.789962    11.00000    0.02903    0.04488 =
         0.07805    0.03123    0.03379    0.02300
C1    1    0.403545    0.640379    0.668866    11.00000    0.01065    0.01733 =
         0.01634    0.00756    0.00544    0.00679
C2    1    0.367241    0.540608    0.605655    11.00000    0.01567    0.01818 =
         0.01678    0.00710    0.00708    0.00770
AFIX  43
H2    2    0.344642    0.469053    0.618611    11.00000   -1.20000
AFIX   0
C3    1    0.363242    0.543055    0.524337    11.00000    0.01638    0.02249 =
         0.01603    0.00573    0.00639    0.00830
C4    1    0.396459    0.645419    0.502559    11.00000    0.01565    0.02841 =
         0.01635    0.01132    0.00626    0.00920
AFIX  43
H4    2    0.394853    0.647175    0.447443    11.00000   -1.20000
AFIX   0
C5    1    0.432146    0.745276    0.563943    11.00000    0.01499    0.02193 =
         0.02249    0.01350    0.00756    0.00768
C6    1    0.435201    0.742739    0.644889    11.00000    0.01430    0.01793 =
         0.01908    0.00813    0.00570    0.00704
AFIX  43
H6    2    0.459520    0.812612    0.685254    11.00000   -1.20000
AFIX   0
C7    1    0.319672    0.432380    0.459655    11.00000    0.02932    0.02850 =
         0.01814    0.00607    0.01100    0.01223
C8    1    0.470218    0.857398    0.542156    11.00000    0.02737    0.02650 =
         0.02551    0.01589    0.01047    0.00953
C9    1    0.496086    0.763873    0.828809    11.00000    0.01249    0.01721 =
         0.01477    0.00596    0.00618    0.00596
C10   1    0.615930    0.794694    0.877582    11.00000    0.01402    0.02338 =
         0.01555    0.00816    0.00649    0.00828
AFIX  43
H10   2    0.645751    0.738034    0.876680    11.00000   -1.20000
AFIX   0
C11   1    0.692976    0.906486    0.927581    11.00000    0.01209    0.02907 =
         0.01504    0.00634    0.00386    0.00446
C12   1    0.653828    0.991790    0.932254    11.00000    0.01731    0.02167 =
         0.02121   -0.00001    0.00588    0.00017
AFIX  43
H12   2    0.706461    1.067482    0.966830    11.00000   -1.20000
AFIX   0
C13   1    0.535521    0.963351    0.884946    11.00000    0.01845    0.01703 =
         0.02669    0.00174    0.00802    0.00545
C14   1    0.458688    0.852394    0.834372    11.00000    0.01281    0.01688 =
         0.02118    0.00383    0.00488    0.00515
AFIX  43
H14   2    0.378035    0.835821    0.802436    11.00000   -1.20000
AFIX   0
PART 1
C15   1    0.821135    0.936514    0.976734    21.00000    0.01440    0.02920 =
         0.01577    0.00338    0.00264    0.00492
PART 2
C16A  1    0.489567    1.052993    0.891417   -31.00000    0.03148    0.01796 =
         0.03302    0.00175    0.01400    0.00823
PART 0
C17   1    0.269440    0.603673    0.763893    11.00000    0.01314    0.01244 =
         0.01658    0.00571    0.00630    0.00651
C18   1    0.252224    0.632915    0.839144    11.00000    0.01415    0.01543 =
         0.01636    0.00374    0.00564    0.00537
AFIX  43
H18   2    0.320286    0.675165    0.889791    11.00000   -1.20000
AFIX   0
C19   1    0.138805    0.601918    0.841661    11.00000    0.01764    0.01606 =
         0.01761    0.00459    0.00937    0.00663
C20   1    0.036591    0.540107    0.769004    11.00000    0.01370    0.01761 =
         0.02210    0.00579    0.00813    0.00639
AFIX  43
H20   2   -0.040993    0.519374    0.770441    11.00000   -1.20000
AFIX   0
C21   1    0.051695    0.509855    0.694622    11.00000    0.01260    0.01682 =
         0.01759    0.00506    0.00432    0.00591
C22   1    0.165637    0.540988    0.691890    11.00000    0.01427    0.01557 =
         0.01552    0.00494    0.00615    0.00748
AFIX  43
H22   2    0.172628    0.518909    0.639660    11.00000   -1.20000
AFIX   0
C23   1    0.123658    0.635493    0.922669    11.00000    0.02172    0.02781 =
         0.02119    0.00375    0.01212    0.00724
C24   1   -0.054647    0.442032    0.614686    11.00000    0.01454    0.03557 =
         0.02112    0.00360    0.00449    0.00752
C25   1    0.449641    0.541096    0.793991    11.00000    0.01504    0.01600 =
         0.01400    0.00527    0.00627    0.00787
C26   1    0.401100    0.471942    0.841300    11.00000    0.01982    0.01817 =
         0.01883    0.00794    0.01044    0.01086
AFIX  43
H26   2    0.334124    0.474936    0.851741    11.00000   -1.20000
AFIX   0
C27   1    0.447878    0.399151    0.873401    11.00000    0.02469    0.01992 =
         0.01820    0.00971    0.01160    0.01271
C28   1    0.545308    0.390927    0.859528    11.00000    0.02500    0.02157 =
         0.01942    0.00980    0.01006    0.01550
AFIX  43
H28   2    0.577699    0.341795    0.881978    11.00000   -1.20000
AFIX   0
C29   1    0.593590    0.457152    0.811648    11.00000    0.01889    0.02291 =
         0.01871    0.00824    0.00895    0.01368
C30   1    0.546067    0.529414    0.778945    11.00000    0.01786    0.02023 =
         0.01742    0.00895    0.00878    0.01089
AFIX  43
H30   2    0.580062    0.572165    0.745367    11.00000   -1.20000
AFIX   0
C31   1    0.389302    0.324327    0.920842    11.00000    0.03671    0.02694 =
         0.02900    0.01701    0.02132    0.02021
C32   1    0.695689    0.448016    0.792179    11.00000    0.02666    0.03458 =
         0.03069    0.01752    0.01620    0.02270
B1    3    0.404419    0.636542    0.763737    11.00000    0.01218    0.01392 =
         0.01526    0.00610    0.00586    0.00626

N1B   5    0.021709   -0.017524    0.223298    11.00000    0.02227    0.02326 =
         0.02275    0.01042    0.01009    0.01085
H1B   2   -0.052146   -0.077548    0.208872    11.00000   -1.20000
N2B   5   -0.146483   -0.002021    0.315166    11.00000    0.01785    0.01974 =
         0.02053    0.00349    0.00606    0.00753
C1B   1    0.099262   -0.165286    0.218188    11.00000    0.03209    0.02910 =
         0.03214    0.01468    0.01622    0.01954
C2B   1    0.174568   -0.181022    0.298471    11.00000    0.06232    0.04798 =
         0.05888    0.02968    0.00133    0.02789
AFIX 137
H2BA  2    0.150028   -0.160965    0.344637    11.00000   -1.50000
H2BB  2    0.259265   -0.131128    0.313252    11.00000   -1.50000
H2BC  2    0.162705   -0.261066    0.289013    11.00000   -1.50000
AFIX   0
C3B   1   -0.031205   -0.249132    0.192157    11.00000    0.03720    0.02579 =
         0.06486    0.00741    0.02102    0.01512
AFIX 137
H3BA  2   -0.038601   -0.327760    0.180637    11.00000   -1.50000
H3BB  2   -0.080107   -0.238404    0.141258    11.00000   -1.50000
H3BC  2   -0.058815   -0.235158    0.237835    11.00000   -1.50000
AFIX   0
C4B   1    0.140754   -0.189938    0.146387    11.00000    0.08635    0.04228 =
         0.06966    0.02371    0.05797    0.03931
AFIX 137
H4BA  2    0.225622   -0.138914    0.163171    11.00000   -1.50000
H4BB  2    0.093693   -0.176877    0.095916    11.00000   -1.50000
H4BC  2    0.129496   -0.269799    0.134129    11.00000   -1.50000
AFIX   0
C5B   1    0.117685   -0.041222    0.235422    11.00000    0.02646    0.02853 =
         0.01885    0.01015    0.01011    0.01601
C6B   1    0.228300    0.051637    0.261865    11.00000    0.02267    0.03717 =
         0.02563    0.00888    0.00903    0.01495
AFIX  43
H6B   2    0.298423    0.039241    0.271566    11.00000   -1.20000
AFIX   0
C7B   1    0.237265    0.162336    0.274234    11.00000    0.02563    0.03069 =
         0.02808    0.00514    0.01065    0.00614
AFIX  43
H7B   2    0.313520    0.225543    0.293471    11.00000   -1.20000
AFIX   0
C8B   1    0.134883    0.181011    0.258540    11.00000    0.03321    0.02294 =
         0.02667    0.00772    0.01500    0.01099
AFIX  43
H8B   2    0.140429    0.256670    0.265730    11.00000   -1.20000
AFIX   0
C9B   1    0.025275    0.088616    0.232444    11.00000    0.02819    0.02577 =
         0.02183    0.01215    0.01311    0.01498
C10B  1   -0.091277    0.097317    0.215082    11.00000    0.03255    0.03627 =
         0.03325    0.01987    0.01786    0.02329
AFIX  23
H10A  2   -0.154286    0.033011    0.166256    11.00000   -1.20000
H10B  2   -0.083935    0.169715    0.200233    11.00000   -1.20000
AFIX   0
C11B  1   -0.127773    0.094280    0.290693    11.00000    0.01885    0.02188 =
         0.02436    0.00502    0.00713    0.01038
C12B  1   -0.143173    0.185300    0.328911    11.00000    0.02840    0.02351 =
         0.03553    0.00182    0.00457    0.01512
AFIX  43
H12B  2   -0.127780    0.252702    0.310287    11.00000   -1.20000
AFIX   0
C13B  1   -0.181880    0.174448    0.395351    11.00000    0.04017    0.04380 =
         0.03012   -0.00626    0.00488    0.02882
AFIX  43
H13B  2   -0.194070    0.234626    0.423089    11.00000   -1.20000
AFIX   0
C14B  1   -0.202399    0.075823    0.420617    11.00000    0.03657    0.05848 =
         0.02403    0.00631    0.01375    0.02967
AFIX  43
H14B  2   -0.229287    0.067280    0.465861    11.00000   -1.20000
AFIX   0
C15B  1   -0.183581   -0.012196    0.379501    11.00000    0.01689    0.03144 =
         0.02236    0.00569    0.00699    0.00879
C16B  1   -0.212329   -0.125523    0.402959    11.00000    0.02501    0.03762 =
         0.03197    0.01548    0.01327    0.00667
C17B  1   -0.157149   -0.195556    0.366035    11.00000    0.05095    0.03508 =
         0.06905    0.03134    0.03524    0.02108
AFIX 137
H17A  2   -0.190805   -0.214231    0.304367    11.00000   -1.50000
H17B  2   -0.175002   -0.266512    0.383437    11.00000   -1.50000
H17C  2   -0.070276   -0.150805    0.386638    11.00000   -1.50000
AFIX   0
C18B  1   -0.166180   -0.104240    0.499223    11.00000    0.03190    0.05608 =
         0.03316    0.02154    0.00653    0.00177
AFIX 137
H18A  2   -0.079840   -0.055702    0.523435    11.00000   -1.50000
H18B  2   -0.182212   -0.177622    0.512949    11.00000   -1.50000
H18C  2   -0.207067   -0.065827    0.522658    11.00000   -1.50000
AFIX   0
C19B  1   -0.349107   -0.194132    0.364776    11.00000    0.02773    0.04684 =
         0.03008    0.00855    0.00819    0.00145
AFIX 137
H19A  2   -0.386053   -0.150162    0.387421    11.00000   -1.50000
H19B  2   -0.370894   -0.267216    0.379241    11.00000   -1.50000
H19C  2   -0.377554   -0.208747    0.303328    11.00000   -1.50000
AFIX   0

PART 2
F7A   4    0.848112    0.827831    0.951062   -21.00000    0.01868    0.03139 =
         0.04236   -0.00061   -0.00368    0.00178
F9A   4    0.859862    0.953154    1.051746   -21.00000    0.01773    0.10135 =
         0.02269    0.00195    0.00557    0.02446
F8A   4    0.897427    1.001899    0.950817   -21.00000    0.01304    0.04731 =
         0.06278    0.03368    0.00093    0.00028
C15A  1    0.821309    0.915548    0.967348   -21.00000    0.01440    0.02920 =
         0.01577    0.00338    0.00264    0.00492
PART 1
F4    4    0.457127    0.933935    0.583623    31.00000    0.07276    0.04044 =
         0.07612    0.03817    0.05350    0.04024
F5    4    0.416798    0.838225    0.457619    31.00000    0.06161    0.02890 =
         0.03729    0.01944   -0.00851    0.01510
F6    4    0.585316    0.891917    0.547550    31.00000    0.01794    0.02420 =
         0.03616    0.01371    0.00787   -0.00838
F10   4    0.469009    1.080473    0.800063    31.00000    0.11217    0.07396 =
         0.03796    0.03200    0.03416    0.07650
F11   4    0.557191    1.150941    0.932384    31.00000    0.03818    0.01740 =
         0.05004   -0.00782   -0.00047    0.01056
C16   1    0.490737    1.055913    0.872892    31.00000    0.02434    0.01831 =
         0.02416    0.00231    0.01080    0.00970
F12   4    0.378198    1.017179    0.861109    31.00000    0.03006    0.02919 =
         0.05811    0.00308    0.01653    0.01647
PART 2
F15A  4    0.080294    0.714760    0.922145   -31.00000    0.12827    0.09389 =
         0.05791    0.03436    0.06446    0.09182
F14A  4    0.221643    0.677283    0.989705   -31.00000    0.02765    0.09682 =
         0.02228   -0.01266    0.01070    0.00627
F13A  4    0.041966    0.547664    0.935269   -31.00000    0.05703    0.04596 =
         0.03826    0.00262    0.03603   -0.00975
HKLF 4


REM  c040620_1_2_a.res in P-1
REM wR2 = 0.1238, GooF = S = 1.035, Restrained GooF = 1.086 for all data
REM R1 = 0.0451 for 12019 Fo > 4sig(Fo) and 0.0598 for all 15264 data
REM 804 parameters refined using 447 restraints

END  
     
WGHT      0.0578      1.0973 

REM Highest difference peak  0.619,  deepest hole -0.337,  1-sigma level  0.053
Q1    1   0.8376  0.8302  0.9861  11.00000  0.05    0.62
Q2    1   0.3881  1.0257  0.8260  11.00000  0.05    0.50
Q3    1   0.1298  0.6128  0.8775  11.00000  0.05    0.47
Q4    1   0.4195  0.3669  0.8974  11.00000  0.05    0.47
Q5    1   0.4445  0.7952  0.5516  11.00000  0.05    0.47
Q6    1   0.0022  0.4796  0.6562  11.00000  0.05    0.47
Q7    1   0.1016  0.5445  0.9531  11.00000  0.05    0.45
Q8    1   0.4810  0.8265  0.4597  11.00000  0.05    0.44
Q9    1   0.3786  0.2454  0.9126  11.00000  0.05    0.44
Q10   1   0.4783  0.8091  0.8310  11.00000  0.05    0.44
Q11   1   0.6401  0.4522  0.8026  11.00000  0.05    0.44
Q12   1   0.7560  0.9235  0.9516  11.00000  0.05    0.44
Q13   1   0.3599  0.5438  0.5629  11.00000  0.05    0.42
Q14   1   0.5614  0.4842  0.7910  11.00000  0.05    0.42
Q15   1   0.3413  0.4878  0.4933  11.00000  0.05    0.41
Q16   1   0.5418  0.3654  1.0095  11.00000  0.05    0.41
Q17   1   0.4168  0.4277  0.8542  11.00000  0.05    0.40
Q18   1  -0.1459 -0.1884  0.2239  11.00000  0.05    0.40
Q19   1   0.0395  0.5319  0.7301  11.00000  0.05    0.40
Q20   1   0.4970  0.9098  0.8626  11.00000  0.05    0.39

  REM The information below was added by Olex2.
  REM
  REM R1 = 0.0451 for 12019 Fo > 4sig(Fo) and 0.0598 for all 59680 data
  REM n/a parameters refined using n/a restraints
  REM Highest difference peak 0.62, deepest hole -0.34
  REM Mean Shift 0, Max Shift 0.001.

  REM +++ Tabular Listing of Refinement Information +++
  REM R1_all = 0.0598
  REM R1_gt = 0.0451
  REM wR_ref = 0.1238
  REM GOOF = 1.035
  REM Shift_max = 0.001
  REM Shift_mean = 0
  REM Reflections_all = 59680
  REM Reflections_gt = 12019
  REM Parameters = n/a
  REM Hole = -0.34
  REM Peak = 0.62
  REM Flack = n/a

  
