# Supplementary material for: London Dispersion versus Intramolecular Hydrogen Bond in Bis‐Pyridines: How Accurate Is DFT for Competing Noncovalent Interactions in the Condensed Phase?
Source: Chemistry. 2025 Oct 23;31(66):e02745. doi: 10.1002/chem.202502745 (PMC12648470; doi:10.1002/chem.202502745)
Supplement: Supplementary file 1 — Supporting Information [file CHEM-31-e02745-s002.zip › Crystal_structures/8b/8b_crystal_structure.xyz]

139
c250322_1_1
F      -2.634914   -0.573821   14.248946
F      -1.098104    0.399013   15.320230
F      -1.684799   -1.603852   15.825877
F      -1.229807   -4.886079   11.876692
F       0.885058   -5.193760   11.659007
F      -0.181169   -4.093839   10.229485
F       5.156742   -5.630256   15.323487
F       5.681470   -5.059912   13.318728
F       7.010534   -4.672303   14.936625
F       2.208546   -1.371311    7.591724
F       4.061574   -1.417237    6.575289
F       3.136121    0.420512    7.028486
F       8.302714   -1.537162    9.873475
F       8.053299    0.435082    9.104550
F       8.089394    0.119163   11.210953
F       6.757722    3.341551   13.577036
F       5.631291    5.070763   14.137532
F       5.780776    3.395808   15.448785
F       1.499759    4.858937   10.897967
F       0.639700    4.922828   12.834507
F       0.105953    3.382666   11.470461
C       1.747132   -1.197019   12.733549
C       0.771522   -0.690666   13.611831
H       0.954290    0.112460   14.085270
C      -0.446093   -1.321038   13.811347
C      -0.752023   -2.502734   13.138923
H      -1.588800   -2.933900   13.266809
C       0.194804   -3.030896   12.280353
C       1.418925   -2.390632   12.078780
H       2.047701   -2.776011   11.479923
C      -1.455944   -0.763807   14.818012
C      -0.084335   -4.311922   11.549479
C       3.994273   -1.327860   13.927732
C       3.869050   -0.892975   15.256296
H       3.454369   -0.056064   15.429896
C       4.334176   -1.650672   16.327752
C       4.941978   -2.877640   16.118466
H       5.257329   -3.396486   16.849082
C       5.078050   -3.329249   14.811327
C       4.618957   -2.571679   13.741071
H       4.730819   -2.904353   12.858349
C       5.716946   -4.663206   14.586272
C       4.037842   -0.731035   11.271459
C       3.394149   -0.776430   10.028597
H       2.445982   -0.828700   10.000864
C       4.109955   -0.746934    8.826530
C       5.491584   -0.637395    8.822245
H       5.975326   -0.604023    8.005360
C       6.149903   -0.578022   10.042481
C       5.438757   -0.649126   11.237007
H       5.918097   -0.642015   12.057182
C       3.383683   -0.783236    7.516135
C       7.643292   -0.411372   10.060822
C       3.239126    1.076477   12.911982
C       4.334873    1.742438   13.471450
H       5.047179    1.229715   13.834847
C       4.416348    3.134268   13.513444
C       3.387199    3.921138   13.018939
H       3.438842    4.869155   13.050889
C       2.278465    3.284402   12.475412
C       2.212185    1.894786   12.411649
H       1.449467    1.487649   12.017862
C       5.626241    3.741929   14.171813
C       1.141597    4.116767   11.970108
B       3.246577   -0.545866   12.697382
C       4.008902   -1.144612   17.689055
F       2.711288   -1.141531   17.973589
F       4.396634    0.116040   17.863889
F       4.603405   -1.854104   18.647213
F       3.824885   -0.021022   17.858747
F       3.358178   -2.021664   18.420957
F       5.374233   -1.339925   18.450096
C       4.247289   -1.281647   17.771330
C       1.977208    2.968548    8.265177
N       2.070613    4.050017    7.498994
C       1.064338    4.409423    6.696816
H       1.147957    5.182364    6.152226
C      -0.086556    3.668985    6.655679
H      -0.801918    3.923203    6.084572
C      -0.197901    2.507454    7.481853
H      -0.967885    1.953903    7.426009
C       0.820735    2.194669    8.366306
H       0.738089    1.490562    9.001758
C      -1.428647   -0.551087   14.626038
F      -1.189938   -0.829550   15.894439
F      -2.667792   -0.931707   14.374072
F      -1.424121    0.756265   14.524909
C      -1.422917   -0.843958   14.826582
F      -0.864677   -0.090591   15.757315
F      -2.075405   -1.789622   15.498492
F      -2.376756   -0.102145   14.274656
F       1.305295    5.444889   12.349772
F       0.026804    3.792835   12.589740
F       1.011351    4.153473   10.757414
C       4.105489   -1.134009   17.750761
F       2.915374   -1.530084   18.184418
F       4.129368    0.192810   17.850177
F       4.996553   -1.613263   18.604361
C      -4.077757    7.275758   17.944450
C      -4.919814    7.743286   18.930032
H      -4.835481    8.631995   19.256251
C      -5.977924    6.822105   19.480244
H      -6.623049    7.053465   20.136693
C      -5.861990    5.698270   18.933460
H      -6.477629    5.062460   19.277094
C      -5.104332    5.204575   18.011298
H      -5.204835    4.309903   17.706847
N      -4.163275    6.025381   17.502223
O      -3.154521    8.136455   17.475827
C      -2.165373    7.815541   16.556065
N      -2.117236    6.597791   16.029850
C      -1.135835    6.347292   15.148825
H      -1.056253    5.480715   14.768013
C      -0.331350    7.239346   14.826582
H       0.315810    6.987731   14.172653
C      -0.219397    8.661686   15.321944
H       0.433994    9.300079   15.061494
C      -1.303555    8.878329   16.274959
H      -1.420451    9.722760   16.695572
O       2.993826    2.611394    9.076097
C       4.194573    3.275379    9.185625
C       5.059246    2.736999   10.068364
H       4.826108    1.964311   10.568234
C       6.277547    3.328924   10.224343
H       6.915582    2.962986   10.824691
C       6.570121    4.442062    9.516438
H       7.427864    4.848706    9.567654
C       5.604339    4.952964    8.733114
H       5.755181    5.809622    8.345806
N       4.425463    4.348752    8.457151
H       2.874701    4.504498    7.456143
F       6.755144    3.190589   13.767296
F       5.542127    3.915531   15.349369
F       5.763296    5.032828   13.570179
C       5.622871    3.803740   14.034689
F      -0.653681   -4.209800   10.407747
F       1.022936   -5.052993   11.377902
F      -0.831599   -5.126889   12.317205
H      -3.453067    5.825030   16.934871
