# Supplementary material for: London Dispersion versus Intramolecular Hydrogen Bond in Bis‐Pyridines: How Accurate Is DFT for Competing Noncovalent Interactions in the Condensed Phase?
Source: Chemistry. 2025 Oct 23;31(66):e02745. doi: 10.1002/chem.202502745 (PMC12648470; doi:10.1002/chem.202502745)
Supplement: Supplementary file 1 — Supporting Information [file CHEM-31-e02745-s002.zip › Crystal_structures/8b/c250322_1_1.cif]

data_c250322_1_1
_audit_creation_date               2022-03-25
_audit_creation_method
;
Olex2 1.5
(compiled 2021.12.09 svn.r5202d8cf for OlexSys, GUI svn.r6439)
;
_shelx_SHELXL_version_number       '2018/3'
loop_
  _audit_author_name
  _audit_author_email
  _audit_author_address
 'Savoy, A.' asavoy@org.chem.ethz.ch LOC-Chen

_audit_contact_author_address      ?
_audit_contact_author_email        ?
_audit_contact_author_name         ''
_audit_contact_author_phone        ?
_publ_contact_author_id_orcid      ?
_publ_section_acknowledgements
;
X-Ray services provided by SMoCC - The Small Molecule Crystallography
Center of ETH Zurich. 
;
_publ_section_references
;
Dolomanov, O.V., Bourhis, L.J., Gildea, R.J, Howard, J.A.K. & Puschmann, H.
 (2009), J. Appl. Cryst. 42, 339-341.

Sheldrick, G.M. (2015). Acta Cryst. A71, 3-8.

Sheldrick, G.M. (2015). Acta Cryst. C71, 3-8.
;
_chemical_name_common              ?
_chemical_name_systematic          ?
_chemical_formula_moiety           'C32 H12 B F24, C10 H9 N2 O'
_chemical_formula_sum              'C42 H21 B F24 N2 O'
_chemical_formula_weight           1036.42
_chemical_melting_point            ?
_chemical_oxdiff_formula           C43H22BF24N2
loop_
  _atom_type_symbol
  _atom_type_description
  _atom_type_scat_dispersion_real
  _atom_type_scat_dispersion_imag
  _atom_type_scat_source
 'C' 'C' 0.0181 0.0091 'International Tables Vol C Tables 4.2.6.8 and 6.1.1.4'
 'H' 'H' 0.0000 0.0000 'International Tables Vol C Tables 4.2.6.8 and 6.1.1.4'
 'B' 'B' 0.0090 0.0039 'International Tables Vol C Tables 4.2.6.8 and 6.1.1.4'
 'F' 'F' 0.0727 0.0534 'International Tables Vol C Tables 4.2.6.8 and 6.1.1.4'
 'N' 'N' 0.0311 0.0180 'International Tables Vol C Tables 4.2.6.8 and 6.1.1.4'
 'O' 'O' 0.0492 0.0322 'International Tables Vol C Tables 4.2.6.8 and 6.1.1.4'

_shelx_space_group_comment
;
The symmetry employed for this shelxl refinement is uniquely defined
by the following loop, which should always be used as a source of
symmetry information in preference to the above space-group names.
They are only intended as comments.
;
_space_group_crystal_system        'triclinic'
_space_group_IT_number             2
_space_group_name_H-M_alt          'P -1'
_space_group_name_Hall             '-P 1'
loop_
  _space_group_symop_operation_xyz
 'x, y, z'
 '-x, -y, -z'

_cell_length_a                     9.76650(10)
_cell_length_b                     12.6456(2)
_cell_length_c                     18.0040(2)
_cell_angle_alpha                  106.5840(10)
_cell_angle_beta                   93.7140(10)
_cell_angle_gamma                  98.8950(10)
_cell_volume                       2091.45(5)
_cell_formula_units_Z              2
_cell_measurement_reflns_used      32324
_cell_measurement_temperature      100.0(1)
_cell_measurement_theta_max        79.4300
_cell_measurement_theta_min        3.6860
_shelx_estimated_absorpt_T_max     0.940
_shelx_estimated_absorpt_T_min     0.667
_exptl_absorpt_coefficient_mu      1.571
_exptl_absorpt_correction_T_max    1.000
_exptl_absorpt_correction_T_min    0.423
_exptl_absorpt_correction_type     gaussian
_exptl_absorpt_process_details
;
CrysAlisPro 1.171.41.119a (Rigaku Oxford Diffraction, 2021)
Numerical absorption correction based on gaussian integration over
a multifaceted crystal model
Empirical absorption correction using spherical harmonics,
implemented in SCALE3 ABSPACK scaling algorithm.
;
_exptl_absorpt_special_details     ?
_exptl_crystal_colour              'clear colourless'
_exptl_crystal_colour_lustre       clear
_exptl_crystal_colour_primary      colourless
_exptl_crystal_density_diffrn      1.646
_exptl_crystal_density_meas        ?
_exptl_crystal_density_method      ?
_exptl_crystal_description         plate
_exptl_crystal_F_000               1032
loop_
  _exptl_crystal_face_index_h
  _exptl_crystal_face_index_k
  _exptl_crystal_face_index_l
  _exptl_crystal_face_perp_dist
 0 0 1 0.0156
 0 0 -1 0.0276
 1 8 -4 0.1273
 -4 7 -3 0.1138
 -6 3 -1 0.0708
 5 -5 2 0.0723
 6 0 0 0.1041
 4 5 -2 0.1307
 -5 -3 1 0.1324
 1 -8 2 0.1319
 5 -5 -4 0.0669
 6 0 -6 0.0997
 -5 2 5 0.0630
 -4 6 3 0.0998
 1 -1 -11 0.0313
 -3 -4 10 0.1048
 0 -7 9 0.1018
 3 -3 10 0.0378
 4 0 8 0.0658
 -5 3 -6 0.0665
 -3 6 -7 0.0992

_exptl_crystal_size_max            0.284
_exptl_crystal_size_mid            0.164
_exptl_crystal_size_min            0.043
loop_
  _exptl_oxdiff_crystal_face_indexfrac_h
  _exptl_oxdiff_crystal_face_indexfrac_k
  _exptl_oxdiff_crystal_face_indexfrac_l
  _exptl_oxdiff_crystal_face_x
  _exptl_oxdiff_crystal_face_y
  _exptl_oxdiff_crystal_face_z
 0.0005 -0.0004 0.9993 0.0078 -0.0895 0.0010
 -0.0002 -0.0007 -1.0008 -0.0077 0.0896 -0.0011
 0.9607 7.8306 -3.8195 -0.2678 0.0105 0.9645
 -3.6255 7.3388 -3.4422 -0.8604 0.0244 0.5095
 -6.0559 3.3851 -1.4545 -0.9871 0.0253 -0.1471
 5.3342 -5.3446 2.4250 0.9894 -0.0264 -0.1362
 6.2130 0.0708 -0.2230 0.8330 -0.0198 0.5495
 4.4654 4.8321 -2.4634 0.3563 -0.0069 0.9327
 -5.2512 -3.3589 1.1317 -0.5418 0.0695 -0.8362
 1.3004 -8.1485 1.8813 0.5728 0.1628 -0.8053
 4.5875 -4.8512 -4.2635 0.8139 0.5564 -0.1526
 5.6550 -0.0032 -5.8951 0.7175 0.4945 0.4866
 -5.4359 2.4582 5.4040 -0.8071 -0.5539 -0.1906
 -3.5835 6.2938 3.0625 -0.7555 -0.5148 0.4019
 1.3156 -0.7855 -10.7776 0.1313 0.9899 0.0147
 -2.7624 -4.4116 9.8249 -0.0896 -0.6798 -0.7291
 -0.1021 -6.6765 9.2072 0.3709 -0.5461 -0.7537
 2.7183 -2.5215 10.1982 0.5637 -0.8244 -0.0372
 3.5676 0.3699 8.1738 0.5268 -0.7684 0.3614
 -5.1366 3.3694 -6.0376 -0.8977 0.4309 -0.0735
 -3.3740 6.4518 -7.1790 -0.8136 0.3944 0.4273

_exptl_transmission_factor_max     ?
_exptl_transmission_factor_min     ?
_diffrn_reflns_av_R_equivalents    0.0456
_diffrn_reflns_av_unetI/netI       0.0250
_diffrn_reflns_Laue_measured_fraction_full  0.999
_diffrn_reflns_Laue_measured_fraction_max  0.976
_diffrn_reflns_limit_h_max         12
_diffrn_reflns_limit_h_min         -12
_diffrn_reflns_limit_k_max         16
_diffrn_reflns_limit_k_min         -15
_diffrn_reflns_limit_l_max         22
_diffrn_reflns_limit_l_min         -22
_diffrn_reflns_number              57108
_diffrn_reflns_point_group_measured_fraction_full  0.999
_diffrn_reflns_point_group_measured_fraction_max  0.976
_diffrn_reflns_theta_full          67.684
_diffrn_reflns_theta_max           79.772
_diffrn_reflns_theta_min           2.578
_diffrn_ambient_environment        N~2~
_diffrn_ambient_temperature        100.0(1)
_diffrn_detector                   'Hybrid Pixel Array Detector'
_diffrn_detector_area_resol_mean   5.8140
_diffrn_detector_type              'Pilatus 300K'
_diffrn_measured_fraction_theta_full  0.999
_diffrn_measured_fraction_theta_max  0.976
_diffrn_measurement_details
;
List of Runs (angles in degrees, time in seconds):

  # Type    Start    End  Width  t~exp~   \w     \q     \k     \f   Frames
--------------------------------------------------------------------------
  1  \w     16.00  42.00   0.50    0.55    --   46.00  90.00 107.38   52
  2  \w     17.00  42.00   0.50    0.55    --   46.00  89.00  41.71   50
  3  \w    -76.00 -35.00   0.50    0.55    --  -48.87 -38.00 150.00   82
  4  \w   -123.00 -86.00   0.50    0.55    --  -48.87 -38.00   0.00   74
  5  \w    -64.00 -34.00   0.50    0.55    --  -48.87 -57.00 -30.00   60
  6  \w    -90.00 -17.00   0.50    0.55    --  -48.87 133.00 128.00  146
  7  \w    -76.00 -33.00   0.50    0.55    --  -48.87 -57.00-120.00   86
  8  \w    -76.00 -35.00   0.50    0.55    --  -48.87 -38.00   0.00   82
  9  \w   -101.00 -35.00   0.50    0.55    --  -48.87 -38.00-120.00  132
 10  \w    -79.00 -33.00   0.50    0.55    --  -48.87 -57.00  60.00   92
 11  \w   -105.00 -33.00   0.50    0.55    --  -48.87 -57.00 120.00  144
 12  \w     94.00 125.00   0.50    0.55    --   48.87  19.00-120.00   62
 13  \w     27.00  62.00   0.50    0.55    --   48.87  77.00-150.00   70
 14  \w     36.00  88.00   0.50    0.55    --   48.87  19.00  30.00  104
 15  \w     26.00  58.00   0.50    0.55    --   48.87  77.00 -30.00   64
 16  \w     39.00  75.00   0.50    0.55    --   48.87  19.00-120.00   72
 17  \w     31.00  67.00   0.50    0.55    --   54.00  76.00 -97.06   72
 18  \w    -72.00 -35.00   0.50    0.55    --  -58.00 -76.00 168.91   74
 19  \w     38.00  71.00   0.50    0.55    --   62.00  77.00  69.21   66
 20  \w    -32.00   5.00   0.50    1.65    --  -70.00  38.00  60.00   74
 21  \w    -82.00 -47.00   0.50    1.65    --  -70.00 -74.00  96.07   70
 22  \w     47.00  73.00   0.50    0.55    --   70.00  76.00 143.03   52
 23  \w    -86.00 -17.00   0.50    1.65    --  -70.00 125.00 120.00  138
 24  \w    -73.00 -47.00   0.50    1.65    --  -70.00 -77.00-159.14   52
 25  \w     51.00  77.00   0.50    0.55    --   70.00  67.00-138.19   52
 26  \w    -78.00 -52.00   0.50    1.65    --  -70.00 -77.00-120.00   52
 27  \w    -77.00 -47.00   0.50    1.65    --  -70.00 -77.00 -60.00   60
 28  \w   -136.00 -95.00   0.50    1.65    --  -70.00 -74.00  96.07   82
 29  \w   -130.00-104.00   0.50    1.65    --  -70.00 -75.00  33.62   52
 30  \w    -80.00 -46.00   0.50    1.65    --  -70.00 -77.00 -90.00   68
 31  \w     99.00 126.00   0.50    0.55    --   70.00  77.00 113.87   54
 32  \w    -80.00 -50.00   0.50    1.65    --  -70.00 -67.00  -3.52   60
 33  \w    -76.00 -46.00   0.50    1.65    --  -70.00 -77.00   0.00   60
 34  \w    -78.00 -48.00   0.50    1.65    --  -70.00 -72.00  50.97   60
 35  \w    -72.00 -46.00   0.50    1.65    --  -70.00 -77.00 -30.00   52
 36  \w    -94.00  -6.00   0.50    1.65    --  -70.00  77.00  30.00  176
 37  \w   -136.00 -94.00   0.50    1.65    --  -70.00 -77.00 -90.00   84
 38  \w     46.00  93.00   0.50    0.55    --   70.00  77.00 113.87   94
 39  \w    -72.00 -47.00   0.50    1.65    --  -70.00 -75.00  33.62   50
 40  \w    117.00 144.00   0.50    0.55    --   74.00  64.00  29.54   54
 41  \w     56.00 106.00   0.50    0.55    --   74.00  64.00  29.54  100
 42  \w    115.00 140.00   0.50    0.55    --   74.00  75.00 -95.47   50
 43  \w     53.00 100.00   0.50    0.55    --   74.00  76.00 -74.97   94
 44  \w     51.00  86.00   0.50    0.55    --   74.00  75.00 -95.47   70
 45  \w     50.00  86.00   0.50    0.55    --   74.00  77.00 173.19   72
 46  \w     63.00  89.00   0.50    1.65    --   82.00  69.00 160.20   52
 47  \w     45.00  76.00   0.50    1.65    --  110.00 -99.00-150.00   62
 48  \w    148.00 175.00   0.50    1.65    --  110.00  57.00-180.00   54
 49  \w     97.00 142.00   0.50    1.65    --  110.00  57.00-180.00   90
 50  \w     86.00 170.00   0.50    1.65    --  110.00  77.00  60.00  168
 51  \w     88.00 174.00   0.50    1.65    --  110.00  77.00 -90.00  172
 52  \w    107.00 133.00   0.50    1.65    --  110.00 -77.00-150.00   52
 53  \w     51.00  89.00   0.50    1.65    --  110.00 -77.00-150.00   76
 54  \w     43.00 105.00   0.50    1.65    --  110.00 -99.00  60.00  124
 55  \w     89.00 174.00   0.50    1.65    --  110.00  77.00 120.00  170
 56  \w    127.00 174.00   0.50    1.65    --  110.00  77.00  30.00   94
 57  \w     89.00 115.00   0.50    1.65    --  110.00  77.00-180.00   52
 58  \w     90.00 121.00   0.50    1.65    --  110.00  77.00  30.00   62
 59  \w     94.00 134.00   0.50    1.65    --  110.00  57.00  30.00   80
 60  \w     62.00 112.00   0.50    1.65    --  110.00-125.00-180.00  100
 61  \w     86.00 171.00   0.50    1.65    --  110.00  77.00   0.00  170
 62  \w    108.00 175.00   0.50    1.65    --  110.00  38.00-120.00  134
 63  \w     99.00 125.00   0.50    1.65    --  110.00  38.00 -30.00   52
 64  \w     87.00 173.00   0.50    1.65    --  110.00  77.00 150.00  172
 65  \w    121.00 168.00   0.50    1.65    --  110.00  77.00  90.00   94
 66  \w     43.00 106.00   0.50    1.65    --  110.00 -99.00   0.00  126
 67  \w     87.00 112.00   0.50    1.65    --  110.00  77.00  90.00   50
 68  \w     95.00 171.00   0.50    1.65    --  110.00  57.00-150.00  152
 69  \w     60.00 113.00   0.50    1.65    --  110.00-125.00 -30.00  106
 70  \w     43.00  70.00   0.50    1.65    --  110.00 -99.00  90.00   54
 71  \w     94.00 130.00   0.50    1.65    --  110.00  57.00 -60.00   72
 72  \w    135.00 176.00   0.50    1.65    --  110.00  77.00-120.00   82
 73  \w     43.00  68.00   0.50    1.65    --  110.00 -57.00  60.00   50
 74  \w    130.00 155.00   0.50    1.65    --  110.00  38.00  90.00   50
 75  \w     98.00 124.00   0.50    1.65    --  110.00  38.00  90.00   52
 76  \w     86.00 120.00   0.50    1.65    --  110.00  77.00-120.00   68
 77  \w     65.00 106.00   0.50    1.65    --  110.00 -99.00 150.00   82
 78  \w     79.00 104.00   0.50    1.65    --  110.00 -99.00  90.00   50
 79  \w    121.00 175.00   0.50    1.65    --  110.00  77.00 -60.00  108
 80  \w     98.00 134.00   0.50    1.65    --  110.00  38.00   0.00   72
 81  \w     99.00 126.00   0.50    1.65    --  110.00  38.00 120.00   54
 82  \w     86.00 112.00   0.50    1.65    --  110.00  77.00 -60.00   52
 83  \w    129.00 169.00   0.50    1.65    --  110.00  77.00 -30.00   80
 84  \w     86.00 111.00   0.50    1.65    --  110.00  77.00 -30.00   50
 85  \w     86.00 111.00   0.50    1.65    --  110.00  77.00-150.00   50
 86  \w     79.00 106.00   0.50    1.65    --  110.00 -99.00-150.00   54
;
_diffrn_measurement_device         'four-circle diffractometer'
_diffrn_measurement_device_type    'XtaLAB Synergy, Dualflex, Pilatus 300K'
_diffrn_measurement_method         '\w scans'
_diffrn_orient_matrix_type        
 'CrysAlisPro convention (1999,Acta A55,543-557)'
_diffrn_orient_matrix_UB_11        0.1348893000
_diffrn_orient_matrix_UB_12        -0.0469891000
_diffrn_orient_matrix_UB_13        0.0077070000
_diffrn_orient_matrix_UB_21        -0.0059267000
_diffrn_orient_matrix_UB_22        -0.0416029000
_diffrn_orient_matrix_UB_23        -0.0895413000
_diffrn_orient_matrix_UB_31        0.0871925000
_diffrn_orient_matrix_UB_32        0.1129885000
_diffrn_orient_matrix_UB_33        0.0010451000
_diffrn_radiation_monochromator    mirror
_diffrn_radiation_probe            x-ray
_diffrn_radiation_type             'Cu K\a'
_diffrn_radiation_wavelength       1.54184
_diffrn_source                     'micro-focus sealed X-ray tube'
_diffrn_source_type                'PhotonJet (Cu) X-ray Source'
_reflns_Friedel_coverage           0.000
_reflns_Friedel_fraction_full      .
_reflns_Friedel_fraction_max       .
_reflns_number_gt                  7586
_reflns_number_total               8889
_reflns_special_details
;
 Reflections were merged by SHELXL according to the crystal
 class for the calculation of statistics and refinement.
 
 _reflns_Friedel_fraction is defined as the number of unique
 Friedel pairs measured divided by the number that would be
 possible theoretically, ignoring centric projections and
 systematic absences.
;
_reflns_threshold_expression       'I > 2\s(I)'
_computing_cell_refinement         'CrysAlisPro 1.171.41.119a (Rigaku OD, 2021)'
_computing_data_collection         'CrysAlisPro 1.171.41.119a (Rigaku OD, 2021)'
_computing_data_reduction          'CrysAlisPro 1.171.41.119a (Rigaku OD, 2021)'
_computing_molecular_graphics      'Olex2 1.5 (Dolomanov et al., 2009)'
_computing_publication_material    'Olex2 1.5 (Dolomanov et al., 2009)'
_computing_structure_refinement    'SHELXL 2018/3 (Sheldrick, 2015)'
_computing_structure_solution      'SHELXT 2014/4 (Sheldrick, 2014)'
_refine_diff_density_max           0.452
_refine_diff_density_min           -0.388
_refine_diff_density_rms           0.048
_refine_ls_extinction_coef         .
_refine_ls_extinction_method       none
_refine_ls_goodness_of_fit_ref     1.083
_refine_ls_hydrogen_treatment      mixed
_refine_ls_matrix_type             full
_refine_ls_number_parameters       992
_refine_ls_number_reflns           8889
_refine_ls_number_restraints       1595
_refine_ls_R_factor_all            0.0488
_refine_ls_R_factor_gt             0.0421
_refine_ls_restrained_S_all        1.037
_refine_ls_shift/su_max            0.002
_refine_ls_shift/su_mean           0.000
_refine_ls_structure_factor_coef   Fsqd
_refine_ls_weighting_details      
 'w=1/[\s^2^(Fo^2^)+(0.0539P)^2^+0.7972P] where P=(Fo^2^+2Fc^2^)/3'
_refine_ls_weighting_scheme        calc
_refine_ls_wR_factor_gt            0.1096
_refine_ls_wR_factor_ref           0.1141
_refine_special_details           
 'Two half cations disordered about -1. CF3 disorder modelled to 0.5e/A3 level.'
_olex2_refinement_description
;
1. Fixed Uiso
 At 1.2 times of:
  All C(H) groups, All N(H) groups, All F(H) groups
2. Restrained distances
 N1E-H1E
 0.93 with sigma of 0.02
 N1D-H1D
 0.93 with sigma of 0.02
 F4-C8 \\sim F5-C8 \\sim F6A-C8 \\sim F4A-C8 \\sim F5A-C8 \\sim F6-C8
 with sigma of 0.02
 F19-C31 \\sim F21A-C31A \\sim F19A-C31A \\sim F20-C31 \\sim F20A-C31A \\sim
F21-C31
 with sigma of 0.02
 F4-F5 \\sim F5-F6 \\sim F6-F4 \\sim F4A-F5A \\sim F5A-F6A \\sim F6A-F4A
 with sigma of 0.02
 F1-C7 \\sim F3B-C7B \\sim F1B-C7B \\sim F2-C7 \\sim F1A-C7A \\sim F3-C7 \\sim
F2B-C7B \\sim F2A-C7A \\sim F3A-
 C7A
 with sigma of 0.02
 C31-C27 \\sim C31A-C27
 with sigma of 0.02
 C7B-C3 \\sim C7A-C3 \\sim C7-C3
 with sigma of 0.02
 F7A-F8A \\sim F8A-F9A \\sim F9A-F7A \\sim F7-F8 \\sim F8-F9 \\sim F9-F7 \\sim
F7B-F8B \\sim F8B-F9B \\sim F9B-
 F7B
 with sigma of 0.02
 F1-F2 \\sim F2-F3 \\sim F3-F1 \\sim F1A-F2A \\sim F2A-F3A \\sim F3A-F1A \\sim
F1B-F2B \\sim F2B-F3B \\sim F3B-
 F1B
 with sigma of 0.02
 F7A-C15A \\sim F9B-C15B \\sim F8B-C15B \\sim F8A-C15A \\sim F9-C15 \\sim
F9A-C15A \\sim F7B-C15B \\sim F8-
 C15 \\sim F7-C15
 with sigma of 0.02
 C15-C11 \\sim C15B-C11 \\sim C15A-C11
 with sigma of 0.02
 F23A-C32 \\sim F23-C32 \\sim F22-C32 \\sim F24A-C32 \\sim F24-C32 \\sim
F22A-C32
 with sigma of 0.02
 F22-F23 \\sim F23-F24 \\sim F24-F22 \\sim F22A-F23A \\sim F23A-F24A \\sim
F24A-F22A
 with sigma of 0.02
 H1E-C1E \\sim H1E-C5E
 with sigma of 0.02
 F19-F20 \\sim F20-F21 \\sim F21-F19 \\sim F19A-F20A \\sim F20A-F21A \\sim
F21A-F19A
 with sigma of 0.02
3. Uiso/Uaniso restraints and constraints
C27 \\sim F19 \\sim F20 \\sim F21 \\sim C31 \\sim F19A \\sim F21A \\sim F20A
\\sim C31A: within 2A with sigma of 0.04 and sigma for terminal atoms of 0.08
within 2A
C11 \\sim F7A \\sim F8A \\sim F9A \\sim C15A \\sim C15 \\sim F8 \\sim F7 \\sim
F9 \\sim C15B \\sim F8B \\sim F7B \\sim F9B: within 2A with sigma of 0.04 and
sigma for terminal atoms of 0.08 within 2A
F1 \\sim F2 \\sim F3 \\sim C7 \\sim C7A \\sim F2A \\sim F3A \\sim F1A \\sim C7B
\\sim F1B \\sim F2B \\sim F3B \\sim C3: within 2A with sigma of 0.04 and sigma
for terminal atoms of 0.08 within 2A
C29 \\sim C32 \\sim F22 \\sim F23 \\sim F24 \\sim F23A \\sim F24A \\sim F22A:
within 2A with sigma of 0.04 and sigma for terminal atoms of 0.08 within 2A
4. Rigid body (RIGU) restrains
 N2D, C1D, C2D, N1D, O1D, C3D, C5D, C6D, C4D, C7D, C10D, C8D, C9D
 with sigma for 1-2 distances of 0.004 and sigma for 1-3 distances of 0.004
 O1E, C1E, C2E, N1E, C3E, C5E, C6E, C4E, N2E, C7E, C10E, C8E, C9E
 with sigma for 1-2 distances of 0.004 and sigma for 1-3 distances of 0.004
 C5, F4, F5, F6, C8, F4A, F6A, F5A
 with sigma for 1-2 distances of 0.004 and sigma for 1-3 distances of 0.004
 C11, F7A, F8A, F9A, C15A, C15, F8, F7, F9, C15B, F8B, F7B, F9B
 with sigma for 1-2 distances of 0.004 and sigma for 1-3 distances of 0.004
 C27, F19, F20, F21, C31, F19A, F21A, F20A, C31A
 with sigma for 1-2 distances of 0.004 and sigma for 1-3 distances of 0.004
 C3, F1, F2, F3, C7, C7A, F2A, F3A, F1A, C7B, F1B, F2B, F3B
 with sigma for 1-2 distances of 0.004 and sigma for 1-3 distances of 0.004
 C29, F22, F23, F24, C32, F23A, F24A, F22A
 with sigma for 1-2 distances of 0.004 and sigma for 1-3 distances of 0.004
5. Others
 1*[Sof(F1)+Sof(F2)+Sof(F3)+Sof(C7)+Sof(C15)+Sof(F8)+Sof(F7)+Sof(F9)]+1*
 [Sof(F7A)+Sof(F8A)+Sof(F9A)+Sof(C15A)+Sof(C7A)+Sof(F2A)+Sof(F3A)+Sof(F1A)]+1*
 [Sof(C7B)+Sof(F1B)+Sof(F2B)+Sof(F3B)+Sof(C15B)+Sof(F8B)+Sof(F7B)+Sof(F9B)]=1
 with esd of 0.0001
 Sof(F1)=Sof(F2)=Sof(F3)=Sof(C7)=Sof(C15)=Sof(F8)=Sof(F7)=Sof(F9)=FVAR(1)
 Sof(F7A)=Sof(F8A)=Sof(F9A)=Sof(C15A)=Sof(C7A)=Sof(F2A)=Sof(F3A)=Sof(F1A)=
 FVAR(2)
 Sof(C7B)=Sof(F1B)=Sof(F2B)=Sof(F3B)=Sof(C15B)=Sof(F8B)=Sof(F7B)=Sof(F9B)=
 FVAR(3)
 Sof(F23A)=Sof(F24A)=Sof(F22A)=Sof(F19A)=Sof(F21A)=Sof(F20A)=Sof(C31A)=
 Sof(F4A)=Sof(F6A)=Sof(F5A)=1-FVAR(4)
 Sof(F4)=Sof(F5)=Sof(F6)=Sof(F19)=Sof(F20)=Sof(F21)=Sof(F22)=Sof(F23)=Sof(F24)=
 Sof(C31)=FVAR(4)
 Fixed Sof: C1E(0.5) N1E(0.5) C5E(0.5) H5E(0.5) C4E(0.5) H4E(0.5) C3E(0.5)
 H3E(0.5) C2E(0.5) H2E(0.5) C1D(0.5) C2D(0.5) H2D(0.5) C3D(0.5) H3D(0.5)
 C4D(0.5) H4D(0.5) C5D(0.5) H5D(0.5) N1D(0.5) O1D(0.5) C6D(0.5) N2D(0.5)
 C10D(0.5) H10D(0.5) C9D(0.5) H9D(0.5) C8D(0.5) H8D(0.5) C7D(0.5) H7D(0.5)
 O1E(0.5) C6E(0.5) C7E(0.5) H7E(0.5) C8E(0.5) H8E(0.5) C9E(0.5) H9E(0.5)
 C10E(0.5) H10E(0.5) N2E(0.5) H1E(0.5) H1D(0.5)
6.a Aromatic/amide H refined with riding coordinates:
 C2(H2), C4(H4), C6(H6), C10(H10), C12(H12), C14(H14), C18(H18), C20(H20),
 C22(H22), C26(H26), C28(H28), C30(H30), C5E(H5E), C4E(H4E), C3E(H3E), C2E(H2E),
  C2D(H2D), C3D(H3D), C4D(H4D), C5D(H5D), C10D(H10D), C9D(H9D), C8D(H8D),
 C7D(H7D), C7E(H7E), C8E(H8E), C9E(H9E), C10E(H10E)
;
_atom_sites_solution_hydrogens     mixed
_atom_sites_solution_primary       dual
_atom_sites_solution_secondary     ?
loop_
  _atom_site_label
  _atom_site_type_symbol
  _atom_site_fract_x
  _atom_site_fract_y
  _atom_site_fract_z
  _atom_site_U_iso_or_equiv
  _atom_site_adp_type
  _atom_site_occupancy
  _atom_site_site_symmetry_order
  _atom_site_calc_flag
  _atom_site_refinement_flags_posn
  _atom_site_refinement_flags_adp
  _atom_site_refinement_flags_occupancy
  _atom_site_disorder_assembly
  _atom_site_disorder_group
 F1 F -0.1080(11) 0.3123(11) 0.8313(7) 0.045(2) Uani 0.386(3) 1 d D U P A 1
 F2 F 0.0778(8) 0.4171(6) 0.8938(7) 0.075(3) Uani 0.386(3) 1 d D U P A 1
 F3 F -0.0083(10) 0.2695(9) 0.9233(4) 0.060(3) Uani 0.386(3) 1 d D U P A 1
 F4 F -0.0617(4) -0.0925(5) 0.6929(2) 0.0695(13) Uani 0.646(6) 1 d D . P B 1
 F5 F 0.1473(5) -0.1226(5) 0.6802(4) 0.0775(16) Uani 0.646(6) 1 d D . P B 1
 F6 F 0.0386(5) -0.0705(5) 0.5968(2) 0.0558(10) Uani 0.646(6) 1 d D . P B 1
 F7A F 0.6056(18) 0.4473(13) 1.0419(14) 0.073(5) Uani 0.258(3) 1 d D U P A 2
 F8A F 0.5325(13) 0.3013(11) 1.0747(7) 0.087(4) Uani 0.258(3) 1 d D U P A 2
 F9A F 0.7502(13) 0.3566(17) 1.0764(11) 0.063(4) Uani 0.258(3) 1 d D U P A 2
 F10 F 0.62166(12) -0.06541(9) 0.89399(8) 0.0541(3) Uani 1 1 d . . . . .
 F11 F 0.66047(14) -0.07016(8) 0.77703(6) 0.0571(3) Uani 1 1 d . . . . .
 F12 F 0.82218(10) 0.00154(8) 0.87142(7) 0.0448(2) Uani 1 1 d . . . . .
 F13 F 0.29526(17) 0.08110(18) 0.44291(8) 0.1070(7) Uani 1 1 d . . . . .
 F14 F 0.47206(18) 0.05187(11) 0.38361(6) 0.0783(5) Uani 1 1 d . . . . .
 F15 F 0.41219(16) 0.21036(9) 0.41005(6) 0.0644(4) Uani 1 1 d . . . . .
 F16 F 0.94397(13) 0.12519(12) 0.57603(8) 0.0643(3) Uani 1 1 d . . . . .
 F17 F 0.94081(12) 0.26372(11) 0.53117(7) 0.0566(3) Uani 1 1 d . . . . .
 F18 F 0.96472(11) 0.29139(13) 0.65406(7) 0.0674(4) Uani 1 1 d . . . . .
 F19 F 0.9084(7) 0.6088(6) 0.7921(5) 0.0598(17) Uani 0.646(6) 1 d D U P B 1
 F20 F 0.8275(6) 0.7613(4) 0.8248(3) 0.0707(13) Uani 0.646(6) 1 d D U P B 1
 F21 F 0.8317(6) 0.6602(4) 0.9013(2) 0.0600(10) Uani 0.646(6) 1 d D U P B 1
 F22 F 0.3622(4) 0.6629(3) 0.6358(2) 0.0729(9) Uani 0.646(6) 1 d D U P B 1
 F23 F 0.2984(4) 0.7167(3) 0.74878(13) 0.0699(12) Uani 0.646(6) 1 d D U P B 1
 F24 F 0.2027(2) 0.55913(18) 0.6692(2) 0.0645(10) Uani 0.646(6) 1 d D U P B 1
 C1 C 0.31251(14) 0.22432(11) 0.74289(8) 0.0230(3) Uani 1 1 d . . . . .
 C2 C 0.23127(14) 0.28693(12) 0.79413(8) 0.0257(3) Uani 1 1 d . . . . .
 H2 H 0.268535 0.363116 0.821751 0.031 Uiso 1 1 calc R U . . .
 C3 C 0.09889(15) 0.24149(13) 0.80577(9) 0.0314(3) Uani 1 1 d D U . . .
 C4 C 0.04056(15) 0.13000(14) 0.76654(9) 0.0331(3) Uani 1 1 d . . . . .
 H4 H -0.050493 0.098704 0.774001 0.040 Uiso 1 1 calc R U . . .
 C5 C 0.11874(15) 0.06614(12) 0.71645(8) 0.0289(3) Uani 1 1 d . . . . .
 C6 C 0.25192(15) 0.11232(12) 0.70469(8) 0.0253(3) Uani 1 1 d . . . . .
 H6 H 0.302939 0.066418 0.669752 0.030 Uiso 1 1 calc R U . . .
 C7 C 0.0165(11) 0.3114(9) 0.8645(6) 0.031(2) Uani 0.386(3) 1 d D U P A 1
 C8 C 0.06086(17) -0.05477(14) 0.67381(10) 0.0361(3) Uani 1 1 d D . . . .
 C9 C 0.55483(13) 0.24387(11) 0.81256(7) 0.0195(3) Uani 1 1 d . . . . .
 C10 C 0.56492(14) 0.31208(11) 0.89007(8) 0.0225(3) Uani 1 1 d . . . . .
 H10 H 0.537955 0.383432 0.900198 0.027 Uiso 1 1 calc R U . . .
 C11 C 0.61326(15) 0.27837(12) 0.95258(8) 0.0269(3) Uani 1 1 d D U . . .
 C12 C 0.65332(15) 0.17490(13) 0.94037(8) 0.0288(3) Uani 1 1 d . . . . .
 H12 H 0.686062 0.151739 0.982995 0.035 Uiso 1 1 calc R U . . .
 C13 C 0.64433(14) 0.10589(11) 0.86411(8) 0.0239(3) Uani 1 1 d . . . . .
 C14 C 0.59662(13) 0.13962(11) 0.80167(7) 0.0206(3) Uani 1 1 d . . . . .
 H14 H 0.592150 0.090800 0.750171 0.025 Uiso 1 1 calc R U . . .
 C15A C 0.6276(18) 0.3442(13) 1.0368(7) 0.039(3) Uani 0.258(3) 1 d D U P A 2
 C16 C 0.68567(16) -0.00654(13) 0.85098(9) 0.0304(3) Uani 1 1 d . . . . .
 C17 C 0.53698(15) 0.22486(11) 0.65759(8) 0.0226(3) Uani 1 1 d . . . . .
 C18 C 0.45543(16) 0.18998(11) 0.58508(8) 0.0269(3) Uani 1 1 d . . . . .
 H18 H 0.357176 0.185099 0.583462 0.032 Uiso 1 1 calc R U . . .
 C19 C 0.51477(18) 0.16212(12) 0.51495(8) 0.0322(3) Uani 1 1 d . . . . .
 C20 C 0.65794(18) 0.17078(14) 0.51470(9) 0.0349(3) Uani 1 1 d . . . . .
 H20 H 0.698203 0.152914 0.467042 0.042 Uiso 1 1 calc R U . . .
 C21 C 0.74094(17) 0.20621(13) 0.58589(9) 0.0325(3) Uani 1 1 d . . . . .
 C22 C 0.68132(15) 0.23055(12) 0.65558(8) 0.0259(3) Uani 1 1 d . . . . .
 H22 H 0.740356 0.251739 0.703430 0.031 Uiso 1 1 calc R U . . .
 C23 C 0.4241(2) 0.12627(14) 0.43850(9) 0.0392(4) Uani 1 1 d . . . . .
 C24 C 0.89674(19) 0.22001(17) 0.58696(10) 0.0434(4) Uani 1 1 d . . . . .
 C25 C 0.50385(15) 0.41078(11) 0.75330(8) 0.0234(3) Uani 1 1 d . . . . .
 C26 C 0.63343(15) 0.47815(12) 0.78594(8) 0.0255(3) Uani 1 1 d . . . . .
 H26 H 0.702508 0.446247 0.807141 0.031 Uiso 1 1 calc R U . . .
 C27 C 0.66458(17) 0.59061(12) 0.78839(9) 0.0305(3) Uani 1 1 d D U . . .
 C28 C 0.56588(18) 0.64116(12) 0.75954(9) 0.0334(3) Uani 1 1 d . . . . .
 H28 H 0.586743 0.717844 0.761404 0.040 Uiso 1 1 calc R U . . .
 C29 C 0.43563(17) 0.57653(13) 0.72783(9) 0.0317(3) Uani 1 1 d . U . . .
 C30 C 0.40581(16) 0.46370(12) 0.72411(8) 0.0276(3) Uani 1 1 d . . . . .
 H30 H 0.316465 0.421212 0.701136 0.033 Uiso 1 1 calc R U . . .
 C31 C 0.8061(7) 0.6558(6) 0.8268(5) 0.0395(16) Uani 0.646(6) 1 d D U P B 1
 C32 C 0.3265(2) 0.63045(14) 0.69835(10) 0.0421(4) Uani 1 1 d D U . . .
 B1 B 0.47604(16) 0.27553(12) 0.74078(8) 0.0210(3) Uani 1 1 d . . . . .
 C1E C 0.3492(9) 0.4454(7) 0.4822(4) 0.0399(14) Uani 0.5 1 d D . P C -1
 N1E N 0.3669(6) 0.5127(4) 0.4375(3) 0.0411(14) Uani 0.5 1 d D . P C -1
 C5E C 0.2600(8) 0.5213(7) 0.3907(4) 0.0482(15) Uani 0.5 1 d D . P C -1
 H5E H 0.274413 0.569476 0.358928 0.058 Uiso 0.5 1 calc R U P C -1
 C4E C 0.1298(9) 0.4610(9) 0.3883(6) 0.0502(17) Uani 0.5 1 d . . P C -1
 H4E H 0.053774 0.466990 0.354981 0.060 Uiso 0.5 1 calc R U P C -1
 C3E C 0.1097(14) 0.3888(16) 0.4365(10) 0.049(2) Uani 0.5 1 d . . P C -1
 H3E H 0.021320 0.343089 0.433242 0.058 Uiso 0.5 1 calc R U P C -1
 C2E C 0.2196(19) 0.386(2) 0.4881(10) 0.051(3) Uani 0.5 1 d . . P C -1
 H2E H 0.207480 0.345618 0.525173 0.061 Uiso 0.5 1 calc R U P C -1
 C7A C 0.0204(14) 0.3236(10) 0.8533(7) 0.037(3) Uani 0.258(3) 1 d D U P A 2
 F2A F 0.0556(12) 0.3332(10) 0.9273(4) 0.060(3) Uani 0.258(3) 1 d D U P A 2
 F3A F -0.1156(13) 0.2868(15) 0.8386(11) 0.071(5) Uani 0.258(3) 1 d D U P A 2
 F1A F 0.0406(11) 0.4257(6) 0.8474(6) 0.061(2) Uani 0.258(3) 1 d D U P A 2
 C7B C 0.0187(12) 0.3052(10) 0.8650(7) 0.040(3) Uani 0.357(3) 1 d D U P A 3
 F1B F 0.0991(9) 0.3889(8) 0.9193(5) 0.053(2) Uani 0.357(3) 1 d D U P A 3
 F2B F -0.0552(10) 0.2464(8) 0.9042(6) 0.075(3) Uani 0.357(3) 1 d D U P A 3
 F3B F -0.0737(10) 0.3507(10) 0.8328(7) 0.085(4) Uani 0.357(3) 1 d D U P A 3
 F23A F 0.3691(6) 0.7463(3) 0.7205(4) 0.0748(19) Uani 0.354(6) 1 d D U P B 2
 F24A F 0.2146(5) 0.6201(6) 0.7345(4) 0.089(3) Uani 0.354(6) 1 d D U P B 2
 F22A F 0.2992(8) 0.6029(6) 0.6276(2) 0.090(3) Uani 0.354(6) 1 d D U P B 2
 C15 C 0.6044(15) 0.3531(11) 1.0320(6) 0.043(3) Uani 0.386(3) 1 d D U P A 1
 F8 F 0.4750(10) 0.3605(11) 1.0486(7) 0.055(2) Uani 0.386(3) 1 d D U P A 1
 F7 F 0.6664(13) 0.4584(9) 1.0422(8) 0.081(4) Uani 0.386(3) 1 d D U P A 1
 F9 F 0.6654(12) 0.3204(12) 1.0879(9) 0.075(4) Uani 0.386(3) 1 d D U P A 1
 C15B C 0.6152(13) 0.3555(10) 1.0356(5) 0.027(2) Uani 0.357(3) 1 d D U P A 3
 F8B F 0.4922(9) 0.3347(9) 1.0609(6) 0.052(3) Uani 0.357(3) 1 d D U P A 3
 F7B F 0.6401(13) 0.4642(8) 1.0414(7) 0.0342(16) Uani 0.357(3) 1 d D U P A 3
 F9B F 0.7090(11) 0.3386(12) 1.0854(10) 0.047(3) Uani 0.357(3) 1 d D U P A 3
 C1D C -0.0856(9) 1.0335(6) 1.0469(4) 0.0226(13) Uani 0.5 1 d . . P D -1
 C2D C -0.1525(19) 1.0957(13) 1.1044(10) 0.031(2) Uani 0.5 1 d . . P D -1
 H2D H -0.125709 1.175035 1.123432 0.037 Uiso 0.5 1 calc R U P D -1
 C3D C -0.269(3) 1.0358(18) 1.1365(16) 0.037(3) Uani 0.5 1 d . . P D -1
 H3D H -0.323470 1.070822 1.174798 0.044 Uiso 0.5 1 calc R U P D -1
 C4D C -0.2817(19) 0.9321(16) 1.1046(13) 0.040(3) Uani 0.5 1 d . . P D -1
 H4D H -0.350801 0.889848 1.124648 0.048 Uiso 0.5 1 calc R U P D -1
 C5D C -0.2231(19) 0.8694(14) 1.0508(11) 0.039(3) Uani 0.5 1 d . . P D -1
 H5D H -0.251381 0.790135 1.033038 0.046 Uiso 0.5 1 calc R U P D -1
 N1D N -0.1197(9) 0.9223(5) 1.0211(5) 0.0256(14) Uani 0.5 1 d D . P D -1
 O1D O 0.0171(2) 1.09061(18) 1.01956(14) 0.0275(4) Uani 0.5 1 d . . P D -1
 C6D C 0.1022(9) 1.0418(7) 0.9659(5) 0.0217(14) Uani 0.5 1 d . . P D -1
 N2D N 0.0813(8) 0.9311(5) 0.9352(4) 0.0249(12) Uani 0.5 1 d . . P D -1
 C10D C 0.1672(18) 0.8889(13) 0.8838(10) 0.0270(16) Uani 0.5 1 d . . P D -1
 H10D H 0.156892 0.809964 0.861583 0.032 Uiso 0.5 1 calc R U P D -1
 C9D C 0.260(3) 0.9522(16) 0.8650(15) 0.032(2) Uani 0.5 1 d . . P D -1
 H9D H 0.314384 0.915620 0.826849 0.038 Uiso 0.5 1 calc R U P D -1
 C8D C 0.3002(17) 1.0785(13) 0.8939(10) 0.0239(15) Uani 0.5 1 d . . P D -1
 H8D H 0.374206 1.123050 0.878705 0.029 Uiso 0.5 1 calc R U P D -1
 C7D C 0.2041(17) 1.1198(11) 0.9495(8) 0.0256(18) Uani 0.5 1 d . . P D -1
 H7D H 0.210710 1.197964 0.974039 0.031 Uiso 0.5 1 calc R U P D -1
 O1E O 0.4573(4) 0.4372(2) 0.52951(17) 0.0447(7) Uani 0.5 1 d . . P C -1
 C6E C 0.5922(8) 0.4931(6) 0.5359(4) 0.0427(13) Uani 0.5 1 d . . P C -1
 C7E C 0.6827(8) 0.4722(6) 0.5874(4) 0.0455(18) Uani 0.5 1 d . . P C -1
 H7E H 0.652445 0.422920 0.616563 0.055 Uiso 0.5 1 calc R U P C -1
 C8E C 0.8188(9) 0.5235(9) 0.5965(6) 0.0518(17) Uani 0.5 1 d . . P C -1
 H8E H 0.885469 0.509303 0.631525 0.062 Uiso 0.5 1 calc R U P C -1
 C9E C 0.8581(17) 0.5948(17) 0.5552(12) 0.059(3) Uani 0.5 1 d . . P C -1
 H9E H 0.953056 0.628636 0.558188 0.071 Uiso 0.5 1 calc R U P C -1
 C10E C 0.758(2) 0.616(2) 0.5095(13) 0.064(4) Uani 0.5 1 d . . P C -1
 H10E H 0.782525 0.674831 0.486904 0.076 Uiso 0.5 1 calc R U P C -1
 N2E N 0.6243(8) 0.5607(6) 0.4934(4) 0.0462(15) Uani 0.5 1 d . . P C -1
 H1E H 0.456(2) 0.548(3) 0.435(2) 0.055 Uiso 0.5 1 d D U P E -1
 F19A F 0.9080(13) 0.6015(8) 0.8032(8) 0.050(2) Uani 0.354(6) 1 d D U P B 2
 F21A F 0.8144(12) 0.6993(9) 0.8955(5) 0.097(3) Uani 0.354(6) 1 d D U P B 2
 F20A F 0.8336(11) 0.7440(7) 0.7917(6) 0.078(3) Uani 0.354(6) 1 d D U P B 2
 C31A C 0.8051(13) 0.6573(11) 0.8188(8) 0.040(3) Uani 0.354(6) 1 d D U P B 2
 F4A F -0.0095(9) -0.0753(9) 0.6072(5) 0.067(2) Uani 0.354(6) 1 d D . P B 2
 F6A F 0.1603(8) -0.1184(9) 0.6638(6) 0.0453(16) Uani 0.354(6) 1 d D . P B 2
 F5A F -0.0195(8) -0.1007(7) 0.7186(4) 0.0625(19) Uani 0.354(6) 1 d D . P B 2
 H1D H -0.057(6) 0.892(5) 0.988(3) 0.075 Uiso 0.5 1 d D U P F -1

loop_
  _atom_site_aniso_label
  _atom_site_aniso_U_11
  _atom_site_aniso_U_22
  _atom_site_aniso_U_33
  _atom_site_aniso_U_23
  _atom_site_aniso_U_13
  _atom_site_aniso_U_12
 F1 0.026(4) 0.062(6) 0.045(3) 0.006(4) 0.002(2) 0.022(3)
 F2 0.036(4) 0.042(4) 0.113(9) -0.032(4) 0.034(5) -0.006(3)
 F3 0.068(6) 0.093(8) 0.037(3) 0.025(5) 0.025(3) 0.051(5)
 F4 0.0549(18) 0.0535(18) 0.067(2) -0.0179(17) 0.0271(15) -0.0285(15)
 F5 0.073(3) 0.0266(15) 0.115(4) 0.009(2) -0.042(2) 0.0023(19)
 F6 0.079(3) 0.0350(14) 0.0357(10) -0.0076(8) 0.0014(13) -0.0061(18)
 F7A 0.122(14) 0.054(7) 0.036(4) -0.009(5) -0.013(8) 0.049(8)
 F8A 0.108(9) 0.098(8) 0.029(5) -0.002(4) 0.029(6) -0.026(7)
 F9A 0.068(6) 0.066(7) 0.035(6) -0.015(4) -0.020(5) 0.020(5)
 F10 0.0604(7) 0.0410(6) 0.0792(8) 0.0388(6) 0.0256(6) 0.0171(5)
 F11 0.1005(9) 0.0291(5) 0.0369(5) -0.0011(4) -0.0172(6) 0.0292(6)
 F12 0.0369(5) 0.0380(5) 0.0614(6) 0.0134(5) -0.0002(4) 0.0174(4)
 F13 0.0792(10) 0.1727(18) 0.0405(7) 0.0368(9) -0.0240(7) -0.0590(11)
 F14 0.1277(12) 0.0647(8) 0.0306(5) -0.0158(5) -0.0207(6) 0.0507(8)
 F15 0.1099(10) 0.0389(6) 0.0406(6) 0.0084(5) -0.0217(6) 0.0215(6)
 F16 0.0501(7) 0.0726(8) 0.0824(9) 0.0319(7) 0.0216(6) 0.0252(6)
 F17 0.0498(6) 0.0752(8) 0.0508(6) 0.0265(6) 0.0269(5) 0.0067(6)
 F18 0.0349(6) 0.1053(11) 0.0430(6) 0.0011(6) 0.0120(5) -0.0069(6)
 F19 0.0340(19) 0.064(3) 0.067(2) -0.0017(19) 0.0110(17) 0.0038(17)
 F20 0.0582(19) 0.0226(11) 0.120(3) 0.0205(18) -0.025(2) -0.0090(10)
 F21 0.0520(14) 0.068(2) 0.0425(13) 0.0058(15) -0.0120(10) -0.0128(15)
 F22 0.092(2) 0.086(2) 0.0694(18) 0.0576(18) 0.0165(14) 0.0345(16)
 F23 0.102(3) 0.0558(18) 0.0544(13) 0.0009(11) -0.0023(13) 0.0573(19)
 F24 0.0548(12) 0.0494(12) 0.097(3) 0.0353(13) -0.0149(13) 0.0159(9)
 C1 0.0231(6) 0.0222(6) 0.0237(6) 0.0066(5) 0.0015(5) 0.0048(5)
 C2 0.0219(6) 0.0234(7) 0.0284(7) 0.0031(5) -0.0002(5) 0.0039(5)
 C3 0.0203(7) 0.0336(8) 0.0344(8) 0.0013(6) 0.0017(6) 0.0050(6)
 C4 0.0198(7) 0.0357(8) 0.0366(8) 0.0030(6) 0.0021(6) -0.0008(6)
 C5 0.0260(7) 0.0263(7) 0.0295(7) 0.0041(6) 0.0004(5) -0.0003(6)
 C6 0.0260(7) 0.0241(7) 0.0249(6) 0.0059(5) 0.0029(5) 0.0046(5)
 C7 0.020(5) 0.034(5) 0.032(5) -0.002(4) 0.008(3) 0.010(4)
 C8 0.0314(8) 0.0301(8) 0.0390(8) 0.0024(6) 0.0044(6) -0.0027(6)
 C9 0.0166(6) 0.0198(6) 0.0216(6) 0.0060(5) 0.0055(5) 0.0008(5)
 C10 0.0217(6) 0.0203(6) 0.0240(6) 0.0036(5) 0.0061(5) 0.0035(5)
 C11 0.0268(7) 0.0290(7) 0.0216(6) 0.0032(5) 0.0039(5) 0.0035(6)
 C12 0.0313(7) 0.0319(8) 0.0238(7) 0.0098(6) -0.0001(5) 0.0058(6)
 C13 0.0226(6) 0.0220(7) 0.0265(7) 0.0074(5) 0.0018(5) 0.0025(5)
 C14 0.0195(6) 0.0197(6) 0.0203(6) 0.0038(5) 0.0040(5) 0.0006(5)
 C15A 0.048(6) 0.031(6) 0.035(5) 0.005(4) 0.006(4) 0.007(5)
 C16 0.0350(8) 0.0266(7) 0.0303(7) 0.0099(6) -0.0007(6) 0.0065(6)
 C17 0.0299(7) 0.0156(6) 0.0217(6) 0.0052(5) 0.0043(5) 0.0022(5)
 C18 0.0348(8) 0.0200(7) 0.0249(7) 0.0069(5) 0.0024(6) 0.0017(6)
 C19 0.0492(9) 0.0231(7) 0.0216(7) 0.0059(5) 0.0018(6) 0.0012(6)
 C20 0.0473(9) 0.0345(8) 0.0222(7) 0.0067(6) 0.0122(6) 0.0050(7)
 C21 0.0372(8) 0.0333(8) 0.0276(7) 0.0089(6) 0.0119(6) 0.0050(6)
 C22 0.0305(7) 0.0252(7) 0.0220(6) 0.0070(5) 0.0065(5) 0.0036(6)
 C23 0.0570(11) 0.0312(8) 0.0249(7) 0.0066(6) -0.0007(7) 0.0000(7)
 C24 0.0402(9) 0.0575(11) 0.0337(8) 0.0129(8) 0.0167(7) 0.0089(8)
 C25 0.0286(7) 0.0211(6) 0.0207(6) 0.0052(5) 0.0066(5) 0.0057(5)
 C26 0.0292(7) 0.0200(7) 0.0265(6) 0.0047(5) 0.0066(5) 0.0050(5)
 C27 0.0369(8) 0.0200(7) 0.0316(7) 0.0035(6) 0.0098(6) 0.0021(6)
 C28 0.0489(9) 0.0187(7) 0.0342(8) 0.0079(6) 0.0130(7) 0.0076(6)
 C29 0.0444(9) 0.0262(7) 0.0290(7) 0.0103(6) 0.0094(6) 0.0137(7)
 C30 0.0333(8) 0.0245(7) 0.0257(7) 0.0071(5) 0.0050(6) 0.0076(6)
 C31 0.041(3) 0.023(3) 0.049(3) 0.006(3) 0.004(2) 0.000(2)
 C32 0.0572(11) 0.0319(8) 0.0439(9) 0.0165(7) 0.0067(8) 0.0174(8)
 B1 0.0232(7) 0.0180(7) 0.0209(7) 0.0044(5) 0.0033(5) 0.0037(6)
 C1E 0.058(3) 0.028(2) 0.037(3) 0.011(2) 0.019(3) 0.008(2)
 N1E 0.059(4) 0.035(2) 0.035(5) 0.013(3) 0.023(3) 0.015(3)
 C5E 0.074(5) 0.044(3) 0.041(4) 0.024(3) 0.027(3) 0.023(3)
 C4E 0.071(5) 0.049(4) 0.038(4) 0.017(3) 0.017(3) 0.020(4)
 C3E 0.063(6) 0.042(5) 0.047(3) 0.020(4) 0.019(4) 0.010(4)
 C2E 0.056(5) 0.047(6) 0.062(5) 0.032(4) 0.029(3) 0.009(4)
 C7A 0.021(5) 0.042(5) 0.040(5) 0.003(4) 0.004(3) -0.003(4)
 F2A 0.070(7) 0.076(8) 0.033(3) 0.000(4) 0.010(4) 0.042(5)
 F3A 0.019(4) 0.075(8) 0.087(10) -0.021(6) 0.016(4) -0.002(4)
 F1A 0.061(5) 0.043(3) 0.090(5) 0.020(4) 0.040(4) 0.027(3)
 C7B 0.018(5) 0.036(5) 0.054(7) 0.001(4) -0.001(4) -0.002(4)
 F1B 0.029(2) 0.054(6) 0.051(3) -0.021(3) 0.014(2) -0.004(3)
 F2B 0.071(6) 0.048(3) 0.097(8) 0.003(4) 0.063(5) -0.003(3)
 F3B 0.083(8) 0.108(10) 0.064(3) -0.003(5) -0.001(5) 0.076(7)
 F23A 0.079(3) 0.0347(19) 0.111(4) 0.020(2) -0.015(3) 0.0242(19)
 F24A 0.057(3) 0.137(7) 0.129(6) 0.101(6) 0.040(3) 0.059(3)
 F22A 0.139(7) 0.096(5) 0.0356(19) -0.003(3) -0.022(3) 0.083(5)
 C15 0.045(5) 0.052(6) 0.030(4) 0.008(4) -0.008(4) 0.012(4)
 F8 0.058(3) 0.077(5) 0.028(4) -0.001(3) 0.015(2) 0.029(2)
 F7 0.102(7) 0.058(5) 0.048(4) -0.022(3) 0.013(4) -0.013(4)
 F9 0.112(10) 0.100(8) 0.018(2) 0.002(4) -0.006(6) 0.068(7)
 C15B 0.039(5) 0.027(5) 0.011(4) -0.004(3) 0.004(4) 0.012(4)
 F8B 0.046(4) 0.084(9) 0.021(4) 0.006(4) 0.016(3) 0.006(4)
 F7B 0.054(4) 0.020(3) 0.021(3) -0.006(2) -0.004(3) 0.010(3)
 F9B 0.059(7) 0.051(5) 0.024(4) -0.002(2) -0.014(6) 0.023(6)
 C1D 0.0217(19) 0.024(4) 0.019(3) 0.003(3) 0.0016(19) 0.003(3)
 C2D 0.026(4) 0.029(4) 0.036(5) 0.006(3) 0.008(3) 0.007(3)
 C3D 0.024(4) 0.051(6) 0.036(5) 0.017(4) 0.011(3) 0.000(4)
 C4D 0.024(5) 0.053(5) 0.040(4) 0.018(3) 0.009(3) -0.011(3)
 C5D 0.027(4) 0.051(4) 0.044(4) 0.026(3) 0.009(3) -0.002(3)
 N1D 0.027(2) 0.022(3) 0.026(3) 0.006(2) 0.0039(19) 0.001(2)
 O1D 0.0288(11) 0.0216(10) 0.0304(10) 0.0060(8) 0.0087(8) 0.0009(8)
 C6D 0.021(3) 0.023(4) 0.020(3) 0.004(3) 0.0051(19) 0.002(3)
 N2D 0.0259(18) 0.021(3) 0.025(3) 0.0038(19) 0.006(2) 0.001(2)
 C10D 0.026(3) 0.028(4) 0.028(4) 0.004(3) 0.007(2) 0.013(2)
 C9D 0.031(6) 0.032(3) 0.029(5) 0.006(3) 0.002(4) 0.006(3)
 C8D 0.016(3) 0.029(3) 0.028(3) 0.013(2) 0.011(2) -0.002(3)
 C7D 0.029(4) 0.027(3) 0.022(3) 0.008(2) 0.007(2) 0.006(3)
 O1E 0.0644(19) 0.0356(14) 0.0404(15) 0.0212(12) 0.0132(15) 0.0063(15)
 C6E 0.065(3) 0.029(2) 0.035(3) 0.007(2) 0.020(2) 0.010(2)
 C7E 0.064(5) 0.041(3) 0.034(5) 0.016(3) 0.015(3) 0.002(4)
 C8E 0.069(5) 0.047(3) 0.040(4) 0.012(3) 0.015(3) 0.008(4)
 C9E 0.058(5) 0.045(5) 0.075(7) 0.019(5) 0.032(5) -0.002(4)
 C10E 0.070(6) 0.040(5) 0.095(7) 0.030(5) 0.038(5) 0.020(5)
 N2E 0.069(4) 0.034(2) 0.046(4) 0.021(3) 0.023(3) 0.018(3)
 F19A 0.045(4) 0.025(3) 0.067(5) 0.003(3) -0.011(3) -0.007(2)
 F21A 0.086(6) 0.101(7) 0.046(4) -0.038(3) 0.025(3) -0.048(4)
 F20A 0.065(3) 0.044(4) 0.127(7) 0.044(4) 0.012(5) -0.020(3)
 C31A 0.052(6) 0.021(5) 0.040(5) 0.000(4) 0.015(4) -0.004(4)
 F4A 0.078(5) 0.032(2) 0.071(4) 0.005(3) -0.044(3) -0.009(3)
 F6A 0.035(2) 0.022(2) 0.070(3) -0.0010(19) 0.021(2) 0.0029(17)
 F5A 0.073(4) 0.0301(19) 0.065(4) -0.006(3) 0.037(3) -0.024(3)

_geom_special_details
;
 All esds (except the esd in the dihedral angle between two l.s. planes)
 are estimated using the full covariance matrix.  The cell esds are taken
 into account individually in the estimation of esds in distances, angles
 and torsion angles; correlations between esds in cell parameters are only
 used when they are defined by crystal symmetry.  An approximate (isotropic)
 treatment of cell esds is used for estimating esds involving l.s. planes.
;
loop_
  _geom_bond_atom_site_label_1
  _geom_bond_atom_site_label_2
  _geom_bond_distance
  _geom_bond_site_symmetry_2
  _geom_bond_publ_flag
 F1 C7 1.323(10) . ?
 F2 C7 1.316(10) . ?
 F3 C7 1.331(10) . ?
 F4 C8 1.322(4) . ?
 F5 C8 1.315(5) . ?
 F6 C8 1.342(4) . ?
 F7A C15A 1.332(12) . ?
 F8A C15A 1.327(12) . ?
 F9A C15A 1.317(12) . ?
 F10 C16 1.3389(18) . ?
 F11 C16 1.3286(18) . ?
 F12 C16 1.3402(18) . ?
 F13 C23 1.316(2) . ?
 F14 C23 1.322(2) . ?
 F15 C23 1.322(2) . ?
 F16 C24 1.318(2) . ?
 F17 C24 1.341(2) . ?
 F18 C24 1.343(2) . ?
 F19 C31 1.339(7) . ?
 F20 C31 1.329(7) . ?
 F21 C31 1.332(7) . ?
 F22 C32 1.352(3) . ?
 F23 C32 1.284(3) . ?
 F24 C32 1.364(3) . ?
 C1 C2 1.4070(19) . ?
 C1 C6 1.400(2) . ?
 C1 B1 1.635(2) . ?
 C2 H2 0.9500 . ?
 C2 C3 1.386(2) . ?
 C3 C4 1.394(2) . ?
 C3 C7 1.531(9) . ?
 C3 C7A 1.491(12) . ?
 C3 C7B 1.487(11) . ?
 C4 H4 0.9500 . ?
 C4 C5 1.383(2) . ?
 C5 C6 1.396(2) . ?
 C5 C8 1.501(2) . ?
 C6 H6 0.9500 . ?
 C8 F4A 1.280(7) . ?
 C8 F6A 1.343(7) . ?
 C8 F5A 1.346(6) . ?
 C9 C10 1.4036(18) . ?
 C9 C14 1.4044(18) . ?
 C9 B1 1.6384(19) . ?
 C10 H10 0.9500 . ?
 C10 C11 1.392(2) . ?
 C11 C12 1.385(2) . ?
 C11 C15A 1.493(12) . ?
 C11 C15 1.488(11) . ?
 C11 C15B 1.531(9) . ?
 C12 H12 0.9500 . ?
 C12 C13 1.390(2) . ?
 C13 C14 1.3893(19) . ?
 C13 C16 1.496(2) . ?
 C14 H14 0.9500 . ?
 C17 C18 1.4004(19) . ?
 C17 C22 1.404(2) . ?
 C17 B1 1.6411(19) . ?
 C18 H18 0.9500 . ?
 C18 C19 1.399(2) . ?
 C19 C20 1.386(2) . ?
 C19 C23 1.499(2) . ?
 C20 H20 0.9500 . ?
 C20 C21 1.388(2) . ?
 C21 C22 1.3920(19) . ?
 C21 C24 1.503(2) . ?
 C22 H22 0.9500 . ?
 C25 C26 1.399(2) . ?
 C25 C30 1.405(2) . ?
 C25 B1 1.6364(19) . ?
 C26 H26 0.9500 . ?
 C26 C27 1.395(2) . ?
 C27 C28 1.387(2) . ?
 C27 C31 1.506(7) . ?
 C27 C31A 1.475(12) . ?
 C28 H28 0.9500 . ?
 C28 C29 1.389(2) . ?
 C29 C30 1.393(2) . ?
 C29 C32 1.497(2) . ?
 C30 H30 0.9500 . ?
 C32 F23A 1.391(4) . ?
 C32 F24A 1.316(4) . ?
 C32 F22A 1.221(4) . ?
 C1E N1E 1.329(8) . ?
 C1E C2E 1.397(17) . ?
 C1E O1E 1.349(7) . ?
 N1E C5E 1.336(8) . ?
 N1E H1E 0.93(2) . ?
 C5E H5E 0.9500 . ?
 C5E C4E 1.369(10) . ?
 C4E H4E 0.9500 . ?
 C4E C3E 1.430(17) . ?
 C3E H3E 0.9500 . ?
 C3E C2E 1.385(19) . ?
 C2E H2E 0.9500 . ?
 C7A F2A 1.322(12) . ?
 C7A F3A 1.321(12) . ?
 C7A F1A 1.311(12) . ?
 C7B F1B 1.321(11) . ?
 C7B F2B 1.331(11) . ?
 C7B F3B 1.328(11) . ?
 C15 F8 1.328(11) . ?
 C15 F7 1.331(12) . ?
 C15 F9 1.333(11) . ?
 C15B F8B 1.328(10) . ?
 C15B F7B 1.330(10) . ?
 C15B F9B 1.324(11) . ?
 C1D C2D 1.378(10) . ?
 C1D N1D 1.330(6) . ?
 C1D O1D 1.347(9) . ?
 C2D H2D 0.9500 . ?
 C2D C3D 1.51(3) . ?
 C3D H3D 0.9500 . ?
 C3D C4D 1.26(3) . ?
 C4D H4D 0.9500 . ?
 C4D C5D 1.29(2) . ?
 C5D H5D 0.9500 . ?
 C5D N1D 1.348(16) . ?
 N1D H1D 0.93(2) . ?
 O1D C6D 1.388(9) . ?
 C6D N2D 1.328(6) . ?
 C6D C7D 1.397(15) . ?
 N2D C10D 1.342(10) . ?
 C10D H10D 0.9500 . ?
 C10D C9D 1.25(3) . ?
 C9D H9D 0.9500 . ?
 C9D C8D 1.51(3) . ?
 C8D H8D 0.9500 . ?
 C8D C7D 1.460(19) . ?
 C7D H7D 0.9500 . ?
 O1E C6E 1.377(8) . ?
 C6E C7E 1.347(8) . ?
 C6E N2E 1.317(8) . ?
 C7E H7E 0.9500 . ?
 C7E C8E 1.364(10) . ?
 C8E H8E 0.9500 . ?
 C8E C9E 1.35(2) . ?
 C9E H9E 0.9500 . ?
 C9E C10E 1.35(2) . ?
 C10E H10E 0.9500 . ?
 C10E N2E 1.35(2) . ?
 F19A C31A 1.315(12) . ?
 F21A C31A 1.323(12) . ?
 F20A C31A 1.322(12) . ?

loop_
  _geom_angle_atom_site_label_1
  _geom_angle_atom_site_label_2
  _geom_angle_atom_site_label_3
  _geom_angle
  _geom_angle_site_symmetry_1
  _geom_angle_site_symmetry_3
  _geom_angle_publ_flag
 C2 C1 B1 120.42(12) . . ?
 C6 C1 C2 115.86(13) . . ?
 C6 C1 B1 122.95(12) . . ?
 C1 C2 H2 118.8 . . ?
 C3 C2 C1 122.37(13) . . ?
 C3 C2 H2 118.8 . . ?
 C2 C3 C4 120.62(14) . . ?
 C2 C3 C7 120.6(4) . . ?
 C2 C3 C7A 115.0(5) . . ?
 C2 C3 C7B 122.0(5) . . ?
 C4 C3 C7 118.7(4) . . ?
 C4 C3 C7A 123.9(5) . . ?
 C4 C3 C7B 117.2(5) . . ?
 C3 C4 H4 120.9 . . ?
 C5 C4 C3 118.24(14) . . ?
 C5 C4 H4 120.9 . . ?
 C4 C5 C6 120.98(14) . . ?
 C4 C5 C8 120.06(14) . . ?
 C6 C5 C8 118.96(13) . . ?
 C1 C6 H6 119.0 . . ?
 C5 C6 C1 121.93(13) . . ?
 C5 C6 H6 119.0 . . ?
 F1 C7 F3 105.3(8) . . ?
 F1 C7 C3 110.9(10) . . ?
 F2 C7 F1 106.2(9) . . ?
 F2 C7 F3 108.3(8) . . ?
 F2 C7 C3 113.1(8) . . ?
 F3 C7 C3 112.5(8) . . ?
 F4 C8 F6 104.5(3) . . ?
 F4 C8 C5 114.3(3) . . ?
 F5 C8 F4 109.1(4) . . ?
 F5 C8 F6 104.1(3) . . ?
 F5 C8 C5 113.2(3) . . ?
 F6 C8 C5 110.7(3) . . ?
 F4A C8 C5 116.7(5) . . ?
 F4A C8 F6A 107.3(6) . . ?
 F4A C8 F5A 108.0(4) . . ?
 F6A C8 C5 112.3(5) . . ?
 F6A C8 F5A 101.3(5) . . ?
 F5A C8 C5 110.0(4) . . ?
 C10 C9 C14 116.09(12) . . ?
 C10 C9 B1 121.49(11) . . ?
 C14 C9 B1 121.74(11) . . ?
 C9 C10 H10 119.0 . . ?
 C11 C10 C9 122.01(13) . . ?
 C11 C10 H10 119.0 . . ?
 C10 C11 C15A 126.2(7) . . ?
 C10 C11 C15 116.5(6) . . ?
 C10 C11 C15B 118.8(5) . . ?
 C12 C11 C10 120.83(13) . . ?
 C12 C11 C15A 113.0(7) . . ?
 C12 C11 C15 122.4(6) . . ?
 C12 C11 C15B 120.3(5) . . ?
 C11 C12 H12 120.9 . . ?
 C11 C12 C13 118.23(13) . . ?
 C13 C12 H12 120.9 . . ?
 C12 C13 C16 118.24(13) . . ?
 C14 C13 C12 121.00(13) . . ?
 C14 C13 C16 120.76(12) . . ?
 C9 C14 H14 119.1 . . ?
 C13 C14 C9 121.85(12) . . ?
 C13 C14 H14 119.1 . . ?
 F7A C15A C11 108.4(15) . . ?
 F8A C15A F7A 106.5(11) . . ?
 F8A C15A C11 112.0(11) . . ?
 F9A C15A F7A 106.3(11) . . ?
 F9A C15A F8A 107.2(11) . . ?
 F9A C15A C11 116.0(14) . . ?
 F10 C16 F12 104.77(12) . . ?
 F10 C16 C13 112.49(13) . . ?
 F11 C16 F10 107.36(13) . . ?
 F11 C16 F12 105.85(13) . . ?
 F11 C16 C13 113.48(12) . . ?
 F12 C16 C13 112.27(12) . . ?
 C18 C17 C22 116.03(12) . . ?
 C18 C17 B1 123.58(12) . . ?
 C22 C17 B1 119.73(12) . . ?
 C17 C18 H18 119.1 . . ?
 C19 C18 C17 121.77(14) . . ?
 C19 C18 H18 119.1 . . ?
 C18 C19 C23 120.18(15) . . ?
 C20 C19 C18 120.95(14) . . ?
 C20 C19 C23 118.84(14) . . ?
 C19 C20 H20 120.9 . . ?
 C19 C20 C21 118.27(13) . . ?
 C21 C20 H20 120.9 . . ?
 C20 C21 C22 120.66(15) . . ?
 C20 C21 C24 119.14(14) . . ?
 C22 C21 C24 120.19(14) . . ?
 C17 C22 H22 118.9 . . ?
 C21 C22 C17 122.27(14) . . ?
 C21 C22 H22 118.9 . . ?
 F13 C23 F14 106.53(17) . . ?
 F13 C23 F15 105.13(18) . . ?
 F13 C23 C19 113.15(14) . . ?
 F14 C23 F15 105.68(14) . . ?
 F14 C23 C19 112.67(16) . . ?
 F15 C23 C19 113.02(14) . . ?
 F16 C24 F17 106.55(14) . . ?
 F16 C24 F18 107.04(16) . . ?
 F16 C24 C21 113.62(16) . . ?
 F17 C24 F18 105.05(15) . . ?
 F17 C24 C21 111.41(15) . . ?
 F18 C24 C21 112.60(13) . . ?
 C26 C25 C30 115.95(13) . . ?
 C26 C25 B1 121.39(12) . . ?
 C30 C25 B1 122.27(12) . . ?
 C25 C26 H26 118.9 . . ?
 C27 C26 C25 122.20(14) . . ?
 C27 C26 H26 118.9 . . ?
 C26 C27 C31 117.6(3) . . ?
 C26 C27 C31A 120.7(6) . . ?
 C28 C27 C26 120.80(15) . . ?
 C28 C27 C31 121.5(3) . . ?
 C28 C27 C31A 118.4(6) . . ?
 C27 C28 H28 120.9 . . ?
 C27 C28 C29 118.15(14) . . ?
 C29 C28 H28 120.9 . . ?
 C28 C29 C30 120.88(14) . . ?
 C28 C29 C32 118.91(14) . . ?
 C30 C29 C32 120.21(15) . . ?
 C25 C30 H30 119.0 . . ?
 C29 C30 C25 122.00(14) . . ?
 C29 C30 H30 119.0 . . ?
 F19 C31 C27 111.3(6) . . ?
 F20 C31 F19 106.5(6) . . ?
 F20 C31 F21 106.5(5) . . ?
 F20 C31 C27 113.3(5) . . ?
 F21 C31 F19 104.5(6) . . ?
 F21 C31 C27 114.1(6) . . ?
 F22 C32 F24 101.9(2) . . ?
 F22 C32 C29 111.80(19) . . ?
 F23 C32 F22 107.0(2) . . ?
 F23 C32 F24 106.7(2) . . ?
 F23 C32 C29 114.75(17) . . ?
 F24 C32 C29 113.63(15) . . ?
 F23A C32 C29 110.5(2) . . ?
 F24A C32 C29 110.3(2) . . ?
 F24A C32 F23A 102.0(4) . . ?
 F22A C32 C29 115.7(3) . . ?
 F22A C32 F23A 104.7(4) . . ?
 F22A C32 F24A 112.7(4) . . ?
 C1 B1 C9 102.22(10) . . ?
 C1 B1 C17 114.61(11) . . ?
 C1 B1 C25 112.81(11) . . ?
 C9 B1 C17 112.24(11) . . ?
 C25 B1 C9 112.13(11) . . ?
 C25 B1 C17 103.18(10) . . ?
 N1E C1E C2E 123.5(9) . . ?
 N1E C1E O1E 120.6(7) . . ?
 O1E C1E C2E 115.7(9) . . ?
 C1E N1E C5E 120.8(6) . . ?
 C1E N1E H1E 118.7(13) . . ?
 C5E N1E H1E 120.2(13) . . ?
 N1E C5E H5E 119.8 . . ?
 N1E C5E C4E 120.4(7) . . ?
 C4E C5E H5E 119.8 . . ?
 C5E C4E H4E 120.4 . . ?
 C5E C4E C3E 119.1(8) . . ?
 C3E C4E H4E 120.4 . . ?
 C4E C3E H3E 120.1 . . ?
 C2E C3E C4E 119.8(11) . . ?
 C2E C3E H3E 120.1 . . ?
 C1E C2E H2E 122.1 . . ?
 C3E C2E C1E 115.9(12) . . ?
 C3E C2E H2E 122.1 . . ?
 F2A C7A C3 107.2(9) . . ?
 F3A C7A C3 111.5(13) . . ?
 F3A C7A F2A 106.9(11) . . ?
 F1A C7A C3 118.1(9) . . ?
 F1A C7A F2A 106.5(10) . . ?
 F1A C7A F3A 106.0(10) . . ?
 F1B C7B C3 112.7(9) . . ?
 F1B C7B F2B 104.9(9) . . ?
 F1B C7B F3B 106.1(9) . . ?
 F2B C7B C3 116.0(10) . . ?
 F3B C7B C3 111.6(10) . . ?
 F3B C7B F2B 104.7(9) . . ?
 F8 C15 C11 114.3(11) . . ?
 F8 C15 F7 104.7(10) . . ?
 F8 C15 F9 106.4(9) . . ?
 F7 C15 C11 112.2(11) . . ?
 F7 C15 F9 106.3(10) . . ?
 F9 C15 C11 112.3(12) . . ?
 F8B C15B C11 109.7(9) . . ?
 F8B C15B F7B 106.8(9) . . ?
 F7B C15B C11 113.8(10) . . ?
 F9B C15B C11 112.1(11) . . ?
 F9B C15B F8B 106.5(9) . . ?
 F9B C15B F7B 107.5(9) . . ?
 N1D C1D C2D 121.2(10) . . ?
 N1D C1D O1D 122.0(6) . . ?
 O1D C1D C2D 116.8(9) . . ?
 C1D C2D H2D 120.6 . . ?
 C1D C2D C3D 118.8(14) . . ?
 C3D C2D H2D 120.6 . . ?
 C2D C3D H3D 125.5 . . ?
 C4D C3D C2D 108.9(18) . . ?
 C4D C3D H3D 125.5 . . ?
 C3D C4D H4D 112.5 . . ?
 C3D C4D C5D 135(2) . . ?
 C5D C4D H4D 112.5 . . ?
 C4D C5D H5D 121.8 . . ?
 C4D C5D N1D 116.5(16) . . ?
 N1D C5D H5D 121.8 . . ?
 C1D N1D C5D 119.5(10) . . ?
 C1D N1D H1D 111(4) . . ?
 C5D N1D H1D 129(4) . . ?
 C1D O1D C6D 124.9(4) . . ?
 O1D C6D C7D 113.4(7) . . ?
 N2D C6D O1D 120.1(6) . . ?
 N2D C6D C7D 126.5(8) . . ?
 C6D N2D C10D 117.3(10) . . ?
 N2D C10D H10D 119.6 . . ?
 C9D C10D N2D 120.7(15) . . ?
 C9D C10D H10D 119.6 . . ?
 C10D C9D H9D 115.3 . . ?
 C10D C9D C8D 129.4(16) . . ?
 C8D C9D H9D 115.3 . . ?
 C9D C8D H8D 126.2 . . ?
 C7D C8D C9D 107.6(15) . . ?
 C7D C8D H8D 126.2 . . ?
 C6D C7D C8D 118.5(11) . . ?
 C6D C7D H7D 120.8 . . ?
 C8D C7D H7D 120.8 . . ?
 C1E O1E C6E 125.3(5) . . ?
 C7E C6E O1E 114.8(6) . . ?
 N2E C6E O1E 120.1(6) . . ?
 N2E C6E C7E 125.1(7) . . ?
 C6E C7E H7E 120.8 . . ?
 C6E C7E C8E 118.3(8) . . ?
 C8E C7E H7E 120.8 . . ?
 C7E C8E H8E 120.3 . . ?
 C9E C8E C7E 119.4(10) . . ?
 C9E C8E H8E 120.3 . . ?
 C8E C9E H9E 121.2 . . ?
 C10E C9E C8E 117.5(13) . . ?
 C10E C9E H9E 121.2 . . ?
 C9E C10E H10E 117.5 . . ?
 C9E C10E N2E 125.0(17) . . ?
 N2E C10E H10E 117.5 . . ?
 C6E N2E C10E 113.9(10) . . ?
 F19A C31A C27 114.9(11) . . ?
 F19A C31A F21A 107.1(11) . . ?
 F19A C31A F20A 105.7(10) . . ?
 F21A C31A C27 109.9(10) . . ?
 F20A C31A C27 112.6(10) . . ?
 F20A C31A F21A 106.1(10) . . ?

loop_
  _geom_torsion_atom_site_label_1
  _geom_torsion_atom_site_label_2
  _geom_torsion_atom_site_label_3
  _geom_torsion_atom_site_label_4
  _geom_torsion
  _geom_torsion_site_symmetry_1
  _geom_torsion_site_symmetry_2
  _geom_torsion_site_symmetry_3
  _geom_torsion_site_symmetry_4
  _geom_torsion_publ_flag
 C1 C2 C3 C4 0.2(2) . . . . ?
 C1 C2 C3 C7 177.6(5) . . . . ?
 C1 C2 C3 C7A -171.9(5) . . . . ?
 C1 C2 C3 C7B 174.7(6) . . . . ?
 C2 C1 C6 C5 0.4(2) . . . . ?
 C2 C1 B1 C9 84.02(14) . . . . ?
 C2 C1 B1 C17 -154.30(12) . . . . ?
 C2 C1 B1 C25 -36.61(17) . . . . ?
 C2 C3 C4 C5 0.6(2) . . . . ?
 C2 C3 C7 F1 126.1(8) . . . . ?
 C2 C3 C7 F2 6.9(11) . . . . ?
 C2 C3 C7 F3 -116.3(8) . . . . ?
 C2 C3 C7A F2A -86.7(11) . . . . ?
 C2 C3 C7A F3A 156.6(9) . . . . ?
 C2 C3 C7A F1A 33.4(13) . . . . ?
 C2 C3 C7B F1B -20.3(12) . . . . ?
 C2 C3 C7B F2B -141.3(8) . . . . ?
 C2 C3 C7B F3B 99.0(9) . . . . ?
 C3 C4 C5 C6 -0.8(2) . . . . ?
 C3 C4 C5 C8 179.16(15) . . . . ?
 C4 C3 C7 F1 -56.4(10) . . . . ?
 C4 C3 C7 F2 -175.7(7) . . . . ?
 C4 C3 C7 F3 61.2(10) . . . . ?
 C4 C3 C7A F2A 101.5(11) . . . . ?
 C4 C3 C7A F3A -15.1(13) . . . . ?
 C4 C3 C7A F1A -138.3(9) . . . . ?
 C4 C3 C7B F1B 154.4(8) . . . . ?
 C4 C3 C7B F2B 33.4(11) . . . . ?
 C4 C3 C7B F3B -86.3(9) . . . . ?
 C4 C5 C6 C1 0.3(2) . . . . ?
 C4 C5 C8 F4 -4.3(3) . . . . ?
 C4 C5 C8 F5 -130.0(3) . . . . ?
 C4 C5 C8 F6 113.4(3) . . . . ?
 C4 C5 C8 F4A 89.5(5) . . . . ?
 C4 C5 C8 F6A -146.1(4) . . . . ?
 C4 C5 C8 F5A -34.0(5) . . . . ?
 C6 C1 C2 C3 -0.6(2) . . . . ?
 C6 C1 B1 C9 -85.52(14) . . . . ?
 C6 C1 B1 C17 36.16(18) . . . . ?
 C6 C1 B1 C25 153.85(12) . . . . ?
 C6 C5 C8 F4 175.6(3) . . . . ?
 C6 C5 C8 F5 49.9(4) . . . . ?
 C6 C5 C8 F6 -66.6(3) . . . . ?
 C6 C5 C8 F4A -90.6(5) . . . . ?
 C6 C5 C8 F6A 33.9(5) . . . . ?
 C6 C5 C8 F5A 145.9(4) . . . . ?
 C7 C3 C4 C5 -176.9(5) . . . . ?
 C8 C5 C6 C1 -179.66(14) . . . . ?
 C9 C10 C11 C12 -0.1(2) . . . . ?
 C9 C10 C11 C15A -179.8(8) . . . . ?
 C9 C10 C11 C15 -173.6(7) . . . . ?
 C9 C10 C11 C15B -177.4(5) . . . . ?
 C10 C9 C14 C13 0.38(19) . . . . ?
 C10 C9 B1 C1 -83.80(14) . . . . ?
 C10 C9 B1 C17 152.90(12) . . . . ?
 C10 C9 B1 C25 37.28(16) . . . . ?
 C10 C11 C12 C13 0.2(2) . . . . ?
 C10 C11 C15A F7A -8.8(14) . . . . ?
 C10 C11 C15A F8A 108.4(11) . . . . ?
 C10 C11 C15A F9A -128.2(11) . . . . ?
 C10 C11 C15 F8 64.9(11) . . . . ?
 C10 C11 C15 F7 -54.1(11) . . . . ?
 C10 C11 C15 F9 -173.8(8) . . . . ?
 C10 C11 C15B F8B 86.7(9) . . . . ?
 C10 C11 C15B F7B -32.9(11) . . . . ?
 C10 C11 C15B F9B -155.2(7) . . . . ?
 C11 C12 C13 C14 0.1(2) . . . . ?
 C11 C12 C13 C16 -179.15(13) . . . . ?
 C12 C11 C15A F7A 171.5(9) . . . . ?
 C12 C11 C15A F8A -71.3(13) . . . . ?
 C12 C11 C15A F9A 52.1(13) . . . . ?
 C12 C11 C15 F8 -108.4(9) . . . . ?
 C12 C11 C15 F7 132.6(8) . . . . ?
 C12 C11 C15 F9 12.9(13) . . . . ?
 C12 C11 C15B F8B -90.6(9) . . . . ?
 C12 C11 C15B F7B 149.9(8) . . . . ?
 C12 C11 C15B F9B 27.5(11) . . . . ?
 C12 C13 C14 C9 -0.4(2) . . . . ?
 C12 C13 C16 F10 51.64(18) . . . . ?
 C12 C13 C16 F11 173.78(14) . . . . ?
 C12 C13 C16 F12 -66.24(18) . . . . ?
 C14 C9 C10 C11 -0.13(19) . . . . ?
 C14 C9 B1 C1 86.33(14) . . . . ?
 C14 C9 B1 C17 -36.96(17) . . . . ?
 C14 C9 B1 C25 -152.58(12) . . . . ?
 C14 C13 C16 F10 -127.58(14) . . . . ?
 C14 C13 C16 F11 -5.4(2) . . . . ?
 C14 C13 C16 F12 114.54(15) . . . . ?
 C15A C11 C12 C13 179.9(7) . . . . ?
 C16 C13 C14 C9 178.83(12) . . . . ?
 C17 C18 C19 C20 -1.6(2) . . . . ?
 C17 C18 C19 C23 -179.37(13) . . . . ?
 C18 C17 C22 C21 1.8(2) . . . . ?
 C18 C17 B1 C1 31.61(18) . . . . ?
 C18 C17 B1 C9 147.65(13) . . . . ?
 C18 C17 B1 C25 -91.43(15) . . . . ?
 C18 C19 C20 C21 1.0(2) . . . . ?
 C18 C19 C23 F13 -26.2(2) . . . . ?
 C18 C19 C23 F14 -147.14(16) . . . . ?
 C18 C19 C23 F15 93.15(19) . . . . ?
 C19 C20 C21 C22 1.0(2) . . . . ?
 C19 C20 C21 C24 -177.90(15) . . . . ?
 C20 C19 C23 F13 155.99(18) . . . . ?
 C20 C19 C23 F14 35.1(2) . . . . ?
 C20 C19 C23 F15 -84.7(2) . . . . ?
 C20 C21 C22 C17 -2.5(2) . . . . ?
 C20 C21 C24 F16 -81.4(2) . . . . ?
 C20 C21 C24 F17 38.9(2) . . . . ?
 C20 C21 C24 F18 156.67(16) . . . . ?
 C22 C17 C18 C19 0.2(2) . . . . ?
 C22 C17 B1 C1 -158.09(12) . . . . ?
 C22 C17 B1 C9 -42.05(16) . . . . ?
 C22 C17 B1 C25 78.87(15) . . . . ?
 C22 C21 C24 F16 99.62(18) . . . . ?
 C22 C21 C24 F17 -140.02(16) . . . . ?
 C22 C21 C24 F18 -22.3(2) . . . . ?
 C23 C19 C20 C21 178.73(15) . . . . ?
 C24 C21 C22 C17 176.45(15) . . . . ?
 C25 C26 C27 C28 1.3(2) . . . . ?
 C25 C26 C27 C31 178.4(4) . . . . ?
 C25 C26 C27 C31A -176.2(6) . . . . ?
 C26 C25 C30 C29 -0.3(2) . . . . ?
 C26 C25 B1 C1 152.35(12) . . . . ?
 C26 C25 B1 C9 37.57(17) . . . . ?
 C26 C25 B1 C17 -83.42(14) . . . . ?
 C26 C27 C28 C29 -0.3(2) . . . . ?
 C26 C27 C31 F19 58.6(7) . . . . ?
 C26 C27 C31 F20 178.6(4) . . . . ?
 C26 C27 C31 F21 -59.4(6) . . . . ?
 C26 C27 C31A F19A 35.3(13) . . . . ?
 C26 C27 C31A F21A -85.6(11) . . . . ?
 C26 C27 C31A F20A 156.4(7) . . . . ?
 C27 C28 C29 C30 -0.9(2) . . . . ?
 C27 C28 C29 C32 178.37(14) . . . . ?
 C28 C27 C31 F19 -124.3(5) . . . . ?
 C28 C27 C31 F20 -4.3(7) . . . . ?
 C28 C27 C31 F21 117.7(5) . . . . ?
 C28 C27 C31A F19A -142.2(9) . . . . ?
 C28 C27 C31A F21A 96.9(10) . . . . ?
 C28 C27 C31A F20A -21.1(12) . . . . ?
 C28 C29 C30 C25 1.3(2) . . . . ?
 C28 C29 C32 F22 65.9(3) . . . . ?
 C28 C29 C32 F23 -56.2(3) . . . . ?
 C28 C29 C32 F24 -179.4(2) . . . . ?
 C28 C29 C32 F23A -10.2(4) . . . . ?
 C28 C29 C32 F24A -122.2(4) . . . . ?
 C28 C29 C32 F22A 108.5(5) . . . . ?
 C30 C25 C26 C27 -1.0(2) . . . . ?
 C30 C25 B1 C1 -35.13(17) . . . . ?
 C30 C25 B1 C9 -149.91(12) . . . . ?
 C30 C25 B1 C17 89.10(14) . . . . ?
 C30 C29 C32 F22 -114.8(3) . . . . ?
 C30 C29 C32 F23 123.1(3) . . . . ?
 C30 C29 C32 F24 -0.1(3) . . . . ?
 C30 C29 C32 F23A 169.1(4) . . . . ?
 C30 C29 C32 F24A 57.1(4) . . . . ?
 C30 C29 C32 F22A -72.2(6) . . . . ?
 C31 C27 C28 C29 -177.3(4) . . . . ?
 C32 C29 C30 C25 -178.01(14) . . . . ?
 B1 C1 C2 C3 -170.89(13) . . . . ?
 B1 C1 C6 C5 170.42(13) . . . . ?
 B1 C9 C10 C11 170.53(12) . . . . ?
 B1 C9 C14 C13 -170.26(12) . . . . ?
 B1 C17 C18 C19 170.87(13) . . . . ?
 B1 C17 C22 C21 -169.23(13) . . . . ?
 B1 C25 C26 C27 172.01(13) . . . . ?
 B1 C25 C30 C29 -173.22(13) . . . . ?
 C1E N1E C5E C4E 0.4(12) . . . . ?
 C1E O1E C6E C7E 179.7(7) . . . . ?
 C1E O1E C6E N2E -0.4(9) . . . . ?
 N1E C1E C2E C3E 8(3) . . . . ?
 N1E C1E O1E C6E -1.2(11) . . . . ?
 N1E C5E C4E C3E 0.0(16) . . . . ?
 C5E C4E C3E C2E 4(3) . . . . ?
 C4E C3E C2E C1E -7(3) . . . . ?
 C2E C1E N1E C5E -4.7(16) . . . . ?
 C2E C1E O1E C6E -176.7(12) . . . . ?
 C7A C3 C4 C5 171.8(6) . . . . ?
 C7B C3 C4 C5 -174.2(6) . . . . ?
 C15 C11 C12 C13 173.3(7) . . . . ?
 C15B C11 C12 C13 177.4(5) . . . . ?
 C1D C2D C3D C4D 2(3) . . . . ?
 C1D O1D C6D N2D 3.0(10) . . . . ?
 C1D O1D C6D C7D -177.6(9) . . . . ?
 C2D C1D N1D C5D 1.1(18) . . . . ?
 C2D C1D O1D C6D 175.2(11) . . . . ?
 C2D C3D C4D C5D -3(5) . . . . ?
 C3D C4D C5D N1D 3(4) . . . . ?
 C4D C5D N1D C1D -1(2) . . . . ?
 N1D C1D C2D C3D -2(3) . . . . ?
 N1D C1D O1D C6D -3.5(9) . . . . ?
 O1D C1D C2D C3D 179.6(18) . . . . ?
 O1D C1D N1D C5D 179.8(12) . . . . ?
 O1D C6D N2D C10D -179.8(11) . . . . ?
 O1D C6D C7D C8D 179.9(12) . . . . ?
 C6D N2D C10D C9D -2(3) . . . . ?
 N2D C6D C7D C8D -1(2) . . . . ?
 N2D C10D C9D C8D 2(4) . . . . ?
 C10D C9D C8D C7D -2(4) . . . . ?
 C9D C8D C7D C6D 1(2) . . . . ?
 C7D C6D N2D C10D 0.9(17) . . . . ?
 O1E C1E N1E C5E -179.8(7) . . . . ?
 O1E C1E C2E C3E -176.5(16) . . . . ?
 O1E C6E C7E C8E 179.3(7) . . . . ?
 O1E C6E N2E C10E 175.5(13) . . . . ?
 C6E C7E C8E C9E 1.3(18) . . . . ?
 C7E C6E N2E C10E -4.7(17) . . . . ?
 C7E C8E C9E C10E 3(3) . . . . ?
 C8E C9E C10E N2E -10(4) . . . . ?
 C9E C10E N2E C6E 10(3) . . . . ?
 N2E C6E C7E C8E -0.6(14) . . . . ?
 C31A C27 C28 C29 177.2(6) . . . . ?

_shelx_res_file
;
TITL c250322_1_1_a.res in P-1
    c250322_1_1.res
    created by SHELXL-2018/3 at 12:02:25 on 25-Mar-2022
REM Old TITL c250322_1_1 in P-1
REM SHELXT solution in P-1
REM R1 0.299, Rweak 0.030, Alpha 0.079, Orientation as input
REM Formula found by SHELXT: C49 B4 N F18
CELL 1.54184 9.7665 12.6456 18.004 106.584 93.714 98.895
ZERR 2 0.0001 0.0002 0.0002 0.001 0.001 0.001
LATT 1
SFAC C H B F N O
UNIT 84 42 2 48 4 2
RIGU N2D C1D C2D N1D O1D C3D C5D C6D C4D C7D C10D C8D C9D
RIGU O1E C1E C2E N1E C3E C5E C6E C4E N2E C7E C10E C8E C9E
SADI F4 C8 F5 C8 F6A C8 F4A C8 F5A C8 F6 C8
SADI F19 C31 F21A C31A F19A C31A F20 C31 F20A C31A F21 C31
RIGU C5 F4 F5 F6 C8 F4A F6A F5A
RIGU C11 F7A F8A F9A C15A C15 F8 F7 F9 C15B F8B F7B F9B
SADI F4 F5 F5 F6 F6 F4 F4A F5A F5A F6A F6A F4A
SIMU C27 F19 F20 F21 C31 F19A F21A F20A C31A
RIGU C27 F19 F20 F21 C31 F19A F21A F20A C31A
SADI F1 C7 F3B C7B F1B C7B F2 C7 F1A C7A F3 C7 F2B C7B F2A C7A F3A C7A
SADI C31 C27 C31A C27
SADI C7B C3 C7A C3 C7 C3
SADI F7A F8A F8A F9A F9A F7A F7 F8 F8 F9 F9 F7 F7B F8B F8B F9B F9B F7B
RIGU C3 F1 F2 F3 C7 C7A F2A F3A F1A C7B F1B F2B F3B
SIMU C11 F7A F8A F9A C15A C15 F8 F7 F9 C15B F8B F7B F9B
SADI F1 F2 F2 F3 F3 F1 F1A F2A F2A F3A F3A F1A F1B F2B F2B F3B F3B F1B
SADI F7A C15A F9B C15B F8B C15B F8A C15A F9 C15 F9A C15A F7B C15B F8 C15 F7 =
 C15
SIMU F1 F2 F3 C7 C7A F2A F3A F1A C7B F1B F2B F3B C3
SADI C15 C11 C15B C11 C15A C11
SADI F23A C32 F23 C32 F22 C32 F24A C32 F24 C32 F22A C32
RIGU C29 F22 F23 F24 C32 F23A F24A F22A
SIMU C29 C32 F22 F23 F24 F23A F24A F22A
SADI F22 F23 F23 F24 F24 F22 F22A F23A F23A F24A F24A F22A
DFIX 0.93 N1E H1E
SADI H1E C1E H1E C5E
SADI F19 F20 F20 F21 F21 F19 F19A F20A F20A F21A F21A F19A
DFIX 0.93 N1D H1D
SUMP 1 0.0001 1 2 1 3 1 4

L.S. 20
PLAN  20
SIZE 0.04 0.16 0.28
TEMP -173
CONF
BOND $H
list 4
MORE -1
fmap 2
acta
REM <olex2.extras>
REM <HklSrc "%.\\c250322_1_1.hkl">
REM </olex2.extras>

WGHT    0.053900    0.797200
FVAR       0.34544   0.38562   0.25771   0.35666   0.64650
PART 1
F1    4   -0.108019    0.312310    0.831317    21.00000    0.02622    0.06175 =
         0.04469    0.00571    0.00184    0.02190
F2    4    0.077791    0.417059    0.893824    21.00000    0.03572    0.04165 =
         0.11277   -0.03182    0.03443   -0.00560
F3    4   -0.008275    0.269530    0.923302    21.00000    0.06811    0.09338 =
         0.03737    0.02507    0.02517    0.05066
F4    4   -0.061669   -0.092486    0.692868    51.00000    0.05487    0.05349 =
         0.06710   -0.01793    0.02705   -0.02854
F5    4    0.147277   -0.122588    0.680198    51.00000    0.07350    0.02660 =
         0.11489    0.00896   -0.04210    0.00233
F6    4    0.038571   -0.070534    0.596763    51.00000    0.07901    0.03497 =
         0.03566   -0.00760    0.00140   -0.00607
PART 2
F7A   4    0.605578    0.447259    1.041904    31.00000    0.12239    0.05392 =
         0.03565   -0.00894   -0.01340    0.04930
F8A   4    0.532544    0.301258    1.074728    31.00000    0.10846    0.09848 =
         0.02874   -0.00181    0.02869   -0.02556
F9A   4    0.750155    0.356568    1.076446    31.00000    0.06817    0.06573 =
         0.03509   -0.01528   -0.01961    0.02048
PART 0
F10   4    0.621663   -0.065409    0.893992    11.00000    0.06041    0.04100 =
         0.07920    0.03880    0.02557    0.01710
F11   4    0.660467   -0.070160    0.777033    11.00000    0.10053    0.02915 =
         0.03686   -0.00113   -0.01718    0.02922
F12   4    0.822180    0.001539    0.871421    11.00000    0.03692    0.03795 =
         0.06142    0.01343   -0.00020    0.01736
F13   4    0.295259    0.081096    0.442914    11.00000    0.07918    0.17271 =
         0.04046    0.03684   -0.02399   -0.05902
F14   4    0.472056    0.051873    0.383606    11.00000    0.12769    0.06467 =
         0.03055   -0.01578   -0.02073    0.05067
F15   4    0.412191    0.210363    0.410050    11.00000    0.10994    0.03886 =
         0.04062    0.00843   -0.02175    0.02149
F16   4    0.943968    0.125187    0.576032    11.00000    0.05008    0.07262 =
         0.08242    0.03185    0.02160    0.02524
F17   4    0.940814    0.263719    0.531169    11.00000    0.04983    0.07521 =
         0.05084    0.02647    0.02695    0.00671
F18   4    0.964722    0.291394    0.654061    11.00000    0.03494    0.10527 =
         0.04298    0.00110    0.01199   -0.00691
PART 1
F19   4    0.908368    0.608843    0.792126    51.00000    0.03396    0.06393 =
         0.06685   -0.00174    0.01104    0.00384
F20   4    0.827525    0.761336    0.824825    51.00000    0.05824    0.02260 =
         0.12027    0.02046   -0.02523   -0.00899
F21   4    0.831679    0.660220    0.901286    51.00000    0.05203    0.06826 =
         0.04255    0.00578   -0.01203   -0.01275
F22   4    0.362159    0.662858    0.635810    51.00000    0.09211    0.08602 =
         0.06942    0.05760    0.01646    0.03453
F23   4    0.298406    0.716743    0.748780    51.00000    0.10242    0.05583 =
         0.05436    0.00089   -0.00233    0.05731
F24   4    0.202677    0.559129    0.669249    51.00000    0.05476    0.04944 =
         0.09663    0.03530   -0.01491    0.01594
PART 0
C1    1    0.312507    0.224323    0.742888    11.00000    0.02305    0.02215 =
         0.02369    0.00659    0.00154    0.00480
C2    1    0.231274    0.286931    0.794132    11.00000    0.02195    0.02339 =
         0.02838    0.00308   -0.00018    0.00395
AFIX  43
H2    2    0.268535    0.363116    0.821751    11.00000   -1.20000
AFIX   0
C3    1    0.098892    0.241486    0.805768    11.00000    0.02028    0.03360 =
         0.03436    0.00128    0.00167    0.00496
C4    1    0.040559    0.130002    0.766536    11.00000    0.01982    0.03572 =
         0.03660    0.00298    0.00213   -0.00081
AFIX  43
H4    2   -0.050493    0.098704    0.774001    11.00000   -1.20000
AFIX   0
C5    1    0.118738    0.066137    0.716446    11.00000    0.02604    0.02634 =
         0.02955    0.00409    0.00038   -0.00028
C6    1    0.251917    0.112317    0.704689    11.00000    0.02599    0.02414 =
         0.02485    0.00592    0.00287    0.00455
AFIX  43
H6    2    0.302939    0.066418    0.669752    11.00000   -1.20000
AFIX   0
PART 1
C7    1    0.016471    0.311352    0.864511    21.00000    0.02007    0.03428 =
         0.03201   -0.00222    0.00768    0.01028
PART 0
C8    1    0.060858   -0.054774    0.673807    11.00000    0.03136    0.03014 =
         0.03896    0.00241    0.00440   -0.00273
C9    1    0.554826    0.243871    0.812558    11.00000    0.01665    0.01985 =
         0.02162    0.00600    0.00551    0.00082
C10   1    0.564925    0.312083    0.890075    11.00000    0.02174    0.02034 =
         0.02403    0.00364    0.00608    0.00354
AFIX  43
H10   2    0.537955    0.383432    0.900198    11.00000   -1.20000
AFIX   0
C11   1    0.613257    0.278368    0.952576    11.00000    0.02682    0.02902 =
         0.02163    0.00324    0.00391    0.00348
C12   1    0.653318    0.174903    0.940370    11.00000    0.03133    0.03185 =
         0.02380    0.00981   -0.00014    0.00577
AFIX  43
H12   2    0.686062    0.151739    0.982995    11.00000   -1.20000
AFIX   0
C13   1    0.644335    0.105890    0.864115    11.00000    0.02261    0.02204 =
         0.02647    0.00740    0.00178    0.00251
C14   1    0.596624    0.139623    0.801674    11.00000    0.01953    0.01972 =
         0.02029    0.00378    0.00401    0.00059
AFIX  43
H14   2    0.592150    0.090800    0.750171    11.00000   -1.20000
AFIX   0
PART 2
C15A  1    0.627586    0.344214    1.036816    31.00000    0.04812    0.03124 =
         0.03540    0.00502    0.00590    0.00680
PART 0
C16   1    0.685673   -0.006536    0.850978    11.00000    0.03495    0.02658 =
         0.03028    0.00988   -0.00070    0.00653
C17   1    0.536984    0.224856    0.657594    11.00000    0.02985    0.01557 =
         0.02171    0.00520    0.00428    0.00216
C18   1    0.455429    0.189979    0.585084    11.00000    0.03478    0.01999 =
         0.02492    0.00690    0.00235    0.00165
AFIX  43
H18   2    0.357176    0.185099    0.583462    11.00000   -1.20000
AFIX   0
C19   1    0.514769    0.162123    0.514953    11.00000    0.04917    0.02313 =
         0.02164    0.00595    0.00178    0.00116
C20   1    0.657939    0.170775    0.514703    11.00000    0.04729    0.03449 =
         0.02222    0.00673    0.01223    0.00500
AFIX  43
H20   2    0.698203    0.152914    0.467042    11.00000   -1.20000
AFIX   0
C21   1    0.740938    0.206210    0.585890    11.00000    0.03718    0.03330 =
         0.02763    0.00894    0.01185    0.00503
C22   1    0.681321    0.230546    0.655579    11.00000    0.03048    0.02521 =
         0.02196    0.00702    0.00646    0.00357
AFIX  43
H22   2    0.740356    0.251739    0.703430    11.00000   -1.20000
AFIX   0
C23   1    0.424084    0.126273    0.438497    11.00000    0.05698    0.03122 =
         0.02490    0.00655   -0.00073   -0.00003
C24   1    0.896740    0.220005    0.586959    11.00000    0.04020    0.05751 =
         0.03369    0.01291    0.01669    0.00892
C25   1    0.503854    0.410777    0.753297    11.00000    0.02857    0.02110 =
         0.02072    0.00519    0.00660    0.00572
C26   1    0.633427    0.478154    0.785936    11.00000    0.02922    0.02003 =
         0.02647    0.00472    0.00659    0.00498
AFIX  43
H26   2    0.702508    0.446247    0.807141    11.00000   -1.20000
AFIX   0
C27   1    0.664579    0.590605    0.788387    11.00000    0.03692    0.02003 =
         0.03164    0.00354    0.00980    0.00206
C28   1    0.565878    0.641155    0.759537    11.00000    0.04894    0.01874 =
         0.03418    0.00790    0.01303    0.00757
AFIX  43
H28   2    0.586743    0.717844    0.761404    11.00000   -1.20000
AFIX   0
C29   1    0.435630    0.576528    0.727826    11.00000    0.04435    0.02619 =
         0.02895    0.01028    0.00936    0.01365
C30   1    0.405809    0.463696    0.724107    11.00000    0.03334    0.02454 =
         0.02571    0.00708    0.00498    0.00758
AFIX  43
H30   2    0.316465    0.421212    0.701136    11.00000   -1.20000
AFIX   0
PART 1
C31   1    0.806090    0.655820    0.826810    51.00000    0.04079    0.02284 =
         0.04920    0.00561    0.00351   -0.00037
PART 0
C32   1    0.326471    0.630449    0.698349    11.00000    0.05716    0.03190 =
         0.04386    0.01651    0.00673    0.01743
B1    3    0.476045    0.275533    0.740776    11.00000    0.02317    0.01802 =
         0.02090    0.00440    0.00328    0.00372

PART -1
C1E   1    0.349186    0.445361    0.482173    10.50000    0.05809    0.02785 =
         0.03693    0.01140    0.01939    0.00819
N1E   5    0.366869    0.512742    0.437524    10.50000    0.05943    0.03466 =
         0.03546    0.01308    0.02342    0.01524
C5E   1    0.259991    0.521262    0.390728    10.50000    0.07377    0.04395 =
         0.04104    0.02416    0.02715    0.02254
AFIX  43
H5E   2    0.274413    0.569476    0.358928    10.50000   -1.20000
AFIX   0
C4E   1    0.129796    0.460971    0.388288    10.50000    0.07133    0.04907 =
         0.03759    0.01726    0.01663    0.02036
AFIX  43
H4E   2    0.053774    0.466990    0.354981    10.50000   -1.20000
AFIX   0
C3E   1    0.109724    0.388798    0.436542    10.50000    0.06288    0.04199 =
         0.04683    0.02005    0.01950    0.00961
AFIX  43
H3E   2    0.021320    0.343089    0.433242    10.50000   -1.20000
AFIX   0
C2E   1    0.219558    0.385758    0.488088    10.50000    0.05594    0.04731 =
         0.06199    0.03250    0.02919    0.00885
AFIX  43
H2E   2    0.207480    0.345618    0.525173    10.50000   -1.20000
AFIX   0

PART 2
C7A   1    0.020389    0.323620    0.853252    31.00000    0.02114    0.04216 =
         0.04044    0.00319    0.00351   -0.00258
F2A   4    0.055550    0.333158    0.927339    31.00000    0.07013    0.07614 =
         0.03297    0.00026    0.01038    0.04168
F3A   4   -0.115636    0.286792    0.838617    31.00000    0.01913    0.07475 =
         0.08688   -0.02143    0.01609   -0.00191
F1A   4    0.040575    0.425724    0.847421    31.00000    0.06064    0.04259 =
         0.09017    0.01956    0.04009    0.02690
PART 3
C7B   1    0.018693    0.305191    0.864974    41.00000    0.01802    0.03573 =
         0.05443    0.00129   -0.00057   -0.00185
F1B   4    0.099054    0.388881    0.919284    41.00000    0.02924    0.05377 =
         0.05147   -0.02105    0.01423   -0.00383
F2B   4   -0.055246    0.246353    0.904153    41.00000    0.07050    0.04766 =
         0.09743    0.00289    0.06330   -0.00267
F3B   4   -0.073703    0.350668    0.832792    41.00000    0.08306    0.10814 =
         0.06385   -0.00267   -0.00079    0.07588
PART 2
F23A  4    0.369122    0.746327    0.720452   -51.00000    0.07886    0.03466 =
         0.11051    0.01974   -0.01517    0.02421
F24A  4    0.214577    0.620050    0.734506   -51.00000    0.05715    0.13742 =
         0.12914    0.10123    0.04035    0.05941
F22A  4    0.299241    0.602942    0.627569   -51.00000    0.13898    0.09639 =
         0.03557   -0.00282   -0.02194    0.08291
PART 1
C15   1    0.604391    0.353089    1.031980    21.00000    0.04495    0.05223 =
         0.02991    0.00833   -0.00844    0.01227
F8    4    0.475041    0.360542    1.048618    21.00000    0.05782    0.07742 =
         0.02763   -0.00066    0.01493    0.02949
F7    4    0.666388    0.458420    1.042152    21.00000    0.10232    0.05840 =
         0.04827   -0.02153    0.01288   -0.01334
F9    4    0.665359    0.320380    1.087938    21.00000    0.11231    0.09951 =
         0.01820    0.00176   -0.00570    0.06841
PART 3
C15B  1    0.615249    0.355500    1.035570    41.00000    0.03921    0.02716 =
         0.01092   -0.00396    0.00431    0.01190
F8B   4    0.492167    0.334670    1.060887    41.00000    0.04645    0.08354 =
         0.02061    0.00590    0.01597    0.00593
F7B   4    0.640102    0.464171    1.041357    41.00000    0.05375    0.01999 =
         0.02149   -0.00559   -0.00403    0.01021
F9B   4    0.709010    0.338566    1.085360    41.00000    0.05895    0.05114 =
         0.02390   -0.00184   -0.01397    0.02347

PART -1
C1D   1   -0.085588    1.033531    1.046943    10.50000    0.02174    0.02402 =
         0.01943    0.00278    0.00159    0.00344
C2D   1   -0.152474    1.095736    1.104408    10.50000    0.02572    0.02871 =
         0.03626    0.00572    0.00792    0.00681
AFIX  43
H2D   2   -0.125709    1.175035    1.123432    10.50000   -1.20000
AFIX   0
C3D   1   -0.268772    1.035818    1.136540    10.50000    0.02409    0.05101 =
         0.03618    0.01708    0.01068    0.00016
AFIX  43
H3D   2   -0.323470    1.070822    1.174798    10.50000   -1.20000
AFIX   0
C4D   1   -0.281690    0.932125    1.104566    10.50000    0.02360    0.05343 =
         0.04045    0.01827    0.00905   -0.01062
AFIX  43
H4D   2   -0.350801    0.889848    1.124648    10.50000   -1.20000
AFIX   0
C5D   1   -0.223101    0.869368    1.050766    10.50000    0.02661    0.05071 =
         0.04396    0.02577    0.00868   -0.00156
AFIX  43
H5D   2   -0.251381    0.790135    1.033038    10.50000   -1.20000
AFIX   0
N1D   5   -0.119709    0.922281    1.021119    10.50000    0.02688    0.02176 =
         0.02607    0.00576    0.00390    0.00080
O1D   6    0.017100    1.090611    1.019557    10.50000    0.02877    0.02160 =
         0.03040    0.00595    0.00874    0.00092
C6D   1    0.102159    1.041842    0.965924    10.50000    0.02075    0.02269 =
         0.01964    0.00388    0.00511    0.00185
N2D   5    0.081257    0.931097    0.935160    10.50000    0.02593    0.02076 =
         0.02513    0.00380    0.00592    0.00052
C10D  1    0.167221    0.888909    0.883808    10.50000    0.02575    0.02771 =
         0.02775    0.00363    0.00651    0.01251
AFIX  43
H10D  2    0.156892    0.809964    0.861583    10.50000   -1.20000
AFIX   0
C9D   1    0.260478    0.952175    0.864952    10.50000    0.03134    0.03153 =
         0.02941    0.00553    0.00219    0.00642
AFIX  43
H9D   2    0.314384    0.915620    0.826849    10.50000   -1.20000
AFIX   0
C8D   1    0.300166    1.078544    0.893922    10.50000    0.01624    0.02925 =
         0.02795    0.01266    0.01097   -0.00171
AFIX  43
H8D   2    0.374206    1.123050    0.878705    10.50000   -1.20000
AFIX   0
C7D   1    0.204077    1.119839    0.949544    10.50000    0.02871    0.02662 =
         0.02246    0.00757    0.00669    0.00594
AFIX  43
H7D   2    0.210710    1.197964    0.974039    10.50000   -1.20000
AFIX   0

O1E   6    0.457325    0.437186    0.529514    10.50000    0.06444    0.03560 =
         0.04042    0.02120    0.01322    0.00629
C6E   1    0.592230    0.493127    0.535897    10.50000    0.06485    0.02930 =
         0.03481    0.00726    0.01999    0.00963
C7E   1    0.682709    0.472199    0.587354    10.50000    0.06391    0.04076 =
         0.03367    0.01594    0.01502    0.00227
AFIX  43
H7E   2    0.652445    0.422920    0.616563    10.50000   -1.20000
AFIX   0
C8E   1    0.818846    0.523545    0.596452    10.50000    0.06860    0.04678 =
         0.03959    0.01184    0.01454    0.00767
AFIX  43
H8E   2    0.885469    0.509303    0.631525    10.50000   -1.20000
AFIX   0
C9E   1    0.858140    0.594844    0.555151    10.50000    0.05811    0.04475 =
         0.07521    0.01918    0.03224   -0.00173
AFIX  43
H9E   2    0.953056    0.628636    0.558188    10.50000   -1.20000
AFIX   0
C10E  1    0.757687    0.616236    0.509493    10.50000    0.06978    0.03962 =
         0.09480    0.02973    0.03827    0.01954
AFIX  43
H10E  2    0.782525    0.674831    0.486904    10.50000   -1.20000
AFIX   0
N2E   5    0.624312    0.560686    0.493392    10.50000    0.06855    0.03448 =
         0.04627    0.02068    0.02306    0.01804
H1E   2    0.456471    0.548009    0.435421    10.50000   -1.20000

PART 2
F19A  4    0.907974    0.601471    0.803185   -51.00000    0.04495    0.02484 =
         0.06722    0.00348   -0.01135   -0.00742
F21A  4    0.814419    0.699347    0.895521   -51.00000    0.08639    0.10133 =
         0.04565   -0.03759    0.02471   -0.04762
F20A  4    0.833625    0.744021    0.791653   -51.00000    0.06529    0.04359 =
         0.12684    0.04370    0.01235   -0.02021
C31A  1    0.805096    0.657264    0.818774   -51.00000    0.05216    0.02117 =
         0.03959    0.00045    0.01490   -0.00394
F4A   4   -0.009546   -0.075286    0.607220   -51.00000    0.07819    0.03213 =
         0.07111    0.00543   -0.04444   -0.00876
F6A   4    0.160263   -0.118418    0.663771   -51.00000    0.03531    0.02205 =
         0.07030   -0.00097    0.02088    0.00293
F5A   4   -0.019526   -0.100721    0.718591   -51.00000    0.07253    0.03008 =
         0.06481   -0.00635    0.03726   -0.02406
PART -1
H1D   2   -0.057197    0.892361    0.988094    10.50000   -1.20000
HKLF 4


REM  c250322_1_1_a.res in P-1
REM wR2 = 0.1141, GooF = S = 1.083, Restrained GooF = 1.037 for all data
REM R1 = 0.0421 for 7586 Fo > 4sig(Fo) and 0.0488 for all 8889 data
REM 992 parameters refined using 1595 restraints

END

WGHT      0.0539      0.7973

REM Highest difference peak  0.452,  deepest hole -0.388,  1-sigma level  0.048
Q1    1   0.8786  0.0808  0.5179  11.00000  0.05    0.45
Q2    1   0.3171  0.1417  0.4435  11.00000  0.05    0.41
Q3    1   0.3735  0.0461  0.3892  11.00000  0.05    0.40
Q4    1   0.3447  0.0377  0.4231  11.00000  0.05    0.37
Q5    1   0.5092  0.1068  0.3723  11.00000  0.05    0.36
Q6    1   0.9440  0.1921  0.6402  11.00000  0.05    0.32
Q7    1   0.5225  0.2604  0.7754  11.00000  0.05    0.31
Q8    1   0.5776 -0.0726  0.7965  11.00000  0.05    0.27
Q9    1   0.3654  0.7156  0.6741  11.00000  0.05    0.26
Q10   1   0.5767 -0.0818  0.8474  11.00000  0.05    0.26
Q11   1   0.4832  0.3427  0.7500  11.00000  0.05    0.24
Q12   1   0.9132  0.1343  0.6289  11.00000  0.05    0.23
Q13   1   0.3835  0.2528  0.7367  11.00000  0.05    0.22
Q14   1   0.4570  0.4348  0.7405  11.00000  0.05    0.22
Q15   1   0.6667  0.0603  0.8588  11.00000  0.05    0.21
Q16   1   0.5025  0.2454  0.6983  11.00000  0.05    0.21
Q17   1   0.0969  0.0153  0.6980  11.00000  0.05    0.21
Q18   1   0.6950  0.1604  0.5589  11.00000  0.05    0.19
Q19   1   0.1808  0.0861  0.7177  11.00000  0.05    0.19
Q20   1   0.4646  0.1522  0.4857  11.00000  0.05    0.19
;
_shelx_res_checksum                35971
_shelx_hkl_file
;
   0   0   1    0.52    0.09
   0   0  -1    0.47    0.13
   0   0   2   50.00    2.34
   0   0  -2   49.56    2.37
   0   0  -3  324.66   14.69
   0   0  -3  355.03   14.71
   0   0   3  339.60   14.66
   0   0  -3  320.09   14.63
   0   0   3  314.26   14.67
   0   0   4  102.59    4.46
   0   0  -4  104.75    4.75
   0   0  -4   97.76    4.65
   0   0  -4   97.57    4.73
   0   0   4  102.07    4.68
   0   0   4   96.88    4.69
   0   0  -4   95.31    4.46
   0   0   5    9.19    0.54
   0   0  -5    8.58    0.86
   0   0  -5    8.85    0.87
   0   0   5    7.93    0.77
   0   0   5    9.55    0.76
   0   0  -5    8.17    0.60
   0   0  -5    9.24    0.77
   0   0   5    9.05    0.72
   0   0  -5    8.90    0.60
   0   0   6  647.00   28.90
   0   0  -6  649.54   28.96
   0   0   6  702.51   28.92
   0   0  -6  619.69   28.92
   0   0   6  664.09   28.54
   0   0  -6  621.76   28.55
   0   0   6  686.07   29.27
   0   0  -6  652.66   28.56
   0   0   6  639.69   28.80
   0   0  -6  637.68   28.81
   0   0  -6  665.37   28.88
   0   0   7   81.24    3.93
   0   0  -7   72.27    3.94
   0   0   7   71.05    3.88
   0   0   7   77.14    3.51
   0   0  -7   78.58    3.99
   0   0  -7   75.29    3.53
   0   0  -7   73.30    3.81
   0   0   7   72.54    4.24
   0   0  -7   73.62    3.88
   0   0   8   68.94    3.17
   0   0  -8   66.65    3.31
   0   0   8   75.48    3.68
   0   0   8   71.96    3.66
   0   0  -8   62.20    3.62
   0   0  -8   66.75    3.71
   0   0  -8   60.90    3.48
   0   0  -8   64.59    3.60
   0   0  -8   65.35    3.19
   0   0   9    0.26    0.26
   0   0   9    0.24    0.47
   0   0  -9    0.35    0.58
   0   0  -9    0.32    0.62
   0   0  -9    0.11    0.30
   0   0  -9    0.23    0.25
   0   0  -9    0.47    0.55
   0   0  -9    0.97    0.38
   0   0   9    0.50    0.42
   0   0 -10    9.89    0.81
   0   0  10   13.20    0.83
   0   0  10   10.49    0.86
   0   0 -10   11.58    1.28
   0   0  10   13.59    1.30
   0   0  10   11.82    1.10
   0   0  10   10.99    1.54
   0   0 -10   11.97    0.85
   0   0 -10    9.79    0.69
   0   0 -10   10.52    1.20
   0   0  10   10.67    0.68
   0   0 -11   72.34    3.87
   0   0 -11   84.30    4.57
   0   0  11   89.33    3.96
   0   0  11   86.47    4.52
   0   0 -11   89.46    4.75
   0   0 -11   85.45    4.62
   0   0  11   78.36    4.33
   0   0 -11   81.07    3.78
   0   0  11   83.69    5.23
   0   0  11   79.44    3.76
   0   0 -12    3.40    0.37
   0   0 -12    3.47    0.76
   0   0  12    3.45    0.73
   0   0  12    2.43    1.06
   0   0 -12    4.64    0.95
   0   0  12    2.98    0.71
   0   0 -12    3.35    0.88
   0   0 -12    3.04    0.55
   0   0  12    4.36    0.58
   0   0 -12    3.62    0.60
   0   0  12    4.84    0.71
   0   0 -13  130.32    7.00
   0   0  13  131.99    6.90
   0   0  13  140.88    7.08
   0   0 -13  136.05    7.29
   0   0 -13  140.68    7.14
   0   0 -13  126.40    6.56
   0   0 -13  134.37    6.52
   0   0  13  138.29    6.47
   0   0 -13  135.45    6.50
   0   0  13  132.83    6.74
   0   0  13  142.84    6.59
   0   0  14    1.88    0.65
   0   0 -14    0.72    0.62
   0   0 -14    1.33    0.73
   0   0  14    0.93    0.57
   0   0 -14    1.90    0.62
   0   0  14    1.45    0.47
   0   0 -14    1.58    0.52
   0   0 -14    2.26    0.61
   0   0  14    2.11    0.77
   0   0 -14    1.74    0.54
   0   0  14    1.49    0.62
   0   0 -15    9.34    1.26
   0   0 -15    8.72    1.36
   0   0 -15    8.26    0.97
   0   0 -15    9.24    0.98
   0   0  15    9.13    0.90
   0   0  15    9.09    1.03
   0   0 -15    8.83    0.94
   0   0  15    8.07    1.08
   0   0 -16   17.62    1.72
   0   0  16   16.45    1.17
   0   0 -16   16.46    1.16
   0   0 -16   18.62    1.93
   0   0 -16   18.89    1.41
   0   0 -16   18.58    1.44
   0   0  16   17.47    1.34
   0   0  16   16.94    1.47
   0   0  16   15.72    1.50
   0   0 -16   21.01    1.46
   0   0  17   -0.12    0.28
   0   0 -17    0.23    0.31
   0   0 -17    0.27    0.32
   0   0  17    0.06    0.40
   0   0 -17   -0.34    0.50
   0   0 -17    0.12    0.46
   0   0  17    0.22    0.56
   0   0 -17    0.24    0.51
   0   0  17   -0.15    0.64
   0   0  18    0.75    0.32
   0   0  18    0.75    0.48
   0   0 -18    1.00    0.53
   0   0  18    1.84    0.63
   0   0  18    1.73    0.57
   0   0  19    0.14    0.32
   0   0  19    0.05    0.40
   0   0 -19    0.29    0.35
   0   0 -19   -0.05    0.42
   0   0  19    0.65    0.53
   0   0  20   11.31    0.87
   0   0  20    9.81    0.91
   0   0 -20   10.29    0.84
   0   0 -21    9.34    0.69
   0   0  21    7.72    0.62
   0   0  21    8.06    0.69
   0   1 -22    5.27    0.42
   0  -1  22    5.23    0.42
   0  -1  21    1.85    0.39
   0   1 -21    1.16    0.37
   0   1 -21    1.46    0.35
   0  -1  21    1.23    0.38
   0  -1  20    0.19    0.32
   0  -1  20    0.43    0.39
   0   1 -20    0.55    0.39
   0   1 -20    0.25    0.26
   0  -1  20    1.20    0.48
   0  -1  19   -0.05    0.46
   0  -1  19   -0.04    0.35
   0   1 -19    0.58    0.46
   0   1 -19   -0.14    0.42
   0  -1  19   -0.12    0.48
   0  -1  18    0.68    0.32
   0   1 -18    0.59    0.30
   0  -1  18   -0.05    0.43
   0   1 -18    0.36    0.49
   0  -1  18    0.82    0.58
   0  -1  17    1.74    0.40
   0   1 -17    1.26    0.36
   0  -1  17    2.03    0.55
   0   1 -17    1.42    0.37
   0   1 -17    1.34    0.57
   0  -1  17    1.32    0.48
   0   1 -17    1.70    0.61
   0  -1  17    1.01    0.66
   0   1 -16   28.87    1.73
   0  -1  16   29.98    2.32
   0  -1  16   31.88    2.41
   0   1 -16   32.18    2.57
   0   1 -16   30.38    1.79
   0   1 -16   30.34    2.05
   0   1 -16   32.60    2.10
   0  -1  16   30.26    1.96
   0  -1  16   30.00    1.93
   0   1 -16   31.44    2.03
   0  -1  16   37.96    2.19
   0  -1  16   31.27    2.09
   0   1 -15   21.67    2.02
   0  -1  15   24.73    2.03
   0   1 -15   21.94    1.42
   0  -1  15   25.78    2.11
   0   1 -15   22.61    2.13
   0  -1  15   25.66    1.66
   0  -1  15   24.30    1.64
   0   1 -15   24.06    1.72
   0   1 -15   23.14    1.76
   0   1 -15   27.08    1.74
   0  -1  15   25.42    1.76
   0  -1  15   24.58    1.81
   0   1 -14  245.19   12.33
   0  -1  14  253.57   12.31
   0   1 -14  250.31   12.49
   0  -1  14  251.15   12.39
   0   1 -14  252.37   11.83
   0  -1  14  263.96   11.73
   0   1 -14  245.94   11.89
   0  -1  14  268.04   11.73
   0  -1  14  260.10   11.84
   0  -1  14  245.45   11.91
   0   1 -14  254.00   11.79
   0  -1  13    1.54    0.28
   0  -1  13    2.00    0.69
   0   1 -13    0.99    0.61
   0   1 -13    0.29    0.53
   0  -1  13    1.65    0.64
   0  -1  13    1.89    0.69
   0  -1  13    1.64    0.40
   0  -1  13    1.78    0.43
   0   1 -13    1.81    0.53
   0   1 -13    1.67    0.59
   0  -1  13    2.37    0.68
   0  -1  13    1.75    0.56
   0   1 -13    1.54    0.51
   0  -1  12    8.47    1.09
   0  -1  12    8.62    1.47
   0   1 -12    8.57    1.10
   0  -1  12    7.54    1.08
   0  -1  12    9.90    0.76
   0   1 -12    8.91    1.07
   0  -1  12    8.78    1.15
   0  -1  12    9.93    0.91
   0  -1  12    9.88    0.81
   0   1 -12    7.82    0.82
   0  -1  12   10.19    0.91
   0   1 -12    8.41    0.85
   0   1 -11   57.46    3.44
   0  -1  11   65.84    3.66
   0  -1  11   60.48    2.99
   0   1 -11   59.85    3.50
   0  -1  11   59.13    4.03
   0  -1  10   55.55    2.77
   0  -1  10   54.16    3.34
   0  -1  10   59.81    3.34
   0   1 -10   58.19    3.34
   0   1 -10   53.89    3.18
   0  -1  10   55.40    3.69
   0   1 -10   57.24    2.63
   0   1  -9    6.81    0.88
   0  -1   9    6.91    0.57
   0  -1   9    7.68    0.91
   0   1  -9    7.65    0.97
   0  -1   9    7.10    0.90
   0  -1   9    7.90    0.91
   0  -1   9    7.45    1.14
   0   1  -9    7.46    0.48
   0   1  -8   42.54    2.54
   0  -1   8   40.67    2.55
   0   1  -8   43.52    2.11
   0  -1   8   41.62    2.12
   0  -1   8   46.71    2.54
   0  -1   8   44.96    2.50
   0   1  -8   39.78    2.43
   0   1  -8   43.23    2.01
   0  -1   8   48.40    2.90
   0  -1   7  159.87    7.29
   0   1  -7  153.73    6.91
   0   1  -7  155.35    7.29
   0  -1   7  143.80    7.33
   0  -1   7  151.78    6.91
   0   1  -7  156.79    7.24
   0  -1   7  160.28    7.56
   0  -1   7  154.21    7.25
   0   1  -7  148.29    7.31
   0  -1   6    4.02    0.55
   0   1  -6    2.49    0.30
   0   1  -6    2.23    0.50
   0   1  -6    2.59    0.51
   0  -1   6    2.44    0.30
   0   1  -6    2.43    0.48
   0   1  -6    2.78    0.55
   0  -1   5    0.08    0.32
   0   1  -5    0.03    0.35
   0  -1   5    0.50    0.29
   0   1  -5    0.25    0.38
   0   1  -5   -0.07    0.29
   0  -1   4  229.52   10.19
   0   1  -4  227.46   10.17
   0  -1   4  236.84   10.23
   0   1  -4  223.17    9.98
   0   1  -4  217.90   10.12
   0   1  -4  229.00   10.19
   0  -1   4  229.70   10.23
   0   1  -3    0.19    0.37
   0   1  -3    0.18    0.22
   0  -1   3    0.27    0.27
   0  -1   3    0.03    0.26
   0  -1   3    0.11    0.23
   0  -1   3    0.02    0.18
   0   1  -3    0.20    0.26
   0  -1   2    3.03    0.24
   0  -1   2    2.97    0.25
   0  -1   2    2.84    0.29
   0   1  -2    3.28    0.47
   0   1  -2    2.94    0.25
   0   1  -1   17.19    1.05
   0  -1   1   16.01    0.80
   0   1   0  139.27    6.23
   0  -1   0  135.40    5.96
   0  -1   0  133.30    5.98
   0  -1  -1  143.71    6.64
   0  -1  -1  150.76    6.71
   0   1   1  161.13    6.87
   0  -1  -2  121.04    5.34
   0   1   2  121.68    5.33
   0   1   2  120.67    5.48
   0  -1  -2  116.13    5.44
   0  -1  -2  111.10    5.31
   0   1   3  108.94    5.05
   0  -1  -3  108.42    5.18
   0   1   3  109.95    5.08
   0  -1  -3  110.79    5.06
   0   1   4 1123.81   49.63
   0  -1  -4 1190.64   49.57
   0  -1  -4 1069.52   49.71
   0   1   4  985.90   49.37
   0   1   4 1185.40   49.56
   0  -1  -4 1115.30   49.69
   0   1   4 1170.04   49.33
   0  -1  -4 1116.04   49.37
   0  -1  -4 1179.48   49.33
   0  -1  -5   30.58    1.80
   0   1   5   28.95    1.84
   0   1   5   32.00    1.80
   0  -1  -5   31.31    1.80
   0   1   5   34.22    1.57
   0  -1  -5   32.04    1.95
   0  -1  -5   30.00    1.94
   0  -1  -5   32.58    1.85
   0  -1  -5   31.00    1.56
   0  -1  -5   29.44    1.61
   0   1   5   33.75    2.20
   0  -1  -6    7.19    0.89
   0  -1  -6    6.51    0.91
   0  -1  -6    8.51    0.80
   0  -1  -6    6.67    0.75
   0   1   6    7.54    0.83
   0   1   6    7.20    0.75
   0   1   6    8.45    0.57
   0  -1  -6    7.81    0.82
   0  -1  -6    8.93    0.63
   0   1   6    7.80    1.13
   0  -1  -6   10.84    0.69
   0   1   6    6.15    0.66
   0  -1  -7 1024.19   45.47
   0  -1  -7 1024.16   45.49
   0  -1  -7 1023.45   45.30
   0   1   7 1151.84   45.46
   0   1   7 1050.97   45.15
   0   1   7 1060.53   45.94
   0   1   7 1001.39   44.78
   0  -1  -7  991.37   44.92
   0  -1  -7 1060.15   45.34
   0  -1  -7 1016.72   44.89
   0  -1  -8    1.48    0.66
   0  -1  -8    2.75    0.79
   0  -1  -8    2.19    0.65
   0  -1  -8    2.25    0.51
   0  -1  -8    2.62    0.63
   0   1   8    1.82    0.26
   0   1   8    2.20    0.96
   0   1   8    3.47    0.57
   0  -1  -9  236.64   11.46
   0  -1  -9  236.00   11.41
   0   1   9  247.79   11.22
   0   1   9  235.00   11.04
   0  -1  -9  245.68   10.76
   0  -1  -9  241.29   11.21
   0  -1  -9  246.20   11.32
   0   1   9  240.34   12.04
   0   1   9  232.51   10.56
   0  -1 -10    1.06    0.61
   0  -1 -10    0.68    0.35
   0  -1 -10    1.45    0.71
   0   1  10    1.24    0.57
   0   1  10    1.63    0.89
   0  -1 -10    1.37    0.42
   0   1  10    1.45    0.47
   0  -1 -10    0.95    0.56
   0  -1 -11  218.24    9.77
   0  -1 -11  216.66   10.51
   0   1  11  207.29   10.15
   0  -1 -11  192.50    9.62
   0  -1 -11  212.06    9.92
   0   1  11  222.23   10.33
   0  -1 -11  227.71   10.72
   0   1  11  221.86    9.81
   0  -1 -11  219.34    9.84
   0  -1 -11  224.83    9.84
   0   1  11  219.66    9.94
   0   1  12    7.71    0.92
   0  -1 -12    6.53    1.13
   0  -1 -12    7.03    1.04
   0  -1 -12    5.45    0.54
   0  -1 -12    5.77    0.71
   0  -1 -12    3.90    1.04
   0   1  12    7.60    0.99
   0   1  12    6.21    0.68
   0  -1 -12    7.84    0.77
   0  -1 -12    6.68    0.77
   0   1  12    6.49    0.71
   0  -1 -12    6.24    0.74
   0   1  12    6.17    0.81
   0   1  12    6.78    1.04
   0   1  13   10.75    0.91
   0  -1 -13   13.18    0.87
   0  -1 -13   15.06    1.51
   0  -1 -13   15.55    1.75
   0  -1 -13   14.38    1.62
   0  -1 -13   11.32    1.09
   0   1  13   14.32    1.07
   0  -1 -13   12.92    1.09
   0   1  13   13.84    1.08
   0   1  13   13.54    1.20
   0   1  13   11.69    1.30
   0  -1 -13   14.14    1.12
   0  -1 -14  133.59    6.84
   0  -1 -14  124.48    7.13
   0  -1 -14  132.29    7.00
   0  -1 -14  123.05    6.23
   0   1  14  125.46    6.16
   0   1  14  120.17    6.14
   0  -1 -14  132.03    6.26
   0  -1 -14  131.77    6.22
   0   1  14  121.28    6.53
   0   1  14  139.73    6.41
   0   1  15   26.29    1.56
   0  -1 -15   27.98    2.21
   0  -1 -15   25.64    1.77
   0   1  15   24.09    1.63
   0   1  15   25.41    1.70
   0  -1 -15   24.09    1.71
   0   1  15   23.29    1.83
   0  -1 -15   29.07    1.72
   0  -1 -15   25.97    1.74
   0   1  15   22.55    1.93
   0   1  16   -0.08    0.34
   0  -1 -16   -0.12    0.56
   0  -1 -16   -0.32    0.87
   0   1  16    0.16    0.42
   0  -1 -16   -0.13    0.52
   0  -1 -16   -0.06    0.44
   0   1  16   -0.28    0.43
   0  -1 -16   -0.24    0.46
   0  -1 -16   -0.27    0.46
   0   1  16    0.54    0.65
   0   1  16    0.35    0.66
   0   1  17   16.04    1.10
   0  -1 -17   14.61    1.09
   0  -1 -17   16.74    1.33
   0   1  17   18.77    1.19
   0   1  17   16.60    1.42
   0  -1 -17   18.47    1.32
   0   1  17   17.50    1.47
   0   1  18   10.86    0.82
   0  -1 -18   10.33    0.95
   0   1  18   11.94    1.09
   0   1  18    9.55    1.00
   0   1  19   24.85    1.50
   0   1  19   23.35    1.60
   0  -1 -19   23.59    1.42
   0   1  20   -0.18    0.29
   0   1  20    0.04    0.39
   0   1  21   18.92    1.01
   0  -1 -21   18.05    1.05
   0   1  21   20.08    1.11
   0  -2  22    0.04    0.21
   0   2 -22   -0.03    0.24
   0  -2  22   -0.06    0.14
   0  -2  22    0.12    0.22
   0  -2  21    1.89    0.35
   0  -2  21    2.90    0.45
   0   2 -21    2.43    0.50
   0   2 -21    2.53    0.46
   0   2 -20   -0.41    0.65
   0  -2  20    0.05    0.41
   0   2 -20    0.28    0.47
   0  -2  20    0.41    0.35
   0  -2  20    0.08    0.39
   0  -2  20   -0.46    0.51
   0   2 -20    0.74    0.33
   0   2 -20    0.19    0.40
   0  -2  19    2.42    0.40
   0  -2  19    3.16    0.59
   0  -2  19    3.21    0.55
   0   2 -19    2.47    0.40
   0   2 -19    2.45    0.57
   0  -2  19    2.62    0.65
   0   2 -19    2.39    0.60
   0   2 -18   98.15    5.95
   0  -2  18   92.39    4.70
   0  -2  18   92.56    4.73
   0   2 -18   93.21    4.55
   0   2 -18   96.66    4.83
   0   2 -18   97.87    4.75
   0  -2  18   92.96    4.84
   0  -2  17  122.80    6.92
   0  -2  17  126.97    6.98
   0  -2  17  130.60    6.38
   0  -2  17  130.32    6.36
   0   2 -17  135.69    6.56
   0  -2  17  136.21    6.52
   0   2 -17  132.71    6.48
   0  -2  16   43.29    3.03
   0   2 -16   39.69    2.20
   0   2 -16   39.99    2.95
   0  -2  16   44.31    3.08
   0  -2  16   45.48    2.50
   0   2 -16   41.95    2.28
   0  -2  16   46.85    2.52
   0   2 -16   42.34    2.64
   0   2 -16   42.91    2.56
   0  -2  16   43.25    2.60
   0  -2  15   68.40    4.18
   0   2 -15   60.40    3.31
   0  -2  15   72.55    3.49
   0  -2  15   67.38    4.27
   0   2 -15   64.40    4.11
   0  -2  15   69.51    3.59
   0   2 -15   68.51    3.74
   0   2 -15   74.27    3.45
   0   2 -15   67.17    3.78
   0   2 -15   65.11    3.65
   0  -2  15   74.52    3.71
   0  -2  14   36.18    2.15
   0   2 -14   42.08    2.22
   0  -2  14   46.31    3.03
   0  -2  14   40.89    2.60
   0  -2  14   46.23    2.36
   0   2 -14   41.47    2.91
   0  -2  14   44.82    3.11
   0  -2  14   43.71    3.08
   0  -2  14   49.87    2.49
   0   2 -14   43.12    2.64
   0   2 -14   46.78    2.59
   0   2 -14   46.45    2.54
   0  -2  14   44.32    2.52
   0   2 -13   98.78    4.84
   0   2 -13  101.15    5.63
   0  -2  13  106.88    5.75
   0   2 -13  100.98    5.59
   0  -2  13  108.42    5.39
   0  -2  13  105.06    4.96
   0   2 -13  102.25    5.27
   0   2 -13   98.44    5.14
   0  -2  13  111.73    5.07
   0   2 -13  106.17    5.14
   0  -2  12  357.02   17.49
   0  -2  12  345.89   16.99
   0   2 -12  379.77   17.11
   0   2 -12  355.56   16.99
   0  -2  12  392.28   17.16
   0  -2  12  370.41   16.37
   0  -2  12  337.90   17.12
   0  -2  12  392.07   16.46
   0   2 -12  348.97   16.53
   0   2 -12  359.80   16.51
   0  -2  11  165.40    8.65
   0   2 -11  182.64    8.28
   0  -2  11  173.47    7.91
   0   2 -11  171.37    8.47
   0  -2  11  175.54    8.53
   0  -2  11  167.51    8.85
   0  -2  11  175.01    8.52
   0   2 -11  168.50    8.50
   0  -2  10   45.25    2.32
   0  -2  10   44.36    2.93
   0   2 -10   45.56    2.57
   0  -2  10   49.43    2.85
   0  -2  10   44.05    3.00
   0  -2  10   48.15    2.83
   0  -2   9   15.87    1.44
   0   2  -9   15.84    1.17
   0  -2   9   14.52    0.96
   0  -2   9   15.56    1.31
   0  -2   9   18.06    1.55
   0  -2   9   16.90    1.37
   0  -2   8   88.90    4.29
   0   2  -8   92.40    4.49
   0  -2   8   99.36    4.74
   0   2  -8   95.91    4.32
   0  -2   8   94.08    4.76
   0  -2   8   88.09    4.81
   0   2  -7  121.44    6.20
   0  -2   7  135.15    6.30
   0   2  -7  129.30    5.99
   0  -2   7  141.30    6.37
   0   2  -7  134.12    6.10
   0  -2   7  133.30    6.35
   0   2  -7  129.05    6.29
   0   2  -6  287.64   12.38
   0  -2   6  301.80   12.63
   0  -2   6  271.11   12.65
   0   2  -6  276.84   12.71
   0  -2   6  270.30   12.56
   0   2  -6  261.59   12.46
   0   2  -6  269.77   12.56
   0  -2   5 1035.41   42.83
   0  -2   5  956.06   42.70
   0   2  -5  928.07   42.69
   0  -2   5 1008.19   42.92
   0  -2   5  966.33   42.80
   0  -2   4   77.39    3.66
   0   2  -4   79.27    3.60
   0  -2   4   77.01    3.71
   0  -2   4   74.62    3.74
   0   2  -4   84.28    4.10
   0  -2   3  171.65    7.38
   0   2  -3  162.41    7.26
   0  -2   3  170.75    7.42
   0   2  -3  181.34    7.90
   0  -2   3  159.71    7.40
   0  -2   3  155.90    7.45
   0  -2   3  161.53    7.36
   0  -2   2   -0.11    0.18
   0   2  -2   -0.19    0.66
   0   2  -2   -0.01    0.10
   0  -2   1  193.83    8.55
   0   2  -1  198.30    9.18
   0   2   0   31.61    2.11
   0   2   0   34.89    1.54
   0  -2   0   32.10    1.65
   0  -2   0   32.82    1.61
   0  -2  -1  168.19    7.47
   0  -2  -1  172.02    7.43
   0   2   1  173.41    7.87
   0   2   1  161.25    7.23
   0   2   2  109.70    5.36
   0  -2  -2  112.12    5.10
   0  -2  -2  104.62    4.95
   0   2   2  107.14    4.82
   0  -2  -3    3.87    0.61
   0  -2  -3    3.88    0.43
   0  -2  -3    3.85    0.44
   0   2   3    3.11    0.72
   0  -2  -3    4.96    0.73
   0  -2  -3    4.29    0.45
   0   2   3    3.03    0.28
   0   2   3    3.42    0.33
   0  -2  -3    3.56    0.35
   0  -2  -4   26.69    1.86
   0  -2  -4   30.13    1.64
   0  -2  -4   28.43    1.67
   0  -2  -4   28.39    1.82
   0   2   4   29.49    2.07
   0  -2  -4   29.09    1.62
   0  -2  -4   29.25    1.43
   0   2   4   27.37    1.39
   0  -2  -5  326.74   14.77
   0  -2  -5  336.71   14.56
   0   2   5  304.77   14.50
   0  -2  -5  319.66   14.59
   0  -2  -5  308.37   14.81
   0  -2  -5  331.89   14.25
   0  -2  -5  315.98   14.31
   0   2   5  318.73   15.14
   0  -2  -6  206.81    9.85
   0  -2  -6  195.38    9.90
   0  -2  -6  215.48    9.67
   0  -2  -6  213.99    9.68
   0   2   6  208.16   10.31
   0  -2  -6  199.71    9.33
   0  -2  -6  204.76    9.28
   0  -2  -6  223.70    9.74
   0  -2  -7  323.58   15.93
   0  -2  -7  359.23   15.72
   0  -2  -7  356.97   15.69
   0  -2  -7  340.65   15.92
   0   2   7  397.74   15.72
   0   2   7  360.28   15.48
   0  -2  -7  310.77   15.27
   0  -2  -7  356.76   15.76
   0  -2  -7  331.11   15.23
   0   2   7  342.57   16.44
   0  -2  -8  143.51    7.38
   0  -2  -8  149.17    7.39
   0  -2  -8  147.13    7.15
   0  -2  -8  139.08    6.68
   0   2   8  146.72    7.94
   0   2   8  146.17    6.88
   0  -2  -8  150.30    7.18
   0  -2  -9    2.36    0.82
   0  -2  -9    2.14    0.80
   0  -2  -9    2.79    0.72
   0  -2  -9    3.24    0.72
   0  -2  -9    2.12    0.52
   0   2   9    1.66    0.89
   0   2   9    2.09    0.35
   0  -2 -10    1.64    0.80
   0  -2 -10    1.10    0.73
   0   2  10    2.72    1.17
   0  -2 -10    0.92    0.56
   0   2  10    1.22    0.34
   0  -2 -10    1.02    0.65
   0  -2 -10    1.83    0.51
   0  -2 -11   37.75    2.15
   0  -2 -11   34.62    2.02
   0   2  11   37.70    2.05
   0   2  11   40.97    3.56
   0  -2 -11   38.61    2.72
   0  -2 -11   36.31    2.80
   0  -2 -11   40.34    2.42
   0  -2 -11   40.84    2.97
   0  -2 -11   38.37    2.16
   0   2  11   39.13    2.13
   0   2  11   40.72    2.15
   0   2  11   38.94    2.30
   0   2  12  210.95   11.47
   0  -2 -12  211.96    9.38
   0  -2 -12  185.23    9.19
   0  -2 -12  203.46   10.21
   0  -2 -12  205.67   10.43
   0  -2 -12  184.53   10.18
   0  -2 -12  215.10    9.44
   0   2  12  206.94    9.37
   0  -2 -12  197.55    9.42
   0   2  12  207.82    9.36
   0   2  12  207.08    9.58
   0  -2 -13   32.14    1.79
   0  -2 -13   34.68    2.00
   0  -2 -13   36.33    2.72
   0  -2 -13   33.38    2.49
   0  -2 -13   32.70    2.77
   0  -2 -13   30.99    1.98
   0   2  13   31.29    1.94
   0  -2 -13   29.97    1.97
   0   2  13   33.26    1.96
   0   2  13   30.32    2.33
   0   2  13   38.17    2.22
   0  -2 -14   16.27    1.08
   0   2  14   16.05    1.18
   0  -2 -14   18.53    1.76
   0  -2 -14   18.73    2.08
   0  -2 -14   20.32    2.05
   0  -2 -14   16.00    1.31
   0   2  14   18.93    1.31
   0   2  14   17.62    1.29
   0  -2 -14   18.34    1.33
   0   2  14   18.81    1.70
   0   2  14   19.68    1.53
   0  -2 -15    0.85    0.68
   0   2  15    0.82    0.37
   0  -2 -15    1.01    0.78
   0   2  15    0.27    0.41
   0  -2 -15    0.38    0.47
   0  -2 -15    0.48    0.41
   0   2  15    0.23    0.62
   0   2  15    1.66    0.83
   0  -2 -15    0.53    0.44
   0   2  16   31.26    1.80
   0  -2 -16   33.58    2.42
   0   2  16   33.32    1.81
   0  -2 -16   34.00    2.06
   0   2  16   27.79    2.18
   0   2  16   29.25    2.12
   0  -2 -16   33.77    1.96
   0  -2 -17    7.82    0.70
   0   2  17    7.14    0.65
   0  -2 -17    7.51    0.85
   0   2  17    6.59    0.97
   0   2  17    8.05    0.97
   0  -2 -18   10.84    0.96
   0   2  18   11.98    0.94
   0   2  18   11.33    1.07
   0   2  18   10.19    1.01
   0   2  19   18.84    1.12
   0  -2 -19   18.05    1.07
   0  -2 -19   18.14    1.06
   0   2  19   16.20    1.24
   0   2  19   14.31    1.01
   0   2  20   31.20    1.56
   0  -2 -20   25.01    1.33
   0  -3  22    4.04    0.42
   0  -3  22    4.43    0.39
   0   3 -22    4.82    0.48
   0  -3  21    3.05    0.48
   0  -3  21    3.12    0.43
   0   3 -21    2.75    0.55
   0   3 -21    1.98    0.46
   0  -3  21    2.65    0.46
   0   3 -20   -0.15    0.61
   0  -3  20    0.68    0.40
   0   3 -20    0.22    0.25
   0  -3  20    0.74    0.41
   0   3 -20    0.24    0.45
   0  -3  20    0.80    0.47
   0  -3  20    0.10    0.44
   0   3 -20   -0.05    0.45
   0   3 -20    0.13    0.37
   0   3 -19    0.45    0.34
   0  -3  19    0.80    0.46
   0  -3  19    0.54    0.45
   0   3 -19    1.32    0.56
   0   3 -19    0.95    0.44
   0  -3  18   10.57    1.31
   0   3 -18    8.90    0.86
   0  -3  18    9.64    0.99
   0  -3  18   10.91    0.97
   0   3 -18   11.10    1.04
   0   3 -18   10.15    1.07
   0   3 -17   43.19    3.56
   0  -3  17   39.11    3.02
   0  -3  17   41.08    3.07
   0  -3  17   43.51    2.49
   0  -3  17   44.80    2.53
   0   3 -17   44.40    2.61
   0   3 -16   35.20    3.02
   0  -3  16   26.31    2.31
   0  -3  16   28.06    2.41
   0  -3  16   26.88    1.70
   0  -3  16   28.65    2.41
   0  -3  16   30.36    1.83
   0   3 -16   26.93    1.62
   0   3 -16   27.71    2.02
   0   3 -16   27.58    1.91
   0   3 -15   50.74    2.70
   0  -3  15   56.41    3.34
   0  -3  15   60.53    3.77
   0  -3  15   50.29    3.64
   0  -3  15   56.97    2.90
   0   3 -15   49.67    3.33
   0   3 -15   57.52    2.84
   0  -3  15   59.11    3.01
   0   3 -15   55.63    3.12
   0  -3  15   56.02    3.05
   0  -3  14   74.90    4.56
   0   3 -14   74.43    3.65
   0  -3  14   79.62    4.35
   0   3 -14   74.85    4.31
   0  -3  14   74.22    3.80
   0  -3  14   81.69    4.68
   0  -3  14   76.38    3.88
   0   3 -14   76.79    3.76
   0   3 -14   75.73    4.00
   0  -3  14   82.60    3.97
   0   3 -13   41.95    2.18
   0  -3  13   40.27    2.94
   0  -3  13   41.57    3.06
   0  -3  13   41.46    2.31
   0   3 -13   40.98    2.72
   0  -3  13   48.10    3.03
   0  -3  13   47.73    2.41
   0   3 -13   42.46    2.49
   0  -3  13   45.79    2.44
   0  -3  12    1.62    0.68
   0   3 -12    0.99    0.27
   0  -3  12    1.28    0.59
   0  -3  12    0.91    0.32
   0  -3  12    1.76    0.63
   0   3 -12    1.67    0.58
   0   3 -12    1.12    0.50
   0   3 -12    1.16    0.45
   0  -3  11  142.22    6.73
   0  -3  11  156.03    7.37
   0  -3  11  143.37    7.54
   0   3 -11  154.71    7.17
   0  -3  11  152.39    7.44
   0   3 -11  142.13    6.60
   0  -3  11  143.47    7.41
   0  -3  10    6.62    0.61
   0   3 -10    7.07    0.85
   0  -3  10    8.13    0.96
   0   3 -10    8.18    0.67
   0  -3  10    7.04    0.98
   0  -3  10    7.43    0.98
   0   3 -10    7.23    0.54
   0   3  -9    0.48    0.45
   0   3  -9    0.57    0.47
   0   3  -9    0.78    0.35
   0  -3   9    0.14    0.43
   0   3  -9    0.46    0.23
   0  -3   9    0.32    0.53
   0  -3   8    9.38    1.04
   0   3  -8    8.97    1.09
   0  -3   8    9.45    1.01
   0   3  -8    9.97    0.87
   0   3  -8   10.82    0.81
   0  -3   8    9.24    0.93
   0   3  -8    9.28    0.58
   0   3  -7   25.31    1.94
   0  -3   7   29.05    1.69
   0   3  -7   24.87    1.45
   0   3  -7   23.09    1.42
   0  -3   7   25.12    1.72
   0  -3   7   26.54    1.63
   0   3  -7   24.51    1.21
   0  -3   6  251.32   11.55
   0  -3   6  272.43   11.57
   0  -3   6  272.46   11.73
   0   3  -6  257.72   11.31
   0  -3   5  281.24   13.14
   0   3  -5  298.69   13.73
   0  -3   5  288.02   13.03
   0   3  -5  293.44   13.01
   0   3  -5  292.44   12.83
   0  -3   5  298.60   13.27
   0  -3   5  280.81   13.07
   0   3  -5  295.30   13.31
   0  -3   4  340.27   15.70
   0  -3   4  341.92   15.61
   0  -3   4  366.75   15.69
   0   3  -4  363.48   15.68
   0  -3   4  363.23   15.65
   0   3  -4  362.74   16.42
   0   3  -4  321.07   15.86
   0  -3   3  149.12    7.13
   0   3  -3  162.68    7.92
   0   3  -3  166.12    7.19
   0   3  -2 1171.61   50.16
   0   3  -2 1181.48   50.94
   0  -3   2 1105.23   50.14
   0  -3   1 6990.19  320.50
   0   3  -1 7152.58  321.25
   0   3  -1 7723.20  320.50
   0  -3   0  154.17    6.87
   0  -3   0  141.72    7.00
   0  -3   0  153.46    6.81
   0   3   0  143.11    7.58
   0   3   0  153.49    6.86
   0  -3  -1    7.86    0.70
   0  -3  -1    8.31    0.67
   0   3   1    6.53    0.61
   0  -3  -1    7.73    0.82
   0   3   1    6.92    1.11
   0   3   1    7.24    0.48
   0   3   1    7.65    0.46
   0  -3  -2   33.26    1.76
   0   3   2   31.46    1.47
   0  -3  -2   30.58    1.85
   0  -3  -2   28.60    1.95
   0   3   2   34.35    2.34
   0   3   2   32.82    1.55
   0   3   2   32.03    1.54
   0   3   2   31.55    2.16
   0   3   3  640.33   28.42
   0  -3  -3  655.73   28.85
   0   3   3  639.77   29.23
   0  -3  -3  622.21   28.97
   0  -3  -3  656.17   28.66
   0  -3  -3  679.61   28.64
   0  -3  -3  639.05   28.41
   0   3   3  636.03   29.27
   0   3   3  638.30   28.42
   0   3   3  655.41   28.44
   0  -3  -3  665.73   28.68
   0  -3  -4  387.73   18.31
   0  -3  -4  391.44   18.09
   0   3   4  389.88   18.42
   0  -3  -4  405.56   17.97
   0  -3  -4  398.92   18.21
   0  -3  -4  405.27   17.99
   0   3   4  399.38   17.69
   0   3   4  382.37   18.65
   0  -3  -4  411.55   17.70
   0   3   5  181.53    9.63
   0  -3  -5  199.73    9.67
   0  -3  -5  204.67    9.44
   0  -3  -5  196.01    9.76
   0  -3  -5  204.26    9.53
   0  -3  -5  197.94    9.43
   0   3   5  191.74   10.17
   0  -3  -5  208.05    9.21
   0   3   5  201.65    9.10
   0  -3  -5  215.05    9.12
   0  -3  -6  140.73    7.18
   0  -3  -6  136.47    7.04
   0   3   6  126.29    6.74
   0  -3  -6  146.98    6.89
   0  -3  -6  140.98    6.79
   0   3   6  147.51    6.41
   0   3   6  139.34    7.63
   0  -3  -6  142.64    6.41
   0  -3  -6  136.08    6.51
   0  -3  -7  401.26   18.53
   0  -3  -7  414.79   18.15
   0  -3  -7  412.17   18.25
   0  -3  -7  406.65   18.45
   0   3   7  419.94   17.69
   0  -3  -7  369.17   17.73
   0   3   7  391.73   19.10
   0  -3  -7  380.32   17.67
   0  -3  -7  419.19   18.28
   0  -3  -8  299.57   13.44
   0  -3  -8  284.23   13.70
   0  -3  -8  287.39   13.64
   0  -3  -8  304.73   13.49
   0   3   8  296.83   14.46
   0   3   8  299.00   12.80
   0  -3  -8  279.72   12.81
   0  -3  -8  259.17   12.86
   0  -3  -9    4.46    0.85
   0  -3  -9    4.54    0.98
   0  -3  -9    4.69    1.01
   0  -3  -9    3.84    0.86
   0  -3  -9    4.30    0.64
   0   3   9    3.88    0.51
   0   3   9    4.08    1.33
   0  -3 -10   78.52    3.88
   0  -3 -10   76.46    4.46
   0  -3 -10   78.69    4.43
   0   3  10   80.47    5.52
   0   3  10   76.19    3.76
   0  -3 -10   74.81    4.70
   0  -3 -10   78.94    4.75
   0   3  10   76.18    3.79
   0   3  10   73.79    4.23
   0   3  10   73.48    3.98
   0  -3 -10   82.09    3.84
   0   3  11   22.12    2.76
   0  -3 -11   21.32    1.99
   0  -3 -11   25.21    1.56
   0  -3 -11   20.56    1.40
   0  -3 -11   21.54    2.17
   0  -3 -11   25.46    2.29
   0   3  11   22.09    1.45
   0   3  11   22.56    1.46
   0  -3 -11   22.29    1.56
   0   3  11   23.65    1.68
   0   3  11   24.70    2.08
   0  -3 -11   25.50    1.50
   0   3  11   24.06    1.95
   0  -3 -12    5.00    1.04
   0  -3 -12    5.17    0.62
   0  -3 -12    4.03    0.69
   0  -3 -12    6.51    1.27
   0  -3 -12    4.43    1.15
   0  -3 -12    3.65    0.70
   0  -3 -12    4.51    0.68
   0   3  12    4.71    0.63
   0   3  12    4.50    0.77
   0   3  12    5.47    1.12
   0   3  12    4.56    1.05
   0  -3 -12    5.50    0.67
   0  -3 -13   60.78    3.10
   0  -3 -13   60.74    3.70
   0   3  13   55.43    2.94
   0  -3 -13   52.78    2.89
   0  -3 -13   58.01    3.85
   0  -3 -13   61.96    4.11
   0  -3 -13   58.69    3.12
   0   3  13   59.28    3.30
   0   3  13   54.18    3.50
   0  -3 -13   55.75    3.04
   0  -3 -14    5.24    1.03
   0  -3 -14    5.79    0.62
   0   3  14    6.26    0.66
   0  -3 -14    3.67    1.08
   0  -3 -14    6.95    1.29
   0   3  14    6.77    0.65
   0  -3 -14    6.76    0.80
   0  -3 -14    6.06    0.76
   0   3  14    6.51    0.98
   0   3  15    0.45    0.33
   0  -3 -15   -0.35    0.55
   0  -3 -15    0.42    0.48
   0  -3 -15    0.05    0.45
   0   3  15   -0.08    0.56
   0  -3 -16    1.87    0.66
   0   3  16    2.67    0.43
   0  -3 -16    2.49    0.59
   0  -3 -16    2.75    0.54
   0  -3 -16    2.46    0.53
   0   3  16    2.48    0.67
   0   3  16    2.54    0.77
   0  -3 -17    0.43    0.31
   0  -3 -17    0.65    0.44
   0   3  17    1.79    0.61
   0  -3 -17    1.31    0.43
   0  -3 -17    0.98    0.42
   0   3  17    0.50    0.58
   0   3  18    4.26    0.52
   0  -3 -18    4.41    0.59
   0   3  18    4.22    0.67
   0  -3 -18    4.07    0.49
   0   3  18    3.30    0.63
   0  -3 -19    2.35    0.29
   0   3  19    2.33    0.47
   0   3  20    0.04    0.21
   0   4 -22    5.28    0.56
   0  -4  22    5.39    0.49
   0   4 -21    0.05    0.43
   0  -4  21    0.11    0.36
   0  -4  21    0.15    0.34
   0  -4  21    0.10    0.31
   0  -4  21    0.20    0.33
   0   4 -21    0.32    0.40
   0   4 -20    0.75    0.69
   0   4 -20    0.13    0.47
   0  -4  20    0.42    0.43
   0  -4  20    0.04    0.37
   0  -4  20    0.05    0.40
   0   4 -20    0.52    0.31
   0   4 -20   -0.04    0.36
   0  -4  20    0.28    0.41
   0   4 -20    0.36    0.45
   0  -4  19    2.64    0.79
   0   4 -19    4.49    1.22
   0   4 -19    2.18    0.49
   0   4 -19    3.40    0.72
   0  -4  19    3.13    0.59
   0  -4  19    2.20    0.60
   0   4 -19    3.51    0.67
   0   4 -19    3.39    0.65
   0  -4  18    2.19    0.80
   0  -4  18    2.45    0.62
   0   4 -18    2.64    0.56
   0  -4  18    2.08    0.55
   0   4 -18    2.38    0.70
   0   4 -18    2.50    0.60
   0  -4  18    2.78    0.62
   0   4 -18    2.94    0.73
   0   4 -17   21.57    2.53
   0  -4  17   28.25    2.32
   0  -4  17   22.94    1.51
   0  -4  17   25.57    2.26
   0  -4  17   22.89    1.63
   0  -4  17   23.77    1.60
   0  -4  17   26.90    1.73
   0   4 -17   20.07    1.68
   0   4 -17   24.33    1.70
   0  -4  16   66.86    4.02
   0  -4  16   68.82    4.35
   0  -4  16   68.97    3.50
   0  -4  16   61.24    4.34
   0  -4  16   68.53    4.39
   0   4 -16   66.22    4.82
   0   4 -16   72.01    3.77
   0  -4  16   70.17    3.66
   0   4 -15  172.07    9.03
   0  -4  15  155.10    8.28
   0  -4  15  161.12    8.04
   0  -4  15  162.09    8.24
   0  -4  15  154.48    7.32
   0   4 -15  146.75    7.71
   0  -4  15  158.77    7.45
   0   4 -15  152.31    7.55
   0  -4  14    1.36    0.67
   0   4 -14    2.75    1.05
   0  -4  14    2.47    0.47
   0  -4  14    1.55    0.72
   0  -4  14    2.03    0.69
   0   4 -14    2.59    0.72
   0  -4  14    2.56    0.56
   0   4 -14    1.98    0.58
   0  -4  13    0.89    0.66
   0   4 -13    0.92    0.81
   0  -4  13   -0.45    0.57
   0  -4  13    0.35    0.53
   0   4 -13    0.88    0.47
   0  -4  13    0.82    0.33
   0   4 -13    0.63    0.63
   0  -4  13    1.08    0.38
   0  -4  13    0.98    0.41
   0   4 -13    0.61    0.52
   0   4 -12   10.31    1.57
   0  -4  12   12.37    1.41
   0   4 -12   12.08    0.74
   0  -4  12   10.58    0.86
   0  -4  12   11.22    1.44
   0  -4  12   11.61    1.29
   0   4 -12   10.82    1.04
   0   4 -12   11.50    1.14
   0   4 -12   10.92    1.01
   0   4 -11    3.63    0.59
   0  -4  11    2.76    0.66
   0  -4  11    3.38    0.46
   0   4 -11    3.06    0.53
   0  -4  11    4.82    0.88
   0   4 -11    3.67    1.00
   0   4 -11    4.05    0.38
   0  -4  10   45.86    2.84
   0   4 -10   46.15    2.53
   0   4 -10   39.68    2.82
   0   4 -10   47.86    2.51
   0   4 -10   50.14    3.32
   0  -4  10   47.77    2.99
   0   4 -10   47.01    2.21
   0  -4   9   90.35    5.12
   0   4  -9   98.34    4.65
   0   4  -9   93.91    4.70
   0  -4   9   93.19    4.98
   0   4  -9   85.90    5.25
   0   4  -9   99.42    4.38
   0   4  -9  102.52    5.45
   0   4  -8    8.27    1.26
   0  -4   8    5.99    0.78
   0  -4   8    6.34    0.93
   0   4  -8    6.95    0.73
   0   4  -8    5.77    0.55
   0  -4   8    6.19    0.70
   0   4  -8    6.68    0.42
   0   4  -8    5.69    0.97
   0   4  -7  153.99    7.03
   0  -4   7  172.00    7.73
   0  -4   7  157.23    7.50
   0   4  -7  158.76    7.79
   0   4  -6   68.04    4.18
   0  -4   6   66.44    3.43
   0  -4   6   66.92    3.58
   0   4  -6   68.02    3.32
   0  -4   6   59.41    3.26
   0   4  -6   65.87    3.65
   0   4  -5  676.49   28.92
   0   4  -5  658.18   28.63
   0   4  -5  666.06   29.92
   0  -4   5  643.10   28.79
   0  -4   5  662.46   29.04
   0  -4   5  728.88   29.21
   0  -4   5  663.87   28.94
   0  -4   5  633.37   28.56
   0   4  -5  623.94   29.22
   0  -4   4  272.88   11.49
   0   4  -4  240.25   10.93
   0   4  -4  264.66   11.29
   0   4  -4  269.98   12.34
   0  -4   3  171.62    7.75
   0   4  -3  185.26    9.05
   0   4  -3  174.15    8.01
   0  -4   3  178.31    7.98
   0   4  -2  105.50    4.77
   0  -4   2   98.31    4.47
   0   4  -2  106.37    5.78
   0   4  -1  336.49   15.31
   0  -4   1  312.69   14.05
   0   4  -1  318.87   14.20
   0  -4   0  169.34    8.12
   0   4   0  178.49    9.00
   0   4   0  173.87    7.94
   0   4   0  173.87    7.72
   0  -4  -1  532.49   24.58
   0   4   1  545.21   25.53
   0  -4  -1  565.66   24.62
   0   4   1  570.43   24.47
   0  -4  -1  521.63   24.76
   0   4   1  560.81   24.30
   0   4   1  561.23   24.31
   0   4   1  493.95   24.96
   0  -4  -2    4.23    0.82
   0   4   2    4.68    0.58
   0   4   2    5.02    1.21
   0  -4  -2    4.69    0.73
   0  -4  -2    4.68    0.60
   0   4   2    5.35    0.44
   0   4   2    5.32    0.41
   0   4   2    4.54    0.89
   0  -4  -3  345.11   15.76
   0   4   3  342.67   15.16
   0  -4  -3  327.11   15.37
   0  -4  -3  340.76   15.57
   0   4   3  349.95   15.07
   0   4   3  331.02   15.09
   0  -4  -3  351.88   15.41
   0   4   3  325.89   16.09
   0   4   4   84.50    4.76
   0  -4  -4   81.30    4.21
   0  -4  -4   82.09    4.33
   0  -4  -4   78.02    4.47
   0   4   4   77.17    3.75
   0  -4  -4   80.66    4.04
   0   4   4   84.53    3.75
   0   4   4   76.85    4.82
   0  -4  -4   74.40    4.02
   0   4   5    0.59    0.22
   0  -4  -5    0.58    0.49
   0   4   5    0.57    0.67
   0  -4  -5    0.62    0.60
   0  -4  -5    0.92    0.74
   0   4   5    1.20    0.31
   0  -4  -5    0.89    0.57
   0   4   5    0.79    0.89
   0   4   6    4.63    0.46
   0  -4  -6    5.82    1.15
   0  -4  -6    5.73    0.96
   0   4   6    4.52    0.85
   0  -4  -6    5.74    0.84
   0   4   6    4.98    1.20
   0   4   6    4.31    0.48
   0  -4  -6    5.18    0.68
   0  -4  -7  216.28    9.87
   0   4   7  205.96    9.26
   0  -4  -7  212.89   10.26
   0  -4  -7  214.96   10.12
   0   4   7  227.25    9.26
   0  -4  -7  189.93    9.29
   0   4   7  192.37   10.82
   0  -4  -7  183.45    9.17
   0  -4  -8  144.09    8.03
   0  -4  -8  155.25    7.76
   0  -4  -8  159.17    8.05
   0  -4  -8  163.79    7.81
   0  -4  -8  138.11    7.14
   0   4   8  164.35    7.11
   0   4   8  146.21    8.76
   0  -4  -9    0.98    0.78
   0  -4  -9    0.88    0.80
   0  -4  -9    1.56    0.68
   0   4   9    0.72    0.32
   0  -4  -9    1.36    0.72
   0  -4  -9    1.01    0.51
   0   4   9   -0.25    0.98
   0  -4  -9    0.75    0.36
   0   4   9    1.18    0.66
   0   4   9    0.47    0.83
   0   4   9    1.00    0.53
   0  -4 -10   12.22    1.56
   0  -4 -10   15.87    1.21
   0   4  10   19.46    2.51
   0  -4 -10   15.26    1.58
   0  -4 -10   15.96    1.82
   0  -4 -10   16.16    1.84
   0   4  10   14.97    1.06
   0  -4 -10   13.87    1.15
   0  -4 -10   15.38    1.11
   0   4  10   15.72    1.75
   0   4  10   14.76    1.22
   0   4  10   13.09    1.46
   0   4  10   14.91    1.30
   0  -4 -11    2.21    0.63
   0  -4 -11    1.93    0.80
   0  -4 -11    3.72    0.99
   0  -4 -11    1.32    0.88
   0  -4 -11    2.65    1.06
   0  -4 -11    2.81    0.62
   0   4  11    3.38    0.52
   0   4  11    3.16    0.72
   0   4  11    2.41    0.90
   0   4  11    2.54    0.61
   0  -4 -11    3.18    0.54
   0   4  11    2.81    1.03
   0  -4 -12   50.02    2.73
   0  -4 -12   44.69    2.58
   0  -4 -12   43.78    3.29
   0   4  12   46.84    2.57
   0  -4 -12   47.21    3.04
   0  -4 -12   50.96    3.71
   0  -4 -12   45.89    3.57
   0  -4 -12   51.16    2.72
   0   4  12   48.45    2.61
   0  -4 -12   53.43    2.68
   0   4  12   55.20    3.45
   0   4  12   46.72    2.89
   0   4  12   46.27    3.17
   0   4  12   48.66    2.66
   0  -4 -13  116.06    6.31
   0  -4 -13  114.64    5.45
   0  -4 -13  109.55    6.06
   0  -4 -13  100.61    5.26
   0   4  13  112.81    5.31
   0  -4 -13  109.48    6.45
   0  -4 -13  114.07    6.56
   0  -4 -13  113.69    5.45
   0   4  13  112.25    5.67
   0  -4 -13  111.61    5.37
   0   4  13  108.12    5.97
   0  -4 -14   12.67    1.61
   0  -4 -14   12.92    1.00
   0  -4 -14   15.16    1.57
   0   4  14   16.07    1.07
   0  -4 -14   15.78    1.88
   0  -4 -14   15.79    1.21
   0   4  14   12.95    1.53
   0  -4 -14   13.70    1.09
   0   4  14   14.54    1.36
   0  -4 -15   64.27    3.80
   0   4  15   63.60    3.14
   0  -4 -15   63.70    3.32
   0   4  15   65.24    3.26
   0  -4 -15   58.25    3.19
   0   4  15   62.48    3.50
   0   4  15   60.39    3.71
   0  -4 -16   12.24    1.00
   0   4  16   10.82    0.88
   0  -4 -16   11.86    0.94
   0  -4 -16   11.43    0.90
   0   4  16   12.50    1.15
   0  -4 -17    6.92    0.72
   0  -4 -17    7.61    0.64
   0   4  17    7.33    0.82
   0  -4 -18    1.93    0.34
   0   4  18    2.23    0.47
   0   4  18    2.01    0.45
   0  -4 -18    1.93    0.28
   0   4  19    0.02    0.24
   0  -5  22    1.36    0.31
   0   5 -22    1.30    0.38
   0  -5  22    1.66    0.27
   0  -5  21    1.72    0.37
   0  -5  21    1.42    0.39
   0  -5  21    1.14    0.40
   0   5 -21    1.29    0.28
   0   5 -21    1.19    0.48
   0  -5  21    1.01    0.31
   0  -5  20    0.25    0.42
   0   5 -20    0.44    0.48
   0   5 -20    0.03    0.32
   0  -5  20   -0.37    0.41
   0  -5  20    0.17    0.38
   0  -5  20   -0.12    0.38
   0   5 -20    0.05    0.47
   0  -5  19   27.94    2.44
   0   5 -19   31.51    2.85
   0  -5  19   34.18    2.00
   0  -5  19   33.26    2.02
   0   5 -19   34.32    1.96
   0   5 -19   37.69    2.26
   0   5 -19   34.32    2.05
   0  -5  19   31.66    1.96
   0   5 -19   34.98    2.13
   0  -5  18   55.23    2.95
   0  -5  18   58.41    3.13
   0   5 -18   61.44    3.38
   0  -5  18   52.74    3.03
   0   5 -18   61.26    3.20
   0   5 -18   56.34    3.20
   0   5 -17    1.31    0.94
   0  -5  17    0.30    0.69
   0  -5  17    1.02    0.56
   0  -5  17    0.44    0.38
   0  -5  17    1.13    0.67
   0   5 -17    0.62    0.61
   0  -5  17    0.85    0.44
   0  -5  17    0.34    0.48
   0   5 -17   -0.07    0.55
   0   5 -17    1.04    0.57
   0   5 -16    0.67    0.83
   0  -5  16   -0.31    0.68
   0  -5  16   -0.10    0.35
   0  -5  16   -0.25    0.54
   0  -5  16   -0.14    0.62
   0  -5  16   -0.11    0.42
   0   5 -16    0.60    0.40
   0   5 -16   -0.09    0.59
   0  -5  16    0.74    0.51
   0   5 -16    0.07    0.55
   0   5 -16   -0.37    0.53
   0   5 -15   10.56    1.75
   0  -5  15   13.60    1.60
   0  -5  15   11.66    1.42
   0  -5  15    8.39    1.45
   0  -5  15   11.20    0.90
   0  -5  15   11.64    1.42
   0   5 -15    9.93    1.21
   0  -5  15   11.16    0.95
   0   5 -15    7.56    0.84
   0  -5  15   10.67    0.98
   0   5 -15    7.94    0.99
   0  -5  14    1.73    0.80
   0   5 -14    0.85    0.94
   0  -5  14    1.53    0.66
   0  -5  14    0.84    0.67
   0  -5  14    1.40    0.38
   0   5 -14    1.39    0.45
   0  -5  14    1.34    0.45
   0  -5  14    2.07    0.55
   0   5 -14    1.44    0.57
   0   5 -13   47.01    3.59
   0  -5  13   42.90    3.00
   0  -5  13   41.22    2.24
   0  -5  13   39.58    2.80
   0  -5  13   36.68    3.03
   0   5 -13   33.68    2.24
   0  -5  13   41.84    2.23
   0   5 -13   37.53    2.37
   0  -5  13   44.92    2.26
   0  -5  12   14.15    1.55
   0   5 -12   16.02    1.99
   0  -5  12   17.42    1.60
   0   5 -12   15.68    1.19
   0  -5  12   14.44    1.08
   0   5 -12   15.49    1.38
   0   5 -12   16.09    1.25
   0  -5  11   22.46    1.78
   0   5 -11   20.63    1.45
   0   5 -11   18.68    1.84
   0  -5  11   22.65    1.95
   0   5 -11   21.10    2.19
   0   5 -10   63.41    4.18
   0  -5  10   66.47    3.72
   0   5 -10   65.34    3.42
   0   5 -10   64.99    4.17
   0  -5  10   60.88    3.83
   0  -5   9  176.64    8.80
   0   5  -9  188.28    9.65
   0  -5   9  177.18    8.61
   0   5  -9  187.03    8.59
   0  -5   9  186.59    8.78
   0  -5   9  185.71    9.08
   0   5  -9  177.14    9.26
   0  -5   8  201.72    9.14
   0  -5   8  180.56    8.67
   0  -5   8  190.01    8.79
   0   5  -8  174.64    9.69
   0   5  -8  184.85    8.41
   0  -5   8  182.93    8.86
   0   5  -8  174.15    9.22
   0  -5   7   33.74    2.17
   0   5  -7   32.99    1.72
   0  -5   7   34.35    2.05
   0  -5   7   36.74    2.40
   0   5  -7   34.54    2.06
   0   5  -7   32.64    2.43
   0  -5   7   34.20    1.61
   0  -5   6  130.91    6.25
   0   5  -6  135.52    6.25
   0   5  -6  126.91    7.34
   0   5  -6  127.77    5.78
   0  -5   6  127.31    6.05
   0  -5   6  132.69    6.18
   0  -5   6  143.35    6.58
   0  -5   6  138.31    6.40
   0   5  -6  132.51    6.67
   0  -5   6  125.84    5.79
   0  -5   5   17.71    1.44
   0  -5   5   15.25    1.11
   0  -5   5   15.94    1.09
   0   5  -5   17.14    1.27
   0  -5   5   17.54    1.14
   0   5  -5   19.61    2.26
   0   5  -4   47.25    3.59
   0   5  -4   44.00    2.53
   0  -5   4   47.53    2.70
   0  -5   3   13.82    0.86
   0   5  -3   12.38    1.06
   0  -5   3   14.14    1.18
   0   5  -3   12.33    1.85
   0   5  -3   13.91    0.73
   0  -5   2    4.33    0.36
   0   5  -2    4.23    1.31
   0  -5   2    4.93    0.48
   0  -5   2    4.32    0.59
   0   5  -2    4.67    0.68
   0   5  -2    4.10    0.34
   0   5  -1  184.06    8.58
   0  -5   1  185.25    8.41
   0   5  -1  189.23    9.89
   0  -5   1  186.61    8.43
   0   5  -1  185.67    8.27
   0  -5   0  406.75   18.13
   0  -5   0  405.03   18.04
   0   5   0  400.67   19.48
   0   5   0  405.79   18.15
   0  -5  -1   77.04    4.28
   0  -5  -1   83.35    4.12
   0   5   1   80.18    5.15
   0  -5  -1   78.83    4.06
   0   5   1   81.18    3.74
   0  -5  -2    8.75    1.16
   0  -5  -2    9.43    0.92
   0   5   2    9.18    0.82
   0   5   2    9.34    1.54
   0  -5  -2   10.46    0.86
   0   5   2    7.08    1.24
   0   5   2    9.72    0.67
   0  -5  -2    8.98    0.63
   0  -5  -3  203.15   10.14
   0  -5  -3  210.10    9.63
   0   5   3  208.79    9.52
   0  -5  -3  208.96    9.78
   0  -5  -3  202.46    9.59
   0   5   3  218.53    9.41
   0  -5  -3  208.58    9.36
   0   5   3  195.39   10.58
   0  -5  -4   72.12    3.97
   0   5   4   63.55    3.35
   0  -5  -4   64.33    4.05
   0  -5  -4   69.14    3.59
   0  -5  -4   75.42    3.88
   0   5   4   73.54    4.59
   0  -5  -4   73.52    3.30
   0   5   4   59.31    4.44
   0  -5  -4   71.88    3.46
   0   5   4   68.40    3.33
   0  -5  -5  100.81    5.36
   0  -5  -5  104.70    5.13
   0  -5  -5  107.59    5.54
   0   5   5   91.38    5.76
   0  -5  -5   98.88    5.64
   0   5   5  107.34    4.81
   0  -5  -5  100.72    4.76
   0   5   5   94.44    6.17
   0  -5  -5  100.77    4.91
   0   5   6    7.44    1.19
   0  -5  -6   11.27    1.35
   0  -5  -6    7.49    1.00
   0  -5  -6    8.05    0.94
   0  -5  -6    8.68    1.27
   0   5   6    8.04    1.60
   0  -5  -6    8.78    0.74
   0  -5  -6    8.12    0.96
   0   5   6    9.39    0.73
   0  -5  -6    9.24    0.89
   0  -5  -7   11.53    1.48
   0  -5  -7   12.10    1.31
   0  -5  -7   11.87    1.41
   0  -5  -7   10.21    0.98
   0  -5  -7   10.80    0.87
   0   5   7   12.17    0.88
   0   5   7    9.58    1.78
   0   5   7   10.32    1.40
   0   5   7    9.29    1.17
   0  -5  -8   21.37    1.84
   0  -5  -8   22.92    2.08
   0  -5  -8   18.21    1.99
   0  -5  -8   22.52    1.93
   0   5   8   23.84    2.74
   0  -5  -8   17.94    1.39
   0   5   8   18.72    1.46
   0   5   8   17.16    1.44
   0   5   8   17.30    1.67
   0  -5  -9   37.72    2.17
   0  -5  -9   36.19    2.73
   0  -5  -9   37.58    2.71
   0  -5  -9   35.55    2.99
   0  -5  -9   38.72    2.95
   0   5   9   33.34    1.94
   0  -5  -9   38.18    2.15
   0  -5  -9   38.31    2.02
   0   5   9   38.21    2.57
   0   5   9   30.73    2.19
   0  -5 -10   11.36    1.49
   0  -5 -10   10.93    1.07
   0  -5 -10   12.08    1.64
   0  -5 -10   11.28    1.68
   0  -5 -10   10.13    1.39
   0  -5 -10   13.29    1.07
   0   5  10    9.89    1.31
   0   5  10   11.78    1.65
   0  -5 -10   12.05    0.94
   0   5  10   10.74    1.10
   0   5  11   41.87    2.19
   0  -5 -11   39.94    2.35
   0  -5 -11   40.59    2.97
   0  -5 -11   35.38    2.78
   0  -5 -11   37.43    3.13
   0  -5 -11   41.27    3.32
   0  -5 -11   34.40    2.24
   0   5  11   35.18    2.69
   0  -5 -11   41.63    2.20
   0   5  11   39.25    2.49
   0   5  11   41.29    3.07
   0   5  11   37.38    2.32
   0  -5 -12  253.71   12.33
   0  -5 -12  230.24   11.31
   0   5  12  251.93   11.31
   0  -5 -12  259.82   11.47
   0  -5 -12  248.62   12.69
   0  -5 -12  245.44   12.62
   0  -5 -12  250.87   11.42
   0   5  12  249.69   11.41
   0   5  12  248.57   12.03
   0   5  12  248.14   11.69
   0  -5 -12  244.59   11.31
   0  -5 -13    0.42    0.65
   0   5  13    1.42    0.37
   0  -5 -13    1.05    0.45
   0  -5 -13    0.84    0.59
   0  -5 -13    0.87    0.85
   0  -5 -13    0.52    0.83
   0  -5 -13    1.20    0.48
   0   5  13    0.85    0.41
   0   5  13    0.92    0.43
   0   5  13    0.44    0.84
   0   5  13    0.79    0.67
   0  -5 -13    1.10    0.41
   0  -5 -14    5.74    0.65
   0  -5 -14    7.59    1.10
   0  -5 -14    4.96    1.04
   0   5  14    7.51    0.66
   0  -5 -14    7.56    0.82
   0   5  14    9.37    1.05
   0   5  14    7.53    1.19
   0  -5 -14    7.26    0.72
   0  -5 -15   13.20    1.30
   0  -5 -15   11.43    0.98
   0   5  15   12.57    1.33
   0   5  15   13.46    1.17
   0  -5 -15   10.54    0.86
   0  -5 -16    1.15    0.42
   0   5  16    0.97    0.64
   0   5  16    0.92    0.52
   0  -5 -16    0.72    0.35
   0  -5 -16    1.03    0.32
   0  -5 -17    1.18    0.35
   0   5  17    1.29    0.41
   0   5  18    3.83    0.43
   0   6 -22    3.17    0.47
   0  -6  22    2.97    0.37
   0  -6  21   -0.04    0.34
   0  -6  21    0.13    0.31
   0   6 -21    0.19    0.39
   0   6 -21    0.19    0.26
   0  -6  21    0.37    0.26
   0  -6  20    1.30    0.39
   0   6 -20    1.13    0.54
   0  -6  20    0.78    0.39
   0   6 -20    1.03    0.39
   0  -6  20    1.81    0.47
   0   6 -19    1.20    0.56
   0  -6  19    2.66    0.54
   0  -6  19    1.19    0.52
   0  -6  19    0.89    0.42
   0  -6  19    1.68    0.45
   0   6 -19    1.11    0.50
   0   6 -19    1.26    0.52
   0  -6  18    9.76    1.44
   0  -6  18   10.06    1.26
   0  -6  18   13.27    0.99
   0   6 -18   13.87    1.11
   0   6 -18   15.22    1.35
   0  -6  18   13.06    1.11
   0   6 -18   12.17    1.18
   0  -6  18   12.91    1.03
   0   6 -18   12.50    1.16
   0  -6  17    1.73    0.84
   0  -6  17   -0.14    0.53
   0  -6  17    1.37    0.42
   0  -6  17    1.41    0.62
   0   6 -17    1.80    0.71
   0   6 -17    1.26    0.40
   0   6 -17    0.69    0.50
   0   6 -17    2.15    0.61
   0  -6  17    0.66    0.46
   0   6 -17    0.94    0.60
   0  -6  16    0.96    0.90
   0   6 -16    0.69    0.94
   0  -6  16    1.68    0.75
   0  -6  16    1.08    0.75
   0  -6  16    0.87    0.43
   0   6 -16    1.65    0.57
   0   6 -16    1.56    0.46
   0   6 -16    2.05    0.77
   0  -6  16    1.43    0.46
   0  -6  16    1.54    0.50
   0   6 -16    1.43    0.64
   0   6 -16    0.97    0.60
   0   6 -15   13.07    1.94
   0  -6  15   10.64    1.53
   0  -6  15    8.58    1.47
   0  -6  15   10.02    0.92
   0   6 -15    9.62    1.03
   0   6 -15   12.06    1.31
   0   6 -15   11.16    0.99
   0  -6  15    9.80    0.88
   0   6 -15    9.15    1.07
   0  -6  15   12.23    0.99
   0  -6  14   11.79    1.57
   0   6 -14   14.26    2.09
   0  -6  14   11.45    1.64
   0  -6  14   11.66    1.39
   0  -6  14   10.84    0.96
   0  -6  14   12.22    0.95
   0   6 -14   11.78    1.29
   0   6 -14   10.35    1.00
   0  -6  14   12.51    0.96
   0   6 -14    9.95    1.10
   0   6 -13   22.05    2.50
   0  -6  13   18.74    2.01
   0  -6  13   19.58    1.32
   0  -6  13   21.28    1.88
   0   6 -13   19.56    1.44
   0   6 -13   19.36    1.41
   0  -6  13   20.30    1.29
   0   6 -13   21.40    1.66
   0  -6  13   20.56    1.30
   0   6 -13   18.03    1.48
   0   6 -13   18.71    1.33
   0   6 -12   24.79    2.56
   0  -6  12   28.21    2.33
   0   6 -12   25.44    1.75
   0  -6  12   29.36    2.17
   0   6 -12   25.73    1.87
   0   6 -12   24.10    1.65
   0   6 -12   24.57    1.63
   0   6 -12   25.31    1.72
   0   6 -11    2.69    0.94
   0  -6  11    3.05    0.80
   0  -6  11    4.15    0.82
   0   6 -11    1.61    0.94
   0   6 -11    3.44    0.69
   0   6 -11    4.27    0.75
   0   6 -11    3.51    0.65
   0  -6  10   47.01    2.89
   0   6 -10   38.55    3.44
   0   6 -10   45.15    2.62
   0  -6  10   44.89    3.05
   0   6 -10   40.46    3.24
   0  -6   9   62.38    3.67
   0  -6   9   64.46    3.90
   0  -6   9   64.67    3.49
   0  -6   9   69.41    3.61
   0   6  -9   55.52    4.42
   0   6  -9   59.74    4.06
   0  -6   8    3.28    0.68
   0  -6   8    3.82    0.86
   0   6  -8    3.36    0.70
   0  -6   8    3.07    0.67
   0  -6   8    4.03    0.65
   0  -6   8    3.26    0.29
   0   6  -7    3.67    1.34
   0   6  -7    4.10    0.76
   0  -6   7    5.19    0.69
   0  -6   7    6.65    0.96
   0  -6   7    3.55    0.72
   0  -6   7    3.49    0.34
   0   6  -6   22.46    2.65
   0  -6   6   25.73    1.66
   0  -6   6   27.97    1.69
   0  -6   6   25.98    1.60
   0  -6   6   26.38    1.83
   0   6  -6   28.05    1.85
   0  -6   6   29.01    1.94
   0  -6   6   28.41    2.07
   0  -6   5   10.45    0.88
   0  -6   5   11.79    0.95
   0  -6   5   11.77    1.20
   0   6  -5   12.36    1.17
   0  -6   5   10.15    0.91
   0   6  -5   14.76    2.09
   0  -6   4  795.80   34.14
   0   6  -4  796.47   33.94
   0  -6   4  803.35   33.85
   0   6  -4  761.75   35.61
   0   6  -4  741.99   33.37
   0  -6   3    2.00    0.54
   0   6  -3    1.86    0.68
   0  -6   3    2.32    0.43
   0   6  -3    1.79    1.38
   0  -6   3    2.41    0.41
   0   6  -3    2.79    0.31
   0  -6   2  837.32   37.38
   0   6  -2  859.24   37.61
   0   6  -2  817.49   39.29
   0  -6   2  867.55   37.53
   0  -6   2  875.45   37.74
   0   6  -2  837.64   37.18
   0  -6   1  705.30   31.37
   0  -6   1  689.72   31.65
   0   6  -1  691.46   31.55
   0  -6   1  724.67   31.36
   0   6  -1  716.41   33.32
   0   6  -1  716.53   31.20
   0   6   0  786.56   33.94
   0   6   0  755.17   35.65
   0  -6   0  705.98   34.14
   0  -6   0  794.90   34.16
   0  -6   0  765.41   33.88
   0  -6  -1  155.53    7.22
   0  -6  -1  147.73    7.27
   0   6   1  154.41    8.64
   0  -6  -1  148.33    6.73
   0  -6  -2   95.41    5.21
   0  -6  -2   93.29    4.88
   0  -6  -2   95.38    4.93
   0   6   2   96.51    4.67
   0   6   2   85.66    5.92
   0  -6  -2   92.57    4.64
   0  -6  -2   95.98    4.77
   0  -6  -2   97.46    4.39
   0  -6  -3   68.76    3.75
   0  -6  -3   70.58    4.03
   0   6   3   59.93    3.28
   0  -6  -3   62.42    3.35
   0  -6  -3   69.23    3.30
   0  -6  -3   59.57    3.34
   0  -6  -3   67.26    3.10
   0   6   4   19.19    2.26
   0  -6  -4   22.94    1.81
   0  -6  -4   18.71    1.89
   0   6   4   18.82    1.28
   0  -6  -4   21.63    1.48
   0  -6  -4   21.78    1.21
   0  -6  -4   20.41    1.37
   0   6   5    9.30    1.51
   0  -6  -5   10.62    1.44
   0  -6  -5   11.99    1.31
   0  -6  -5   13.79    1.15
   0  -6  -5   14.24    1.09
   0  -6  -5   12.25    1.25
   0  -6  -5   12.71    0.89
   0   6   5   13.52    0.94
   0   6   6    8.46    1.38
   0  -6  -6    8.19    1.39
   0  -6  -6   11.81    1.29
   0  -6  -6    7.79    0.94
   0   6   6   10.79    0.82
   0  -6  -6    7.99    0.74
   0  -6  -6   10.17    0.96
   0   6   6    9.51    1.42
   0   6   6   10.48    1.27
   0  -6  -7    1.84    0.81
   0  -6  -7    1.20    0.72
   0  -6  -7    2.39    1.02
   0  -6  -7    1.59    0.58
   0   6   7    1.24    1.03
   0   6   7    3.76    0.91
   0   6   7    1.25    0.62
   0   6   7    1.40    0.65
   0  -6  -8    0.53    0.72
   0  -6  -8    0.88    0.58
   0  -6  -8    0.61    0.92
   0  -6  -8    0.78    0.61
   0  -6  -8    0.17    0.83
   0   6   8    0.58    0.62
   0   6   8   -0.60    0.63
   0   6   8    1.15    1.10
   0   6   8    1.24    0.69
   0   6   8   -0.11    0.69
   0  -6  -9   20.46    1.95
   0  -6  -9   17.49    1.34
   0   6   9   17.24    1.22
   0  -6  -9   16.79    2.04
   0  -6  -9   16.20    1.94
   0  -6  -9   18.54    1.83
   0  -6  -9   17.54    1.31
   0   6   9   13.62    1.63
   0   6   9   17.23    1.45
   0   6   9   17.02    1.46
   0   6   9   17.18    1.97
   0  -6  -9   17.19    1.17
   0  -6 -10    9.03    0.96
   0  -6 -10   12.21    1.53
   0   6  10   11.62    0.94
   0  -6 -10   12.09    1.12
   0  -6 -10   12.90    1.55
   0  -6 -10   12.03    1.69
   0  -6 -10   10.62    1.71
   0  -6 -10   11.57    1.02
   0   6  10   10.06    1.47
   0  -6 -10   12.00    0.93
   0   6  10   11.40    1.22
   0   6  10    9.01    1.07
   0  -6 -11   68.78    4.27
   0  -6 -11   69.16    4.36
   0   6  11   76.33    3.55
   0  -6 -11   62.93    3.54
   0  -6 -11   71.53    3.66
   0  -6 -11   76.43    4.78
   0  -6 -11   67.35    4.60
   0  -6 -11   64.62    3.56
   0  -6 -11   69.08    3.47
   0   6  11   67.52    3.68
   0   6  11   71.05    4.21
   0   6  11   68.76    4.39
   0  -6 -12   65.23    4.18
   0  -6 -12   68.41    3.52
   0  -6 -12   63.57    4.43
   0  -6 -12   66.94    4.50
   0  -6 -12   67.57    3.47
   0   6  12   66.09    3.48
   0   6  12   68.75    4.06
   0  -6 -12   64.74    3.33
   0  -6 -13   49.61    2.76
   0  -6 -13   55.45    3.41
   0  -6 -13   55.84    3.58
   0  -6 -13   56.60    2.88
   0  -6 -13   51.74    2.72
   0   6  13   53.56    2.76
   0   6  13   54.08    3.37
   0  -6 -14    3.92    0.78
   0  -6 -14    3.42    0.57
   0  -6 -14    2.86    0.43
   0   6  14    5.25    1.00
   0  -6 -15    3.60    0.52
   0   6  15    4.49    0.83
   0  -6 -15    3.89    0.40
   0  -6 -16    0.28    0.27
   0   6  16    0.48    0.48
   0  -6 -16    0.57    0.28
   0  -6 -17    0.30    0.14
   0   6  17   -0.02    0.11
   0   7 -22    0.48    0.27
   0  -7  22    0.20    0.19
   0  -7  21    0.57    0.30
   0   7 -21    0.32    0.38
   0  -7  21    0.27    0.33
   0  -7  21    0.37    0.28
   0  -7  20   12.82    0.92
   0   7 -20   13.97    1.13
   0  -7  20   11.71    0.93
   0  -7  20   10.37    0.75
   0  -7  19   15.63    1.67
   0  -7  19   14.51    1.04
   0   7 -19   16.12    1.16
   0   7 -19   15.41    1.34
   0  -7  19   15.16    1.13
   0  -7  19   15.32    1.03
   0  -7  19   15.13    1.14
   0   7 -19   14.64    1.17
   0  -7  18    3.87    1.04
   0  -7  18    3.34    0.85
   0  -7  18    3.34    0.52
   0  -7  18    4.26    0.65
   0  -7  18    5.36    0.70
   0   7 -18    3.56    0.80
   0   7 -18    3.66    0.65
   0  -7  18    4.37    0.57
   0   7 -18    4.77    0.73
   0  -7  17    6.22    1.21
   0  -7  17    8.27    1.25
   0  -7  17    7.22    0.75
   0   7 -17    9.51    1.15
   0   7 -17    7.96    0.75
   0   7 -17    9.06    0.94
   0   7 -17    7.67    0.98
   0  -7  16   35.85    2.87
   0  -7  16   33.59    2.60
   0  -7  16   31.29    1.91
   0  -7  16   34.38    2.93
   0   7 -16   31.69    2.30
   0   7 -16   33.32    2.10
   0   7 -16   33.10    1.95
   0   7 -16   32.04    2.16
   0   7 -16   28.44    2.07
   0  -7  15    0.16    0.82
   0  -7  15   -0.19    0.69
   0  -7  15   -0.16    0.72
   0  -7  15   -0.05    0.40
   0   7 -15    0.07    0.49
   0   7 -15    0.23    0.41
   0   7 -15   -0.10    0.61
   0   7 -15    0.07    0.50
   0  -7  14   22.96    2.21
   0  -7  14   21.71    1.46
   0  -7  14   17.38    2.16
   0   7 -14   20.14    1.52
   0   7 -14   20.49    1.58
   0   7 -14   21.96    1.51
   0   7 -14   22.40    1.86
   0   7 -14   18.42    1.56
   0   7 -14   21.68    1.43
   0  -7  13    4.31    1.03
   0   7 -13    6.49    0.86
   0   7 -13    4.45    0.87
   0   7 -13    4.31    0.71
   0   7 -13    5.43    0.79
   0   7 -13    5.75    0.83
   0   7 -13    5.05    0.69
   0  -7  12   45.52    3.17
   0   7 -12   38.64    3.36
   0   7 -12   40.90    2.55
   0   7 -12   40.36    2.42
   0   7 -12   37.98    2.37
   0   7 -12   41.01    2.60
   0   7 -12   40.87    2.38
   0  -7  11   45.53    3.02
   0   7 -11   35.28    2.42
   0   7 -11   34.29    3.33
   0  -7  11   39.78    2.74
   0   7 -11   36.14    2.25
   0   7 -11   36.51    2.28
   0   7 -11   38.68    2.44
   0   7 -11   42.82    2.34
   0  -7  10  149.99    7.61
   0   7 -10  126.23    8.35
   0  -7  10  144.98    7.37
   0  -7  10  141.58    7.12
   0   7 -10  139.79    6.83
   0   7 -10  143.75    7.01
   0   7 -10  145.67    6.86
   0   7 -10  145.88    6.91
   0   7  -9   16.24    1.19
   0   7  -9   15.73    1.27
   0  -7   9   14.39    1.31
   0   7  -9   15.09    1.41
   0  -7   9   15.38    1.32
   0  -7   9   16.40    1.50
   0  -7   9   18.34    1.76
   0   7  -9   13.33    2.13
   0  -7   8    0.93    0.45
   0   7  -8    0.40    0.65
   0  -7   8    0.98    0.71
   0  -7   8    0.40    0.19
   0  -7   8    1.39    0.57
   0  -7   8    0.99    0.54
   0   7  -7   58.83    3.36
   0  -7   7   57.70    3.48
   0   7  -7   53.70    4.62
   0  -7   7   60.62    3.69
   0  -7   7   61.49    3.16
   0  -7   7   56.94    2.75
   0  -7   6  355.48   16.57
   0  -7   6  360.24   16.56
   0  -7   6  393.56   17.26
   0  -7   6  350.96   16.94
   0  -7   6  385.75   16.72
   0   7  -6  389.40   18.90
   0   7  -6  367.53   16.90
   0  -7   5  248.74   11.25
   0  -7   5  249.94   11.34
   0  -7   5  237.55   11.14
   0   7  -5  246.63   13.41
   0   7  -5  242.04   11.46
   0   7  -4  407.13   18.57
   0   7  -4  411.39   20.65
   0  -7   4  400.49   18.27
   0  -7   4  415.97   18.50
   0  -7   3    1.58    0.39
   0   7  -3    0.28    1.38
   0   7  -3    1.26    0.63
   0  -7   3    0.76    0.48
   0  -7   3    1.28    0.49
   0  -7   3    1.44    0.42
   0   7  -3    1.40    0.26
   0   7  -2    5.45    1.67
   0  -7   2    5.68    0.81
   0  -7   2    5.88    0.60
   0   7  -2    5.78    0.85
   0  -7   2    6.07    0.77
   0   7  -2    6.04    0.49
   0  -7   1    1.64    0.39
   0  -7   1    1.69    0.58
   0   7  -1    0.80    1.28
   0   7  -1    1.29    0.58
   0  -7   1    1.91    0.51
   0   7   0   88.19    4.57
   0  -7   0   89.86    4.51
   0  -7   0   98.24    4.89
   0  -7   0   88.43    4.77
   0  -7   0   95.09    4.50
   0   7   0  104.02    6.47
   0  -7   0   82.46    4.35
   0  -7   0   88.43    4.09
   0  -7  -1   13.40    1.16
   0  -7  -1   10.92    0.90
   0   7   1   13.07    2.10
   0  -7  -1   11.58    1.35
   0  -7  -1   11.08    1.17
   0  -7  -1   11.45    0.93
   0  -7  -1   13.19    0.78
   0  -7  -1   13.94    1.19
   0  -7  -2   67.96    3.78
   0  -7  -2   64.87    3.41
   0   7   2   62.12    3.49
   0  -7  -2   66.02    3.59
   0  -7  -2   69.35    3.18
   0  -7  -2   67.23    3.38
   0  -7  -3  338.58   14.58
   0   7   3  291.06   16.53
   0  -7  -3  341.23   15.40
   0   7   3  300.43   14.82
   0  -7  -3  343.18   14.93
   0   7   3  332.43   16.10
   0   7   3  311.04   15.59
   0  -7  -4   -0.27    0.55
   0   7   4    0.10    0.75
   0  -7  -4    0.15    0.55
   0  -7  -4    0.09    0.31
   0   7   4   -0.09    0.34
   0  -7  -4   -0.11    0.53
   0  -7  -4   -0.11    0.56
   0  -7  -4   -0.28    0.75
   0  -7  -4   -0.09    0.43
   0   7   4   -0.70    1.09
   0  -7  -4    0.25    0.31
   0   7   4    0.04    0.36
   0   7   4   -0.13    0.89
   0  -7  -5   54.60    3.01
   0  -7  -5   54.34    2.81
   0  -7  -5   60.76    3.44
   0  -7  -5   58.38    3.89
   0  -7  -5   60.27    3.73
   0  -7  -5   55.46    3.16
   0   7   5   51.49    4.17
   0  -7  -5   58.81    3.64
   0   7   5   55.46    2.91
   0   7   5   54.07    3.07
   0   7   5   60.80    3.55
   0   7   5   55.74    3.81
   0   7   5   64.92    3.56
   0  -7  -6    5.69    1.23
   0  -7  -6    5.29    1.06
   0  -7  -6    4.47    0.99
   0   7   6    2.71    0.93
   0  -7  -6    5.70    0.80
   0   7   6    4.52    0.97
   0   7   6    5.33    1.33
   0   7   6    6.06    0.83
   0   7   6    5.97    1.08
   0  -7  -7    1.82    0.91
   0  -7  -7    2.14    0.81
   0  -7  -7    1.73    1.02
   0  -7  -7    2.02    0.65
   0   7   7    1.68    0.74
   0   7   7    3.06    0.93
   0   7   7    2.61    1.16
   0   7   7    1.64    0.78
   0   7   7    1.49    0.67
   0  -7  -8    9.83    1.00
   0  -7  -8    7.95    1.31
   0  -7  -8    7.70    1.26
   0  -7  -8    9.37    1.62
   0  -7  -8   10.88    1.55
   0  -7  -8   10.18    0.95
   0   7   8    8.35    1.10
   0  -7  -8    9.97    0.82
   0   7   8   12.03    1.78
   0   7   8    8.83    1.10
   0   7   8    8.96    1.34
   0  -7  -9    1.71    0.56
   0  -7  -9    1.56    0.61
   0  -7  -9    2.57    0.93
   0  -7  -9    1.55    0.77
   0  -7  -9    1.28    0.92
   0  -7  -9    1.33    0.87
   0   7   9    0.46    0.61
   0  -7  -9    1.79    0.52
   0   7   9    0.87    0.62
   0   7   9    3.06    1.03
   0  -7  -9    2.21    0.43
   0   7   9    1.74    0.64
   0   7   9    3.72    1.29
   0  -7 -10   21.91    1.53
   0  -7 -10   23.34    2.12
   0  -7 -10   20.56    1.49
   0  -7 -10   22.54    2.07
   0  -7 -10   19.12    2.24
   0  -7 -10   22.45    2.26
   0  -7 -10   21.10    1.45
   0   7  10   20.87    1.96
   0  -7 -10   21.82    1.34
   0   7  10   20.70    2.27
   0   7  10   21.41    1.63
   0   7  10   20.77    1.68
   0  -7 -11   16.47    1.75
   0  -7 -11   18.62    1.32
   0  -7 -11   15.61    1.22
   0  -7 -11   16.27    1.08
   0   7  11   15.80    1.38
   0   7  11   17.51    1.77
   0   7  11   14.75    1.27
   0  -7 -12    5.12    0.95
   0  -7 -12    4.29    0.98
   0  -7 -12    5.49    0.66
   0   7  12    5.64    0.84
   0   7  12    6.25    0.73
   0  -7 -12    5.62    0.55
   0   7  12    4.36    1.00
   0  -7 -13   13.24    1.37
   0  -7 -13   14.05    1.50
   0  -7 -13   15.49    1.05
   0  -7 -13   13.91    1.06
   0   7  13   15.99    1.50
   0   7  13   15.70    1.22
   0   7  13   14.95    1.00
   0  -7 -14    1.35    0.40
   0   7  14    1.21    0.47
   0   7  14    0.58    0.64
   0  -7 -15   24.79    1.41
   0   7  15   25.82    1.67
   0  -7 -15   26.01    1.38
   0   7  16    5.86    0.59
   0   8 -22   -0.02    0.21
   0   8 -21    0.81    0.38
   0  -8  21    0.83    0.32
   0  -8  21    0.67    0.25
   0  -8  21    0.88    0.30
   0  -8  20    9.56    0.73
   0   8 -20    9.40    0.91
   0   8 -20    9.51    0.77
   0  -8  20    9.56    0.80
   0  -8  19    4.62    0.99
   0  -8  19    3.48    0.48
   0  -8  19    4.10    0.59
   0   8 -19    5.42    0.76
   0  -8  19    3.59    0.52
   0   8 -19    4.57    0.62
   0  -8  18    9.74    1.42
   0  -8  18    9.57    0.83
   0  -8  18    8.00    1.18
   0  -8  18    9.12    0.92
   0  -8  18   10.27    0.87
   0   8 -18    9.97    1.13
   0   8 -18   11.17    0.99
   0   8 -18   10.69    1.00
   0  -8  17    6.93    1.26
   0  -8  17    6.53    0.71
   0  -8  17    7.14    0.76
   0   8 -17    7.62    0.87
   0   8 -17    4.87    0.91
   0   8 -17    7.73    0.93
   0  -8  16  115.72    6.44
   0  -8  16  113.53    6.33
   0  -8  16   93.03    6.33
   0  -8  16  106.33    5.30
   0  -8  16  101.34    6.00
   0   8 -16  104.53    5.75
   0   8 -16  112.90    5.47
   0   8 -16  117.81    5.63
   0  -8  15   13.69    1.74
   0  -8  15   11.28    1.71
   0  -8  15   15.00    1.78
   0  -8  15   12.64    1.46
   0  -8  15   12.47    1.05
   0   8 -15   14.58    1.45
   0   8 -15   11.46    1.16
   0   8 -15   11.38    1.05
   0   8 -15   11.52    0.99
   0  -8  14    0.17    0.86
   0   8 -14    1.54    0.60
   0  -8  14    0.82    0.59
   0  -8  14    0.45    0.42
   0   8 -14    0.50    0.45
   0   8 -14   -0.10    0.64
   0   8 -14    0.28    0.50
   0   8 -14    0.78    0.43
   0  -8  13   29.85    2.54
   0   8 -13   23.73    1.87
   0  -8  13   26.83    2.25
   0   8 -13   23.71    1.94
   0   8 -13   25.01    1.74
   0   8 -13   24.86    1.79
   0   8 -13   28.04    1.77
   0  -8  12    1.08    0.80
   0   8 -12    0.09    0.60
   0   8 -12    1.50    1.07
   0   8 -12    0.62    0.64
   0   8 -12    0.59    0.46
   0   8 -12    0.53    0.54
   0   8 -12    1.37    0.51
   0  -8  11   -0.15    0.69
   0   8 -11    0.28    0.96
   0  -8  11   -0.09    0.40
   0   8 -11    0.94    0.67
   0   8 -11    0.08    0.59
   0   8 -11    0.50    0.48
   0   8 -11    0.44    0.47
   0   8 -11    0.33    0.51
   0   8 -11    0.13    0.44
   0  -8  10    5.49    1.07
   0   8 -10    8.25    1.90
   0  -8  10    5.94    0.87
   0   8 -10    6.18    1.06
   0   8 -10    6.24    0.80
   0   8 -10    6.45    0.87
   0   8 -10    7.53    1.02
   0   8  -9    1.22    1.18
   0  -8   9   -0.29    0.50
   0  -8   9    0.14    0.64
   0   8  -9   -0.29    0.66
   0   8  -9    0.21    0.43
   0   8  -9    0.36    0.51
   0   8  -9    0.47    0.45
   0   8  -9    0.27    0.51
   0  -8   8   57.13    2.70
   0  -8   8   57.52    3.42
   0   8  -8   57.63    3.44
   0   8  -8   47.34    4.70
   0  -8   8   61.39    3.79
   0   8  -8   56.36    2.97
   0   8  -8   57.94    3.04
   0   8  -8   51.76    3.10
   0   8  -8   57.33    3.30
   0   8  -8   51.49    3.07
   0   8  -8   58.95    3.17
   0  -8   7    1.67    0.31
   0   8  -7    2.18    0.76
   0  -8   7    1.02    0.57
   0   8  -7    0.96    1.37
   0   8  -7    1.73    0.59
   0   8  -7    1.33    0.51
   0   8  -7    1.70    0.54
   0   8  -7    1.21    0.50
   0   8  -6    0.37    0.62
   0   8  -6    0.65    1.21
   0  -8   6   -0.06    0.32
   0  -8   6   -0.11    0.33
   0  -8   6    0.07    0.35
   0   8  -6   -0.12    0.49
   0   8  -6    0.30    0.46
   0   8  -5    1.98    1.35
   0  -8   5    3.02    0.55
   0  -8   5    3.73    0.63
   0  -8   5    3.51    0.55
   0   8  -5    3.52    0.87
   0  -8   5    3.24    0.73
   0  -8   4    0.41    0.48
   0  -8   4   -0.08    0.43
   0   8  -4    0.17    0.69
   0   8  -4   -0.67    1.44
   0  -8   4   -0.05    0.28
   0  -8   3  254.01   11.60
   0  -8   3  248.59   11.56
   0  -8   3  263.21   12.12
   0  -8   3  268.05   12.05
   0   8  -3  261.45   14.40
   0   8  -3  243.18   11.96
   0   8  -2  238.64   11.41
   0  -8   2  241.65   11.46
   0  -8   2  241.97   11.57
   0   8  -2  232.41   13.60
   0  -8   2  248.48   11.31
   0  -8   1    2.40    0.50
   0   8  -1    1.09    0.80
   0   8  -1    1.98    0.66
   0  -8   1    2.16    0.68
   0  -8   1    1.22    0.39
   0  -8   1    1.99    0.51
   0  -8   1    2.08    0.65
   0   8  -1    0.95    1.29
   0  -8   0   -0.19    0.46
   0   8   0    0.11    0.77
   0  -8   0    0.28    0.30
   0  -8   0    0.04    0.24
   0   8   0    0.93    1.19
   0  -8   0    0.40    0.59
   0  -8   0    0.17    0.38
   0  -8   0   -0.10    0.46
   0   8   0    0.14    0.35
   0   8   0    0.11    0.30
   0   8   0    0.35    1.15
   0  -8  -1    4.63    0.66
   0   8   1    2.33    0.92
   0  -8  -1    3.20    0.67
   0   8   1    2.84    0.68
   0   8   1    5.13    1.62
   0  -8  -1    3.64    0.68
   0  -8  -1    2.77    0.81
   0   8   1    3.17    0.44
   0   8   1    3.12    0.52
   0   8   1    3.26    1.21
   0   8   1    2.91    1.10
   0  -8  -2    6.22    0.77
   0  -8  -2    6.51    0.83
   0  -8  -2    6.61    0.94
   0   8   2    7.93    1.26
   0   8   2    6.99    0.82
   0  -8  -2    7.02    1.16
   0  -8  -2    6.82    0.93
   0   8   2    6.36    0.88
   0   8   2    7.00    0.71
   0   8   2    6.25    0.72
   0   8   2    4.83    0.92
   0   8   2    5.61    1.42
   0   8   3    8.84    1.33
   0  -8  -3    9.29    0.67
   0  -8  -3    7.37    0.86
   0  -8  -3    9.17    1.09
   0  -8  -3    9.74    1.27
   0  -8  -3    9.44    1.37
   0   8   3    7.68    0.85
   0   8   3    9.23    1.94
   0  -8  -3    9.73    1.11
   0  -8  -3    9.92    1.20
   0   8   3    8.26    0.79
   0   8   3    6.90    0.78
   0   8   3    6.98    1.14
   0   8   3    9.10    1.46
   0  -8  -4  119.97    5.97
   0   8   4   99.52    7.01
   0  -8  -4  117.92    6.16
   0  -8  -4  121.15    6.27
   0   8   4  106.50    5.35
   0   8   4  108.28    6.40
   0   8   5   42.65    3.87
   0  -8  -5   49.93    3.42
   0  -8  -5   56.54    3.56
   0  -8  -5   48.44    3.17
   0   8   5   44.14    3.22
   0   8   5   56.37    3.37
   0   8   5   52.25    2.86
   0   8   5   54.27    3.76
   0  -8  -6   73.81    4.24
   0  -8  -6   69.93    4.28
   0   8   6   69.87    3.97
   0   8   6   68.22    4.07
   0   8   6   55.64    3.65
   0   8   6   70.26    4.48
   0   8   6   60.72    3.51
   0  -8  -7   18.78    2.22
   0  -8  -7   25.24    2.28
   0  -8  -7   22.97    2.16
   0  -8  -7   23.10    2.13
   0  -8  -7   23.48    1.61
   0   8   7   25.14    2.45
   0   8   7   23.41    1.72
   0   8   7   18.96    1.69
   0  -8  -7   21.91    1.34
   0   8   7   21.99    2.02
   0  -8  -8   39.64    2.29
   0  -8  -8   41.06    2.99
   0  -8  -8   33.28    2.22
   0  -8  -8   39.42    2.94
   0  -8  -8   34.82    2.95
   0  -8  -8   43.00    3.33
   0   8   8   39.96    2.47
   0  -8  -8   41.13    2.27
   0   8   8   40.32    3.19
   0   8   8   38.33    2.78
   0  -8  -8   39.31    2.06
   0   8   8   34.70    2.45
   0   8   8   37.92    2.42
   0  -8  -9   14.48    1.63
   0  -8  -9   15.26    1.20
   0  -8  -9   13.02    1.16
   0  -8  -9   15.21    1.79
   0  -8  -9   17.17    1.76
   0  -8  -9   18.44    2.07
   0   8   9   14.43    1.22
   0  -8  -9   12.41    1.07
   0  -8  -9   14.32    0.97
   0   8   9   13.73    1.26
   0   8   9   14.73    1.62
   0   8   9   16.69    2.01
   0  -8 -10   22.43    1.57
   0  -8 -10   22.76    2.04
   0  -8 -10   27.43    1.67
   0  -8 -10   25.15    2.17
   0   8  10   25.61    1.73
   0   8  10   25.40    1.74
   0   8  10   20.96    1.97
   0  -8 -11   12.60    1.05
   0  -8 -11   16.60    1.61
   0   8  11   14.88    1.49
   0   8  11   14.98    1.17
   0  -8 -12   18.51    1.55
   0  -8 -12   17.27    1.60
   0  -8 -12   15.93    1.12
   0   8  12   16.64    1.13
   0   8  12   17.72    1.52
   0  -8 -13   15.73    1.03
   0   8  13   15.58    1.34
   0  -8 -14    3.65    0.42
   0   8  14    4.23    0.68
   0   9 -21    0.76    0.32
   0  -9  21    1.35    0.27
   0   9 -20    0.90    0.43
   0  -9  20    0.69    0.24
   0   9 -19   23.78    1.42
   0   9 -19   21.42    1.56
   0  -9  19   21.36    1.26
   0  -9  18    7.38    1.18
   0  -9  18    7.01    0.65
   0   9 -18    4.94    0.84
   0  -9  18    6.65    0.63
   0  -9  18    5.89    0.68
   0   9 -18    6.86    0.76
   0   9 -18    5.17    0.72
   0  -9  17   26.88    2.38
   0  -9  17   24.18    1.54
   0  -9  17   22.35    2.18
   0   9 -17   25.65    1.70
   0  -9  17   27.02    1.53
   0   9 -17   22.94    1.89
   0  -9  17   26.26    1.60
   0   9 -17   24.41    1.73
   0  -9  16   39.85    3.05
   0  -9  16   35.63    2.13
   0  -9  16   38.62    2.99
   0  -9  16   36.82    2.06
   0   9 -16   37.81    2.27
   0   9 -16   36.26    2.49
   0   9 -16   37.15    2.38
   0  -9  15    5.91    1.24
   0  -9  15    4.90    1.17
   0  -9  15    5.34    1.01
   0  -9  15    7.45    0.77
   0  -9  15    5.93    1.32
   0  -9  15    6.71    0.69
   0   9 -15    5.66    1.04
   0   9 -15    5.84    0.83
   0   9 -15    6.79    0.99
   0   9 -15    6.21    0.72
   0  -9  14   11.06    1.59
   0   9 -14   11.12    1.21
   0  -9  14   13.20    1.74
   0  -9  14   12.03    1.43
   0   9 -14   12.54    1.16
   0  -9  14   11.07    0.92
   0   9 -14   12.50    1.34
   0   9 -14   12.47    1.07
   0  -9  13    3.10    1.02
   0  -9  13    2.15    0.77
   0   9 -13    2.92    0.80
   0   9 -13    2.66    0.68
   0   9 -13    2.00    0.76
   0   9 -13    2.52    0.61
   0  -9  12    2.53    0.91
   0   9 -12    2.72    0.79
   0  -9  12    3.35    0.89
   0   9 -12    1.73    1.22
   0   9 -12    3.56    0.81
   0   9 -12    4.60    0.74
   0   9 -12    3.80    0.67
   0  -9  11   20.94    1.88
   0  -9  11   16.95    1.57
   0   9 -11   16.27    2.66
   0   9 -11   16.05    1.54
   0   9 -11   17.54    1.38
   0   9 -11   18.20    1.59
   0   9 -10    6.39    1.04
   0   9 -10    5.79    1.04
   0  -9  10    8.36    1.08
   0   9 -10    5.78    1.75
   0  -9  10    6.89    1.05
   0   9 -10    6.74    0.94
   0   9 -10    8.02    0.85
   0   9 -10    5.90    1.00
   0   9 -10    5.64    0.90
   0   9 -10    6.78    0.88
   0  -9   9   44.58    3.01
   0   9  -9   38.58    2.70
   0  -9   9   36.85    2.63
   0  -9   9   37.65    2.78
   0   9  -9   36.98    2.60
   0   9  -9   38.49    2.25
   0   9  -9   37.64    2.47
   0   9  -9   36.35    2.39
   0   9  -9   40.66    2.43
   0   9  -9   39.41    2.66
   0  -9   8   20.76    1.20
   0  -9   8   23.80    2.01
   0   9  -8   22.10    1.95
   0  -9   8   23.29    1.92
   0  -9   8   21.19    1.57
   0   9  -8   22.97    3.27
   0   9  -8   19.30    1.78
   0   9  -8   19.60    1.59
   0   9  -8   22.27    1.46
   0   9  -8   20.15    1.60
   0   9  -8   22.13    1.92
   0   9  -8   23.34    1.65
   0  -9   7  107.18    4.96
   0  -9   7  112.74    5.83
   0   9  -7  109.91    7.89
   0  -9   7  114.30    6.09
   0   9  -7  117.05    5.86
   0   9  -7  101.12    5.62
   0   9  -7   98.04    5.10
   0   9  -7  114.20    5.41
   0   9  -7   93.48    5.31
   0   9  -7  113.40    5.86
   0   9  -6    4.66    1.13
   0  -9   6    4.10    0.79
   0  -9   6    4.85    0.94
   0   9  -6    1.53    1.61
   0   9  -6    4.31    0.97
   0  -9   6    3.92    0.66
   0   9  -6    2.54    0.81
   0   9  -6    4.18    0.76
   0   9  -6    4.84    0.73
   0   9  -6    3.81    0.61
   0   9  -6    4.76    0.74
   0   9  -6    3.83    0.74
   0   9  -6    4.70    0.82
   0  -9   5   42.34    2.72
   0  -9   5   40.40    2.16
   0  -9   5   42.68    2.96
   0  -9   5   44.59    2.70
   0   9  -5   43.44    2.90
   0   9  -5   44.75    4.64
   0   9  -5   44.41    2.43
   0   9  -5   45.18    2.68
   0   9  -5   41.52    2.40
   0   9  -5   45.88    3.42
   0   9  -5   45.84    2.64
   0   9  -5   47.29    2.58
   0   9  -5   46.48    3.15
   0  -9   4   25.71    1.77
   0   9  -4   23.17    3.46
   0  -9   4   23.28    1.93
   0  -9   4   25.42    1.87
   0   9  -4   25.29    1.99
   0   9  -4   23.62    1.54
   0   9  -4   18.88    1.86
   0   9  -4   24.28    1.60
   0   9  -4   26.72    1.80
   0   9  -4   24.88    2.57
   0   9  -4   23.97    2.17
   0   9  -4   26.59    1.69
   0   9  -4   26.02    1.74
   0   9  -3   62.54    3.78
   0  -9   3   67.53    3.75
   0  -9   3   67.39    3.81
   0   9  -3   61.73    5.69
   0  -9   3   67.28    3.81
   0   9  -3   67.47    4.62
   0   9  -3   65.35    3.43
   0   9  -3   69.60    3.35
   0   9  -3   63.05    3.39
   0   9  -3   49.02    3.64
   0   9  -3   66.13    4.08
   0   9  -3   67.83    3.45
   0   9  -2    0.12    0.85
   0  -9   2    0.81    0.42
   0  -9   2   -0.12    0.57
   0   9  -2    2.25    1.57
   0   9  -2   -0.18    0.63
   0  -9   2    0.75    0.49
   0  -9   2   -0.08    0.36
   0  -9   2    0.30    0.38
   0   9  -2    0.55    0.55
   0   9  -2    0.22    0.45
   0   9  -2    0.49    0.36
   0   9  -2    0.79    0.81
   0   9  -2    0.70    0.43
   0   9  -1    1.75    0.86
   0  -9   1    0.15    0.40
   0  -9   1    0.94    0.63
   0  -9   1   -0.24    0.58
   0   9  -1   -0.09    0.57
   0  -9   1    0.72    0.53
   0   9  -1   -0.73    1.49
   0   9  -1    0.48    0.44
   0   9  -1    0.35    0.33
   0   9  -1   -0.19    1.20
   0   9  -1    0.82    0.54
   0   9  -1    0.35    0.49
   0   9  -1    0.75    0.84
   0  -9   0   13.53    1.08
   0  -9   0   16.31    1.48
   0   9   0   12.37    2.51
   0  -9   0   15.85    1.55
   0   9   0   14.05    1.04
   0   9   0   14.56    1.13
   0   9   0   15.18    1.26
   0   9   0   16.66    1.23
   0   9   0   14.53    1.82
   0   9   0   15.18    1.32
   0   9   0   16.63    1.80
   0  -9  -1   15.11    1.41
   0  -9  -1   15.06    1.16
   0  -9  -1   18.53    1.63
   0   9   1   13.57    1.32
   0  -9  -1   17.83    1.71
   0  -9  -1   15.87    1.56
   0   9   1   16.63    1.21
   0   9   1   16.22    1.33
   0   9   1   15.04    1.20
   0   9   1   15.87    1.78
   0   9   1   16.31    1.46
   0   9   1   15.17    1.97
   0  -9  -2   20.85    1.35
   0  -9  -2   19.01    1.70
   0  -9  -2   19.96    1.75
   0  -9  -2   23.59    2.06
   0   9   2   17.22    2.68
   0   9   2   15.35    1.38
   0   9   2   20.32    1.31
   0   9   2   17.05    1.43
   0   9   2   19.68    2.17
   0   9   2   22.08    2.01
   0   9   2   16.86    1.61
   0   9   2   15.28    1.25
   0  -9  -3    3.18    0.66
   0   9   3    4.02    1.08
   0  -9  -3    3.14    0.76
   0  -9  -3    3.59    0.90
   0  -9  -3    2.77    0.73
   0  -9  -3    3.34    0.97
   0   9   3    3.64    1.47
   0   9   3    2.86    0.56
   0   9   3    3.89    0.82
   0   9   3    4.21    1.33
   0   9   3    5.11    0.99
   0   9   3    2.55    0.57
   0  -9  -4  168.31    8.14
   0  -9  -4  161.97    7.54
   0  -9  -4  164.42    8.44
   0  -9  -4  170.40    8.71
   0  -9  -4  172.78    8.28
   0   9   4  169.84    7.81
   0   9   4  149.19    7.45
   0   9   4  163.45    8.73
   0   9   4  145.17    8.04
   0  -9  -5   -0.37    0.57
   0  -9  -5    0.26    0.64
   0  -9  -5    0.34    0.82
   0  -9  -5    0.28    0.68
   0   9   5    0.86    0.72
   0   9   5    0.19    0.75
   0   9   5    0.33    1.13
   0   9   5   -0.11    0.92
   0  -9  -6   47.68    2.65
   0  -9  -6   42.65    2.66
   0  -9  -6   46.43    3.31
   0  -9  -6   49.76    3.38
   0  -9  -6   48.80    3.62
   0   9   6   52.45    2.94
   0   9   6   46.23    3.19
   0   9   6   47.75    3.60
   0   9   6   44.74    2.91
   0  -9  -7   42.49    2.60
   0  -9  -7   46.88    3.31
   0  -9  -7   51.52    3.38
   0  -9  -7   48.75    3.60
   0  -9  -7   44.82    3.29
   0   9   7   43.09    2.82
   0  -9  -7   50.38    2.60
   0   9   7   50.30    2.89
   0   9   7   48.48    3.59
   0   9   7   37.82    2.75
   0   9   7   48.19    3.17
   0  -9  -8   28.77    1.83
   0  -9  -8   28.73    2.41
   0  -9  -8   27.99    2.38
   0   9   8   31.53    2.06
   0   9   8   27.73    1.94
   0  -9  -8   28.40    1.75
   0   9   8   28.89    2.02
   0   9   8   33.02    2.37
   0  -9  -9   18.90    1.78
   0  -9  -9   15.22    1.22
   0   9   9   17.26    1.39
   0   9   9   16.40    1.21
   0   9   9   16.15    1.63
   0  -9 -10   14.27    1.09
   0  -9 -10   16.74    1.58
   0   9  10   15.10    1.19
   0   9  10   14.72    1.18
   0   9  10   15.54    1.50
   0  -9 -11   14.49    1.34
   0  -9 -11   12.53    1.35
   0  -9 -11   13.43    0.96
   0   9  11   13.58    1.34
   0   9  11   14.13    1.03
   0  -9 -12   11.14    0.80
   0   9  12   13.48    1.16
   0   9  13   19.97    1.33
   0 -10  21   23.49    1.24
   0 -10  20    9.72    0.47
   0  10 -20    0.03    0.16
   0 -10  19   20.29    1.18
   0  10 -19   20.75    1.42
   0  10 -18   22.31    1.66
   0 -10  18   24.35    1.44
   0 -10  17    0.55    0.62
   0 -10  17   -0.21    0.31
   0 -10  17    0.27    0.64
   0 -10  17    0.42    0.36
   0  10 -17    0.60    0.54
   0  10 -17    0.25    0.27
   0  10 -17    0.29    0.48
   0 -10  16    4.14    1.08
   0 -10  16    5.26    1.07
   0 -10  16    4.18    0.60
   0  10 -16    4.78    0.73
   0  10 -16    4.90    0.59
   0  10 -16    5.31    0.88
   0 -10  16    5.58    0.64
   0  10 -16    4.36    0.76
   0 -10  15   19.07    1.97
   0 -10  15   18.31    1.32
   0 -10  15   17.67    1.98
   0  10 -15   15.18    1.40
   0  10 -15   18.10    1.29
   0  10 -15   22.29    1.70
   0  10 -15   18.96    1.42
   0  10 -15   19.71    1.32
   0  10 -15   18.62    1.55
   0 -10  14   11.71    1.62
   0  10 -14    9.84    1.19
   0 -10  14   11.04    1.70
   0  10 -14   12.12    1.31
   0  10 -14   12.00    1.13
   0  10 -14   10.67    1.02
   0  10 -13    2.05    0.72
   0 -10  13    4.56    0.93
   0 -10  13    2.68    0.96
   0  10 -13    2.88    0.74
   0  10 -13    3.56    0.67
   0  10 -13    3.12    0.66
   0 -10  12    3.42    0.97
   0 -10  12    1.89    0.74
   0  10 -12    0.31    1.17
   0  10 -12    2.55    0.84
   0 -10  12    1.62    0.92
   0  10 -12    3.22    0.64
   0  10 -12    3.09    0.79
   0  10 -12    1.27    0.64
   0 -10  11   18.04    1.92
   0  10 -11   16.94    1.71
   0 -10  11   17.08    1.63
   0  10 -11   15.36    2.63
   0 -10  11   20.55    1.88
   0  10 -11   21.05    1.64
   0  10 -11   19.15    1.42
   0  10 -11   13.85    1.49
   0  10 -11   16.68    1.52
   0  10 -11   19.67    1.50
   0 -10  10   36.32    2.84
   0  10 -10   38.33    2.72
   0 -10  10   38.79    2.64
   0  10 -10   37.12    4.20
   0 -10  10   40.22    2.85
   0  10 -10   35.20    2.55
   0  10 -10   35.36    2.50
   0  10 -10   31.20    2.32
   0  10 -10   36.94    2.37
   0 -10   9   19.98    1.91
   0 -10   9   17.80    1.77
   0 -10   9   19.35    1.87
   0  10  -9   18.94    1.87
   0  10  -9   21.30    1.46
   0  10  -9   15.97    1.66
   0  10  -9   18.34    1.78
   0  10  -9   14.37    1.43
   0  10  -9   22.74    1.61
   0 -10   8   18.04    1.69
   0 -10   8   14.73    0.95
   0 -10   8   12.37    1.55
   0  10  -8   11.05    2.51
   0 -10   8   17.62    1.70
   0  10  -8   18.30    1.75
   0  10  -8   12.87    1.53
   0  10  -8   15.87    1.23
   0  10  -8   12.87    1.30
   0  10  -8   17.12    1.51
   0  10  -8   14.11    1.33
   0  10  -8   14.70    1.67
   0 -10   7  212.14   10.36
   0 -10   7  211.00    9.56
   0 -10   7  228.32   10.68
   0 -10   7  219.55   10.72
   0  10  -7  221.26   13.32
   0  10  -7  219.76   10.52
   0  10  -7  200.13    9.71
   0  10  -7  180.26   10.21
   0  10  -7  218.32    9.83
   0  10  -7  222.79   10.61
   0  10  -7  229.65   10.14
   0  10  -7  232.60   10.05
   0  10  -7  177.62    9.89
   0 -10   6   57.92    3.53
   0 -10   6   62.00    3.07
   0  10  -6   62.94    3.84
   0  10  -6   53.03    5.65
   0 -10   6   60.80    3.97
   0 -10   6   63.72    3.92
   0  10  -6   51.28    3.63
   0  10  -6   55.60    3.16
   0  10  -6   64.19    3.26
   0  10  -6   64.31    3.42
   0  10  -6   66.35    3.53
   0  10  -5    2.76    1.08
   0  10  -5    2.05    0.87
   0 -10   5    2.37    0.70
   0  10  -5    0.89    1.60
   0  10  -5    2.42    0.53
   0  10  -5    2.77    0.65
   0  10  -5    3.09    0.64
   0  10  -5    3.82    0.81
   0 -10   4   18.10    1.13
   0 -10   4   18.69    1.57
   0  10  -4   17.23    3.18
   0 -10   4   19.96    1.70
   0  10  -4   16.12    1.64
   0 -10   4   19.32    1.90
   0  10  -4   17.37    1.25
   0  10  -4   17.62    1.33
   0  10  -4   16.69    1.33
   0  10  -4   11.45    1.51
   0  10  -4   17.81    1.37
   0  10  -4   16.65    1.90
   0  10  -4   17.82    1.45
   0  10  -3    1.11    1.06
   0 -10   3   -0.11    0.48
   0  10  -3    0.21    0.64
   0 -10   3    0.14    0.56
   0 -10   3   -0.09    0.38
   0  10  -3    0.43    1.49
   0  10  -3   -0.24    0.47
   0  10  -3    0.45    0.36
   0  10  -3    0.17    0.57
   0  10  -3    0.18    0.45
   0 -10   2    3.20    0.87
   0  10  -2    3.17    1.09
   0 -10   2    3.50    0.75
   0  10  -2    3.33    1.70
   0  10  -2    2.67    0.81
   0  10  -2    3.41    0.64
   0  10  -2    1.95    0.65
   0  10  -2    2.60    0.51
   0  10  -2    2.35    0.98
   0  10  -2    2.80    0.65
   0 -10   1   20.98    1.86
   0  10  -1   19.19    3.17
   0 -10   1   23.75    2.00
   0  10  -1   19.87    1.55
   0  10  -1   23.17    1.45
   0  10  -1   21.63    1.50
   0  10  -1   23.66    2.19
   0  10  -1   21.67    1.56
   0  10  -1   21.37    2.15
   0 -10   0    3.00    0.67
   0 -10   0    3.13    0.54
   0  10   0    2.30    1.01
   0 -10   0    2.73    0.81
   0 -10   0    3.72    0.88
   0 -10   0    2.74    0.78
   0  10   0    2.30    1.57
   0  10   0    2.44    0.72
   0  10   0    2.76    0.59
   0  10   0    3.66    0.80
   0  10   0    2.16    0.61
   0  10   0    2.40    1.22
   0  10   0    2.81    0.73
   0  10   1    8.52    1.41
   0 -10  -1    6.35    0.72
   0 -10  -1    6.10    0.99
   0 -10  -1    4.49    0.92
   0 -10  -1    4.79    0.99
   0  10   1    5.85    0.88
   0  10   1    5.44    1.80
   0 -10  -1    5.36    1.11
   0  10   1    5.83    0.72
   0  10   1    5.94    0.88
   0  10   1    5.46    0.96
   0  10   1    5.48    0.73
   0 -10  -2    0.70    0.53
   0  10   2    0.26    0.94
   0 -10  -2    0.34    0.55
   0 -10  -2    1.54    0.79
   0 -10  -2    0.82    0.58
   0 -10  -2   -0.15    0.59
   0  10   2    3.04    1.45
   0  10   2    0.14    0.59
   0  10   2    0.78    0.49
   0  10   2    0.27    0.67
   0  10   2    0.33    1.18
   0  10   2    1.45    0.53
   0 -10  -3    8.41    1.12
   0 -10  -3    7.60    0.80
   0 -10  -3    6.79    1.24
   0  10   3    4.55    1.55
   0 -10  -3    7.94    1.29
   0  10   3    6.71    0.96
   0  10   3    6.81    0.77
   0  10   3    5.73    1.03
   0  10   3    5.83    1.52
   0  10   3    8.79    1.33
   0  10   3    8.11    1.20
   0 -10  -4   27.04    1.60
   0 -10  -4   22.07    1.63
   0 -10  -4   23.24    1.94
   0 -10  -4   26.86    2.27
   0 -10  -4   19.69    2.15
   0  10   4   26.67    1.83
   0  10   4   19.43    1.82
   0  10   4   28.12    2.12
   0  10   4   27.50    2.55
   0 -10  -5    3.39    0.64
   0 -10  -5    4.33    0.66
   0 -10  -5    4.09    0.95
   0 -10  -5    5.46    1.18
   0  10   5    4.88    0.89
   0  10   5    4.82    1.06
   0  10   5    4.55    0.93
   0  10   5    5.12    1.32
   0 -10  -6    0.35    0.50
   0 -10  -6    0.55    0.70
   0 -10  -6    0.48    0.45
   0 -10  -6    1.10    0.70
   0  10   6    0.68    0.60
   0  10   6    0.86    0.67
   0  10   6    0.25    0.62
   0 -10  -7   10.88    0.97
   0 -10  -7   10.65    1.40
   0 -10  -7   10.81    1.00
   0  10   7   12.18    1.19
   0 -10  -7   10.94    0.91
   0  10   7   14.44    1.19
   0  10   7   11.59    1.40
   0  10   7   13.34    1.24
   0 -10  -8    1.72    0.49
   0 -10  -8    1.85    0.74
   0  10   8    2.00    0.56
   0  10   8    1.86    0.75
   0  10   8    1.72    0.60
   0 -10  -9   32.27    1.96
   0 -10  -9   35.21    2.45
   0 -10  -9   38.22    2.54
   0  10   9   36.23    2.10
   0  10   9   39.37    2.38
   0 -10 -10   22.48    1.30
   0  10  10   21.73    1.60
   0 -10 -11    6.02    0.52
   0  10  11    5.82    0.51
   0 -11  20   16.89    0.99
   0  11 -19    2.00    0.42
   0 -11  18    0.83    0.24
   0  11 -18    1.83    0.51
   0 -11  17   18.34    1.07
   0  11 -17   18.71    1.06
   0  11 -17   18.38    1.39
   0 -11  16   -0.26    0.57
   0 -11  16    0.27    0.58
   0 -11  16   -0.09    0.29
   0 -11  16    0.23    0.28
   0  11 -16    0.61    0.31
   0  11 -16    0.42    0.58
   0  11 -16   -0.23    0.49
   0 -11  15    2.06    0.78
   0 -11  15    1.58    0.40
   0 -11  15    1.35    0.74
   0  11 -15    1.22    0.54
   0 -11  15    0.79    0.33
   0  11 -15    0.94    0.40
   0  11 -15    0.89    0.57
   0  11 -15    1.14    0.69
   0 -11  14    1.14    0.69
   0 -11  14    0.32    0.71
   0  11 -14    0.67    0.55
   0  11 -14    1.10    0.43
   0  11 -14    1.26    0.75
   0  11 -13   31.69    2.37
   0 -11  13   38.11    3.05
   0 -11  13   36.76    2.85
   0  11 -13   37.18    2.53
   0 -11  12    7.60    1.36
   0 -11  12    8.89    1.32
   0  11 -12    9.16    1.20
   0  11 -12    8.95    0.99
   0 -11  11    3.35    0.91
   0  11 -11    1.93    0.87
   0  11 -11    1.79    1.34
   0 -11  11    2.80    0.79
   0 -11  11    2.72    0.72
   0 -11  11    2.60    1.00
   0  11 -11    2.29    0.67
   0  11 -11    2.87    0.63
   0  11 -11    1.59    0.63
   0  11 -11    1.79    0.74
   0  11 -11    2.42    0.74
   0 -11  10   14.35    1.56
   0  11 -10   11.54    1.46
   0 -11  10   14.46    1.59
   0 -11  10   15.05    1.52
   0  11 -10   15.22    2.77
   0  11 -10   14.67    1.18
   0  11 -10    8.14    1.26
   0  11 -10   12.20    1.30
   0  11 -10   16.14    1.53
   0  11 -10   15.40    1.32
   0  11 -10   16.27    1.56
   0  11  -9    7.68    1.22
   0 -11   9    8.51    1.19
   0 -11   9    8.89    1.27
   0 -11   9    5.69    1.09
   0  11  -9    9.52    1.34
   0 -11   9    9.92    1.45
   0  11  -9    8.21    0.92
   0  11  -9    7.89    1.20
   0  11  -9   10.95    1.26
   0  11  -9    8.75    1.04
   0  11  -8    8.90    1.36
   0 -11   8    5.84    0.96
   0  11  -8    1.74    1.64
   0 -11   8    9.07    1.28
   0 -11   8    5.03    1.07
   0 -11   8    8.12    1.20
   0  11  -8    5.50    1.21
   0  11  -8    4.32    0.98
   0  11  -8    6.51    0.79
   0  11  -8    7.84    0.95
   0  11  -8    5.76    0.97
   0 -11   7   70.11    3.48
   0 -11   7   66.96    4.36
   0  11  -7   65.44    4.27
   0 -11   7   74.61    4.53
   0 -11   7   69.44    4.43
   0  11  -7   55.77    5.98
   0  11  -7   70.48    3.70
   0  11  -7   75.76    3.91
   0  11  -7   75.96    3.99
   0 -11   6   11.38    0.92
   0  11  -6   11.27    1.72
   0 -11   6   14.17    1.68
   0 -11   6   14.75    1.70
   0 -11   6   11.14    1.38
   0  11  -6   13.76    1.61
   0  11  -6   14.03    3.03
   0 -11   6   12.13    1.56
   0  11  -6   13.65    1.11
   0  11  -6   12.40    1.17
   0  11  -6   12.82    1.09
   0  11  -6   10.00    1.06
   0  11  -6   13.86    1.25
   0  11  -6   11.39    1.24
   0 -11   5   29.85    1.71
   0 -11   5   30.10    2.51
   0  11  -5   26.06    2.24
   0  11  -5   32.39    4.30
   0 -11   5   27.72    2.16
   0  11  -5   26.64    1.77
   0  11  -5   29.29    1.91
   0  11  -5   25.49    1.74
   0  11  -5   27.44    1.95
   0  11  -5   29.43    1.91
   0  11  -5   29.07    2.57
   0 -11   4   23.40    1.37
   0 -11   4   20.47    2.12
   0  11  -4   24.52    2.07
   0  11  -4   26.15    3.94
   0  11  -4   23.28    1.55
   0  11  -4   25.12    1.69
   0  11  -4   22.67    1.58
   0  11  -4   26.97    2.41
   0 -11   3    0.14    0.59
   0 -11   3    0.33    0.35
   0  11  -3    0.29    0.97
   0  11  -3    0.43    0.67
   0  11  -3    0.90    1.62
   0  11  -3   -0.19    0.48
   0  11  -3   -0.22    0.57
   0  11  -3    0.36    0.40
   0  11  -2   10.26    1.61
   0 -11   2    8.70    0.84
   0 -11   2   10.17    1.32
   0  11  -2    9.46    2.37
   0 -11   2    9.60    1.27
   0  11  -2   11.02    0.98
   0  11  -2    8.51    0.96
   0  11  -2    8.19    0.98
   0  11  -1   11.32    1.59
   0 -11   1    8.83    0.86
   0 -11   1    7.87    1.17
   0 -11   1    8.76    1.13
   0 -11   1    7.53    1.14
   0  11  -1    7.35    2.11
   0  11  -1    7.76    1.07
   0  11  -1    7.08    0.85
   0  11  -1    9.28    0.99
   0  11  -1    8.73    0.93
   0 -11   0    1.15    0.48
   0 -11   0    1.17    0.66
   0  11   0    0.68    0.95
   0 -11   0    0.50    0.50
   0  11   0    0.59    0.52
   0  11   0    1.92    1.43
   0  11   0    0.11    0.44
   0  11   0    1.15    0.62
   0  11   0    0.44    0.49
   0  11   0    1.14    0.73
   0 -11  -1   60.01    3.57
   0 -11  -1   58.09    3.06
   0  11   1   46.82    4.84
   0 -11  -1   62.72    3.88
   0 -11  -1   56.26    3.57
   0  11   1   62.75    3.15
   0  11   1   57.33    3.00
   0  11   1   51.20    3.34
   0  11   1   47.40    2.91
   0  11   1   62.00    3.84
   0 -11  -2   22.94    1.62
   0 -11  -2   25.08    1.98
   0 -11  -2   28.14    2.31
   0 -11  -2   27.14    2.33
   0  11   2   22.48    1.53
   0  11   2   25.75    1.71
   0  11   2   25.42    2.24
   0  11   2   21.43    1.84
   0 -11  -3    3.76    0.80
   0 -11  -3    4.70    0.60
   0 -11  -3    4.02    1.00
   0  11   3    4.51    0.74
   0  11   3    4.21    1.08
   0  11   3    2.90    0.82
   0  11   3    4.96    0.94
   0 -11  -4   15.92    1.27
   0 -11  -4   16.95    1.15
   0 -11  -4   17.23    1.75
   0  11   4   18.13    1.34
   0  11   4   18.96    1.61
   0  11   4   15.54    1.49
   0 -11  -5    6.47    1.11
   0 -11  -5    6.80    0.77
   0  11   5    6.27    0.97
   0  11   5    5.61    0.89
   0  11   5    9.12    1.16
   0 -11  -6   10.79    1.31
   0 -11  -6    8.70    0.85
   0 -11  -6    8.44    0.73
   0  11   6    8.61    1.01
   0  11   6    8.64    1.01
   0  11   6   11.15    1.18
   0 -11  -7    0.39    0.39
   0 -11  -7    1.03    0.59
   0  11   7    0.95    0.48
   0  11   7    0.91    0.53
   0  11   7    0.91    0.64
   0  11   8    6.64    0.73
   0 -11  -9   32.04    1.67
   0  11   9   32.17    1.77
   0  12 -19    0.18    0.18
   0 -12  19    0.19    0.22
   0  12 -18    0.79    0.35
   0  12 -17    0.58    0.18
   0  12 -17    0.59    0.44
   0  12 -16    1.03    0.28
   0  12 -16    1.36    0.56
   0 -12  15   -0.72    0.35
   0 -12  15    0.52    0.53
   0  12 -15   -0.03    0.28
   0  12 -15    0.27    0.57
   0 -12  14   -0.38    0.32
   0 -12  14   -0.14    0.65
   0  12 -14    0.44    0.51
   0  12 -14    0.61    0.36
   0  12 -14    0.46    0.62
   0 -12  13   22.19    2.07
   0  12 -13   16.49    1.55
   0 -12  13   17.70    1.76
   0  12 -13   21.79    1.67
   0 -12  12   17.57    1.72
   0  12 -12   17.42    1.28
   0  12 -12   19.13    1.59
   0  12 -11   21.95    1.91
   0 -12  11   24.78    2.28
   0  12 -11   22.54    1.55
   0  12 -11   25.82    1.90
   0  12 -10    6.10    1.11
   0 -12  10    7.31    1.23
   0 -12  10    7.34    1.06
   0  12 -10    6.00    0.77
   0  12 -10    6.23    1.00
   0  12 -10    5.04    0.99
   0  12  -9    4.92    1.04
   0 -12   9    3.33    0.94
   0 -12   9    4.50    0.93
   0  12  -9    4.97    1.04
   0  12  -9    3.35    0.62
   0  12  -9    4.40    0.80
   0  12  -9    3.72    0.89
   0  12  -8    7.65    1.28
   0 -12   8    8.59    1.19
   0  12  -8    7.32    2.18
   0  12  -8    7.77    1.28
   0 -12   8    6.99    1.29
   0 -12   8    6.59    1.13
   0  12  -8    8.04    0.94
   0  12  -8    7.83    0.83
   0  12  -8    6.27    0.98
   0 -12   7    5.53    0.57
   0 -12   7    5.23    1.06
   0 -12   7    6.30    1.12
   0  12  -7    8.11    2.31
   0 -12   7    5.84    0.99
   0  12  -7    5.31    1.07
   0 -12   7    5.33    1.15
   0  12  -7    6.71    0.87
   0  12  -7    6.07    0.76
   0  12  -7    6.84    0.93
   0 -12   6   11.13    0.84
   0 -12   6   11.07    0.85
   0  12  -6   11.33    1.62
   0  12  -6    7.45    2.33
   0 -12   6    9.20    1.45
   0  12  -6    9.27    1.35
   0 -12   6   12.01    1.52
   0 -12   6   11.83    1.49
   0  12  -6   11.00    0.98
   0  12  -6   10.68    1.08
   0  12  -6   12.09    1.20
   0 -12   5   14.23    1.64
   0  12  -5   14.22    1.79
   0 -12   5   12.43    0.98
   0 -12   5   12.68    1.59
   0  12  -5   10.29    2.56
   0  12  -5   14.22    1.51
   0 -12   5   13.48    1.66
   0  12  -5   14.42    1.17
   0  12  -5   11.39    1.02
   0  12  -5   13.20    1.07
   0  12  -5   11.59    1.15
   0  12  -5   11.09    1.14
   0 -12   4   20.53    1.90
   0 -12   4   19.30    1.28
   0  12  -4   19.45    3.26
   0 -12   4   19.10    1.88
   0  12  -4   17.32    1.67
   0  12  -4   17.80    1.37
   0  12  -4   17.73    1.29
   0  12  -4   17.29    2.02
   0  12  -4   16.28    1.47
   0 -12   3  131.39    6.20
   0 -12   3  129.67    6.86
   0  12  -3  117.44    9.10
   0 -12   3  123.07    6.93
   0  12  -3  136.65    6.18
   0  12  -3  128.24    6.25
   0  12  -3  119.09    6.45
   0  12  -3  122.88    6.26
   0  12  -3  143.56    7.18
   0 -12   2    0.57    0.39
   0  12  -2    0.67    0.94
   0 -12   2   -0.12    0.52
   0  12  -2    0.27    0.61
   0 -12   2   -0.13    0.54
   0  12  -2    0.44    0.47
   0  12  -2    0.10    0.50
   0  12  -2    0.23    0.48
   0 -12   1   74.00    3.58
   0 -12   1   75.62    4.21
   0 -12   1   78.96    4.55
   0  12  -1   67.98    3.61
   0  12  -1   75.20    3.63
   0  12  -1   60.21    3.86
   0  12  -1   76.89    4.43
   0  12  -1   63.08    3.58
   0 -12   0    0.10    0.47
   0 -12   0   -0.19    0.42
   0 -12   0   -0.14    0.63
   0  12   0   -0.15    0.41
   0  12   0    0.34    0.64
   0  12   0   -0.05    0.40
   0  12   0    0.37    0.93
   0 -12  -1    0.58    0.47
   0 -12  -1    0.69    0.42
   0 -12  -1    0.53    0.60
   0  12   1    0.32    0.40
   0  12   1    0.16    0.61
   0  12   1    1.14    0.96
   0 -12  -2    1.80    0.47
   0  12   2    1.64    0.71
   0  12   2    1.46    0.83
   0 -12  -3    9.58    0.86
   0  12   3    9.86    1.09
   0 -12  -4    6.88    1.04
   0 -12  -4    7.41    0.73
   0  12   4    5.43    0.81
   0 -12  -5    0.40    0.50
   0  12   5    0.92    0.57
   0  12   5    0.51    0.50
   0  12   6    8.31    0.79
   0  12   6   10.12    0.90
   0  12   7    2.78    0.49
   0  12   8    9.92    0.69
   0  13 -18    0.99    0.19
   0  13 -18    1.27    0.23
   0  13 -17    5.25    0.50
   0  13 -17    5.51    0.54
   0 -13  17    4.62    0.44
   0  13 -16    0.48    0.32
   0  13 -16    0.12    0.37
   0 -13  15   10.43    0.77
   0  13 -15   10.92    0.89
   0  13 -15    8.82    0.64
   0  13 -15    9.75    0.93
   0  13 -14   -0.05    0.42
   0  13 -14    0.29    0.27
   0  13 -14    0.12    0.49
   0  13 -13   26.86    1.69
   0  13 -13   24.29    1.75
   0  13 -12   23.48    1.60
   0  13 -12   22.99    1.44
   0  13 -12   23.67    1.69
   0 -13  11    3.96    0.90
   0  13 -11    2.95    0.78
   0  13 -11    3.13    0.65
   0  13 -11    3.64    0.55
   0  13 -11    2.51    0.70
   0 -13  10    7.42    0.71
   0 -13  10    5.25    0.98
   0  13 -10    6.95    1.08
   0  13 -10    8.16    0.89
   0  13 -10    8.94    0.81
   0  13 -10    7.87    1.01
   0 -13   9    1.52    0.41
   0 -13   9    2.00    0.69
   0  13  -9    0.75    0.65
   0  13  -9    1.29    0.53
   0  13  -9    1.08    0.43
   0  13  -9    1.86    0.64
   0  13  -9    1.51    0.71
   0 -13   8   26.82    2.34
   0 -13   8   25.37    1.46
   0  13  -8   25.05    2.06
   0  13  -8   25.10    1.58
   0  13  -8   24.13    1.66
   0  13  -8   26.92    2.09
   0  13  -8   24.05    1.75
   0 -13   7    0.57    0.61
   0  13  -7    0.32    0.63
   0  13  -7    0.37    0.36
   0  13  -7    1.09    0.49
   0  13  -7    0.33    0.52
   0 -13   6   31.74    2.56
   0  13  -6   29.65    2.34
   0  13  -6   36.09    2.09
   0  13  -6   36.51    2.68
   0  13  -6   34.61    2.13
   0 -13   5   -0.12    0.55
   0 -13   5    0.19    0.31
   0  13  -5    0.58    0.59
   0  13  -5    0.21    0.43
   0  13  -5    0.12    0.90
   0 -13   4    9.87    1.21
   0 -13   4   10.57    0.85
   0  13  -4   10.94    0.95
   0  13  -4    8.96    0.94
   0  13  -4   11.74    1.47
   0  13  -4    9.38    0.98
   0 -13   3   25.59    1.48
   0 -13   3   26.07    1.93
   0  13  -3   22.94    1.48
   0  13  -3   20.98    1.62
   0  13  -3   18.96    1.44
   0  13  -3   25.14    2.13
   0 -13   2    0.37    0.37
   0 -13   2    0.09    0.47
   0  13  -2    0.54    0.39
   0  13  -2   -0.22    0.89
   0  13  -2    0.31    0.41
   0  13  -2    1.04    0.69
   0 -13   1    0.09    0.43
   0  13  -1   -0.17    0.39
   0  13  -1    0.55    0.57
   0  13  -1   -0.42    0.76
   0 -13   0    2.67    0.49
   0  13   0    2.33    0.47
   0  13   0    2.18    0.62
   0 -13  -1    3.88    0.56
   0  13   1    4.62    0.75
   0  13   2    2.36    0.74
   0  13   2    2.20    0.60
   0  13   3    0.65    0.53
   0  13   3    0.70    0.47
   0  13   4    2.68    0.52
   0  13   5    0.22    0.33
   0  13   5    0.24    0.35
   0  13   6    1.11    0.32
   0  14 -16    8.45    0.54
   0  14 -16    8.13    0.59
   0  14 -15    0.10    0.24
   0  14 -15    0.43    0.32
   0  14 -14   -0.19    0.29
   0  14 -14    0.04    0.37
   0  14 -13    0.30    0.32
   0  14 -13    0.32    0.41
   0  14 -12    0.24    0.35
   0  14 -12    0.34    0.44
   0  14 -11    0.84    0.43
   0  14 -11    1.40    0.48
   0  14 -10   -0.04    0.38
   0  14 -10    0.71    0.48
   0  14  -9    5.73    0.66
   0  14  -9    6.49    0.75
   0  14  -8   50.89    2.62
   0  14  -8   46.91    2.65
   0  14  -7    0.73    0.43
   0  14  -7    1.09    0.49
   0  14  -6    5.90    0.65
   0  14  -5   25.21    1.52
   0  14  -5   25.02    1.52
   0  14  -4    0.11    0.34
   0  14  -4    0.29    0.34
   0  14  -3    0.32    0.33
   0  14  -2    3.25    0.47
   0  14  -2    4.23    0.60
   0  14  -1    3.88    0.80
   0  14   0    5.74    0.83
   0  14   0    4.57    0.61
   0  14   1   -0.15    0.48
   0  14   1    0.45    0.35
   0  14   2    3.35    0.57
   0  14   2    4.06    0.50
   0  14   3    3.39    0.41
   0  14   4    1.68    0.27
   0  15 -13    0.56    0.20
   0  15 -13    0.55    0.24
   0  15 -12    2.21    0.33
   0  15 -12    1.56    0.35
   0  15 -11    0.05    0.26
   0  15 -11   -0.14    0.28
   0  15 -10    0.56    0.28
   0  15 -10   -0.09    0.31
   0  15  -9    0.14    0.25
   0  15  -9    0.14    0.30
   0  15  -8    5.44    0.54
   0  15  -7   -0.03    0.28
   0  15  -7   -0.51    0.43
   0  15  -7    0.70    0.30
   0  15  -6   31.22    1.63
   0  15  -6   30.06    1.86
   0  15  -5   15.65    0.97
   0  15  -5   17.41    1.28
   0  15  -4    1.63    0.54
   0  15  -3    0.52    0.47
   0  15  -2    2.50    0.53
   0  15  -1    0.04    0.36
   0  15   0    4.83    0.50
  -1  15   1    2.31    0.34
  -1  15   0    2.77    0.46
  -1  15   0    2.93    0.32
  -1  15  -1    8.07    0.80
  -1  15  -2    6.44    0.78
  -1  15  -3    0.33    0.53
  -1  15  -4    3.57    0.41
  -1  15  -5    1.86    0.34
  -1  15  -6   12.97    0.81
  -1  15  -6   10.36    0.72
  -1  15  -7    0.76    0.32
  -1  15  -7    0.32    0.27
  -1  15  -8    1.27    0.33
  -1  15  -8    0.62    0.30
  -1  15  -9   21.46    1.23
  -1  15  -9   20.74    1.23
  -1  15 -10   19.86    1.17
  -1  15 -11   13.57    0.87
  -1  15 -12    4.61    0.45
  -1  15 -12    4.13    0.47
  -1  15 -13    6.30    0.47
  -1  15 -13    4.59    0.45
  -1  15 -14    0.13    0.15
  -1  14   5    1.04    0.20
  -1  14   4    3.52    0.40
  -1  14   3    0.92    0.35
   1 -14  -2    3.37    0.36
  -1  14   2    2.64    0.59
  -1  14   2    2.98    0.53
  -1  14   1   -0.12    0.55
  -1  14   1    0.13    0.40
  -1  14   0    5.78    0.70
  -1  14  -1    1.87    0.78
  -1  14  -2    0.75    0.35
  -1  14  -2    1.12    0.54
  -1  14  -2    2.22    0.85
  -1  14  -3    0.18    0.33
  -1  14  -3   -0.09    0.69
  -1  14  -3    0.82    0.49
  -1  14  -4    2.12    0.45
  -1  14  -4    2.98    0.96
  -1  14  -4    3.16    0.48
  -1  14  -5    3.27    0.53
  -1  14  -5    2.89    0.51
  -1  14  -5    4.27    0.98
   1 -14   6    2.09    0.62
  -1  14  -6    1.66    0.62
  -1  14  -6    1.84    0.47
  -1  14  -6    1.90    0.87
  -1  14  -6    1.99    0.49
   1 -14   7   10.00    1.28
  -1  14  -7   11.87    1.28
  -1  14  -7   13.20    1.00
  -1  14  -7   13.34    1.03
  -1  14  -7   11.31    1.36
   1 -14   8    1.23    0.67
  -1  14  -8   -0.18    0.65
  -1  14  -8    0.23    0.41
  -1  14  -8    0.57    0.73
   1 -14   9    4.70    0.95
  -1  14  -9    4.65    0.62
  -1  14  -9    4.00    0.66
  -1  14 -10   10.13    0.90
  -1  14 -10    9.77    0.93
  -1  14 -11    1.94    0.47
  -1  14 -11    2.40    0.55
  -1  14 -12    4.55    0.61
  -1  14 -12    3.27    0.59
  -1  14 -13    6.27    0.64
  -1  14 -13    4.42    0.65
  -1  14 -14    2.09    0.42
  -1  14 -14    1.62    0.43
  -1  14 -15    5.20    0.51
  -1  14 -15    4.84    0.54
  -1  14 -16    2.57    0.31
  -1  14 -16    1.92    0.34
   1 -13  -7   24.82    1.31
  -1  13   7   30.14    1.40
  -1  13   6    3.11    0.45
  -1  13   5    2.77    0.47
  -1  13   5    2.55    0.51
  -1  13   4    2.93    0.63
   1 -13  -4    3.39    0.43
  -1  13   4    2.86    0.58
   1 -13  -3    7.36    0.99
  -1  13   3    4.85    0.84
  -1  13   3    5.64    0.79
   1 -13  -2    0.88    0.39
  -1  13   2    0.76    0.53
   1 -13  -1    2.84    0.52
  -1  13   1    2.36    0.86
  -1  13   1    2.40    0.65
   1 -13   0   -0.39    0.49
   1 -13   0    0.39    0.38
  -1  13   0   -0.46    0.38
  -1  13   0   -0.37    0.59
  -1  13   0   -0.21    0.81
  -1  13  -1    1.13    0.90
   1 -13   1    0.59    0.38
   1 -13   1   -0.10    0.47
  -1  13  -1    0.72    0.40
  -1  13  -1    0.61    0.64
   1 -13   2    4.69    0.88
  -1  13  -2    4.44    1.17
  -1  13  -2    3.45    0.74
  -1  13  -2    5.20    0.64
  -1  13  -2    4.02    0.56
  -1  13  -3    4.26    1.13
   1 -13   3    4.40    0.87
   1 -13   3    6.19    0.67
   1 -13   3    6.40    1.04
  -1  13  -3    4.24    0.86
   1 -13   3    5.37    1.10
  -1  13  -3    7.18    0.75
  -1  13  -3    7.31    0.98
  -1  13  -3    5.58    0.69
   1 -13   4   16.76    1.16
   1 -13   4   15.46    1.65
   1 -13   4   17.61    1.89
  -1  13  -4   17.60    1.25
  -1  13  -4   16.55    1.84
  -1  13  -4   16.78    1.25
  -1  13  -4   14.55    1.35
   1 -13   5  143.07    7.56
   1 -13   5  141.45    6.58
  -1  13  -5  129.93    7.13
  -1  13  -5  146.50    6.75
  -1  13  -5  134.29    6.72
  -1  13  -5  149.85    7.57
   1 -13   6    0.59    0.69
  -1  13  -6    0.13    0.99
  -1  13  -6    0.43    0.61
   1 -13   6    0.04    0.29
   1 -13   6    0.14    0.57
  -1  13  -6    0.17    0.46
  -1  13  -6   -0.43    0.56
   1 -13   7    5.60    1.13
  -1  13  -7    4.59    1.15
   1 -13   7    4.19    0.52
   1 -13   7    5.18    1.01
  -1  13  -7    4.06    0.93
  -1  13  -7    4.44    0.70
   1 -13   8    0.20    0.32
  -1  13  -8    0.33    0.85
  -1  13  -8    0.12    0.70
  -1  13  -8    0.06    0.45
  -1  13  -8   -0.47    0.56
   1 -13   9   16.34    1.12
   1 -13   9   13.92    1.79
  -1  13  -9   14.01    1.55
   1 -13   9   12.44    1.49
  -1  13  -9   16.85    1.17
  -1  13  -9   17.84    1.33
  -1  13  -9   16.41    1.36
  -1  13  -9   17.36    1.63
   1 -13  10    1.00    0.80
   1 -13  10    1.29    0.40
  -1  13 -10    0.95    0.63
   1 -13  10    1.02    0.59
  -1  13 -10    1.39    0.58
  -1  13 -10    0.39    0.36
  -1  13 -10    0.78    0.58
   1 -13  11    0.99    0.76
   1 -13  11    0.63    0.38
   1 -13  11    1.05    0.63
  -1  13 -11    1.93    0.74
  -1  13 -11    0.48    0.50
  -1  13 -11    0.64    0.59
   1 -13  12   10.73    1.51
   1 -13  12   10.68    1.36
  -1  13 -12   10.14    0.81
  -1  13 -12   11.31    1.04
  -1  13 -12    8.79    1.05
   1 -13  13   11.67    1.51
   1 -13  13   10.29    0.85
  -1  13 -13   10.16    1.09
   1 -13  14    5.60    1.01
   1 -13  14    6.21    0.64
  -1  13 -14    6.16    0.86
   1 -13  15    0.53    0.29
  -1  13 -15    0.69    0.50
  -1  13 -16    0.81    0.38
  -1  13 -16   -0.04    0.40
   1 -13  16   -0.14    0.29
  -1  13 -17    0.11    0.28
  -1  13 -17    0.16    0.33
   1 -13  17    0.17    0.23
  -1  13 -18    5.15    0.40
  -1  13 -18    4.75    0.43
   1 -12  -9    0.37    0.17
  -1  12   8   26.06    1.45
  -1  12   7   52.46    2.74
   1 -12  -6    5.86    0.86
  -1  12   6    4.71    0.66
   1 -12  -6    5.61    0.53
  -1  12   6    5.29    0.72
   1 -12  -5    4.76    0.57
   1 -12  -5    4.22    0.84
   1 -12  -5    4.18    0.54
  -1  12   5    3.80    0.77
  -1  12   5    4.66    0.76
   1 -12  -4    9.02    0.84
   1 -12  -4    9.68    0.86
  -1  12   4    8.29    1.01
   1 -12  -3    5.61    0.67
   1 -12  -3    6.97    0.74
  -1  12   3    5.86    0.91
  -1  12   3    5.37    1.01
   1 -12  -2   23.42    1.55
   1 -12  -2   23.01    1.89
   1 -12  -2   22.63    1.48
  -1  12   2   19.79    1.70
  -1  12   2   23.06    2.04
   1 -12  -1   21.76    1.45
   1 -12  -1   23.60    1.57
   1 -12  -1   24.64    1.97
   1 -12  -1   23.81    2.14
  -1  12   1   20.07    1.40
  -1  12   1   21.70    1.77
  -1  12   1   22.66    2.08
   1 -12   0    4.56    0.94
  -1  12   0    3.86    1.12
   1 -12   0    4.46    0.66
   1 -12   0    4.78    0.61
  -1  12   0    3.09    0.67
   1 -12   0    5.65    1.05
  -1  12   0    2.95    0.55
  -1  12   0    3.08    0.54
   1 -12   1   72.97    3.58
   1 -12   1   72.67    4.21
   1 -12   1   71.50    3.43
   1 -12   1   66.10    4.18
  -1  12  -1   61.05    3.73
  -1  12  -1   66.04    3.47
  -1  12  -1   60.06    3.40
  -1  12  -1   73.99    4.39
   1 -12   2    1.45    0.48
  -1  12  -2    2.10    1.08
   1 -12   2    1.27    0.69
   1 -12   2    3.28    1.01
  -1  12  -2    0.85    1.53
  -1  12  -2    2.08    0.72
  -1  12  -2    1.31    0.48
  -1  12  -2    1.79    0.55
   1 -12   3   32.87    2.63
  -1  12  -3   24.40    3.77
   1 -12   3   40.93    3.12
   1 -12   3   34.09    2.73
  -1  12  -3   34.54    2.07
  -1  12  -3   30.80    2.04
  -1  12  -3   39.85    2.97
   1 -12   4   14.73    1.14
   1 -12   4   17.96    1.88
  -1  12  -4   12.32    1.81
   1 -12   4   19.53    2.05
  -1  12  -4   14.86    1.57
  -1  12  -4   13.73    2.99
   1 -12   4   16.24    1.80
  -1  12  -4   15.28    1.25
  -1  12  -4   15.48    1.30
   1 -12   5   28.14    1.60
   1 -12   5   27.79    1.69
   1 -12   5   30.90    2.59
   1 -12   5   28.24    2.49
  -1  12  -5   27.84    2.25
  -1  12  -5   25.88    4.03
   1 -12   5   31.93    2.62
   1 -12   5   28.32    2.54
  -1  12  -5   26.54    1.80
  -1  12  -5   26.83    1.89
  -1  12  -5   24.61    2.40
  -1  12  -6    0.88    1.05
   1 -12   6    0.17    0.33
   1 -12   6    0.43    0.33
  -1  12  -6    1.10    0.87
   1 -12   6    0.66    0.69
   1 -12   6   -0.46    0.57
   1 -12   6    0.16    0.66
  -1  12  -6    0.07    0.48
  -1  12  -6    0.52    0.43
   1 -12   7   11.66    0.94
   1 -12   7   11.23    0.85
   1 -12   7   11.54    1.41
  -1  12  -7    9.59    1.42
   1 -12   7   11.71    1.55
  -1  12  -7   10.70    2.62
   1 -12   7   13.78    1.73
  -1  12  -7   11.66    1.01
  -1  12  -7    7.78    1.38
  -1  12  -7   11.61    1.14
  -1  12  -7   13.24    1.28
  -1  12  -8    4.16    1.18
   1 -12   8    2.63    0.82
  -1  12  -8    2.72    0.96
  -1  12  -8    4.43    2.05
   1 -12   8    3.83    0.94
   1 -12   8    4.08    1.03
   1 -12   8    2.70    0.87
  -1  12  -8    3.56    0.71
  -1  12  -8    4.02    0.63
  -1  12  -8    3.12    0.77
   1 -12   9   14.78    1.77
  -1  12  -9   17.24    1.78
   1 -12   9   16.47    1.73
   1 -12   9   14.73    1.84
  -1  12  -9   12.10    2.73
  -1  12  -9   13.91    1.65
  -1  12  -9   19.14    1.31
  -1  12  -9   18.53    1.80
  -1  12  -9   20.49    1.59
  -1  12 -10    4.00    0.97
  -1  12 -10    4.62    1.04
   1 -12  10    2.99    0.96
   1 -12  10    5.38    0.96
  -1  12 -10    3.93    0.98
  -1  12 -10    5.17    0.94
  -1  12 -11    3.11    0.90
   1 -12  11    1.86    0.69
  -1  12 -11    1.19    0.71
  -1  12 -11    3.18    0.83
   1 -12  12    3.17    0.83
   1 -12  12    4.93    1.12
  -1  12 -12    4.90    0.62
  -1  12 -12    4.31    0.91
   1 -12  13   15.08    1.58
  -1  12 -13   13.26    1.34
   1 -12  13   13.49    1.66
  -1  12 -13   13.05    0.99
  -1  12 -13   16.12    1.44
  -1  12 -13   11.49    1.23
  -1  12 -14    4.35    0.77
   1 -12  14    3.18    0.97
  -1  12 -14    4.04    0.49
  -1  12 -14    3.11    0.71
  -1  12 -14    4.38    0.85
   1 -12  15   14.05    1.02
   1 -12  15   13.74    1.59
  -1  12 -15   13.98    0.89
  -1  12 -15   15.27    1.31
  -1  12 -15   14.13    1.21
   1 -12  16   14.78    1.01
  -1  12 -16   11.19    1.12
   1 -12  17    1.25    0.33
  -1  12 -17    0.82    0.48
  -1  12 -18    1.57    0.42
   1 -12  18    1.09    0.36
  -1  12 -19    3.91    0.41
   1 -12  19    4.40    0.42
   1 -11 -11    1.76    0.24
   1 -11 -10    0.45    0.24
  -1  11  10    0.77    0.26
   1 -11  -8    0.74    0.55
   1 -11  -8    1.15    0.32
  -1  11   8    1.10    0.48
  -1  11   8    2.04    0.61
   1 -11  -7    0.21    0.53
   1 -11  -7    0.05    0.37
   1 -11  -7    0.04    0.33
   1 -11  -7    0.04    0.33
  -1  11   7   -0.05    0.47
  -1  11   7   -0.36    0.59
  -1  11   7    0.19    0.51
   1 -11  -6    0.30    0.41
   1 -11  -6    0.36    0.66
   1 -11  -6    0.29    0.40
  -1  11   6    0.56    0.64
  -1  11   6    0.43    0.60
  -1  11   6   -0.24    0.65
   1 -11  -5    8.86    0.88
  -1  11   5    6.25    0.97
  -1  11   5    7.66    1.07
  -1  11   5    8.48    1.48
   1 -11  -4    1.90    0.71
   1 -11  -4    1.62    0.55
  -1  11   4    2.64    0.78
  -1  11   4    3.53    0.82
  -1  11   4    4.27    1.26
   1 -11  -3   45.03    3.15
   1 -11  -3   41.76    2.92
  -1  11   3   43.51    3.39
  -1  11   3   41.59    2.66
  -1  11   3   42.47    2.99
   1 -11  -2    5.36    1.11
  -1  11   2    1.67    1.37
   1 -11  -2    2.91    0.91
   1 -11  -2    3.20    0.64
   1 -11  -2    2.31    0.73
  -1  11   2    3.94    1.10
  -1  11   2    1.45    1.27
  -1  11   2    3.82    0.77
   1 -11  -1   73.96    3.63
   1 -11  -1   70.55    4.22
   1 -11  -1   74.14    4.49
   1 -11  -1   66.85    4.21
  -1  11   1   68.75    5.88
   1 -11  -1   76.60    4.61
  -1  11   1   60.22    3.67
  -1  11   1   66.32    3.51
  -1  11   1   73.80    3.55
  -1  11   1   77.28    4.45
  -1  11   1   62.32    3.43
   1 -11   0   16.12    1.61
   1 -11   0   17.15    1.27
   1 -11   0   20.02    2.00
  -1  11   0   17.34    1.53
  -1  11   0   16.62    1.27
  -1  11   0   19.82    1.32
  -1  11   0   15.37    1.99
  -1  11   0   18.90    2.06
  -1  11   0   15.01    1.21
   1 -11   1    0.38    0.59
   1 -11   1    0.78    0.41
  -1  11  -1    0.29    0.95
  -1  11  -1   -0.84    1.40
   1 -11   1    0.44    0.74
  -1  11  -1    0.19    0.59
   1 -11   1   -0.28    0.58
  -1  11  -1   -0.11    0.45
  -1  11  -1    0.05    0.45
  -1  11  -1   -0.22    0.42
  -1  11  -1    0.28    0.96
   1 -11   2    2.80    0.51
   1 -11   2    2.38    0.85
  -1  11  -2    1.31    1.10
   1 -11   2    1.37    0.72
  -1  11  -2    4.43    2.05
   1 -11   2    3.04    0.82
  -1  11  -2    2.75    0.61
  -1  11  -2    2.15    0.55
  -1  11  -2    2.27    1.07
  -1  11  -2    1.71    0.55
  -1  11  -3   -0.30    1.04
   1 -11   3    0.54    0.30
   1 -11   3    1.05    0.73
   1 -11   3    0.57    0.35
  -1  11  -3   -0.46    1.61
   1 -11   3    0.52    0.53
  -1  11  -3    0.11    0.63
   1 -11   3    0.45    0.69
  -1  11  -3    0.09    0.48
  -1  11  -3    0.24    0.47
  -1  11  -3    0.26    0.50
   1 -11   4    0.66    0.39
   1 -11   4    0.50    0.32
   1 -11   4   -0.16    0.72
  -1  11  -4   -0.30    1.03
   1 -11   4   -0.17    0.68
   1 -11   4    0.24    0.49
  -1  11  -4   -0.34    0.70
   1 -11   4    0.15    0.70
   1 -11   4    1.23    0.58
  -1  11  -4    0.96    1.85
  -1  11  -4    0.38    0.47
  -1  11  -4    0.16    0.37
  -1  11  -4   -0.13    0.72
  -1  11  -4    0.21    0.48
  -1  11  -4   -0.22    1.31
  -1  11  -4    0.56    0.56
   1 -11   5    3.05    0.49
  -1  11  -5    1.35    1.11
   1 -11   5    3.13    0.54
  -1  11  -5    2.08    0.56
  -1  11  -5    2.12    0.65
  -1  11  -5    3.05    1.49
  -1  11  -5    2.40    0.91
   1 -11   5    2.24    0.73
  -1  11  -5    3.41    1.99
   1 -11   5    1.92    0.79
   1 -11   5    2.79    0.94
   1 -11   5    2.47    0.67
  -1  11  -5    2.78    0.94
  -1  11  -6    5.50    1.39
   1 -11   6    6.05    0.63
  -1  11  -6    5.94    1.18
   1 -11   6    5.54    1.04
  -1  11  -6    5.72    2.21
   1 -11   6    6.29    1.21
   1 -11   6    6.60    1.19
  -1  11  -6    5.18    1.43
  -1  11  -6    3.90    1.01
  -1  11  -6    5.80    0.74
   1 -11   7   17.68    1.13
   1 -11   7   16.76    1.80
  -1  11  -7   15.98    1.75
  -1  11  -7   13.82    2.96
  -1  11  -7   15.58    1.25
  -1  11  -7   17.16    1.53
  -1  11  -8    5.35    1.26
   1 -11   8    6.19    1.13
   1 -11   8    3.98    0.50
  -1  11  -8    6.19    2.00
   1 -11   8    3.59    0.98
  -1  11  -8    6.02    1.19
  -1  11  -8    4.14    0.67
  -1  11  -8    4.03    0.82
  -1  11  -8    4.44    0.91
   1 -11   9   19.15    1.78
   1 -11   9   20.37    1.99
   1 -11   9   20.11    1.91
  -1  11  -9   17.22    1.83
  -1  11  -9   18.92    1.35
  -1  11  -9   17.53    1.83
  -1  11  -9   18.32    1.84
  -1  11  -9   19.52    1.63
  -1  11  -9   13.28    1.44
  -1  11 -10    6.12    1.18
   1 -11  10    6.02    1.11
   1 -11  10    8.89    1.29
  -1  11 -10    6.75    2.08
  -1  11 -10    9.07    1.34
   1 -11  10    6.77    1.15
   1 -11  10    7.59    1.34
  -1  11 -10    5.79    1.13
  -1  11 -10    6.72    1.10
  -1  11 -10    7.28    1.02
   1 -11  11   97.41    5.83
   1 -11  11  110.50    5.99
   1 -11  11  107.75    5.74
  -1  11 -11   88.51    7.29
  -1  11 -11  109.77    5.73
   1 -11  11  109.72    6.30
  -1  11 -11   96.24    5.58
  -1  11 -11  108.15    5.09
  -1  11 -11   97.19    5.35
  -1  11 -11   95.11    5.36
   1 -11  12   73.23    4.37
   1 -11  12   73.45    4.33
   1 -11  12   74.58    4.64
  -1  11 -12   65.77    3.43
  -1  11 -12   57.36    3.75
  -1  11 -12   61.53    3.74
   1 -11  13    1.49    0.79
  -1  11 -13    1.09    0.70
   1 -11  13    1.89    0.92
  -1  11 -13    0.82    0.42
  -1  11 -13    0.89    0.66
   1 -11  14   14.28    1.68
  -1  11 -14   12.42    1.31
   1 -11  14   13.59    1.72
  -1  11 -14   13.38    0.99
  -1  11 -14   13.09    1.33
   1 -11  15   27.87    2.35
   1 -11  15   25.75    1.61
   1 -11  15   25.62    2.32
  -1  11 -15   24.98    1.79
  -1  11 -15   25.91    1.48
  -1  11 -15   26.38    1.88
   1 -11  16    2.27    0.80
   1 -11  16    2.11    0.41
  -1  11 -16    2.09    0.33
  -1  11 -16    2.05    0.61
  -1  11 -17   39.50    2.38
   1 -11  18    1.64    0.36
  -1  11 -18    1.48    0.49
  -1  11 -19    5.54    0.61
   1 -11  20   15.34    0.93
   1 -10 -12   40.09    2.01
  -1  10  12   42.47    2.20
   1 -10 -11    1.52    0.34
  -1  10  11    0.96    0.51
  -1  10  11    1.13    0.32
   1 -10 -10    1.89    0.60
  -1  10  10    1.55    0.65
  -1  10  10    1.45    0.47
   1 -10  -9   39.19    2.64
   1 -10  -9   37.62    2.12
   1 -10  -9   37.81    2.55
   1 -10  -9   35.89    2.02
  -1  10   9   40.24    2.49
   1 -10  -8   48.55    2.64
   1 -10  -8   52.57    3.29
  -1  10   8   46.29    2.62
   1 -10  -8   48.44    2.60
  -1  10   8   49.12    2.83
  -1  10   8   47.13    3.02
   1 -10  -7    6.68    1.15
   1 -10  -7    8.23    0.87
   1 -10  -7    7.59    1.16
   1 -10  -7    8.76    0.85
  -1  10   7    6.31    0.96
  -1  10   7    7.54    1.00
   1 -10  -7    7.56    0.62
  -1  10   7    6.30    1.40
   1 -10  -6    0.55    0.65
   1 -10  -6    0.29    0.45
  -1  10   6    0.61    0.62
  -1  10   6   -0.56    0.70
  -1  10   6    0.62    1.08
  -1  10   6    0.73    0.78
   1 -10  -5   21.55    1.43
   1 -10  -5   20.44    1.51
   1 -10  -5   23.65    2.10
  -1  10   5   21.64    1.54
  -1  10   5   18.81    2.28
  -1  10   5   18.83    1.87
  -1  10   5   23.11    1.97
   1 -10  -4    6.61    0.74
   1 -10  -4    5.67    0.80
   1 -10  -4    5.24    0.97
   1 -10  -4    5.28    1.09
  -1  10   4    5.29    1.54
   1 -10  -4    7.05    0.68
  -1  10   4    5.15    0.80
  -1  10   4    6.60    1.43
  -1  10   4    7.36    1.16
   1 -10  -3   71.86    3.33
   1 -10  -3   61.74    3.93
   1 -10  -3   58.22    3.38
   1 -10  -3   62.55    4.15
  -1  10   3   54.51    5.07
  -1  10   3   67.57    3.45
  -1  10   3   69.26    4.09
  -1  10   3   64.11    4.43
  -1  10   3   57.35    3.69
   1 -10  -2    1.22    0.45
  -1  10   2   -0.65    0.99
  -1  10   2    1.75    1.30
  -1  10   2    0.42    0.46
  -1  10   2    0.80    0.52
  -1  10   2    0.98    1.03
  -1  10   2    0.51    0.65
  -1  10   2    0.75    0.44
   1 -10  -1   27.70    1.51
   1 -10  -1   23.58    1.98
   1 -10  -1   25.44    1.66
   1 -10  -1   26.57    2.38
  -1  10   1   20.83    3.20
  -1  10   1   25.00    1.83
  -1  10   1   27.07    1.69
  -1  10   1   24.97    2.92
  -1  10   1   20.64    2.17
  -1  10   1   22.96    1.76
  -1  10   1   21.11    1.51
   1 -10   0   16.68    1.25
   1 -10   0   16.70    1.64
  -1  10   0   15.06    1.46
   1 -10   0   21.25    2.01
   1 -10   0   19.66    1.83
  -1  10   0   17.57    2.93
  -1  10   0   14.50    1.20
  -1  10   0   17.85    1.29
  -1  10   0   17.25    2.37
  -1  10   0   20.94    2.00
  -1  10   0   15.12    1.23
  -1  10   0   18.05    2.07
   1 -10   1    1.28    0.72
   1 -10   1    1.91    0.50
  -1  10  -1    2.33    1.13
   1 -10   1    2.72    0.84
  -1  10  -1    2.44    1.52
   1 -10   1    0.94    0.64
  -1  10  -1    1.60    0.52
  -1  10  -1    0.64    1.22
  -1  10  -1    1.51    0.58
  -1  10  -1    0.83    1.01
  -1  10  -1    1.49    0.58
   1 -10   2   41.24    2.27
   1 -10   2   47.14    3.14
   1 -10   2   39.07    2.13
   1 -10   2   47.41    3.14
  -1  10  -2   40.10    4.64
   1 -10   2   44.68    3.06
  -1  10  -2   41.57    2.77
  -1  10  -2   43.16    2.34
  -1  10  -2   42.54    3.68
  -1  10  -2   43.77    2.32
  -1  10  -2   43.72    2.44
  -1  10  -2   29.36    2.70
  -1  10  -2   43.23    2.46
  -1  10  -2   38.56    2.94
  -1  10  -2   42.92    3.14
   1 -10   3  114.30    5.50
   1 -10   3  120.12    5.49
  -1  10  -3  116.44    6.19
   1 -10   3  122.83    6.41
   1 -10   3  113.25    6.04
  -1  10  -3  134.31    9.20
   1 -10   3  119.48    6.54
  -1  10  -3  125.50    5.78
  -1  10  -3  115.13    5.60
  -1  10  -3  118.42    5.64
  -1  10  -3   93.54    6.09
  -1  10  -3  107.66    6.18
  -1  10  -3  122.95    6.61
  -1  10  -3  123.12    5.83
   1 -10   4  156.04    7.06
   1 -10   4  162.99    8.27
   1 -10   4  143.12    7.76
  -1  10  -4  153.11   10.75
  -1  10  -4  157.28    7.87
   1 -10   4  161.69    7.98
  -1  10  -4  165.05    8.86
  -1  10  -4  126.06    7.73
  -1  10  -4  156.52    7.28
  -1  10  -4  158.56    7.40
  -1  10  -4  148.98    7.19
  -1  10  -4  162.83    7.49
   1 -10   5   42.38    2.29
   1 -10   5   43.50    2.95
   1 -10   5   43.17    2.84
  -1  10  -5   42.05    4.86
   1 -10   5   41.18    3.15
  -1  10  -5   45.80    2.97
  -1  10  -5   42.81    3.53
  -1  10  -5   40.67    2.35
  -1  10  -5   32.52    2.74
  -1  10  -5   39.42    2.26
  -1  10  -5   48.19    2.55
   1 -10   6   11.27    0.88
   1 -10   6    9.79    1.11
  -1  10  -6   11.33    1.47
  -1  10  -6    7.88    2.46
   1 -10   6   11.06    1.47
   1 -10   6   12.05    1.48
   1 -10   6   11.00    1.24
  -1  10  -6    7.98    1.65
  -1  10  -6   11.32    0.97
  -1  10  -6   10.35    1.34
  -1  10  -6   11.96    1.18
  -1  10  -6   11.77    1.07
  -1  10  -6    9.24    1.08
   1 -10   7    2.12    0.68
   1 -10   7    2.17    0.40
  -1  10  -7    1.49    0.85
   1 -10   7    0.77    0.62
   1 -10   7    0.98    0.68
  -1  10  -7   -0.85    1.42
   1 -10   7    0.73    0.65
  -1  10  -7    1.27    1.16
  -1  10  -7    2.35    0.54
  -1  10  -7    1.70    0.66
  -1  10  -7    1.67    0.54
   1 -10   8  171.00    8.45
   1 -10   8  163.77    7.51
  -1  10  -8  150.55   10.66
   1 -10   8  170.85    8.75
  -1  10  -8  167.37    8.46
  -1  10  -8  168.39    7.78
  -1  10  -8  150.58    8.29
  -1  10  -8  148.90    7.96
  -1  10  -8  176.54    7.97
   1 -10   9   87.87    5.02
   1 -10   9   86.73    5.31
   1 -10   9   81.63    5.07
  -1  10  -9   82.06    4.87
   1 -10   9   88.18    4.98
  -1  10  -9   77.65    4.80
  -1  10  -9   81.76    4.84
  -1  10  -9   80.32    4.53
  -1  10  -9   92.88    4.50
   1 -10  10   32.87    2.71
  -1  10 -10   33.45    2.57
  -1  10 -10   32.21    3.98
   1 -10  10   32.81    2.57
   1 -10  10   34.52    2.97
  -1  10 -10   36.04    2.11
  -1  10 -10   33.84    2.56
  -1  10 -10   41.63    2.47
  -1  10 -10   36.71    2.27
  -1  10 -10   34.37    2.36
  -1  10 -10   30.39    2.43
   1 -10  11   12.15    1.58
  -1  10 -11   14.73    1.55
   1 -10  11   11.38    1.40
  -1  10 -11   14.14    2.64
   1 -10  11   15.38    1.86
  -1  10 -11   13.01    1.33
  -1  10 -11   11.05    1.05
  -1  10 -11   12.47    1.48
  -1  10 -11   12.31    1.34
  -1  10 -11   12.59    1.31
   1 -10  12   -0.16    0.74
  -1  10 -12    0.32    1.26
   1 -10  12   -0.36    0.74
  -1  10 -12    0.11    0.40
  -1  10 -12   -0.18    0.65
  -1  10 -12    0.72    0.65
  -1  10 -12    0.06    0.45
  -1  10 -12   -0.19    0.66
   1 -10  13   41.73    3.21
   1 -10  13   39.92    2.91
  -1  10 -13   31.86    2.47
  -1  10 -13   35.77    2.15
  -1  10 -13   33.97    2.43
  -1  10 -13   36.44    2.50
   1 -10  13   41.19    2.10
  -1  10 -13   37.29    2.53
   1 -10  14   18.22    2.04
  -1  10 -14   16.07    1.51
   1 -10  14   16.76    1.17
  -1  10 -14   17.86    1.21
  -1  10 -14   17.61    1.60
  -1  10 -14   14.29    1.50
   1 -10  15   41.44    3.17
   1 -10  15   39.14    2.22
   1 -10  15   42.26    3.20
  -1  10 -15   30.91    2.30
  -1  10 -15   39.82    2.57
   1 -10  15   41.03    2.17
  -1  10 -15   40.50    2.12
  -1  10 -15   36.37    2.49
   1 -10  16    2.91    0.96
   1 -10  16    3.32    0.84
   1 -10  16    3.18    0.50
  -1  10 -16    2.84    0.39
   1 -10  16    3.10    0.51
  -1  10 -16    1.93    0.72
  -1  10 -16    2.30    0.69
   1 -10  17    2.84    0.89
   1 -10  17    2.53    0.81
   1 -10  17    2.82    0.46
   1 -10  17    3.40    0.51
  -1  10 -17    3.76    0.75
   1 -10  17    2.70    0.39
  -1  10 -17    2.69    0.66
  -1  10 -18   10.08    1.00
   1 -10  18   10.40    0.79
   1 -10  19    0.68    0.28
  -1  10 -19    0.99    0.44
  -1  10 -19    0.58    0.36
  -1  10 -20   -0.15    0.35
   1 -10  20    0.16    0.32
   1 -10  21   15.12    0.87
   1  -9 -14    0.14    0.17
  -1   9  14   -0.03    0.32
   1  -9 -13   31.43    1.69
  -1   9  13   34.70    1.96
   1  -9 -12    2.10    0.39
  -1   9  12    2.29    0.65
  -1   9  12    1.43    0.33
   1  -9 -11    1.08    0.40
   1  -9 -11    1.77    0.59
   1  -9 -11    0.90    0.53
   1  -9 -11    1.63    0.42
  -1   9  11    1.44    0.44
  -1   9  11    1.75    0.73
   1  -9 -10    8.82    1.13
   1  -9 -10    8.43    1.17
   1  -9 -10    9.30    0.84
   1  -9 -10    7.57    0.76
  -1   9  10    8.54    1.18
   1  -9 -10    7.55    0.63
  -1   9  10    8.90    0.94
   1  -9  -9   14.63    1.12
   1  -9  -9   12.74    1.53
   1  -9  -9   13.36    1.10
  -1   9   9   13.09    1.50
   1  -9  -9   13.63    0.93
  -1   9   9   14.25    1.81
   1  -9  -8   88.74    4.64
   1  -9  -8   95.79    5.38
   1  -9  -8   93.36    5.35
  -1   9   8   86.18    4.70
  -1   9   8  101.50    4.76
   1  -9  -8   92.05    4.65
  -1   9   8   97.99    5.65
   1  -9  -8   96.91    4.42
  -1   9   8   90.69    5.13
  -1   9   8   79.61    4.77
   1  -9  -7    5.75    0.78
   1  -9  -7    6.44    0.79
   1  -9  -7    5.68    1.14
   1  -9  -7    4.36    0.97
   1  -9  -7    4.31    1.09
  -1   9   7    5.61    0.90
  -1   9   7    4.66    1.35
  -1   9   7    5.43    0.96
  -1   9   7    4.84    1.08
   1  -9  -6   26.78    1.71
   1  -9  -6   25.26    1.76
   1  -9  -6   24.63    2.48
   1  -9  -6   28.88    2.40
   1  -9  -6   23.51    2.20
  -1   9   6   30.26    1.92
  -1   9   6   27.87    2.66
  -1   9   6   23.65    2.07
   1  -9  -5    3.29    0.85
   1  -9  -5    2.40    0.59
   1  -9  -5    2.72    0.64
  -1   9   5    3.25    0.99
   1  -9  -5    0.85    0.97
   1  -9  -5    1.96    0.76
   1  -9  -5    2.17    0.83
  -1   9   5    2.56    0.70
   1  -9  -5    2.24    0.48
  -1   9   5    1.47    1.12
  -1   9   5    3.16    0.97
  -1   9   4   11.21    1.49
   1  -9  -4   10.19    0.93
   1  -9  -4    9.58    1.01
   1  -9  -4   12.28    1.45
   1  -9  -4   10.29    1.54
  -1   9   4   10.03    1.96
   1  -9  -4   10.07    1.39
  -1   9   4    9.53    1.06
  -1   9   4    9.56    1.31
  -1   9   4   11.91    1.79
   1  -9  -3    4.18    0.63
   1  -9  -3    4.36    0.71
   1  -9  -3    5.22    1.12
  -1   9   3    3.44    1.54
  -1   9   3    3.16    0.61
   1  -9  -3    4.25    0.97
  -1   9   3    5.17    0.78
  -1   9   3    4.40    1.20
  -1   9   3    2.89    0.52
  -1   9   3    4.19    0.95
   1  -9  -2    5.48    0.73
   1  -9  -2    6.75    0.74
  -1   9   2    5.30    1.22
   1  -9  -2    6.05    0.93
   1  -9  -2    6.43    1.05
   1  -9  -2    7.28    1.19
  -1   9   2    4.87    0.79
   1  -9  -2    7.04    1.04
  -1   9   2    6.95    1.90
  -1   9   2    7.70    1.75
  -1   9   2    6.16    0.81
  -1   9   2    7.33    1.39
  -1   9   2    3.91    0.84
  -1   9   2    4.81    0.65
   1  -9  -1   -0.11    0.49
  -1   9   1    0.50    0.84
   1  -9  -1    1.42    0.44
  -1   9   1    0.31    0.56
   1  -9  -1    0.48    0.54
   1  -9  -1    0.07    0.38
  -1   9   1   -0.40    1.13
  -1   9   1    0.16    0.49
  -1   9   1    1.28    0.60
  -1   9   1    0.48    0.43
   1  -9   0   32.01    2.41
   1  -9   0   34.87    1.77
  -1   9   0   28.83    2.14
  -1   9   0   35.56    3.95
   1  -9   0   33.14    2.45
  -1   9   0   31.85    1.93
  -1   9   0   26.79    2.90
  -1   9   0   32.78    2.67
  -1   9   0   32.75    2.58
  -1   9   0   29.41    1.89
   1  -9   1    9.61    1.25
   1  -9   1    8.74    0.64
   1  -9   1    8.63    0.80
   1  -9   1    7.56    1.17
  -1   9  -1    7.70    2.06
   1  -9   1    8.97    1.23
  -1   9  -1    6.95    1.04
  -1   9  -1    9.16    1.70
  -1   9  -1    8.81    0.80
  -1   9  -1    8.13    0.84
  -1   9  -1    5.40    1.03
  -1   9  -1    6.73    1.31
  -1   9  -1    9.29    0.89
   1  -9   2    1.60    0.43
   1  -9   2    1.68    0.34
  -1   9  -2    2.70    0.77
   1  -9   2    3.15    0.78
  -1   9  -2    1.51    1.41
   1  -9   2    2.98    0.82
   1  -9   2    1.21    0.52
  -1   9  -2    1.92    0.76
  -1   9  -2    1.69    0.48
  -1   9  -2    2.35    0.46
  -1   9  -2    2.59    1.18
  -1   9  -2    1.90    0.91
  -1   9  -2    2.76    0.63
   1  -9   3  139.67    6.69
   1  -9   3  154.80    7.56
  -1   9  -3  135.92    7.27
   1  -9   3  145.95    7.05
   1  -9   3  159.34    7.75
   1  -9   3  148.82    7.33
  -1   9  -3  149.22    9.89
  -1   9  -3  118.74    7.27
  -1   9  -3  151.19    6.84
  -1   9  -3  149.32    6.96
  -1   9  -3  153.20    7.02
   1  -9   4    7.12    0.58
  -1   9  -4    6.32    2.13
  -1   9  -4    8.30    1.15
   1  -9   4    6.19    0.79
   1  -9   4    5.35    0.93
   1  -9   4    6.50    1.02
  -1   9  -4    6.21    0.67
  -1   9  -4    5.29    1.39
  -1   9  -4    5.16    1.00
  -1   9  -4    7.62    0.91
  -1   9  -4    8.08    0.83
  -1   9  -4    4.30    0.76
   1  -9   5    0.15    0.27
   1  -9   5    0.56    0.46
  -1   9  -5    0.39    1.40
   1  -9   5    0.22    0.39
   1  -9   5   -0.20    0.44
  -1   9  -5    0.31    0.68
   1  -9   5    0.70    0.52
   1  -9   5    0.13    0.59
  -1   9  -5    0.82    0.69
  -1   9  -5    0.17    1.11
  -1   9  -5    0.19    0.37
  -1   9  -5   -0.06    0.42
  -1   9  -5   -0.07    0.46
   1  -9   6    3.88    0.74
   1  -9   6    3.27    0.47
  -1   9  -6    1.91    1.48
   1  -9   6    3.30    0.74
  -1   9  -6    3.15    0.91
   1  -9   6    3.15    0.65
   1  -9   6    4.61    0.97
  -1   9  -6    3.00    0.52
  -1   9  -6    2.84    1.17
  -1   9  -6    4.60    0.74
  -1   9  -6    4.06    0.68
   1  -9   7   64.88    3.13
   1  -9   7   54.30    3.70
  -1   9  -7   58.00    5.49
   1  -9   7   72.46    4.22
   1  -9   7   69.37    4.19
  -1   9  -7   68.56    3.94
   1  -9   7   61.79    3.62
   1  -9   7   64.67    3.97
  -1   9  -7   62.07    3.30
  -1   9  -7   59.25    3.49
  -1   9  -7   67.91    3.50
   1  -9   8   24.59    2.05
   1  -9   8   23.25    1.31
   1  -9   8   23.86    2.19
  -1   9  -8   22.39    1.96
  -1   9  -8   23.74    3.30
   1  -9   8   21.58    2.06
  -1   9  -8   23.32    1.96
  -1   9  -8   21.15    1.66
  -1   9  -8   22.97    1.71
  -1   9  -8   23.64    1.65
   1  -9   9   66.90    4.13
  -1   9  -9   62.43    3.89
   1  -9   9   61.40    4.27
  -1   9  -9   62.56    5.59
   1  -9   9   66.17    4.19
  -1   9  -9   72.67    4.01
  -1   9  -9   62.92    3.63
  -1   9  -9   65.98    3.49
  -1   9  -9   64.26    3.65
  -1   9  -9   69.15    3.60
   1  -9  10   28.83    2.51
   1  -9  10   31.92    2.74
  -1   9 -10   29.76    3.62
   1  -9  10   31.80    2.57
  -1   9 -10   31.32    2.37
   1  -9  10   26.27    2.30
  -1   9 -10   38.16    2.53
  -1   9 -10   33.96    2.05
  -1   9 -10   31.61    2.18
  -1   9 -10   34.27    2.23
   1  -9  11   15.05    1.81
   1  -9  11   16.25    1.70
   1  -9  11   15.77    1.53
  -1   9 -11   14.41    1.38
  -1   9 -11   13.24    1.19
  -1   9 -11   14.48    1.50
  -1   9 -11   14.18    1.21
  -1   9 -11   12.66    1.30
   1  -9  12   52.20    3.76
  -1   9 -12   51.80    4.61
  -1   9 -12   50.43    3.29
   1  -9  12   56.73    4.00
   1  -9  12   48.98    3.54
  -1   9 -12   60.35    3.42
  -1   9 -12   53.19    3.25
  -1   9 -12   56.20    3.08
  -1   9 -12   50.78    3.20
  -1   9 -12   53.11    2.96
   1  -9  13    2.82    1.00
   1  -9  13    2.84    1.07
  -1   9 -13    2.22    0.75
  -1   9 -13    2.69    0.78
  -1   9 -13    1.63    0.66
  -1   9 -13    3.00    0.72
   1  -9  13    2.08    0.47
  -1   9 -13    2.48    0.58
  -1   9 -13    2.52    0.74
   1  -9  14   30.93    2.72
   1  -9  14   27.83    2.63
  -1   9 -14   25.85    2.01
  -1   9 -14   31.38    2.22
  -1   9 -14   31.30    1.99
   1  -9  14   28.57    1.73
  -1   9 -14   28.93    2.18
   1  -9  15    1.86    1.02
   1  -9  15    1.98    0.94
   1  -9  15    3.52    1.04
   1  -9  15    1.41    0.47
  -1   9 -15    1.67    0.62
  -1   9 -15    2.39    0.47
   1  -9  15    1.59    0.50
  -1   9 -15    2.80    0.69
   1  -9  15    2.70    0.56
  -1   9 -15    2.23    0.77
  -1   9 -15    2.61    0.78
   1  -9  16   44.11    3.24
   1  -9  16   42.79    3.13
   1  -9  16   37.84    2.21
  -1   9 -16   37.34    2.06
   1  -9  16   40.19    2.20
   1  -9  16   42.62    2.28
  -1   9 -16   41.05    2.39
  -1   9 -16   37.75    2.58
  -1   9 -16   38.20    2.53
   1  -9  17    5.74    1.21
   1  -9  17    4.10    0.54
   1  -9  17    4.18    0.94
   1  -9  17    4.68    0.60
  -1   9 -17    2.88    0.74
   1  -9  17    4.14    0.62
  -1   9 -17    3.84    0.68
  -1   9 -17    4.02    0.77
   1  -9  18    4.09    0.96
   1  -9  18    3.04    0.47
  -1   9 -18    3.64    0.71
   1  -9  18    3.32    0.53
   1  -9  18    2.14    0.70
   1  -9  19   32.97    1.75
   1  -9  19   33.13    1.83
  -1   9 -19   33.37    2.05
   1  -9  19   31.92    1.74
   1  -9  20    0.29    0.30
   1  -9  20    0.25    0.24
  -1   9 -20   -0.14    0.35
   1  -9  20   -0.23    0.36
  -1   9 -20    0.23    0.22
   1  -9  21    2.09    0.33
   1  -8 -15    6.14    0.49
  -1   8  15    6.14    0.65
   1  -8 -14    5.02    0.51
  -1   8  14    5.07    0.73
   1  -8 -13    5.98    0.62
  -1   8  13    6.50    0.96
   1  -8 -13    5.94    0.48
   1  -8 -12    7.59    1.05
   1  -8 -12    4.11    0.80
   1  -8 -12    6.08    0.66
  -1   8  12    5.78    1.01
  -1   8  12    6.63    0.67
   1  -8 -12    6.03    0.55
   1  -8 -11    5.75    1.00
   1  -8 -11    5.55    0.93
   1  -8 -11    4.89    0.67
   1  -8 -11    5.56    0.67
  -1   8  11    5.37    1.05
   1  -8 -11    4.84    0.55
  -1   8  11    5.05    0.71
   1  -8 -10   23.72    2.06
   1  -8 -10   21.73    1.97
   1  -8 -10   22.86    1.52
   1  -8 -10   21.14    1.98
   1  -8 -10   18.79    1.46
   1  -8 -10   23.47    1.38
  -1   8  10   21.78    1.62
  -1   8  10   24.02    2.01
  -1   8  10   22.94    2.23
   1  -8  -9   45.37    2.51
   1  -8  -9   47.81    2.55
   1  -8  -9   43.39    3.13
   1  -8  -9   45.00    3.15
   1  -8  -9   46.56    3.38
   1  -8  -9   42.12    2.51
  -1   8   9   45.47    2.58
  -1   8   9   35.88    2.59
  -1   8   9   46.69    3.44
  -1   8   9   43.64    2.99
   1  -8  -9   42.09    2.32
   1  -8  -8    0.28    0.56
   1  -8  -8   -0.14    0.64
   1  -8  -8    0.30    0.51
   1  -8  -8    0.14    0.62
   1  -8  -8   -0.18    0.90
   1  -8  -8    0.16    0.80
   1  -8  -8    0.38    0.46
  -1   8   8   -0.64    1.18
  -1   8   8    0.80    0.89
  -1   8   8    0.20    0.49
   1  -8  -7   58.32    3.28
   1  -8  -7   65.87    4.36
   1  -8  -7   61.76    3.95
   1  -8  -7   64.58    4.16
   1  -8  -7   61.32    3.12
  -1   8   7   58.94    3.77
  -1   8   7   54.52    4.06
  -1   8   7   61.79    3.62
  -1   8   7   62.15    3.34
   1  -8  -6  145.76    7.06
   1  -8  -6  140.76    7.30
   1  -8  -6  155.32    8.00
   1  -8  -6  144.65    7.76
   1  -8  -6  156.54    6.92
  -1   8   6  142.57    7.47
  -1   8   6  139.25    7.55
  -1   8   6  142.35    8.02
   1  -8  -5   64.75    4.06
   1  -8  -5   67.40    4.18
   1  -8  -5   64.37    3.68
  -1   8   5   57.40    4.72
   1  -8  -5   68.88    3.42
   1  -8  -5   62.64    3.43
  -1   8   5   65.53    3.92
  -1   8   5   68.16    4.33
   1  -8  -4   36.40    2.03
  -1   8   4   30.58    1.95
  -1   8   4   28.67    3.28
   1  -8  -4   35.87    2.62
   1  -8  -4   35.37    2.59
   1  -8  -4   39.05    2.32
  -1   8   4   34.74    1.96
  -1   8   4   35.73    3.20
  -1   8   4   37.43    2.61
  -1   8   4   33.20    2.43
  -1   8   4   31.89    2.74
   1  -8  -3    2.02    0.66
   1  -8  -3    1.04    0.48
   1  -8  -3   -0.09    0.46
  -1   8   3    0.81    0.41
   1  -8  -3    1.10    0.75
   1  -8  -3    0.54    0.56
   1  -8  -3    1.48    0.46
  -1   8   3    1.13    1.16
   1  -8  -3    1.49    0.61
  -1   8   3    1.45    0.57
  -1   8   3    1.19    0.43
  -1   8   3    1.52    1.10
  -1   8   3    1.94    0.69
  -1   8   3    0.84    1.00
   1  -8  -2   35.02    2.48
   1  -8  -2   45.07    2.76
   1  -8  -2   37.23    2.09
   1  -8  -2   38.20    2.62
   1  -8  -2   40.06    2.57
  -1   8   2   37.37    2.29
   1  -8  -2   38.17    2.79
   1  -8  -2   39.58    2.35
  -1   8   2   41.61    3.38
  -1   8   2   38.54    2.74
  -1   8   2   34.48    2.83
   1  -8  -1   19.76    1.22
   1  -8  -1   15.90    1.53
  -1   8   1   12.63    1.47
  -1   8   1   20.92    2.31
   1  -8  -1   21.98    1.55
  -1   8   1   18.54    1.44
  -1   8   1   16.29    2.62
   1  -8  -1   20.00    1.72
   1  -8  -1   18.99    1.65
   1  -8   0   51.81    2.55
   1  -8   0   50.79    3.23
   1  -8   0   55.80    2.67
  -1   8   0   55.11    2.71
  -1   8   0   57.07    4.00
  -1   8   0   42.38    3.09
   1  -8   0   52.73    3.28
  -1   8   0   48.49    4.58
   1  -8   0   55.55    3.24
   1  -8   1  102.28    5.22
  -1   8  -1   93.61    4.88
  -1   8  -1   96.03    6.89
   1  -8   1   94.32    4.78
   1  -8   1   89.46    4.37
   1  -8   1   95.98    4.38
   1  -8   2   70.05    3.66
   1  -8   2   73.86    4.14
  -1   8  -2   67.38    5.60
   1  -8   2   66.98    3.76
  -1   8  -2   66.57    3.79
  -1   8  -3   82.69    4.41
  -1   8  -3   86.06    6.49
   1  -8   3   82.50    4.44
   1  -8   3   81.00    4.23
   1  -8   3   84.58    4.57
   1  -8   3   78.78    3.87
   1  -8   3   84.45    4.15
   1  -8   4    0.20    0.39
   1  -8   4    0.28    0.50
   1  -8   4    0.10    0.56
  -1   8  -4    0.33    1.43
  -1   8  -4    0.09    0.61
   1  -8   4    0.29    0.27
   1  -8   4    0.20    0.40
  -1   8  -5  240.18   14.37
   1  -8   5  256.47   12.56
   1  -8   5  276.52   12.36
   1  -8   5  264.91   12.14
  -1   8  -5  259.50   12.35
   1  -8   5  253.75   12.20
   1  -8   5  257.91   11.70
  -1   8  -6    2.26    1.52
   1  -8   6    3.20    0.62
  -1   8  -6    3.00    0.82
   1  -8   6    2.94    0.73
   1  -8   6    2.40    0.65
   1  -8   6    3.16    0.42
   1  -8   7  119.11    5.58
   1  -8   7  115.55    6.31
  -1   8  -7  120.22    6.26
   1  -8   7  121.27    6.38
   1  -8   7  120.89    6.53
  -1   8  -7  125.63    8.23
  -1   8  -7  119.57    5.97
  -1   8  -7  126.80    5.81
  -1   8  -7  114.37    5.94
  -1   8  -7  130.74    5.96
   1  -8   8    1.03    0.66
   1  -8   8    0.12    0.53
   1  -8   8    0.74    0.59
  -1   8  -8    0.10    0.68
   1  -8   8    0.45    0.24
  -1   8  -8    0.20    0.47
  -1   8  -8    0.70    0.61
  -1   8  -8    0.60    0.40
  -1   8  -8    0.74    0.52
  -1   8  -9   14.81    1.51
   1  -8   9   16.70    1.66
  -1   8  -9   11.96    2.29
  -1   8  -9   18.06    1.28
  -1   8  -9   16.33    1.38
  -1   8  -9   22.57    1.72
  -1   8  -9   15.13    1.36
  -1   8  -9   18.05    1.33
   1  -8  10   54.84    3.66
   1  -8  10   52.53    3.34
   1  -8  10   50.62    3.51
  -1   8 -10   48.91    4.55
  -1   8 -10   48.47    3.25
  -1   8 -10   53.16    3.13
  -1   8 -10   57.62    3.01
  -1   8 -10   62.37    3.41
  -1   8 -10   54.40    3.14
  -1   8 -10   55.55    3.02
   1  -8  11    5.83    1.14
  -1   8 -11    6.19    0.97
   1  -8  11    6.08    1.07
  -1   8 -11    4.75    1.45
  -1   8 -11    7.26    0.87
  -1   8 -11    5.33    0.89
   1  -8  11    7.24    0.71
  -1   8 -11    8.21    1.09
  -1   8 -11    7.07    0.80
  -1   8 -11    6.25    0.93
   1  -8  12   39.01    3.04
  -1   8 -12   36.58    2.56
   1  -8  12   40.32    3.14
   1  -8  12   41.66    2.96
  -1   8 -12   40.05    2.41
  -1   8 -12   47.91    2.73
   1  -8  12   40.61    2.22
  -1   8 -12   36.92    2.54
  -1   8 -12   39.59    2.29
  -1   8 -12   38.55    2.55
   1  -8  13    0.16    0.77
   1  -8  13    1.02    0.75
   1  -8  13    1.13    0.73
  -1   8 -13    1.06    0.66
  -1   8 -13    0.85    0.70
   1  -8  13    1.00    0.49
  -1   8 -13    0.86    0.58
  -1   8 -13    1.17    0.55
  -1   8 -13    1.35    0.46
  -1   8 -13    0.18    0.61
   1  -8  14   12.53    1.72
   1  -8  14   11.83    1.64
   1  -8  14   12.78    1.58
   1  -8  14   12.45    1.05
  -1   8 -14   11.18    1.19
  -1   8 -14   10.43    1.32
  -1   8 -14   14.30    1.26
  -1   8 -14   15.48    1.31
   1  -8  14   12.25    1.04
  -1   8 -14   12.95    1.01
  -1   8 -14   14.40    1.41
   1  -8  15   44.36    3.30
   1  -8  15   37.30    2.27
   1  -8  15   42.20    3.03
   1  -8  15   47.55    3.34
   1  -8  15   34.83    3.18
   1  -8  15   45.16    2.36
  -1   8 -15   33.27    2.61
  -1   8 -15   41.19    2.46
  -1   8 -15   39.74    2.62
   1  -8  16  178.62    9.51
   1  -8  16  183.27    9.39
   1  -8  16  160.24    9.46
   1  -8  16  169.96    8.27
  -1   8 -16  183.37    8.48
   1  -8  16  175.03    8.36
  -1   8 -16  173.62    8.75
   1  -8  16  188.10    8.36
  -1   8 -16  181.33    8.67
   1  -8  17   10.91    1.55
   1  -8  17    7.98    1.33
   1  -8  17    8.71    0.81
  -1   8 -17   10.34    0.97
   1  -8  17    9.88    0.90
  -1   8 -17    8.01    1.08
  -1   8 -17    9.52    1.07
   1  -8  18   10.05    1.46
   1  -8  18    9.57    1.28
  -1   8 -18   10.75    1.16
   1  -8  18   12.22    0.98
  -1   8 -18   12.75    1.02
  -1   8 -18   11.65    1.13
   1  -8  19    4.88    1.03
   1  -8  19    5.29    0.66
   1  -8  19    5.48    0.62
  -1   8 -19    6.49    0.82
   1  -8  20   -0.11    0.33
  -1   8 -20    0.21    0.41
  -1   8 -20    0.20    0.37
  -1   8 -21    0.56    0.32
   1  -8  21    0.78    0.25
   1  -8  21    0.82    0.30
   1  -7 -16    0.71    0.27
  -1   7  16    1.08    0.44
   1  -7 -15   14.68    0.94
   1  -7 -15   14.16    0.85
   1  -7 -15   12.10    0.74
  -1   7  15   14.16    1.18
   1  -7 -14    0.48    0.37
   1  -7 -14    0.16    0.27
  -1   7  14    0.38    0.63
   1  -7 -13    0.53    0.48
   1  -7 -13    1.12    0.61
   1  -7 -13    0.99    0.40
   1  -7 -13    1.96    0.49
  -1   7  13    1.47    0.81
   1  -7 -13    1.33    0.38
  -1   7  13    0.65    0.46
  -1   7  13    1.95    0.39
   1  -7 -12    8.85    1.11
   1  -7 -12    7.20    1.17
   1  -7 -12    8.02    0.79
   1  -7 -12    7.42    0.71
  -1   7  12    5.99    1.14
  -1   7  12    7.16    0.78
  -1   7  12    7.22    0.89
   1  -7 -11    0.70    0.46
   1  -7 -11    1.46    0.73
   1  -7 -11    0.94    0.66
   1  -7 -11    0.60    0.46
   1  -7 -11    1.71    0.46
  -1   7  11    1.25    0.57
  -1   7  11    1.10    0.84
  -1   7  11    1.71    0.65
   1  -7 -10   21.22    1.47
   1  -7 -10   21.15    1.51
   1  -7 -10   22.91    2.08
   1  -7 -10   18.32    2.21
   1  -7 -10   18.22    1.89
   1  -7 -10   21.00    1.53
  -1   7  10   21.30    1.61
  -1   7  10   22.09    1.97
  -1   7  10   21.21    2.25
  -1   7  10   18.76    1.56
   1  -7 -10   21.84    1.39
   1  -7  -9  167.59    8.21
   1  -7  -9  180.92    8.25
   1  -7  -9  179.18    9.06
   1  -7  -9  181.12    9.06
   1  -7  -9  176.82    9.48
   1  -7  -9  167.13    8.26
   1  -7  -9  186.50    8.11
  -1   7   9  148.63    8.33
  -1   7   9  177.79    8.38
  -1   7   9  173.10    8.81
  -1   7   9  184.75    9.30
   1  -7  -8  179.38    8.63
   1  -7  -8  167.69    7.73
   1  -7  -8  152.69    7.71
   1  -7  -8  168.15    8.95
   1  -7  -8  165.30    8.52
   1  -7  -8  162.50    7.60
  -1   7   8  154.36    8.23
  -1   7   8  151.45    8.65
  -1   7   8  166.12    8.00
  -1   7   8  166.95    7.89
   1  -7  -7   22.91    1.60
   1  -7  -7   23.65    1.57
   1  -7  -7   26.48    2.30
   1  -7  -7   20.76    1.77
   1  -7  -7   22.74    2.34
   1  -7  -7   22.47    2.03
   1  -7  -7   22.36    1.44
  -1   7   7   22.71    1.64
  -1   7   7   22.71    1.92
  -1   7   7   20.65    2.18
  -1   7   7   25.66    1.90
  -1   7   6    0.52    1.10
   1  -7  -6    0.30    0.52
  -1   7   6    0.56    0.75
   1  -7  -6    0.47    0.83
  -1   7   6   -0.39    0.89
   1  -7  -6    0.42    0.69
   1  -7  -6    0.60    0.58
   1  -7  -6    0.27    0.43
   1  -7  -6    0.59    0.38
  -1   7   6    0.85    1.02
  -1   7   6   -0.18    0.49
  -1   7   6    0.81    0.65
   1  -7  -5   87.55    4.87
  -1   7   5   83.71    5.91
  -1   7   5   75.38    5.57
   1  -7  -5   95.18    5.18
   1  -7  -5   96.91    5.37
   1  -7  -5   88.93    4.98
   1  -7  -5   96.18    4.74
  -1   7   5   84.89    4.24
  -1   7   5   92.09    5.63
  -1   7   5   86.95    4.82
  -1   7   5   80.68    5.08
  -1   7   4   40.99    3.65
   1  -7  -4   34.32    2.46
   1  -7  -4   49.07    2.85
   1  -7  -4   46.91    2.62
   1  -7  -4   43.45    2.75
   1  -7  -4   45.55    2.95
  -1   7   4   39.17    2.27
   1  -7  -4   45.80    3.13
  -1   7   4   42.35    3.71
   1  -7  -4   44.01    2.88
  -1   7   4   42.40    2.24
  -1   7   4   45.45    3.46
  -1   7   4   39.52    2.66
  -1   7   4   42.55    3.03
  -1   7   3   21.86    1.43
  -1   7   3   19.31    2.52
   1  -7  -3   21.00    1.53
   1  -7  -3   20.23    1.74
   1  -7  -3   20.75    1.67
   1  -7  -3   19.08    1.55
   1  -7  -3   21.37    1.74
   1  -7  -3   22.67    1.38
   1  -7  -2   46.59    2.93
  -1   7   2   46.98    4.09
   1  -7  -2   52.68    2.96
  -1   7   2   46.86    2.64
   1  -7  -2   46.51    2.85
   1  -7  -2   48.12    2.49
  -1   7   2   46.48    3.58
   1  -7  -1   42.23    2.67
  -1   7   1   38.75    2.31
   1  -7  -1   42.59    2.60
  -1   7   1   43.97    3.80
   1  -7  -1   40.77    2.40
   1  -7  -1   37.40    1.89
  -1   7   1   35.18    2.90
   1  -7  -1   43.30    2.56
   1  -7  -1   37.44    2.05
  -1   7   0   19.53    1.45
   1  -7   0   20.62    1.63
   1  -7   0   22.97    1.46
  -1   7   0   18.57    2.57
   1  -7   0   20.40    1.35
   1  -7   0   19.46    1.60
   1  -7   0   20.11    1.09
   1  -7   0   17.98    1.17
   1  -7   1   32.69    2.23
   1  -7   1   35.02    2.10
   1  -7   1   31.03    1.97
   1  -7   1   30.86    1.93
  -1   7  -1   38.53    3.56
  -1   7  -1   30.30    2.00
   1  -7   1   31.48    1.66
   1  -7   2  329.82   14.70
   1  -7   2  339.24   14.82
  -1   7  -2  328.57   14.76
  -1   7  -2  358.80   17.05
   1  -7   2  328.09   14.66
   1  -7   2  321.60   14.48
   1  -7   2  309.38   14.22
  -1   7  -3   55.43    3.02
  -1   7  -3   58.73    4.72
   1  -7   3   49.58    2.86
   1  -7   3   52.24    3.00
   1  -7   3   51.82    2.84
   1  -7   4  841.04   36.18
  -1   7  -4  868.62   38.55
  -1   7  -4  806.07   36.28
   1  -7   4  836.65   36.37
   1  -7   4  788.19   35.67
   1  -7   4  847.32   36.20
  -1   7  -5  110.98    7.15
   1  -7   5  102.95    5.38
   1  -7   5   96.43    4.81
  -1   7  -5  112.55    5.46
   1  -7   5  115.28    5.63
   1  -7   5  109.74    5.44
   1  -7   5  107.00    4.76
   1  -7   5  109.87    4.90
   1  -7   6   29.94    2.09
  -1   7  -6   28.64    3.21
   1  -7   6   28.50    1.95
  -1   7  -6   30.02    2.04
   1  -7   6   29.09    1.52
   1  -7   6   26.18    2.00
  -1   7  -7   -0.08    0.59
   1  -7   7   -0.09    0.44
  -1   7  -7   -0.79    1.19
   1  -7   7   -0.21    0.50
   1  -7   7    0.07    0.21
   1  -7   8    1.85    0.28
   1  -7   8    2.88    0.71
   1  -7   8    2.51    0.64
  -1   7  -8    2.73    0.75
   1  -7   8    2.23    0.71
   1  -7   9    3.25    0.85
  -1   7  -9    2.05    1.19
   1  -7   9    3.85    0.77
  -1   7  -9    2.12    0.67
  -1   7  -9    3.54    0.63
  -1   7  -9    3.65    0.58
  -1   7  -9    3.03    0.63
   1  -7  10    0.38    0.56
   1  -7  10    0.12    0.51
  -1   7 -10    1.24    1.12
   1  -7  10    0.28    0.47
  -1   7 -10    0.22    0.44
  -1   7 -10   -0.07    0.49
  -1   7 -10   -0.27    0.54
  -1   7 -11    7.01    1.51
   1  -7  11    5.49    1.07
  -1   7 -11    6.72    0.94
   1  -7  11    6.68    1.03
  -1   7 -11    2.78    1.25
  -1   7 -11    7.44    0.76
  -1   7 -11    9.63    1.11
  -1   7 -11    8.74    0.90
  -1   7 -11   10.63    1.07
  -1   7 -11    5.92    0.72
  -1   7 -11    3.83    0.80
   1  -7  12    3.98    1.00
  -1   7 -12    2.48    1.18
  -1   7 -12    3.26    0.75
   1  -7  12    2.84    0.79
  -1   7 -12    3.25    1.06
  -1   7 -12    2.84    0.63
  -1   7 -12    4.11    0.80
  -1   7 -12    3.41    0.58
  -1   7 -12    2.87    0.73
  -1   7 -12    3.28    0.54
  -1   7 -12    3.23    0.75
   1  -7  13   24.68    2.32
  -1   7 -13   25.20    2.82
   1  -7  13   27.24    2.28
   1  -7  13   26.91    2.39
  -1   7 -13   24.20    1.81
  -1   7 -13   24.34    1.74
  -1   7 -13   30.67    1.96
  -1   7 -13   25.98    1.65
  -1   7 -13   22.56    1.88
  -1   7 -13   23.81    1.56
  -1   7 -13   27.68    1.94
  -1   7 -14   24.81    2.89
   1  -7  14   31.54    2.58
  -1   7 -14   25.04    1.78
   1  -7  14   26.18    2.40
   1  -7  14   27.08    1.66
   1  -7  14   25.30    2.25
  -1   7 -14   26.42    1.80
  -1   7 -14   23.57    1.60
   1  -7  14   28.68    1.68
  -1   7 -14   25.83    2.01
  -1   7 -14   24.56    1.89
   1  -7  15    7.65    1.41
  -1   7 -15    6.13    1.56
   1  -7  15    7.14    0.74
   1  -7  15    8.42    1.33
   1  -7  15    5.12    1.03
   1  -7  15    8.46    1.43
  -1   7 -15    5.12    0.83
  -1   7 -15    6.84    1.05
   1  -7  15    6.53    0.77
  -1   7 -15    6.69    0.97
  -1   7 -16   63.49    5.12
   1  -7  16   81.17    4.92
   1  -7  16   75.33    4.59
   1  -7  16   69.67    3.70
  -1   7 -16   72.79    3.89
  -1   7 -16   66.75    4.09
   1  -7  16   77.91    3.88
   1  -7  16   77.30    3.77
  -1   7 -16   75.79    4.10
   1  -7  17    0.50    0.73
   1  -7  17    0.40    0.59
   1  -7  17   -0.10    0.43
  -1   7 -17    0.30    0.45
   1  -7  17    0.17    0.47
  -1   7 -17    0.62    0.68
  -1   7 -17    0.23    0.61
   1  -7  18    0.77    0.78
   1  -7  18    0.08    0.31
   1  -7  18    0.46    0.56
  -1   7 -18   -0.16    0.60
   1  -7  18    0.64    0.43
   1  -7  18    0.39    0.45
   1  -7  18    0.05    0.45
  -1   7 -18   -0.07    0.55
   1  -7  19    1.23    0.70
  -1   7 -19    1.47    0.46
   1  -7  19    1.29    0.51
  -1   7 -19    1.32    0.53
   1  -7  19    1.36    0.39
   1  -7  19    1.44    0.46
   1  -7  20    1.20    0.31
   1  -7  20    1.69    0.47
   1  -7  20    1.04    0.39
  -1   7 -20    1.64    0.55
   1  -7  20    1.88    0.46
  -1   7 -21    0.38    0.36
   1  -7  21   -0.14    0.30
   1  -7  21    0.53    0.32
   1  -7  21   -0.17    0.25
  -1   7 -22    2.58    0.35
   1  -6 -17    3.34    0.40
  -1   6  17    3.08    0.50
   1  -6 -16    0.76    0.35
  -1   6  16    0.59    0.52
   1  -6 -16   -0.12    0.17
  -1   6  16    0.82    0.40
   1  -6 -16    1.05    0.28
   1  -6 -15   11.26    0.89
  -1   6  15   10.19    1.16
  -1   6  15   10.64    0.96
   1  -6 -15   10.31    0.78
   1  -6 -14   20.10    1.86
   1  -6 -14   20.88    1.42
  -1   6  14   21.15    1.80
   1  -6 -14   22.38    1.35
  -1   6  14   22.38    1.56
   1  -6 -13    0.20    0.54
  -1   6  13    0.09    0.32
   1  -6 -13   -0.13    0.62
   1  -6 -13   -0.05    0.39
   1  -6 -13   -0.05    0.45
   1  -6 -13   -0.04    0.36
  -1   6  13   -0.54    0.62
  -1   6  13   -0.21    0.73
   1  -6 -12    5.89    1.11
   1  -6 -12    7.24    1.10
   1  -6 -12    7.39    1.36
   1  -6 -12    5.22    0.78
   1  -6 -12    6.38    0.71
  -1   6  12    5.94    0.75
  -1   6  12    6.39    1.30
  -1   6  12    6.31    1.17
  -1   6  12    8.11    0.97
   1  -6 -11  126.76    6.45
   1  -6 -11  126.09    6.60
   1  -6 -11  120.11    5.75
  -1   6  11  111.34    5.69
   1  -6 -11  130.18    7.05
   1  -6 -11  120.79    6.98
   1  -6 -11  107.59    5.79
  -1   6  11  112.15    5.82
  -1   6  11  120.89    6.36
  -1   6  11  124.77    5.98
   1  -6 -11  121.36    5.68
   1  -6 -10  127.11    6.52
  -1   6  10  146.58    6.56
   1  -6 -10  140.51    7.36
   1  -6 -10  142.08    6.62
   1  -6 -10  155.31    7.89
   1  -6 -10  144.23    7.85
   1  -6 -10  138.55    7.34
   1  -6 -10  132.22    6.47
   1  -6 -10  135.61    6.65
  -1   6  10  136.19    6.72
  -1   6  10  112.28    6.60
  -1   6  10  132.63    7.09
   1  -6 -10  151.47    6.52
   1  -6  -9   15.48    1.22
   1  -6  -9   12.07    1.12
  -1   6   9   15.41    1.14
  -1   6   9    9.86    2.01
   1  -6  -9   14.27    1.60
   1  -6  -9   15.42    1.97
   1  -6  -9   13.10    1.82
   1  -6  -9   14.67    1.61
   1  -6  -9   13.89    1.20
   1  -6  -9   13.54    1.07
  -1   6   9   14.94    1.29
  -1   6   9   14.78    1.88
  -1   6   9   15.95    1.62
   1  -6  -8  255.65   11.51
   1  -6  -8  221.67   11.45
  -1   6   8  279.20   11.54
  -1   6   8  243.35   13.53
   1  -6  -8  260.19   12.29
   1  -6  -8  249.13   12.02
   1  -6  -8  253.19   12.58
   1  -6  -8  248.21   12.24
   1  -6  -8  269.03   12.76
   1  -6  -8  251.74   11.43
  -1   6   8  239.56   11.97
  -1   6   8  248.05   11.65
  -1   6   8  244.95   12.38
  -1   6   7   98.59    6.99
  -1   6   7  115.34    5.45
   1  -6  -7  113.25    5.48
   1  -6  -7  120.87    6.59
   1  -6  -7  112.68    5.90
   1  -6  -7  111.27    6.07
   1  -6  -7  112.46    6.35
   1  -6  -7  117.36    5.41
  -1   6   7  103.19    5.86
  -1   6   7  115.76    5.62
  -1   6   7  109.94    6.26
   1  -6  -6   78.67    4.59
   1  -6  -6   73.19    4.20
   1  -6  -6   73.38    4.01
   1  -6  -6   71.67    4.42
  -1   6   6   63.26    4.52
  -1   6   6   73.41    5.16
   1  -6  -6   72.18    4.12
  -1   6   6   76.25    3.63
   1  -6  -6   72.49    3.65
  -1   6   6   69.52    4.33
  -1   6   6   65.31    4.00
   1  -6  -5    2.60    0.86
  -1   6   5    1.69    0.91
   1  -6  -5    1.87    0.65
   1  -6  -5    2.90    0.62
   1  -6  -5    1.78    0.60
  -1   6   5    1.44    1.00
  -1   6   5    2.11    0.40
   1  -6  -5    2.16    0.53
   1  -6  -4   45.49    2.58
  -1   6   4   39.05    3.42
   1  -6  -4   42.52    2.67
   1  -6  -4   48.49    3.07
  -1   6   4   40.79    2.27
   1  -6  -4   47.79    2.75
  -1   6   4   41.51    3.40
   1  -6  -4   36.43    2.46
  -1   6   4   49.36    2.31
   1  -6  -4   41.87    2.30
   1  -6  -3   44.62    2.86
  -1   6   3   41.79    2.25
   1  -6  -3   38.89    2.52
  -1   6   3   37.85    3.15
  -1   6   3   41.66    2.14
   1  -6  -3   41.55    2.56
   1  -6  -3   39.84    2.45
   1  -6  -2  111.64    5.50
  -1   6   2  106.50    6.44
  -1   6   2  105.74    4.96
   1  -6  -2  103.85    5.22
   1  -6  -2  107.29    5.27
   1  -6  -2  100.53    4.62
   1  -6  -2  102.25    5.16
   1  -6  -2   95.96    4.78
  -1   6   1  214.34   10.83
   1  -6  -1  204.41    9.40
   1  -6  -1  204.25    9.26
   1  -6  -1  176.17    8.94
  -1   6   1  188.68    9.83
   1  -6  -1  204.35    8.72
   1  -6  -1  181.75    8.87
   1  -6  -1  222.36    9.43
  -1   6   0    1.26    1.09
   1  -6   0    0.10    0.37
   1  -6   0    0.13    0.33
   1  -6   0    0.73    0.52
  -1   6   0    0.20    0.48
   1  -6   0    0.05    0.41
   1  -6   0    0.53    0.59
  -1   6   0    0.10    0.67
   1  -6   0    0.02    0.37
   1  -6   1    4.49    0.71
   1  -6   1    3.22    0.59
  -1   6  -1    3.82    0.71
  -1   6  -1    2.57    1.30
   1  -6   1    4.23    0.58
   1  -6   1    5.25    0.66
   1  -6   1    4.88    0.49
  -1   6  -1    4.37    0.84
   1  -6   2  482.97   21.10
  -1   6  -2  479.91   22.64
  -1   6  -2  480.06   20.89
   1  -6   2  489.09   20.91
   1  -6   2  470.83   20.72
   1  -6   2  448.65   20.43
  -1   6  -3   67.75    3.36
  -1   6  -3   59.02    4.57
   1  -6   3   64.23    3.40
   1  -6   3   54.94    3.27
   1  -6   3   61.44    3.22
  -1   6  -4  152.09    8.65
   1  -6   4  137.03    7.13
   1  -6   4  156.32    6.78
  -1   6  -4  150.98    7.16
   1  -6   4  145.67    6.65
   1  -6   4  154.00    7.17
   1  -6   5   38.09    2.41
  -1   6  -5   42.49    2.34
   1  -6   5   36.32    2.37
  -1   6  -5   34.07    3.25
   1  -6   5   35.63    1.84
   1  -6   6   49.65    2.89
  -1   6  -6   48.40    3.95
   1  -6   6   51.53    3.04
  -1   6  -6   49.07    2.42
  -1   6  -6   54.17    2.85
   1  -6   6   45.46    2.88
   1  -6   6   47.37    2.34
   1  -6   7  159.28    7.52
  -1   6  -7  155.55    7.04
   1  -6   7  157.77    7.66
  -1   6  -7  151.24    8.75
  -1   6  -7  155.35    7.41
   1  -6   7  148.14    7.59
   1  -6   7  150.58    6.88
  -1   6  -8   16.42    1.11
  -1   6  -8   18.08    2.27
   1  -6   8   17.30    1.41
  -1   6  -8   16.95    1.39
   1  -6   8   17.09    1.50
  -1   6  -8   17.41    1.85
   1  -6   8   17.26    1.55
   1  -6   9   54.58    3.28
  -1   6  -9   54.59    4.16
  -1   6  -9   52.28    2.80
   1  -6   9   55.26    3.38
  -1   6  -9   52.65    3.72
  -1   6 -10    8.73    0.97
  -1   6 -10    9.94    0.89
  -1   6 -10    6.79    1.53
   1  -6  10    8.56    1.10
  -1   6 -10    8.32    1.40
   1  -6  10    9.36    1.25
   1  -6  11  157.43    8.12
  -1   6 -11  162.49    8.74
  -1   6 -11  150.05    8.52
   1  -6  11  155.59    7.93
  -1   6 -11  165.93    7.52
  -1   6 -11  161.33    7.55
  -1   6 -11  148.38    7.35
  -1   6 -11  151.74    7.53
  -1   6 -11  159.14    7.49
  -1   6 -11  146.12    7.37
  -1   6 -12   46.02    3.77
   1  -6  12   46.98    3.33
   1  -6  12   48.41    3.17
  -1   6 -12   44.36    2.73
  -1   6 -12   46.87    2.80
  -1   6 -12   44.02    2.81
  -1   6 -12   44.15    2.54
   1  -6  12   47.13    2.49
  -1   6 -12   46.70    2.56
  -1   6 -12   46.37    2.65
  -1   6 -12   47.88    2.83
  -1   6 -12   47.01    2.73
   1  -6  13   66.12    4.38
  -1   6 -13   65.23    4.92
  -1   6 -13   74.99    3.93
  -1   6 -13   68.87    3.68
   1  -6  13   67.25    4.23
   1  -6  13   73.21    4.45
   1  -6  13   65.05    3.48
  -1   6 -13   69.41    3.91
   1  -6  13   63.73    3.46
  -1   6 -13   68.62    3.52
  -1   6 -13   67.55    3.52
  -1   6 -13   68.64    3.66
  -1   6 -13   64.51    3.71
  -1   6 -13   69.44    3.82
  -1   6 -14   14.86    2.13
   1  -6  14   13.64    1.76
   1  -6  14   15.02    1.84
   1  -6  14   12.79    1.63
   1  -6  14   14.67    1.10
   1  -6  14   11.62    1.49
  -1   6 -14   15.50    1.28
  -1   6 -14   14.69    1.11
  -1   6 -14   15.78    1.43
  -1   6 -14   15.62    1.38
  -1   6 -14   16.40    1.42
  -1   6 -15    0.98    1.02
   1  -6  15    1.82    0.99
   1  -6  15    1.83    0.73
   1  -6  15    1.23    0.80
   1  -6  15    1.67    0.42
  -1   6 -15    2.04    0.72
  -1   6 -15    1.69    0.44
  -1   6 -15    2.66    0.71
  -1   6 -15    1.38    0.61
  -1   6 -16    0.48    0.99
   1  -6  16   -0.17    0.88
   1  -6  16    1.02    0.75
   1  -6  16    0.29    0.37
   1  -6  16    0.55    0.69
   1  -6  16    0.14    0.60
   1  -6  16    0.12    0.48
  -1   6 -16    0.28    0.63
  -1   6 -16    1.15    0.62
  -1   6 -16    0.32    0.58
   1  -6  16   -0.10    0.43
  -1   6 -17    5.12    1.42
   1  -6  17    4.42    1.15
   1  -6  17    3.23    0.84
   1  -6  17    5.21    1.02
   1  -6  17    3.05    0.63
   1  -6  17    3.79    0.68
   1  -6  17    3.70    0.68
  -1   6 -17    3.99    0.82
   1  -6  17    2.77    0.55
  -1   6 -17    4.14    0.76
  -1   6 -17    4.87    0.85
   1  -6  18   16.11    1.83
  -1   6 -18   16.74    2.19
   1  -6  18   16.42    1.14
   1  -6  18   16.58    1.31
  -1   6 -18   15.95    1.22
  -1   6 -18   17.50    1.51
   1  -6  18   16.47    1.25
   1  -6  18   17.74    1.28
  -1   6 -18   16.40    1.37
  -1   6 -19    2.63    1.01
   1  -6  19    1.53    0.46
  -1   6 -19    0.50    0.54
   1  -6  19    1.01    0.50
  -1   6 -19    0.86    0.41
   1  -6  19    1.36    0.49
  -1   6 -20    7.79    0.84
   1  -6  20    5.51    0.65
   1  -6  20    6.44    0.65
   1  -6  20    6.48    0.73
   1  -6  20    6.81    0.69
   1  -6  21    1.95    0.40
  -1   6 -21    2.70    0.51
   1  -6  21    1.97    0.33
   1  -6  21    1.70    0.40
  -1   6 -22    1.05    0.28
   1  -6  22    1.09    0.26
   1  -5 -17   24.31    1.42
  -1   5  17   24.87    1.60
  -1   5  17   25.38    1.48
   1  -5 -17   21.78    1.29
   1  -5 -16    2.64    0.51
   1  -5 -16    3.88    0.48
   1  -5 -16    3.61    0.48
  -1   5  16    2.83    0.61
  -1   5  16    3.78    0.81
  -1   5  15   12.77    0.94
   1  -5 -15   13.05    1.05
  -1   5  15   12.07    1.17
  -1   5  15   13.81    1.41
   1  -5 -15   12.92    0.98
   1  -5 -14    7.57    0.77
  -1   5  14    9.09    0.81
   1  -5 -14   11.56    1.41
   1  -5 -14   10.43    1.17
   1  -5 -14   10.44    0.96
   1  -5 -14   10.01    0.89
  -1   5  14    9.80    1.07
  -1   5  14   11.74    1.36
   1  -5 -13    2.40    0.71
   1  -5 -13    2.34    0.51
   1  -5 -13    1.90    0.80
   1  -5 -13    1.07    0.84
   1  -5 -13    1.79    0.54
   1  -5 -13    1.73    0.46
  -1   5  13    2.18    0.95
  -1   5  13    2.14    0.70
   1  -5 -13    2.18    0.51
  -1   5  13   -0.22    0.87
   1  -5 -12   45.61    3.23
  -1   5  12   49.78    2.54
   1  -5 -12   48.41    3.09
   1  -5 -12   52.03    3.73
   1  -5 -12   44.75    3.48
  -1   5  12   45.26    2.42
   1  -5 -12   41.12    2.63
   1  -5 -12   41.77    2.49
  -1   5  12   43.46    2.53
  -1   5  12   43.14    3.02
  -1   5  12   44.77    3.26
   1  -5 -12   49.63    2.55
   1  -5 -11  281.34   11.91
  -1   5  11  247.30   14.10
   1  -5 -11  267.85   12.51
   1  -5 -11  232.08   11.73
  -1   5  11  270.19   11.80
   1  -5 -11  266.44   12.67
   1  -5 -11  286.53   13.22
   1  -5 -11  280.55   13.24
  -1   5  11  258.58   11.67
   1  -5 -11  244.26   11.77
   1  -5 -11  249.29   11.93
  -1   5  11  239.73   12.32
  -1   5  11  261.24   12.67
   1  -5 -11  282.69   11.81
  -1   5  11  230.56   11.84
  -1   5  10   30.73    1.79
   1  -5 -10   27.22    1.75
   1  -5 -10   32.61    1.90
  -1   5  10   28.89    3.25
   1  -5 -10   28.89    2.36
   1  -5 -10   29.38    2.64
   1  -5 -10   29.94    2.34
   1  -5 -10   30.77    2.65
  -1   5  10   28.90    1.67
   1  -5 -10   29.01    1.89
   1  -5 -10   27.92    1.76
  -1   5  10   26.43    2.20
  -1   5  10   28.63    1.93
  -1   5  10   30.77    2.54
  -1   5  10   23.66    1.84
   1  -5 -10   30.95    1.77
   1  -5  -9   13.61    1.50
  -1   5   9   11.25    1.99
   1  -5  -9   12.51    1.07
   1  -5  -9   15.09    1.15
  -1   5   9   15.26    1.07
   1  -5  -9    9.93    1.32
   1  -5  -9   13.87    1.73
   1  -5  -9   14.42    1.78
  -1   5   9   13.82    0.94
   1  -5  -9   12.83    1.02
   1  -5  -9   13.69    1.15
  -1   5   9   12.51    1.41
  -1   5   9   14.01    1.20
   1  -5  -8    2.39    0.83
   1  -5  -8    2.44    0.64
   1  -5  -8    2.52    0.75
   1  -5  -8    1.03    0.82
   1  -5  -8    1.81    0.52
   1  -5  -8    1.34    0.67
  -1   5   8    2.38    1.23
  -1   5   8    2.50    0.48
  -1   5   8    2.31    0.59
   1  -5  -7   46.22    2.85
   1  -5  -7   41.97    3.03
  -1   5   7   34.13    2.68
   1  -5  -7   40.00    3.00
  -1   5   7   44.02    2.28
   1  -5  -7   43.88    2.35
  -1   5   7   46.07    3.69
  -1   5   6   58.95    3.94
   1  -5  -6   61.56    3.93
   1  -5  -6   62.96    3.82
   1  -5  -6   63.57    3.62
  -1   5   6   65.03    3.11
   1  -5  -6   60.55    3.54
  -1   5   6   56.74    4.29
   1  -5  -6   61.22    3.15
   1  -5  -5   23.75    1.91
   1  -5  -5   25.47    1.80
   1  -5  -5   26.24    2.04
  -1   5   5   23.77    2.21
  -1   5   5   20.88    1.24
   1  -5  -5   21.48    1.39
  -1   5   5   21.25    2.27
  -1   5   5   23.31    1.34
   1  -5  -5   23.98    1.73
  -1   5   4    2.47    0.42
  -1   5   4    3.02    1.11
   1  -5  -4    3.02    0.64
   1  -5  -4    3.31    0.95
   1  -5  -4    3.75    0.79
   1  -5  -4    2.85    0.56
  -1   5   4    2.90    1.01
  -1   5   4    2.76    0.41
   1  -5  -4    2.79    0.60
   1  -5  -4    2.96    0.53
  -1   5   3  210.75    9.48
  -1   5   3  199.14    9.30
   1  -5  -3  231.27   10.14
   1  -5  -3  210.72    9.79
   1  -5  -3  218.48    9.93
  -1   5   3  220.37    9.24
  -1   5   3  202.96   10.47
   1  -5  -3  213.30    9.83
   1  -5  -3  190.09    9.40
  -1   5   3  224.39    9.40
   1  -5  -3  201.34    9.70
   1  -5  -3  197.48    9.28
  -1   5   2   59.53    2.87
   1  -5  -2   63.79    3.50
  -1   5   2   61.22    3.08
   1  -5  -2   64.14    3.33
  -1   5   2   53.46    4.03
   1  -5  -2   65.73    3.29
   1  -5  -2   58.59    2.82
  -1   5   2   61.20    2.93
  -1   5   2   54.93    3.71
  -1   5   2   64.45    2.83
   1  -5  -1  315.48   14.13
  -1   5   1  309.34   13.63
   1  -5  -1  315.97   14.06
  -1   5   1  285.93   15.02
  -1   5   1  319.57   13.58
   1  -5  -1  285.43   13.64
   1  -5   0   47.62    2.50
   1  -5   0   46.57    2.37
  -1   5   0   46.95    3.55
   1  -5   0   47.00    2.46
  -1   5   0   47.65    2.50
  -1   5   0   48.18    2.33
   1  -5   0   47.22    2.67
  -1   5   0   46.63    2.86
   1  -5   0   47.56    2.29
  -1   5  -1  164.58    8.75
   1  -5   1  163.60    7.48
  -1   5  -1  160.31    7.50
  -1   5  -1  165.90    7.36
   1  -5   1  162.89    7.54
   1  -5   1  152.81    7.48
   1  -5   1  159.63    7.22
  -1   5  -1  163.82    7.24
  -1   5  -2  189.99    8.90
  -1   5  -2  183.35   10.07
   1  -5   2  188.94    9.03
   1  -5   2  193.19    8.83
  -1   5  -2  196.85    8.63
  -1   5  -3  756.77   33.19
   1  -5   3  742.66   33.27
  -1   5  -3  752.41   34.49
   1  -5   3  756.15   33.27
   1  -5   3  738.25   33.18
   1  -5   4    1.76    0.47
   1  -5   4    1.76    0.55
  -1   5  -4    1.83    0.32
   1  -5   4    1.37    0.28
  -1   5  -4    0.17    1.00
  -1   5  -4    1.37    0.59
   1  -5   4    1.49    0.24
   1  -5   5    5.31    0.81
  -1   5  -5    5.28    0.52
   1  -5   5    5.39    0.68
  -1   5  -5    6.39    1.43
  -1   5  -5    4.70    0.72
   1  -5   5    4.58    0.71
   1  -5   5    4.60    0.40
   1  -5   5    5.00    0.73
  -1   5  -6    1.52    1.05
   1  -5   6    1.44    0.51
   1  -5   6    0.91    0.44
   1  -5   6    1.85    0.65
  -1   5  -6    1.40    0.56
  -1   5  -6    1.13    0.36
  -1   5  -6    1.00    0.63
   1  -5   6    0.59    0.22
   1  -5   6    1.07    0.52
   1  -5   7   11.71    1.07
   1  -5   7   12.04    1.11
  -1   5  -7    9.48    0.97
  -1   5  -7   11.10    0.86
  -1   5  -7   10.41    1.31
   1  -5   7   10.03    1.16
   1  -5   8   45.11    2.67
  -1   5  -8   39.87    2.06
   1  -5   8   43.84    2.54
  -1   5  -8   46.41    2.40
  -1   5  -8   43.49    3.34
  -1   5  -8   46.38    3.03
   1  -5   8   46.55    2.78
  -1   5  -9   97.37    4.81
   1  -5   9  101.00    5.39
  -1   5  -9  110.77    5.17
  -1   5  -9  112.35    6.21
  -1   5  -9  108.86    5.94
   1  -5   9  112.43    5.61
  -1   5 -10   89.62    4.45
  -1   5 -10   93.81    5.54
  -1   5 -10   92.73    4.69
   1  -5  10   96.19    5.06
  -1   5 -10   99.39    5.69
   1  -5  10  100.27    5.25
  -1   5 -11   14.00    1.82
   1  -5  11   15.79    1.55
  -1   5 -11   12.14    1.47
   1  -5  11   15.13    1.44
  -1   5 -11   12.33    1.10
  -1   5 -11   12.09    1.14
  -1   5 -11   13.58    1.13
  -1   5 -12   96.66    5.62
   1  -5  12   84.48    4.89
   1  -5  12   81.43    4.04
   1  -5  12   80.60    4.73
  -1   5 -12   87.95    4.24
   1  -5  12   81.42    4.06
  -1   5 -12   76.06    4.23
  -1   5 -12   84.77    4.33
   1  -5  13    0.70    0.70
  -1   5 -13    0.84    1.01
   1  -5  13    1.06    0.36
   1  -5  13    0.87    0.57
  -1   5 -13    0.70    0.43
   1  -5  13    0.42    0.39
  -1   5 -13    1.89    0.62
  -1   5 -13    0.34    0.54
   1  -5  13    0.70    0.42
   1  -5  14   74.78    4.62
  -1   5 -14   77.11    5.20
   1  -5  14   71.85    4.40
   1  -5  14   75.02    4.42
   1  -5  14   69.91    3.63
  -1   5 -14   71.41    3.65
   1  -5  14   70.80    3.69
  -1   5 -14   72.78    4.04
   1  -5  14   70.59    3.69
  -1   5 -14   70.97    3.89
  -1   5 -14   80.16    4.00
  -1   5 -15  136.68    8.16
   1  -5  15  135.18    7.50
   1  -5  15  129.96    6.39
   1  -5  15  118.66    7.35
   1  -5  15  140.93    7.27
   1  -5  15  123.25    7.23
   1  -5  15  136.43    6.50
  -1   5 -15  137.74    6.43
  -1   5 -15  131.21    6.84
  -1   5 -15  137.18    6.56
  -1   5 -15  146.55    6.79
   1  -5  15  144.80    6.55
  -1   5 -15  130.27    6.69
  -1   5 -16   30.82    3.00
   1  -5  16   27.86    2.51
   1  -5  16   29.20    2.26
   1  -5  16   20.70    2.23
   1  -5  16   30.35    2.45
   1  -5  16   27.59    1.82
  -1   5 -16   26.40    1.64
  -1   5 -16   27.34    2.02
  -1   5 -16   26.32    1.76
  -1   5 -16   28.48    1.97
   1  -5  16   27.25    1.77
  -1   5 -16   27.12    1.91
   1  -5  17   63.42    4.30
  -1   5 -17   67.74    4.90
   1  -5  17   61.91    3.86
   1  -5  17   69.01    4.29
   1  -5  17   61.80    3.30
   1  -5  17   59.12    4.12
  -1   5 -17   69.88    3.81
  -1   5 -17   64.23    3.43
   1  -5  17   70.42    3.57
  -1   5 -17   69.80    3.67
   1  -5  17   65.60    3.47
  -1   5 -17   66.36    3.65
   1  -5  18    8.25    0.74
   1  -5  18    8.81    0.92
   1  -5  18    7.80    0.91
  -1   5 -18    7.22    1.03
   1  -5  18   10.12    0.97
  -1   5 -18    8.04    0.82
  -1   5 -18    7.72    0.98
  -1   5 -18    8.63    0.98
   1  -5  18    7.42    0.85
   1  -5  19    5.95    1.09
  -1   5 -19    6.26    1.34
  -1   5 -19    5.88    0.87
   1  -5  19    6.16    0.78
   1  -5  19    5.73    0.74
   1  -5  19    6.42    0.75
  -1   5 -19    5.42    0.62
  -1   5 -19    6.96    0.84
   1  -5  19    6.13    0.70
  -1   5 -19    7.25    0.85
  -1   5 -20    2.97    0.62
   1  -5  20    3.55    0.58
   1  -5  20    2.70    0.49
   1  -5  20    2.43    0.49
   1  -5  20    1.95    0.41
   1  -5  21    9.49    0.78
   1  -5  21   10.49    0.81
  -1   5 -21   12.35    0.95
  -1   5 -21   12.55    0.87
   1  -5  22    4.11    0.40
  -1   5 -22    4.35    0.45
  -1   4  19    1.40    0.31
   1  -4 -18   18.46    1.15
   1  -4 -18   17.26    1.04
  -1   4  18   17.49    1.25
  -1   4  18   17.80    1.21
   1  -4 -17    0.85    0.40
  -1   4  17    1.24    0.51
   1  -4 -17    0.94    0.31
   1  -4 -17    0.40    0.34
   1  -4 -16    3.13    0.51
  -1   4  16    3.35    0.47
   1  -4 -16    3.64    0.61
   1  -4 -16    3.51    0.52
  -1   4  16    3.08    0.71
  -1   4  16    3.82    0.87
  -1   4  15    5.23    0.61
   1  -4 -15    5.20    0.73
  -1   4  15    6.90    0.91
  -1   4  15    5.38    1.04
   1  -4 -14    5.14    0.90
   1  -4 -14    4.13    0.56
   1  -4 -14    4.00    0.98
   1  -4 -14    5.98    1.27
   1  -4 -14    4.96    0.72
  -1   4  14    4.05    0.58
   1  -4 -14    3.52    0.59
  -1   4  14    3.90    1.04
  -1   4  14    3.58    0.80
  -1   4  13    4.42    0.61
   1  -4 -13    3.03    0.90
   1  -4 -13    5.00    0.63
   1  -4 -13    3.08    0.82
   1  -4 -13    6.43    1.40
   1  -4 -13    3.62    1.05
   1  -4 -13    3.97    0.66
   1  -4 -13    3.75    0.64
  -1   4  13    7.62    0.70
  -1   4  13    5.06    1.05
  -1   4  13    3.80    1.05
  -1   4  13    5.20    0.85
   1  -4 -12  125.80    6.76
  -1   4  12  133.05    6.17
   1  -4 -12  134.70    6.16
   1  -4 -12  139.90    7.07
  -1   4  12  127.14    8.25
   1  -4 -12  130.75    7.35
   1  -4 -12  126.03    7.30
  -1   4  12  128.11    6.12
   1  -4 -12  123.26    6.22
   1  -4 -12  121.36    6.34
  -1   4  12  137.26    6.99
  -1   4  12  130.79    6.42
  -1   4  12  123.69    6.70
   1  -4 -11    9.02    1.25
   1  -4 -11    9.31    1.18
  -1   4  11    4.71    1.49
  -1   4  11    7.40    0.73
   1  -4 -11    8.33    0.92
   1  -4 -11    7.46    1.36
   1  -4 -11    7.38    1.34
   1  -4 -11    5.81    0.77
   1  -4 -11    6.83    0.85
  -1   4  11    7.11    0.69
  -1   4  11    6.57    0.80
  -1   4  11    7.39    1.14
  -1   4  11    5.01    1.13
  -1   4  11    7.40    0.92
  -1   4  10   27.28    1.55
   1  -4 -10   26.24    2.09
  -1   4  10   22.64    2.70
   1  -4 -10   20.91    1.47
   1  -4 -10   25.43    1.59
   1  -4 -10   24.12    2.28
   1  -4 -10   24.60    2.29
   1  -4 -10   22.50    1.98
   1  -4 -10   24.39    1.66
  -1   4  10   26.38    1.47
   1  -4 -10   23.58    1.55
  -1   4  10   20.25    1.56
  -1   4  10   23.50    2.18
  -1   4   9   98.63    4.54
   1  -4  -9   95.11    4.58
   1  -4  -9   83.27    4.48
  -1   4   9   93.43    6.10
   1  -4  -9   90.71    5.14
   1  -4  -9   91.44    5.43
   1  -4  -9   91.78    5.07
   1  -4  -9   86.93    5.40
  -1   4   9   98.43    4.84
   1  -4  -9  102.45    5.23
   1  -4  -9   94.82    4.67
  -1   4   9   92.71    5.22
   1  -4  -8   52.22    3.07
   1  -4  -8   44.47    3.29
   1  -4  -8   50.59    3.37
   1  -4  -8   46.20    3.03
  -1   4   8   50.56    2.84
  -1   4   8   50.32    2.59
   1  -4  -8   54.22    2.67
   1  -4  -8   49.15    3.09
  -1   4   8   38.91    3.62
   1  -4  -7   26.70    1.89
   1  -4  -7   26.77    2.14
   1  -4  -7   30.57    2.29
   1  -4  -7   27.80    1.92
  -1   4   7   28.29    1.72
  -1   4   7   19.46    1.71
   1  -4  -7   25.45    1.56
  -1   4   7   26.64    2.53
  -1   4   7   25.33    1.48
   1  -4  -6   23.53    1.64
  -1   4   6   22.68    1.45
  -1   4   6   20.09    1.81
   1  -4  -6   24.17    1.98
   1  -4  -6   20.73    1.62
   1  -4  -6   23.84    1.88
  -1   4   6   20.32    2.14
   1  -4  -6   22.76    1.64
   1  -4  -6   20.26    1.35
  -1   4   6   23.70    1.30
   1  -4  -5  150.93    7.11
   1  -4  -5  144.03    6.78
  -1   4   5  139.99    6.56
   1  -4  -5  149.44    6.88
  -1   4   5  139.94    7.33
   1  -4  -5  142.38    7.14
   1  -4  -5  142.00    6.84
  -1   4   5  141.43    6.41
  -1   4   5  135.48    7.53
   1  -4  -5  129.50    6.45
   1  -4  -4   50.28    3.02
   1  -4  -4   49.98    2.74
   1  -4  -4   53.82    2.96
  -1   4   4   50.19    2.40
  -1   4   4   48.29    3.30
  -1   4   4   51.63    2.52
   1  -4  -4   47.91    2.46
   1  -4  -4   47.19    2.73
   1  -4  -4   47.48    2.35
  -1   4   4   47.25    3.25
  -1   4   4   51.07    2.40
   1  -4  -4   43.22    2.60
   1  -4  -3  153.85    7.34
   1  -4  -3  164.00    7.60
   1  -4  -3  160.39    7.48
  -1   4   3  151.39    7.06
  -1   4   3  154.63    7.09
  -1   4   3  134.31    7.93
   1  -4  -3  161.90    7.37
   1  -4  -3  147.97    6.94
  -1   4   3  155.29    7.90
   1  -4  -3  143.58    7.04
  -1   4   3  166.11    6.91
  -1   4   3  158.69    7.01
   1  -4  -3  154.17    7.29
  -1   4   2    0.25    0.89
   1  -4  -2   -0.05    0.36
   1  -4  -2    0.75    0.59
   1  -4  -2    0.36    0.45
   1  -4  -2   -0.06    0.34
   1  -4  -2   -0.14    0.34
   1  -4  -2    0.02    0.22
  -1   4   2   -0.02    0.23
  -1   4   2    0.09    0.16
   1  -4  -1 1006.05   43.04
  -1   4   1  941.81   42.76
   1  -4  -1 1003.44   42.99
   1  -4  -1 1003.08   42.88
  -1   4   1  949.95   42.69
  -1   4   1  979.17   43.79
   1  -4  -1  990.83   42.92
  -1   4   1  967.43   42.64
  -1   4   0    3.23    1.07
   1  -4   0    2.09    0.30
   1  -4   0    2.85    0.42
   1  -4   0    2.36    0.52
  -1   4   0    1.32    0.43
   1  -4   0    1.71    0.32
  -1   4   0    2.20    0.24
  -1   4  -1  507.83   22.22
  -1   4  -1  475.95   22.13
  -1   4  -1  486.54   23.17
   1  -4   1  520.02   22.26
  -1   4  -1  506.42   22.01
   1  -4   2  287.34   13.33
  -1   4  -2  282.47   13.22
  -1   4  -2  290.63   14.18
  -1   4  -2  291.70   13.18
   1  -4   2  300.37   13.29
  -1   4  -2  301.93   13.01
   1  -4   3  548.56   23.07
   1  -4   3  493.28   23.38
  -1   4  -3  498.94   24.21
   1  -4   3  526.00   23.45
  -1   4  -3  500.85   23.32
  -1   4  -3  523.34   23.10
  -1   4  -4   18.69    1.24
   1  -4   4   19.14    1.30
   1  -4   4   20.62    1.11
   1  -4   4   18.70    1.36
  -1   4  -4   16.27    1.84
   1  -4   4   21.21    1.31
  -1   4  -4   19.15    1.47
   1  -4   4   18.66    1.31
   1  -4   5   56.31    2.84
   1  -4   5   59.01    3.00
  -1   4  -5   54.99    2.77
   1  -4   5   52.16    2.83
   1  -4   5   49.51    2.91
  -1   4  -5   49.12    3.47
  -1   4  -5   52.65    3.09
   1  -4   5   51.86    2.47
   1  -4   5   60.11    2.98
   1  -4   6    2.55    0.56
  -1   4  -6    2.79    0.55
  -1   4  -6    1.93    0.98
  -1   4  -6    1.52    0.35
   1  -4   6    2.06    0.49
  -1   4  -6    2.44    0.68
   1  -4   6    1.80    0.58
  -1   4  -7  214.97   10.25
  -1   4  -7  229.47   11.30
   1  -4   7  223.12   10.62
   1  -4   7  231.34   10.51
   1  -4   7  245.91   10.76
  -1   4  -7  239.85   10.99
  -1   4  -8   58.02    3.70
   1  -4   8   57.13    3.22
  -1   4  -8   56.10    2.98
  -1   4  -8   55.70    2.92
  -1   4  -8   56.06    3.53
   1  -4   8   62.05    3.38
  -1   4  -9    2.65    0.55
   1  -4   9    1.99    0.60
  -1   4  -9    3.34    0.96
  -1   4  -9    2.31    0.53
  -1   4  -9    2.84    0.87
   1  -4   9    2.51    0.75
  -1   4 -10   75.43    4.57
  -1   4 -10   85.48    4.27
  -1   4 -10   81.92    4.15
   1  -4  10   87.84    4.60
   1  -4  10   90.35    4.71
  -1   4 -11    0.05    0.38
  -1   4 -11    0.07    0.40
   1  -4  11    1.00    0.58
   1  -4  11    0.11    0.27
   1  -4  11    0.11    0.53
   1  -4  12    9.16    1.31
   1  -4  12    9.63    0.78
  -1   4 -12    9.19    1.01
   1  -4  12    9.05    1.14
   1  -4  12   11.07    0.87
  -1   4 -12    9.51    0.96
  -1   4 -12   10.06    0.95
  -1   4 -13    4.43    1.15
   1  -4  13    4.01    0.98
   1  -4  13    3.44    0.50
   1  -4  13    4.68    0.87
  -1   4 -13    3.13    0.67
   1  -4  13    2.94    0.77
  -1   4 -13    4.74    0.59
   1  -4  13    3.89    0.60
  -1   4 -13    4.53    0.72
  -1   4 -13    4.09    0.68
   1  -4  13    4.01    0.61
  -1   4 -14    6.41    1.38
   1  -4  14    7.79    1.28
   1  -4  14    6.66    1.07
   1  -4  14    7.08    1.19
   1  -4  14    6.61    0.68
   1  -4  14    7.58    1.16
  -1   4 -14    6.13    0.90
  -1   4 -14    8.20    0.78
  -1   4 -14    8.68    0.95
  -1   4 -14    6.54    0.88
   1  -4  14    7.92    0.83
   1  -4  15   84.50    4.99
  -1   4 -15   83.27    5.52
   1  -4  15   77.50    4.51
   1  -4  15   64.02    4.62
   1  -4  15   80.61    4.80
  -1   4 -15   78.43    4.03
   1  -4  15   82.96    4.10
  -1   4 -15   77.82    3.93
  -1   4 -15   80.73    4.19
   1  -4  15   79.57    4.08
  -1   4 -15   76.41    4.17
  -1   4 -16    9.85    1.77
   1  -4  16   10.27    1.53
   1  -4  16   11.36    1.26
   1  -4  16   12.63    1.53
   1  -4  16   10.00    1.39
  -1   4 -16   11.47    1.03
   1  -4  16   12.66    1.10
   1  -4  16   13.65    1.15
  -1   4 -16   13.16    1.00
  -1   4 -16   10.18    1.14
   1  -4  16   12.50    1.14
  -1   4 -16   13.10    1.20
  -1   4 -17    1.33    0.98
   1  -4  17    0.67    0.61
   1  -4  17    1.20    0.41
   1  -4  17    1.62    0.74
  -1   4 -17    1.38    0.48
  -1   4 -17    1.46    0.43
   1  -4  17    1.39    0.58
  -1   4 -17    1.70    0.64
   1  -4  17    1.34    0.58
  -1   4 -17    0.80    0.64
   1  -4  18    9.41    1.38
  -1   4 -18   10.26    1.73
   1  -4  18    9.48    0.94
   1  -4  18    9.12    0.97
  -1   4 -18    9.35    1.09
  -1   4 -18    8.92    0.83
  -1   4 -18    9.43    1.04
  -1   4 -18   10.80    1.06
   1  -4  18    9.53    0.98
  -1   4 -19   -0.56    0.88
  -1   4 -19    0.42    0.50
   1  -4  19   -0.06    0.44
   1  -4  19   -0.05    0.51
  -1   4 -19   -0.03    0.31
   1  -4  19    0.50    0.45
  -1   4 -19    0.24    0.47
   1  -4  19    0.16    0.47
  -1   4 -19    0.18    0.53
  -1   4 -20   10.29    0.98
   1  -4  20    9.74    0.88
   1  -4  20    8.82    0.86
   1  -4  20   10.58    0.86
   1  -4  20   10.54    0.88
  -1   4 -20    9.93    0.93
   1  -4  21    0.51    0.31
  -1   4 -21    0.83    0.39
   1  -4  21    0.37    0.32
   1  -4  21    0.34    0.28
  -1   4 -21    0.88    0.37
   1  -4  22    4.56    0.42
  -1   4 -22    4.66    0.48
  -1   3  20    2.91    0.37
  -1   3  19    3.18    0.49
  -1   3  19    2.20    0.42
   1  -3 -18    0.18    0.37
  -1   3  18    0.40    0.55
  -1   3  18   -0.05    0.47
  -1   3  17   14.47    0.99
   1  -3 -17   15.02    1.16
   1  -3 -17   15.31    1.03
  -1   3  17   14.67    1.37
  -1   3  17   13.62    1.22
   1  -3 -17   13.27    1.06
  -1   3  16  130.94    6.24
   1  -3 -16  122.27    6.24
   1  -3 -16  137.25    6.44
   1  -3 -16  123.99    6.26
   1  -3 -16  145.39    6.31
   1  -3 -16  141.17    6.39
  -1   3  16  133.58    6.56
   1  -3 -15   41.03    2.81
   1  -3 -15   43.36    3.39
   1  -3 -15   46.27    2.57
   1  -3 -15   41.77    2.48
   1  -3 -15   45.06    2.51
  -1   3  15   45.93    2.71
   1  -3 -14   96.42    5.15
   1  -3 -14   92.61    4.47
  -1   3  14   93.31    4.57
   1  -3 -14   92.47    5.73
   1  -3 -14   89.51    4.68
   1  -3 -14   90.94    4.69
   1  -3 -14   97.93    4.68
  -1   3  14   89.43    4.83
  -1   3  14   94.58    5.17
   1  -3 -13   58.36    3.67
  -1   3  13   54.32    2.79
   1  -3 -13   51.71    2.72
   1  -3 -13   49.02    3.25
  -1   3  13   52.96    4.51
   1  -3 -13   59.58    3.97
   1  -3 -13   54.64    2.91
  -1   3  13   51.10    2.75
   1  -3 -13   48.09    2.88
  -1   3  13   46.99    3.23
  -1   3  13   54.46    3.04
  -1   3  13   54.11    3.42
   1  -3 -13   53.55    2.86
  -1   3  12   61.85    3.16
   1  -3 -12   66.92    3.95
   1  -3 -12   66.77    3.74
  -1   3  12   58.72    4.84
   1  -3 -12   57.35    3.09
   1  -3 -12   64.93    4.17
   1  -3 -12   62.34    4.16
  -1   3  12   67.86    3.72
  -1   3  12   57.92    3.10
   1  -3 -12   63.51    3.26
   1  -3 -12   59.32    3.36
   1  -3 -12   56.53    3.24
  -1   3  12   63.14    3.37
  -1   3  12   55.52    3.72
   1  -3 -12   64.60    3.23
   1  -3 -11    2.20    0.60
   1  -3 -11    2.20    0.48
  -1   3  11    2.59    0.48
  -1   3  11   -0.25    1.07
   1  -3 -11    3.13    0.79
   1  -3 -11    0.98    0.60
   1  -3 -11    2.28    0.80
   1  -3 -11    3.38    1.07
   1  -3 -11    2.58    0.57
   1  -3 -11    2.19    0.57
  -1   3  11    2.22    0.46
  -1   3  11    2.79    0.47
  -1   3  11    1.88    0.84
   1  -3 -11    2.11    0.50
  -1   3  11    2.40    0.60
   1  -3 -10   31.12    2.36
  -1   3  10   26.39    2.93
   1  -3 -10   34.10    2.31
   1  -3 -10   34.09    1.93
  -1   3  10   33.35    1.83
   1  -3 -10   31.07    2.58
   1  -3 -10   32.72    2.65
   1  -3 -10   31.56    1.99
  -1   3  10   33.99    1.83
  -1   3  10   28.95    1.93
  -1   3  10   30.68    2.18
   1  -3 -10   34.65    1.89
   1  -3  -9  187.25    9.34
   1  -3  -9  191.10    9.64
   1  -3  -9  189.41    9.61
   1  -3  -9  198.21    9.33
  -1   3   9  198.39   10.39
   1  -3  -9  199.67    8.80
   1  -3  -9  191.15    9.33
   1  -3  -9  174.82    8.70
  -1   3   9  198.09    8.73
   1  -3  -8    3.14    0.93
   1  -3  -8    3.65    0.74
   1  -3  -8    5.44    0.96
   1  -3  -8    5.19    0.83
   1  -3  -8    4.79    0.65
  -1   3   8    3.93    0.50
   1  -3  -8    4.49    0.82
  -1   3   8    3.84    1.14
   1  -3  -7    9.19    1.00
   1  -3  -7    6.28    1.12
  -1   3   7    7.29    0.75
   1  -3  -7    8.50    0.97
   1  -3  -7    6.75    1.14
  -1   3   7    8.25    1.35
   1  -3  -7    9.16    0.99
  -1   3   7   10.14    0.70
   1  -3  -7    8.07    0.76
   1  -3  -6   15.19    1.47
   1  -3  -6   14.31    1.41
   1  -3  -6   15.85    1.25
   1  -3  -6   14.42    1.21
  -1   3   6   13.51    1.27
  -1   3   6   15.36    0.91
   1  -3  -6   12.29    0.97
  -1   3   6   14.22    1.70
   1  -3  -5  195.82    8.87
   1  -3  -5  188.71    9.12
   1  -3  -5  201.61    8.91
   1  -3  -5  199.96    9.13
  -1   3   5  192.74    9.19
   1  -3  -5  185.48    8.89
   1  -3  -5  179.09    8.56
  -1   3   5  190.26    8.52
   1  -3  -4  388.48   16.75
   1  -3  -4  389.37   16.85
   1  -3  -4  390.14   16.59
  -1   3   4  361.70   16.42
  -1   3   4  365.00   16.22
   1  -3  -4  371.24   16.56
   1  -3  -4  347.94   16.27
  -1   3   3 1037.51   45.06
   1  -3  -3 1081.41   44.80
   1  -3  -3 1111.29   44.71
   1  -3  -3 1058.72   44.56
  -1   3   3 1046.62   44.27
   1  -3  -3  963.99   44.22
   1  -3  -3 1057.86   44.59
   1  -3  -3  943.16   44.29
   1  -3  -2 2128.26   91.18
   1  -3  -2 2199.81   91.11
   1  -3  -2 2158.72   91.26
   1  -3  -2 2139.26   91.13
  -1   3   2 2032.56   91.62
   1  -3  -2 1903.20   90.87
  -1   3   2 2141.85   90.86
  -1   3   1  501.31   22.85
   1  -3  -1  547.84   22.98
   1  -3  -1  531.74   23.00
  -1   3   1  516.38   23.56
  -1   3   1  534.23   22.88
   1  -3  -1  548.18   23.08
   1  -3  -1  490.02   22.77
  -1   3   1  523.96   22.77
  -1   3   0 1350.58   62.59
   1  -3   0 1417.41   61.96
  -1   3   0 1390.44   61.90
   1  -3   0 1466.19   62.02
   1  -3   0 1456.34   62.00
  -1   3   0 1407.83   61.77
  -1   3   0 1403.53   61.80
  -1   3  -1  193.68    8.99
   1  -3   1  209.13    9.05
  -1   3  -1  199.85    9.01
   1  -3   1  206.40    9.02
  -1   3  -1  187.08    9.68
  -1   3  -1  200.77    8.88
  -1   3  -2  118.87    5.30
   1  -3   2  111.84    5.37
  -1   3  -2  104.17    5.88
  -1   3  -2  113.53    5.23
   1  -3   2  110.65    5.35
  -1   3  -2  117.31    5.13
  -1   3  -3  108.32    6.07
   1  -3   3  117.58    5.57
   1  -3   3  117.64    5.58
   1  -3   3  123.21    5.63
  -1   3  -3  118.81    5.45
  -1   3  -3  124.65    5.55
   1  -3   3  120.87    5.59
   1  -3   3  112.14    5.30
  -1   3  -3  127.24    5.34
  -1   3  -4   26.15    2.07
   1  -3   4   28.48    1.63
   1  -3   4   28.98    1.64
   1  -3   4   28.95    1.70
  -1   3  -4   28.82    1.40
  -1   3  -5    2.83    0.78
   1  -3   5    2.64    0.53
   1  -3   5    2.93    0.46
   1  -3   5    3.50    0.55
  -1   3  -6   27.90    1.47
   1  -3   6   29.28    1.79
   1  -3   6   29.99    1.74
   1  -3   6   31.84    1.88
  -1   3  -7    0.37    0.30
  -1   3  -7    0.91    0.40
  -1   3  -7    0.22    0.39
   1  -3   7    0.59    0.43
  -1   3  -7    0.28    0.67
   1  -3   7    0.39    0.47
  -1   3  -7    0.14    0.54
  -1   3  -8  164.93    7.33
   1  -3   8  163.00    7.64
  -1   3  -8  144.30    7.22
  -1   3  -8  151.63    7.47
  -1   3  -8  170.28    7.89
   1  -3   8  172.15    7.77
  -1   3  -8  170.46    7.83
  -1   3  -9   74.54    3.70
  -1   3  -9   75.36    4.03
  -1   3  -9   74.78    3.95
  -1   3  -9   76.41    3.71
   1  -3   9   72.81    4.06
   1  -3   9   81.59    4.22
  -1   3  -9   78.62    4.28
  -1   3 -10    6.83    0.72
  -1   3 -10    8.93    0.96
  -1   3 -10    7.84    0.70
   1  -3  10    7.07    0.61
   1  -3  10   10.03    1.05
  -1   3 -10    5.69    1.00
   1  -3  10    7.36    1.01
   1  -3  11   31.45    2.14
  -1   3 -11   32.58    2.11
   1  -3  11   31.83    2.21
  -1   3 -11   29.13    1.77
   1  -3  11   28.54    1.63
  -1   3 -11   25.37    2.19
   1  -3  11   32.94    2.31
  -1   3 -12   62.57    4.07
  -1   3 -12   62.69    3.18
   1  -3  12   68.69    4.10
   1  -3  12   71.78    3.93
   1  -3  12   70.79    4.03
  -1   3 -12   68.26    3.86
   1  -3  12   67.62    3.34
   1  -3  12   72.29    3.46
  -1   3 -12   73.37    3.56
  -1   3 -12   69.03    3.56
  -1   3 -13   -0.02    0.22
   1  -3  13   -0.38    0.65
  -1   3 -13    0.30    0.48
   1  -3  13    0.84    0.55
   1  -3  13   -0.13    0.52
   1  -3  13   -0.10    0.43
   1  -3  13    0.27    0.30
  -1   3 -13   -0.07    0.55
   1  -3  13    0.50    0.41
  -1   3 -13    0.04    0.35
  -1   3 -13    0.24    0.48
  -1   3 -13    0.06    0.46
   1  -3  13    0.22    0.46
   1  -3  14    1.10    0.79
   1  -3  14    1.56    0.55
  -1   3 -14    3.03    0.76
   1  -3  14    3.14    0.82
   1  -3  14    2.53    0.77
   1  -3  14    3.20    0.57
  -1   3 -14    1.89    0.65
  -1   3 -14    2.80    0.53
   1  -3  14    2.04    0.59
  -1   3 -14    1.91    0.60
  -1   3 -14    3.07    0.65
   1  -3  15   53.05    3.32
   1  -3  15   48.45    3.56
  -1   3 -15   50.72    3.46
   1  -3  15   59.81    3.81
   1  -3  15   57.33    3.15
   1  -3  15   55.79    3.10
  -1   3 -15   59.82    3.01
  -1   3 -15   55.81    3.21
   1  -3  15   60.43    3.20
  -1   3 -15   63.21    3.24
   1  -3  16    0.59    0.62
   1  -3  16    0.30    0.57
   1  -3  16    0.39    0.54
   1  -3  16    0.06    0.44
  -1   3 -16    0.41    0.42
  -1   3 -16    0.66    0.42
   1  -3  16    0.95    0.55
  -1   3 -16    0.43    0.58
  -1   3 -16    0.55    0.50
   1  -3  16    0.27    0.56
  -1   3 -17   88.25    5.84
   1  -3  17   85.43    5.21
  -1   3 -17   86.79    4.30
   1  -3  17   93.06    4.54
  -1   3 -17   84.67    4.31
  -1   3 -17   88.39    4.56
   1  -3  17   92.02    4.59
  -1   3 -17   85.76    4.57
  -1   3 -18   55.58    4.07
   1  -3  18   47.75    2.82
   1  -3  18   53.95    2.82
  -1   3 -18   48.43    2.60
   1  -3  18   49.11    2.88
  -1   3 -18   52.66    2.91
  -1   3 -18   54.50    2.94
  -1   3 -19   32.29    2.86
   1  -3  19   30.59    1.96
   1  -3  19   31.99    1.90
  -1   3 -19   34.58    2.12
   1  -3  19   30.20    1.92
   1  -3  19   32.02    1.99
  -1   3 -19   33.04    2.00
  -1   3 -19   32.04    1.97
  -1   3 -20    6.60    1.22
  -1   3 -20    5.47    0.72
   1  -3  20    5.94    0.66
   1  -3  20    6.55    0.71
  -1   3 -20    5.69    0.70
   1  -3  20    5.51    0.69
  -1   3 -21    0.12    0.35
   1  -3  21   -0.03    0.28
   1  -3  21    0.14    0.31
  -1   3 -21    0.16    0.31
   1  -3  21    0.31    0.32
   1  -3  22    1.21    0.27
   1  -3  22    1.23    0.24
   1  -3  22    0.94    0.31
  -1   2  21    0.07    0.18
  -1   2  20    6.27    0.62
  -1   2  19    0.17    0.34
  -1   2  19    0.29    0.42
  -1   2  19    0.31    0.38
   1  -2 -19    0.18    0.33
   1  -2 -18    5.20    0.69
   1  -2 -18    6.47    0.70
  -1   2  18    5.53    0.81
  -1   2  18    4.96    0.75
   1  -2 -17   10.69    0.89
  -1   2  17   12.09    0.90
   1  -2 -17   11.43    1.05
   1  -2 -17   10.49    0.94
  -1   2  17   10.77    0.92
   1  -2 -17   11.71    1.00
  -1   2  17   13.17    1.18
  -1   2  17    8.51    1.14
   1  -2 -17   12.92    0.95
   1  -2 -16   36.54    2.27
   1  -2 -16   41.71    2.37
  -1   2  16   37.79    2.20
  -1   2  16   37.02    2.40
  -1   2  16   36.27    2.56
   1  -2 -16   41.47    2.22
   1  -2 -16   38.73    2.28
   1  -2 -15   64.69    3.87
  -1   2  15   62.84    3.36
   1  -2 -15   69.07    4.47
   1  -2 -15   59.68    3.49
  -1   2  15   62.90    3.42
   1  -2 -15   66.60    3.56
  -1   2  15   66.92    3.40
  -1   2  15   66.18    3.65
   1  -2 -15   71.63    3.45
  -1   2  15   63.47    3.87
   1  -2 -15   73.83    3.55
   1  -2 -14   39.18    2.66
  -1   2  14   36.74    2.14
   1  -2 -14   39.33    3.13
   1  -2 -14   34.83    2.29
   1  -2 -14   40.40    2.32
  -1   2  14   40.03    2.23
  -1   2  14   37.47    2.17
   1  -2 -14   37.75    2.27
  -1   2  14   41.53    2.43
   1  -2 -13   57.66    3.53
  -1   2  13   58.69    4.75
  -1   2  13   55.79    3.02
   1  -2 -13   61.23    3.84
   1  -2 -13   56.45    2.94
   1  -2 -13   68.29    4.20
  -1   2  13   59.19    3.06
   1  -2 -13   59.04    3.16
  -1   2  13   61.47    3.10
   1  -2 -13   55.85    3.21
   1  -2 -13   60.65    3.16
  -1   2  13   60.25    3.26
  -1   2  12   13.64    1.05
   1  -2 -12   14.45    1.40
   1  -2 -12   14.29    1.56
   1  -2 -12   14.09    1.01
  -1   2  12   13.42    2.09
   1  -2 -12   16.29    1.81
   1  -2 -12   16.63    1.75
   1  -2 -12   14.83    1.22
   1  -2 -12   15.92    1.16
  -1   2  12   15.59    1.08
  -1   2  12   15.21    1.11
  -1   2  12   15.42    1.23
   1  -2 -12   16.17    1.16
   1  -2 -11    0.11    0.54
   1  -2 -11    0.17    0.31
  -1   2  11    0.68    0.34
  -1   2  11    1.10    0.87
   1  -2 -11   -0.09    0.47
   1  -2 -11    0.27    0.44
   1  -2 -11   -0.14    0.68
   1  -2 -11    0.65    0.74
   1  -2 -11    0.57    0.54
   1  -2 -11    0.55    0.39
  -1   2  11    0.24    0.32
   1  -2 -11    0.65    0.43
   1  -2 -11    0.41    0.39
  -1   2  11    0.53    0.42
   1  -2 -10   17.58    1.69
   1  -2 -10   17.56    1.70
   1  -2 -10   16.88    1.15
   1  -2 -10   15.18    1.04
   1  -2 -10   17.44    1.53
  -1   2  10   16.72    1.05
  -1   2  10   16.37    2.08
   1  -2 -10   14.12    1.33
   1  -2  -9   57.84    3.29
   1  -2  -9   48.89    3.34
   1  -2  -9   56.07    3.42
   1  -2  -9   52.14    3.19
  -1   2   9   54.76    2.85
   1  -2  -9   54.74    2.80
   1  -2  -9   51.83    3.09
  -1   2   9   56.85    2.62
  -1   2   9   51.41    3.88
  -1   2   8  199.47    9.42
   1  -2  -8  199.76    9.56
   1  -2  -8  195.38    9.27
   1  -2  -8  203.07    9.58
   1  -2  -8  202.00    9.37
  -1   2   8  195.46    8.92
  -1   2   8  206.87    8.73
   1  -2  -8  168.00    8.77
  -1   2   8  191.52    9.99
   1  -2  -8  193.93    9.29
   1  -2  -8  202.96    8.86
   1  -2  -7  250.94   11.37
   1  -2  -7  243.39   11.58
   1  -2  -7  249.06   11.57
  -1   2   7  272.23   11.51
   1  -2  -7  239.12   11.30
   1  -2  -7  229.17   10.93
   1  -2  -7  238.87   11.32
  -1   2   7  246.80   10.84
   1  -2  -6  320.91   15.01
   1  -2  -6  320.43   15.03
  -1   2   6  309.45   14.65
   1  -2  -6  322.69   14.79
   1  -2  -6  334.89   14.85
  -1   2   6  358.94   14.98
  -1   2   6  339.71   14.41
   1  -2  -6  305.18   14.49
   1  -2  -5  229.54   10.35
   1  -2  -5  237.18   10.54
  -1   2   5  212.73   10.37
   1  -2  -5  224.34   10.31
   1  -2  -5  219.85   10.54
  -1   2   5  235.25   10.46
   1  -2  -5  213.82   10.06
  -1   2   5  231.31    9.99
   1  -2  -4 1947.40   81.90
   1  -2  -4 1965.86   82.05
   1  -2  -4 1951.14   82.09
   1  -2  -4 1921.31   81.89
   1  -2  -4 1807.88   81.66
   1  -2  -4 1881.92   81.91
  -1   2   4 1658.86   82.06
   1  -2  -3  930.38   40.71
   1  -2  -3  948.26   40.66
   1  -2  -3  875.06   40.35
  -1   2   3  973.73   40.31
  -1   2   3  893.44   40.31
   1  -2  -2  134.53    5.93
   1  -2  -2  133.80    5.82
  -1   2   2  129.40    5.77
   1  -2  -2  128.24    5.87
   1  -2  -2  119.79    5.63
  -1   2   2  124.05    5.61
   1  -2  -1    1.62    0.43
   1  -2  -1    1.75    0.35
   1  -2  -1    1.93    0.38
  -1   2   1    1.47    0.33
  -1   2   0   20.51    1.12
   1  -2   0   22.07    1.16
  -1   2   0   21.72    1.03
   1  -2   0   19.82    1.14
   1  -2   0   20.05    1.12
  -1   2  -1  347.26   15.43
  -1   2  -1  345.08   15.46
   1  -2   1  357.31   15.52
  -1   2  -2   14.73    0.85
   1  -2   2   12.87    0.85
   1  -2   2   13.51    0.87
  -1   2  -2   13.14    0.79
   1  -2   3 4872.65  216.98
  -1   2  -3 5222.17  216.98
   1  -2   3 4904.57  216.96
   1  -2   3 4853.68  217.00
   1  -2   4 2444.92  109.21
   1  -2   4 2413.88  109.16
  -1   2  -4 2536.65  108.96
   1  -2   5  312.84   13.87
   1  -2   5  322.35   13.95
  -1   2  -5  304.32   13.91
  -1   2  -5  303.03   13.56
  -1   2  -6  130.95    6.43
   1  -2   6  127.57    6.30
  -1   2  -6  133.16    6.35
   1  -2   6  138.88    6.37
  -1   2  -7 1575.20   75.27
  -1   2  -7 1714.91   75.42
  -1   2  -7 1701.85   75.44
   1  -2   7 1722.65   75.46
  -1   2  -7 1743.06   74.98
   1  -2   7 1796.93   75.52
  -1   2  -7 1721.50   75.54
   1  -2   8   29.35    1.55
   1  -2   8   31.06    1.97
  -1   2  -8   27.46    1.80
  -1   2  -8   31.64    1.97
  -1   2  -8   29.47    1.61
  -1   2  -8   26.89    1.69
  -1   2  -8   30.60    2.03
   1  -2   8   29.47    2.01
  -1   2  -8   33.22    1.52
   1  -2   9   11.16    1.10
   1  -2   9   11.55    0.77
  -1   2  -9   10.69    1.04
  -1   2  -9   11.39    0.80
  -1   2  -9   10.33    1.19
   1  -2   9   11.32    1.14
  -1   2  -9   12.10    0.74
   1  -2  10  182.96    8.43
   1  -2  10  184.82    8.59
  -1   2 -10  168.17    8.29
   1  -2  10  173.01    7.94
   1  -2  10  171.09    8.58
  -1   2 -10  167.89    8.58
  -1   2 -10  177.29    7.89
   1  -2  11   29.03    1.97
  -1   2 -11   29.20    1.94
   1  -2  11   28.38    1.60
   1  -2  11   30.76    2.15
  -1   2 -11   30.77    2.26
   1  -2  11   28.84    2.16
   1  -2  12   12.43    1.45
  -1   2 -12   12.26    1.42
   1  -2  12   12.96    1.42
  -1   2 -12   15.03    1.50
   1  -2  12   13.37    1.22
  -1   2 -12   13.97    1.24
   1  -2  12   11.34    1.37
  -1   2 -12   12.77    1.07
   1  -2  12   14.53    1.04
  -1   2 -12   12.40    1.05
   1  -2  12   13.84    1.09
  -1   2 -12   12.85    1.09
   1  -2  13   16.01    1.56
   1  -2  13   11.67    1.17
  -1   2 -13   13.14    1.47
   1  -2  13   12.61    1.39
  -1   2 -13   13.55    1.26
  -1   2 -13   11.88    1.15
   1  -2  13   13.10    1.08
   1  -2  13   12.14    1.04
  -1   2 -13   14.21    1.16
  -1   2 -13   14.61    0.98
   1  -2  13   13.59    1.15
  -1   2 -13   14.32    1.13
  -1   2 -13   13.00    1.13
   1  -2  14  198.72   10.28
  -1   2 -14  187.10   10.15
   1  -2  14  228.84   10.54
   1  -2  14  186.31   10.09
  -1   2 -14  214.29    9.41
  -1   2 -14  192.45    9.69
   1  -2  14  211.83    9.61
  -1   2 -14  202.77    9.70
   1  -2  14  214.06    9.59
  -1   2 -14  208.39    9.65
  -1   2 -14  201.29    9.65
   1  -2  15    6.39    1.18
  -1   2 -15    6.71    0.61
  -1   2 -15    7.66    1.23
   1  -2  15    7.38    1.06
   1  -2  15    7.39    0.91
   1  -2  15    8.95    0.89
  -1   2 -15    8.14    0.81
  -1   2 -15    7.21    0.92
  -1   2 -15    6.74    0.85
   1  -2  16   24.66    2.22
  -1   2 -16   23.29    2.10
  -1   2 -16   27.21    1.61
   1  -2  16   24.90    1.72
  -1   2 -16   23.55    1.53
   1  -2  16   26.56    1.71
  -1   2 -16   25.18    1.75
  -1   2 -16   24.03    1.74
   1  -2  17    0.44    0.50
  -1   2 -17    0.31    0.35
   1  -2  17    0.22    0.44
  -1   2 -17    0.19    0.34
  -1   2 -17    0.40    0.52
  -1   2 -17    0.39    0.52
  -1   2 -18   11.41    1.71
   1  -2  18    9.41    0.77
   1  -2  18   13.08    1.03
   1  -2  18    9.59    1.00
  -1   2 -18   11.87    1.08
  -1   2 -18   13.40    1.10
  -1   2 -19    4.28    1.10
   1  -2  19    7.35    0.82
   1  -2  19    7.18    0.73
   1  -2  19    6.26    0.76
  -1   2 -19    6.10    0.78
  -1   2 -19    7.68    0.82
  -1   2 -20    3.61    0.60
   1  -2  20    3.06    0.53
   1  -2  20    3.37    0.49
  -1   2 -20    3.67    0.56
  -1   2 -21    4.72    0.56
   1  -2  21    5.34    0.59
   1  -2  21    3.99    0.43
   1  -2  21    4.79    0.54
  -1   2 -21    5.61    0.51
   1  -2  21    4.23    0.51
   1  -2  22    3.28    0.34
   1  -1 -21   44.53    2.08
  -1   1  21   38.87    1.99
   1  -1 -21   38.80    1.98
  -1   1  21   43.29    2.10
  -1   1  20    5.30    0.56
   1  -1 -20    4.54    0.53
  -1   1  20    5.20    0.62
  -1   1  19    0.33    0.42
   1  -1 -19    0.68    0.38
  -1   1  19    1.42    0.53
   1  -1 -18    4.22    0.51
  -1   1  18    4.35    0.53
  -1   1  18    4.07    0.59
  -1   1  18    4.34    0.54
   1  -1 -18    4.92    0.70
   1  -1 -18    4.35    0.61
  -1   1  18    5.31    0.80
   1  -1 -18    4.71    0.67
  -1   1  18    5.99    0.82
   1  -1 -18    5.29    0.59
   1  -1 -17    1.45    0.38
   1  -1 -17    2.51    0.63
  -1   1  17    2.15    0.47
  -1   1  17    2.05    0.51
   1  -1 -17    3.51    0.61
   1  -1 -17    2.89    0.54
  -1   1  17    2.74    0.70
   1  -1 -17    2.56    0.62
  -1   1  17    2.66    0.77
   1  -1 -16    0.59    0.41
  -1   1  16    0.27    0.30
   1  -1 -16    0.32    0.74
   1  -1 -16    0.41    0.52
   1  -1 -16    0.33    0.50
  -1   1  16    0.15    0.43
  -1   1  16    0.27    0.43
   1  -1 -16    0.55    0.49
  -1   1  16    0.65    0.62
  -1   1  16    0.45    0.67
   1  -1 -16    0.45    0.40
   1  -1 -15    6.61    0.96
  -1   1  15    5.76    0.65
   1  -1 -15    6.09    0.86
  -1   1  15    6.22    0.75
  -1   1  15    5.99    0.71
   1  -1 -15    5.70    0.81
   1  -1 -15    6.38    0.81
   1  -1 -15    6.88    0.75
  -1   1  15    6.49    0.92
  -1   1  15    5.39    0.99
  -1   1  14   19.67    2.50
   1  -1 -14   22.82    1.79
  -1   1  14   17.95    1.26
   1  -1 -14   19.79    2.06
  -1   1  14   19.36    1.35
  -1   1  14   20.13    1.38
   1  -1 -14   19.20    1.50
   1  -1 -14   20.22    1.45
   1  -1 -14   20.23    1.35
  -1   1  14   15.59    1.44
   1  -1 -14   20.13    1.41
   1  -1 -13   98.94    5.27
   1  -1 -13   99.34    5.75
  -1   1  13   98.16    4.81
   1  -1 -13   92.06    4.94
   1  -1 -13   96.36    4.88
  -1   1  13   97.97    4.78
  -1   1  13  102.47    4.97
   1  -1 -13  100.66    4.87
  -1   1  12   83.54    4.64
   1  -1 -12   87.28    4.26
  -1   1  12   88.36    4.21
   1  -1 -12   89.24    4.85
   1  -1 -12   89.95    5.08
  -1   1  12   91.05    5.11
   1  -1 -12   98.92    5.37
   1  -1 -12   84.01    4.55
  -1   1  12   98.84    4.46
   1  -1 -12   95.47    4.52
   1  -1 -12   95.14    4.50
  -1   1  12   92.48    4.56
  -1   1  12   90.55    4.74
  -1   1  11  185.47   10.35
   1  -1 -11  195.33    9.34
   1  -1 -11  196.37    9.60
  -1   1  11  191.55    8.75
   1  -1 -11  184.63    8.79
  -1   1  11  190.65    9.18
   1  -1 -11  204.18    9.81
   1  -1 -11  197.59    8.99
   1  -1 -11  210.86    9.01
  -1   1  11  199.28    9.03
   1  -1 -10    8.29    1.18
   1  -1 -10    7.72    1.09
   1  -1 -10    7.93    0.72
  -1   1  10    6.94    1.34
  -1   1  10    7.63    0.80
   1  -1 -10    8.55    0.92
   1  -1 -10    5.34    0.87
   1  -1 -10    6.32    0.57
  -1   1  10    6.34    0.52
   1  -1  -9   44.03    2.83
  -1   1   9   51.75    2.83
   1  -1  -9   41.66    2.75
  -1   1   9   39.53    2.36
  -1   1   9   43.25    2.11
   1  -1  -9   46.44    2.26
  -1   1   9   40.98    2.03
   1  -1  -9   42.29    2.13
  -1   1   9   45.12    3.22
   1  -1  -9   45.23    2.52
   1  -1  -9   41.59    2.59
   1  -1  -8    3.66    0.85
   1  -1  -8    4.61    0.92
   1  -1  -8    6.47    0.83
  -1   1   8    4.69    0.75
  -1   1   8    3.86    0.41
   1  -1  -8    4.08    0.65
   1  -1  -8    3.14    0.43
   1  -1  -8    5.08    0.57
   1  -1  -8    4.87    0.75
  -1   1   8    3.47    0.55
  -1   1   7    9.84    0.99
   1  -1  -7    9.25    1.07
   1  -1  -7    8.42    1.04
   1  -1  -7    8.45    0.87
   1  -1  -7    9.58    0.95
   1  -1  -7    9.69    0.94
  -1   1   7    9.23    0.63
   1  -1  -7    8.94    0.73
  -1   1   7    8.50    0.77
   1  -1  -6  195.32    8.55
   1  -1  -6  196.51    8.66
  -1   1   6  190.33    8.63
   1  -1  -6  187.06    8.45
  -1   1   6  187.06    8.19
   1  -1  -6  188.95    8.66
  -1   1   6  183.34    8.31
   1  -1  -6  183.78    8.46
   1  -1  -6  163.76    8.13
   1  -1  -6  183.54    8.18
  -1   1   5  168.76    8.04
  -1   1   5  180.28    8.31
   1  -1  -5  179.09    8.33
   1  -1  -5  173.81    8.31
  -1   1   5  178.09    8.23
  -1   1   5  187.42    7.95
   1  -1  -5  174.52    8.15
   1  -1  -5  174.27    8.22
  -1   1   5  176.52    8.37
   1  -1  -5  177.42    7.95
   1  -1  -5  175.43    8.17
  -1   1   4 1799.15   78.57
   1  -1  -4 1841.24   78.59
  -1   1   4 1842.78   78.26
   1  -1  -4 1781.79   78.43
  -1   1   4 1654.35   78.27
  -1   1   4 1883.46   78.50
   1  -1  -4 1827.27   78.57
   1  -1  -4 1866.78   78.27
  -1   1   4 1734.24   78.23
   1  -1  -3  587.26   25.76
   1  -1  -3  567.20   25.87
   1  -1  -3  606.58   25.90
  -1   1   3  597.00   25.80
  -1   1   3  567.54   25.64
  -1   1   3  568.10   25.87
   1  -1  -3  599.42   25.64
  -1   1   2  102.88    4.80
   1  -1  -2  106.20    4.79
   1  -1  -2  100.71    4.80
   1  -1  -1  183.67    8.15
   1  -1  -1  182.46    8.13
  -1   1   1  178.94    8.13
   1  -1   0  360.80   15.09
  -1   1   0  325.06   15.02
  -1   1   0  357.57   15.13
  -1   1  -1    2.25    0.27
   1  -1   1    2.25    0.28
  -1   1  -1    2.18    0.26
  -1   1  -1    1.91    0.28
   1  -1   1    1.99    0.25
   1  -1   2  163.58    7.38
   1  -1   2  166.29    7.39
  -1   1  -2  166.32    7.39
  -1   1  -2  161.25    7.36
   1  -1   3  242.21   10.88
  -1   1  -3  242.88   10.84
  -1   1  -3  244.57   10.88
   1  -1   4 1573.05   71.18
  -1   1  -4 1635.99   71.12
   1  -1   4 1665.48   71.26
  -1   1  -4 1622.96   70.97
   1  -1   5   40.82    2.21
  -1   1  -5   41.47    2.13
  -1   1  -5   42.81    2.28
   1  -1   5   39.45    2.26
  -1   1  -5   42.04    1.97
  -1   1  -6  104.31    5.07
   1  -1   6  118.52    5.28
   1  -1   6  101.78    4.90
  -1   1  -6  113.05    5.30
  -1   1  -6  111.46    4.94
  -1   1  -6  110.88    5.33
   1  -1   6  116.79    5.33
  -1   1  -7  164.76    7.83
   1  -1   7  174.51    8.06
  -1   1  -7  179.41    8.15
   1  -1   7  169.82    7.63
  -1   1  -7  163.69    7.66
   1  -1   7  177.63    8.46
  -1   1  -7  168.60    8.11
  -1   1  -7  175.36    8.09
   1  -1   7  181.37    8.10
   1  -1   8   65.66    3.18
   1  -1   8   62.75    3.30
   1  -1   8   58.71    2.84
  -1   1  -8   58.73    3.03
  -1   1  -8   58.16    3.38
  -1   1  -8   57.80    3.30
   1  -1   8   61.19    3.33
   1  -1   8   62.91    3.75
  -1   1  -8   59.96    2.89
  -1   1  -8   58.89    2.86
   1  -1   9   65.25    3.38
  -1   1  -9   54.34    3.29
   1  -1   9   59.99    3.12
  -1   1  -9   57.65    3.41
  -1   1  -9   55.92    2.97
   1  -1   9   56.90    2.80
  -1   1  -9   58.14    3.34
  -1   1  -9   60.06    2.83
   1  -1   9   60.04    3.34
  -1   1 -10   32.21    2.24
   1  -1  10   32.15    1.93
   1  -1  10   28.00    2.05
   1  -1  10   31.32    2.14
  -1   1 -10   28.98    1.76
  -1   1 -10   30.53    2.13
   1  -1  10   29.39    2.10
  -1   1 -10   30.85    2.17
  -1   1 -10   32.54    1.66
  -1   1 -11   34.64    2.51
   1  -1  11   35.91    2.14
   1  -1  11   37.29    2.40
  -1   1 -11   32.96    2.35
   1  -1  11   35.53    2.45
  -1   1 -11   37.96    2.53
  -1   1 -11   34.75    1.86
  -1   1 -12    7.22    1.08
  -1   1 -12    7.78    0.69
   1  -1  12    8.10    1.08
   1  -1  12    8.75    0.83
   1  -1  12    6.83    1.04
  -1   1 -12    7.32    1.07
   1  -1  12    9.33    1.10
   1  -1  12    7.27    0.76
   1  -1  12    8.19    0.79
  -1   1 -12    8.01    0.80
   1  -1  12    8.36    0.86
  -1   1 -12    6.74    0.78
  -1   1 -12    7.01    0.79
   1  -1  13   19.54    1.82
   1  -1  13   18.08    1.68
   1  -1  13   17.36    1.85
  -1   1 -13   19.52    1.74
   1  -1  13   21.44    1.43
   1  -1  13   21.26    1.45
  -1   1 -13   21.01    1.47
  -1   1 -13   19.25    1.47
   1  -1  13   22.98    1.57
  -1   1 -13   21.38    1.47
  -1   1 -13   21.56    1.44
   1  -1  14  123.24    6.47
   1  -1  14  114.10    6.19
  -1   1 -14  106.91    6.12
  -1   1 -14  118.60    6.54
  -1   1 -14  122.23    5.59
  -1   1 -14  113.54    5.83
  -1   1 -14  118.02    5.85
   1  -1  14  114.91    5.75
   1  -1  14  124.49    5.81
  -1   1 -14  115.66    5.80
  -1   1 -14  124.99    5.81
   1  -1  14  114.74    5.88
  -1   1 -15   50.16    3.61
   1  -1  15   51.46    3.51
  -1   1 -15   52.36    3.65
  -1   1 -15   58.80    2.83
   1  -1  15   50.35    3.01
  -1   1 -15   54.21    3.06
   1  -1  15   49.88    2.97
  -1   1 -15   52.76    3.08
   1  -1  15   53.68    3.14
  -1   1 -15   54.69    3.04
   1  -1  15   63.82    2.97
  -1   1 -15   55.70    3.07
  -1   1 -16    8.78    0.73
  -1   1 -16   10.88    1.44
   1  -1  16    8.69    0.76
  -1   1 -16    9.59    1.41
  -1   1 -16   10.26    0.90
  -1   1 -16   10.66    1.08
   1  -1  16   10.54    1.06
   1  -1  16   10.49    1.11
  -1   1 -16   11.10    1.09
  -1   1 -16   10.45    1.02
   1  -1  17    1.33    0.34
   1  -1  17    1.23    0.55
  -1   1 -17    1.37    0.43
   1  -1  17    1.42    0.49
   1  -1  17    1.86    0.70
  -1   1 -17    2.47    0.65
  -1   1 -17    1.35    0.57
   1  -1  18    1.65    0.33
   1  -1  18    0.72    0.53
   1  -1  18    1.01    0.51
   1  -1  18    1.84    0.49
  -1   1 -18    1.66    0.40
  -1   1 -18    0.92    0.53
  -1   1 -18    1.36    0.56
   1  -1  18    1.65    0.63
  -1   1 -19    3.18    0.94
   1  -1  19    3.96    0.63
   1  -1  19    3.18    0.51
   1  -1  19    3.08    0.68
  -1   1 -19    3.76    0.61
  -1   1 -19    4.05    0.59
   1  -1  20    4.07    0.58
  -1   1 -20    4.78    0.61
   1  -1  20    3.83    0.63
   1  -1  21    5.78    0.46
  -1   1 -21    0.99    0.27
   1   0 -22    0.08    0.15
  -1   0  21    0.27    0.28
   1   0 -21   -0.03    0.29
  -1   0  21    0.21    0.34
   1   0 -21    0.16    0.27
  -1   0  20    3.42    0.42
   1   0 -20    3.34    0.52
  -1   0  20    4.13    0.62
   1   0 -19    0.13    0.57
  -1   0  19   -0.12    0.48
   1   0 -19    0.59    0.44
   1   0 -18   -0.18    0.30
   1   0 -18   -0.06    0.45
  -1   0  18   -0.14    0.36
  -1   0  18   -0.05    0.39
   1   0 -18    0.23    0.49
   1   0 -18    0.27    0.36
  -1   0  18   -0.07    0.50
  -1   0  18   -0.06    0.51
   1   0 -17   -0.13    0.35
  -1   0  17    0.48    0.36
   1   0 -17    0.48    0.52
  -1   0  17    0.22    0.45
   1   0 -17   -0.14    0.49
  -1   0  17    0.26    0.41
   1   0 -17   -0.10    0.41
   1   0 -17    0.19    0.50
  -1   0  17   -0.07    0.55
  -1   0  17    0.08    0.57
   1   0 -16   28.75    1.78
  -1   0  16   30.35    1.80
   1   0 -16   31.97    2.66
  -1   0  16   34.10    1.97
  -1   0  16   30.80    1.91
   1   0 -16   29.32    2.04
   1   0 -16   30.48    2.05
   1   0 -16   33.04    1.91
   1   0 -16   33.28    2.03
  -1   0  16   31.73    2.09
  -1   0  16   28.14    2.14
   1   0 -15   15.55    1.56
   1   0 -15   18.50    1.24
  -1   0  15   20.30    1.87
   1   0 -15   19.38    1.99
  -1   0  15   18.32    1.31
   1   0 -15   17.97    1.43
  -1   0  15   17.30    1.30
   1   0 -15   17.64    1.49
   1   0 -15   20.18    1.42
  -1   0  15   16.41    1.52
   1   0 -15   17.62    1.28
  -1   0  15   16.74    1.44
  -1   0  14   -0.09    0.46
   1   0 -14   -0.10    0.50
  -1   0  14   -0.46    0.97
  -1   0  14   -0.13    0.56
   1   0 -14    0.29    0.51
   1   0 -14    0.25    0.45
  -1   0  14    0.62    0.43
   1   0 -14   -0.05    0.37
   1   0 -14    0.18    0.48
  -1   0  14    0.06    0.47
   1   0 -13   33.72    2.24
  -1   0  13   28.42    1.60
  -1   0  13   26.51    2.79
  -1   0  13   29.59    2.09
  -1   0  13   33.56    2.48
  -1   0  13   32.89    1.83
   1   0 -13   28.74    1.96
   1   0 -13   27.76    1.87
   1   0 -13   31.60    1.80
   1   0 -13   32.60    1.90
  -1   0  13   29.81    1.91
  -1   0  13   28.67    2.04
  -1   0  12    0.08    0.47
   1   0 -12    0.94    0.53
  -1   0  12    0.77    0.83
  -1   0  12    0.46    0.25
   1   0 -12    0.11    0.60
   1   0 -12    0.61    0.69
   1   0 -12    1.11    0.55
   1   0 -12    0.40    0.34
   1   0 -12    0.43    0.41
  -1   0  12    0.13    0.52
  -1   0  12    0.70    0.42
   1   0 -11    3.19    0.79
  -1   0  11    2.89    0.46
  -1   0  11    3.53    0.84
   1   0 -11    2.21    0.77
  -1   0  11    2.03    0.35
  -1   0  11    5.23    0.72
   1   0 -11    2.76    0.36
  -1   0  11    2.88    0.98
   1   0 -11    3.76    0.67
  -1   0  10  217.60   10.29
   1   0 -10  223.03   10.31
  -1   0  10  225.84    9.59
  -1   0  10  195.74    9.48
   1   0 -10  209.10    9.91
   1   0 -10  210.19   10.13
   1   0 -10  212.42    9.45
  -1   0  10  213.14    9.93
  -1   0   9    5.18    0.82
   1   0  -9    4.22    0.82
  -1   0   9    4.80    0.50
   1   0  -9    4.39    0.41
  -1   0   9    6.58    0.86
   1   0  -9    4.62    0.89
   1   0  -9    4.53    0.78
   1   0  -9    4.17    0.65
   1   0  -9    4.12    0.42
  -1   0   9    4.38    0.66
   1   0  -8  515.85   22.63
   1   0  -8  519.13   22.56
  -1   0   8  535.52   22.59
  -1   0   8  507.66   22.08
  -1   0   8  472.89   22.62
   1   0  -8  514.10   22.56
  -1   0   8  485.71   22.36
   1   0  -8  486.64   22.31
   1   0  -8  485.38   22.45
   1   0  -8  521.80   22.09
   1   0  -8  479.61   21.99
   1   0  -7  110.46    5.44
   1   0  -7  109.71    5.47
  -1   0   7  110.21    5.51
  -1   0   7  111.27    5.45
  -1   0   7  118.28    5.44
   1   0  -7  108.74    5.44
  -1   0   7  111.48    5.04
   1   0  -7  115.39    5.06
   1   0  -7  107.38    5.34
   1   0  -7  109.61    5.24
   1   0  -7  104.84    4.97
   1   0  -6  384.98   17.73
  -1   0   6  395.83   17.73
  -1   0   6  397.23   17.40
   1   0  -6  398.55   17.80
   1   0  -6  412.13   17.77
  -1   0   6  373.71   17.81
  -1   0   6  378.90   17.60
  -1   0   6  412.61   17.79
   1   0  -6  418.80   17.42
  -1   0   6  364.08   17.80
   1   0  -6  368.93   17.64
  -1   0   5   27.29    1.60
  -1   0   5   24.31    1.33
  -1   0   5   27.35    1.58
   1   0  -5   30.68    1.65
  -1   0   5   27.47    1.50
   1   0  -5   27.95    1.63
  -1   0   5   24.60    1.63
   1   0  -5   27.33    1.36
  -1   0   4 7612.62  321.33
  -1   0   4 7538.45  321.29
  -1   0   4 7198.96  321.43
   1   0  -4 7413.88  321.35
  -1   0   4 6867.30  321.12
   1   0  -4 7241.93  321.36
   1   0  -4 7763.43  321.13
   1   0  -3  864.53   37.34
  -1   0   3  820.45   37.44
   1   0  -3  903.19   37.36
  -1   0   3  842.13   37.36
   1   0  -3  830.88   37.35
  -1   0   3  868.86   37.32
   1   0  -3  820.79   37.27
  -1   0   2    0.19    0.25
  -1   0   2    0.29    0.17
   1   0  -2    0.13    0.24
   1   0  -2    0.30    0.14
  -1   0   1  293.34   13.34
   1   0  -1  303.56   13.30
  -1   0   1  306.94   13.31
   1   0   0  178.17    7.80
  -1   0   0  173.74    7.85
  -1   0  -1    0.06    0.13
  -1   0  -1    0.17    0.15
  -1   0  -1    0.44    0.23
   1   0   1    0.29    0.12
   1   0   2   25.71    1.29
  -1   0  -2   24.66    1.30
  -1   0  -2   24.36    1.27
  -1   0  -3  528.92   24.02
   1   0   3  559.18   24.02
   1   0   4 1704.89   74.27
  -1   0  -4 1711.79   74.04
   1   0   4 1698.96   74.03
  -1   0  -4 1675.69   74.05
   1   0   4 1658.82   74.29
   1   0   5   23.99    1.41
   1   0   5   21.79    1.34
   1   0   5   22.78    1.13
   1   0   5   25.24    1.45
  -1   0  -5   22.24    1.42
   1   0   5   20.66    1.69
  -1   0  -5   21.56    1.16
  -1   0  -5   21.05    1.41
  -1   0  -6  285.43   12.76
   1   0   6  281.70   12.82
  -1   0  -6  275.25   12.83
  -1   0  -6  282.54   12.86
   1   0   6  269.76   13.28
  -1   0  -6  281.24   12.49
   1   0   6  288.73   12.86
   1   0   7   69.23    3.48
  -1   0  -7   74.93    3.92
   1   0   7   74.34    3.74
  -1   0  -7   70.52    3.36
   1   0   7   69.53    3.71
  -1   0  -7   70.17    3.74
  -1   0  -7   70.21    3.38
  -1   0  -7   75.62    3.80
  -1   0  -8   12.97    1.05
  -1   0  -8   12.85    1.34
  -1   0  -8   11.91    1.35
   1   0   8   13.67    1.12
   1   0   8   17.09    1.28
   1   0   8   13.22    0.96
  -1   0  -8   11.35    0.90
  -1   0  -8   12.94    1.21
  -1   0  -8   13.09    1.25
  -1   0  -8   14.03    0.91
   1   0   9  156.06    7.47
   1   0   9  167.51    7.76
  -1   0  -9  140.31    7.89
  -1   0  -9  157.90    7.61
   1   0   9  172.26    7.96
  -1   0  -9  164.21    8.06
  -1   0  -9  169.40    7.91
  -1   0  -9  166.69    7.38
  -1   0  -9  155.56    7.97
  -1   0 -10    3.55    0.85
   1   0  10    4.15    0.76
  -1   0 -10    3.95    0.59
   1   0  10    3.22    0.63
   1   0  10    3.60    0.73
  -1   0 -10    3.14    0.72
  -1   0 -10    4.17    0.87
   1   0  11    3.83    0.75
  -1   0 -11    4.78    0.92
   1   0  11    3.48    0.79
  -1   0 -11    3.18    0.91
  -1   0 -11    2.88    0.84
  -1   0 -11    4.28    0.59
   1   0  11    2.59    0.62
   1   0  11    3.39    0.54
   1   0  11    4.18    0.63
  -1   0 -12   52.64    2.58
   1   0  12   49.22    3.12
  -1   0 -12   42.18    2.35
  -1   0 -12   48.92    3.19
   1   0  12   50.50    3.00
  -1   0 -12   50.53    3.40
  -1   0 -12   49.09    3.23
   1   0  12   53.23    2.70
  -1   0 -12   51.03    2.70
   1   0  12   52.19    2.68
   1   0  12   47.59    2.90
   1   0  12   52.96    2.81
  -1   0 -13   40.18    2.16
  -1   0 -13   35.57    2.76
   1   0  13   37.96    2.69
  -1   0 -13   35.63    2.75
  -1   0 -13   38.03    2.95
   1   0  13   39.06    2.55
   1   0  13   40.49    2.30
  -1   0 -13   35.62    2.27
  -1   0 -13   39.77    2.31
   1   0  13   40.49    2.27
   1   0  13   42.25    2.43
   1   0  13   39.78    2.55
  -1   0 -14    6.45    1.09
   1   0  14    6.43    0.81
  -1   0 -14    6.66    0.79
   1   0  14    6.98    0.84
  -1   0 -14    7.17    0.86
   1   0  14    5.10    0.95
  -1   0 -14    6.02    0.76
   1   0  14    5.18    0.90
   1   0  15    3.39    0.79
   1   0  15    2.89    0.45
  -1   0 -15    4.76    1.05
  -1   0 -15    2.82    0.81
  -1   0 -15    2.78    0.60
   1   0  15    3.02    0.63
   1   0  15    3.22    0.62
  -1   0 -15    3.35    0.67
   1   0  15    3.43    0.82
  -1   0 -15    3.11    0.61
   1   0  15    3.04    0.77
  -1   0 -16    1.38    0.75
   1   0  16    0.79    0.32
  -1   0 -16    0.30    0.70
   1   0  16    0.25    0.46
  -1   0 -16   -0.07    0.49
   1   0  16    0.92    0.64
  -1   0 -16    1.27    0.53
   1   0  16    0.55    0.66
   1   0  17   11.10    0.82
  -1   0 -17   10.48    0.81
  -1   0 -17   12.89    0.95
  -1   0 -17   12.54    1.08
   1   0  17   11.99    1.22
   1   0  17   10.02    1.07
  -1   0 -18    4.59    0.53
   1   0  18    3.55    0.56
   1   0  18    4.75    0.70
   1   0  18    3.67    0.76
  -1   0 -18    4.67    0.67
  -1   0 -19   32.38    2.60
   1   0  19   32.31    1.89
   1   0  19   29.60    1.72
   1   0  19   31.57    1.98
  -1   0 -19   34.72    1.87
   1   0  20    7.12    0.66
  -1   0 -20    6.93    0.70
  -1   0 -20    6.96    0.60
   1   0  20    7.01    0.73
   1   0  21   15.37    0.61
  -1   0 -21   16.04    0.61
   1   0  21   14.28    0.67
   1   1 -22    1.76    0.31
  -1  -1  22    1.92    0.28
  -1  -1  22    1.63    0.29
   1   1 -22    1.89    0.28
   1   1 -21    4.76    0.58
  -1  -1  21    5.64    0.56
   1   1 -21    4.12    0.52
  -1  -1  21    5.12    0.59
  -1  -1  20   11.35    0.83
   1   1 -20   11.80    0.95
  -1  -1  20   11.41    1.01
   1   1 -19    0.29    0.64
  -1  -1  19    0.42    0.39
   1   1 -19    0.25    0.30
   1   1 -19   -0.11    0.46
  -1  -1  19    0.36    0.49
   1   1 -18   38.19    3.07
  -1  -1  18   34.52    2.02
  -1  -1  18   38.99    2.19
   1   1 -18   36.89    2.30
  -1  -1  18   36.91    2.30
   1   1 -18   37.28    2.26
   1   1 -18   37.90    2.12
   1   1 -17   69.03    3.60
  -1  -1  17   69.46    3.76
  -1  -1  17   75.80    3.80
   1   1 -17   72.22    3.98
  -1  -1  17   78.46    3.97
  -1  -1  17   72.28    3.92
   1   1 -17   75.44    3.77
   1   1 -17   75.49    3.90
  -1  -1  16    3.10    0.75
   1   1 -16    2.77    0.50
   1   1 -16    1.95    0.81
  -1  -1  16    2.71    0.80
   1   1 -16    3.49    0.78
   1   1 -16    3.18    0.72
  -1  -1  16    3.53    0.62
  -1  -1  16    4.41    0.67
  -1  -1  16    3.88    0.75
  -1  -1  16    4.24    0.84
   1   1 -16    4.05    0.63
   1   1 -16    3.13    0.68
  -1  -1  15    0.97    0.56
   1   1 -15    0.83    0.39
  -1  -1  15    0.71    0.66
   1   1 -15    0.96    0.78
  -1  -1  15    1.14    0.47
   1   1 -15    0.24    0.58
   1   1 -15    0.97    0.54
  -1  -1  15    1.03    0.59
   1   1 -15    0.95    0.54
   1   1 -15    0.80    0.44
  -1  -1  14   44.92    2.34
  -1  -1  14   43.18    2.92
   1   1 -14   41.96    2.39
  -1  -1  14   39.56    3.54
   1   1 -14   46.32    2.97
   1   1 -14   48.35    3.26
  -1  -1  14   43.31    3.16
   1   1 -14   46.65    2.67
  -1  -1  14   49.97    2.57
   1   1 -14   46.70    2.63
   1   1 -14   49.08    2.56
  -1  -1  14   48.34    2.66
  -1  -1  13   17.95    1.15
  -1  -1  13   20.73    2.24
   1   1 -13   16.47    1.18
  -1  -1  13   21.57    1.72
   1   1 -13   19.05    1.62
   1   1 -13   21.05    1.86
  -1  -1  13   19.99    1.28
   1   1 -13   20.39    1.43
  -1  -1  13   20.09    1.40
   1   1 -13   20.45    1.40
  -1  -1  13   18.94    1.48
   1   1 -13   21.44    1.33
   1   1 -12   28.03    2.12
  -1  -1  12   32.42    2.22
  -1  -1  12   26.11    2.58
  -1  -1  12   33.56    1.80
  -1  -1  12   34.57    2.50
  -1  -1  12   35.31    2.44
   1   1 -12   28.80    1.87
  -1  -1  12   33.31    1.91
   1   1 -12   34.10    1.91
  -1  -1  11   66.53    3.65
  -1  -1  11   60.47    3.02
  -1  -1  11   58.90    3.68
  -1  -1  11   55.87    3.93
  -1  -1  11   66.10    3.55
   1   1 -11   58.44    3.40
   1   1 -10   86.09    4.91
  -1  -1  10  100.98    5.00
  -1  -1  10   92.30    5.09
  -1  -1  10   92.61    4.41
   1   1 -10   99.54    4.87
   1   1 -10   94.69    4.78
  -1  -1  10   88.18    5.29
  -1  -1   9   34.53    1.85
  -1  -1   9   36.93    2.27
  -1  -1   9   42.75    2.44
   1   1  -9   33.46    2.26
   1   1  -9   39.78    2.27
  -1  -1   9   37.19    2.43
   1   1  -9   33.27    2.12
   1   1  -8   -0.06    0.54
  -1  -1   8    0.38    0.30
  -1  -1   8    0.56    0.53
  -1  -1   8    0.78    0.48
  -1  -1   8    0.29    0.39
  -1  -1   8    0.48    0.59
   1   1  -8    0.44    0.43
  -1  -1   7   40.46    2.48
  -1  -1   7   39.90    2.32
  -1  -1   7   46.75    2.39
   1   1  -7   41.49    2.38
  -1  -1   7   44.63    2.46
  -1  -1   7   40.33    2.05
  -1  -1   7   41.17    2.41
   1   1  -6  105.46    4.90
   1   1  -6  100.67    4.90
  -1  -1   6   99.24    4.90
  -1  -1   6   97.00    4.93
   1   1  -6  105.47    4.85
  -1  -1   6   94.68    5.02
  -1  -1   6   99.01    4.61
  -1  -1   6  108.32    4.89
   1   1  -5  713.96   30.76
  -1  -1   5  649.10   30.88
  -1  -1   5  685.32   30.51
  -1  -1   5  723.52   30.81
   1   1  -5  705.90   30.72
  -1  -1   5  699.95   30.72
   1   1  -4  547.40   23.90
   1   1  -4  528.54   23.85
  -1  -1   4  546.35   23.87
  -1  -1   3 1301.09   61.96
   1   1  -3 1361.85   62.28
   1   1  -3 1461.43   61.98
  -1  -1   3 1448.01   62.07
   1   1  -3 1506.91   62.02
  -1  -1   2   89.65    4.01
   1   1  -2   86.20    4.41
   1   1  -2   88.85    4.03
  -1  -1   1   17.81    0.91
   1   1  -1   19.24    0.88
   1   1  -1   20.16    1.38
   1   1   0  797.90   35.84
  -1  -1   0  811.38   35.43
   1   1   1    0.15    0.48
  -1  -1  -1    0.15    0.14
  -1  -1  -1   -0.17    0.26
  -1  -1  -1    0.07    0.12
  -1  -1  -2   11.28    0.62
  -1  -1  -2    9.65    0.70
  -1  -1  -2   10.65    0.72
   1   1   2   10.46    0.71
   1   1   3 3388.70  145.50
  -1  -1  -3 3252.07  145.50
   1   1   3 3317.69  145.28
  -1  -1  -3 3336.28  145.26
   1   1   4   58.38    2.83
  -1  -1  -4   57.26    2.81
   1   1   4   55.42    2.53
   1   1   4   46.28    3.14
  -1  -1  -4   53.94    2.51
  -1  -1  -4   51.86    2.79
   1   1   5  134.22    6.19
  -1  -1  -5  132.23    6.16
   1   1   5  128.63    5.97
   1   1   5  126.30    6.67
   1   1   5  127.90    5.82
  -1  -1  -5  130.19    5.84
  -1  -1  -5  129.31    5.81
  -1  -1  -5  126.12    6.16
   1   1   6   69.13    3.34
   1   1   6   70.34    3.56
  -1  -1  -6   64.83    3.66
  -1  -1  -6   77.96    3.58
   1   1   6   64.78    3.13
  -1  -1  -6   65.62    3.17
   1   1   6   64.56    3.47
  -1  -1  -6   64.40    3.52
   1   1   6   69.59    4.11
   1   1   7    2.05    0.61
   1   1   7    2.43    0.47
  -1  -1  -7    2.56    0.77
  -1  -1  -7    2.63    0.57
   1   1   7    1.80    0.90
  -1  -1  -7    2.17    0.49
  -1  -1  -7    1.68    0.57
   1   1   7    1.67    0.55
  -1  -1  -8    0.50    0.67
   1   1   8    1.06    0.42
  -1  -1  -8    1.14    0.75
  -1  -1  -8    0.70    0.55
   1   1   8    0.97    0.53
   1   1   8    1.11    0.91
  -1  -1  -8    0.77    0.45
  -1  -1  -8    1.18    0.50
  -1  -1  -8    0.68    0.55
  -1  -1  -9  160.32    8.55
  -1  -1  -9  178.40    8.23
  -1  -1  -9  167.73    8.58
   1   1   9  186.45    8.17
  -1  -1  -9  178.62    8.49
  -1  -1  -9  173.20    8.39
  -1  -1  -9  157.73    7.85
  -1  -1  -9  172.08    7.85
   1   1   9  178.34    8.33
  -1  -1 -10  169.04    8.01
  -1  -1 -10  161.41    8.43
  -1  -1 -10  162.23    8.46
   1   1  10  172.65    7.98
  -1  -1 -10  162.74    8.36
  -1  -1 -10  170.14    8.28
  -1  -1 -10  163.22    7.66
   1   1  10  164.10    8.13
  -1  -1 -11   74.66    4.53
  -1  -1 -11   77.25    3.84
  -1  -1 -11   80.95    4.49
  -1  -1 -11   72.72    4.08
  -1  -1 -11   77.53    4.71
   1   1  11   80.06    4.16
   1   1  11   79.66    3.90
   1   1  11   75.13    4.20
  -1  -1 -11   80.19    3.88
   1   1  11   76.78    4.03
   1   1  12    1.64    0.34
  -1  -1 -12    1.57    0.35
  -1  -1 -12    2.60    0.77
  -1  -1 -12    1.46    0.82
  -1  -1 -12    1.96    0.51
  -1  -1 -12    2.19    0.99
   1   1  12    2.46    0.51
  -1  -1 -12    1.92    0.52
   1   1  12    2.26    0.77
   1   1  12    2.23    0.63
  -1  -1 -12    2.91    0.57
  -1  -1 -13   13.34    1.52
   1   1  13   13.82    0.97
  -1  -1 -13   12.87    0.90
   1   1  13   15.04    1.54
  -1  -1 -13   13.03    1.69
  -1  -1 -13   12.53    1.58
   1   1  13   14.40    1.15
  -1  -1 -13   15.42    1.19
   1   1  13   14.62    1.45
   1   1  13   16.82    1.36
  -1  -1 -13   14.89    1.17
   1   1  14    1.04    0.35
  -1  -1 -14    1.56    0.77
  -1  -1 -14    0.49    0.76
  -1  -1 -14    0.68    0.47
   1   1  14    1.03    0.47
  -1  -1 -14    0.52    0.49
   1   1  14    0.63    0.63
   1   1  14    1.03    0.76
  -1  -1 -15   18.01    1.86
   1   1  15   17.41    1.16
  -1  -1 -15   16.37    1.81
  -1  -1 -15   14.88    1.90
  -1  -1 -15   15.58    1.35
   1   1  15   20.77    1.31
   1   1  15   16.77    1.58
   1   1  15   18.38    1.56
  -1  -1 -15   20.65    1.41
  -1  -1 -15   20.90    1.40
   1   1  16   21.39    1.30
  -1  -1 -16   21.06    1.98
   1   1  16   22.21    1.42
  -1  -1 -16   21.98    1.60
  -1  -1 -16   22.44    1.53
   1   1  16   19.82    1.68
  -1  -1 -16   22.52    1.53
   1   1  16   19.99    1.68
  -1  -1 -17    0.73    0.32
  -1  -1 -17    1.19    0.63
   1   1  17    2.05    0.44
   1   1  17    1.91    0.57
  -1  -1 -17    2.32    0.61
   1   1  17    2.35    0.65
  -1  -1 -17    1.24    0.49
  -1  -1 -17    2.29    0.55
   1   1  17    1.63    0.64
   1   1  18    0.32    0.46
  -1  -1 -18    0.67    0.35
   1   1  18    0.40    0.44
   1   1  18    0.77    0.55
  -1  -1 -18    0.60    0.40
   1   1  18    0.13    0.42
  -1  -1 -18    0.65    0.41
   1   1  19    0.08    0.35
  -1  -1 -19    0.06    0.31
   1   1  19    0.73    0.48
  -1  -1 -19    0.07    0.32
   1   1  20    0.08    0.27
   1   1  20    0.52    0.36
   1   1  21    1.96    0.27
  -1  -2  22   11.55    0.72
   1   2 -22   13.35    0.86
  -1  -2  22   12.33    0.79
   1   2 -22   12.46    0.80
  -1  -2  21    0.56    0.38
   1   2 -21    0.22    0.39
  -1  -2  21    0.17    0.29
   1   2 -21    0.81    0.37
  -1  -2  21    0.31    0.37
  -1  -2  20    5.33    0.63
   1   2 -20    5.15    0.50
  -1  -2  20    6.29    0.63
  -1  -2  20    5.04    0.68
   1   2 -20    5.25    0.68
   1   2 -19    2.46    0.88
  -1  -2  19    1.97    0.47
  -1  -2  19    2.13    0.52
   1   2 -19    2.35    0.59
  -1  -2  19    3.88    0.69
   1   2 -18    6.98    1.30
  -1  -2  18    5.24    0.69
  -1  -2  18    4.82    0.70
   1   2 -18    5.02    0.85
  -1  -2  18    6.75    0.86
   1   2 -18    5.75    0.72
   1   2 -18    6.13    0.83
  -1  -2  17   49.43    3.34
   1   2 -17   52.99    3.92
   1   2 -17   47.51    2.67
  -1  -2  17   54.41    3.65
  -1  -2  17   56.59    2.94
  -1  -2  17   57.17    2.95
   1   2 -17   56.32    2.93
  -1  -2  17   54.52    3.04
   1   2 -17   54.92    3.05
  -1  -2  16  147.35    7.55
   1   2 -16  161.77    7.65
  -1  -2  16  163.78    8.45
   1   2 -16  167.65    8.51
  -1  -2  16  169.11    8.79
  -1  -2  16  183.56    7.90
   1   2 -16  178.41    7.89
   1   2 -16  171.83    7.99
  -1  -2  16  179.00    8.00
  -1  -2  15  100.73    5.42
  -1  -2  15  119.87    6.31
   1   2 -15  112.67    5.49
  -1  -2  15  125.43    5.66
   1   2 -15  114.33    6.30
  -1  -2  15  126.58    5.71
   1   2 -15  117.79    5.86
   1   2 -15  122.00    5.79
  -1  -2  15  123.57    5.78
   1   2 -15  120.32    5.70
  -1  -2  14   -0.18    0.76
  -1  -2  14    0.08    0.26
  -1  -2  14    0.46    0.59
   1   2 -14    0.44    0.32
  -1  -2  14    0.29    0.52
   1   2 -14   -0.12    0.58
  -1  -2  14    0.23    0.34
  -1  -2  14    0.26    0.59
  -1  -2  14    0.15    0.39
   1   2 -14   -0.16    0.57
   1   2 -14    0.33    0.49
  -1  -2  14    0.22    0.50
   1   2 -14    0.42    0.47
   1   2 -14    0.16    0.39
   1   2 -13  169.71    7.94
  -1  -2  13  171.25    9.19
   1   2 -13  169.45    8.66
  -1  -2  13  180.72    8.05
  -1  -2  13  190.58    8.88
  -1  -2  13  167.64    8.92
   1   2 -13  165.67    8.33
   1   2 -13  164.89    8.21
  -1  -2  13  183.47    8.16
   1   2 -13  167.57    8.15
   1   2 -13  179.49    8.12
   1   2 -12    0.78    0.31
  -1  -2  12   -0.44    0.67
  -1  -2  12    1.34    0.60
   1   2 -12    1.06    0.57
  -1  -2  12    0.62    0.33
  -1  -2  12    1.02    0.65
   1   2 -12    0.93    0.51
   1   2 -12    0.81    0.40
   1   2 -12    0.92    0.43
  -1  -2  11  162.97    7.31
  -1  -2  11  157.68    8.12
  -1  -2  11  170.22    7.94
   1   2 -11  169.77    7.88
   1   2 -11  150.31    7.22
   1   2 -11  155.66    7.76
  -1  -2  11  156.28    7.88
  -1  -2  11  160.56    8.23
  -1  -2  10   11.01    1.16
  -1  -2  10    8.49    0.71
  -1  -2  10    9.05    1.01
  -1  -2  10    8.05    1.13
   1   2 -10    9.81    1.06
   1   2 -10    7.95    0.93
   1   2 -10    8.76    0.65
   1   2  -9    8.50    0.93
  -1  -2   9    7.54    0.64
  -1  -2   9    9.86    1.09
  -1  -2   9    8.60    1.07
  -1  -2   9    8.27    0.90
  -1  -2   9    7.62    0.95
   1   2  -9    8.46    0.92
   1   2  -9    8.60    0.63
   1   2  -8    3.07    0.41
  -1  -2   8    2.48    0.71
  -1  -2   8    2.64    0.65
  -1  -2   8    2.67    0.57
  -1  -2   8    2.18    0.37
  -1  -2   8    2.82    0.64
   1   2  -8    2.59    0.55
  -1  -2   8    1.90    0.57
  -1  -2   7   27.06    1.80
   1   2  -7   27.31    1.47
  -1  -2   7   26.11    1.76
  -1  -2   7   28.80    1.72
   1   2  -6  117.20    5.17
  -1  -2   6  108.84    5.40
  -1  -2   6  116.38    5.49
  -1  -2   6  115.30    5.34
  -1  -2   5   15.22    1.08
   1   2  -5   13.47    1.32
  -1  -2   5   13.66    0.83
  -1  -2   5   12.73    0.98
   1   2  -4   25.09    1.86
  -1  -2   4   26.30    1.44
   1   2  -4   23.45    1.35
  -1  -2   4   24.89    1.38
  -1  -2   3  128.93    5.93
   1   2  -3  135.81    6.56
  -1  -2   2  222.31    9.89
   1   2  -2  261.78   10.81
  -1  -2   1  107.96    4.83
   1   2  -1  118.11    5.66
   1   2   0   16.82    1.54
  -1  -2   0   17.15    0.85
  -1  -2  -1  226.58   10.06
   1   2   1  226.58   10.68
   1   2   1  224.29    9.96
  -1  -2  -2   24.73    1.24
  -1  -2  -2   23.96    1.28
   1   2   2   20.97    1.73
  -1  -2  -2   22.31    1.23
   1   2   2   23.05    1.17
  -1  -2  -3   12.51    0.93
   1   2   3   12.16    1.18
   1   2   3   11.35    1.25
  -1  -2  -3   12.11    0.67
   1   2   3   11.97    0.70
  -1  -2  -4  184.52    8.08
   1   2   4  162.55    8.59
   1   2   4  170.38    7.73
  -1  -2  -5   26.55    1.83
  -1  -2  -5   24.92    1.60
   1   2   5   23.54    1.59
   1   2   5   24.04    2.12
  -1  -2  -5   24.60    1.30
   1   2   5   23.32    1.29
  -1  -2  -6   13.49    1.18
  -1  -2  -6   13.10    1.34
   1   2   6   10.81    1.59
  -1  -2  -6   13.43    1.19
  -1  -2  -6   13.25    0.89
   1   2   6   13.03    0.83
   1   2   6   13.36    1.19
  -1  -2  -7    6.28    1.18
  -1  -2  -7    5.25    0.81
   1   2   7    7.39    0.91
  -1  -2  -7    5.62    0.86
   1   2   7    5.73    1.30
  -1  -2  -7    4.01    0.68
  -1  -2  -7    5.24    0.61
  -1  -2  -8    1.39    0.70
  -1  -2  -8    2.27    0.67
  -1  -2  -8    1.85    0.83
  -1  -2  -8    2.83    0.58
   1   2   8    2.15    0.34
  -1  -2  -8    2.69    0.52
  -1  -2  -8    3.36    0.75
   1   2   8    4.25    1.18
   1   2   8    2.27    0.64
  -1  -2  -9   25.46    2.26
  -1  -2  -9   34.06    2.42
  -1  -2  -9   33.79    2.22
  -1  -2  -9   27.86    1.70
  -1  -2  -9   28.40    1.65
   1   2   9   27.46    1.55
   1   2   9   29.93    2.09
  -1  -2  -9   30.32    2.15
  -1  -2 -10   93.77    5.27
  -1  -2 -10   88.70    5.23
  -1  -2 -10   96.01    4.86
  -1  -2 -10   94.19    5.02
  -1  -2 -10   84.84    5.01
  -1  -2 -10   83.88    4.36
   1   2  10   89.46    4.24
   1   2  10   96.57    4.91
   1   2  10   87.66    4.76
   1   2  10   88.00    4.55
   1   2  11   75.13    4.24
   1   2  11   74.21    3.64
  -1  -2 -11   77.69    4.44
  -1  -2 -11   77.84    4.49
  -1  -2 -11   73.25    3.79
  -1  -2 -11   77.52    4.18
  -1  -2 -11   72.57    4.64
  -1  -2 -11   71.75    4.61
   1   2  11   75.28    3.82
   1   2  11   73.52    3.78
   1   2  11   75.01    4.21
  -1  -2 -11   78.29    3.78
   1   2  11   73.90    3.99
   1   2  12  252.21   11.41
  -1  -2 -12  275.16   12.57
  -1  -2 -12  247.60   12.31
  -1  -2 -12  258.06   11.56
  -1  -2 -12  258.71   12.69
  -1  -2 -12  242.03   11.88
   1   2  12  252.02   11.62
   1   2  12  246.27   11.56
  -1  -2 -12  245.43   11.59
  -1  -2 -12  264.05   11.58
   1   2  12  248.78   12.06
   1   2  12  247.49   11.83
  -1  -2 -13   26.74    2.41
  -1  -2 -13   30.68    2.41
   1   2  13   26.85    1.59
  -1  -2 -13   27.10    1.73
  -1  -2 -13   23.81    1.54
  -1  -2 -13   27.31    2.58
   1   2  13   29.58    1.83
   1   2  13   26.17    1.74
   1   2  13   30.32    1.71
  -1  -2 -13   29.72    1.80
   1   2  13   29.36    2.02
   1   2  13   28.99    2.21
  -1  -2 -13   28.55    1.76
   1   2  14    0.04    0.28
  -1  -2 -14    1.54    0.85
  -1  -2 -14    1.02    0.79
   1   2  14    0.22    0.34
  -1  -2 -14   -0.06    0.46
  -1  -2 -14    0.55    0.47
   1   2  14   -0.08    0.64
   1   2  14   -0.10    0.79
  -1  -2 -15   31.98    2.53
   1   2  15   31.51    1.75
  -1  -2 -15   28.24    2.49
  -1  -2 -15   25.83    2.59
   1   2  15   32.93    1.82
  -1  -2 -15   32.58    1.99
   1   2  15   29.39    2.25
   1   2  15   33.27    2.20
  -1  -2 -15   30.75    1.94
  -1  -2 -15   30.90    1.92
  -1  -2 -16   13.05    1.49
  -1  -2 -16   12.51    1.10
   1   2  16   12.76    1.17
   1   2  16   11.92    1.07
  -1  -2 -16   13.55    1.09
   1   2  16   12.79    1.24
  -1  -2 -16   13.02    1.04
   1   2  16   10.83    1.26
  -1  -2 -17    4.82    0.92
  -1  -2 -17    3.64    0.49
  -1  -2 -17    5.33    0.72
   1   2  17    6.23    0.71
  -1  -2 -17    5.17    0.64
   1   2  17    5.03    0.82
  -1  -2 -17    6.49    0.71
   1   2  17    4.54    0.80
   1   2  18    0.33    0.39
  -1  -2 -18   -0.12    0.28
   1   2  18    0.12    0.48
   1   2  18    0.43    0.41
  -1  -2 -18    0.36    0.31
  -1  -2 -18    0.04    0.36
   1   2  19    3.81    0.48
   1   2  19    4.14    0.62
  -1  -2 -19    3.23    0.37
  -1  -2 -20    0.05    0.17
   1   2  20    0.68    0.29
  -1  -2 -20    0.39    0.16
  -1  -3  22   11.45    0.75
   1   3 -22   11.85    0.84
  -1  -3  22   11.21    0.72
  -1  -3  22   10.71    0.73
  -1  -3  21    0.92    0.35
  -1  -3  21    1.12    0.39
  -1  -3  21    1.29    0.39
   1   3 -21    0.74    0.23
   1   3 -21    1.92    0.52
   1   3 -21    1.78    0.45
  -1  -3  20    0.69    0.40
   1   3 -20    0.31    0.43
   1   3 -20    0.43    0.33
   1   3 -20    0.10    0.41
   1   3 -19   -0.16    0.69
  -1  -3  19    0.24    0.41
  -1  -3  19    0.10    0.41
   1   3 -19    0.94    0.43
   1   3 -19   -0.06    0.51
   1   3 -18    1.26    0.86
  -1  -3  18    2.25    0.77
  -1  -3  18    2.50    0.55
  -1  -3  18    2.36    0.57
   1   3 -18    3.07    0.48
   1   3 -18    2.26    0.52
   1   3 -18    2.23    0.64
  -1  -3  18    1.75    0.62
   1   3 -17   19.45    2.16
  -1  -3  17   16.57    1.70
  -1  -3  17   15.14    1.81
  -1  -3  17   17.43    1.29
   1   3 -17   18.27    1.57
   1   3 -17   16.59    1.30
  -1  -3  17   16.36    1.40
   1   3 -17   17.95    1.43
  -1  -3  16    1.04    0.34
  -1  -3  16    1.44    0.76
   1   3 -16    0.38    0.78
   1   3 -16    0.61    0.30
  -1  -3  16    1.07    0.44
  -1  -3  16    1.21    0.49
   1   3 -16    1.93    0.70
  -1  -3  16    0.99    0.51
   1   3 -16    1.19    0.51
   1   3 -16    1.23    0.53
   1   3 -15   88.76    4.48
  -1  -3  15   90.78    5.61
   1   3 -15   94.56    5.15
  -1  -3  15   95.15    4.66
   1   3 -15   92.06    5.01
  -1  -3  15  100.72    4.73
   1   3 -15  101.31    4.78
   1   3 -15   95.07    4.83
   1   3 -14    0.17    0.29
  -1  -3  14   -0.25    0.63
  -1  -3  14    0.46    0.36
  -1  -3  14   -0.25    0.60
  -1  -3  14    0.15    0.57
   1   3 -14    0.69    0.58
   1   3 -14    1.06    0.65
  -1  -3  14   -0.24    0.37
   1   3 -14   -0.06    0.46
   1   3 -14    0.22    0.41
   1   3 -13    0.13    0.28
  -1  -3  13   -0.11    0.49
  -1  -3  13   -0.15    0.65
   1   3 -13   -0.09    0.53
  -1  -3  13    0.34    0.30
   1   3 -13    0.61    0.55
   1   3 -13    0.15    0.42
   1   3 -13   -0.17    0.42
  -1  -3  12    3.69    0.79
  -1  -3  12    2.03    0.76
   1   3 -12    3.12    0.42
  -1  -3  12    2.03    0.70
   1   3 -12    2.46    0.61
  -1  -3  12    3.20    0.78
  -1  -3  12    3.55    0.48
   1   3 -12    2.72    0.66
   1   3 -12    2.77    0.59
   1   3 -12    2.52    0.57
  -1  -3  11   -0.25    0.57
  -1  -3  11    0.26    0.40
   1   3 -11    0.22    0.48
  -1  -3  11    0.11    0.29
   1   3 -11    0.19    0.27
  -1  -3  11    0.21    0.57
  -1  -3  10    1.57    0.58
  -1  -3  10    0.50    0.30
  -1  -3  10    1.47    0.57
  -1  -3  10    0.81    0.56
  -1  -3  10    0.80    0.63
   1   3 -10    0.76    0.49
   1   3 -10    0.71    0.33
   1   3 -10    0.73    0.29
  -1  -3  10    1.08    0.59
  -1  -3   9   17.99    1.39
   1   3  -9   18.75    1.16
  -1  -3   9   19.07    1.55
   1   3  -9   17.72    1.29
  -1  -3   9   18.26    1.52
   1   3  -9   17.71    1.02
  -1  -3   8  127.61    6.49
   1   3  -8  128.95    6.07
  -1  -3   8  132.48    6.33
   1   3  -8  117.52    6.55
  -1  -3   8  128.92    6.42
   1   3  -8  132.91    6.15
   1   3  -8  133.62    5.89
  -1  -3   7  154.96    7.08
  -1  -3   7  147.48    7.14
   1   3  -7  148.81    6.84
   1   3  -7  149.85    6.89
  -1  -3   7  141.09    7.24
   1   3  -7  143.44    7.50
   1   3  -7  158.09    7.31
   1   3  -7  148.37    6.67
  -1  -3   6   -0.04    0.31
  -1  -3   6   -0.09    0.32
  -1  -3   6    0.03    0.22
  -1  -3   6    0.16    0.42
   1   3  -6    0.28    0.18
   1   3  -6    0.06    0.42
   1   3  -5   45.70    2.35
  -1  -3   5   43.11    2.37
   1   3  -5   44.22    2.99
  -1  -3   5   45.27    2.25
  -1  -3   5   42.94    2.35
   1   3  -5   43.27    2.50
   1   3  -5   46.09    2.09
   1   3  -4   25.42    2.15
   1   3  -4   27.64    1.56
  -1  -3   4   26.94    1.54
   1   3  -3  247.29   11.37
   1   3  -3  241.43   10.49
  -1  -3   3  226.40   10.27
   1   3  -2   24.58    2.11
   1   3  -2   24.50    1.38
   1   3  -2   22.23    1.12
   1   3  -1   21.58    1.98
   1   3  -1   23.38    1.33
  -1  -3   1   22.96    1.04
   1   3  -1   20.71    1.10
  -1  -3   0    0.10    0.12
   1   3   0    0.11    0.80
   1   3   0    0.20    0.37
   1   3   0    0.35    0.19
  -1  -3  -1   57.44    2.64
   1   3   1   56.82    2.77
   1   3   1   54.67    3.51
   1   3   1   55.78    2.63
  -1  -3  -2   49.82    2.44
   1   3   2   47.33    3.20
   1   3   2   50.94    2.38
   1   3   3   30.15    2.36
  -1  -3  -3   34.06    1.75
  -1  -3  -3   36.95    1.98
  -1  -3  -3   35.31    2.08
   1   3   3   30.77    1.63
  -1  -3  -3   34.27    1.78
  -1  -3  -3   30.72    1.55
  -1  -3  -4  143.72    6.69
  -1  -3  -4  142.09    6.52
   1   3   4  126.49    6.82
   1   3   4  136.13    6.12
  -1  -3  -4  138.70    6.32
  -1  -3  -4  131.49    6.03
   1   3   4  122.78    7.11
  -1  -3  -5  307.20   13.65
  -1  -3  -5  289.60   13.80
   1   3   5  279.42   14.41
   1   3   5  305.77   13.55
  -1  -3  -5  294.20   13.17
  -1  -3  -5  299.49   13.10
   1   3   5  288.51   13.18
  -1  -3  -6  755.25   36.69
  -1  -3  -6  878.73   36.42
  -1  -3  -6  802.86   36.60
  -1  -3  -6  839.88   35.85
   1   3   6  844.68   36.26
   1   3   6  789.29   37.32
  -1  -3  -6  902.49   36.46
   1   3   6  796.59   35.78
   1   3   6  770.98   35.84
  -1  -3  -7    8.63    1.03
  -1  -3  -7    7.27    1.15
  -1  -3  -7    7.03    1.27
   1   3   7    7.82    0.60
   1   3   7    7.01    0.88
  -1  -3  -7    8.04    1.02
  -1  -3  -7    7.59    0.70
  -1  -3  -7    7.26    0.83
  -1  -3  -8    5.91    0.91
  -1  -3  -8    5.02    1.06
  -1  -3  -8    5.64    1.03
   1   3   8    6.17    0.84
   1   3   8    6.33    0.56
  -1  -3  -8    6.25    0.79
  -1  -3  -8    6.82    1.02
  -1  -3  -8    5.19    0.63
  -1  -3  -9   18.40    2.02
  -1  -3  -9   20.25    1.97
  -1  -3  -9   21.12    1.78
   1   3   9   23.26    1.27
  -1  -3  -9   20.95    1.79
  -1  -3  -9   20.80    1.35
  -1  -3  -9   17.45    1.38
   1   3   9   21.70    1.55
   1   3   9   18.87    1.68
  -1  -3 -10    9.86    1.24
  -1  -3 -10    6.47    0.84
  -1  -3 -10    8.33    1.18
   1   3  10    7.82    0.68
  -1  -3 -10    6.41    1.29
  -1  -3 -10    5.41    1.14
   1   3  10    8.38    0.77
   1   3  10    9.12    1.33
  -1  -3 -10    7.97    0.75
   1   3  10    6.13    1.08
   1   3  10    7.90    0.97
   1   3  10    9.26    0.88
   1   3  11   16.18    1.05
  -1  -3 -11   15.19    1.70
  -1  -3 -11   14.25    1.59
  -1  -3 -11   14.70    1.19
  -1  -3 -11   15.26    1.85
  -1  -3 -11   14.57    1.76
  -1  -3 -11   14.31    1.45
   1   3  11   14.97    1.13
   1   3  11   16.56    1.07
   1   3  11   16.12    1.20
   1   3  11   16.89    1.38
  -1  -3 -11   14.40    1.11
   1   3  11   13.31    1.49
  -1  -3 -12   19.19    1.93
  -1  -3 -12   21.19    1.51
  -1  -3 -12   24.72    2.21
   1   3  12   21.67    1.33
  -1  -3 -12   20.58    2.20
  -1  -3 -12   19.83    2.17
  -1  -3 -12   18.82    1.70
   1   3  12   22.30    1.34
  -1  -3 -12   22.85    1.46
   1   3  12   23.19    1.76
  -1  -3 -13  101.96    5.66
  -1  -3 -13  103.87    5.85
   1   3  13  102.95    4.74
  -1  -3 -13  100.91    4.90
  -1  -3 -13   85.72    4.70
  -1  -3 -13   96.62    5.94
  -1  -3 -13   99.08    4.91
   1   3  13  103.43    4.74
  -1  -3 -13  100.27    4.87
   1   3  13   99.93    5.19
   1   3  14   10.18    0.80
  -1  -3 -14   11.86    1.02
  -1  -3 -14    9.19    0.78
  -1  -3 -14    9.78    1.52
  -1  -3 -14   11.58    1.61
   1   3  14   12.92    1.15
  -1  -3 -14   10.82    1.00
   1   3  14    9.95    0.79
   1   3  14    9.74    1.20
  -1  -3 -14    9.42    0.91
  -1  -3 -15   87.25    5.13
  -1  -3 -15   89.33    4.51
   1   3  15   93.91    4.59
   1   3  15   89.06    4.75
   1   3  15   97.05    4.97
  -1  -3 -15   83.90    4.39
  -1  -3 -16    0.34    0.51
  -1  -3 -16    0.05    0.43
  -1  -3 -16   -0.04    0.36
   1   3  16   -0.16    0.64
  -1  -3 -16   -0.05    0.39
   1   3  16    0.22    0.58
  -1  -3 -17    1.91    0.44
   1   3  17    1.63    0.62
   1   3  17    0.67    0.54
  -1  -3 -17    1.56    0.37
  -1  -3 -18   36.53    1.80
   1   3  18   36.76    1.86
   1   3  18   37.04    1.95
   1   3  18   37.30    2.09
  -1  -3 -18   39.81    1.93
   1   3  19    5.63    0.58
  -1  -3 -19    5.18    0.47
  -1  -4  22    2.51    0.36
  -1  -4  22    2.10    0.35
   1   4 -22    2.50    0.42
  -1  -4  22    2.08    0.31
   1   4 -21    2.14    0.51
  -1  -4  21    2.76    0.45
   1   4 -21    3.16    0.39
  -1  -4  21    2.34    0.44
  -1  -4  21    3.04    0.48
   1   4 -21    3.11    0.53
  -1  -4  21    3.17    0.47
   1   4 -20   16.70    1.12
  -1  -4  20   15.90    1.18
   1   4 -20   20.52    1.42
  -1  -4  20   16.52    1.20
   1   4 -20   16.31    1.24
   1   4 -19   12.20    1.66
  -1  -4  19   13.99    1.50
  -1  -4  19   13.76    1.13
   1   4 -19   16.58    1.37
   1   4 -19   15.25    1.14
  -1  -4  19   13.83    1.09
   1   4 -19   15.48    1.25
  -1  -4  19   15.93    1.21
  -1  -4  18   12.94    1.54
   1   4 -18   12.36    1.79
   1   4 -18   14.46    1.34
  -1  -4  18   14.29    1.10
   1   4 -18   12.07    0.97
  -1  -4  18   12.45    1.13
   1   4 -18   13.94    1.20
   1   4 -18   11.99    1.07
  -1  -4  17   33.27    1.98
   1   4 -17   38.52    3.25
  -1  -4  17   36.37    2.80
  -1  -4  17   35.39    2.48
  -1  -4  17   38.11    2.13
   1   4 -17   34.42    2.12
   1   4 -17   38.36    2.52
   1   4 -17   37.84    2.23
  -1  -4  17   38.37    2.24
   1   4 -17   38.68    2.33
   1   4 -16    1.79    0.96
  -1  -4  16    0.92    0.58
  -1  -4  16    1.01    0.80
  -1  -4  16    2.36    0.81
  -1  -4  16    1.68    0.45
   1   4 -16    2.18    0.75
   1   4 -16    1.60    0.60
   1   4 -16    0.75    0.47
  -1  -4  16    1.77    0.55
  -1  -4  15    2.78    0.89
  -1  -4  15    2.19    0.81
  -1  -4  15    3.57    0.56
   1   4 -15    3.50    0.82
  -1  -4  15    3.76    0.67
   1   4 -15    4.09    0.70
   1   4 -15    3.02    0.68
   1   4 -14    2.38    0.37
  -1  -4  14    2.54    0.83
  -1  -4  14    2.35    0.48
  -1  -4  14    3.59    0.96
  -1  -4  14    3.13    0.54
   1   4 -14    3.34    0.74
  -1  -4  14    2.39    0.55
   1   4 -14    3.31    0.64
   1   4 -14    1.90    0.60
   1   4 -13   74.32    3.60
  -1  -4  13   73.97    4.49
  -1  -4  13   68.89    4.64
  -1  -4  13   73.90    3.76
  -1  -4  13   88.38    3.83
   1   4 -13   73.09    4.13
   1   4 -13   77.17    3.92
   1   4 -13   68.70    3.88
  -1  -4  12   23.37    2.02
   1   4 -12   25.81    1.33
  -1  -4  12   24.25    1.44
   1   4 -12   21.92    1.62
  -1  -4  12   22.48    2.14
  -1  -4  12   21.93    1.83
   1   4 -12   21.08    1.68
   1   4 -12   20.61    1.50
  -1  -4  11   15.09    1.59
  -1  -4  11   19.62    1.89
   1   4 -11   16.82    1.19
  -1  -4  11   18.58    1.21
  -1  -4  11   20.28    1.70
   1   4 -11   18.74    1.33
  -1  -4  11   18.65    1.56
   1   4 -11   19.06    1.08
   1   4 -11   18.91    1.91
  -1  -4  10    1.04    0.51
  -1  -4  10    1.37    0.63
   1   4 -10    0.27    0.41
  -1  -4  10    0.84    0.58
   1   4 -10    0.37    0.68
   1   4 -10    0.58    0.24
  -1  -4   9  393.49   17.08
   1   4  -9  317.04   17.28
   1   4  -9  364.62   16.64
  -1  -4   9  384.69   16.96
  -1  -4   9  363.20   17.18
   1   4  -9  375.34   16.37
   1   4  -9  367.63   17.32
  -1  -4   8  696.23   31.11
   1   4  -8  708.76   31.19
   1   4  -8  648.73   32.01
  -1  -4   8  701.75   31.37
  -1  -4   8  683.27   31.45
  -1  -4   8  725.75   31.69
   1   4  -8  699.10   31.72
   1   4  -8  702.04   30.85
   1   4  -8  713.58   30.86
  -1  -4   7  175.84    8.54
  -1  -4   7  158.44    8.28
  -1  -4   7  170.92    8.06
  -1  -4   7  177.99    8.28
   1   4  -7  178.82    7.82
   1   4  -7  171.25    8.54
   1   4  -7  178.11    7.81
  -1  -4   6    7.28    0.65
   1   4  -6    6.01    0.78
  -1  -4   6    5.92    0.70
   1   4  -6    6.00    1.27
   1   4  -6    6.17    0.43
   1   4  -6    6.07    0.87
  -1  -4   5  437.94   19.55
   1   4  -5  441.56   20.60
  -1  -4   5  459.77   19.58
   1   4  -5  431.06   19.51
   1   4  -5  431.10   19.17
  -1  -4   4  350.63   16.04
   1   4  -4  391.91   17.48
   1   4  -4  378.83   16.29
   1   4  -4  362.17   15.94
   1   4  -3    9.14    0.86
   1   4  -3   10.07    1.56
  -1  -4   3    9.45    0.65
   1   4  -3    9.84    0.57
   1   4  -2   19.61    1.30
   1   4  -2   19.77    2.14
  -1  -4   2   19.66    1.01
  -1  -4   2   20.45    1.09
   1   4  -1    0.76    0.46
  -1  -4   1    0.66    0.35
   1   4  -1    0.88    0.97
   1   4  -1    0.79    0.23
  -1  -4   0  361.68   16.38
   1   4   0  377.29   16.54
  -1  -4   0  368.57   16.27
   1   4   0  393.24   17.74
   1   4   0  370.45   16.31
  -1  -4  -1   22.73    1.42
  -1  -4  -1   22.64    1.21
  -1  -4  -1   22.83    1.24
   1   4   1   24.91    2.31
   1   4   1   21.19    1.36
   1   4   1   24.41    1.23
  -1  -4  -2   95.85    4.89
  -1  -4  -2   92.79    4.52
   1   4   2   94.63    5.60
   1   4   2  100.48    4.46
  -1  -4  -3  706.75   32.49
  -1  -4  -3  708.25   32.42
  -1  -4  -3  759.78   32.86
   1   4   3  684.35   32.37
   1   4   3  766.77   32.31
  -1  -4  -3  796.04   32.56
  -1  -4  -3  736.10   32.19
  -1  -4  -4  390.28   17.18
  -1  -4  -4  356.33   16.86
   1   4   4  359.22   17.70
  -1  -4  -4  378.20   17.29
  -1  -4  -4  374.43   16.64
  -1  -4  -4  380.93   16.55
   1   4   4  371.04   16.67
  -1  -4  -4  381.40   16.92
  -1  -4  -5   29.54    2.42
   1   4   5   28.64    2.33
  -1  -4  -5   29.90    2.24
  -1  -4  -5   31.53    2.09
   1   4   5   30.70    1.58
  -1  -4  -5   28.33    1.84
   1   4   5   29.13    1.65
  -1  -4  -5   31.90    1.66
  -1  -4  -5   31.29    1.54
  -1  -4  -6  126.55    6.29
  -1  -4  -6  126.97    6.49
  -1  -4  -6  117.11    6.59
  -1  -4  -6  118.41    5.69
   1   4   6  125.35    5.65
  -1  -4  -7    3.54    0.79
  -1  -4  -7    3.62    0.90
  -1  -4  -7    3.04    0.96
   1   4   7    3.46    0.43
  -1  -4  -7    3.09    0.53
  -1  -4  -7    4.72    0.84
  -1  -4  -7    3.08    0.69
  -1  -4  -8   11.77    1.60
  -1  -4  -8    7.75    1.27
  -1  -4  -8    7.70    1.12
  -1  -4  -8    8.90    0.79
   1   4   8   10.21    0.75
  -1  -4  -8    8.85    1.17
  -1  -4  -8    8.72    0.90
   1   4   8    7.60    0.92
   1   4   8    8.77    1.38
   1   4   8    9.90    1.19
  -1  -4  -9    9.86    1.64
  -1  -4  -9   13.92    1.71
  -1  -4  -9   16.08    1.62
  -1  -4  -9   11.69    1.17
  -1  -4  -9   14.21    1.53
   1   4   9   15.47    1.02
  -1  -4  -9   13.85    1.09
   1   4   9   15.87    1.27
   1   4   9   16.01    1.54
   1   4   9   16.49    1.36
   1   4   9   15.48    1.74
  -1  -4  -9   15.68    1.04
  -1  -4 -10   98.36    5.67
  -1  -4 -10  101.02    5.04
   1   4  10  105.92    4.87
  -1  -4 -10  102.50    5.76
  -1  -4 -10   93.56    5.87
  -1  -4 -10   98.14    6.00
   1   4  10  115.71    5.24
   1   4  10   98.89    5.09
   1   4  10  105.62    5.82
  -1  -4 -10   98.37    4.87
   1   4  10  102.46    5.53
   1   4  10   94.80    5.22
  -1  -4 -11    8.07    1.24
   1   4  11    7.40    0.69
  -1  -4 -11    9.91    1.39
  -1  -4 -11    6.23    0.88
  -1  -4 -11    7.80    1.47
  -1  -4 -11    7.92    1.41
  -1  -4 -11    7.17    1.11
   1   4  11    8.08    0.95
   1   4  11    7.73    1.05
   1   4  11    6.33    0.85
   1   4  11    7.69    1.25
  -1  -4 -11    8.02    0.77
  -1  -4 -12    4.72    0.67
  -1  -4 -12    6.03    0.83
  -1  -4 -12    5.41    1.15
  -1  -4 -12    5.94    1.13
   1   4  12    6.73    0.65
  -1  -4 -12    7.85    1.41
  -1  -4 -12    6.13    1.35
  -1  -4 -12    6.74    0.99
   1   4  12    7.26    0.81
   1   4  12    8.20    0.91
   1   4  12    7.35    0.81
  -1  -4 -12    4.85    0.66
   1   4  12    7.20    0.96
   1   4  12    6.83    1.17
  -1  -4 -13    1.10    0.55
   1   4  13    0.84    0.31
  -1  -4 -13    0.89    0.76
  -1  -4 -13    0.67    0.79
  -1  -4 -13    0.44    0.39
  -1  -4 -13    1.03    0.84
  -1  -4 -13    0.52    0.82
   1   4  13    1.02    0.48
   1   4  13    0.55    0.45
  -1  -4 -13    0.28    0.47
   1   4  13    1.87    0.75
   1   4  13    1.43    0.85
   1   4  13    0.77    0.42
  -1  -4 -13    0.28    0.37
  -1  -4 -14    0.30    0.33
   1   4  14    0.05    0.42
  -1  -4 -14    0.43    0.42
   1   4  14    0.10    0.76
  -1  -4 -14   -0.31    0.38
   1   4  14   -0.08    0.62
  -1  -4 -15   11.16    1.35
   1   4  15   12.57    0.98
   1   4  15   10.73    1.17
  -1  -4 -15   10.78    0.87
  -1  -4 -16   39.90    2.61
   1   4  16   37.01    2.07
   1   4  16   40.22    2.37
  -1  -4 -16   44.26    2.20
  -1  -4 -16   36.50    1.99
   1   4  17    9.16    0.93
   1   4  17   10.53    0.96
  -1  -4 -17    9.71    0.78
   1   4  18   27.23    1.04
  -1  -4 -18   30.31    0.87
   1   4  19    1.86    0.26
  -1  -5  22   18.92    1.04
   1   5 -22   19.76    1.17
  -1  -5  22   18.46    1.06
  -1  -5  21    9.77    0.77
   1   5 -21    9.54    0.89
   1   5 -21    8.88    0.69
  -1  -5  21    9.68    0.79
  -1  -5  21   10.71    0.76
  -1  -5  21    8.27    0.71
   1   5 -20    1.46    0.58
  -1  -5  20    1.70    0.47
  -1  -5  20    1.04    0.43
   1   5 -20    1.26    0.50
  -1  -5  19    0.85    0.70
   1   5 -19    0.82    0.55
  -1  -5  19    1.48    0.49
   1   5 -19    0.71    0.48
  -1  -5  19    1.09    0.48
   1   5 -19    0.77    0.52
  -1  -5  18   24.66    1.57
   1   5 -18   26.00    2.60
  -1  -5  18   27.35    1.69
   1   5 -18   28.23    1.82
   1   5 -18   33.58    2.12
  -1  -5  18   28.75    1.72
   1   5 -18   28.58    1.70
   1   5 -18   28.23    1.88
  -1  -5  18   29.24    1.80
   1   5 -18   28.53    1.78
  -1  -5  17   -0.15    0.72
   1   5 -17    0.80    0.82
  -1  -5  17    0.36    0.53
  -1  -5  17    0.05    0.35
  -1  -5  17    0.27    0.58
  -1  -5  17   -0.17    0.59
   1   5 -17    0.06    0.37
   1   5 -17    0.09    0.61
  -1  -5  17    0.46    0.41
  -1  -5  17    0.17    0.44
   1   5 -17    0.06    0.45
   1   5 -17    0.21    0.54
  -1  -5  16    5.39    1.13
   1   5 -16    4.56    1.26
  -1  -5  16    3.30    0.58
  -1  -5  16    4.43    1.12
  -1  -5  16    4.28    0.89
   1   5 -16    3.49    0.78
   1   5 -16    3.36    0.59
  -1  -5  16    4.21    0.61
   1   5 -16    4.36    0.75
  -1  -5  16    4.42    0.68
   1   5 -16    3.10    0.67
  -1  -5  15    1.33    0.71
   1   5 -15    1.24    0.87
  -1  -5  15    0.26    0.51
  -1  -5  15    0.31    0.33
  -1  -5  15    0.71    0.75
  -1  -5  15    0.78    0.40
   1   5 -15    0.71    0.62
   1   5 -15    0.19    0.64
  -1  -5  15    0.79    0.45
   1   5 -15    0.27    0.46
   1   5 -15    1.03    0.54
  -1  -5  14   35.25    2.78
  -1  -5  14   33.82    2.86
  -1  -5  14   32.29    2.52
  -1  -5  14   35.11    2.04
  -1  -5  14   36.49    2.00
   1   5 -14   34.47    2.38
   1   5 -14   32.90    2.16
  -1  -5  14   37.08    2.06
   1   5 -14   34.44    2.18
  -1  -5  13    7.02    1.18
  -1  -5  13    6.58    0.70
  -1  -5  13    6.02    1.17
   1   5 -13    6.14    0.94
  -1  -5  13    6.66    0.67
   1   5 -13    7.34    0.85
   1   5 -13    5.13    0.68
   1   5 -13    5.42    0.78
  -1  -5  12  127.35    6.44
  -1  -5  12  114.93    5.52
  -1  -5  12  103.77    6.44
   1   5 -12  110.84    5.55
   1   5 -12  109.17    5.83
   1   5 -12  124.63    5.70
   1   5 -11  131.82    6.59
   1   5 -11  129.63    6.64
   1   5 -11  141.20    6.51
  -1  -5  11  138.30    7.20
  -1  -5  10   21.88    1.90
   1   5 -10   17.51    1.97
   1   5 -10   21.08    1.47
   1   5  -9   13.83    1.83
   1   5  -9   15.75    1.23
  -1  -5   9   15.92    1.15
  -1  -5   9   14.50    1.48
   1   5  -9   14.47    1.60
   1   5  -8    1.56    0.19
   1   5  -8    2.29    1.07
  -1  -5   8    2.04    0.45
  -1  -5   8    2.96    0.78
   1   5  -8    3.18    0.86
   1   5  -8    2.01    0.25
  -1  -5   7   18.27    1.23
  -1  -5   7   15.40    1.25
   1   5  -7   18.30    1.34
  -1  -5   7   18.52    1.57
   1   5  -7   16.70    0.90
  -1  -5   6   83.06    4.12
   1   5  -6   79.10    4.16
   1   5  -6   83.04    3.72
   1   5  -5    2.45    0.69
   1   5  -5    2.79    1.23
  -1  -5   5    1.28    0.17
   1   5  -5    2.44    0.28
   1   5  -4    1.53    0.62
   1   5  -4    3.01    1.23
  -1  -5   4    2.85    0.40
   1   5  -4    2.51    0.31
   1   5  -3  172.29    8.85
  -1  -5   3  150.15    7.02
  -1  -5   3  154.51    7.18
   1   5  -3  156.11    7.37
   1   5  -3  160.43    6.99
  -1  -5   2    2.46    0.27
   1   5  -2    1.71    0.57
   1   5  -2    2.08    1.30
  -1  -5   2    1.69    0.33
  -1  -5   1  608.63   27.13
   1   5  -1  617.96   27.26
   1   5  -1  611.78   28.72
  -1  -5   0  522.87   23.53
   1   5   0  541.36   23.86
   1   5   0  513.92   25.23
  -1  -5   0  544.94   23.90
  -1  -5   0  527.33   23.57
   1   5   0  554.45   23.58
  -1  -5  -1   13.11    0.81
   1   5   1   11.50    0.99
   1   5   1   13.94    1.96
  -1  -5  -1   12.53    1.13
   1   5   1   13.05    0.82
  -1  -5  -2   77.58    3.92
   1   5   2   88.27    5.37
   1   5   2   86.99    3.91
   1   5   3   16.72    1.21
  -1  -5  -3   21.29    1.39
  -1  -5  -3   19.43    1.90
  -1  -5  -3   17.88    1.20
  -1  -5  -3   19.60    1.01
   1   5   3   19.73    1.16
  -1  -5  -3   20.90    1.38
  -1  -5  -4   42.73    3.18
  -1  -5  -4   53.56    2.97
  -1  -5  -4   45.04    2.62
   1   5   4   48.49    3.54
  -1  -5  -4   37.93    2.90
  -1  -5  -4   48.01    2.69
   1   5   4   49.74    2.43
   1   5   4   45.84    2.35
  -1  -5  -4   50.14    2.27
  -1  -5  -5    1.01    0.57
  -1  -5  -5    1.07    0.85
  -1  -5  -5    1.83    0.73
   1   5   5    0.30    0.75
   1   5   5    1.36    0.34
  -1  -5  -5    0.59    0.39
  -1  -5  -6   78.67    4.47
  -1  -5  -6   74.76    4.85
  -1  -5  -6   79.55    4.69
   1   5   6   83.05    3.86
  -1  -5  -6   78.73    4.04
  -1  -5  -7   20.34    1.80
  -1  -5  -7   20.39    1.94
  -1  -5  -7   18.97    2.03
  -1  -5  -7   19.09    1.39
  -1  -5  -7   19.82    1.76
   1   5   7   19.70    1.21
   1   5   7   16.29    1.65
   1   5   7   20.26    2.02
  -1  -5  -8   49.01    2.96
  -1  -5  -8   56.92    3.60
   1   5   8   60.51    2.86
  -1  -5  -8   59.57    3.84
  -1  -5  -8   56.89    3.92
  -1  -5  -8   53.64    3.53
   1   5   8   57.72    2.89
   1   5   8   54.19    3.10
   1   5   8   51.29    3.15
   1   5   8   51.08    3.09
   1   5   8   50.52    3.40
  -1  -5  -8   56.45    2.78
  -1  -5  -9   15.60    1.72
  -1  -5  -9   16.60    1.36
   1   5   9   18.39    1.16
  -1  -5  -9   16.15    2.05
  -1  -5  -9   15.88    1.86
  -1  -5  -9   19.24    1.82
   1   5   9   16.53    1.20
   1   5   9   16.39    1.45
  -1  -5  -9   16.50    1.12
   1   5   9   17.95    1.44
   1   5   9   16.03    1.64
  -1  -5 -10   97.13    5.74
  -1  -5 -10   94.37    4.99
   1   5  10  108.20    4.87
  -1  -5 -10  103.12    5.78
  -1  -5 -10   97.20    6.05
  -1  -5 -10  105.69    6.06
   1   5  10  102.50    4.93
  -1  -5 -10   97.18    4.82
   1   5  10  103.74    5.15
   1   5  10   94.31    5.54
   1   5  10  100.58    5.28
  -1  -5 -11   75.04    4.58
  -1  -5 -11   71.97    3.81
  -1  -5 -11   74.61    4.52
   1   5  11   75.78    3.63
  -1  -5 -11   67.11    4.71
  -1  -5 -11   67.93    4.76
  -1  -5 -11   70.88    4.39
   1   5  11   75.03    3.74
  -1  -5 -11   69.98    3.62
   1   5  11   75.16    3.88
   1   5  11   78.19    4.42
   1   5  11   71.18    4.07
  -1  -5 -12    5.79    1.14
  -1  -5 -12    4.83    0.68
  -1  -5 -12    4.91    0.76
  -1  -5 -12    4.51    1.04
   1   5  12    4.92    0.55
  -1  -5 -12    4.50    0.88
  -1  -5 -12    4.71    1.16
  -1  -5 -12    5.52    1.30
   1   5  12    7.05    0.73
   1   5  12    6.71    1.13
  -1  -5 -12    5.35    0.62
   1   5  12    5.57    0.74
   1   5  12    4.00    0.88
  -1  -5 -13    6.42    0.78
  -1  -5 -13    5.48    1.04
  -1  -5 -13    5.68    1.17
  -1  -5 -13    5.77    0.66
   1   5  13    6.54    0.71
   1   5  13    6.30    1.14
   1   5  13    4.63    0.86
  -1  -5 -13    5.42    0.61
   1   5  13    7.30    0.73
  -1  -5 -14    4.42    0.54
   1   5  14    5.04    1.00
  -1  -5 -14    4.28    0.52
   1   5  14    5.56    0.86
  -1  -5 -15    1.19    0.60
   1   5  15    1.03    0.68
   1   5  15    1.41    0.58
  -1  -5 -16    8.62    0.71
   1   5  16    7.74    0.85
   1   5  17    0.55    0.35
  -1  -5 -17    0.45    0.26
   1   5  18    0.65    0.22
  -1  -6  22    8.36    0.61
  -1  -6  22    8.56    0.66
   1   6 -22   10.09    0.75
   1   6 -21   17.68    1.22
  -1  -6  21   16.46    1.06
  -1  -6  21   16.72    1.10
  -1  -6  21   15.95    0.97
  -1  -6  20    2.03    0.47
   1   6 -20    1.48    0.55
  -1  -6  20    1.35    0.41
  -1  -6  20    1.48    0.38
  -1  -6  20    0.75    0.35
  -1  -6  19   -0.17    0.32
   1   6 -19    0.16    0.28
   1   6 -19   -0.44    0.58
   1   6 -19   -0.05    0.42
  -1  -6  19   -0.35    0.42
  -1  -6  19    0.38    0.39
   1   6 -19    0.51    0.45
  -1  -6  18    1.84    0.80
  -1  -6  18    2.71    0.75
  -1  -6  18    2.68    0.48
   1   6 -18    2.24    0.49
  -1  -6  18    3.16    0.50
   1   6 -18    2.99    0.71
   1   6 -18    2.54    0.62
   1   6 -18    2.31    0.62
  -1  -6  18    3.14    0.57
   1   6 -18    2.51    0.54
  -1  -6  17    6.81    1.26
  -1  -6  17    8.71    1.20
  -1  -6  17    6.54    1.25
  -1  -6  17    7.90    1.16
  -1  -6  17    6.56    0.74
  -1  -6  17    7.99    0.76
   1   6 -17    7.19    0.86
   1   6 -17    8.38    1.05
   1   6 -17    7.03    0.79
  -1  -6  17    6.98    0.77
   1   6 -17    5.89    0.79
   1   6 -17    5.84    0.86
   1   6 -16    4.27    1.20
  -1  -6  16    1.87    0.83
  -1  -6  16    2.73    0.77
  -1  -6  16    2.68    0.50
  -1  -6  16    2.77    0.95
   1   6 -16    1.85    0.70
   1   6 -16    1.75    0.55
  -1  -6  16    2.02    0.46
   1   6 -16    1.97    0.64
   1   6 -16    2.95    0.67
  -1  -6  16    2.91    0.57
  -1  -6  15    0.31    0.60
   1   6 -15    0.87    0.89
  -1  -6  15    0.16    0.38
  -1  -6  15    2.05    1.00
  -1  -6  15   -0.38    0.56
   1   6 -15   -0.19    0.58
   1   6 -15   -0.13    0.46
  -1  -6  15    0.14    0.35
  -1  -6  15    2.46    0.55
   1   6 -15    0.42    0.53
   1   6 -15   -0.07    0.53
   1   6 -14    1.96    1.09
  -1  -6  14    1.38    0.75
  -1  -6  14    2.23    0.47
  -1  -6  14    0.74    0.76
  -1  -6  14    1.71    0.66
   1   6 -14    2.01    0.70
   1   6 -14    1.68    0.53
  -1  -6  14    1.69    0.43
   1   6 -14    1.02    0.48
   1   6 -14    2.22    0.65
  -1  -6  13    8.14    1.39
   1   6 -13   10.30    0.96
  -1  -6  13   11.57    1.30
  -1  -6  13   10.04    1.56
  -1  -6  13    9.64    0.88
   1   6 -13   10.78    1.15
   1   6 -13    8.76    1.00
  -1  -6  13   10.50    0.83
   1   6 -13   10.10    1.05
   1   6 -13    8.70    0.93
  -1  -6  12    3.46    0.75
  -1  -6  12    3.59    0.89
   1   6 -12    2.95    0.62
   1   6 -12    3.06    0.69
  -1  -6  12    2.55    0.43
   1   6 -12    3.61    0.66
   1   6 -12    2.67    0.62
   1   6 -12    3.85    0.69
   1   6 -12    2.35    0.56
  -1  -6  11   96.10    5.15
  -1  -6  11  107.98    5.32
   1   6 -11   91.55    4.82
  -1  -6  11  100.11    5.55
   1   6 -11   95.94    4.88
   1   6 -11   93.25    4.80
   1   6 -11   95.20    4.69
   1   6 -10   45.36    2.75
   1   6 -10   40.86    3.58
   1   6 -10   47.08    2.73
  -1  -6  10   47.24    2.96
  -1  -6  10   47.41    3.21
  -1  -6   9    2.34    0.50
  -1  -6   9    2.52    0.65
  -1  -6   9    3.11    0.80
   1   6  -9    2.58    1.10
  -1  -6   8  111.01    5.67
  -1  -6   8  103.65    5.10
  -1  -6   8   94.39    5.09
  -1  -6   8  104.77    5.28
   1   6  -8  101.09    5.19
   1   6  -7   81.63    4.20
  -1  -6   7   78.86    4.08
  -1  -6   7   92.01    4.64
  -1  -6   7   81.16    4.18
   1   6  -7   85.89    5.60
  -1  -6   7   78.50    4.09
  -1  -6   7   72.25    3.58
   1   6  -7   82.42    3.59
  -1  -6   6   62.42    3.46
  -1  -6   6   62.94    3.83
   1   6  -6   61.18    4.76
   1   6  -6   63.45    3.53
   1   6  -6   65.90    2.99
  -1  -6   5   85.88    4.24
   1   6  -5   82.01    4.54
   1   6  -5   79.37    5.83
   1   6  -5   92.07    4.05
  -1  -6   4    4.78    0.54
   1   6  -4    4.03    0.77
  -1  -6   4    4.06    0.51
  -1  -6   4    5.01    0.47
   1   6  -4    5.06    0.42
  -1  -6   3   36.60    1.84
  -1  -6   3   35.09    2.15
   1   6  -3   38.54    2.30
   1   6  -3   38.74    3.60
  -1  -6   3   38.15    2.12
   1   6  -3   38.79    1.86
  -1  -6   2   55.06    3.25
   1   6  -2   67.10    4.83
  -1  -6   2   58.25    2.83
   1   6  -2   59.44    3.22
   1   6  -2   60.80    2.82
  -1  -6   1    1.30    0.70
   1   6  -1    0.46    0.54
  -1  -6   1    1.64    0.42
  -1  -6   1    1.21    0.21
  -1  -6   1    1.15    0.26
   1   6  -1    1.38    1.21
  -1  -6   0  610.01   27.91
  -1  -6   0  603.73   27.11
  -1  -6   0  668.26   27.57
   1   6   0  665.21   27.57
   1   6   0  654.72   29.52
   1   6   0  591.19   27.18
  -1  -6  -1    4.06    0.42
   1   6   1    4.88    1.48
  -1  -6  -1    6.23    0.80
   1   6   1    4.70    0.49
  -1  -6  -2  106.83    6.23
  -1  -6  -2  127.51    5.87
   1   6   2  113.48    5.67
   1   6   2  121.75    7.26
  -1  -6  -2  111.05    5.46
  -1  -6  -2  124.04    6.03
  -1  -6  -2  126.40    5.67
  -1  -6  -2  116.48    5.30
   1   6   2  120.27    5.48
  -1  -6  -3    5.64    1.10
  -1  -6  -3    4.99    0.88
  -1  -6  -3    3.97    0.63
   1   6   3    4.60    0.64
  -1  -6  -3    5.10    0.91
   1   6   3    2.10    1.23
  -1  -6  -3    5.60    0.72
  -1  -6  -3    5.22    0.54
  -1  -6  -3    5.36    0.40
   1   6   3    5.23    0.56
   1   6   4    8.21    1.57
  -1  -6  -4   13.21    1.38
  -1  -6  -4   10.67    1.22
  -1  -6  -4   10.84    1.53
  -1  -6  -4   10.88    1.03
  -1  -6  -4   10.39    1.04
  -1  -6  -4   12.76    0.87
  -1  -6  -5    0.08    0.39
  -1  -6  -5    0.65    0.42
  -1  -6  -5    0.11    0.52
   1   6   5    0.18    0.66
  -1  -6  -5   -0.45    0.72
   1   6   5    0.20    0.36
   1   6   5    0.22    0.57
   1   6   5   -0.48    0.74
   1   6   5   -0.26    1.00
  -1  -6  -6   23.94    2.36
  -1  -6  -6   25.84    2.04
  -1  -6  -6   25.95    1.47
  -1  -6  -6   23.76    1.61
   1   6   6   21.51    2.17
   1   6   6   19.78    1.62
   1   6   6   22.81    1.75
   1   6   6   21.64    1.94
  -1  -6  -7    0.13    0.62
  -1  -6  -7    0.41    0.43
  -1  -6  -7   -0.06    0.58
  -1  -6  -7    0.17    0.82
  -1  -6  -7    0.13    0.61
   1   6   7    2.04    0.76
   1   6   7    0.22    0.75
   1   6   7    0.43    0.91
   1   6   7    0.08    0.50
   1   6   7    0.23    0.61
  -1  -6  -8   25.59    1.79
  -1  -6  -8   25.52    1.64
  -1  -6  -8   23.94    2.22
  -1  -6  -8   28.98    2.67
  -1  -6  -8   30.15    2.36
   1   6   8   28.00    1.95
   1   6   8   28.23    2.28
   1   6   8   30.17    2.61
  -1  -6  -9   10.99    1.49
  -1  -6  -9   11.73    1.11
  -1  -6  -9    9.45    1.34
  -1  -6  -9    9.74    1.68
   1   6   9   10.47    1.10
   1   6   9   10.92    1.18
   1   6   9   10.03    1.45
  -1  -6 -10   17.33    2.03
  -1  -6 -10   20.16    2.20
  -1  -6 -10   18.32    1.89
  -1  -6 -10   19.72    1.44
  -1  -6 -10   18.88    1.91
   1   6  10   17.25    1.46
   1   6  10   15.78    1.75
  -1  -6 -11   66.49    4.13
  -1  -6 -11   58.00    4.39
  -1  -6 -11   65.83    4.46
  -1  -6 -11   63.71    4.19
  -1  -6 -11   62.71    4.13
  -1  -6 -11   68.29    3.53
   1   6  11   69.78    4.12
   1   6  11   70.65    3.82
   1   6  11   66.37    3.59
  -1  -6 -12    3.17    0.92
  -1  -6 -12    2.22    0.60
  -1  -6 -12    1.82    0.50
  -1  -6 -12    1.40    0.78
   1   6  12    2.44    0.57
   1   6  12    1.96    0.85
   1   6  12    2.87    0.77
  -1  -6 -13    1.14    0.49
  -1  -6 -13    0.57    0.38
  -1  -6 -13    1.41    0.72
   1   6  13    1.65    0.64
   1   6  13    2.14    0.88
  -1  -6 -14   21.67    1.77
   1   6  14   20.62    1.71
   1   6  14   21.07    1.52
   1   6  15    1.46    0.62
   1   6  15    0.92    0.45
  -1  -6 -15    0.43    0.33
  -1  -6 -16   10.00    0.72
   1   6  16   11.13    0.86
  -1  -6 -16   12.11    0.77
  -1  -6 -17    0.04    0.13
   1   7 -22    1.02    0.30
  -1  -7  22    0.73    0.24
  -1  -7  21   -0.39    0.34
   1   7 -21    0.08    0.27
   1   7 -21    0.04    0.36
  -1  -7  21    0.08    0.27
   1   7 -20   11.22    0.86
  -1  -7  20    8.56    0.66
  -1  -7  20   11.10    0.87
   1   7 -20    9.79    0.97
  -1  -7  20   11.12    0.83
  -1  -7  19    1.89    0.71
  -1  -7  19    3.17    0.47
  -1  -7  19    2.99    0.55
   1   7 -19    3.11    0.67
   1   7 -19    2.78    0.56
  -1  -7  19    2.34    0.42
  -1  -7  18    8.85    1.34
  -1  -7  18    8.89    0.79
  -1  -7  18    8.23    1.16
   1   7 -18    9.60    0.82
   1   7 -18    7.46    0.98
   1   7 -18    8.30    0.90
  -1  -7  18    8.03    0.75
  -1  -7  17   17.98    1.99
  -1  -7  17   21.33    2.01
  -1  -7  17   20.25    1.39
   1   7 -17   20.91    1.52
   1   7 -17   18.78    1.64
   1   7 -17   21.26    1.44
   1   7 -17   21.44    1.52
  -1  -7  17   20.35    1.34
  -1  -7  16    0.80    0.69
  -1  -7  16    0.85    0.41
  -1  -7  16    0.50    0.51
  -1  -7  16    0.19    0.68
   1   7 -16    0.57    0.65
  -1  -7  16    0.08    0.35
   1   7 -16    1.57    0.59
   1   7 -16    0.25    0.47
  -1  -7  16    0.77    0.41
   1   7 -16    0.77    0.57
  -1  -7  15    1.79    0.90
  -1  -7  15    1.28    0.46
  -1  -7  15    2.25    0.69
  -1  -7  15    1.36    0.79
   1   7 -15    1.54    0.58
   1   7 -15    0.48    0.65
   1   7 -15    0.67    0.46
  -1  -7  15    1.13    0.39
   1   7 -15    0.60    0.42
   1   7 -15    1.86    0.65
  -1  -7  15    0.49    0.40
  -1  -7  14    4.18    1.09
   1   7 -14    3.31    0.65
  -1  -7  14    2.91    0.96
  -1  -7  14    5.79    0.99
  -1  -7  14    4.02    0.64
   1   7 -14    4.24    0.71
   1   7 -14    4.81    0.79
   1   7 -14    3.64    0.85
   1   7 -14    5.40    0.85
  -1  -7  14    5.44    0.64
  -1  -7  13    0.47    0.75
   1   7 -13    0.58    0.50
  -1  -7  13    0.47    0.51
  -1  -7  13    2.85    1.00
   1   7 -13    1.08    0.61
   1   7 -13    0.77    0.48
   1   7 -13    0.45    0.48
   1   7 -13    1.35    0.59
   1   7 -13    0.87    0.52
  -1  -7  12   26.27    2.41
  -1  -7  12   27.81    2.15
   1   7 -12   27.95    1.94
   1   7 -12   27.91    1.99
   1   7 -12   25.16    1.80
   1   7 -12   30.01    1.92
   1   7 -12   25.05    1.74
   1   7 -11    3.57    0.75
  -1  -7  11    3.60    0.76
  -1  -7  11    2.94    0.94
  -1  -7  11    3.50    0.82
   1   7 -11    3.50    1.26
   1   7 -11    2.73    0.64
   1   7 -11    3.01    0.67
   1   7 -11    2.81    0.63
   1   7 -11    2.45    0.56
  -1  -7  10  103.03    5.42
  -1  -7  10  102.34    5.13
  -1  -7  10  109.97    5.47
  -1  -7  10  109.48    5.92
   1   7 -10   84.54    6.35
   1   7 -10   99.96    5.04
   1   7 -10   92.77    4.94
   1   7 -10  104.60    5.15
   1   7 -10  101.72    5.26
   1   7 -10   99.01    5.04
  -1  -7   9  126.71    6.24
   1   7  -9  121.83    6.09
   1   7  -9  118.30    7.62
  -1  -7   9  124.22    6.62
  -1  -7   9  118.92    5.95
  -1  -7   9  122.19    6.14
   1   7  -9  110.67    5.99
   1   7  -9  117.24    5.80
   1   7  -9  112.34    5.70
   1   7  -9  122.15    5.90
   1   7  -9  124.40    5.96
   1   7  -8   32.16    2.16
  -1  -7   8   28.13    2.02
  -1  -7   8   33.30    2.19
  -1  -7   8   31.44    2.03
  -1  -7   8   31.16    2.43
  -1  -7   8   25.74    1.89
  -1  -7   7  119.95    6.23
  -1  -7   7  109.97    5.68
   1   7  -7  106.79    5.71
  -1  -7   7  113.31    5.80
  -1  -7   7  113.51    5.67
  -1  -7   7  112.76    5.63
   1   7  -7  101.55    7.20
  -1  -7   6  127.87    6.38
  -1  -7   6  124.93    6.49
  -1  -7   6  134.41    6.84
   1   7  -6  120.01    8.06
   1   7  -6  129.89    6.48
   1   7  -6  128.22    5.78
  -1  -7   5  206.48    9.38
  -1  -7   5  194.58    9.21
   1   7  -5  210.24    9.76
   1   7  -5  190.46   11.52
  -1  -7   5  227.02   10.18
   1   7  -5  204.51    9.10
  -1  -7   4   20.06    1.24
   1   7  -4   20.21    1.60
  -1  -7   4   19.05    1.09
   1   7  -4   22.64    2.86
  -1  -7   4   20.68    1.37
   1   7  -4   20.37    1.11
  -1  -7   3    5.38    0.73
   1   7  -3    4.58    1.65
  -1  -7   3    7.66    0.76
   1   7  -3    4.99    0.84
   1   7  -3    5.49    0.49
  -1  -7   2   24.87    1.88
   1   7  -2   28.67    1.91
   1   7  -2   25.96    3.13
   1   7  -2   27.59    1.48
  -1  -7   1   47.68    3.04
  -1  -7   1   52.18    2.62
   1   7  -1   49.03    4.39
   1   7  -1   47.08    2.85
   1   7  -1   49.73    2.47
  -1  -7   0  140.33    7.35
   1   7   0  139.69    6.95
   1   7   0  145.60    8.82
  -1  -7   0  147.63    6.89
  -1  -7  -1  146.47    7.19
  -1  -7  -1  162.46    7.23
  -1  -7  -1  143.73    7.57
   1   7   1  142.12    8.81
   1   7   1  139.31    6.69
  -1  -7  -2   12.11    0.87
   1   7   2   12.43    0.92
  -1  -7  -2   13.31    1.21
  -1  -7  -2   13.76    1.22
   1   7   2   11.25    1.07
  -1  -7  -2   13.76    1.32
   1   7   2   12.65    0.96
   1   7   2   13.48    1.64
   1   7   2   14.23    1.51
  -1  -7  -3   89.00    4.67
  -1  -7  -3   91.83    4.23
  -1  -7  -3   96.17    5.06
  -1  -7  -3   91.87    4.72
  -1  -7  -3   91.17    4.95
   1   7   3   86.67    6.02
   1   7   3   88.33    4.33
   1   7   3   86.01    5.21
   1   7   3   78.97    4.32
   1   7   3   98.26    5.02
  -1  -7  -4   16.75    1.06
  -1  -7  -4   15.60    1.35
  -1  -7  -4   16.04    1.28
  -1  -7  -4   16.15    1.62
  -1  -7  -4   17.67    1.64
  -1  -7  -4   14.07    1.74
   1   7   4   10.45    1.87
   1   7   4   15.41    1.10
   1   7   4   14.68    1.55
   1   7   4   13.31    1.79
   1   7   4   14.85    1.25
  -1  -7  -5    1.32    0.94
  -1  -7  -5    0.49    0.57
  -1  -7  -5    0.39    0.69
  -1  -7  -5    0.34    0.54
  -1  -7  -5    0.84    0.42
   1   7   5    0.51    0.81
   1   7   5    0.43    0.76
   1   7   5    0.58    0.58
   1   7   5    0.15    0.96
   1   7   5    0.55    0.50
  -1  -7  -6   48.12    3.64
  -1  -7  -6   51.89    3.36
  -1  -7  -6   44.96    3.32
  -1  -7  -6   48.59    2.52
  -1  -7  -6   45.58    2.71
   1   7   6   52.13    3.32
   1   7   6   47.42    2.91
   1   7   6   52.37    3.65
   1   7   6   44.93    2.84
  -1  -7  -7   21.20    2.00
  -1  -7  -7   17.34    1.48
  -1  -7  -7   19.14    1.30
  -1  -7  -7   20.74    2.09
  -1  -7  -7   18.31    2.17
  -1  -7  -7   19.64    1.92
   1   7   7   20.64    1.73
   1   7   7   20.31    1.96
   1   7   7   19.62    1.66
   1   7   7   25.70    2.44
   1   7   7   19.40    1.60
  -1  -7  -8    3.44    0.96
  -1  -7  -8    2.48    0.72
  -1  -7  -8    3.72    1.14
  -1  -7  -8    3.40    0.88
  -1  -7  -8    3.19    0.98
   1   7   8    3.26    0.82
   1   7   8    2.46    0.78
   1   7   8    2.42    0.96
   1   7   8    3.39    0.81
  -1  -7  -9   34.16    2.70
  -1  -7  -9   31.97    2.08
  -1  -7  -9   40.12    3.18
  -1  -7  -9   36.11    2.72
  -1  -7  -9   31.45    2.77
   1   7   9   32.03    2.14
   1   7   9   34.38    2.30
   1   7   9   34.54    2.59
  -1  -7 -10    1.09    0.95
  -1  -7 -10    0.81    0.81
  -1  -7 -10    0.45    0.48
  -1  -7 -10    0.42    0.67
  -1  -7 -10   -0.06    0.52
  -1  -7 -10    0.69    0.71
   1   7  10    0.28    0.56
   1   7  10    0.49    0.59
   1   7  10    0.58    0.90
  -1  -7 -11   40.13    2.89
  -1  -7 -11   36.05    2.21
  -1  -7 -11   40.37    2.30
  -1  -7 -11   40.86    2.90
   1   7  11   38.18    2.46
   1   7  11   40.11    2.76
   1   7  11   41.54    2.35
  -1  -7 -12    6.68    0.70
  -1  -7 -12    5.51    1.05
  -1  -7 -12    6.55    0.77
  -1  -7 -12    6.67    1.04
   1   7  12    6.54    0.74
   1   7  12    8.93    1.17
  -1  -7 -13    1.09    0.55
   1   7  13    1.22    0.69
  -1  -7 -14    5.65    0.55
   1   7  14    5.50    0.66
   1   7  14    7.13    0.87
  -1  -7 -15   12.19    0.77
  -1  -7 -15   14.08    0.83
  -1  -7 -16    0.13    0.14
   1   8 -22    2.06    0.31
  -1  -8  22    1.72    0.25
  -1  -8  21    1.10    0.24
  -1  -8  21    1.00    0.31
   1   8 -21    1.00    0.38
   1   8 -20   19.95    1.21
   1   8 -20   18.89    1.34
  -1  -8  20   17.05    1.08
  -1  -8  20   17.93    1.17
  -1  -8  19    1.46    0.67
  -1  -8  19    2.00    0.43
  -1  -8  19    1.95    0.48
   1   8 -19    2.15    0.60
   1   8 -19    2.18    0.52
  -1  -8  19    2.10    0.41
  -1  -8  18    0.83    0.72
  -1  -8  18    0.79    0.36
  -1  -8  18    0.99    0.58
  -1  -8  18    1.08    0.43
   1   8 -18    0.77    0.51
   1   8 -18    0.84    0.58
  -1  -8  17   87.38    5.32
  -1  -8  17   85.52    4.37
   1   8 -17   91.01    4.54
   1   8 -17   92.03    4.79
   1   8 -17   88.26    4.43
   1   8 -17   89.63    4.51
  -1  -8  16    2.88    0.96
  -1  -8  16    2.26    0.98
  -1  -8  16    2.14    0.51
   1   8 -16    2.36    0.58
   1   8 -16    2.43    0.75
   1   8 -16    2.74    0.65
   1   8 -16    1.76    0.46
   1   8 -16    1.65    0.63
  -1  -8  15    3.61    1.06
  -1  -8  15    3.38    0.60
  -1  -8  15    4.13    1.16
  -1  -8  15    4.28    0.89
   1   8 -15    3.80    0.71
   1   8 -15    3.33    0.82
   1   8 -15    3.90    0.74
   1   8 -15    3.37    0.63
   1   8 -15    3.70    0.74
  -1  -8  14   71.94    4.40
  -1  -8  14   64.85    3.92
  -1  -8  14   63.09    3.33
  -1  -8  14   58.72    4.37
   1   8 -14   58.29    3.43
   1   8 -14   58.70    3.42
   1   8 -14   60.36    3.43
   1   8 -14   60.85    3.67
   1   8 -14   64.02    3.42
   1   8 -14   69.67    3.62
  -1  -8  13    0.33    0.70
  -1  -8  13    0.61    0.47
   1   8 -13    0.50    0.59
  -1  -8  13    0.99    0.76
   1   8 -13    0.83    0.59
   1   8 -13    0.42    0.54
   1   8 -13    1.02    0.58
   1   8 -13    0.78    0.52
  -1  -8  12    0.16    0.68
  -1  -8  12    0.12    0.41
   1   8 -12    0.63    0.59
   1   8 -12   -0.27    0.50
   1   8 -12    0.17    0.55
   1   8 -12    0.60    0.56
   1   8 -12    0.15    0.46
  -1  -8  11    0.34    0.64
  -1  -8  11    0.57    0.50
  -1  -8  11    0.82    0.59
   1   8 -11    1.12    1.11
   1   8 -11    1.31    0.70
   1   8 -11    0.49    0.54
   1   8 -11   -0.14    0.48
   1   8 -11    0.56    0.44
   1   8 -11    1.16    0.57
  -1  -8  10   49.53    2.94
  -1  -8  10   50.77    3.20
  -1  -8  10   50.85    3.09
   1   8 -10   37.29    4.04
  -1  -8  10   53.93    3.69
   1   8 -10   47.60    2.81
   1   8 -10   50.47    3.07
   1   8 -10   49.66    2.75
   1   8 -10   50.82    2.94
   1   8 -10   51.49    2.94
   1   8 -10   46.20    2.82
  -1  -8   9    0.09    0.49
  -1  -8   9    1.27    0.53
  -1  -8   9    0.46    0.71
  -1  -8   9    0.78    0.43
   1   8  -9    0.31    1.12
   1   8  -9    0.39    0.64
   1   8  -9    0.68    0.48
   1   8  -9    0.58    0.45
   1   8  -9    0.71    0.53
   1   8  -9    0.78    0.64
   1   8  -9    0.46    0.50
   1   8  -9    1.13    0.56
  -1  -8   8   61.73    3.96
  -1  -8   8   59.48    3.29
   1   8  -8   59.70    3.51
  -1  -8   8   56.90    3.32
   1   8  -8   55.39    5.01
  -1  -8   8   59.04    3.54
  -1  -8   8   62.11    3.46
   1   8  -8   55.71    3.19
   1   8  -8   53.71    3.02
   1   8  -8   62.27    3.18
   1   8  -8   55.33    3.35
   1   8  -8   59.79    3.30
   1   8  -8   55.78    3.17
  -1  -8   7   34.33    2.29
  -1  -8   7   30.75    2.07
  -1  -8   7   30.62    2.50
   1   8  -7   28.84    3.53
  -1  -8   7   32.63    2.09
  -1  -8   7   32.88    2.29
   1   8  -7   35.11    2.34
   1   8  -7   32.94    1.82
   1   8  -7   25.04    2.04
   1   8  -7   35.02    1.96
   1   8  -7   29.67    1.96
   1   8  -7   27.52    1.84
   1   8  -7   27.65    1.90
   1   8  -7   32.98    2.06
  -1  -8   6   10.08    1.10
  -1  -8   6    9.48    1.01
   1   8  -6   13.68    2.44
  -1  -8   6   10.11    1.19
   1   8  -6   10.79    1.30
   1   8  -6   13.16    1.13
   1   8  -6   10.02    1.02
   1   8  -5   17.53    1.59
  -1  -8   5   17.58    1.26
  -1  -8   5   19.87    1.78
   1   8  -5   17.46    1.01
   1   8  -5   21.32    1.47
   1   8  -5   17.85    1.36
   1   8  -4   13.97    1.39
   1   8  -4   13.02    2.48
  -1  -8   4   16.13    1.56
  -1  -8   4   14.07    1.14
   1   8  -4   14.59    0.89
   1   8  -4   13.78    1.21
   1   8  -4   15.01    1.19
   1   8  -3   10.87    0.76
   1   8  -3   10.81    1.42
  -1  -8   3   11.98    1.04
  -1  -8   3   11.62    1.30
  -1  -8   3   11.69    1.08
   1   8  -3   10.68    1.21
   1   8  -3   13.57    2.47
   1   8  -3   11.36    0.97
   1   8  -3   11.34    0.91
   1   8  -3   10.71    1.05
   1   8  -2   75.85    3.64
  -1  -8   2   75.36    4.14
   1   8  -2   73.25    4.14
  -1  -8   2   80.97    4.41
  -1  -8   2   77.27    4.15
   1   8  -2   69.80    5.95
   1   8  -2   75.75    3.76
   1   8  -2   75.60    3.84
   1   8  -2   77.94    3.94
   1   8  -2   72.41    4.39
   1   8  -1   16.97    1.02
   1   8  -1   14.86    1.35
  -1  -8   1   15.10    1.49
  -1  -8   1   13.91    1.40
   1   8  -1   12.99    2.39
   1   8  -1   14.68    1.13
   1   8  -1   14.61    1.04
   1   8  -1   14.47    1.21
   1   8  -1   14.60    1.61
   1   8   0   41.46    2.33
  -1  -8   0   47.32    3.12
  -1  -8   0   46.42    2.81
  -1  -8   0   49.82    2.94
   1   8   0   46.77    4.42
   1   8   0   45.10    2.48
   1   8   0   51.08    3.18
   1   8   1    0.34    0.81
  -1  -8  -1    0.22    0.32
  -1  -8  -1   -0.30    0.51
  -1  -8  -1    0.92    0.80
   1   8   1   -0.31    1.22
   1   8   1   -0.14    0.52
  -1  -8  -1    0.09    0.39
   1   8   1   -0.05    0.35
   1   8   1    0.04    0.33
   1   8   1   -0.14    0.85
   1   8   1    0.08    0.60
  -1  -8  -2   22.89    1.26
  -1  -8  -2   20.72    1.66
   1   8   2   19.76    2.74
  -1  -8  -2   22.55    2.14
  -1  -8  -2   19.59    1.65
  -1  -8  -2   21.85    1.74
   1   8   2   18.16    1.46
   1   8   2   20.17    1.39
   1   8   2   19.62    1.43
   1   8   2   22.26    2.00
   1   8   2   21.92    1.78
   1   8   2   19.87    2.15
  -1  -8  -3   58.18    2.65
  -1  -8  -3   53.09    3.13
  -1  -8  -3   47.47    3.07
  -1  -8  -3   56.62    3.73
   1   8   3   49.32    4.39
  -1  -8  -3   60.18    3.41
  -1  -8  -3   54.46    3.47
   1   8   3   50.87    2.75
   1   8   3   47.98    3.07
   1   8   3   56.43    3.47
   1   8   3   53.91    3.81
   1   8   3   45.23    2.73
   1   8   3   47.20    2.84
  -1  -8  -4  123.14    6.10
  -1  -8  -4  123.63    5.54
  -1  -8  -4  121.03    6.82
  -1  -8  -4  123.44    6.50
  -1  -8  -4  124.09    6.43
   1   8   4  107.94    7.34
   1   8   4  114.54    5.63
   1   8   4  118.13    6.28
   1   8   4  120.68    6.78
   1   8   4  108.48    5.79
   1   8   4  108.28    6.00
  -1  -8  -5   97.28    5.30
  -1  -8  -5   94.23    5.27
  -1  -8  -5   87.73    4.27
  -1  -8  -5   83.23    4.50
   1   8   5   89.95    5.68
   1   8   5   99.21    5.10
   1   8   5   83.50    4.60
   1   8   5   93.35    5.13
   1   8   5   85.75    4.79
  -1  -8  -6   53.70    3.03
  -1  -8  -6   54.10    3.70
  -1  -8  -6   57.33    3.75
   1   8   6   51.55    3.33
   1   8   6   54.40    3.28
   1   8   6   56.30    3.99
   1   8   6   56.04    3.19
   1   8   6   54.37    3.58
  -1  -8  -7   10.76    1.10
  -1  -8  -7   13.78    1.63
  -1  -8  -7   12.00    1.76
  -1  -8  -7   13.51    1.59
  -1  -8  -7    9.96    1.44
   1   8   7   12.81    1.36
   1   8   7   10.77    1.24
   1   8   7   11.17    1.22
   1   8   7   13.55    1.60
  -1  -8  -8    0.43    0.74
  -1  -8  -8    0.71    0.59
  -1  -8  -8    1.13    0.65
  -1  -8  -8    0.72    0.87
  -1  -8  -8    1.81    0.81
   1   8   8    1.68    0.70
   1   8   8    1.28    0.65
   1   8   8    2.00    0.69
   1   8   8    1.31    0.89
  -1  -8  -9   43.37    2.44
  -1  -8  -9   38.63    2.40
  -1  -8  -9   47.78    3.18
  -1  -8  -9   45.62    3.12
  -1  -8  -9   37.95    2.97
   1   8   9   44.68    2.50
   1   8   9   40.73    2.56
   1   8   9   43.63    2.96
   1   8   9   41.05    2.58
  -1  -8 -10    0.46    0.42
  -1  -8 -10   -0.38    0.69
  -1  -8 -10    0.30    0.48
  -1  -8 -10    0.62    0.63
   1   8  10    0.31    0.74
   1   8  10    0.27    0.54
  -1  -8 -11   11.10    0.93
  -1  -8 -11    8.97    1.20
  -1  -8 -11    9.69    1.21
  -1  -8 -11    9.61    0.85
   1   8  11   10.95    1.26
   1   8  11   11.65    0.97
   1   8  11   10.47    0.99
  -1  -8 -12    3.02    0.72
  -1  -8 -12    4.30    0.51
   1   8  12    3.90    0.82
  -1  -8 -13    2.22    0.36
   1   8  13    3.05    0.66
  -1  -8 -14    1.07    0.21
  -1  -8 -14    1.10    0.26
   1   9 -21   12.65    0.85
   1   9 -20    0.80    0.38
  -1  -9  20    0.67    0.22
   1   9 -19    5.61    0.74
   1   9 -19    5.66    0.46
   1   9 -19    5.52    0.64
  -1  -9  19    5.30    0.50
  -1  -9  18    3.12    0.85
  -1  -9  18    3.00    0.45
   1   9 -18    2.94    0.58
   1   9 -18    2.77    0.63
  -1  -9  18    2.29    0.41
   1   9 -18    1.39    0.58
  -1  -9  17    8.64    1.35
  -1  -9  17    8.82    1.28
  -1  -9  17    7.24    0.73
  -1  -9  17    7.36    0.68
   1   9 -17    8.53    0.89
   1   9 -17    6.57    0.96
   1   9 -17    7.31    0.65
  -1  -9  16   55.42    3.79
  -1  -9  16   57.91    3.83
  -1  -9  16   51.73    2.85
   1   9 -16   56.06    3.01
  -1  -9  16   53.48    2.74
   1   9 -16   51.98    3.21
   1   9 -16   51.19    2.95
   1   9 -16   52.73    2.82
  -1  -9  15    1.77    0.89
  -1  -9  15    0.95    0.40
  -1  -9  15    0.19    0.83
   1   9 -15    0.83    0.49
   1   9 -15    1.88    0.62
   1   9 -15    0.76    0.63
   1   9 -15    0.63    0.44
   1   9 -15    1.89    0.59
  -1  -9  14   21.10    2.18
  -1  -9  14   18.06    1.32
  -1  -9  14   19.09    1.76
  -1  -9  14   15.37    1.97
   1   9 -14   15.31    1.43
   1   9 -14   17.47    1.45
   1   9 -14   18.65    1.63
   1   9 -14   20.16    1.45
   1   9 -14   18.18    1.50
  -1  -9  13    2.12    0.91
   1   9 -13    2.00    0.74
  -1  -9  13    1.62    0.85
  -1  -9  13    1.34    0.65
   1   9 -13    2.21    0.60
   1   9 -13    1.57    0.68
   1   9 -13    1.59    0.59
   1   9 -13    2.40    0.66
  -1  -9  12    1.13    0.85
   1   9 -12   -0.49    0.64
  -1  -9  12   -0.12    0.52
   1   9 -12    0.88    0.62
   1   9 -12    0.66    0.53
   1   9 -12    0.80    0.51
   1   9 -12    1.50    0.67
  -1  -9  11   28.72    2.58
  -1  -9  11   28.14    2.06
   1   9 -11   24.13    3.20
  -1  -9  11   29.95    2.75
  -1  -9  11   33.75    2.42
   1   9 -11   31.84    2.05
   1   9 -11   32.02    1.98
   1   9 -11   30.51    2.12
   1   9 -11   29.03    2.04
   1   9 -11   31.92    2.12
   1   9 -10   48.62    4.48
  -1  -9  10   40.49    2.85
   1   9 -10   44.55    2.89
  -1  -9  10   42.28    2.70
  -1  -9  10   41.34    3.27
   1   9 -10   40.39    2.41
   1   9 -10   44.94    2.56
   1   9 -10   42.20    2.63
   1   9 -10   38.95    2.53
   1   9 -10   41.29    2.61
  -1  -9   9   12.04    1.37
   1   9  -9   12.38    1.41
  -1  -9   9   14.01    1.76
  -1  -9   9   12.86    1.29
   1   9  -9    9.33    1.21
   1   9  -9   12.75    1.32
   1   9  -9   11.55    1.18
   1   9  -9   13.98    1.41
   1   9  -9   12.31    1.18
   1   9  -9   13.48    1.26
   1   9  -8   43.54    2.84
  -1  -9   8   40.53    2.81
   1   9  -8   42.81    4.51
  -1  -9   8   38.30    2.68
   1   9  -8   41.97    2.30
   1   9  -8   36.76    2.62
   1   9  -8   34.97    2.56
   1   9  -8   42.92    2.81
   1   9  -8   44.85    2.57
   1   9  -8   45.60    2.67
   1   9  -8   36.01    2.40
  -1  -9   7    0.68    0.27
   1   9  -7    0.98    0.76
   1   9  -7    1.14    1.59
  -1  -9   7    0.35    0.47
   1   9  -7    0.11    0.71
  -1  -9   7    0.23    0.48
  -1  -9   7    0.30    0.62
  -1  -9   7    0.40    0.42
   1   9  -7    0.27    0.66
   1   9  -7    0.55    0.35
   1   9  -7    0.39    0.64
   1   9  -7    1.32    0.62
   1   9  -7   -0.07    0.55
   1   9  -7    0.82    0.52
  -1  -9   6   37.47    2.83
   1   9  -6   35.67    4.22
  -1  -9   6   41.29    2.75
   1   9  -6   35.55    2.59
  -1  -9   6   35.62    2.40
   1   9  -6   27.31    2.33
   1   9  -6   40.92    2.41
   1   9  -6   44.29    2.87
   1   9  -6   37.22    2.30
  -1  -9   5  289.98   13.70
   1   9  -5  296.50   13.38
   1   9  -5  303.32   16.33
   1   9  -5  278.30   12.78
   1   9  -5  291.83   13.14
   1   9  -5  304.55   13.03
   1   9  -5  304.31   13.00
   1   9  -4   36.46    2.57
  -1  -9   4   40.22    2.81
   1   9  -4   33.65    4.13
   1   9  -4   36.31    2.15
   1   9  -4   39.11    2.45
   1   9  -4   36.09    2.23
   1   9  -4   42.04    2.35
   1   9  -4   36.09    2.35
   1   9  -4   39.91    2.89
  -1  -9   3   24.79    1.77
   1   9  -3   22.38    1.88
   1   9  -3   21.77    3.24
  -1  -9   3   25.38    2.06
   1   9  -3   22.78    1.59
   1   9  -3   24.38    1.54
   1   9  -3   26.80    1.85
   1   9  -3   23.52    1.70
   1   9  -3   23.79    2.20
   1   9  -3   25.88    1.67
   1   9  -2   11.87    1.46
  -1  -9   2   10.19    1.28
  -1  -9   2    8.33    1.06
   1   9  -2    8.35    1.14
  -1  -9   2    8.43    1.02
   1   9  -2    6.81    2.12
   1   9  -2    8.18    0.97
   1   9  -2    9.38    0.81
   1   9  -2    8.40    0.90
   1   9  -2    9.02    0.97
  -1  -9   1   15.19    1.44
   1   9  -1   11.44    1.26
  -1  -9   1   11.28    1.30
   1   9  -1   10.65    2.40
  -1  -9   1   13.38    1.34
   1   9  -1   11.61    0.95
   1   9  -1   12.45    1.05
   1   9  -1   11.54    1.10
   1   9  -1   13.10    1.04
   1   9  -1   13.93    1.63
  -1  -9   0   39.50    2.49
  -1  -9   0   42.62    2.25
  -1  -9   0   39.33    2.65
  -1  -9   0   38.42    2.75
   1   9   0   36.82    4.17
   1   9   0   35.80    2.09
   1   9   0   36.50    2.18
   1   9   0   37.66    2.16
   1   9   0   36.50    2.45
   1   9   0   40.79    2.88
   1   9   1    1.77    1.01
  -1  -9  -1   -0.10    0.52
  -1  -9  -1    0.52    0.53
  -1  -9  -1    0.13    0.67
  -1  -9  -1    0.42    0.47
   1   9   1    0.08    0.53
   1   9   1    0.05    0.42
   1   9   1    0.09    0.62
   1   9   1    0.17    0.49
   1   9   1    0.71    0.62
  -1  -9  -2   38.10    2.21
  -1  -9  -2   38.60    2.50
  -1  -9  -2   35.23    2.47
   1   9   2   38.76    3.96
  -1  -9  -2   43.10    3.03
  -1  -9  -2   36.09    2.76
   1   9   2   33.16    2.11
   1   9   2   41.81    3.18
   1   9   2   34.31    2.49
   1   9   2   31.46    2.39
   1   9   2   35.86    2.16
   1   9   2   46.56    3.00
  -1  -9  -3    4.52    0.77
  -1  -9  -3    5.04    0.83
  -1  -9  -3    4.43    1.17
  -1  -9  -3    4.41    0.95
   1   9   3    5.58    1.66
   1   9   3    4.24    0.66
   1   9   3    4.74    0.89
   1   9   3    5.24    1.19
   1   9   3    3.68    0.99
  -1  -9  -4   74.21    4.43
  -1  -9  -4   75.84    4.67
  -1  -9  -4   67.83    3.65
   1   9   4   64.90    3.65
   1   9   4   67.22    3.95
   1   9   4   77.83    4.34
  -1  -9  -5  122.47    6.40
  -1  -9  -5  129.85    6.78
  -1  -9  -5  109.71    5.52
   1   9   5  113.18    5.85
   1   9   5  103.23    5.55
   1   9   5  115.03    6.14
  -1  -9  -6    1.72    0.81
  -1  -9  -6    2.25    0.97
  -1  -9  -6    1.42    0.71
   1   9   6    0.56    0.81
   1   9   6    0.95    0.86
   1   9   6    1.08    0.53
   1   9   6    1.55    0.74
  -1  -9  -7    0.41    0.68
  -1  -9  -7    0.41    0.63
   1   9   7    0.08    0.66
   1   9   7   -0.68    0.88
   1   9   7    0.72    0.62
  -1  -9  -8   -0.52    0.71
  -1  -9  -8    0.06    0.40
  -1  -9  -8    0.39    0.63
   1   9   8   -0.45    0.59
   1   9   8   -0.21    0.78
   1   9   8    0.71    0.59
  -1  -9  -9   21.46    1.51
  -1  -9  -9   24.94    2.07
  -1  -9  -9   26.52    2.11
   1   9   9   22.33    1.50
   1   9   9   24.96    1.97
   1   9   9   27.51    1.73
  -1  -9 -10   26.35    1.59
  -1  -9 -10   26.83    2.07
  -1  -9 -10   24.09    1.98
  -1  -9 -10   24.97    1.55
   1   9  10   27.76    1.95
  -1  -9 -11    0.78    0.29
   1   9  11    1.73    0.53
   1   9  11    0.89    0.62
   1   9  11    1.74    0.42
  -1  -9 -12   38.12    1.90
  -1  -9 -13    7.05    0.49
  -1 -10  21    0.05    0.18
  -1 -10  20    9.86    0.64
   1  10 -19   22.51    1.19
  -1 -10  19   28.91    1.39
  -1 -10  18   10.17    0.79
   1  10 -18    9.57    0.96
   1  10 -18   10.28    0.72
  -1 -10  17    2.74    0.86
  -1 -10  17    4.68    0.94
  -1 -10  17    3.59    0.53
   1  10 -17    4.83    0.54
   1  10 -17    3.01    0.67
   1  10 -17    4.21    0.63
   1  10 -17    5.09    0.78
  -1 -10  16   -0.14    0.67
  -1 -10  16    0.14    0.30
  -1 -10  16   -0.30    0.69
   1  10 -16   -0.08    0.54
   1  10 -16    0.34    0.45
   1  10 -16   -0.51    0.61
   1  10 -16   -0.26    0.35
  -1 -10  15    3.75    0.98
  -1 -10  15    6.15    0.68
  -1 -10  15    5.49    1.22
   1  10 -15    5.13    0.87
   1  10 -15    5.90    0.80
   1  10 -15    4.97    0.69
   1  10 -15    5.26    0.95
   1  10 -15    3.33    0.66
  -1 -10  14    5.88    1.19
  -1 -10  14    4.56    0.67
   1  10 -14    4.43    0.82
   1  10 -14    5.06    0.92
   1  10 -14    5.81    0.82
   1  10 -14    7.17    1.08
   1  10 -14    5.54    0.85
   1  10 -14    5.53    0.78
  -1 -10  13   45.37    3.05
   1  10 -13   41.62    2.84
   1  10 -13   45.20    2.88
   1  10 -13   49.06    2.69
   1  10 -13   43.48    2.74
   1  10 -13   49.06    3.04
   1  10 -12    2.78    0.78
  -1 -10  12    2.63    0.70
   1  10 -12    3.03    0.74
   1  10 -12    2.58    0.61
   1  10 -12    3.26    0.72
   1  10 -12    3.29    0.88
   1  10 -12    2.51    0.70
  -1 -10  11   19.19    1.97
  -1 -10  11   20.03    1.79
   1  10 -11   18.14    2.78
   1  10 -11   20.54    1.44
   1  10 -11   20.31    1.58
   1  10 -11   18.84    1.69
   1  10 -11   15.68    1.47
  -1 -10  10   76.83    4.42
   1  10 -10   60.70    5.75
  -1 -10  10   73.17    4.19
   1  10 -10   67.89    4.31
  -1 -10  10   76.95    4.66
   1  10 -10   83.24    4.14
   1  10 -10   77.79    4.20
   1  10 -10   73.08    4.07
   1  10 -10   66.76    3.94
   1  10  -9  182.42    9.32
  -1 -10   9  182.51    9.33
  -1 -10   9  189.76    9.23
  -1 -10   9  170.22    9.69
  -1 -10   9  172.30    9.46
   1  10  -9  200.12    9.10
   1  10  -9  177.25    9.09
   1  10  -9  196.51    8.99
   1  10  -8    3.18    0.99
  -1 -10   8    3.42    0.93
   1  10  -8    2.45    1.57
  -1 -10   8    2.12    0.70
  -1 -10   8    2.72    0.73
  -1 -10   8    3.30    0.97
   1  10  -8    3.38    0.96
   1  10  -8    2.28    0.85
   1  10  -8    3.26    0.83
   1  10  -8    1.98    0.66
  -1 -10   7    4.36    0.86
   1  10  -7    4.43    1.18
  -1 -10   7    3.25    0.44
  -1 -10   7    3.05    0.83
  -1 -10   7    4.59    1.02
  -1 -10   7    3.57    0.85
   1  10  -7    4.24    0.94
   1  10  -7    4.64    2.11
   1  10  -7    2.83    0.62
   1  10  -7    4.28    0.77
   1  10  -7    3.64    0.80
  -1 -10   6    0.22    0.51
   1  10  -6    0.35    0.77
  -1 -10   6    0.60    0.71
   1  10  -6    1.30    1.67
  -1 -10   6    0.39    0.49
  -1 -10   6    0.82    0.62
   1  10  -6    0.47    0.50
   1  10  -6   -0.23    0.46
   1  10  -6    0.80    0.70
   1  10  -6    0.32    0.60
   1  10  -6    0.22    0.51
   1  10  -6    0.63    0.48
   1  10  -5   53.25    3.50
   1  10  -5   60.40    5.81
  -1 -10   5   59.56    3.75
   1  10  -5   53.90    2.99
   1  10  -5   59.30    3.32
   1  10  -5   55.60    3.10
   1  10  -5   56.37    3.23
   1  10  -5   47.07    3.02
   1  10  -5   62.51    3.86
   1  10  -5   57.41    3.15
   1  10  -4   19.74    1.78
   1  10  -4   16.18    3.14
  -1 -10   4   17.51    1.73
   1  10  -4   19.18    1.59
   1  10  -4   18.98    1.43
   1  10  -4   19.87    1.35
   1  10  -4   16.54    1.41
   1  10  -4   16.10    1.45
   1  10  -4   19.76    1.45
   1  10  -4   19.18    1.53
   1  10  -4   21.20    2.04
   1  10  -3    1.24    1.00
  -1 -10   3    0.53    0.57
   1  10  -3   -0.43    1.58
   1  10  -3    0.10    0.65
   1  10  -3    0.58    0.65
   1  10  -3    0.66    0.37
   1  10  -3    0.08    0.51
   1  10  -3    0.55    0.48
   1  10  -3    0.85    0.59
   1  10  -3    0.43    0.45
   1  10  -3   -0.16    0.66
   1  10  -2    0.14    1.01
  -1 -10   2    1.36    0.51
   1  10  -2    1.29    0.67
  -1 -10   2    0.76    0.58
   1  10  -2    1.64    1.37
   1  10  -2    1.69    0.56
   1  10  -2    1.01    0.49
   1  10  -2    0.68    0.71
   1  10  -2    1.01    0.40
   1  10  -2    1.37    0.47
   1  10  -2    0.88    0.69
   1  10  -2    1.02    0.62
  -1 -10   1    0.59    0.46
  -1 -10   1    0.30    0.51
   1  10  -1    1.36    1.05
  -1 -10   1    0.12    0.46
   1  10  -1    0.79    1.56
   1  10  -1    0.60    0.37
   1  10  -1    0.14    0.64
   1  10  -1   -0.06    0.42
   1  10  -1    0.46    0.70
  -1 -10   0   22.45    1.83
  -1 -10   0   20.68    1.44
  -1 -10   0   22.85    1.91
   1  10   0   19.30    1.66
   1  10   0   23.82    1.55
   1  10   0   22.55    1.69
   1  10   0   22.51    2.14
   1  10   0   20.66    1.77
  -1 -10  -1    1.20    0.60
  -1 -10  -1    1.06    0.54
  -1 -10  -1    0.79    0.70
  -1 -10  -1    1.09    0.63
  -1 -10  -1    0.65    0.58
   1  10   1   -0.35    1.12
  -1 -10  -1    0.29    0.61
   1  10   1    1.20    0.78
   1  10   1    0.98    0.46
   1  10   1    1.22    0.72
   1  10   1    0.12    0.48
   1  10   1   -0.52    1.05
  -1 -10  -2   26.96    2.00
  -1 -10  -2   24.44    1.68
  -1 -10  -2   30.38    2.46
  -1 -10  -2   25.40    2.27
   1  10   2   28.54    1.98
   1  10   2   24.67    1.66
   1  10   2   28.76    2.12
   1  10   2   26.55    2.35
   1  10   2   26.38    2.02
  -1 -10  -3    7.37    0.99
  -1 -10  -3    6.35    0.81
  -1 -10  -3    8.92    1.40
  -1 -10  -3    7.90    1.24
   1  10   3    9.59    1.15
   1  10   3    6.87    0.80
   1  10   3    6.60    1.09
   1  10   3    7.67    1.39
   1  10   3    7.11    1.12
  -1 -10  -4   32.42    1.97
  -1 -10  -4   32.35    2.73
  -1 -10  -4   36.13    2.70
   1  10   4   32.33    2.20
   1  10   4   33.04    2.45
   1  10   4   29.36    2.22
  -1 -10  -5    3.85    0.98
  -1 -10  -5    3.85    0.64
  -1 -10  -5    3.98    0.93
   1  10   5    3.70    0.86
   1  10   5    3.59    0.85
  -1 -10  -6   24.22    1.61
  -1 -10  -6   27.05    2.23
  -1 -10  -6   22.18    1.63
   1  10   6   30.64    1.96
   1  10   6   27.10    1.95
   1  10   6   28.48    1.94
   1  10   6   24.77    2.07
  -1 -10  -7   18.50    1.78
  -1 -10  -7   18.20    1.32
  -1 -10  -7   18.78    1.29
   1  10   7   20.49    1.54
   1  10   7   19.78    1.50
   1  10   7   18.21    1.50
   1  10   7   21.83    1.77
  -1 -10  -8   13.83    1.00
  -1 -10  -8   10.80    0.97
  -1 -10  -8   14.29    1.43
  -1 -10  -8   13.68    1.42
   1  10   8   13.94    1.16
   1  10   8   12.68    1.04
   1  10   8   13.85    1.35
   1  10   8   13.33    1.12
  -1 -10  -9    1.40    0.55
  -1 -10  -9    1.84    0.59
   1  10   9    1.07    0.50
  -1 -10  -9    0.71    0.31
   1  10   9    1.35    0.47
  -1 -10 -10    0.19    0.24
  -1 -10 -11    4.39    0.36
  -1 -10 -12    7.22    0.46
  -1 -11  18    0.08    0.21
   1  11 -18    0.11    0.20
   1  11 -17    0.15    0.27
  -1 -11  17   -0.03    0.26
   1  11 -17   -0.05    0.44
  -1 -11  16    0.13    0.60
  -1 -11  16    0.17    0.29
  -1 -11  16    0.03    0.29
   1  11 -16   -0.04    0.31
   1  11 -16    0.57    0.57
  -1 -11  15   -0.14    0.62
  -1 -11  15    0.29    0.33
  -1 -11  15   -0.13    0.60
   1  11 -15    0.52    0.62
   1  11 -15    0.10    0.38
  -1 -11  14    7.67    1.26
  -1 -11  14    8.61    1.32
  -1 -11  14    7.26    0.76
   1  11 -14    8.19    0.85
   1  11 -14    7.61    1.09
  -1 -11  13   22.26    2.11
  -1 -11  13   25.32    2.38
   1  11 -13   19.05    1.78
   1  11 -13   26.77    1.70
   1  11 -13   25.17    1.96
   1  11 -13   27.69    1.75
  -1 -11  12   11.67    1.48
  -1 -11  12    9.97    1.51
   1  11 -12   10.09    1.03
   1  11 -12   11.17    1.11
   1  11 -12   10.40    1.28
  -1 -11  11   33.43    2.67
   1  11 -11   28.98    2.43
   1  11 -11   35.16    2.19
   1  11 -11   36.53    2.29
   1  11 -11   38.06    2.49
  -1 -11  10   16.66    1.76
   1  11 -10   20.76    3.08
   1  11 -10   15.49    1.64
  -1 -11  10   17.06    1.65
   1  11 -10   15.89    1.33
   1  11 -10   22.20    1.74
   1  11 -10   15.76    1.47
   1  11 -10   16.20    1.46
  -1 -11   9  232.92   12.43
   1  11  -9  235.96   12.42
  -1 -11   9  258.58   12.49
  -1 -11   9  258.00   12.40
   1  11  -9  264.20   11.91
   1  11  -9  252.80   12.26
   1  11  -9  282.45   12.25
   1  11  -9  261.01   12.09
  -1 -11   8   22.09    1.98
  -1 -11   8   22.33    2.02
   1  11  -8   20.87    3.42
   1  11  -8   24.05    2.18
  -1 -11   8   27.71    2.18
   1  11  -8   25.81    1.72
   1  11  -8   25.65    1.78
   1  11  -8   25.87    2.14
   1  11  -8   24.55    1.82
   1  11  -8   25.60    1.92
   1  11  -7    8.95    1.41
  -1 -11   7   11.12    0.81
  -1 -11   7   12.34    1.51
  -1 -11   7    9.77    1.32
   1  11  -7   12.40    2.67
   1  11  -7    9.22    1.38
  -1 -11   7   11.99    1.47
   1  11  -7   10.51    1.10
   1  11  -7   11.54    1.05
   1  11  -7   10.64    1.12
   1  11  -7   11.82    1.26
   1  11  -7   10.90    1.14
  -1 -11   6   17.82    1.14
  -1 -11   6   19.23    1.80
  -1 -11   6   17.27    1.78
  -1 -11   6   17.46    1.69
   1  11  -6   14.88    1.64
   1  11  -6   13.68    2.96
   1  11  -6   15.99    1.26
   1  11  -6   14.27    1.31
   1  11  -6   17.41    1.37
   1  11  -6   17.25    1.40
   1  11  -6   18.29    1.55
   1  11  -6   15.31    1.24
   1  11  -5    4.71    1.24
   1  11  -5    3.82    0.94
  -1 -11   5    4.80    0.92
  -1 -11   5    3.15    0.77
  -1 -11   5    3.86    0.99
   1  11  -5    3.69    2.04
  -1 -11   5    5.77    1.07
   1  11  -5    5.36    0.84
   1  11  -5    4.99    0.67
   1  11  -5    3.85    0.70
   1  11  -5    4.00    0.79
   1  11  -5    4.69    0.75
   1  11  -5    4.46    0.73
   1  11  -4    0.56    0.97
   1  11  -4    0.11    0.67
  -1 -11   4    0.28    0.57
   1  11  -4    1.81    1.62
   1  11  -4    0.13    0.48
   1  11  -4   -0.05    0.36
   1  11  -4    0.37    0.62
   1  11  -4    0.15    0.57
   1  11  -4   -0.13    0.47
   1  11  -4    0.52    0.60
  -1 -11   3   21.03    1.86
  -1 -11   3   16.04    1.75
   1  11  -3   17.74    1.71
   1  11  -3   23.01    3.49
   1  11  -3   21.38    1.48
   1  11  -3   20.39    1.52
   1  11  -3   19.29    1.34
   1  11  -3   17.78    1.58
   1  11  -3   19.69    2.08
   1  11  -3   18.84    1.50
   1  11  -2    4.82    1.24
  -1 -11   2    5.79    1.02
   1  11  -2    4.56    1.93
   1  11  -2    7.18    0.83
   1  11  -2    6.16    0.93
   1  11  -2    6.58    0.92
  -1 -11   1    4.10    0.80
  -1 -11   1    4.37    0.86
   1  11  -1    4.13    0.64
   1  11  -1    1.61    0.70
   1  11  -1    3.23    1.17
   1  11  -1    3.85    0.87
  -1 -11   0    4.43    0.80
  -1 -11   0    3.65    0.80
  -1 -11   0    4.71    1.05
   1  11   0    3.98    1.82
   1  11   0    5.51    0.91
   1  11   0    4.87    0.69
   1  11   0    3.77    0.89
   1  11   0    5.99    1.27
   1  11   0    4.90    0.74
  -1 -11  -1    2.21    0.61
  -1 -11  -1    1.53    0.70
   1  11   1    2.27    0.56
   1  11   1    2.88    0.75
   1  11   1    1.24    0.68
   1  11   1    1.12    0.93
  -1 -11  -2   48.88    2.55
  -1 -11  -2   45.14    3.28
   1  11   2   47.35    2.60
   1  11   2   48.29    2.81
   1  11   2   47.76    2.96
  -1 -11  -3    1.03    0.45
  -1 -11  -3    1.32    0.62
   1  11   3    1.27    0.66
   1  11   3    1.31    0.91
   1  11   3    1.23    0.67
  -1 -11  -4   61.99    3.44
  -1 -11  -4   69.54    3.37
  -1 -11  -4   69.74    4.16
   1  11   4   61.77    3.80
   1  11   4   72.69    3.63
   1  11   4   63.50    3.66
  -1 -11  -5    0.35    0.57
  -1 -11  -5    0.15    0.40
  -1 -11  -5    1.03    0.45
   1  11   5    0.64    0.58
   1  11   5    0.07    0.58
  -1 -11  -6   18.03    1.26
  -1 -11  -6   16.59    1.62
   1  11   6   21.94    1.41
   1  11   6   20.21    1.46
   1  11   6   18.55    1.40
  -1 -11  -7    5.97    0.89
  -1 -11  -7    4.49    0.83
   1  11   7    4.14    0.62
   1  11   7    5.31    0.68
  -1 -11  -8    0.14    0.22
   1  11   8    0.43    0.37
  -1 -11  -9    0.35    0.17
   1  11   9    0.98    0.30
   1  12 -17    2.39    0.42
   1  12 -17    2.25    0.29
   1  12 -17    2.17    0.48
   1  12 -16    0.14    0.25
   1  12 -16   -0.04    0.36
   1  12 -16    0.30    0.48
   1  12 -15   -0.24    0.55
  -1 -12  14    2.31    0.43
  -1 -12  14    2.78    0.87
   1  12 -14    2.88    0.50
   1  12 -14    3.99    0.80
  -1 -12  13   12.65    1.47
   1  12 -13   16.34    1.18
   1  12 -13   15.43    1.40
   1  12 -13   17.07    1.26
  -1 -12  12   26.26    2.10
  -1 -12  12   26.23    2.30
   1  12 -12   24.68    1.76
   1  12 -12   24.82    1.65
   1  12 -12   26.49    1.76
   1  12 -12   26.78    1.93
   1  12 -11    6.67    1.13
  -1 -12  11    8.39    1.33
   1  12 -11    8.84    0.88
   1  12 -11    8.28    0.95
   1  12 -11    9.92    1.18
   1  12 -11    8.22    0.95
   1  12 -10    6.63    1.11
  -1 -12  10    7.63    1.25
   1  12 -10    9.05    0.97
   1  12 -10    7.07    0.83
   1  12 -10    8.46    0.96
   1  12 -10    8.77    1.06
  -1 -12   9    1.09    0.62
   1  12  -9    1.38    0.80
   1  12  -9    2.02    0.52
   1  12  -9    1.64    0.66
   1  12  -9    0.62    0.67
   1  12  -9    1.43    0.71
   1  12  -9    1.20    0.55
  -1 -12   8    9.05    1.28
  -1 -12   8   11.12    1.31
   1  12  -8   10.78    1.44
   1  12  -8   10.93    1.00
   1  12  -8   13.06    1.13
   1  12  -8   10.81    1.20
   1  12  -8    9.75    1.08
   1  12  -8   12.12    1.44
  -1 -12   7   39.75    2.86
  -1 -12   7   39.48    2.74
   1  12  -7   36.37    2.75
   1  12  -7   39.90    2.39
   1  12  -7   39.37    2.30
   1  12  -7   41.30    2.85
   1  12  -7   45.11    2.49
   1  12  -7   36.41    2.48
  -1 -12   6   30.49    1.75
   1  12  -6   31.69    2.40
  -1 -12   6   30.70    2.54
  -1 -12   6   29.68    2.49
   1  12  -6   33.22    1.94
   1  12  -6   32.33    1.99
   1  12  -6   30.89    1.95
   1  12  -6   34.02    2.06
   1  12  -6   32.45    2.13
   1  12  -6   30.23    2.55
  -1 -12   5    1.88    0.41
  -1 -12   5    0.93    0.68
   1  12  -5    1.51    0.74
  -1 -12   5    2.80    0.92
  -1 -12   5    1.51    0.68
   1  12  -5    1.39    0.55
   1  12  -5    0.84    0.62
   1  12  -5    1.96    0.48
   1  12  -5    1.17    1.01
   1  12  -5    2.53    0.69
   1  12  -5    1.26    0.53
  -1 -12   4    1.39    0.63
   1  12  -4    1.92    0.75
  -1 -12   4    4.05    0.99
   1  12  -4    2.29    0.50
   1  12  -4    2.44    0.62
   1  12  -4    2.22    0.64
   1  12  -4    2.88    1.06
   1  12  -4    2.62    0.63
   1  12  -4    2.60    0.64
  -1 -12   3    0.84    0.57
   1  12  -3    1.00    0.47
   1  12  -3    1.32    0.63
   1  12  -3    1.60    0.65
   1  12  -3    0.26    0.92
   1  12  -3    0.81    0.56
  -1 -12   2   43.82    2.80
  -1 -12   2   40.60    2.32
   1  12  -2   45.98    2.54
   1  12  -2   43.96    2.47
   1  12  -2   42.37    2.67
  -1 -12   1   49.25    2.69
   1  12  -1   48.92    2.75
   1  12  -1   55.83    2.88
   1  12  -1   53.32    3.46
  -1 -12   0    9.50    0.88
   1  12   0   10.82    1.01
   1  12   0    9.56    0.89
   1  12   0   10.67    1.15
  -1 -12  -1   -0.19    0.40
   1  12   1    0.40    0.41
   1  12   1    0.27    0.53
   1  12   1   -0.22    0.65
  -1 -12  -2    9.73    0.87
   1  12   2    9.93    0.93
   1  12   2    7.88    1.20
   1  12   2   10.42    1.10
  -1 -12  -3    5.68    0.65
  -1 -12  -3    6.21    1.04
   1  12   3    4.75    0.93
   1  12   3    5.08    0.80
  -1 -12  -4   14.11    1.37
   1  12   4   11.12    1.15
   1  12   4   13.14    1.12
   1  12   5   -0.05    0.49
   1  12   5   -0.05    0.43
   1  12   6    2.77    0.47
   1  12   6    2.49    0.49
  -1 -12  -7    0.55    0.18
   1  12   7    1.13    0.34
   1  13 -17    0.04    0.24
   1  13 -16    2.62    0.39
   1  13 -16    2.33    0.28
   1  13 -16    2.61    0.43
   1  13 -15    3.66    0.51
   1  13 -15    3.72    0.59
   1  13 -14    0.56    0.42
   1  13 -14    0.56    0.30
   1  13 -14    0.05    0.46
   1  13 -13    0.67    0.42
   1  13 -13    1.73    0.39
   1  13 -13    1.67    0.58
   1  13 -12    3.78    0.54
   1  13 -12    4.00    0.63
   1  13 -12    3.72    0.73
   1  13 -11    3.05    0.52
   1  13 -11    2.73    0.58
   1  13 -11    3.83    0.69
   1  13 -10    7.87    0.78
   1  13 -10    8.57    0.87
   1  13 -10    8.08    0.95
  -1 -13   9    5.69    0.57
   1  13  -9    6.86    0.74
   1  13  -9    7.01    0.80
  -1 -13   8   21.63    2.02
   1  13  -8   22.55    1.51
   1  13  -8   21.06    1.39
   1  13  -8   22.72    1.61
  -1 -13   7   -0.25    0.66
   1  13  -7   -0.04    0.36
   1  13  -7   -0.05    0.41
   1  13  -7    0.56    0.50
  -1 -13   6   43.68    3.10
   1  13  -6   51.05    2.69
   1  13  -6   50.19    2.78
  -1 -13   5    4.48    0.78
   1  13  -5    4.89    0.68
   1  13  -5    6.25    0.79
  -1 -13   4   -0.11    0.31
   1  13  -4    0.14    0.38
   1  13  -4    0.08    0.47
   1  13  -4   -0.32    0.47
  -1 -13   3    0.08    0.30
   1  13  -3    0.55    0.48
   1  13  -3    0.32    0.40
   1  13  -3    0.55    0.49
  -1 -13   2    7.87    0.74
   1  13  -2    8.55    0.78
   1  13  -2    8.34    0.91
  -1 -13   1   30.42    1.71
   1  13  -1   28.41    1.67
   1  13  -1   24.74    2.05
   1  13   0    3.50    0.86
   1  13   0    4.62    0.71
   1  13   1   46.06    2.87
   1  13   1   51.15    2.72
   1  13   2    3.02    0.70
   1  13   2    3.00    0.58
   1  13   3    3.63    0.62
   1  13   3    3.16    0.55
   1  13   4    8.87    0.76
   1  13   5    2.07    0.36
   1  14 -15    2.04    0.28
   1  14 -15    2.05    0.36
   1  14 -14    3.76    0.41
   1  14 -14    2.51    0.45
   1  14 -13    0.59    0.31
   1  14 -13    0.55    0.37
   1  14 -12    1.21    0.37
   1  14 -12    1.00    0.45
   1  14 -11    1.81    0.43
   1  14 -11    1.33    0.48
   1  14 -10    6.08    0.63
   1  14 -10    4.61    0.67
   1  14  -9    0.86    0.39
   1  14  -9    0.65    0.42
   1  14  -8    3.27    0.49
   1  14  -8    2.98    0.55
   1  14  -7    1.36    0.67
   1  14  -7    1.23    0.38
   1  14  -7    0.88    0.43
   1  14  -6    4.29    0.89
   1  14  -6    2.63    0.48
   1  14  -6    4.73    0.59
   1  14  -5    1.32    0.67
   1  14  -5    1.40    0.39
   1  14  -5    1.20    0.44
   1  14  -4    5.38    0.88
   1  14  -4    4.30    0.53
   1  14  -3   20.57    1.54
   1  14  -3   18.10    1.15
   1  14  -2    1.36    0.64
   1  14  -1    1.22    0.64
   1  14  -1   -0.20    0.28
   1  14   0    4.41    0.71
   1  14   1    0.08    0.42
   1  14   1    0.14    0.30
   1  14   2    2.99    0.45
   1  14   2    2.83    0.38
   1  15 -13   -0.09    0.16
   1  15 -12    0.10    0.16
   1  15 -12    0.02    0.22
   1  15 -11    0.66    0.22
   1  15 -11    0.83    0.28
   1  15 -10    1.88    0.30
   1  15 -10    1.13    0.34
   1  15  -9    5.47    0.47
   1  15  -9    4.74    0.49
   1  15  -8    0.67    0.26
   1  15  -8    1.16    0.31
   1  15  -7    7.91    0.59
   1  15  -6    2.08    0.33
   1  15  -5    0.39    0.44
   1  15  -4    1.21    0.46
   1  15  -3    0.36    0.34
   1  15  -2   13.75    0.92
   1  15  -1    6.17    0.53
  -2  16  -4    1.43    0.30
  -2  16  -5    2.48    0.37
  -2  15   1   13.58    0.89
  -2  15   1   14.38    0.83
  -2  15   0    0.19    0.40
  -2  15  -1    2.18    0.36
  -2  15  -3    4.46    0.78
  -2  15  -4    1.00    0.26
  -2  15  -4    1.55    0.66
  -2  15  -5    0.16    0.24
  -2  15  -5   -0.56    0.61
  -2  15  -6    0.82    0.58
  -2  15  -7    0.50    0.55
  -2  15  -7    0.10    0.22
  -2  15  -8    1.92    0.31
  -2  15  -8    2.51    0.60
  -2  15  -9   10.85    0.73
  -2  15  -9    8.93    0.68
  -2  15 -10    1.95    0.34
  -2  15 -10    1.40    0.33
   2 -15  11   14.39    0.88
  -2  15 -11   13.69    0.87
  -2  15 -11   13.18    0.86
  -2  15 -12    2.27    0.33
   2 -15  12    2.20    0.35
  -2  15 -12    2.14    0.33
  -2  15 -13    0.31    0.19
  -2  14   5   26.08    1.34
  -2  14   4    0.41    0.30
   2 -14  -3   42.02    2.16
  -2  14   3   44.97    2.30
  -2  14   3   46.93    2.33
  -2  14   2    0.93    0.49
  -2  14   2    2.07    0.49
  -2  14   1   31.26    1.87
  -2  14   0    1.68    0.54
  -2  14   0    1.82    0.75
  -2  14  -1    0.67    0.47
  -2  14  -1    0.94    0.76
  -2  14  -2    0.65    0.77
  -2  14  -2    0.06    0.29
  -2  14  -3   -0.40    0.79
  -2  14  -3   -0.17    0.30
  -2  14  -3   -0.06    0.49
  -2  14  -4   11.45    1.37
  -2  14  -4    8.42    0.67
   2 -14   5   10.65    1.28
  -2  14  -5   11.43    1.43
  -2  14  -5    9.63    0.79
  -2  14  -6   18.67    1.63
   2 -14   6   21.95    1.86
   2 -14   6   18.11    1.79
  -2  14  -6   23.90    1.97
  -2  14  -6   18.79    1.25
  -2  14  -7    8.11    1.17
   2 -14   7    7.36    1.12
  -2  14  -7    4.97    0.90
  -2  14  -7    5.31    0.62
  -2  14  -7    5.36    0.68
  -2  14  -8    1.31    0.70
  -2  14  -8    2.05    0.47
  -2  14  -8    1.36    0.47
   2 -14   9   -0.29    0.29
  -2  14  -9    0.83    0.67
   2 -14   9    0.54    0.63
  -2  14  -9   -0.18    0.37
  -2  14  -9   -0.28    0.46
   2 -14  10    5.16    1.03
   2 -14  10    3.74    0.49
  -2  14 -10    4.76    0.60
   2 -14  11    9.36    0.76
  -2  14 -11   11.01    0.88
  -2  14 -12   10.05    0.83
  -2  14 -12    8.87    0.87
  -2  14 -13    0.67    0.35
  -2  14 -13    0.09    0.38
  -2  14 -14    4.48    0.51
  -2  14 -14    4.92    0.60
  -2  14 -15    6.93    0.57
  -2  14 -15    7.06    0.62
  -2  14 -16    1.19    0.23
  -2  14 -16    1.70    0.29
  -2  13   7    3.96    0.39
  -2  13   6    5.47    0.57
  -2  13   5    0.55    0.38
   2 -13  -5    1.13    0.32
  -2  13   5    1.42    0.45
   2 -13  -4   16.33    1.05
  -2  13   4   12.79    1.16
  -2  13   4   15.34    1.19
  -2  13   3    1.02    0.56
   2 -13  -2    4.51    0.57
  -2  13   2    4.27    0.91
  -2  13   2    3.15    0.71
   2 -13  -1    0.19    0.33
   2 -13  -1   -0.92    0.43
  -2  13   1    0.39    0.74
   2 -13  -1   -0.03    0.31
  -2  13   1   -0.07    0.57
   2 -13   0   38.74    2.14
   2 -13   0   39.08    2.64
  -2  13   0   34.29    1.97
  -2  13   0   40.51    2.76
   2 -13   1    9.99    0.85
  -2  13  -1    7.72    1.27
  -2  13  -1    6.54    0.85
  -2  13  -1    7.98    0.74
   2 -13   2    1.10    0.63
   2 -13   2    0.35    0.53
  -2  13  -2    0.12    0.82
  -2  13  -2    0.32    0.56
  -2  13  -2    0.17    0.36
  -2  13  -2   -0.23    0.35
   2 -13   3   21.50    2.06
  -2  13  -3   17.28    1.53
   2 -13   3   19.83    1.81
   2 -13   3   14.02    1.61
  -2  13  -3   17.61    1.88
  -2  13  -3   16.41    1.16
   2 -13   4    2.04    0.77
   2 -13   4    1.69    0.79
   2 -13   4    0.96    0.40
  -2  13  -4    2.01    1.08
  -2  13  -4    1.73    0.50
   2 -13   5    0.56    0.33
   2 -13   5    0.77    0.66
  -2  13  -5    0.83    0.67
   2 -13   5    0.45    0.63
  -2  13  -5    1.77    1.06
  -2  13  -5    0.47    0.47
  -2  13  -6    0.14    0.98
   2 -13   6    0.67    0.31
   2 -13   6    0.59    0.33
   2 -13   6    0.30    0.61
  -2  13  -6    0.77    0.68
  -2  13  -6    0.66    0.48
  -2  13  -6    0.11    0.48
  -2  13  -7    4.49    1.14
   2 -13   7    4.27    1.10
   2 -13   7    2.37    0.46
  -2  13  -7    1.62    0.76
  -2  13  -7    2.72    0.61
  -2  13  -7    2.87    0.63
   2 -13   8   28.97    2.56
   2 -13   8   24.44    1.57
  -2  13  -8   27.81    2.22
  -2  13  -8   29.92    1.80
  -2  13  -8   24.82    1.79
   2 -13   9    7.47    1.32
   2 -13   9    5.93    0.67
  -2  13  -9    5.55    1.07
  -2  13  -9    5.78    1.08
  -2  13  -9    5.25    0.76
   2 -13  10   13.69    1.73
   2 -13  10   12.67    0.99
  -2  13 -10   11.48    1.36
  -2  13 -10   13.25    1.14
  -2  13 -10    9.16    1.30
  -2  13 -10   11.64    1.30
  -2  13 -10   13.73    1.23
   2 -13  11    0.66    0.74
  -2  13 -11    0.20    0.64
  -2  13 -11   -0.09    0.66
  -2  13 -11    0.06    0.49
  -2  13 -11    0.82    0.61
   2 -13  12    8.81    1.36
   2 -13  12    6.89    0.74
   2 -13  12    8.29    0.72
  -2  13 -12    7.22    0.92
   2 -13  13    0.17    0.39
   2 -13  13    0.28    0.61
  -2  13 -13    0.20    0.59
   2 -13  13    0.04    0.32
   2 -13  14    3.30    0.49
  -2  13 -14    3.46    0.69
   2 -13  14    3.55    0.50
   2 -13  15   25.07    1.46
   2 -13  15   26.65    1.47
  -2  13 -15   23.52    1.61
  -2  13 -16    2.59    0.51
   2 -13  16    3.07    0.40
  -2  13 -17    0.97    0.30
  -2  13 -17    1.19    0.38
   2 -13  17    1.03    0.24
  -2  13 -18    2.83    0.29
  -2  13 -18    3.60    0.36
   2 -12  -9   18.39    0.95
  -2  12   9   15.48    0.91
  -2  12   8    0.29    0.32
   2 -12  -7   -0.03    0.28
  -2  12   7   -0.18    0.40
   2 -12  -6    0.91    0.51
  -2  12   6    1.87    0.52
   2 -12  -6    1.86    0.43
  -2  12   6    1.22    0.50
   2 -12  -5   14.00    1.01
   2 -12  -5   14.05    1.44
  -2  12   5   11.88    1.18
   2 -12  -4   14.19    1.06
   2 -12  -4   13.48    1.06
  -2  12   4   12.75    1.35
  -2  12   4   12.94    1.26
  -2  12   4   13.56    1.67
   2 -12  -3   46.29    2.54
   2 -12  -3   46.75    2.57
   2 -12  -3   42.66    3.00
   2 -12  -3   47.14    2.38
  -2  12   3   45.37    3.33
   2 -12  -2   12.34    1.07
   2 -12  -2   12.25    1.03
  -2  12   2   15.68    1.67
   2 -12  -2   12.90    1.07
   2 -12  -1   10.08    0.93
  -2  12   1    8.13    1.37
   2 -12  -1    8.08    0.81
   2 -12  -1    7.77    1.40
   2 -12  -1    6.79    1.16
  -2  12   1    7.57    0.76
  -2  12   1    9.68    1.57
   2 -12   0    0.52    0.60
   2 -12   0    0.09    0.38
   2 -12   0    0.47    0.54
   2 -12   0    0.52    0.41
  -2  12   0    1.71    1.09
   2 -12   0    0.73    0.72
  -2  12   0    0.15    0.52
  -2  12   0    0.72    0.40
  -2  12   0    0.14    1.03
   2 -12   1    3.31    0.90
   2 -12   1    4.61    0.69
  -2  12  -1    4.55    1.27
   2 -12   1    5.97    0.64
   2 -12   1    6.37    1.09
  -2  12  -1    5.37    0.89
   2 -12   1    2.27    0.83
   2 -12   1    5.65    1.19
  -2  12  -1    6.03    0.70
  -2  12  -1    4.24    0.58
  -2  12  -1    3.73    1.12
   2 -12   2   21.46    1.96
   2 -12   2   19.84    1.38
   2 -12   2   18.93    1.88
   2 -12   2   19.45    1.93
  -2  12  -2   17.24    1.61
   2 -12   2   19.63    2.15
   2 -12   2   20.23    1.94
  -2  12  -2   20.71    3.33
  -2  12  -2   17.45    2.51
  -2  12  -2   18.29    2.01
  -2  12  -2   16.81    1.26
  -2  12  -2   17.61    1.78
   2 -12   3    3.08    0.90
  -2  12  -3    3.97    1.20
  -2  12  -3    1.87    1.80
   2 -12   3    3.62    0.90
   2 -12   3    2.29    0.95
   2 -12   3    2.23    0.70
  -2  12  -3    3.10    1.55
  -2  12  -3    0.81    0.47
   2 -12   4    7.24    0.68
  -2  12  -4    9.61    1.61
   2 -12   4    8.15    1.35
   2 -12   4    7.82    0.79
   2 -12   4    7.90    1.28
   2 -12   4    8.61    1.47
  -2  12  -4    7.82    2.59
   2 -12   4    8.61    1.22
  -2  12  -4    7.18    1.16
  -2  12  -4    6.68    1.26
  -2  12  -4    7.07    0.86
   2 -12   5    0.55    0.36
  -2  12  -5    0.46    0.98
   2 -12   5    0.38    0.36
   2 -12   5   -0.17    0.75
   2 -12   5   -0.16    0.59
  -2  12  -5    0.50    1.61
  -2  12  -5    0.95    0.79
  -2  12  -5    0.06    0.49
  -2  12  -5    1.69    1.36
  -2  12  -5    0.26    0.73
  -2  12  -5    0.07    0.56
   2 -12   6    0.93    0.40
   2 -12   6   -0.18    0.77
  -2  12  -6    0.15    1.05
   2 -12   6    1.76    0.87
   2 -12   6    1.91    0.44
   2 -12   6    2.26    0.84
   2 -12   6    2.12    0.86
  -2  12  -6    2.46    1.57
  -2  12  -6    1.76    0.85
  -2  12  -6    1.35    1.27
  -2  12  -6    0.39    0.80
  -2  12  -6    1.15    0.57
  -2  12  -6    1.40    0.61
   2 -12   7    8.55    0.75
   2 -12   7   10.03    1.65
  -2  12  -7    6.94    1.47
   2 -12   7    9.27    0.85
  -2  12  -7    8.38    1.36
   2 -12   7    8.88    1.47
   2 -12   7    8.63    1.38
  -2  12  -7    8.97    2.51
   2 -12   7    7.76    1.28
  -2  12  -7    8.01    0.92
  -2  12  -7    7.38    1.30
  -2  12  -7    7.29    1.61
  -2  12  -7    8.43    1.01
   2 -12   8    4.01    1.11
   2 -12   8    3.36    0.58
   2 -12   8    4.37    1.10
  -2  12  -8    3.41    1.06
   2 -12   8    3.69    0.94
  -2  12  -8    4.49    2.07
  -2  12  -8    3.23    0.95
   2 -12   9   25.68    2.49
   2 -12   9   18.75    1.99
   2 -12   9   21.57    2.19
  -2  12  -9   19.48    1.88
   2 -12   9   22.53    2.03
  -2  12  -9   17.90    1.31
[truncated: 1,334,807 more chars]
