# Supplementary material for: London Dispersion versus Intramolecular Hydrogen Bond in Bis‐Pyridines: How Accurate Is DFT for Competing Noncovalent Interactions in the Condensed Phase?
Source: Chemistry. 2025 Oct 23;31(66):e02745. doi: 10.1002/chem.202502745 (PMC12648470; doi:10.1002/chem.202502745)
Supplement: Supplementary file 1 — Supporting Information [file CHEM-31-e02745-s002.zip › Crystal_structures/8b/c250322_1_1.fcf]

#
# h,k,l, Fc-squared, Fo-squared, sigma(Fo-squared), status flag
#
data_c250322_1_1
_shelx_title ' c250322_1_1_a.res in P-1'
_shelx_refln_list_code          4
_shelx_F_calc_maximum      299.20
_exptl_crystal_F_000      1032.00
_reflns_d_resolution_high  0.7834

loop_
 _space_group_symop_operation_xyz
 'x, y, z'
 '-x, -y, -z'

_cell_length_a     9.7665
_cell_length_b    12.6456
_cell_length_c    18.0040
_cell_angle_alpha 106.584
_cell_angle_beta   93.714
_cell_angle_gamma  98.895

_shelx_F_squared_multiplier     1.000

loop_
 _refln_index_h
 _refln_index_k
 _refln_index_l
 _refln_F_squared_calc
 _refln_F_squared_meas
 _refln_F_squared_sigma
 _refln_observed_status
   1   0   0       1542.30       1474.87        46.37 o
   2   0   0       1822.45       1750.74        35.06 o
   3   0   0       4561.72       4072.31        60.98 o
   4   0   0       1868.65       1911.04        32.83 o
   5   0   0        282.11        394.24         7.41 o
   6   0   0         43.28         32.38         1.95 o
   7   0   0        433.92        503.37         9.36 o
   8   0   0        213.87        215.42         5.18 o
   9   0   0          0.04          2.00         1.61 o
  10   0   0          3.98          2.78         1.74 o
  11   0   0         12.98         10.11         1.84 o
  12   0   0          1.71          3.69         2.93 o
 -12   1   0          1.21         -0.34         3.52 o
 -11   1   0         66.10         66.36         3.54 o
 -10   1   0          7.96          5.70         1.69 o
  -9   1   0        301.73        305.73         6.49 o
  -8   1   0        106.18        110.36         4.15 o
  -7   1   0         89.80         86.25         2.39 o
  -6   1   0          0.06          0.41         1.17 o
  -5   1   0        126.82        135.80         3.15 o
  -4   1   0       1655.21       1629.78        22.53 o
  -3   1   0        188.09        183.22         3.56 o
  -2   1   0       4236.71       3971.07        87.37 o
  -1   1   0       3152.43       2920.25        88.56 o
   0   1   0       1126.85       1139.23        29.29 o
   1   1   0       7375.39       6744.08       211.15 o
   2   1   0       2677.70       2518.14        56.20 o
   3   1   0       3334.23       3261.87        54.30 o
   4   1   0       4511.75       4265.18        66.72 o
   5   1   0        198.94        265.02         5.77 o
   6   1   0        246.17        233.44         6.34 o
   7   1   0        272.17        235.81         6.94 o
   8   1   0          1.75          1.29         1.52 o
   9   1   0         10.61         15.43         2.05 o
  10   1   0         72.56         60.70         3.00 o
  11   1   0         68.70         64.97        18.10 o
  12   1   0          0.90         -1.17         2.26 o
 -12   2   0         30.47         30.67         5.28 o
 -11   2   0        211.03        220.92        15.23 o
 -10   2   0        222.75        227.68         8.87 o
  -9   2   0        144.26        123.33         3.60 o
  -8   2   0        141.59        143.93         3.37 o
  -7   2   0        191.81        179.81         3.44 o
  -6   2   0         27.84         27.60         2.03 o
  -5   2   0        119.91        160.93         3.57 o
  -4   2   0        314.21        350.38         5.99 o
  -3   2   0        107.46        109.66         2.08 o
  -2   2   0      21964.09      20533.80       336.38 o
  -1   2   0        139.11        175.10         4.16 o
   0   2   0        245.00        277.46         7.08 o
   1   2   0        212.44        143.08         6.24 o
   2   2   0       2930.27       2729.66       112.13 o
   3   2   0       2101.08       2206.63        55.64 o
   4   2   0       1563.13       1613.73        27.67 o
   5   2   0        305.31        276.11         6.16 o
   6   2   0         30.01         29.08         1.65 o
   7   2   0          3.53          3.26         1.32 o
   8   2   0         14.63         12.35         1.63 o
   9   2   0         83.56         62.95         3.09 o
  10   2   0         30.02         41.67         2.33 o
  11   2   0         83.11         87.90         5.28 o
 -12   3   0         46.62         43.37         7.21 o
 -11   3   0        140.46        136.76         7.57 o
 -10   3   0        402.68        404.29        18.57 o
  -9   3   0         42.14         39.05         2.47 o
  -8   3   0        143.08        131.68         3.21 o
  -7   3   0         56.14         58.62         1.87 o
  -6   3   0        103.71        128.99         3.04 o
  -5   3   0         37.77         48.58         1.91 o
  -4   3   0       6041.87       5811.95        77.59 o
  -3   3   0       1194.27       1068.84        13.26 o
  -2   3   0        334.60        412.70        10.09 o
  -1   3   0      12329.31      11851.58       196.39 o
   0   3   0       1379.25       1254.45        26.26 o
   1   3   0          0.43          1.60         0.81 o
   2   3   0        244.72        261.83         7.30 o
   3   3   0       4552.04       4695.93       119.42 o
   4   3   0        964.77        913.39        16.48 o
   5   3   0       1364.38       1322.93        22.11 o
   6   3   0        172.52        174.44         5.06 o
   7   3   0         73.36         56.96         2.48 o
   8   3   0          1.82          0.56         1.82 o
   9   3   0          0.73         -0.53         1.26 o
  10   3   0          0.36         -1.53         1.84 o
  11   3   0         12.94         17.18         4.44 o
 -12   4   0          2.05          3.69         3.36 o
 -11   4   0        272.39        261.27        28.33 o
 -10   4   0         67.79         75.41         4.00 o
  -9   4   0        150.01        135.73         4.82 o
  -8   4   0        223.93        221.84         4.27 o
  -7   4   0        365.54        368.99         6.41 o
  -6   4   0          1.89          2.47         0.98 o
  -5   4   0        114.29         82.44         2.25 o
  -4   4   0        833.33        870.23        12.31 o
  -3   4   0       1770.08       1695.77        23.23 o
  -2   4   0       1324.05       1309.43        29.19 o
  -1   4   0         21.69         18.27         1.63 o
   0   4   0       1446.18       1455.88        34.17 o
   1   4   0       3009.27       3133.49        62.29 o
   2   4   0        212.78        196.16         6.37 o
   3   4   0       1780.18       1789.11        40.63 o
   4   4   0         19.59         19.23         1.18 o
   5   4   0        302.62        305.10         7.20 o
   6   4   0         75.10         62.67         2.38 o
   7   4   0          5.47          7.33         1.84 o
   8   4   0          0.05          1.74         1.53 o
   9   4   0         15.03         12.85         1.53 o
  10   4   0          0.63          3.02         2.62 o
  11   4   0          7.53          6.70         2.93 o
 -12   5   0          4.68          5.53         4.19 o
 -11   5   0         95.09         96.68         6.61 o
 -10   5   0         89.10         90.57         4.03 o
  -9   5   0        163.67        148.04         4.32 o
  -8   5   0        374.88        383.40         8.22 o
  -7   5   0        184.80        229.03         4.77 o
  -6   5   0        249.53        211.96         4.31 o
  -5   5   0       6949.71       7339.39       116.66 o
  -4   5   0         69.33        106.57         2.47 o
  -3   5   0       1209.82       1082.10        15.38 o
  -2   5   0       2965.55       2814.92        40.48 o
  -1   5   0        419.37        396.54         7.13 o
   0   5   0       3305.16       3391.48        77.19 o
   1   5   0       4396.21       4482.11        81.85 o
   2   5   0         63.00         69.51         3.34 o
   3   5   0       2027.16       2050.77        54.11 o
   4   5   0         89.71         80.76         3.72 o
   5   5   0         57.86         61.08         3.00 o
   6   5   0        134.30        121.64         4.49 o
   7   5   0          2.84          3.38         1.62 o
   8   5   0        106.35         98.45         3.20 o
   9   5   0        162.00        179.24         7.10 o
  10   5   0          9.42         11.90         3.69 o
 -12   6   0         28.16         17.10         4.44 o
 -11   6   0         17.01         18.58         2.57 o
 -10   6   0          6.71         10.61         1.79 o
  -9   6   0        129.74        128.26         5.54 o
  -8   6   0          0.04         -0.96         1.55 o
  -7   6   0         18.73          9.31         1.21 o
  -6   6   0          4.26          6.22         1.18 o
  -5   6   0          6.00          7.83         1.14 o
  -4   6   0          6.88          9.28         0.99 o
  -3   6   0       1000.92       1199.79        16.71 o
  -2   6   0       1847.81       1966.21        27.54 o
  -1   6   0          0.26          2.15         1.27 o
   0   6   0       5867.96       6394.62       128.68 o
   1   6   0       5566.67       5304.60       114.47 o
   2   6   0        313.70        250.47         6.54 o
   3   6   0       2834.04       2822.32        64.40 o
   4   6   0          5.69          9.63         1.26 o
   5   6   0       2348.90       2352.58        35.06 o
   6   6   0        245.01        242.43         6.19 o
   7   6   0          4.34          6.03         1.74 o
   8   6   0          1.52          1.20         1.53 o
   9   6   0         15.39         16.19         3.12 o
  10   6   0          0.04          3.52         3.18 o
 -11   7   0         40.21         25.64         6.28 o
 -10   7   0          0.08          1.17         1.84 o
  -9   7   0         24.60         18.04         1.88 o
  -8   7   0         43.66         31.74         2.18 o
  -7   7   0        295.40        291.32         5.64 o
  -6   7   0         31.37         26.13         1.66 o
  -5   7   0        308.84        300.48         6.35 o
  -4   7   0        114.83        124.23         3.24 o
  -3   7   0         75.01         54.92         1.85 o
  -2   7   0          2.13          1.24         1.12 o
  -1   7   0        132.20        168.04         4.20 o
   0   7   0        746.34        763.49        16.71 o
   1   7   0       1190.16       1200.56        30.99 o
   2   7   0         83.85        102.88         4.33 o
   3   7   0        564.31        548.80         9.30 o
   4   7   0       1112.75       1129.83        18.40 o
   5   7   0        370.66        370.30        15.43 o
   6   7   0         30.75         36.34         2.60 o
   7   7   0        254.14        270.18        10.71 o
   8   7   0         45.51         46.79         3.70 o
   9   7   0         17.15         16.76         5.03 o
 -11   8   0         39.61         35.26         3.34 o
 -10   8   0         19.36         22.18         4.68 o
  -9   8   0          2.07          2.74         1.63 o
  -8   8   0       1010.58       1085.50        39.02 o
  -7   8   0         22.35         23.20         1.81 o
  -6   8   0          7.65         11.57         1.74 o
  -5   8   0          2.05          8.89         1.60 o
  -4   8   0         19.26         31.61         2.09 o
  -3   8   0        627.86        659.99        13.54 o
  -2   8   0        293.13        320.15        11.26 o
  -1   8   0        457.12        441.84         9.90 o
   0   8   0          0.52          1.19         1.00 o
   1   8   0        421.02        389.17         9.13 o
   2   8   0        215.00        223.22         4.80 o
   3   8   0        127.43        153.61         3.84 o
   4   8   0        156.33        154.06         3.93 o
   5   8   0        291.63        276.42         6.73 o
   6   8   0         22.80         26.82         2.86 o
   7   8   0         11.97         16.93         2.13 o
   8   8   0         87.33        102.12         4.49 o
 -11   9   0          0.26          0.96         1.60 o
 -10   9   0          0.01          2.16         2.64 o
  -9   9   0        119.14        113.50         4.62 o
  -8   9   0        286.54        280.57         8.58 o
  -7   9   0        179.61        182.24         5.02 o
  -6   9   0         41.91         48.12         2.68 o
  -5   9   0        886.72        919.93        24.19 o
  -4   9   0        948.86        901.11        20.51 o
  -3   9   0        739.20        741.87        19.17 o
  -2   9   0         33.20         30.66         2.57 o
  -1   9   0        327.35        267.40         6.08 o
   0   9   0        149.65        126.04         3.40 o
   1   9   0        338.25        322.17         6.56 o
   2   9   0        898.19        913.64        13.09 o
   3   9   0          0.67          1.80         1.21 o
   4   9   0        444.15        431.41        10.00 o
   5   9   0        151.20        152.74         8.52 o
   6   9   0        120.70        113.32         5.66 o
   7   9   0        130.47        121.12         5.21 o
   8   9   0        154.17        138.94         8.13 o
 -10  10   0          2.24          1.19         2.04 o
  -9  10   0         10.17          7.82         2.47 o
  -8  10   0         29.71         30.01         3.15 o
  -7  10   0        169.52        188.08        10.94 o
  -6  10   0        639.27        607.81        19.45 o
  -5  10   0         35.79         41.48         2.69 o
  -4  10   0        774.68        828.87        24.91 o
  -3  10   0         67.72         81.98         3.01 o
  -2  10   0        268.62        231.12         5.70 o
  -1  10   0        121.23        143.62         4.26 o
   0  10   0         19.13         24.03         1.74 o
   1  10   0        161.46        183.28         5.08 o
   2  10   0         15.98         21.93         2.12 o
   3  10   0         38.95         41.48         2.96 o
   4  10   0         49.57         51.69         4.15 o
   5  10   0         23.51         34.24         5.03 o
   6  10   0        192.27        205.48        13.58 o
   7  10   0          8.07         13.66         3.60 o
 -10  11   0         19.68         10.14         6.12 o
  -9  11   0         60.47         55.95         3.16 o
  -8  11   0          0.90          0.87         2.30 o
  -7  11   0         27.56         24.63         2.72 o
  -6  11   0        206.77        186.29         6.13 o
  -5  11   0       1328.16       1362.96        23.84 o
  -4  11   0         63.05         52.36         2.40 o
  -3  11   0         85.62         64.91         2.71 o
  -2  11   0        162.53        139.89         3.71 o
  -1  11   0        161.67        145.31         4.33 o
   0  11   0          6.41          6.54         1.54 o
   1  11   0         29.18         39.43         2.49 o
   2  11   0         23.67         23.06         2.17 o
   3  11   0         39.62         45.76         3.08 o
   4  11   0          0.93         -0.55         3.76 o
   5  11   0        153.19        149.58        10.98 o
   6  11   0         21.43         13.24         3.94 o
  -9  12   0         18.98         20.69         1.66 o
  -8  12   0         71.70         67.39         4.37 o
  -7  12   0          1.01          1.53         2.51 o
  -6  12   0        145.75        150.08         6.82 o
  -5  12   0        246.50        235.17        10.84 o
  -4  12   0        206.56        183.30         5.39 o
  -3  12   0         20.18         11.88         1.77 o
  -2  12   0          5.95          4.14         1.46 o
  -1  12   0         36.65         33.44         2.56 o
   0  12   0          0.33         -0.01         1.57 o
   1  12   0         88.78         84.32         4.05 o
   2  12   0        173.97        156.10         5.78 o
   3  12   0          7.88         16.29         3.99 o
   4  12   0         41.30         43.54         5.41 o
   5  12   0        513.85        550.66        26.90 o
  -8  13   0         19.94         22.53         2.23 o
  -7  13   0          2.71          3.81         1.62 o
  -6  13   0         37.33         40.41         3.03 o
  -5  13   0          6.69          3.09         3.27 o
  -4  13   0          0.05          2.47         2.32 o
  -3  13   0          7.57         14.56         2.90 o
  -2  13   0        337.65        316.33        10.33 o
  -1  13   0          1.35         -1.53         1.77 o
   0  13   0         27.59         20.42         2.49 o
   1  13   0         31.45         35.52         4.69 o
   2  13   0        288.86        332.76        13.70 o
   3  13   0         96.37        109.86         9.30 o
   4  13   0         95.09         91.01         6.12 o
  -7  14   0         30.74         23.63         2.51 o
  -6  14   0         28.62         27.51         2.48 o
  -5  14   0          0.40         -2.64         2.64 o
  -4  14   0        143.34        142.22         5.99 o
  -3  14   0          1.22          0.93         1.49 o
  -2  14   0         20.21         14.56         3.67 o
  -1  14   0         55.72         48.44         5.87 o
   0  14   0         50.41         42.26         4.90 o
   1  14   0         30.96         36.96         5.95 o
   2  14   0          6.32          3.18         3.44 o
  -5  15   0          3.01          1.59         1.51 o
  -4  15   0         10.24          8.46         2.26 o
  -3  15   0          0.24          3.60         2.26 o
  -2  15   0          0.33          1.59         3.35 o
  -1  15   0         23.18         24.13         2.20 o
   0  15   0         35.47         40.48         4.19 o
  -1 -15   1         41.78         51.71         4.44 o
   0 -15   1          0.63          0.34         3.02 o
   1 -15   1         59.26         67.63         6.70 o
   2 -15   1         23.66         18.27         3.02 o
   3 -15   1        148.50        148.66        10.73 o
   4 -15   1         50.18         52.88         6.03 o
   5 -15   1        147.36        131.11        10.60 o
  -2 -14   1         13.09          8.97         3.85 o
  -1 -14   1         12.06          1.95         5.95 o
   0 -14   1         41.39         32.51         6.70 o
   1 -14   1         13.20         15.67         6.54 o
   2 -14   1          1.01          6.48         3.35 o
   3 -14   1         16.16         18.92         2.90 o
   4 -14   1         75.77         92.06        13.11 o
   5 -14   1         46.20         44.62         4.64 o
   6 -14   1        108.81        131.28        18.73 o
   7 -14   1          1.04          2.07         1.38 o
  -4 -13   1         18.10         20.03         3.44 o
  -3 -13   1          8.95         13.58         5.11 o
  -2 -13   1         29.42         39.66         3.42 o
  -1 -13   1        278.58        237.86        11.27 o
   0 -13   1          0.32          0.20         2.05 o
   1 -13   1          3.48          4.51         1.81 o
   2 -13   1         73.25         69.55         5.26 o
   3 -13   1          0.52          3.80         1.79 o
   4 -13   1          5.19          6.14         2.41 o
   5 -13   1          0.74          0.50         2.08 o
   6 -13   1         15.21         14.61         2.44 o
   7 -13   1          6.88         11.19         2.13 o
   8 -13   1          0.62          0.48         1.14 o
  -5 -12   1          5.53          7.63         3.69 o
  -4 -12   1          0.74          2.01         3.10 o
  -3 -12   1          8.35          8.83         2.43 o
  -2 -12   1         24.54         26.65         3.44 o
  -1 -12   1        479.36        433.37        13.28 o
   0 -12   1        583.19        598.57        18.43 o
   1 -12   1        637.38        570.29        15.00 o
   2 -12   1         55.45         42.33         2.83 o
   3 -12   1          4.88          2.49         1.55 o
   4 -12   1         81.01         63.12         2.87 o
   5 -12   1        147.33        132.38         8.60 o
   6 -12   1         29.71         30.52         3.88 o
   7 -12   1         83.18         77.93        10.89 o
   8 -12   1        129.70        148.91         7.94 o
   9 -12   1          0.88          0.61         1.82 o
  -6 -11   1        122.12        127.13         8.97 o
  -5 -11   1        102.10        151.42         8.36 o
  -4 -11   1         11.80         17.19         3.36 o
  -3 -11   1          0.03          1.60         2.33 o
  -2 -11   1        139.83        131.03         5.96 o
  -1 -11   1         52.47         31.36         2.73 o
   0 -11   1        101.18         71.00         2.84 o
   1 -11   1          0.06          1.05         1.42 o
   2 -11   1         52.30         56.39         2.46 o
   3 -11   1        158.80        166.26         4.84 o
   4 -11   1        120.57        116.84         3.63 o
   5 -11   1         17.63         27.25         2.65 o
   6 -11   1         33.08         29.16         3.18 o
   7 -11   1         98.12        107.26         5.32 o
   8 -11   1         97.04        107.55         5.40 o
   9 -11   1         17.97         18.92         2.59 o
  10 -11   1         51.62         42.59        11.52 o
  -7 -10   1         20.92         10.89         3.77 o
  -6 -10   1        148.26        192.24        13.16 o
  -5 -10   1         64.92         63.15         3.76 o
  -4 -10   1        246.30        251.07         6.81 o
  -3 -10   1          0.65          0.38         1.62 o
  -2 -10   1        168.26        191.91         5.04 o
  -1 -10   1          3.18          3.30         1.48 o
   0 -10   1        182.14        183.39         5.00 o
   1 -10   1         11.05         13.44         1.77 o
   2 -10   1        136.34        125.33         3.60 o
   3 -10   1       1215.62       1192.31        31.04 o
   4 -10   1        419.06        451.77        11.69 o
   5 -10   1        212.98        198.61         5.91 o
   6 -10   1        177.79        171.02         6.62 o
   7 -10   1         94.17        106.75         5.00 o
   8 -10   1          2.97          2.30         2.06 o
   9 -10   1         14.11         10.24         2.67 o
  10 -10   1          4.70          5.61         2.47 o
  -8  -9   1          0.47         -0.17         2.68 o
  -7  -9   1          9.34         14.38         2.55 o
  -6  -9   1        426.01        447.01        14.27 o
  -5  -9   1        125.54        119.36         4.97 o
  -4  -9   1        278.90        310.05         5.75 o
  -3  -9   1        772.32        757.56        13.42 o
  -2  -9   1         62.96         67.18         2.52 o
  -1  -9   1         97.01        104.82         3.27 o
   0  -9   1          2.26          3.47         1.26 o
   1  -9   1         70.64         70.36         2.30 o
   2  -9   1        169.64        177.53         4.42 o
   3  -9   1        427.59        387.46         7.17 o
   4  -9   1        332.42        282.87         6.47 o
   5  -9   1        273.43        262.78         5.86 o
   6  -9   1        688.24        699.18        15.22 o
   7  -9   1          1.77          0.78         1.51 o
   8  -9   1         38.63         42.71         2.98 o
   9  -9   1          0.09         -0.31         1.45 o
  10  -9   1          1.60         -0.38         2.68 o
  11  -9   1         32.98         28.63         4.99 o
  -9  -8   1          8.43         13.16         3.10 o
  -8  -8   1          0.46         -0.11         2.75 o
  -7  -8   1         11.37         15.86         1.91 o
  -6  -8   1         44.28         50.90         3.42 o
  -5  -8   1          7.15          8.82         1.67 o
  -4  -8   1        303.53        314.40         7.21 o
  -3  -8   1         67.74         65.09         2.65 o
  -2  -8   1          0.18          1.59         1.25 o
  -1  -8   1        122.30        126.00         3.60 o
   0  -8   1         32.14         15.42         1.73 o
   1  -8   1        707.86        796.14        16.83 o
   2  -8   1        882.45        869.86        16.30 o
   3  -8   1         24.56         17.50         1.78 o
   4  -8   1        535.73        531.04         8.17 o
   5  -8   1       1125.14       1100.06        17.88 o
   6  -8   1         12.10         23.67         2.57 o
   7  -8   1          5.38          9.25         1.51 o
   8  -8   1        174.63        163.86         4.66 o
   9  -8   1        152.99        144.73         4.04 o
  10  -8   1          5.39          7.55         2.89 o
  11  -8   1         23.07         20.56         2.82 o
  -9  -7   1         43.27         47.35         6.79 o
  -8  -7   1         13.78         13.16         1.78 o
  -7  -7   1        101.84        101.07         4.35 o
  -6  -7   1        222.20        233.58         6.07 o
  -5  -7   1        218.92        213.58         4.93 o
  -4  -7   1       1992.93       1927.66        29.92 o
  -3  -7   1        309.66        319.56         6.87 o
  -2  -7   1         34.37         31.56         3.34 o
  -1  -7   1        461.94        414.14        10.88 o
   0  -7   1          4.87         13.33         2.03 o
   1  -7   1        244.24        270.12         7.24 o
   2  -7   1        319.24        314.59         7.75 o
   3  -7   1        132.60        128.06         3.24 o
   4  -7   1         16.78         20.27         1.27 o
   5  -7   1         65.48         88.94         3.65 o
   6  -7   1         36.01         46.44         2.04 o
   7  -7   1         14.79         15.02         1.55 o
   8  -7   1          5.81          2.04         1.42 o
   9  -7   1        289.53        270.62         9.50 o
  10  -7   1          0.13          2.41         1.88 o
  11  -7   1          2.72         -0.55         2.76 o
 -10  -6   1          1.52          4.02         3.69 o
  -9  -6   1        112.61        117.54         6.70 o
  -8  -6   1          0.34          2.13         1.51 o
  -7  -6   1         45.66         46.51         2.49 o
  -6  -6   1         45.33         43.47         2.26 o
  -5  -6   1        890.24        870.02        14.20 o
  -4  -6   1          1.81          1.79         1.21 o
  -3  -6   1          5.11          3.43         2.61 o
  -2  -6   1       2892.79       2861.81        59.46 o
  -1  -6   1          8.04         10.09         1.19 o
   0  -6   1       5874.92       5929.09       108.51 o
   1  -6   1         20.53         36.76         2.05 o
   2  -6   1       1192.68       1317.68        22.55 o
   3  -6   1       1690.78       1790.47        24.94 o
   4  -6   1       1554.47       1431.51        19.71 o
   5  -6   1        217.62        162.97         4.83 o
   6  -6   1        332.29        394.81        10.10 o
   7  -6   1        394.09        397.10         8.60 o
   8  -6   1        158.68        128.00         4.63 o
   9  -6   1         31.10         22.80         2.06 o
  10  -6   1         22.24         20.40         2.12 o
  11  -6   1         45.88         51.28         6.20 o
  12  -6   1         18.93         12.99         4.02 o
 -10  -5   1         65.02         80.85        10.81 o
  -9  -5   1        102.72        107.20         4.97 o
  -8  -5   1        272.63        253.21         6.96 o
  -7  -5   1          5.68          7.91         1.52 o
  -6  -5   1        411.23        413.87         8.14 o
  -5  -5   1         15.51         18.67         1.78 o
  -4  -5   1        220.30        216.71         6.81 o
  -3  -5   1         89.21         84.60         3.19 o
  -2  -5   1        346.81        305.43         8.63 o
  -1  -5   1       4887.19       5135.62       133.90 o
   0  -5   1       1299.66       1558.79        32.46 o
   1  -5   1       1300.91       1355.08        22.33 o
   2  -5   1         24.63         41.56         2.41 o
   3  -5   1       1418.02       1460.73        18.79 o
   4  -5   1       1012.86        946.71        12.91 o
   5  -5   1        233.87        241.33         5.62 o
   6  -5   1        205.87        178.11         4.71 o
   7  -5   1        896.93        945.10        17.98 o
   8  -5   1        146.49        145.55         3.85 o
   9  -5   1        831.38        831.43        15.03 o
  10  -5   1          3.66          1.33         1.76 o
  11  -5   1          0.87          0.94         2.22 o
  12  -5   1        102.22         67.20         4.83 o
 -11  -4   1         27.51         31.93         4.53 o
 -10  -4   1         25.99         28.06         3.46 o
  -9  -4   1        155.90        148.73         5.38 o
  -8  -4   1         13.77         27.10         2.15 o
  -7  -4   1          7.46          9.69         1.37 o
  -6  -4   1         76.50         64.37         3.02 o
  -5  -4   1         55.12         51.60         2.10 o
  -4  -4   1         10.73          3.24         1.45 o
  -3  -4   1        570.24        566.80        13.66 o
  -2  -4   1        263.60        256.14         6.43 o
  -1  -4   1          4.48          6.36         1.46 o
   0  -4   1       2602.85       2700.40        70.10 o
   1  -4   1       4540.37       4190.38        83.75 o
   2  -4   1       1676.52       1549.94        29.00 o
   3  -4   1       7052.91       6943.35        84.62 o
   4  -4   1        373.61        398.64         5.78 o
   5  -4   1         72.67         91.48         2.30 o
   6  -4   1       2185.10       2077.68        26.68 o
   7  -4   1        171.91        184.39         3.61 o
   8  -4   1        120.27        145.62         4.09 o
   9  -4   1        219.34        229.67         6.02 o
  10  -4   1          0.01          1.98         2.08 o
  11  -4   1         58.63         57.49         7.21 o
  12  -4   1          6.01          8.30         4.61 o
 -11  -3   1          5.91          0.84         3.69 o
 -10  -3   1          0.12          0.59         1.42 o
  -9  -3   1         47.51         36.65         2.79 o
  -8  -3   1        115.02        108.84         4.24 o
  -7  -3   1        423.05        424.03         8.14 o
  -6  -3   1        219.59        224.40         6.55 o
  -5  -3   1        551.53        542.93        10.70 o
  -4  -3   1        629.88        601.20        13.59 o
  -3  -3   1        293.47        326.34         8.43 o
  -2  -3   1       7107.59       7004.93       140.66 o
  -1  -3   1        220.94        186.45         5.23 o
   0  -3   1      74512.06      61195.10      1743.85 o
   1  -3   1       1549.23       1676.13        31.11 o
   2  -3   1        265.55        207.96         4.73 o
   3  -3   1        142.72        158.51         2.82 o
   4  -3   1       1169.23       1193.96        16.88 o
   5  -3   1        316.25        357.98         5.55 o
   6  -3   1        109.57        106.18         2.80 o
   7  -3   1         71.36         82.51         2.48 o
   8  -3   1        387.54        401.17         6.72 o
   9  -3   1        311.46        291.34         6.78 o
  10  -3   1          6.41         12.35         2.08 o
  11  -3   1        263.46        267.07        16.80 o
  12  -3   1          2.60          1.40         1.04 o
 -11  -2   1          0.19          2.43         2.08 o
 -10  -2   1         53.42         48.80         2.15 o
  -9  -2   1        209.98        210.21         8.01 o
  -8  -2   1         62.05         66.88         3.14 o
  -7  -2   1         29.04         34.52         1.97 o
  -6  -2   1         10.67          4.78         1.28 o
  -5  -2   1       1668.59       1840.61        32.02 o
  -4  -2   1        613.27        812.25        17.32 o
  -3  -2   1        134.88        159.32         4.07 o
  -2  -2   1         25.67         25.09         1.43 o
  -1  -2   1       1085.45        942.43        42.53 o
   0  -2   1       1735.93       1641.93        52.43 o
   1  -2   1       3391.27       2932.54        74.85 o
   2  -2   1      10566.80      10106.03       146.90 o
   3  -2   1       2822.07       2639.66        37.46 o
   4  -2   1        663.40        624.60         9.41 o
   5  -2   1        266.32        255.75         4.83 o
   6  -2   1         40.87         33.48         1.79 o
   7  -2   1        239.50        256.54         4.53 o
   8  -2   1        322.42        318.57         6.27 o
   9  -2   1        184.56        210.06         7.20 o
  10  -2   1         17.28         17.46         1.73 o
  11  -2   1         13.63         11.20         2.87 o
  12  -2   1         24.49          7.38         9.47 o
 -12  -1   1          5.85          4.02         2.77 o
 -11  -1   1         19.22         23.74         3.27 o
 -10  -1   1         38.24         47.11         2.59 o
  -9  -1   1        256.72        220.84         5.08 o
  -8  -1   1          0.59          3.89         1.61 o
  -7  -1   1         26.11         13.40         1.62 o
  -6  -1   1        808.83        868.91        21.79 o
  -5  -1   1        907.05       1065.93        19.03 o
  -4  -1   1      11244.68      11425.12       175.95 o
  -3  -1   1        230.14        182.34         4.87 o
  -2  -1   1      89523.10      80315.29      1436.62 o
  -1  -1   1        217.77        158.14         5.37 o
   0  -1   1         99.00        137.96         5.33 o
   1  -1   1         26.75         17.79         1.00 o
   2  -1   1       1444.91       1473.77        26.94 o
   3  -1   1       1266.11       1177.82        17.96 o
   4  -1   1        268.42        228.76         4.34 o
   5  -1   1       2752.50       2857.64        48.30 o
   6  -1   1        679.80        656.05        12.18 o
   7  -1   1        107.34        107.01         3.49 o
   8  -1   1         37.47         32.93         2.02 o
   9  -1   1          5.85          6.82         1.73 o
  10  -1   1          0.58         -0.75         1.35 o
  11  -1   1         80.52         75.38         5.66 o
  12  -1   1         40.50         39.14         4.78 o
 -12   0   1         91.42         71.06         6.45 o
 -11   0   1         45.35         46.41         3.10 o
 -10   0   1         68.68         70.64         2.69 o
  -9   0   1          4.57          4.43         1.72 o
  -8   0   1         42.39         39.72         2.19 o
  -7   0   1        145.39        161.10         3.89 o
  -6   0   1        572.90        532.31         9.82 o
  -5   0   1          6.12          8.10         1.21 o
  -4   0   1       3071.15       3045.64        60.58 o
  -3   0   1       4505.12       4592.48        67.27 o
  -2   0   1       4535.05       4282.28        77.15 o
  -1   0   1       2674.29       2525.79        64.43 o
   0   0   1          3.99          4.23         0.62 o
   1   0   1          1.46          1.84         0.60 o
   2   0   1        161.17        107.90         5.88 o
   3   0   1       6955.75       6765.15       105.86 o
   4   0   1        611.98        546.74         8.66 o
   5   0   1        793.36        951.33        15.38 o
   6   0   1          0.66         -0.55         1.22 o
   7   0   1        355.19        336.11         6.07 o
   8   0   1        162.66        156.58         4.07 o
   9   0   1         39.33         50.09         2.77 o
  10   0   1        270.65        246.42        11.38 o
  11   0   1        211.32        191.39        24.13 o
  12   0   1         14.14          7.04         3.18 o
 -12   1   1         88.66        101.06         8.30 o
 -11   1   1         14.89         13.21         1.85 o
 -10   1   1         23.22         28.28         1.77 o
  -9   1   1         45.07         38.31         1.98 o
  -8   1   1        106.86         99.83         3.35 o
  -7   1   1        759.03        750.56        11.34 o
  -6   1   1        392.91        332.20         6.39 o
  -5   1   1         39.43         43.33         2.03 o
  -4   1   1       1294.57       1259.69        20.60 o
  -3   1   1        146.20        130.45         2.65 o
  -2   1   1         11.20          4.56         0.80 o
  -1   1   1       1628.40       1522.74        39.37 o
   0   1   1       1488.76       1273.77        36.86 o
   1   1   1          8.64          0.51         0.71 o
   2   1   1        101.39         93.51         3.20 o
   3   1   1        697.66        631.03        12.73 o
   4   1   1        162.93        131.10         3.50 o
   5   1   1         94.11        117.66         2.80 o
   6   1   1       2271.04       2365.99        36.60 o
   7   1   1        846.19        851.56        13.30 o
   8   1   1        191.90        161.65         3.86 o
   9   1   1        361.77        344.30         9.99 o
  10   1   1          0.21          2.19         1.47 o
  11   1   1         40.12         39.86         3.62 o
 -12   2   1         62.77         74.02         9.72 o
 -11   2   1        201.06        192.16         7.93 o
 -10   2   1          4.23          2.75         1.66 o
  -9   2   1        270.96        256.61         7.32 o
  -8   2   1        589.90        601.49         9.99 o
  -7   2   1        355.18        397.50         7.16 o
  -6   2   1         16.60         14.95         2.23 o
  -5   2   1       3127.72       3311.40        52.83 o
  -4   2   1        129.08        139.37         2.54 o
  -3   2   1         74.07         68.50         1.57 o
  -2   2   1      12105.98      11253.46       220.66 o
  -1   2   1          6.46         14.24         1.54 o
   0   2   1       1388.69       1413.03        31.38 o
   1   2   1       1929.54       1892.07        49.44 o
   2   2   1        177.01        215.29         6.79 o
   3   2   1       2042.66       2004.81        39.99 o
   4   2   1       2560.92       2560.76        36.40 o
   5   2   1         98.80         95.60         2.65 o
   6   2   1        487.33        509.00         9.04 o
   7   2   1         19.86         15.88         1.62 o
   8   2   1          6.51          5.27         1.42 o
   9   2   1          0.15          0.84         1.61 o
  10   2   1          3.07          4.24         1.47 o
  11   2   1         33.05         33.18         3.28 o
 -12   3   1         17.01         16.01         2.32 o
 -11   3   1         40.71         41.45         4.55 o
 -10   3   1        179.27        187.40        13.13 o
  -9   3   1       1362.69       1365.45        21.61 o
  -8   3   1        278.18        256.61         5.20 o
  -7   3   1        553.38        554.84         8.64 o
  -6   3   1         25.14         31.01         1.54 o
  -5   3   1          6.53          7.87         1.04 o
  -4   3   1       1728.60       1738.05        23.05 o
  -3   3   1         16.26          7.00         0.80 o
  -2   3   1        999.99       1022.74        19.29 o
  -1   3   1       4735.08       4398.35        68.09 o
   0   3   1         73.63         62.87         1.96 o
   1   3   1        528.14        472.34        11.86 o
   2   3   1       3015.95       2856.86        90.58 o
   3   3   1       4811.24       4862.04       103.91 o
   4   3   1        506.00        574.35        10.32 o
   5   3   1        142.57        125.09         3.38 o
   6   3   1         41.63         33.07         1.81 o
   7   3   1          9.84          3.41         1.39 o
   8   3   1         49.59         39.97         2.21 o
   9   3   1         37.02         34.96         2.70 o
  10   3   1          8.26          6.11         3.44 o
  11   3   1          3.99          5.61         3.52 o
 -12   4   1          0.43          2.46         1.46 o
 -11   4   1          3.76          5.86         2.26 o
 -10   4   1         14.72          8.23         1.95 o
  -9   4   1        973.72       1030.56        34.40 o
  -8   4   1        453.36        425.07         9.00 o
  -7   4   1       1796.82       1899.28        23.93 o
  -6   4   1        188.02        163.76         4.32 o
  -5   4   1         47.80         50.77         1.62 o
  -4   4   1        765.20        868.24        12.19 o
  -3   4   1        678.26        796.70        11.41 o
  -2   4   1         70.11         68.65         2.16 o
  -1   4   1       8452.30       8218.09       127.28 o
   0   4   1       4690.55       4570.34        73.13 o
   1   4   1        165.72        192.72         4.67 o
   2   4   1        492.52        522.26        12.25 o
   3   4   1        918.17        919.05        21.98 o
   4   4   1        509.33        509.40        10.56 o
   5   4   1        773.54        749.98        13.72 o
   6   4   1        419.03        387.24         8.16 o
   7   4   1        147.38        155.85         4.99 o
   8   4   1        107.29        100.59         3.20 o
   9   4   1         10.64         14.38         1.75 o
  10   4   1         19.61         22.96         5.87 o
  11   4   1          0.62         -1.84         2.51 o
 -12   5   1          2.33          1.98         2.64 o
 -11   5   1          3.72          3.27         2.07 o
 -10   5   1         40.82         31.88         2.43 o
  -9   5   1         18.14         12.43         1.93 o
  -8   5   1         49.39         52.21         2.55 o
  -7   5   1         17.35         12.00         1.46 o
  -6   5   1        231.42        230.78         4.90 o
  -5   5   1        526.93        626.54        10.92 o
  -4   5   1         13.39         14.81         1.30 o
  -3   5   1       1698.81       1948.65        36.64 o
  -2   5   1        701.49        759.19        13.34 o
  -1   5   1       2606.22       2566.98        47.84 o
   0   5   1        627.72        672.55        15.74 o
   1   5   1        127.22        106.91         3.72 o
   2   5   1        333.38        368.47         8.65 o
   3   5   1         85.40         77.03         2.84 o
   4   5   1          0.71          2.61         1.07 o
   5   5   1        617.23        637.61        13.25 o
   6   5   1         56.27         53.64         2.80 o
   7   5   1         67.43         77.19         3.78 o
   8   5   1         83.32         84.46         3.22 o
   9   5   1          0.38          1.93         1.59 o
  10   5   1          4.56          5.69         2.04 o
 -12   6   1         12.54          5.28         3.69 o
 -11   6   1         16.66         20.15         4.65 o
 -10   6   1          1.25          4.22         1.76 o
  -9   6   1         96.88         97.82         4.13 o
  -8   6   1        325.00        317.08         6.58 o
  -7   6   1          4.54          4.60         1.30 o
  -6   6   1         11.14         19.03         1.53 o
  -5   6   1       1975.72       2008.57        28.76 o
  -4   6   1         24.32         23.58         1.42 o
  -3   6   1        985.80        968.90        18.50 o
  -2   6   1       1141.58       1150.17        18.56 o
  -1   6   1       1531.50       1674.79        40.94 o
   0   6   1       1065.67       1267.42        30.89 o
   1   6   1         27.58         39.47         2.84 o
   2   6   1        246.34        296.29        10.48 o
   3   6   1        964.97        944.54        17.51 o
   4   6   1        325.29        318.56         7.13 o
   5   6   1         15.75         12.49         1.31 o
   6   6   1        822.48        838.13        17.56 o
   7   6   1        562.07        552.53        13.85 o
   8   6   1         75.98         78.52         3.98 o
   9   6   1         76.49         85.56         9.22 o
  10   6   1         16.49         24.47         3.69 o
 -11   7   1          5.97          1.57         2.33 o
 -10   7   1         65.68         80.48         6.04 o
  -9   7   1         41.09         41.19         2.38 o
  -8   7   1        145.45        151.62         5.32 o
  -7   7   1         58.11         68.65         2.90 o
  -6   7   1         38.28         39.87         1.86 o
  -5   7   1         11.70         15.76         1.08 o
  -4   7   1         47.25         43.24         1.70 o
  -3   7   1        388.27        389.32         7.66 o
  -2   7   1        115.99        123.42         3.71 o
  -1   7   1        316.35        333.75         7.99 o
   0   7   1         98.40        103.50         3.39 o
   1   7   1       1211.77       1235.30        27.76 o
   2   7   1        177.40        195.69         5.77 o
   3   7   1        444.30        498.77         8.60 o
   4   7   1        604.98        593.03        12.52 o
   5   7   1        452.59        458.13        13.98 o
   6   7   1          2.44          0.37         1.82 o
   7   7   1        175.51        168.90         8.86 o
   8   7   1        148.59        141.11         6.08 o
   9   7   1         61.26         62.74         3.70 o
 -11   8   1         36.98         32.77         4.27 o
 -10   8   1          0.30         -2.66         2.66 o
  -9   8   1        229.02        227.31        10.00 o
  -8   8   1         79.70         89.97         3.97 o
  -7   8   1          2.84          0.62         1.19 o
  -6   8   1        820.48        857.67        25.08 o
  -5   8   1       1754.29       1773.91        35.12 o
  -4   8   1        325.75        352.79         8.32 o
  -3   8   1        167.87        187.11         8.14 o
  -2   8   1        492.88        496.36        13.81 o
  -1   8   1        168.42        156.96         6.44 o
   0   8   1         30.70         28.34         1.77 o
   1   8   1          2.14          0.51         1.20 o
   2   8   1        262.67        229.61         4.59 o
   3   8   1       1492.71       1368.65        19.88 o
   4   8   1        139.69        142.63         4.01 o
   5   8   1         57.68         61.57         2.91 o
   6   8   1         59.73         63.01         3.50 o
   7   8   1        127.88        110.10         5.01 o
   8   8   1          3.85          4.11         3.18 o
 -10   9   1         12.10         10.93         2.94 o
  -9   9   1        124.15        119.41         5.61 o
  -8   9   1        543.10        520.55        20.18 o
  -7   9   1         76.49         73.62         5.54 o
  -6   9   1         62.18         66.63         3.21 o
  -5   9   1        161.73        178.42         5.03 o
  -4   9   1         27.72         34.22         2.72 o
  -3   9   1        160.90        136.25         5.22 o
  -2   9   1        307.13        313.97        11.28 o
  -1   9   1         10.76          3.86         1.37 o
   0   9   1        136.85        133.13         3.44 o
   1   9   1          3.99          2.58         1.45 o
   2   9   1          1.34          0.61         1.42 o
   3   9   1        153.84        183.01         4.75 o
   4   9   1        125.15        129.69         4.31 o
   5   9   1          0.75          0.78         1.75 o
   6   9   1        236.72        243.94         7.52 o
   7   9   1        278.21        262.21        15.34 o
   8   9   1          2.08          1.59         1.93 o
 -10  10   1          3.09          5.59         2.72 o
  -9  10   1         21.00         23.79         2.44 o
  -8  10   1        333.18        299.36        13.07 o
  -7  10   1        129.66        128.66        10.29 o
  -6  10   1        742.32        730.17        31.60 o
  -5  10   1        452.83        424.95        16.68 o
  -4  10   1        515.50        480.04        10.03 o
  -3  10   1        442.99        440.44        14.19 o
  -2  10   1        872.52        865.71        17.58 o
  -1  10   1        263.57        206.88         5.53 o
   0  10   1         43.71         48.84         2.22 o
   1  10   1          2.61          5.93         1.51 o
   2  10   1          1.05          0.98         1.88 o
   3  10   1         64.57         87.51         3.90 o
   4  10   1         95.75        104.40         8.23 o
   5  10   1          4.93          6.15         3.08 o
   6  10   1          0.01          1.17         4.02 o
   7  10   1          7.03          6.96         2.93 o
 -10  11   1         12.36          7.21         1.84 o
  -9  11   1         62.35         63.33         6.02 o
  -8  11   1        191.40        209.09         8.99 o
  -7  11   1         46.29         35.41         5.09 o
  -6  11   1        112.93        107.97         6.50 o
  -5  11   1        440.71        539.38        13.82 o
  -4  11   1        205.16        195.04         5.48 o
  -3  11   1          0.05          0.71         1.43 o
  -2  11   1         85.63         82.17         3.10 o
  -1  11   1        601.89        585.81        12.52 o
   0  11   1        508.62        477.71        13.19 o
   1  11   1         21.49         16.62         2.32 o
   2  11   1        467.85        461.50        10.83 o
   3  11   1        208.16        240.03         8.79 o
   4  11   1        273.70        278.35        14.28 o
   5  11   1        109.85        101.23         8.63 o
   6  11   1          0.21          0.55         0.88 o
  -9  12   1         75.01         59.17        10.68 o
  -8  12   1          2.18          6.85         1.65 o
  -7  12   1         22.75         29.03         3.38 o
  -6  12   1          9.49          7.28         2.37 o
  -5  12   1         20.15         22.39         2.93 o
  -4  12   1          0.45          3.14         2.40 o
  -3  12   1        265.40        272.52         7.85 o
  -2  12   1         58.33         70.08         3.26 o
  -1  12   1        226.99        187.57         5.39 o
   0  12   1          1.84          4.43         1.75 o
   1  12   1          0.49          0.67         1.97 o
   2  12   1        168.88        167.65         7.54 o
   3  12   1         71.83         87.97         4.94 o
   4  12   1         26.61         23.18         3.56 o
   5  12   1          1.52          0.07         1.05 o
  -8  13   1         13.83         12.91         2.26 o
  -7  13   1         36.63         29.52         2.72 o
  -6  13   1         41.71         50.56        11.02 o
  -5  13   1         22.32         21.78         4.05 o
  -4  13   1        135.58        126.65         5.38 o
  -3  13   1         76.86         75.94         4.15 o
  -2  13   1          0.46         -0.90         1.53 o
  -1  13   1         20.85         22.02         3.08 o
   0  13   1         30.11         34.99         3.76 o
   1  13   1        355.75        409.57        21.33 o
   2  13   1        133.38        151.57         7.69 o
   3  13   1         24.52         24.89         4.69 o
  -6  14   1          1.11          3.00         1.29 o
  -5  14   1          8.88          6.64         2.97 o
  -4  14   1         98.51        103.76         7.42 o
  -3  14   1          0.19          1.70         5.45 o
  -2  14   1        269.63        261.96        15.67 o
  -1  14   1          0.96          0.21         2.71 o
   0  14   1          0.43          1.65         2.51 o
   1  14   1          0.19          0.96         2.05 o
   2  14   1          1.55          3.18         2.85 o
  -4  15   1          0.87          1.14         1.10 o
  -3  15   1         51.36         62.52         4.61 o
  -2  15   1        120.47        117.48         5.09 o
  -1  15   1         19.53         19.36         2.85 o
  -1 -15   2        100.01        115.23         7.71 o
   0 -15   2         20.96         20.95         4.44 o
   1 -15   2         56.57         53.97         6.54 o
   3 -15   2         24.48          7.35        11.73 o
   4 -15   2         43.95         29.64         8.04 o
   5 -15   2          4.27          1.81         0.98 o
  -3 -14   2          1.90          2.01         2.85 o
  -2 -14   2         75.87         56.48         6.62 o
  -1 -14   2          5.98         11.40         5.36 o
   0 -14   2         42.86         30.88         4.11 o
   1 -14   2         12.99          9.72         2.98 o
   2 -14   2          0.24          1.86         2.47 o
   3 -14   2         29.67         39.05         8.38 o
   4 -14   2          9.15          8.21         5.87 o
   5 -14   2        249.32        272.77        18.69 o
   6 -14   2          8.20         11.65         3.08 o
   7 -14   2          0.26          1.46         1.73 o
  -4 -13   2         97.30        122.68         8.21 o
  -3 -13   2         20.46         21.72         3.48 o
  -2 -13   2         22.34         32.62         2.59 o
  -1 -13   2         56.52         69.06         3.87 o
   0 -13   2          3.94          3.10         1.59 o
   1 -13   2         22.96         37.11         2.72 o
   2 -13   2          1.34          2.03         1.62 o
   3 -13   2        178.65        176.58         9.74 o
   4 -13   2        160.20        144.49         7.13 o
   5 -13   2         17.98         17.11         2.83 o
   6 -13   2          3.40          3.89         2.20 o
   7 -13   2          0.39         -0.20         2.09 o
   8 -13   2         22.40         27.02         3.19 o
  -5 -12   2        100.14        117.74         8.63 o
  -4 -12   2          0.24         -0.91         3.36 o
  -3 -12   2          2.12         -1.10         2.09 o
  -2 -12   2         16.66         13.29         2.51 o
  -1 -12   2        328.05        363.08         9.53 o
   0 -12   2          0.14          2.07         1.52 o
   1 -12   2         15.92         14.43         1.96 o
   2 -12   2        176.64        157.60         4.39 o
   3 -12   2         41.70         37.99         2.38 o
   4 -12   2       1037.84        965.95        25.12 o
   5 -12   2        132.83        154.09         6.57 o
   6 -12   2        123.50        129.63        10.62 o
   7 -12   2        284.99        299.42        12.10 o
   8 -12   2          6.65          7.02         2.15 o
   9 -12   2         87.11         87.13         4.51 o
  -6 -11   2          1.97          5.36         4.02 o
  -5 -11   2          1.48         -0.31         3.58 o
  -4 -11   2         83.58         93.82         5.24 o
  -3 -11   2        237.51        247.36         6.94 o
  -2 -11   2          5.86          5.04         2.19 o
  -1 -11   2         30.22         52.83         3.52 o
   0 -11   2         96.05         78.86         3.33 o
   1 -11   2         12.87         20.01         1.88 o
   2 -11   2        564.70        545.84        11.21 o
   3 -11   2        103.43        109.11         5.48 o
   4 -11   2        197.54        231.78         7.57 o
   5 -11   2        802.38        849.11        22.00 o
   6 -11   2          0.71          2.66         2.21 o
   7 -11   2         65.52         65.89         3.76 o
   8 -11   2         12.89         12.95         2.51 o
   9 -11   2         17.62         23.27         3.28 o
  10 -11   2          0.60          0.75         2.00 o
  -7 -10   2         75.38         58.44        11.82 o
  -6 -10   2         34.29         38.58         4.67 o
  -5 -10   2         21.51         23.36         3.07 o
  -4 -10   2        540.59        554.25         9.98 o
  -3 -10   2        621.29        660.67        11.79 o
  -2 -10   2         67.22         74.21         2.79 o
  -1 -10   2          8.96          9.15         1.41 o
   0 -10   2         19.26         24.32         1.98 o
   1 -10   2        356.30        353.01         6.32 o
   2 -10   2        454.86        414.87         8.34 o
   3 -10   2        596.62        535.35         9.24 o
   4 -10   2        343.05        294.04         6.20 o
   5 -10   2          1.76         -0.02         1.70 o
   6 -10   2        260.66        286.41        12.91 o
   7 -10   2         10.12         18.71         2.80 o
   8 -10   2         61.11         55.83         6.66 o
   9 -10   2         28.06         27.32         3.08 o
  10 -10   2          0.20          1.31         2.85 o
  -8  -9   2         75.38        109.61         8.72 o
  -7  -9   2         29.83         25.40         4.18 o
  -6  -9   2          8.63         11.60         2.10 o
  -5  -9   2          2.76          1.28         1.21 o
  -4  -9   2         81.85         93.15         3.24 o
  -3  -9   2          1.79          4.73         1.34 o
  -2  -9   2        331.71        318.80         5.72 o
  -1  -9   2         69.56         75.27         2.82 o
   0  -9   2         10.20          3.49         1.13 o
   1  -9   2         14.88         17.54         1.35 o
   2  -9   2        599.99        644.31        11.77 o
   3  -9   2        335.35        330.14         6.66 o
   4  -9   2       1333.08       1294.00        20.22 o
   5  -9   2        177.61        176.05         4.92 o
   6  -9   2          0.44          0.23         1.83 o
   7  -9   2         24.05         24.12         2.11 o
   8  -9   2         87.42         77.38         5.09 o
   9  -9   2          5.18          4.01         1.56 o
  10  -9   2         42.38         57.86         4.70 o
  11  -9   2         11.80         10.27         1.95 o
  -9  -8   2         42.87         64.61         6.29 o
  -8  -8   2          2.42          2.06         2.90 o
  -7  -8   2         16.80         16.73         1.91 o
  -6  -8   2        134.17        131.86         7.69 o
  -5  -8   2         39.01         28.08         1.99 o
  -4  -8   2        176.04        185.78         4.80 o
  -3  -8   2          2.99         -0.05         1.19 o
  -2  -8   2        204.25        200.15         4.45 o
  -1  -8   2        560.00        635.30        10.96 o
   0  -8   2       1771.42       2021.88        44.17 o
   1  -8   2        559.66        579.07        15.17 o
   2  -8   2          0.04          0.68         1.24 o
   3  -8   2        490.79        479.45         8.44 o
   4  -8   2         19.21         19.76         1.38 o
   5  -8   2        124.79        107.10         3.05 o
   6  -8   2         64.50         75.12         3.33 o
   7  -8   2        668.06        637.46        11.36 o
   8  -8   2          0.03          0.83         1.70 o
   9  -8   2        183.28        177.32         5.24 o
  10  -8   2         61.69         65.39         4.37 o
  11  -8   2          7.39         11.02         4.17 o
 -10  -7   2          1.57          1.93         2.10 o
  -9  -7   2         30.90         31.59         6.54 o
  -8  -7   2         40.05         52.54         3.05 o
  -7  -7   2        126.12        131.91         5.12 o
  -6  -7   2        640.48        600.05        11.48 o
  -5  -7   2        345.09        323.51         6.37 o
  -4  -7   2       1148.02       1134.86        16.01 o
  -3  -7   2         84.58         90.71         4.18 o
  -2  -7   2       2033.64       1912.95        37.32 o
  -1  -7   2        213.93        227.04         7.93 o
   0  -7   2         55.44         49.58         2.43 o
   1  -7   2       2736.42       2765.46        47.16 o
   2  -7   2        834.94        887.74        22.24 o
   3  -7   2       2321.23       2273.42        30.75 o
   4  -7   2        253.09        268.58         6.57 o
   5  -7   2        138.23        128.30         4.54 o
   6  -7   2       1151.12       1202.88        26.12 o
   7  -7   2          0.74          2.29         1.41 o
   8  -7   2         63.40         67.91         3.16 o
   9  -7   2        223.81        230.46         8.05 o
  10  -7   2         35.13         28.91         3.10 o
  11  -7   2          8.87          1.10         3.14 o
 -10  -6   2          8.80          6.79         4.02 o
  -9  -6   2         46.07         59.58         6.51 o
  -8  -6   2          4.67          3.30         1.38 o
  -7  -6   2          7.64          7.55         1.44 o
  -6  -6   2         85.22         92.34         3.18 o
  -5  -6   2        734.40        705.55        12.49 o
  -4  -6   2        203.04        183.89         5.09 o
  -3  -6   2        474.54        520.41        18.13 o
  -2  -6   2          7.85          1.09         3.08 o
  -1  -6   2        418.75        498.39        12.25 o
   0  -6   2       6306.95       7122.51       129.22 o
   1  -6   2       3781.05       3982.73        72.12 o
   2  -6   2       3153.10       2863.45        45.99 o
   3  -6   2        475.70        471.80        10.55 o
   4  -6   2         68.28         60.13         1.89 o
   5  -6   2        228.43        209.69         4.33 o
   6  -6   2       1828.08       1978.66        33.48 o
   7  -6   2        110.90        108.28         3.16 o
   8  -6   2        120.11        110.61         3.42 o
   9  -6   2       1123.92       1213.75        24.13 o
  10  -6   2          4.83          3.31         2.12 o
  11  -6   2         29.98         34.33         2.74 o
  12  -6   2          8.11          7.29         3.60 o
 -11  -5   2          1.84          2.60         1.93 o
 -10  -5   2         34.27         34.78         6.20 o
  -9  -5   2         47.79         43.19         2.15 o
  -8  -5   2        530.28        499.40        12.00 o
  -7  -5   2        275.68        271.98         5.91 o
  -6  -5   2         21.76         20.64         1.94 o
  -5  -5   2         76.07         69.51         5.05 o
  -4  -5   2         28.54         28.23         2.96 o
  -3  -5   2         39.78         28.60         3.09 o
  -2  -5   2         64.75         80.95         3.89 o
  -1  -5   2         14.83         18.14         1.63 o
   0  -5   2         42.34         36.85         1.63 o
   1  -5   2       1584.07       1600.50        33.93 o
   2  -5   2       6747.95       6638.72       111.88 o
   3  -5   2       1816.71       1877.61        23.95 o
   4  -5   2       3276.36       3232.77        42.00 o
   5  -5   2         31.32         45.03         1.69 o
   6  -5   2        311.68        292.21         5.10 o
   7  -5   2        643.33        702.04        19.64 o
   8  -5   2        255.03        256.29         6.01 o
   9  -5   2        254.52        280.52         6.28 o
  10  -5   2        162.57        169.06         6.83 o
  11  -5   2          5.73          3.03         2.40 o
  12  -5   2        160.03        124.44         9.97 o
 -11  -4   2          4.68          4.61         3.18 o
 -10  -4   2         34.89         36.30         3.36 o
  -9  -4   2        343.50        345.36         7.94 o
  -8  -4   2         37.60         32.73         2.07 o
  -7  -4   2         42.64         35.15         2.05 o
  -6  -4   2          6.92          3.46         1.18 o
  -5  -4   2       1766.00       1821.83        47.58 o
  -4  -4   2       4563.48       4798.41        95.26 o
  -3  -4   2         73.85         85.77         3.16 o
  -2  -4   2        275.03        285.73         8.76 o
  -1  -4   2        158.21        166.91         5.17 o
   0  -4   2        785.91        862.65        23.80 o
   1  -4   2       2458.37       2452.54        45.68 o
   2  -4   2       1542.55       1561.01        25.16 o
   3  -4   2         21.91         49.70         1.58 o
   4  -4   2        225.23        274.94         4.97 o
   5  -4   2         79.20         82.86         2.10 o
   6  -4   2        639.81        653.82        11.90 o
   7  -4   2        351.41        346.50         7.40 o
   8  -4   2         75.83         72.80         2.60 o
   9  -4   2         71.04         72.00         3.38 o
  10  -4   2          7.16          4.27         1.95 o
  11  -4   2         10.81          9.13         2.22 o
  12  -4   2         92.17         66.28         8.42 o
 -11  -3   2         35.99         27.40         4.78 o
 -10  -3   2         22.34         15.09         1.48 o
  -9  -3   2        235.43        221.15         6.73 o
  -8  -3   2        181.38        171.26         7.60 o
  -7  -3   2        226.28        240.70         7.11 o
  -6  -3   2        389.52        446.81        11.77 o
  -5  -3   2         29.20         44.38         2.52 o
  -4  -3   2        214.70        226.20         5.81 o
  -3  -3   2        755.17        809.57        16.99 o
  -2  -3   2          2.50          1.11         0.78 o
  -1  -3   2        188.90        196.08         6.82 o
   0  -3   2      10043.10       9666.13       243.89 o
   1  -3   2       1041.94        949.10        18.34 o
   2  -3   2        568.50        516.24         9.70 o
   3  -3   2        733.59        708.17        10.36 o
   4  -3   2       2026.19       2074.43        24.39 o
   5  -3   2       2087.32       2198.38        26.23 o
   6  -3   2        820.16        893.82        12.89 o
   7  -3   2          3.60          5.92         1.09 o
   8  -3   2        395.98        390.86         7.05 o
   9  -3   2          2.94          6.44         1.44 o
  10  -3   2         34.50         23.06         2.35 o
  11  -3   2        104.08        114.41         5.63 o
  12  -3   2          0.86          1.51         2.18 o
 -10  -2   2         33.23         39.31         2.12 o
  -9  -2   2        888.42        807.91        32.40 o
  -8  -2   2          7.01          4.04         1.40 o
  -7  -2   2        716.20        723.42        15.65 o
  -6  -2   2        228.19        222.00         6.35 o
  -5  -2   2          9.06         10.83         1.11 o
  -4  -2   2       1577.46       1650.38        30.48 o
  -3  -2   2        236.64        271.12         6.32 o
  -2  -2   2         25.02         36.49         2.14 o
  -1  -2   2       1999.31       2027.16       165.38 o
   0  -2   2          0.20         -0.49         0.73 o
   1  -2   2        113.77        113.83         3.51 o
   2  -2   2       2915.59       2837.59        44.89 o
   3  -2   2          8.83          1.99         0.61 o
   4  -2   2       3722.24       3358.42        43.32 o
   5  -2   2        870.59        920.61        13.49 o
   6  -2   2       1227.26       1298.22        21.83 o
   7  -2   2        219.57        216.29         3.86 o
   8  -2   2        128.98        122.57         3.18 o
   9  -2   2         25.93         24.37         2.13 o
  10  -2   2         14.25         17.46         1.90 o
  11  -2   2         25.83         20.60         2.77 o
 -12  -1   2          0.13         -1.93         2.51 o
 -11  -1   2          0.48          0.79         2.08 o
 -10  -1   2          1.00          0.33         1.49 o
  -9  -1   2         26.85         18.11         1.83 o
  -8  -1   2         93.58         79.04         3.12 o
  -7  -1   2         25.18         24.58         1.65 o
  -6  -1   2       2130.64       2217.17        38.85 o
  -5  -1   2       2058.52       2218.35        44.87 o
  -4  -1   2       6993.72       6851.27       135.79 o
  -3  -1   2        114.08        123.73         3.23 o
  -2  -1   2         30.01         33.08         1.62 o
  -1  -1   2        794.02        740.63        20.02 o
   0  -1   2         22.20         24.97         1.03 o
   1  -1   2       1441.24       1377.52        30.92 o
   2  -1   2        849.52        845.66        14.73 o
   3  -1   2       4551.09       4562.09        72.07 o
   4  -1   2        191.68        192.88         4.00 o
   5  -1   2         38.32         31.95         1.85 o
   6  -1   2        528.80        542.73        12.20 o
   7  -1   2        127.56        113.16         2.69 o
   8  -1   2        136.99        138.38         3.30 o
   9  -1   2        206.12        220.61         8.56 o
  10  -1   2         29.76         23.62         2.42 o
  11  -1   2         36.80         37.64         3.93 o
  12  -1   2         53.98         33.94         4.11 o
 -12   0   2          1.21          2.43         3.44 o
 -11   0   2          2.51          1.06         1.45 o
 -10   0   2         18.37         19.48         1.71 o
  -9   0   2        105.46        102.63         4.28 o
  -8   0   2          1.78          2.48         1.51 o
  -7   0   2          1.21          0.88         1.27 o
  -6   0   2        110.26        133.02         4.29 o
  -5   0   2       3666.23       3572.27        60.20 o
  -4   0   2       4779.43       4995.65        78.30 o
  -3   0   2        466.00        514.11         9.51 o
  -2   0   2        101.10        129.56         3.48 o
  -1   0   2          7.63          2.04         0.77 o
   0   0   2        387.03        417.19        13.95 o
   1   0   2        213.25        208.82         6.22 o
   2   0   2       2056.46       1921.22        34.75 o
   3   0   2         33.58         26.50         1.35 o
   4   0   2       4548.33       4572.38        64.43 o
   5   0   2       4544.80       4428.68        66.42 o
   6   0   2        315.59        286.22         6.61 o
   7   0   2        304.72        299.55         5.64 o
   8   0   2        291.53        307.03         5.69 o
   9   0   2          6.94          6.90         1.48 o
  10   0   2         14.37         10.87         1.65 o
  11   0   2        143.92        144.65         6.94 o
 -12   1   2         18.41         10.96         5.61 o
 -11   1   2         27.94         29.08         2.59 o
 -10   1   2        348.86        347.24         8.33 o
  -9   1   2        691.72        714.84        16.57 o
  -8   1   2         92.69         97.92         3.19 o
  -7   1   2          5.10          8.54         1.35 o
  -6   1   2        305.29        281.14         5.68 o
  -5   1   2        610.56        542.01         9.71 o
  -4   1   2       1625.97       1770.70        26.77 o
  -3   1   2         52.24         43.35         1.12 o
  -2   1   2       1131.29       1050.02        21.11 o
  -1   1   2        815.41        865.80        23.21 o
   0   1   2        962.35        990.85        20.16 o
   1   1   2         65.55         88.77         2.87 o
   2   1   2       3579.07       3459.94        53.81 o
   3   1   2        630.79        610.91        11.26 o
   4   1   2        394.13        386.87         6.61 o
   5   1   2       1165.32       1130.49        18.00 o
   6   1   2        620.58        600.45        10.18 o
   7   1   2          2.91          0.74         1.22 o
   8   1   2         70.00         50.60         2.16 o
   9   1   2        113.08        120.34         4.61 o
  10   1   2         41.78         47.45         2.43 o
  11   1   2          2.29          2.01         1.63 o
 -12   2   2         35.61         41.79         4.65 o
 -11   2   2         50.79         55.22         4.42 o
 -10   2   2        137.41        131.75         5.19 o
  -9   2   2         37.72         41.56         2.13 o
  -8   2   2         24.73         38.15         2.30 o
  -7   2   2         22.18         18.54         1.58 o
  -6   2   2       1341.42       1408.67        23.72 o
  -5   2   2          3.33          5.76         0.92 o
  -4   2   2         72.37         63.14         1.75 o
  -3   2   2         19.74         19.84         1.06 o
  -2   2   2       3182.24       3216.11        50.52 o
  -1   2   2       1095.43       1075.42        19.73 o
   0   2   2        991.13        907.93        21.14 o
   1   2   2        217.47        194.96         4.85 o
   2   2   2        116.39        119.64         2.74 o
   3   2   2        278.94        230.72         5.68 o
   4   2   2        339.59        328.23         7.01 o
   5   2   2          8.33         16.07         1.64 o
   6   2   2         50.70         55.79         2.45 o
   7   2   2        299.63        274.78         5.22 o
   8   2   2        283.13        262.95         6.79 o
   9   2   2         70.09         66.72         4.56 o
  10   2   2          0.00          0.85         1.73 o
  11   2   2         54.85         47.23         3.64 o
 -12   3   2         99.01         95.57         4.98 o
 -11   3   2          0.04         -1.69         2.15 o
 -10   3   2          3.40          8.46         2.24 o
  -9   3   2        732.53        821.95        17.14 o
  -8   3   2        218.65        202.89         4.17 o
  -7   3   2        171.37        168.33         4.91 o
  -6   3   2        164.71        188.99         5.91 o
  -5   3   2        350.98        321.51         6.21 o
  -4   3   2        360.14        339.14         5.89 o
  -3   3   2        170.09        134.74         2.70 o
  -2   3   2       2933.93       2814.88        42.18 o
  -1   3   2      18083.63      17636.95       288.69 o
   0   3   2        283.76        267.21         5.22 o
   1   3   2        411.22        416.95        12.60 o
   2   3   2        227.78        237.54         8.02 o
   3   3   2        552.88        456.67        13.09 o
   4   3   2       3332.99       3249.95        48.16 o
   5   3   2        209.08        209.29         4.98 o
   6   3   2        139.32        119.00         3.96 o
   7   3   2          0.52          0.88         1.45 o
   8   3   2         47.44         59.41         2.59 o
   9   3   2          9.14          6.41         1.87 o
  10   3   2         39.56         37.07         2.86 o
  11   3   2         46.68         47.60         5.36 o
 -12   4   2          8.50         15.10         3.50 o
 -11   4   2          2.91         -0.77         2.54 o
 -10   4   2          8.23          6.72         1.99 o
  -9   4   2         10.07         15.63         1.92 o
  -8   4   2        209.42        234.71         5.05 o
  -7   4   2        220.26        220.39         5.83 o
  -6   4   2         85.06         80.65         2.28 o
  -5   4   2        498.00        487.24         7.66 o
  -4   4   2       1117.96       1205.38        15.95 o
  -3   4   2        103.96         96.05         2.25 o
  -2   4   2       7635.01       7276.47       100.19 o
  -1   4   2          0.48          0.64         0.79 o
   0   4   2         50.03         41.98         1.78 o
   1   4   2        853.21        806.16        20.15 o
   2   4   2        543.45        561.98        10.69 o
   3   4   2       2089.79       2310.92        51.53 o
   4   4   2        268.68        304.23         6.29 o
   5   4   2          1.93          2.27         1.02 o
   6   4   2        132.31        115.54         3.44 o
   7   4   2         45.02         61.49         2.63 o
   8   4   2        155.50        134.67         4.33 o
   9   4   2        105.68        101.95         4.32 o
  10   4   2         10.49         19.61         5.95 o
 -12   5   2          0.67         -1.68         2.46 o
 -11   5   2          0.13         -1.81         5.28 o
 -10   5   2         43.69         37.96         2.56 o
  -9   5   2          1.06         -0.28         1.44 o
  -8   5   2        251.90        267.21         7.77 o
  -7   5   2       1408.94       1374.51        20.27 o
  -6   5   2          5.64          6.99         1.16 o
  -5   5   2        300.96        369.70         7.49 o
  -4   5   2       1406.12       1372.80        23.11 o
  -3   5   2       3053.22       3232.68        59.77 o
  -2   5   2         13.18         14.39         1.19 o
  -1   5   2        501.29        513.21         8.84 o
   0   5   2         73.94         78.31         2.58 o
   1   5   2        625.30        702.51        27.35 o
   2   5   2        739.44        755.12        16.00 o
   3   5   2          1.00          0.50         0.93 o
   4   5   2         76.07         76.40         2.18 o
   5   5   2        166.13        170.07         3.72 o
   6   5   2        127.98        114.89         4.54 o
   7   5   2       1062.32       1077.22        23.07 o
   8   5   2          1.21          1.92         1.73 o
   9   5   2         37.54         40.94         4.23 o
  10   5   2         76.63         96.84         5.05 o
 -12   6   2          9.88          8.04         3.35 o
 -11   6   2         58.58         61.96         4.58 o
 -10   6   2        121.82        120.58         4.81 o
  -9   6   2         14.80         11.52         1.80 o
  -8   6   2        295.53        302.45         5.87 o
  -7   6   2         10.93         26.14         1.93 o
  -6   6   2        243.95        308.74         6.51 o
  -5   6   2         63.12         59.83         2.19 o
  -4   6   2          6.02          3.95         1.34 o
  -3   6   2        359.11        346.28         6.98 o
  -2   6   2       1183.28       1236.97        18.52 o
  -1   6   2        826.98        870.83        15.33 o
   0   6   2        768.70        792.48        14.44 o
   1   6   2        941.11        996.21        17.53 o
   2   6   2         48.33         54.02         2.97 o
   3   6   2          4.83         10.10         1.10 o
   4   6   2         41.86         37.68         1.89 o
   5   6   2        975.51        944.77        18.86 o
   6   6   2        312.30        312.44         6.80 o
   7   6   2        417.90        432.86        12.31 o
   8   6   2         27.48         30.26         2.23 o
   9   6   2          0.32          0.21         2.22 o
 -11   7   2          3.74          3.63         2.26 o
 -10   7   2        217.94        233.70         8.16 o
  -9   7   2          3.48         -0.59         1.46 o
  -8   7   2        103.69         97.17         3.92 o
  -7   7   2        243.27        275.83         5.73 o
  -6   7   2        194.98        200.11         4.03 o
  -5   7   2         39.48         45.33         1.66 o
  -4   7   2        209.43        256.98         5.97 o
  -3   7   2          2.98          1.74         1.24 o
  -2   7   2       1160.59       1114.71        23.31 o
  -1   7   2        424.30        401.55         9.39 o
   0   7   2        559.65        556.49        11.83 o
   1   7   2         83.31        107.23         3.12 o
   2   7   2        135.31        111.98         3.81 o
   3   7   2         11.32         16.94         1.42 o
   4   7   2        190.08        208.21         5.45 o
   5   7   2          7.08          8.61         1.70 o
   6   7   2        326.20        323.04         9.84 o
   7   7   2          0.74          3.46         2.07 o
   8   7   2         81.41         89.47         9.51 o
 -11   8   2         52.31         42.28         2.84 o
 -10   8   2         50.28         41.98         5.83 o
  -9   8   2         89.91         75.49         4.93 o
  -8   8   2        455.62        427.25        10.35 o
  -7   8   2          8.27          5.75         1.35 o
  -6   8   2        227.10        224.60         8.31 o
  -5   8   2          2.09          2.16         1.09 o
  -4   8   2        121.99        112.83         3.82 o
  -3   8   2       1057.80        981.28        22.29 o
  -2   8   2        117.25        107.91         3.17 o
  -1   8   2        319.95        323.72         6.49 o
   0   8   2         60.79         55.00         2.15 o
   1   8   2        168.89        174.85         4.04 o
   2   8   2        248.08        224.50         4.34 o
   3   8   2         10.32         11.33         1.73 o
   4   8   2          2.87          3.54         1.47 o
   5   8   2         67.64         72.90         2.78 o
   6   8   2         15.26         15.41         1.92 o
   7   8   2          4.32          5.08         1.84 o
   8   8   2        130.80        145.85         6.22 o
 -10   9   2          7.09          6.58         2.43 o
  -9   9   2          5.11          5.70         2.57 o
  -8   9   2         26.43         34.08         2.70 o
  -7   9   2          5.90          6.69         1.64 o
  -6   9   2         10.75         18.20         1.74 o
  -5   9   2        375.83        381.92         8.32 o
  -4   9   2        551.80        569.84        19.16 o
  -3   9   2        918.19        837.88        25.09 o
  -2   9   2         61.44         56.61         2.55 o
  -1   9   2         49.24         49.95         2.24 o
   0   9   2        169.00        158.07         5.48 o
   1   9   2        281.47        313.00         8.59 o
   2   9   2         36.57         29.77         2.18 o
   3   9   2        115.79        114.18         4.19 o
   4   9   2          0.43          1.76         1.81 o
   5   9   2         61.54         69.17         5.19 o
   6   9   2         19.88         12.23         5.28 o
   7   9   2          7.84         10.50         2.33 o
 -10  10   2         10.89          3.42         4.69 o
  -9  10   2         16.86         10.70         2.02 o
  -8  10   2        245.77        243.70         7.46 o
  -7  10   2        154.02        162.59         7.98 o
  -6  10   2        671.63        734.59        19.66 o
  -5  10   2        429.87        436.10         9.65 o
  -4  10   2        786.36        822.16        23.73 o
  -3  10   2          2.42          2.98         1.50 o
  -2  10   2        110.53        115.71         4.01 o
  -1  10   2          5.75          6.05         1.73 o
   0  10   2          4.83          5.86         1.54 o
   1  10   2        186.97        223.73         5.61 o
   2  10   2        564.27        571.85        21.12 o
   3  10   2        440.36        473.23        11.51 o
   4  10   2         14.58         25.12         2.75 o
   5  10   2        352.24        337.97        20.28 o
   6  10   2          3.72         -3.77         4.36 o
   7  10   2        200.62        184.94         9.72 o
  -9  11   2          1.64          0.00         1.33 o
  -8  11   2          0.66          0.98         2.56 o
  -7  11   2        105.10        109.59         6.44 o
  -6  11   2        207.84        188.37         8.29 o
  -5  11   2          0.92          0.39         1.96 o
  -4  11   2        177.03        201.60         7.66 o
  -3  11   2         11.59         14.23         1.82 o
  -2  11   2         27.01         28.25         2.27 o
  -1  11   2         20.66         27.66         3.24 o
   0  11   2        224.60        205.21         6.22 o
   1  11   2        358.97        399.62        10.51 o
   2  11   2         10.24         10.13         2.58 o
   3  11   2          1.31          4.68         2.09 o
   4  11   2        187.70        207.42        23.97 o
   5  11   2        117.46        152.35        10.64 o
   6  11   2        193.57        220.06        12.07 o
  -8  12   2          1.93          3.05         1.32 o
  -7  12   2         27.55         27.26         1.99 o
  -6  12   2         20.28         17.51         3.87 o
  -5  12   2         33.21         34.79         4.59 o
  -4  12   2          2.02          6.01         2.26 o
  -3  12   2        153.10        154.15         6.00 o
  -2  12   2        107.25        108.55         4.96 o
  -1  12   2        176.25        188.15         6.35 o
   0  12   2          9.26         14.09         2.97 o
   1  12   2         72.09         81.13         4.19 o
   2  12   2         34.48         23.30         3.36 o
   3  12   2         82.09         75.56         4.39 o
   4  12   2          6.55          5.36         3.35 o
   5  12   2          0.03          2.68         2.10 o
  -8  13   2        171.88        113.05         6.37 o
  -7  13   2         26.77         18.72         3.10 o
  -6  13   2         25.08         23.57         2.62 o
  -5  13   2         13.81         16.99         3.53 o
  -4  13   2          9.18          9.53         2.28 o
  -3  13   2         11.40         16.55         2.25 o
  -2  13   2         37.87         34.57         3.35 o
  -1  13   2          6.16          6.95         2.63 o
   0  13   2         16.64         18.99         3.91 o
   1  13   2         25.11         25.21         3.74 o
   2  13   2          9.99         19.09         3.69 o
   3  13   2          1.90         -0.75         1.17 o
  -6  14   2         30.26         27.14         7.88 o
  -5  14   2          0.09         -0.15         1.11 o
  -4  14   2         25.85         20.30         2.05 o
  -3  14   2         10.99          9.05         3.52 o
  -2  14   2         10.68         13.38         4.78 o
  -1  14   2         29.23         26.41         2.23 o
   0  14   2         25.13         31.71         3.15 o
   1  14   2         18.18         24.29         2.43 o
  -1 -15   3          1.84          3.02         2.85 o
   0 -15   3          7.49          4.36         3.94 o
   1 -15   3          2.95          2.77         4.44 o
   2 -15   3         55.23         37.38         6.54 o
   3 -15   3         51.52         56.03         7.37 o
   4 -15   3        107.25        108.80         7.88 o
   5 -15   3         45.21         49.05         3.76 o
   6 -15   3         22.64         16.98         1.71 o
  -3 -14   3         20.76         17.43         3.94 o
  -2 -14   3          5.97         11.90         4.78 o
  -1 -14   3        147.38        159.71        10.35 o
   0 -14   3          2.37          2.68         2.77 o
   1 -14   3          0.70          2.68         2.13 o
   2 -14   3          0.40         -1.51         2.04 o
   3 -14   3         36.45         41.01         8.13 o
   4 -14   3          0.09          1.59         5.78 o
   5 -14   3         34.73         26.61         2.89 o
   6 -14   3          0.14          0.36         1.56 o
   7 -14   3          0.05          0.88         1.62 o
  -4 -13   3          0.17          0.12         3.48 o
  -3 -13   3         56.76         67.71         5.12 o
  -2 -13   3         47.63         58.73         3.30 o
  -1 -13   3          2.85          2.81         1.65 o
   0 -13   3        198.80        194.34         8.69 o
   1 -13   3         44.10         49.94         3.03 o
   2 -13   3        168.55        146.89         7.01 o
   3 -13   3         59.51         65.24         3.95 o
   4 -13   3        106.63        107.01         3.96 o
   5 -13   3         14.15         11.53         2.69 o
   6 -13   3        179.60        190.46        11.60 o
   7 -13   3         45.14         62.53         8.17 o
   8 -13   3         24.45         27.82         3.80 o
  -5 -12   3        132.37        138.19         9.64 o
  -4 -12   3         16.82         21.30         4.10 o
  -3 -12   3         12.08          4.12         2.19 o
  -2 -12   3         95.53         81.22         4.32 o
  -1 -12   3          2.99          8.39         2.04 o
   0 -12   3       1150.10       1079.83        19.56 o
   1 -12   3        315.89        288.44        13.48 o
   2 -12   3         11.61         20.57         2.60 o
   3 -12   3          4.54         10.07         1.56 o
   4 -12   3       1101.48       1124.17        35.82 o
   5 -12   3        107.04        111.90         7.20 o
   6 -12   3        200.51        181.10        10.15 o
   7 -12   3         93.38         98.89         9.46 o
   8 -12   3         89.93        113.71         6.77 o
   9 -12   3         22.16         27.18         2.69 o
  -6 -11   3         33.33         27.99         4.86 o
  -5 -11   3        100.05         87.06        12.44 o
  -4 -11   3          8.44          9.33         2.14 o
  -3 -11   3         20.12         21.83         1.93 o
  -2 -11   3        101.25        105.88         3.32 o
  -1 -11   3        167.47        162.70         4.44 o
   0 -11   3          3.23          1.67         1.57 o
   1 -11   3          0.31          3.02         1.27 o
   2 -11   3         57.46         86.98         4.40 o
   3 -11   3        486.48        499.36        12.24 o
   4 -11   3        346.13        356.09         7.13 o
   5 -11   3        287.59        268.70         7.08 o
   6 -11   3          3.62          5.84         3.33 o
   7 -11   3         13.35         17.77         3.18 o
   8 -11   3         73.51         83.69         4.87 o
   9 -11   3          0.09         -0.02         1.65 o
  10 -11   3          2.71          0.74         1.55 o
  -7 -10   3        136.88        117.66         8.46 o
  -6 -10   3         12.83          6.62         5.03 o
  -5 -10   3          8.11         10.84         2.35 o
  -4 -10   3          2.92          3.44         1.36 o
  -3 -10   3         27.26         31.66         1.96 o
  -2 -10   3          2.23          0.38         1.42 o
  -1 -10   3         10.36          3.68         1.42 o
   0 -10   3          1.25          1.30         1.35 o
   1 -10   3       1007.72        985.11        15.16 o
   2 -10   3         31.72         40.11         1.91 o
   3 -10   3         50.69         54.91         2.30 o
   4 -10   3        492.02        489.44         9.94 o
   5 -10   3         70.06         91.74         4.55 o
   6 -10   3         69.13         70.04         3.80 o
   7 -10   3         51.60         47.38         8.80 o
   8 -10   3        109.56        137.77         5.95 o
   9 -10   3          6.34          4.30         2.20 o
  10 -10   3          0.57          1.18         2.43 o
  -8  -9   3          7.92          2.77         3.94 o
  -7  -9   3         19.29         19.36         4.78 o
  -6  -9   3        419.38        411.19        13.69 o
  -5  -9   3         85.07         96.26         3.02 o
  -4  -9   3         79.78         73.89         2.93 o
  -3  -9   3         73.91         61.60         2.69 o
  -2  -9   3        184.64        243.54         5.20 o
  -1  -9   3        177.68        204.27         4.88 o
   0  -9   3        435.10        545.62         9.16 o
   1  -9   3       1196.34       1227.48        20.76 o
   2  -9   3       1235.81       1206.24        18.20 o
   3  -9   3         56.73         63.37         2.62 o
   4  -9   3         26.14         36.86         2.63 o
   5  -9   3         67.27         64.52         2.70 o
   6  -9   3          2.27          8.42         1.55 o
   7  -9   3         16.14         10.42         2.02 o
   8  -9   3         12.35         11.51         1.92 o
   9  -9   3        287.09        296.38        14.24 o
  10  -9   3         80.73         78.16         6.18 o
  11  -9   3         36.47         24.93         2.17 o
  -9  -8   3         52.84         58.33         6.45 o
  -8  -8   3        126.81        110.05         6.54 o
  -7  -8   3         58.90         53.55         3.85 o
  -6  -8   3        250.30        250.93         8.74 o
  -5  -8   3         44.50         35.71         2.22 o
  -4  -8   3       3238.71       3239.90        44.71 o
  -3  -8   3         74.91         72.95         2.74 o
  -2  -8   3         89.55        101.99         2.90 o
  -1  -8   3         96.34         94.61         2.85 o
   0  -8   3       2100.38       2147.49        41.68 o
   1  -8   3        699.72        691.27        14.07 o
   2  -8   3       1004.90       1094.25        24.32 o
   3  -8   3        227.44        223.62         8.69 o
   4  -8   3        230.83        234.62         6.93 o
   5  -8   3        970.79        993.55        18.61 o
   6  -8   3         67.58         65.81         3.45 o
   7  -8   3        134.59        130.80         7.38 o
   8  -8   3        183.03        174.75         4.73 o
   9  -8   3          3.65          5.16         1.59 o
  10  -8   3         36.68         45.56         3.70 o
  11  -8   3          3.26          1.97         1.98 o
 -10  -7   3          4.27          1.59         2.26 o
  -9  -7   3          3.71          1.76         4.44 o
  -8  -7   3         41.93         41.86         2.79 o
  -7  -7   3         53.33         62.89         2.68 o
  -6  -7   3        450.00        467.20         9.02 o
  -5  -7   3       1753.50       1767.41        27.96 o
  -4  -7   3         74.92         94.99         3.32 o
  -3  -7   3        111.38        126.73         5.79 o
  -2  -7   3        591.61        627.89        15.33 o
  -1  -7   3         57.02         49.42         4.12 o
   0  -7   3          9.54         10.93         1.35 o
   1  -7   3        452.36        443.26        11.71 o
   2  -7   3        413.98        406.99        11.51 o
   3  -7   3         55.21         56.71         2.01 o
   4  -7   3       1774.16       1832.01        28.06 o
   5  -7   3          3.07          2.74         1.24 o
   6  -7   3       1099.02       1187.08        23.99 o
   7  -7   3       1200.32       1309.28        24.13 o
   8  -7   3         35.35         28.25         2.14 o
   9  -7   3        166.61        188.87         5.13 o
  10  -7   3         44.28         31.29         3.06 o
  11  -7   3        145.56        146.23        16.51 o
 -10  -6   3         53.53         52.04         6.20 o
  -9  -6   3        185.57        182.40         6.45 o
  -8  -6   3         56.57         56.63         2.54 o
  -7  -6   3         16.39         21.24         1.80 o
  -6  -6   3          1.45          3.97         1.89 o
  -5  -6   3        112.87         98.94         3.61 o
  -4  -6   3          0.28          3.66         1.70 o
  -3  -6   3        550.82        530.91        16.80 o
  -2  -6   3        845.36        780.65        15.71 o
  -1  -6   3        319.41        314.81         7.38 o
   0  -6   3         14.74         20.60         1.59 o
   1  -6   3        556.27        519.20        15.53 o
   2  -6   3         16.24         15.94         1.36 o
   3  -6   3        804.48        862.86        14.65 o
   4  -6   3        487.11        561.64         9.20 o
   5  -6   3         42.67         38.10         1.94 o
   6  -6   3         21.84         32.05         1.63 o
   7  -6   3        199.22        220.88         5.03 o
   8  -6   3         60.04         70.65         2.70 o
   9  -6   3         41.71         43.71         2.75 o
  10  -6   3          0.31          0.70         1.88 o
  11  -6   3        141.96        121.60         7.45 o
 -11  -5   3         18.99          9.80         2.35 o
 -10  -5   3          0.01          1.09         4.78 o
  -9  -5   3         96.18         74.44         4.23 o
  -8  -5   3          0.03          0.73         1.40 o
  -7  -5   3         49.60         49.30         2.20 o
  -6  -5   3          3.09          4.66         1.28 o
  -5  -5   3        296.25        284.18        11.17 o
  -4  -5   3         21.93         22.20         3.58 o
  -3  -5   3         21.44         27.49         2.18 o
  -2  -5   3        121.11        118.08         5.43 o
  -1  -5   3       1223.57       1323.82        27.73 o
   0  -5   3        168.34        113.93         3.70 o
   1  -5   3       6257.88       6278.98       125.43 o
   2  -5   3       1158.43       1168.38        18.65 o
   3  -5   3        139.12        133.20         3.50 o
   4  -5   3         47.57         64.83         2.16 o
   5  -5   3        674.34        660.28        10.76 o
   6  -5   3        584.97        663.10        14.62 o
   7  -5   3        398.29        420.70        10.10 o
   8  -5   3         50.35         55.71         2.49 o
   9  -5   3        522.31        530.94        11.86 o
  10  -5   3          1.41          1.69         1.51 o
  11  -5   3          0.34         -1.70         2.09 o
 -11  -4   3        119.14        104.16         7.79 o
 -10  -4   3         13.27          7.24         3.76 o
  -9  -4   3         66.72         70.67         3.41 o
  -8  -4   3        228.77        247.80         9.30 o
  -7  -4   3        165.61        184.66         9.98 o
  -6  -4   3        174.78        190.15         5.39 o
  -5  -4   3        478.30        473.35        12.66 o
  -4  -4   3        352.22        306.01         8.89 o
  -3  -4   3         12.36         11.45         1.17 o
  -2  -4   3        183.18        220.71         5.45 o
  -1  -4   3        105.78         80.47         3.12 o
   0  -4   3       1436.94       1482.68        34.17 o
   1  -4   3       4378.39       4326.12        80.10 o
   2  -4   3       3493.35       3408.59        57.49 o
   3  -4   3         94.38         64.04         1.80 o
   4  -4   3         62.25         75.64         1.96 o
   5  -4   3        155.89        172.88         4.63 o
   6  -4   3        763.11        795.46        13.11 o
   7  -4   3        296.96        310.50         6.57 o
   8  -4   3         22.05         20.46         1.81 o
   9  -4   3        276.09        269.78         7.51 o
  10  -4   3          0.50         -0.22         1.82 o
  11  -4   3          9.53          9.12         2.15 o
  12  -4   3        148.23        126.29         7.21 o
 -10  -3   3         76.60         78.65         2.95 o
  -9  -3   3        942.41        885.09        39.61 o
  -8  -3   3        201.15        166.93         4.26 o
  -7  -3   3        204.92        192.11         4.79 o
  -6  -3   3          3.55          7.49         1.74 o
  -5  -3   3         31.05         51.80         3.22 o
  -4  -3   3       1610.03       1740.08        29.83 o
  -3  -3   3        915.93        911.65        20.72 o
  -2  -3   3       5159.52       4754.34        94.47 o
  -1  -3   3       1915.56       1994.99        51.67 o
   0  -3   3       1341.63       1335.73        40.07 o
   1  -3   3       1091.47       1000.40        15.51 o
   2  -3   3       6024.04       5741.42        84.64 o
   3  -3   3       2261.23       2131.92        34.75 o
   4  -3   3       1151.23       1227.61        16.65 o
   5  -3   3        454.94        409.28         7.91 o
   6  -3   3         66.86         69.34         2.38 o
   7  -3   3        274.22        292.16         6.44 o
   8  -3   3       1407.26       1493.27        24.59 o
   9  -3   3        211.55        245.04         5.78 o
  10  -3   3          9.69          8.86         1.91 o
  11  -3   3          0.13         -0.45         1.97 o
 -11  -2   3          1.18         -0.84         3.69 o
 -10  -2   3          3.94          6.79         1.51 o
  -9  -2   3         49.86         53.19         2.41 o
  -8  -2   3          9.40          6.02         1.35 o
  -7  -2   3        392.84        411.79        13.22 o
  -6  -2   3       5652.40       5715.80       153.30 o
  -5  -2   3        229.45        209.77         5.08 o
  -4  -2   3       3251.43       3386.03        56.75 o
  -3  -2   3       3448.06       3210.96        64.00 o
  -2  -2   3       4917.76       4781.19        95.02 o
  -1  -2   3       1095.08       1107.11        36.86 o
   0  -2   3       1377.05       1393.50        24.67 o
   1  -2   3      44087.83      41630.92       909.16 o
   2  -2   3       3218.29       2925.04        49.48 o
   3  -2   3        441.19        411.89         6.54 o
   4  -2   3       2104.64       1993.55        27.45 o
   5  -2   3       1128.32       1059.96        16.25 o
   6  -2   3        412.24        459.77         8.34 o
   7  -2   3        172.77        158.48         3.08 o
   8  -2   3        734.92        697.83        14.93 o
   9  -2   3        406.00        406.77        12.83 o
  10  -2   3         33.55         36.07         3.51 o
  11  -2   3         16.68         16.31         2.01 o
 -12  -1   3         17.14         14.33         3.27 o
 -11  -1   3          0.11         -1.59         3.15 o
 -10  -1   3          4.88          2.09         1.21 o
  -9  -1   3         34.46         31.27         1.99 o
  -8  -1   3        145.61        167.28         6.22 o
  -7  -1   3        145.09        130.50         3.63 o
  -6  -1   3        268.15        293.59         7.08 o
  -5  -1   3       1019.63       1128.30        23.98 o
  -4  -1   3        808.33        953.40        18.23 o
  -3  -1   3       2781.59       2788.03        55.27 o
  -2  -1   3         43.71         43.77         2.23 o
  -1  -1   3      12546.63      11897.99       279.57 o
   0  -1   3          0.15          1.12         0.76 o
   1  -1   3       2088.78       2038.23        52.58 o
   2  -1   3       5089.33       4861.81        81.59 o
   3  -1   3       4750.10       4291.04        61.98 o
   4  -1   3        146.59        156.64         3.56 o
   5  -1   3        137.31        124.78         2.86 o
   6  -1   3        960.28       1022.96        16.91 o
   7  -1   3         59.69         59.48         1.93 o
   8  -1   3        258.53        303.44         6.15 o
   9  -1   3         31.18         39.90         2.08 o
  10  -1   3         32.09         47.82         2.96 o
  11  -1   3         80.98         72.68         5.66 o
 -12   0   3         54.25         47.77         5.45 o
 -11   0   3         62.29         60.06         5.59 o
 -10   0   3         26.22         21.96         1.75 o
  -9   0   3         22.26         16.57         1.73 o
  -8   0   3        262.31        291.65         5.42 o
  -7   0   3        128.44         91.91         2.72 o
  -6   0   3        133.82        140.31         4.71 o
  -5   0   3        149.21        140.72         3.46 o
  -4   0   3         44.97         58.15         1.92 o
  -3   0   3        983.28        971.21        18.44 o
  -2   0   3        336.98        300.68         9.94 o
  -1   0   3       7592.62       7131.92       118.30 o
   0   0   3       2967.38       2776.77        56.12 o
   1   0   3       4706.97       4562.71       142.33 o
   2   0   3       2176.03       2070.35        30.72 o
   3   0   3         31.68         30.34         1.30 o
   4   0   3       1618.45       1588.06        24.63 o
   5   0   3         34.69         31.09         1.83 o
   6   0   3          5.97          4.47         1.18 o
   7   0   3         30.86         46.70         2.01 o
   8   0   3          1.77          0.80         1.20 o
   9   0   3         27.98         34.05         2.49 o
  10   0   3         46.13         36.70         2.71 o
  11   0   3         67.72         64.80         3.43 o
 -12   1   3          7.35          9.14         2.07 o
 -11   1   3         15.12         19.91         3.06 o
 -10   1   3        159.41        157.27         3.84 o
  -9   1   3        547.59        524.30        15.15 o
  -8   1   3        274.77        301.63         5.89 o
  -7   1   3        667.26        720.22        11.38 o
  -6   1   3       1613.11       1672.43        34.99 o
  -5   1   3          5.06         10.65         1.08 o
  -4   1   3        650.88        596.26        10.44 o
  -3   1   3       2259.74       2242.55        35.57 o
  -2   1   3       2393.71       2229.52        40.68 o
  -1   1   3       4866.29       4903.60        81.66 o
   0   1   3       1039.47        917.99        21.33 o
   1   1   3      30251.95      27858.83       609.17 o
   2   1   3       8009.45       7577.43       136.50 o
   3   1   3        405.08        344.14         7.06 o
   4   1   3        679.89        752.95        12.49 o
   5   1   3        818.38        778.84        13.81 o
   6   1   3        185.60        176.69         4.07 o
   7   1   3          2.15          4.22         1.23 o
   8   1   3         38.58         36.69         2.10 o
   9   1   3        117.98        103.16         4.07 o
  10   1   3         44.46         46.69         3.07 o
  11   1   3        133.14        121.13         8.96 o
 -12   2   3         13.07         17.71         3.23 o
 -11   2   3          1.98          1.09         2.03 o
 -10   2   3         85.80         96.06         4.07 o
  -9   2   3         71.68         92.02         3.09 o
  -8   2   3        114.56        100.77         3.41 o
  -7   2   3        333.05        355.14         7.03 o
  -6   2   3        753.31        809.40        13.32 o
  -5   2   3        703.60        863.82        14.97 o
  -4   2   3       1685.05       1766.00        25.37 o
  -3   2   3       5501.87       5470.75        75.29 o
  -2   2   3        464.82        402.89         6.70 o
  -1   2   3       8350.57       7755.65       151.66 o
   0   2   3         32.57         30.58         1.34 o
   1   2   3        110.67        101.20         3.22 o
   2   2   3          7.11          6.42         1.02 o
   3   2   3       1932.44       2022.51        37.53 o
   4   2   3       1779.27       2009.13        37.44 o
   5   2   3         74.95         77.01         3.58 o
   6   2   3         53.66         60.15         2.23 o
   7   2   3        420.92        356.12         8.10 o
   8   2   3         23.59         19.60         1.90 o
   9   2   3          1.20          2.60         1.64 o
  10   2   3         39.51         46.46         4.06 o
  11   2   3          1.13          3.77         3.77 o
 -12   3   3         47.00         48.22         3.32 o
 -11   3   3         76.18         54.12         4.18 o
 -10   3   3          7.44          7.96         2.31 o
  -9   3   3        425.19        480.92        13.82 o
  -8   3   3         87.59         85.45         2.77 o
  -7   3   3        127.38        135.39         3.23 o
  -6   3   3         46.46         31.05         1.80 o
  -5   3   3        780.96        845.38        15.91 o
  -4   3   3       5053.65       5328.40        71.67 o
  -3   3   3         88.40         61.21         1.62 o
  -2   3   3       4408.30       4401.63        61.98 o
  -1   3   3       8966.85       8714.60       132.02 o
   0   3   3       5708.48       5434.33        72.57 o
   1   3   3        233.02        277.90         7.72 o
   2   3   3         12.30         11.86         0.88 o
   3   3   3       1819.21       1820.49        46.78 o
   4   3   3        833.37        735.95        14.97 o
   5   3   3          7.79          5.40         1.14 o
   6   3   3         92.68         95.16         3.17 o
   7   3   3        610.43        590.01        10.79 o
   8   3   3         75.41         66.14         2.83 o
   9   3   3         19.17         23.30         2.77 o
  10   3   3          1.63          2.81         1.83 o
  11   3   3         53.03         45.50         4.69 o
 -12   4   3          0.47          0.40         1.63 o
 -11   4   3         43.12         45.96         5.42 o
 -10   4   3         95.32         93.28         6.31 o
  -9   4   3        255.92        221.62         6.68 o
  -8   4   3        309.85        317.21         7.85 o
  -7   4   3          7.92          5.40         1.08 o
  -6   4   3        943.04       1023.75        13.89 o
  -5   4   3        203.90        195.81         3.68 o
  -4   4   3         23.40         33.04         1.33 o
  -3   4   3       4816.29       4900.97        73.78 o
  -2   4   3        792.05        777.73        12.36 o
  -1   4   3       1268.85       1298.07        16.93 o
   0   4   3       3004.44       2846.60        45.71 o
   1   4   3       6062.03       6189.09       110.30 o
   2   4   3          2.99          2.02         1.06 o
   3   4   3         80.37         75.97         3.00 o
   4   4   3        233.61        246.02         6.16 o
   5   4   3         20.03         25.72         1.40 o
   6   4   3        124.25        114.98         3.22 o
   7   4   3         66.09         85.41         3.92 o
   8   4   3        132.59        120.99         4.64 o
   9   4   3         22.57         21.12         1.87 o
  10   4   3         57.49         80.20         8.30 o
 -12   5   3         10.06          8.21         3.31 o
 -11   5   3          0.02         -0.35         2.78 o
 -10   5   3         47.89         41.78         2.57 o
  -9   5   3          2.77          1.20         1.53 o
  -8   5   3        106.26         79.33         3.47 o
  -7   5   3        151.51        178.61         5.05 o
  -6   5   3         48.24         52.21         2.20 o
  -5   5   3        458.69        470.62         7.78 o
  -4   5   3        267.58        243.90         5.42 o
  -3   5   3          0.42          1.12         1.24 o
  -2   5   3        147.86        122.10         3.00 o
  -1   5   3       1777.47       1763.67        24.71 o
   0   5   3       1703.04       1739.35        28.83 o
   1   5   3        177.17        162.24         4.04 o
   2   5   3       1233.96       1178.80        24.70 o
   3   5   3        392.97        419.50        10.95 o
   4   5   3         12.74         11.24         1.25 o
   5   5   3        303.83        310.90         6.08 o
   6   5   3          0.07          1.64         1.61 o
   7   5   3         41.78         40.79         2.36 o
   8   5   3        126.05        141.59         4.81 o
   9   5   3         33.35         31.32         3.70 o
  10   5   3         24.49         31.01         4.27 o
 -11   6   3          3.06          2.84         2.11 o
 -10   6   3        128.15        137.73         8.54 o
  -9   6   3         67.03         72.10         2.89 o
  -8   6   3        191.67        180.66         4.34 o
  -7   6   3         50.42         84.64         3.25 o
  -6   6   3        134.70        148.75         3.99 o
  -5   6   3        177.60        194.50         4.04 o
  -4   6   3       1597.18       1491.95        44.49 o
  -3   6   3        370.15        413.75        13.21 o
  -2   6   3          6.91          8.39         1.02 o
  -1   6   3        334.50        344.16         7.93 o
   0   6   3        562.59        547.66        13.96 o
   1   6   3         54.23         42.46         1.78 o
   2   6   3       1540.81       1495.10        28.45 o
   3   6   3         12.40          9.79         1.56 o
   4   6   3         32.17         34.17         2.02 o
   5   6   3          1.22          1.09         1.51 o
   6   6   3        126.48        135.73         4.94 o
   7   6   3        231.84        221.45        10.62 o
   8   6   3         37.01         32.48         2.59 o
   9   6   3          1.86          2.30         2.05 o
 -11   7   3          6.75          1.78         3.26 o
 -10   7   3         38.00         44.71         4.09 o
  -9   7   3         24.22         21.10         2.16 o
  -8   7   3         11.48         14.95         1.31 o
  -7   7   3        442.77        511.08        10.48 o
  -6   7   3        400.52        455.90        10.26 o
  -5   7   3        191.95        190.18         5.87 o
  -4   7   3        358.91        398.39         8.96 o
  -3   7   3        108.85        102.80         3.10 o
  -2   7   3        125.07        132.46         4.10 o
  -1   7   3        144.88        176.55         4.81 o
   0   7   3       2760.37       2719.04        62.77 o
   1   7   3        784.34        753.70        12.67 o
   2   7   3        737.15        707.58        10.15 o
   3   7   3        383.22        400.73         7.54 o
   4   7   3        434.79        444.02         8.80 o
   5   7   3         54.40         66.87         2.85 o
   6   7   3        115.12        119.89         4.17 o
   7   7   3        115.85        111.85         5.88 o
   8   7   3          0.37          3.48         2.04 o
 -11   8   3         26.30         21.12         4.94 o
 -10   8   3         40.27         32.33         3.42 o
  -9   8   3          2.47          2.35         2.75 o
  -8   8   3         11.82         10.51         1.64 o
  -7   8   3        702.11        684.03        29.19 o
  -6   8   3        138.80        126.25         3.51 o
  -5   8   3          5.53          5.10         0.98 o
  -4   8   3          0.01          0.31         0.94 o
  -3   8   3        626.36        603.46        14.46 o
  -2   8   3        313.77        286.16         7.72 o
  -1   8   3          7.66          9.47         1.28 o
   0   8   3         83.10         71.94         2.26 o
   1   8   3        438.52        439.54         9.74 o
   2   8   3         63.36         51.49         2.54 o
   3   8   3        572.26        567.12        12.25 o
   4   8   3        317.79        330.04         6.94 o
   5   8   3          7.28          4.68         1.78 o
   6   8   3        216.41        217.32         7.85 o
   7   8   3         39.42         42.58         3.96 o
   8   8   3         19.40         17.88         3.27 o
 -10   9   3          0.73         -0.77         1.92 o
  -9   9   3         70.56         84.90         4.12 o
  -8   9   3        208.36        205.89         5.41 o
  -7   9   3         67.48         75.90         3.77 o
  -6   9   3          0.72          3.29         1.59 o
  -5   9   3        334.94        328.49         9.19 o
  -4   9   3        238.94        241.39         5.15 o
  -3   9   3          0.56          2.90         1.53 o
  -2   9   3         45.58         33.81         2.05 o
  -1   9   3         40.51         33.93         2.06 o
   0   9   3         32.07         28.36         1.93 o
   1   9   3         25.81         38.44         2.57 o
   2   9   3          1.04          2.51         1.83 o
   3   9   3        126.71        150.40         5.12 o
   4   9   3         29.09         36.39         2.73 o
   5   9   3        249.97        297.45        13.01 o
   6   9   3         43.92         30.00         6.20 o
   7   9   3          0.27          1.00         1.85 o
 -10  10   3         18.55         16.42         3.02 o
  -9  10   3         61.14         75.07         4.25 o
  -8  10   3         72.85         77.89         3.94 o
  -7  10   3        305.42        326.95        14.17 o
  -6  10   3         33.22         26.56         3.64 o
  -5  10   3        323.13        306.42         7.28 o
  -4  10   3         44.79         42.98         2.50 o
  -3  10   3       1167.89       1144.26        18.86 o
  -2  10   3         16.17         14.81         2.47 o
  -1  10   3        536.88        536.64        13.98 o
   0  10   3         63.92         60.72         2.81 o
   1  10   3         47.25         62.61         2.93 o
   2  10   3        856.27        771.06        18.43 o
   3  10   3         30.58         23.55         3.10 o
   4  10   3        180.92        197.04         8.53 o
   5  10   3          9.02          4.94         4.86 o
   6  10   3         58.86         72.24         6.70 o
   7  10   3        163.59        167.69         8.63 o
  -9  11   3          0.27          0.67         2.10 o
  -8  11   3         70.73         71.23         2.83 o
  -7  11   3          1.52          0.57         1.70 o
  -6  11   3         53.95         60.82         4.00 o
  -5  11   3        138.21        126.89         4.62 o
  -4  11   3         26.94         26.97         2.57 o
  -3  11   3          1.55          1.58         2.02 o
  -2  11   3         33.92         40.05         3.44 o
  -1  11   3        369.30        358.33        11.22 o
   0  11   3         29.16         36.03         2.57 o
   1  11   3          8.02         10.15         2.30 o
   2  11   3        220.75        189.28         8.25 o
   3  11   3        195.86        188.79        10.23 o
   4  11   3         19.13         14.97         3.55 o
   5  11   3        153.93        151.09        10.06 o
   6  11   3        274.10        254.00        12.65 o
  -8  12   3          0.57          0.89         1.57 o
  -7  12   3         50.94         37.26         2.44 o
  -6  12   3         29.91         28.71         2.82 o
  -5  12   3          9.83         13.60         2.49 o
  -4  12   3         43.26         48.18         3.58 o
  -3  12   3         14.82         22.44         2.27 o
  -2  12   3        379.52        385.08        10.13 o
  -1  12   3         60.18         50.99         3.35 o
   0  12   3         69.23         81.20         5.66 o
   1  12   3         37.83         45.84         3.42 o
   2  12   3          0.18          2.35         2.52 o
   3  12   3        115.26        145.04         6.44 o
   4  12   3         42.40         48.60         4.94 o
  -7  13   3          0.03         -0.21         1.36 o
  -6  13   3          1.08          0.81         1.56 o
  -5  13   3         11.43          9.59         2.58 o
  -4  13   3         72.47         76.76         8.30 o
  -3  13   3        190.12        194.88         8.44 o
  -2  13   3          8.99          8.55         4.69 o
  -1  13   3         42.49         49.94         5.59 o
   0  13   3          2.32          5.67         2.95 o
   1  13   3         39.89         28.35         3.45 o
   2  13   3         50.51         41.31         6.29 o
  -5  14   3         20.02         21.88         7.50 o
  -4  14   3          2.51          5.03         1.45 o
  -3  14   3         23.80         19.59         2.66 o
  -2  14   3        359.08        373.77        10.93 o
  -1  14   3          8.31          7.71         2.93 o
   0  14   3         24.29         28.41         3.44 o
   2 -16   4         15.41         11.98         2.51 o
  -2 -15   4         15.48          9.39         2.43 o
  -1 -15   4          7.76         10.14         3.85 o
   0 -15   4         22.54         13.66         4.53 o
   1 -15   4         38.69         29.92         3.44 o
   2 -15   4          9.82          9.46         2.30 o
   3 -15   4         10.26         19.27         5.70 o
   4 -15   4         50.30         49.40         5.82 o
   5 -15   4          0.08          1.76         2.60 o
   6 -15   4         59.23         40.26         2.79 o
  -3 -14   4        148.68        164.58        10.81 o
  -2 -14   4         98.05         86.11         5.08 o
  -1 -14   4         30.07         38.86         4.53 o
   0 -14   4          1.27          1.68         2.01 o
   1 -14   4         12.50         22.98         2.60 o
   2 -14   4         99.91         76.79        12.70 o
   3 -14   4         15.57         12.04         2.33 o
   4 -14   4         10.08         12.05         1.70 o
   5 -14   4          9.52         11.34         2.60 o
   6 -14   4          3.07          2.67         1.97 o
   7 -14   4         38.42         33.18         3.02 o
  -4 -13   4         17.58         16.93         4.86 o
  -3 -13   4          3.32          7.39         2.26 o
  -2 -13   4         34.56         30.77         2.66 o
  -1 -13   4          0.06         -0.41         1.63 o
   0 -13   4         98.68         85.47         3.48 o
   1 -13   4        119.51        138.69         4.47 o
   2 -13   4         20.36         13.17         2.21 o
   3 -13   4         22.64         19.81         1.93 o
   4 -13   4         12.01         17.36         2.24 o
   5 -13   4        113.12        120.18         5.64 o
   6 -13   4          8.27          7.42         4.02 o
   7 -13   4         28.54         44.46         3.30 o
   8 -13   4        168.05        185.96         7.20 o
  -5 -12   4         20.07         21.54         4.78 o
  -4 -12   4        248.23        263.55        13.41 o
  -3 -12   4          9.96         10.50         2.37 o
  -2 -12   4        221.92        217.85         6.55 o
  -1 -12   4         15.83         20.52         1.86 o
   0 -12   4        127.39        152.62         4.50 o
   1 -12   4        113.30        130.69         4.65 o
   2 -12   4         53.65         64.56         2.75 o
   3 -12   4        334.74        319.76        10.47 o
   4 -12   4        146.36        181.40         8.53 o
   5 -12   4        260.47        265.23        15.71 o
   6 -12   4        131.60        135.61         9.93 o
   7 -12   4         40.50         40.30         4.11 o
   8 -12   4          0.01          4.12         3.19 o
   9 -12   4        277.15        236.69        15.91 o
  -6 -11   4         84.59         71.71         4.95 o
  -5 -11   4         14.12         12.18         3.08 o
  -4 -11   4          1.30          0.44         1.49 o
  -3 -11   4        530.23        540.31        10.42 o
  -2 -11   4         13.39         10.56         1.78 o
  -1 -11   4          0.06          1.95         1.49 o
   0 -11   4        194.00        199.29         5.42 o
   1 -11   4          6.11          2.34         1.13 o
   2 -11   4         24.67         19.02         2.18 o
   3 -11   4         12.50          5.60         1.43 o
   4 -11   4          1.90          3.78         1.48 o
   5 -11   4          0.90          3.59         1.99 o
   6 -11   4         76.45         91.03         5.14 o
   7 -11   4         18.14         16.66         2.86 o
   8 -11   4        119.36        122.59         6.02 o
   9 -11   4         40.40         40.28         3.19 o
  10 -11   4        134.22        101.61        34.40 o
  -7 -10   4         51.22         56.94         4.52 o
  -6 -10   4         30.88         25.24         4.23 o
  -5 -10   4         87.76         76.24         2.98 o
  -4 -10   4        113.65        115.25         4.63 o
  -3 -10   4         24.57         19.10         1.66 o
  -2 -10   4        251.61        205.51         4.45 o
  -1 -10   4        146.76        157.03         4.04 o
   0 -10   4        136.32        146.57         3.49 o
   1 -10   4       1337.20       1297.41        19.04 o
   2 -10   4         19.52         21.95         1.67 o
   3 -10   4        145.21        148.65         4.39 o
   4 -10   4        751.01        701.36        11.87 o
   5 -10   4        692.08        652.84        17.19 o
   6 -10   4         92.44        112.49         5.11 o
   7 -10   4          2.75          4.56         2.60 o
   8 -10   4         40.70         59.34         3.71 o
   9 -10   4          0.14          3.25         2.45 o
  10 -10   4          0.84         -0.76         2.23 o
  -9  -9   4          0.95          0.59         1.84 o
  -8  -9   4         42.23         37.71         5.87 o
  -7  -9   4         34.02         50.80         5.03 o
  -6  -9   4        242.89        251.56         6.96 o
  -5  -9   4        107.59         90.91         3.13 o
  -4  -9   4        169.70        168.08         4.09 o
  -3  -9   4       2522.42       2505.91        46.84 o
  -2  -9   4        819.97        802.52        12.27 o
  -1  -9   4        332.68        318.71         7.08 o
   0  -9   4        199.94        207.13         4.38 o
   1  -9   4         63.37         55.48         2.59 o
   2  -9   4         27.96         28.28         1.62 o
   3  -9   4        579.24        548.60        12.61 o
   4  -9   4        900.65        973.03        16.52 o
   5  -9   4        149.00        165.80         6.24 o
   6  -9   4         11.62         18.03         1.97 o
   7  -9   4          0.01          1.93         1.60 o
   8  -9   4        477.97        497.64        24.48 o
   9  -9   4         44.74         51.09         3.08 o
  10  -9   4          9.18          9.48         4.20 o
  11  -9   4         11.88          7.55         2.84 o
  -9  -8   4         60.84         83.30         7.71 o
  -8  -8   4        122.24        116.32        11.23 o
  -7  -8   4         37.85         43.56         3.87 o
  -6  -8   4        756.32        777.68        18.75 o
  -5  -8   4        288.63        302.68         6.71 o
  -4  -8   4       2934.23       3020.64        52.46 o
  -3  -8   4         48.60         53.57         4.51 o
  -2  -8   4         19.11         23.66         1.96 o
  -1  -8   4        133.84        121.44         3.95 o
   0  -8   4          1.39          0.22         1.67 o
   1  -8   4          0.05          1.80         1.38 o
   2  -8   4        896.91        915.95        17.97 o
   3  -8   4          7.33         10.57         1.41 o
   4  -8   4          8.05          9.16         1.29 o
   5  -8   4        569.60        620.81        10.66 o
   6  -8   4         40.32         52.58         2.16 o
   7  -8   4          8.30         10.01         1.79 o
   8  -8   4         12.79         21.05         2.03 o
   9  -8   4         37.62         19.25         1.92 o
  10  -8   4          4.27          1.18         1.82 o
  11  -8   4        184.46        189.61        34.11 o
 -10  -7   4          0.74         -1.09         2.43 o
  -9  -7   4          4.21         -0.59         4.69 o
  -8  -7   4         40.24         45.15         3.01 o
  -7  -7   4         30.50         31.87         2.06 o
  -6  -7   4         32.32         30.88         2.24 o
  -5  -7   4        548.29        552.86        11.07 o
  -4  -7   4        369.03        379.36         7.95 o
  -3  -7   4         33.73         35.03         1.78 o
  -2  -7   4         80.60         98.96         4.78 o
  -1  -7   4        188.44        168.61         4.58 o
   0  -7   4       3363.31       3424.44        79.32 o
   1  -7   4       6666.61       6965.60       124.90 o
   2  -7   4         29.33         36.15         1.90 o
   3  -7   4          0.00          3.00         1.24 o
   4  -7   4          1.33          0.85         1.11 o
   5  -7   4         29.69         27.58         1.55 o
   6  -7   4         90.42        106.58         3.46 o
   7  -7   4        252.73        263.08         6.23 o
   8  -7   4        274.88        302.57         9.16 o
   9  -7   4        310.39        328.82         8.35 o
  10  -7   4          5.11          7.79         1.97 o
  11  -7   4          3.23          3.30         3.06 o
 -10  -6   4          8.98         10.14         4.19 o
  -9  -6   4          4.43          2.77         1.77 o
  -8  -6   4         14.84         16.96         2.12 o
  -7  -6   4         65.24         63.50         2.67 o
  -6  -6   4        581.73        570.65        10.59 o
  -5  -6   4         16.38         17.49         1.81 o
  -4  -6   4         64.53         66.54         3.01 o
  -3  -6   4        602.84        588.18        16.71 o
  -2  -6   4        354.37        316.29         9.23 o
  -1  -6   4         53.02         39.77         1.91 o
   0  -6   4       6551.31       6542.13       128.01 o
   1  -6   4       1259.14       1252.86        24.57 o
   2  -6   4          8.88          6.07         1.18 o
   3  -6   4         81.56         81.34         2.72 o
   4  -6   4       3956.64       4110.67        76.09 o
   5  -6   4         48.53         50.13         2.02 o
   6  -6   4        321.82        322.09         8.49 o
   7  -6   4        166.25        157.65         4.09 o
   8  -6   4        168.17        193.16         5.14 o
   9  -6   4        189.23        217.69         9.38 o
  10  -6   4          4.27          4.15         1.61 o
  11  -6   4        109.34        118.04         6.58 o
 -11  -5   4          7.31          2.68         1.84 o
 -10  -5   4        136.80        129.72        10.89 o
  -9  -5   4        155.63        138.58         5.17 o
  -8  -5   4          1.17          0.46         1.24 o
  -7  -5   4        345.14        320.60        10.03 o
  -6  -5   4        176.20        185.01         3.98 o
  -5  -5   4          7.14         10.28         1.62 o
  -4  -5   4        230.41        233.60        10.74 o
  -3  -5   4         16.71         20.33         2.07 o
  -2  -5   4        271.06        285.49        11.30 o
  -1  -5   4         20.24         21.45         2.20 o
   0  -5   4        341.45        385.88        13.76 o
   1  -5   4         16.20         12.80         1.21 o
   2  -5   4       1910.77       1848.56        32.83 o
   3  -5   4        466.29        497.97         9.98 o
   4  -5   4         17.69         32.76         1.76 o
   5  -5   4        201.97        186.76         4.58 o
   6  -5   4        199.58        193.00         5.59 o
   7  -5   4        533.59        539.99        12.03 o
   8  -5   4         34.01         37.81         2.19 o
   9  -5   4         65.87         68.80         4.95 o
  10  -5   4         15.28         11.80         2.07 o
  11  -5   4        164.88        156.94         9.03 o
 -10  -4   4          8.44         12.49         5.70 o
  -9  -4   4        412.20        425.87        13.34 o
  -8  -4   4          0.66          2.95         1.27 o
  -7  -4   4       1103.93       1008.14        30.53 o
  -6  -4   4          0.04          0.59         1.13 o
  -5  -4   4        100.48        101.23         3.72 o
  -4  -4   4       1744.90       1731.49        35.78 o
  -3  -4   4        431.03        434.34         9.90 o
  -2  -4   4        180.42        164.21         5.29 o
  -1  -4   4       2890.54       3105.43        70.08 o
   0  -4   4       2084.52       2193.91        52.82 o
   1  -4   4        153.81        162.46         3.94 o
   2  -4   4        111.94        124.60         3.97 o
   3  -4   4       2635.66       2650.82        43.03 o
   4  -4   4       3730.28       3840.44        51.77 o
   5  -4   4        481.28        471.69         7.86 o
   6  -4   4         40.45         35.17         1.44 o
   7  -4   4         16.76         18.38         1.48 o
   8  -4   4          0.78          3.02         1.69 o
   9  -4   4         16.60         14.63         1.72 o
  10  -4   4          9.19         11.03         1.81 o
  11  -4   4         39.98         38.21         4.30 o
  12  -4   4        171.78        111.96         6.37 o
 -11  -3   4          0.01          1.55         2.35 o
 -10  -3   4         78.70         91.81         3.55 o
  -9  -3   4        241.74        249.39        10.36 o
  -8  -3   4         33.32         52.64         2.32 o
  -7  -3   4        195.14        216.58         8.65 o
  -6  -3   4         70.94         64.52         3.48 o
  -5  -3   4       1099.89       1110.76        31.67 o
  -4  -3   4       1952.94       2018.40        45.82 o
  -3  -3   4        270.43        324.40         8.06 o
  -2  -3   4        108.25        108.88         3.37 o
  -1  -3   4        267.26        225.64         8.18 o
   0  -3   4       3098.99       2949.99        50.03 o
   1  -3   4        279.08        238.81         6.18 o
   2  -3   4       3691.47       3791.45        56.52 o
   3  -3   4        196.48        227.61         4.26 o
   4  -3   4       3298.74       3388.39        53.30 o
   5  -3   4        362.47        325.06         8.16 o
   6  -3   4          3.18          2.14         1.13 o
   7  -3   4          0.42          0.37         1.14 o
   8  -3   4        236.31        239.97         5.42 o
   9  -3   4        256.99        256.87         7.30 o
  10  -3   4         26.86         26.95         2.77 o
  11  -3   4         69.55         73.58         3.37 o
 -11  -2   4          0.09         -0.07         3.23 o
 -10  -2   4         26.95         24.31         2.00 o
  -9  -2   4          0.44          1.49         1.64 o
  -8  -2   4          4.22          6.52         1.95 o
  -7  -2   4        106.19         97.41         2.91 o
  -6  -2   4       1257.66       1224.99        46.41 o
  -5  -2   4        925.29        938.35        17.12 o
  -4  -2   4       7000.39       7355.15       122.43 o
  -3  -2   4         32.70         46.37         1.88 o
  -2  -2   4       3427.99       3226.72        58.90 o
  -1  -2   4        274.49        208.73         6.17 o
   0  -2   4        685.60        657.31        14.06 o
   1  -2   4      21729.97      20668.20       527.90 o
   2  -2   4      24061.21      22968.87       357.08 o
   3  -2   4          6.04          4.67         1.12 o
   4  -2   4         56.38         59.59         1.64 o
   5  -2   4         18.47         23.19         1.40 o
   6  -2   4         53.82         51.65         2.68 o
   7  -2   4         79.90         96.72         2.72 o
   8  -2   4          0.70          1.06         1.26 o
   9  -2   4         84.34         82.28         2.80 o
  10  -2   4          0.56          0.23         1.97 o
  11  -2   4         20.53         24.63         2.85 o
 -12  -1   4          3.70          4.13         2.72 o
 -11  -1   4          0.05         -1.89         2.61 o
 -10  -1   4         97.87        102.40         3.36 o
  -9  -1   4          6.09         11.31         1.52 o
  -8  -1   4          1.04          3.28         1.24 o
  -7  -1   4        192.45        180.48         5.93 o
  -6  -1   4        199.80        201.04         5.51 o
  -5  -1   4       3680.74       3874.96        70.61 o
  -4  -1   4          0.56          1.83         1.27 o
  -3  -1   4         46.55         40.07         1.77 o
  -2  -1   4        409.57        358.46         8.90 o
  -1  -1   4       4630.61       4532.70       115.50 o
   0  -1   4       2035.98       1908.38        32.17 o
   1  -1   4      13421.45      13617.93       298.05 o
   2  -1   4       4434.69       4069.28        68.65 o
   3  -1   4        258.58        297.45         5.56 o
   4  -1   4        273.63        318.05         5.64 o
   5  -1   4         11.06         14.44         1.26 o
   6  -1   4       1867.36       1994.29        31.28 o
   7  -1   4          3.63          7.16         1.18 o
   8  -1   4         63.56         54.17         2.08 o
   9  -1   4        160.69        158.93         4.32 o
  10  -1   4         32.78         42.65         4.25 o
  11  -1   4         26.65         32.69         4.78 o
 -12   0   4          0.16         -0.74         1.75 o
 -11   0   4         46.32         47.00         3.56 o
 -10   0   4         86.99         91.10         2.95 o
  -9   0   4        876.80        930.73        20.92 o
  -8   0   4        430.31        428.24        10.89 o
  -7   0   4          0.07          1.37         1.11 o
  -6   0   4          0.07          2.54         1.25 o
  -5   0   4         62.06         83.34         2.35 o
  -4   0   4        493.27        464.16         9.96 o
  -3   0   4       1056.70       1107.04        25.25 o
  -2   0   4         91.22        108.27         3.18 o
  -1   0   4      66221.65      61905.01      1017.64 o
   0   0   4       1058.53        834.95        14.66 o
   1   0   4      14783.40      14164.74       277.84 o
   2   0   4        237.90        282.99         5.02 o
   3   0   4       4281.08       4021.34        62.89 o
   4   0   4         61.56         58.63         2.39 o
   5   0   4       1031.17        987.05        19.97 o
   6   0   4        540.59        578.82         9.33 o
   7   0   4        996.41        931.48        13.06 o
   8   0   4         51.39         47.70         2.09 o
   9   0   4         92.02         78.92         2.71 o
  10   0   4         12.88         16.18         5.03 o
  11   0   4        217.56        225.12         8.30 o
 -12   1   4         10.92          8.06         2.02 o
 -11   1   4         23.16         25.71         4.29 o
 -10   1   4        211.91        210.27        10.83 o
  -9   1   4        476.65        511.38        10.10 o
  -8   1   4        220.17        245.84         5.12 o
  -7   1   4        293.16        336.95         6.50 o
  -6   1   4        210.76        210.75         5.06 o
  -5   1   4          2.38          2.09         0.95 o
  -4   1   4       1317.89       1286.96        24.51 o
  -3   1   4       2224.92       2242.11        33.49 o
  -2   1   4       1762.84       1724.90        29.67 o
  -1   1   4      15418.22      15133.70       219.03 o
   0   1   4       9901.20       9467.54       146.41 o
   1   1   4        444.27        455.80        11.86 o
   2   1   4        264.54        223.25         5.21 o
   3   1   4          7.81          8.91         1.41 o
   4   1   4        426.21        458.36         8.75 o
   5   1   4          0.01          0.92         1.26 o
   6   1   4          9.33         11.57         1.54 o
   7   1   4         49.04         53.99         2.37 o
   8   1   4        133.22        114.65         3.51 o
   9   1   4         15.73         18.70         1.70 o
  10   1   4          0.42         -1.25         3.32 o
  11   1   4         14.62         12.10         1.58 o
 -12   2   4          0.03         -1.81         1.81 o
 -11   2   4         13.30         11.30         4.78 o
 -10   2   4          0.01          1.83         1.50 o
  -9   2   4        964.14        984.74        16.78 o
  -8   2   4       1376.15       1321.67        20.19 o
  -7   2   4        297.21        332.86         7.43 o
  -6   2   4        246.34        241.55         5.72 o
  -5   2   4        298.61        317.67         6.84 o
  -4   2   4         10.49         14.31         1.33 o
  -3   2   4         19.64          9.48         0.88 o
  -2   2   4       5125.14       5064.92        66.73 o
  -1   2   4      16024.95      15769.91       271.44 o
   0   2   4        224.32        239.90         4.89 o
   1   2   4       1698.10       1451.95        49.09 o
   2   2   4       9286.20       9183.15       163.51 o
   3   2   4        661.74        704.91        15.21 o
   4   2   4        106.27        105.68         3.03 o
   5   2   4         52.42         52.59         2.08 o
   6   2   4         20.42         25.24         1.95 o
   7   2   4         62.33         62.33         2.63 o
   8   2   4         38.61         52.37         3.09 o
   9   2   4         91.63        101.33         5.19 o
  10   2   4          7.89          9.28         2.31 o
  11   2   4         14.44         14.32         2.93 o
 -12   3   4          6.98         11.38         2.80 o
 -11   3   4          9.60         15.89         2.43 o
 -10   3   4         28.81         26.48         2.32 o
  -9   3   4       1646.58       1638.87        26.57 o
  -8   3   4       1286.48       1317.20        41.89 o
  -7   3   4         13.80          8.67         1.27 o
  -6   3   4        103.16        103.28         2.75 o
  -5   3   4       3063.00       3196.64        50.81 o
  -4   3   4        797.50        839.46        14.54 o
  -3   3   4       2124.28       2411.71        38.66 o
  -2   3   4       2495.98       2583.62        38.85 o
  -1   3   4       3032.52       3131.55        52.32 o
   0   3   4       3498.71       3329.92        50.58 o
   1   3   4       1205.88       1132.48        21.87 o
   2   3   4        670.47        672.06        15.87 o
   3   3   4        467.44        458.37        10.97 o
   4   3   4        373.60        392.33         7.61 o
   5   3   4       1284.73       1271.88        18.72 o
   6   3   4       3522.18       3350.68        51.54 o
   7   3   4        113.17        102.03         3.15 o
   8   3   4         55.51         54.79         2.66 o
   9   3   4        104.92        102.12         3.41 o
  10   3   4          5.72          1.88         1.72 o
 -12   4   4         38.08         32.40         2.70 o
 -11   4   4          0.07         -0.45         2.64 o
 -10   4   4         43.69         50.21         3.93 o
  -9   4   4          8.23          8.60         1.36 o
  -8   4   4         39.20         41.41         1.78 o
  -7   4   4          0.20          0.38         1.10 o
  -6   4   4          0.04          0.81         0.83 o
  -5   4   4        263.51        276.70         5.09 o
  -4   4   4         18.03          7.57         1.17 o
  -3   4   4       3205.77       3224.14        61.85 o
  -2   4   4        158.54        149.85         3.47 o
  -1   4   4        442.33        411.87         6.47 o
   0   4   4        755.94        671.01        11.71 o
   1   4   4       2995.73       3137.27        50.26 o
   2   4   4       1300.83       1358.35        28.08 o
   3   4   4         14.41         22.73         2.26 o
   4   4   4        258.16        254.67         5.83 o
   5   4   4         96.17         89.81         2.65 o
   6   4   4         77.97         76.72         2.91 o
   7   4   4        382.19        395.47        13.66 o
   8   4   4        149.94        130.37         4.09 o
   9   4   4         26.37         31.28         4.70 o
  10   4   4         16.93         21.54         4.44 o
 -12   5   4          0.18          1.00         2.04 o
 -11   5   4         37.24         34.19         3.07 o
 -10   5   4          0.01         -0.18         1.79 o
  -9   5   4          3.70          1.82         1.54 o
  -8   5   4          3.61          4.72         1.48 o
  -7   5   4        273.40        269.81         5.29 o
  -6   5   4        406.38        448.71         8.59 o
  -5   5   4        757.48        757.00        10.79 o
  -4   5   4          3.55          2.45         1.20 o
  -3   5   4        189.02        180.01         5.00 o
  -2   5   4          0.20          2.55         0.92 o
  -1   5   4         39.85         24.18         1.58 o
   0   5   4        584.03        583.06        11.66 o
   1   5   4        321.91        397.38        10.20 o
   2   5   4        302.99        322.44         8.86 o
   3   5   4        216.89        221.78         6.85 o
   4   5   4         13.04         15.04         1.32 o
   5   5   4        131.90        145.62         3.79 o
   6   5   4       1804.46       1762.51        49.74 o
   7   5   4         89.89         83.60         4.12 o
   8   5   4         65.74         65.27         3.33 o
   9   5   4        156.02        148.61         7.41 o
  10   5   4         27.13         15.08         2.51 o
 -11   6   4         93.23        136.01        11.90 o
 -10   6   4          0.70          1.70         2.03 o
  -9   6   4         53.71         77.10         3.68 o
  -8   6   4         33.68         27.76         1.80 o
  -7   6   4         45.27         49.28         2.28 o
  -6   6   4        806.12        864.56        14.11 o
  -5   6   4        115.64        112.71         2.84 o
  -4   6   4         21.72         30.78         1.93 o
  -3   6   4         64.71         69.58         2.73 o
  -2   6   4        894.48        898.61        15.50 o
  -1   6   4        381.53        366.66        10.19 o
   0   6   4        187.40        173.48         4.85 o
   1   6   4         84.18         95.82         4.54 o
   2   6   4         43.18         39.98         1.99 o
   3   6   4        334.61        359.32         8.70 o
   4   6   4        548.56        562.72        15.25 o
   5   6   4         29.75         25.75         1.97 o
   6   6   4        598.62        580.84        11.60 o
   7   6   4         39.36         33.44         2.85 o
   8   6   4         51.29         50.09         6.49 o
   9   6   4          5.80          7.37         2.43 o
 -11   7   4         14.90          7.76         3.13 o
 -10   7   4         36.26         30.90         2.85 o
  -9   7   4        332.36        354.21        16.05 o
  -8   7   4         12.73         23.38         1.73 o
  -7   7   4        619.86        657.95        14.38 o
  -6   7   4          0.58          0.44         1.06 o
  -5   7   4         11.54         11.98         1.07 o
  -4   7   4        507.92        491.31        10.17 o
  -3   7   4         90.71         80.53         3.09 o
  -2   7   4        245.34        267.62         8.26 o
  -1   7   4        336.74        359.67         6.46 o
   0   7   4          0.00         -0.29         1.07 o
   1   7   4        119.42        129.88         3.60 o
   2   7   4        790.24        695.19        13.94 o
   3   7   4         78.82         86.59         2.97 o
   4   7   4         49.55         43.82         2.45 o
   5   7   4         14.79         16.11         1.69 o
   6   7   4          3.08          5.30         1.60 o
   7   7   4        297.36        312.09        10.31 o
   8   7   4         18.22         19.34         1.72 o
 -11   8   4        209.29        181.09        11.65 o
 -10   8   4          6.92          0.73         2.40 o
  -9   8   4          0.03          1.29         1.50 o
  -8   8   4         83.81        103.92         4.09 o
  -7   8   4        282.38        300.77         6.39 o
  -6   8   4        129.08        130.03         3.58 o
  -5   8   4         94.62         92.09         2.45 o
  -4   8   4         77.24         70.73         2.41 o
  -3   8   4         20.27         23.29         1.91 o
  -2   8   4       1208.16       1148.54        17.17 o
  -1   8   4        300.03        291.51         6.26 o
   0   8   4        916.50        946.90        27.95 o
   1   8   4       1031.17        987.96        15.73 o
   2   8   4         70.88         79.66         3.11 o
   3   8   4        820.10        888.88        16.05 o
   4   8   4         50.57         47.76         3.06 o
   5   8   4         11.13         13.57         2.75 o
   6   8   4         65.91         56.91         5.71 o
   7   8   4         33.08         31.37         3.38 o
   8   8   4         29.09         32.43         3.10 o
 -10   9   4          1.14         -1.57         2.05 o
  -9   9   4         17.54         17.28         2.69 o
  -8   9   4          0.92          2.60         1.50 o
  -7   9   4        299.70        301.66         9.23 o
  -6   9   4        760.01        794.44        22.84 o
  -5   9   4        863.11        828.21        18.64 o
  -4   9   4       1347.10       1320.30        19.95 o
  -3   9   4         22.86         30.52         2.49 o
  -2   9   4        357.06        307.01         7.00 o
  -1   9   4         89.32         86.52         3.41 o
   0   9   4       1366.00       1365.18        22.60 o
   1   9   4        618.87        593.37        17.45 o
   2   9   4          9.01          3.88         2.24 o
   3   9   4        178.87        170.73         5.50 o
   4   9   4         77.69         79.73         4.03 o
   5   9   4          2.89          1.61         2.08 o
   6   9   4          0.90          5.36         4.36 o
   7   9   4          0.64         -0.29         1.57 o
 -10  10   4         34.21         20.78         3.85 o
  -9  10   4          9.19          5.97         1.88 o
  -8  10   4          3.38          3.12         2.30 o
  -7  10   4          0.04          0.61         2.06 o
  -6  10   4         41.44         41.02         4.10 o
  -5  10   4         41.02         42.70         2.39 o
  -4  10   4        542.04        540.35         9.86 o
  -3  10   4         18.25         25.37         2.12 o
  -2  10   4        562.53        605.37        13.96 o
  -1  10   4         48.92         52.08         2.57 o
   0  10   4        200.00        207.24         8.90 o
   1  10   4        280.40        272.31         7.97 o
   2  10   4         22.89         28.31         3.44 o
   3  10   4          0.21         -0.40         2.35 o
   4  10   4        283.46        253.96         8.72 o
   5  10   4          7.81         10.31         4.94 o
   6  10   4         38.55         39.61         2.90 o
  -9  11   4         25.30         26.23         3.10 o
  -8  11   4          0.40          0.69         1.75 o
  -7  11   4          0.22          0.75         1.58 o
  -6  11   4        249.24        236.93        14.96 o
  -5  11   4        177.35        183.90         5.96 o
  -4  11   4         24.43         23.88         2.95 o
  -3  11   4         69.75         66.54         3.69 o
  -2  11   4        635.96        643.07        16.10 o
  -1  11   4         29.21         22.26         3.60 o
   0  11   4        131.69        143.34         4.76 o
   1  11   4        571.28        559.44        15.43 o
   2  11   4        127.59        137.36         6.11 o
   3  11   4         75.78         70.14         4.53 o
   4  11   4         55.70         57.40         6.62 o
   5  11   4         17.15         22.88         3.85 o
  -8  12   4        235.19        165.43       124.07 o
  -7  12   4        122.19        130.97         5.50 o
  -6  12   4         62.81         71.98         3.30 o
  -5  12   4          0.53          0.37         2.77 o
  -4  12   4         64.75         62.56         3.43 o
  -3  12   4         22.72         21.09         2.49 o
  -2  12   4        121.34        112.93         4.60 o
  -1  12   4         74.37         76.26         4.33 o
   0  12   4         62.22         56.30         4.23 o
   1  12   4         93.45        107.04         6.63 o
   2  12   4          0.87          1.49         2.16 o
   4  12   4          1.15          3.77         2.26 o
  -7  13   4         60.85         49.86         3.32 o
  -6  13   4          0.06         -0.25         2.68 o
  -5  13   4          0.63          1.19         1.57 o
  -4  13   4         42.65         54.32         2.61 o
  -3  13   4          3.24          4.44         4.02 o
  -2  13   4        121.83        126.27         7.53 o
  -1  13   4         35.11         26.47         2.54 o
   0  13   4         16.65         22.46         4.36 o
   1  13   4         77.37         74.33         6.37 o
  -5  14   4          4.19          1.20         1.04 o
  -4  14   4         86.18         69.94         3.58 o
  -3  14   4         26.63         22.97         2.09 o
  -2  14   4          0.78          3.44         2.51 o
  -1  14   4         27.05         29.50         3.35 o
   0  14   4          9.39         14.08         2.26 o
   2 -16   5         32.53         20.78         3.10 o
  -1 -15   5          0.00          3.27         3.69 o
   0 -15   5        160.17        136.90         7.37 o
   1 -15   5         27.07         15.59         2.85 o
   2 -15   5          2.68         -0.36         3.02 o
   3 -15   5          3.13          2.23         1.89 o
   4 -15   5         17.21         22.88         6.12 o
   5 -15   5         23.95         33.70         9.85 o
   6 -15   5         47.28         24.84         6.83 o
  -2 -14   5          1.21          2.96         2.18 o
  -1 -14   5         17.80         11.03         2.24 o
   0 -14   5        287.68        210.47         9.01 o
   1 -14   5         17.44         27.47         2.88 o
   2 -14   5         84.62         85.78         5.10 o
   3 -14   5          7.15         13.05         4.02 o
   4 -14   5        150.12        182.65         8.39 o
   5 -14   5         32.72         44.10         9.97 o
   6 -14   5         36.49         49.92         4.22 o
   7 -14   5          2.49          6.11         1.68 o
  -3 -13   5         55.96         59.70         3.66 o
  -2 -13   5          0.10          2.03         2.27 o
  -1 -13   5         40.29         44.16         4.25 o
   0 -13   5          0.78          1.65         1.74 o
   1 -13   5       1234.48       1181.22        24.01 o
   2 -13   5          4.55          5.87         1.80 o
   3 -13   5         77.60         68.51         3.61 o
   4 -13   5          6.40          3.31         1.76 o
   5 -13   5        177.31        153.06         7.00 o
   6 -13   5          1.55          2.75         2.38 o
   7 -13   5          1.02          1.88         1.87 o
   8 -13   5        194.52        196.00        19.90 o
  -4 -12   5         36.50         32.59         4.08 o
  -3 -12   5         28.79         30.81         2.45 o
  -2 -12   5          5.59          4.84         1.53 o
  -1 -12   5         14.47         13.88         1.53 o
   0 -12   5         85.27        107.06         3.13 o
   1 -12   5        222.24        233.90         5.44 o
   2 -12   5          0.40          2.84         1.46 o
   3 -12   5         27.09         20.72         1.67 o
   4 -12   5        342.13        338.12         8.39 o
   5 -12   5          5.30          3.24         1.72 o
   6 -12   5          7.31          8.14         2.53 o
   7 -12   5          0.18         -1.41         3.06 o
   8 -12   5        207.37        232.74         9.41 o
   9 -12   5         14.78         17.53         2.85 o
  -6 -11   5         28.45         29.16         5.11 o
  -5 -11   5         52.56         71.05         6.79 o
  -4 -11   5        264.60        288.40         9.39 o
  -3 -11   5        282.91        254.57         8.35 o
  -2 -11   5         58.41         79.56         2.95 o
  -1 -11   5         46.40         37.69         1.99 o
   0 -11   5        244.30        236.35         5.22 o
   1 -11   5         18.70         21.79         1.72 o
   2 -11   5          2.24          2.07         1.22 o
   3 -11   5         29.23         27.15         2.13 o
   4 -11   5          5.81          4.55         1.70 o
   5 -11   5         12.99         18.98         2.79 o
   6 -11   5          0.10         -1.66         2.47 o
   7 -11   5          2.11          1.30         2.55 o
   8 -11   5        230.86        274.92         9.67 o
   9 -11   5         33.49         33.57         3.03 o
  10 -11   5         33.10         25.15         3.91 o
  -8 -10   5         51.74         50.78         5.03 o
  -7 -10   5        124.47        162.66        12.07 o
  -6 -10   5          9.61         11.65         3.71 o
  -5 -10   5         78.32         79.93         3.02 o
  -4 -10   5         29.01         32.71         3.89 o
  -3 -10   5        262.19        281.99         6.30 o
  -2 -10   5        472.19        458.92         8.06 o
  -1 -10   5        508.89        470.18         9.36 o
   0 -10   5         25.71         22.72         2.20 o
   1 -10   5        350.49        353.52         7.01 o
   2 -10   5        269.44        269.72         5.92 o
   3 -10   5        101.36         83.38         3.44 o
   4 -10   5        277.54        251.86         7.16 o
   5 -10   5         22.06         28.74         2.07 o
   6 -10   5        131.18        135.52         8.86 o
   7 -10   5          7.35         12.60         2.42 o
   8 -10   5        253.30        306.63        10.72 o
   9 -10   5          0.51         -0.06         2.21 o
  10 -10   5          5.76          5.22         2.12 o
  -9  -9   5         31.79         40.89         3.85 o
  -8  -9   5          4.02         -0.50         4.02 o
  -7  -9   5        187.24        206.86        10.20 o
  -6  -9   5        162.48        165.81         6.82 o
  -5  -9   5          3.63          4.48         1.52 o
  -4  -9   5        373.65        391.04         8.36 o
  -3  -9   5          6.83          9.00         1.70 o
  -2  -9   5          0.66          2.33         1.26 o
  -1  -9   5       2323.72       2475.29        42.77 o
   0  -9   5        385.84        368.97         6.37 o
   1  -9   5          0.36          1.84         1.08 o
   2  -9   5        307.94        281.70         7.17 o
   3  -9   5        261.47        278.17        10.92 o
   4  -9   5        209.29        213.73         5.10 o
   5  -9   5        318.36        328.52         6.39 o
   6  -9   5        190.09        170.22         4.99 o
   7  -9   5          3.57          6.02         1.77 o
   8  -9   5         69.45         68.70         6.50 o
   9  -9   5          7.32          6.50         1.74 o
  10  -9   5          0.11         -1.20         1.93 o
  11  -9   5         10.10          6.65         2.56 o
  -9  -8   5         24.04         11.15         4.19 o
  -8  -8   5         19.19         19.86         6.20 o
  -7  -8   5          0.98          2.04         1.65 o
  -6  -8   5        491.78        476.90        10.07 o
  -5  -8   5        116.48        114.95         4.24 o
  -4  -8   5       2718.31       2730.66        39.96 o
  -3  -8   5        257.84        235.75         6.48 o
  -2  -8   5         91.42         95.11         3.38 o
  -1  -8   5        128.86        154.40         4.76 o
   0  -8   5         42.95         27.92         2.34 o
   1  -8   5       2094.92       2174.87        39.46 o
   2  -8   5        372.07        409.82        11.01 o
   3  -8   5        853.12        901.23        17.29 o
   4  -8   5         49.68         53.16         3.08 o
   5  -8   5         28.73         25.35         1.60 o
   6  -8   5          0.05          2.57         1.31 o
   7  -8   5        320.06        312.22        11.01 o
   8  -8   5        614.91        684.46        24.63 o
   9  -8   5         26.51         35.11         2.75 o
  10  -8   5         21.71         20.20         3.30 o
  11  -8   5          4.26          3.43         6.66 o
 -10  -7   5          1.23         -0.59         2.43 o
  -9  -7   5        172.92        163.83        12.57 o
  -8  -7   5          0.03          1.10         1.57 o
  -7  -7   5         93.08         93.91         4.28 o
  -6  -7   5         18.67         20.69         2.01 o
  -5  -7   5       1658.69       1723.62        31.22 o
  -4  -7   5         85.26         78.78         2.97 o
  -3  -7   5        364.35        353.15         6.59 o
  -2  -7   5        429.44        410.16        12.43 o
  -1  -7   5       1585.47       1729.12        33.85 o
   0  -7   5       1923.88       2052.63        43.62 o
   1  -7   5        895.58        903.45        15.78 o
   2  -7   5       1589.80       1693.34        34.23 o
   3  -7   5        211.12        217.54         5.68 o
   4  -7   5         16.55         22.63         2.07 o
   5  -7   5        232.91        233.99         4.96 o
   6  -7   5        554.20        540.31        12.14 o
   7  -7   5        145.36        144.46         4.95 o
   8  -7   5          5.61          8.70         1.72 o
   9  -7   5        146.99        128.37         7.06 o
  10  -7   5         92.76         87.46         4.15 o
  11  -7   5        347.64        316.68        23.38 o
 -10  -6   5         23.02         21.54         4.69 o
  -9  -6   5         18.23         21.04         2.90 o
  -8  -6   5         95.66         86.31         3.14 o
  -7  -6   5        259.35        257.68         6.14 o
  -6  -6   5        862.45        889.36        18.44 o
  -5  -6   5         44.01         47.19         2.68 o
  -4  -6   5        651.38        617.09        12.49 o
  -3  -6   5        131.34        135.20         4.58 o
  -2  -6   5          3.52          7.21         1.73 o
  -1  -6   5        702.92        721.76        20.64 o
   0  -6   5         72.67         95.53         4.55 o
   1  -6   5        369.55        315.28        10.21 o
   2  -6   5         50.28         52.69         2.73 o
   3  -6   5         16.64         22.72         1.69 o
   4  -6   5        200.28        204.87         4.98 o
   5  -6   5       1651.64       1673.21        25.34 o
   6  -6   5        261.05        253.05         6.05 o
   7  -6   5        200.91        219.06         5.62 o
   8  -6   5         28.44         38.02         2.43 o
   9  -6   5        644.49        669.68        14.67 o
  10  -6   5         54.67         66.61         5.26 o
  11  -6   5         11.45          6.26         2.19 o
 -10  -5   5         17.13          7.63         4.44 o
  -9  -5   5        262.17        218.53         6.36 o
  -8  -5   5        567.95        575.74        14.04 o
  -7  -5   5         13.99         15.64         1.45 o
  -6  -5   5          1.61          1.22         1.17 o
  -5  -5   5        172.30        166.94         4.04 o
  -4  -5   5         33.17         28.03         2.45 o
  -3  -5   5        159.03        149.72         4.97 o
  -2  -5   5       1163.96       1237.66        30.46 o
  -1  -5   5         13.48         15.35         3.31 o
   0  -5   5        135.45        140.98         4.47 o
   1  -5   5         40.78         41.80         1.88 o
   2  -5   5        420.49        406.64         8.30 o
   3  -5   5        819.45        823.22        14.09 o
   4  -5   5       1833.67       1803.17        26.90 o
   5  -5   5         96.65         97.16         3.24 o
   6  -5   5        214.33        241.46         6.06 o
   7  -5   5        438.31        465.16        10.04 o
   8  -5   5          8.14          5.91         1.69 o
   9  -5   5         70.19         78.31         3.17 o
  10  -5   5        197.09        205.79         9.52 o
  11  -5   5         10.52         15.56         2.89 o
 -11  -4   5        159.97        135.82         6.07 o
 -10  -4   5         50.56         55.81         7.54 o
  -9  -4   5        173.22        174.39         5.42 o
  -8  -4   5         76.32         68.23         4.81 o
  -7  -4   5        152.59        142.11         3.86 o
  -6  -4   5       2085.51       2074.87        48.40 o
  -5  -4   5        340.82        339.58         6.90 o
  -4  -4   5        155.82        171.31         5.03 o
  -3  -4   5         61.74         52.68         2.09 o
  -2  -4   5        208.37        178.71         4.88 o
  -1  -4   5       3767.27       3690.78        73.70 o
   0  -4   5       5681.05       5554.66        81.06 o
   1  -4   5        425.03        454.50         9.66 o
   2  -4   5       5398.17       5366.43        84.64 o
   3  -4   5        799.25        805.89        14.49 o
   4  -4   5        305.85        304.39         6.18 o
   5  -4   5        503.01        499.06         8.70 o
   6  -4   5        279.10        298.07         7.10 o
   7  -4   5        884.23        921.35        17.63 o
   8  -4   5         67.89         70.19         2.71 o
   9  -4   5         59.36         65.23         3.48 o
  10  -4   5          0.07         -0.70         2.08 o
  11  -4   5          2.18          1.37         1.89 o
 -11  -3   5         19.75         21.79         3.60 o
 -10  -3   5          0.28         -0.50         1.47 o
  -9  -3   5         98.84        107.58         4.89 o
  -8  -3   5        157.09        158.54         7.86 o
  -7  -3   5        311.24        293.57         8.24 o
  -6  -3   5        563.86        595.56        11.56 o
  -5  -3   5        440.74        541.20        14.38 o
  -4  -3   5          0.53          1.19         1.06 o
  -3  -3   5       1658.54       1816.02        33.68 o
  -2  -3   5       3306.81       3093.87        52.60 o
  -1  -3   5        405.66        373.05         7.53 o
   0  -3   5       2662.63       2439.43        39.01 o
   1  -3   5         38.88         25.28         2.30 o
   2  -3   5       1761.42       1659.84        30.42 o
   3  -3   5        368.03        415.20         7.59 o
   4  -3   5        504.85        539.11         8.62 o
   5  -3   5        887.09        924.00        13.79 o
   6  -3   5        245.71        232.85         4.14 o
   7  -3   5          2.76          3.69         1.06 o
   8  -3   5          6.48          9.13         1.49 o
   9  -3   5          2.30          2.43         1.76 o
  10  -3   5          1.37          3.28         2.23 o
  11  -3   5          8.40         10.65         2.07 o
 -11  -2   5          9.54         10.09         5.11 o
 -10  -2   5        157.51        146.81         5.06 o
  -9  -2   5         41.59         29.87         2.47 o
  -8  -2   5          7.87         12.60         1.72 o
  -7  -2   5          0.03          0.72         1.17 o
  -6  -2   5        567.95        599.40        23.64 o
  -5  -2   5        665.59        717.06        12.71 o
  -4  -2   5       2163.79       2061.24        38.33 o
  -3  -2   5        263.16        252.84         7.30 o
  -2  -2   5         81.26         77.40         4.43 o
  -1  -2   5        131.16        115.49         4.23 o
   0  -2   5       8443.21       8214.04       160.36 o
   1  -2   5       2922.81       2603.83        57.91 o
   2  -2   5         99.82        112.20         4.49 o
   3  -2   5       9645.84       9873.71       164.58 o
   4  -2   5        248.01        234.91         5.07 o
   5  -2   5       2159.59       2108.87        34.65 o
   6  -2   5       1726.54       1785.66        24.54 o
   7  -2   5        154.29        150.34         3.36 o
   8  -2   5          6.12          3.64         1.15 o
   9  -2   5         27.88         29.91         2.54 o
  10  -2   5          3.03          3.95         2.40 o
  11  -2   5          1.73          2.96         1.84 o
 -12  -1   5          3.01          1.68         1.59 o
 -11  -1   5          1.14         -0.13         2.20 o
 -10  -1   5          0.07          0.71         1.39 o
  -9  -1   5        439.55        447.72        13.19 o
  -8  -1   5        157.53        151.57         5.34 o
  -7  -1   5         62.84         71.25         3.34 o
  -6  -1   5        143.15        166.01         4.65 o
  -5  -1   5        641.34        688.64        15.87 o
  -4  -1   5       2742.41       2656.19        45.14 o
  -3  -1   5          3.89         10.30         1.61 o
  -2  -1   5       2618.27       2499.56        42.43 o
  -1  -1   5       5943.45       5842.16       105.14 o
   0  -1   5          1.53          1.34         1.20 o
   1  -1   5        403.54        346.80         8.10 o
   2  -1   5       6510.80       6277.79        86.86 o
   3  -1   5       2130.33       2202.61        37.46 o
   4  -1   5        102.29        116.09         3.06 o
   5  -1   5         22.01         23.95         1.92 o
   6  -1   5         90.95         69.88         2.24 o
   7  -1   5       1696.02       1589.17        21.83 o
   8  -1   5        796.99        827.55        12.43 o
   9  -1   5        200.61        193.18         5.52 o
  10  -1   5         66.35         77.80         4.48 o
  11  -1   5          0.83          1.30         1.45 o
 -12   0   5          4.24          0.88         1.55 o
 -11   0   5         41.68         37.36         6.00 o
 -10   0   5          0.07          0.03         1.21 o
  -9   0   5        489.94        478.08         8.59 o
  -8   0   5        494.96        499.44        10.42 o
  -7   0   5         30.69         28.50         1.60 o
  -6   0   5         12.81         12.50         1.14 o
  -5   0   5        111.28        146.82         4.12 o
  -4   0   5         34.28         30.41         1.86 o
  -3   0   5          5.44          5.10         1.11 o
  -2   0   5        238.27        225.93         5.47 o
  -1   0   5        214.67        227.14         4.50 o
   0   0   5         63.75         74.28         1.94 o
   1   0   5        180.87        188.61         3.99 o
   2   0   5       2095.64       1969.49        34.10 o
   3   0   5        113.00        160.97         3.91 o
   4   0   5        494.65        492.64        10.37 o
   5   0   5          0.13          6.05         1.05 o
   6   0   5        681.64        652.58         9.78 o
   7   0   5         57.51         49.99         2.35 o
   8   0   5         47.69         47.35         2.44 o
   9   0   5         42.29         36.86         1.98 o
  10   0   5         93.40         89.94         6.90 o
  11   0   5         65.54         71.28         3.96 o
 -12   1   5          1.11          2.26         1.65 o
 -11   1   5        364.67        330.69        27.28 o
 -10   1   5         40.11         47.32         2.98 o
  -9   1   5         26.19         30.50         1.90 o
  -8   1   5         34.02         25.95         1.60 o
  -7   1   5          5.69          5.11         1.12 o
  -6   1   5        197.36        202.74         4.26 o
  -5   1   5        648.85        659.03        12.59 o
  -4   1   5        631.44        596.49        13.52 o
  -3   1   5         40.28         46.20         1.82 o
  -2   1   5          3.90          1.73         0.77 o
  -1   1   5       1679.41       1483.41        20.67 o
   0   1   5        271.48        263.91         4.51 o
   1   1   5       1040.79       1084.76        17.96 o
   2   1   5       3706.55       3596.25        59.72 o
   3   1   5        826.89        848.96        16.79 o
   4   1   5        283.98        321.84         7.96 o
   5   1   5        160.82        178.25         5.50 o
   6   1   5        112.48        134.17         5.16 o
   7   1   5        278.58        274.28         6.50 o
   8   1   5         64.99         60.69         2.45 o
   9   1   5         15.84         22.17         1.66 o
  10   1   5          1.12         -0.61         2.80 o
  11   1   5          0.00          2.76         1.94 o
 -12   2   5         30.37         33.99         4.93 o
 -11   2   5         25.13         22.41         5.66 o
 -10   2   5        214.95        203.29         7.30 o
  -9   2   5        257.05        242.81         8.96 o
  -8   2   5         38.22         28.13         1.61 o
  -7   2   5        358.95        350.52         6.65 o
  -6   2   5        100.00        121.66         3.04 o
  -5   2   5       1125.16       1084.69        18.60 o
  -4   2   5        221.44        217.99         4.90 o
  -3   2   5         21.81         19.63         1.18 o
  -2   2   5        440.07        407.38         7.08 o
  -1   2   5       2026.99       1891.92        30.58 o
   0   2   5       3016.54       2688.02        43.28 o
   1   2   5        228.20        204.47         5.30 o
   2   2   5       1871.99       1771.91        33.16 o
   3   2   5       1154.55       1082.71        22.86 o
   4   2   5        613.88        562.01        11.41 o
   5   2   5          4.17          2.75         1.26 o
   6   2   5       1070.29       1062.15        17.98 o
   7   2   5        761.70        751.59        15.16 o
   8   2   5          2.74          2.85         1.56 o
   9   2   5         79.96         72.66         2.82 o
  10   2   5         25.45         29.71         3.31 o
  11   2   5         57.30         48.63         2.92 o
 -12   3   5         10.28          8.89         1.86 o
 -11   3   5         66.70         80.23         5.37 o
 -10   3   5        125.86        152.42         7.21 o
  -9   3   5         84.12         77.58         2.75 o
  -8   3   5         12.11         17.45         1.71 o
  -7   3   5         23.12         19.32         1.44 o
  -6   3   5        560.25        540.62         7.88 o
  -5   3   5        645.63        592.81        11.85 o
  -4   3   5        120.45        108.31         3.03 o
  -3   3   5       4315.92       4244.02        59.63 o
  -2   3   5         71.32         67.71         2.85 o
  -1   3   5       1664.04       1607.17        26.34 o
   0   3   5       1724.42       1682.85        25.15 o
   1   3   5       2483.01       2475.52        42.86 o
   2   3   5        815.28        928.24        19.08 o
   3   3   5        126.85        174.80         5.29 o
   4   3   5        359.97        397.06         7.96 o
   5   3   5         18.68         19.65         1.64 o
   6   3   5        342.36        303.28         7.79 o
   7   3   5        278.24        229.21         5.22 o
   8   3   5        135.12        147.02         4.26 o
   9   3   5          0.23          0.18         1.65 o
  10   3   5          9.21          5.91         1.97 o
 -12   4   5          2.11          3.37         2.49 o
 -11   4   5          3.70          1.25         2.27 o
 -10   4   5        168.78        156.79         4.96 o
  -9   4   5         42.65         35.77         2.26 o
  -8   4   5         85.13         88.26         3.09 o
  -7   4   5        807.89        894.82        14.65 o
  -6   4   5        266.05        301.58         4.71 o
  -5   4   5        204.55        222.53         4.67 o
  -4   4   5         27.71         36.76         1.71 o
  -3   4   5       3723.41       3688.15        83.88 o
  -2   4   5       1584.86       1574.37        23.13 o
  -1   4   5       1281.88       1186.95        18.22 o
   0   4   5         10.33          6.67         1.23 o
   1   4   5        266.35        254.06         5.17 o
   2   4   5        377.31        410.86         8.86 o
   3   4   5        310.89        308.36        10.37 o
   4   4   5        457.11        429.94         8.67 o
   5   4   5        147.16        153.11         5.21 o
   6   4   5        685.44        636.04        11.97 o
   7   4   5        665.31        626.13        10.99 o
   8   4   5         21.71         29.35         2.27 o
   9   4   5          0.84          0.29         1.73 o
  10   4   5         75.02         66.12         3.98 o
 -12   5   5         13.55          0.50         2.51 o
 -11   5   5          2.70          7.28         2.58 o
 -10   5   5         75.14         77.19         3.44 o
  -9   5   5          3.61          8.50         1.92 o
  -8   5   5         19.71         22.18         1.70 o
  -7   5   5          8.19          7.58         1.27 o
  -6   5   5        294.61        297.66         6.34 o
  -5   5   5        102.14        109.33         3.16 o
  -4   5   5        184.57        154.79         4.29 o
  -3   5   5        750.03        772.67        16.61 o
  -2   5   5       4838.76       4722.76        60.77 o
  -1   5   5        227.25        193.57         4.63 o
   0   5   5        817.57        850.25        14.77 o
   1   5   5          7.63          8.84         1.73 o
   2   5   5        174.59        201.56         5.59 o
   3   5   5        728.63        750.42        14.39 o
   4   5   5         10.08          9.51         1.57 o
   5   5   5         89.23         81.73         3.21 o
   6   5   5        895.34        896.67        21.08 o
   7   5   5        484.46        480.92        11.81 o
   8   5   5         85.30         82.11         3.80 o
   9   5   5        107.65        108.24         5.70 o
 -11   6   5         10.64         12.62         3.70 o
 -10   6   5          4.73          5.36         2.24 o
  -9   6   5          0.93          2.61         1.23 o
  -8   6   5         38.64         33.61         1.88 o
  -7   6   5         21.78         20.72         1.62 o
  -6   6   5        485.65        514.23        14.34 o
  -5   6   5          0.02          1.50         1.08 o
  -4   6   5         49.49         58.43         2.26 o
  -3   6   5       3046.26       3221.75        55.99 o
  -2   6   5       3007.36       3262.12        50.30 o
  -1   6   5          6.47         18.02         1.82 o
   0   6   5        105.86        107.45         4.09 o
   1   6   5          0.01          0.83         1.44 o
   2   6   5        975.28       1034.12        18.92 o
   3   6   5          1.05          2.38         1.34 o
   4   6   5          1.45          3.21         1.25 o
   5   6   5         47.66         47.56         2.14 o
   6   6   5         47.07         49.74         3.17 o
   7   6   5          0.04          2.31         2.07 o
   8   6   5        190.76        199.47         7.13 o
   9   6   5         25.49         22.63         2.85 o
 -11   7   5        111.29        105.25         9.22 o
 -10   7   5          8.98          8.10         2.62 o
  -9   7   5          3.40          2.32         1.98 o
  -8   7   5         30.27         35.99         1.93 o
  -7   7   5          1.32          1.97         1.28 o
  -6   7   5        201.11        187.07         4.88 o
  -5   7   5        229.58        228.55         5.68 o
  -4   7   5        186.23        202.98         4.93 o
  -3   7   5         80.62         78.38         3.65 o
  -2   7   5        253.37        246.63         5.56 o
  -1   7   5        768.39        742.22        14.14 o
   0   7   5        467.96        479.77         7.84 o
   1   7   5          5.31          4.72         1.62 o
   2   7   5        257.23        253.82         7.07 o
   3   7   5        242.29        214.61         6.00 o
   4   7   5          0.02          2.32         1.50 o
   5   7   5        363.55        372.53        11.00 o
   6   7   5         18.26         15.32         2.90 o
   7   7   5          1.54         -0.67         3.44 o
   8   7   5         26.25         23.58         2.28 o
 -11   8   5          0.22         -0.12         1.67 o
 -10   8   5          0.04          4.17         2.35 o
  -9   8   5          0.86         -0.02         1.91 o
  -8   8   5          1.73          2.13         1.40 o
  -7   8   5        610.54        533.91        10.92 o
  -6   8   5        174.15        153.54         4.79 o
  -5   8   5        165.54        160.54         3.76 o
  -4   8   5          5.50          5.25         1.37 o
  -3   8   5       1220.59       1200.24        26.24 o
  -2   8   5        539.08        479.90        13.24 o
  -1   8   5        596.94        547.09        11.56 o
   0   8   5        468.65        427.86        13.57 o
   1   8   5        784.45        755.74        14.52 o
   2   8   5        257.73        247.43         6.71 o
   3   8   5        255.25        275.43         6.22 o
   4   8   5         37.23         39.15         2.64 o
   5   8   5        201.68        210.03         7.48 o
   6   8   5          2.20          1.19         4.40 o
   7   8   5         26.80         29.09         2.98 o
   8   8   5          4.47          3.35         1.34 o
 -10   9   5          0.03         -0.23         0.90 o
  -9   9   5          2.94          5.03         2.11 o
  -8   9   5         18.40         25.15         2.87 o
  -7   9   5         38.19         34.92         2.66 o
  -6   9   5        182.10        170.78         7.25 o
  -5   9   5        193.53        184.81         4.43 o
  -4   9   5         11.90         12.44         1.57 o
  -3   9   5         45.29         39.09         2.49 o
  -2   9   5       2607.08       2672.65        45.45 o
  -1   9   5         18.96         20.27         1.86 o
   0   9   5          0.34          1.73         2.18 o
   1   9   5        956.75        963.65        25.75 o
   2   9   5       1366.88       1424.32        28.67 o
   3   9   5        193.08        209.08         6.93 o
   4   9   5         16.36          6.97         1.88 o
   5   9   5         45.30         37.31         3.67 o
   6   9   5          8.72         17.26         4.53 o
   7   9   5         28.01         35.77         3.56 o
  -9  10   5         25.55         20.36         3.61 o
  -8  10   5        110.40         97.10         5.60 o
  -7  10   5        186.56        198.46         9.78 o
  -6  10   5         13.45         16.66         2.57 o
  -5  10   5        219.06        218.85         8.88 o
  -4  10   5          3.32          2.87         1.90 o
  -3  10   5        380.58        345.89         6.93 o
  -2  10   5        520.29        534.17        12.82 o
  -1  10   5        186.38        178.34         5.51 o
   0  10   5         25.13         37.12         2.59 o
   1  10   5         32.41         31.83         3.09 o
   2  10   5        129.54        109.60         5.29 o
   3  10   5          3.28          4.52         1.98 o
   4  10   5        117.97        139.70        14.04 o
   5  10   5          3.93          5.20         3.94 o
   6  10   5          0.30          2.09         1.30 o
  -9  11   5         13.34          7.54         1.76 o
  -8  11   5         24.04         29.71         7.16 o
  -7  11   5        146.06        157.47         6.40 o
  -6  11   5        138.32        122.62         4.48 o
  -5  11   5         21.22         26.42         2.99 o
  -4  11   5         32.29         30.10         2.57 o
  -3  11   5        134.96        128.40         5.53 o
  -2  11   5         11.32         13.38         1.93 o
  -1  11   5         64.32         66.40         4.37 o
   0  11   5         46.12         57.44         3.80 o
   1  11   5          5.58          3.80         1.86 o
   2  11   5          3.01          1.67         2.54 o
   3  11   5         58.25         72.65         4.23 o
   4  11   5        102.02        115.23         8.46 o
   5  11   5          0.03          1.01         1.16 o
  -8  12   5          2.21          3.72         1.06 o
  -7  12   5          0.46          0.50         1.59 o
  -6  12   5        200.68        207.38        13.15 o
  -5  12   5         14.27         22.87         3.01 o
  -4  12   5         38.84         41.88         3.53 o
  -3  12   5          0.01          0.29         2.14 o
  -2  12   5        137.03        112.20         5.67 o
  -1  12   5         45.17         36.75         2.49 o
   0  12   5          4.02          5.00         2.52 o
   1  12   5          1.40         -0.42         2.71 o
   2  12   5         19.77         19.86         4.02 o
  -6  13   5          8.35          4.27         1.57 o
  -5  13   5         51.01         58.23         4.75 o
  -4  13   5          6.02          4.81         1.32 o
  -3  13   5         17.38         19.22         2.70 o
  -2  13   5          7.36          8.65         1.91 o
  -1  13   5         23.85         22.40         2.90 o
   0  13   5          3.57          1.92         2.01 o
   1  13   5         11.54         17.35         3.02 o
  -3  14   5        145.27        141.20         7.79 o
  -2  14   5        203.27        218.55        11.23 o
  -1  14   5          5.78          8.72         1.68 o
  -1 -15   6         25.33         17.43         2.77 o
   0 -15   6        283.64        257.49        10.27 o
   1 -15   6        104.12         97.69        10.94 o
   2 -15   6          4.16          6.87         4.86 o
   3 -15   6         29.90         26.06         8.00 o
   4 -15   6         33.84         35.62         6.54 o
   5 -15   6          5.34          7.63         4.44 o
   6 -15   6          0.31          1.16         1.89 o
  -2 -14   6         41.57         36.54         5.11 o
  -1 -14   6         23.71         32.38         4.99 o
   0 -14   6         57.71         49.44         5.45 o
   1 -14   6         10.73         15.95         2.15 o
   2 -14   6        176.22        168.01         8.66 o
   3 -14   6         15.26         11.09         1.62 o
   4 -14   6        101.25        102.80         5.00 o
   5 -14   6         95.56        103.52         4.93 o
   6 -14   6         68.45         42.89        11.52 o
   7 -14   6         13.54         11.38         3.94 o
  -3 -13   6         16.16         13.86         3.35 o
  -2 -13   6         12.92         13.55         2.93 o
  -1 -13   6        410.10        409.70        17.12 o
   0 -13   6        245.23        284.97         9.90 o
   1 -13   6          0.16          1.06         1.56 o
   2 -13   6          2.04          4.22         1.43 o
   3 -13   6          0.25         -0.66         1.49 o
   4 -13   6          5.50          6.20         2.09 o
   5 -13   6         10.94         10.78         3.57 o
   6 -13   6          1.06          3.29         3.50 o
   7 -13   6         26.26         42.91         3.91 o
   8 -13   6          1.27          0.31         1.55 o
  -4 -12   6         66.96         61.54         3.60 o
  -3 -12   6         12.41         14.27         1.94 o
  -2 -12   6         83.13         83.56         5.02 o
  -1 -12   6        243.90        265.96         5.64 o
   0 -12   6         82.20         92.07         2.99 o
   1 -12   6          1.96          2.75         1.36 o
   2 -12   6         15.23         11.24         1.59 o
   3 -12   6          1.32          2.25         1.59 o
   4 -12   6         45.77         40.36         2.65 o
   5 -12   6          0.28         -1.50         1.97 o
   6 -12   6        340.67        350.30        17.46 o
   7 -12   6          2.88          8.29         2.77 o
   8 -12   6        124.04        148.32         9.57 o
   9 -12   6         34.83         33.44         3.40 o
  -7 -11   6         19.10         15.08         3.52 o
  -6 -11   6         12.34         14.75         4.61 o
  -5 -11   6         13.83         20.73         1.97 o
  -4 -11   6        371.54        353.18        12.36 o
  -3 -11   6        431.67        406.81         9.01 o
  -2 -11   6         84.90         66.01         2.72 o
  -1 -11   6        143.46        140.46         3.60 o
   0 -11   6        111.56        104.44         2.92 o
   1 -11   6         61.19         48.47         2.71 o
   2 -11   6         16.67         12.86         1.73 o
   3 -11   6         26.11         24.95         2.09 o
   4 -11   6         17.13         14.65         2.13 o
   5 -11   6         13.29          9.05         1.64 o
   6 -11   6         22.42         26.98         3.46 o
   7 -11   6          0.41         -3.27         3.27 o
   8 -11   6         54.52         56.52         3.84 o
   9 -11   6          0.39          2.81         2.00 o
  10 -11   6          4.86          0.16         2.09 o
  -8 -10   6          6.76          5.61         2.68 o
  -7 -10   6         49.82         46.59         6.45 o
  -6 -10   6         57.40         58.10         4.84 o
  -5 -10   6          0.03         -0.12         1.58 o
  -4 -10   6        173.28        200.89         5.10 o
  -3 -10   6        256.34        251.24         5.98 o
  -2 -10   6         11.06         12.61         1.76 o
  -1 -10   6          2.53          3.52         1.39 o
   0 -10   6        529.02        510.51        10.59 o
   1 -10   6        112.83         91.43         2.84 o
   2 -10   6        291.43        261.77         6.38 o
   3 -10   6        559.70        583.43        12.09 o
   4 -10   6        301.86        341.54        10.19 o
   5 -10   6        123.29        126.38         6.15 o
   6 -10   6         46.90         52.46         3.05 o
   7 -10   6         42.33         38.89         2.86 o
   8 -10   6         81.26         84.37         7.96 o
   9 -10   6          0.01         -0.49         2.48 o
  10 -10   6         44.29         42.58         3.27 o
  -9  -9   6         13.44         12.49         2.51 o
  -8  -9   6         29.11         27.74         5.28 o
  -7  -9   6         48.74         43.44         4.28 o
  -6  -9   6         20.49         15.56         2.11 o
  -5  -9   6        635.42        663.61        11.79 o
  -4  -9   6        559.90        517.40        12.69 o
  -3  -9   6         93.34        105.48         4.00 o
  -2  -9   6          0.10         -0.06         1.69 o
  -1  -9   6        287.82        314.65         9.98 o
   0  -9   6         34.18         35.06         1.86 o
   1  -9   6         41.87         29.69         1.80 o
   2  -9   6        119.37        112.36         3.86 o
   3  -9   6        564.63        535.24        14.19 o
   4  -9   6         42.51         29.57         2.25 o
   5  -9   6        262.89        235.77         5.38 o
   6  -9   6        725.89        724.10        15.84 o
   7  -9   6         41.32         59.99         2.99 o
   8  -9   6         26.48         26.14         2.39 o
   9  -9   6         23.86         26.64         2.68 o
  10  -9   6         36.72         22.28         3.26 o
  -9  -8   6         45.85         57.40         6.20 o
  -8  -8   6        149.48        159.56        13.07 o
  -7  -8   6         18.44         17.92         2.09 o
  -6  -8   6         90.53        100.12         4.11 o
  -5  -8   6        496.24        491.37         9.92 o
  -4  -8   6          0.51          2.36         1.45 o
  -3  -8   6        188.78        207.09         5.35 o
  -2  -8   6        195.09        178.13         4.57 o
  -1  -8   6         90.34         90.53         4.29 o
   0  -8   6          3.01          0.65         1.34 o
   1  -8   6         30.68         25.01         2.21 o
   2  -8   6        315.65        319.98         6.63 o
   3  -8   6         74.56         70.59         3.43 o
   4  -8   6          5.08          5.24         1.75 o
   5  -8   6        707.60        717.64        16.93 o
   6  -8   6         91.92         78.54         2.71 o
   7  -8   6        614.28        678.80        27.08 o
   8  -8   6        149.14        175.28         9.10 o
   9  -8   6         43.31         44.76         3.23 o
  10  -8   6          1.76          5.01         1.94 o
  11  -8   6         81.29         62.00         7.50 o
 -10  -7   6          0.50         -0.75         2.26 o
  -9  -7   6         22.92         24.39         5.53 o
  -8  -7   6         45.58         47.41         2.75 o
  -7  -7   6          1.63          5.66         2.54 o
  -6  -7   6        239.54        228.76         8.03 o
  -5  -7   6        126.99        135.01         4.64 o
  -4  -7   6        135.50        121.09         3.29 o
  -3  -7   6        710.70        707.05        11.68 o
  -2  -7   6        141.27        156.14         7.33 o
  -1  -7   6       1055.59       1073.04        22.49 o
   0  -7   6       3067.98       3115.61        54.08 o
   1  -7   6        266.82        241.43         6.81 o
   2  -7   6          0.66          2.34         1.31 o
   3  -7   6       1389.77       1417.31        25.48 o
   4  -7   6        182.08        199.54         4.58 o
   5  -7   6        169.45        183.14         4.23 o
   6  -7   6        333.69        323.14         6.63 o
   7  -7   6       1170.56       1225.30        45.36 o
   8  -7   6         35.71         27.43         2.74 o
   9  -7   6         13.94          9.77         2.48 o
  10  -7   6        265.76        299.80        10.02 o
  11  -7   6         50.23         38.48         3.38 o
 -10  -6   6        183.26        150.94        26.61 o
  -9  -6   6         40.73         32.54         3.83 o
  -8  -6   6          3.18          1.45         1.49 o
  -7  -6   6         56.51         54.93         2.29 o
  -6  -6   6         22.59         20.74         2.05 o
  -5  -6   6         85.87         97.50         3.51 o
  -4  -6   6        907.52        943.63        17.64 o
  -3  -6   6        438.40        456.37        10.45 o
  -2  -6   6        538.72        509.21        14.43 o
  -1  -6   6        494.23        533.20        13.45 o
   0  -6   6        240.79        226.44         5.48 o
   1  -6   6        469.48        414.01         8.89 o
   2  -6   6       2613.04       2507.37        41.13 o
   3  -6   6        217.04        231.75         6.28 o
   4  -6   6       1324.62       1304.05        24.99 o
   5  -6   6        361.73        350.18         7.39 o
   6  -6   6         87.25         77.69         3.00 o
   7  -6   6          1.69          0.50         1.56 o
   8  -6   6         28.74         26.84         2.51 o
   9  -6   6         31.51         39.89         2.50 o
  10  -6   6        230.22        244.13        13.45 o
  11  -6   6         47.51         66.62         5.61 o
 -10  -5   6         14.05         10.31         4.27 o
  -9  -5   6        219.77        218.01         6.74 o
  -8  -5   6       1053.51       1090.49        24.23 o
  -7  -5   6         76.40         69.56         2.90 o
  -6  -5   6        350.33        310.46         8.50 o
  -5  -5   6        845.51        773.70        22.16 o
  -4  -5   6        401.28        372.82         9.76 o
  -3  -5   6         73.22         68.22         2.34 o
  -2  -5   6       1920.57       2009.14        42.70 o
  -1  -5   6        552.70        686.18        19.28 o
   0  -5   6       1179.10       1107.12        16.66 o
   1  -5   6         10.15          9.17         1.18 o
   2  -5   6        403.44        432.48         9.81 o
   3  -5   6        433.07        476.48        10.63 o
   4  -5   6         12.97         24.47         1.74 o
   5  -5   6        792.12        739.79        12.03 o
   6  -5   6        273.42        295.96         6.39 o
   7  -5   6         22.08         23.22         1.97 o
   8  -5   6         16.71         19.95         1.77 o
   9  -5   6          0.02          1.31         1.81 o
  10  -5   6         25.84         24.35         2.83 o
  11  -5   6         14.53         20.10         2.67 o
 -11  -4   6         40.42         32.43         3.35 o
 -10  -4   6         83.99         62.35         6.29 o
  -9  -4   6        606.56        604.34        15.64 o
  -8  -4   6          1.27          2.99         1.95 o
  -7  -4   6          4.63          4.01         1.42 o
  -6  -4   6        115.54         94.59         3.14 o
  -5  -4   6        153.64        202.57         7.43 o
  -4  -4   6        478.70        465.94        11.52 o
  -3  -4   6         61.63         73.15         2.38 o
  -2  -4   6        335.71        334.49         7.01 o
  -1  -4   6         37.69         53.01         2.29 o
   0  -4   6        527.35        550.48        12.09 o
   1  -4   6         21.42         17.94         1.68 o
   2  -4   6       4927.41       5016.20        91.82 o
   3  -4   6        567.84        584.99        12.00 o
   4  -4   6        262.61        257.66         5.58 o
   5  -4   6         43.67         35.81         1.81 o
   6  -4   6         24.08         21.04         1.63 o
   7  -4   6         76.07         65.13         2.97 o
   8  -4   6        318.19        340.77         7.05 o
   9  -4   6         76.18         80.08         5.65 o
  10  -4   6          0.04          0.18         2.21 o
  11  -4   6          0.42         -1.64         1.98 o
 -11  -3   6         61.93         59.65        10.73 o
 -10  -3   6          0.01          2.00         1.38 o
  -9  -3   6        158.02        133.42         4.52 o
  -8  -3   6         50.74         40.80         2.58 o
  -7  -3   6        445.11        424.60         8.53 o
  -6  -3   6        229.63        204.80         8.83 o
  -5  -3   6        294.23        320.97         8.19 o
  -4  -3   6         56.30         48.69         2.41 o
  -3  -3   6        437.02        428.40        10.13 o
  -2  -3   6        155.45        137.63         4.17 o
  -1  -3   6          0.77          0.71         0.92 o
   0  -3   6       2173.13       2209.56        48.34 o
   1  -3   6        285.17        247.88         7.11 o
   2  -3   6        246.09        163.98         6.08 o
   3  -3   6       4238.84       4370.62        80.17 o
   4  -3   6        925.95       1059.27        20.71 o
   5  -3   6         18.62         23.18         1.45 o
   6  -3   6        216.12        201.41         4.33 o
   7  -3   6         77.92         84.09         2.50 o
   8  -3   6         38.64         48.99         2.85 o
   9  -3   6         77.21         76.87         4.79 o
  10  -3   6          0.00         -0.37         2.05 o
  11  -3   6          0.71         -0.13         1.94 o
 -11  -2   6          1.87          2.68         2.26 o
 -10  -2   6          8.83          3.71         1.69 o
  -9  -2   6         23.87         22.32         2.20 o
  -8  -2   6          1.82          4.98         1.53 o
  -7  -2   6          3.95          3.35         1.55 o
  -6  -2   6         29.51         20.72         1.65 o
  -5  -2   6        220.74        236.68         5.01 o
  -4  -2   6        161.88        179.83         4.94 o
  -3  -2   6       1037.62       1047.89        25.30 o
  -2  -2   6       7778.34       7374.43       193.11 o
  -1  -2   6        921.34        960.15        22.40 o
   0  -2   6       2501.24       2325.94        39.79 o
   1  -2   6       1142.52       1112.45        26.66 o
   2  -2   6        404.89        373.23         9.12 o
   3  -2   6        973.81        912.32        19.97 o
   4  -2   6       1409.08       1363.14        21.17 o
   5  -2   6        468.24        517.22         9.22 o
   6  -2   6        506.89        557.39        10.44 o
   7  -2   6         16.08         20.08         1.38 o
   8  -2   6         40.48         42.14         2.28 o
   9  -2   6          4.60          3.04         2.41 o
  10  -2   6         74.74         70.09         6.33 o
  11  -2   6          3.88          1.64         1.66 o
 -11  -1   6         22.56         37.38         4.03 o
 -10  -1   6         15.00         18.48         2.05 o
  -9  -1   6         45.65         42.48         2.28 o
  -8  -1   6         48.45         55.49         3.58 o
  -7  -1   6         24.10         21.21         2.57 o
  -6  -1   6        144.19        131.55         3.30 o
  -5  -1   6       1901.04       1946.39        34.21 o
  -4  -1   6        484.65        471.77        11.33 o
  -3  -1   6         69.28         66.95         2.57 o
  -2  -1   6        354.51        335.86         6.82 o
  -1  -1   6        847.39        850.11        14.43 o
   0  -1   6         14.92         22.41         1.31 o
   1  -1   6        840.12        930.02        16.33 o
   2  -1   6       5979.96       5807.32        95.83 o
   3  -1   6       1718.96       1827.30        27.77 o
   4  -1   6        550.02        535.71         9.27 o
   5  -1   6        433.15        464.15         9.71 o
   6  -1   6        928.76        914.65        12.85 o
   7  -1   6         28.59         24.55         1.55 o
   8  -1   6          3.72          5.19         1.33 o
   9  -1   6        212.94        213.69         6.92 o
  10  -1   6         17.98         14.31         3.84 o
  11  -1   6          0.25          0.69         1.49 o
 -12   0   6          0.56          1.42         1.68 o
 -11   0   6         12.66          9.08         4.18 o
 -10   0   6          0.96          3.48         1.53 o
  -9   0   6        181.40        187.96         4.40 o
  -8   0   6         38.19         45.71         2.13 o
  -7   0   6         23.63         26.86         2.02 o
  -6   0   6        336.25        315.77         7.38 o
  -5   0   6        155.77        187.34         5.11 o
  -4   0   6        333.69        398.39         9.25 o
  -3   0   6        155.00        142.62         3.72 o
  -2   0   6       2946.32       3103.84        57.17 o
  -1   0   6       3161.74       3287.70        44.67 o
   0   0   6       5638.03       5480.76        72.83 o
   1   0   6       2536.56       2353.90        40.66 o
   2   0   6         70.79        118.43         2.80 o
   3   0   6        536.66        561.51         9.60 o
   4   0   6         12.11          9.29         1.13 o
   5   0   6         37.45         35.59         2.06 o
   6   0   6        865.11        794.32        13.24 o
   7   0   6        130.03        118.60         4.17 o
   8   0   6         17.87         16.55         1.55 o
   9   0   6          9.44          5.28         1.45 o
  10   0   6          7.12          9.64         3.60 o
  11   0   6          0.05         -0.23         1.19 o
 -12   1   6         37.59         42.09         8.55 o
 -11   1   6         90.10        108.30        19.32 o
 -10   1   6         20.06         20.01         2.06 o
  -9   1   6        112.49        108.90         5.72 o
  -8   1   6        249.71        243.82         8.17 o
  -7   1   6        240.42        209.79         6.14 o
  -6   1   6         11.22         10.48         1.14 o
  -5   1   6         35.29         26.67         1.60 o
  -4   1   6         32.26         40.07         2.09 o
  -3   1   6      10985.12      11414.25       168.04 o
  -2   1   6        820.68        634.30         9.45 o
  -1   1   6       1536.80       1559.35        22.30 o
   0   1   6        100.52         68.25         2.62 o
   1   1   6        562.69        569.48        10.13 o
   2   1   6       1052.51       1042.28        18.45 o
   3   1   6        843.93        900.53        16.56 o
   4   1   6        123.80        132.50         4.42 o
   5   1   6         50.25         46.01         2.63 o
   6   1   6         10.85         14.22         1.79 o
   7   1   6        936.56        903.38        14.61 o
   8   1   6         55.72         66.26         2.57 o
   9   1   6         63.54         48.17         2.29 o
  10   1   6          0.09          0.78         2.48 o
  11   1   6          0.20         -0.66         1.55 o
 -12   2   6         12.35         11.39         1.94 o
 -11   2   6         62.91         66.64         4.70 o
 -10   2   6         13.52         11.10         1.83 o
  -9   2   6         41.04         45.09         2.40 o
  -8   2   6        119.26        125.82         5.62 o
  -7   2   6        222.54        209.72         6.77 o
  -6   2   6        237.10        260.89         4.56 o
  -5   2   6       1172.60       1143.95        22.62 o
  -4   2   6        373.43        352.16         8.56 o
  -3   2   6        929.99        912.11        13.35 o
  -2   2   6       7078.40       7112.67       104.92 o
  -1   2   6       2656.85       2742.03        43.76 o
   0   2   6       1814.69       1749.61        28.76 o
   1   2   6         93.34        109.86         3.48 o
   2   2   6       5054.33       5301.52        88.41 o
   3   2   6         81.98         65.45         2.88 o
   4   2   6        464.38        383.56        10.05 o
   5   2   6        217.67        224.79         6.01 o
   6   2   6        301.32        301.82         7.26 o
   7   2   6        409.99        407.32         7.66 o
   8   2   6          4.10          3.60         1.44 o
   9   2   6         19.58         22.32         2.07 o
  10   2   6          2.61          2.93         1.49 o
 -12   3   6         61.01         62.02         5.41 o
 -11   3   6          1.92         -1.18         2.23 o
 -10   3   6          6.04          4.81         1.77 o
  -9   3   6          0.34          1.44         1.49 o
  -8   3   6        418.06        449.19         8.08 o
  -7   3   6        925.74        942.81        15.51 o
  -6   3   6        285.55        313.37         5.23 o
  -5   3   6       3457.48       3595.20        73.35 o
  -4   3   6        305.03        309.25         5.56 o
  -3   3   6        492.79        516.86        10.32 o
  -2   3   6        444.13        570.21        10.50 o
  -1   3   6        113.58        120.86         3.57 o
   0   3   6       1001.88       1173.44        19.04 o
   1   3   6       6872.87       6895.32       123.00 o
   2   3   6         18.38         17.24         1.44 o
   3   3   6         72.56         69.47         3.54 o
   4   3   6        140.79        130.49         3.35 o
   5   3   6        198.68        187.30         4.90 o
   6   3   6         55.47         54.12         2.70 o
   7   3   6         50.58         43.50         2.37 o
   8   3   6          0.27          2.84         1.46 o
   9   3   6        270.26        299.68        12.10 o
  10   3   6         29.26         31.94         3.08 o
 -12   4   6         13.17          9.47         2.85 o
 -11   4   6          1.15          3.06         2.14 o
 -10   4   6          1.79         -0.15         1.53 o
  -9   4   6         15.62         14.84         1.67 o
  -8   4   6         48.77         60.24         2.65 o
  -7   4   6         11.26         14.67         1.24 o
  -6   4   6        230.86        216.54         4.33 o
  -5   4   6          4.54          5.17         1.12 o
  -4   4   6        538.08        464.68        11.06 o
  -3   4   6         36.25         34.74         2.23 o
  -2   4   6        786.13        855.31        13.66 o
  -1   4   6        173.73        187.16         4.30 o
   0   4   6         58.57         41.08         2.06 o
   1   4   6        971.25       1030.69        22.87 o
   2   4   6        441.62        480.87         9.74 o
   3   4   6          5.76         11.51         1.41 o
   4   4   6        288.73        321.42         7.09 o
   5   4   6        203.02        200.94         5.31 o
   6   4   6         87.24         80.82         3.80 o
   7   4   6         60.02         67.57         2.56 o
   8   4   6        187.40        183.01         4.95 o
   9   4   6         46.30         43.20         3.31 o
  10   4   6         20.39         17.10         2.35 o
 -11   5   6          1.30          0.47         2.13 o
 -10   5   6          3.09          2.49         1.65 o
  -9   5   6         24.61         20.37         2.00 o
  -8   5   6        164.32        170.35         6.83 o
  -7   5   6         66.61         59.81         2.64 o
  -6   5   6         91.19         80.46         2.66 o
  -5   5   6        182.81        186.28         4.59 o
  -4   5   6        494.99        544.33         9.10 o
  -3   5   6       3088.88       3105.16        65.80 o
  -2   5   6        330.77        380.25         7.00 o
  -1   5   6        556.35        517.51        10.71 o
   0   5   6         83.52         73.53         2.59 o
   1   5   6        660.65        665.39        16.24 o
   2   5   6        456.70        427.40         8.42 o
   3   5   6        467.03        466.33         8.78 o
   4   5   6         52.10         58.83         2.52 o
   5   5   6         10.91         14.06         1.84 o
   6   5   6          4.23          4.25         1.86 o
   7   5   6          0.03          2.96         1.44 o
   8   5   6         38.94         31.16         3.41 o
   9   5   6          3.37          1.60         3.48 o
 -11   6   6         51.85         57.00         6.12 o
 -10   6   6         54.82         52.81         4.15 o
  -9   6   6         21.01         28.05         2.09 o
  -8   6   6         91.70         95.15         3.14 o
  -7   6   6        515.59        557.94         9.53 o
  -6   6   6        507.44        482.47        11.07 o
  -5   6   6         59.55         58.18         2.23 o
  -4   6   6          0.03          1.27         1.02 o
  -3   6   6         10.36         27.62         1.58 o
  -2   6   6       2147.88       2339.84        37.49 o
  -1   6   6        622.44        603.97        10.56 o
   0   6   6         83.94         80.00         3.57 o
   1   6   6        216.57        196.24         5.44 o
   2   6   6       1511.24       1556.51        29.57 o
   3   6   6        707.93        738.56        13.41 o
   4   6   6          7.36          8.89         1.62 o
   5   6   6        268.01        277.86         6.68 o
   6   6   6         54.59         52.59         3.60 o
   7   6   6        143.34        141.49         6.99 o
   8   6   6          6.33          6.83         1.56 o
 -11   7   6         24.65         19.60         2.78 o
 -10   7   6         32.70         31.03         9.30 o
  -9   7   6         19.88         22.01         2.37 o
  -8   7   6        147.94        127.90         3.20 o
  -7   7   6        230.95        270.79         4.78 o
  -6   7   6          6.69          7.52         1.22 o
  -5   7   6        303.24        316.08         6.75 o
  -4   7   6          2.68          4.93         1.10 o
  -3   7   6       1007.23        925.12        16.91 o
  -2   7   6       2002.60       1892.27        26.84 o
  -1   7   6          3.22          3.26         1.44 o
   0   7   6         46.90         44.29         2.76 o
   1   7   6        389.65        404.39         8.57 o
   2   7   6         50.95         50.22         2.68 o
   3   7   6         74.94         86.21         3.99 o
   4   7   6        110.91        108.68         4.11 o
   5   7   6         13.87         12.75         3.50 o
   6   7   6          1.53          5.49         2.77 o
   7   7   6         25.90         27.65         4.19 o
   8   7   6          9.54         11.56         2.43 o
 -10   8   6         11.25          2.43         4.82 o
  -9   8   6         24.23         22.94         2.29 o
  -8   8   6         29.85         27.27         3.03 o
  -7   8   6         69.05         73.37         2.87 o
  -6   8   6         92.65         83.71         2.57 o
  -5   8   6         66.14         71.36         2.46 o
  -4   8   6        419.10        421.60         9.99 o
  -3   8   6         23.87         19.98         2.51 o
  -2   8   6       1665.44       1616.10        24.57 o
  -1   8   6       1132.58       1225.88        22.16 o
   0   8   6        587.56        558.56        17.48 o
   1   8   6        464.06        457.93        10.20 o
   2   8   6         91.90         74.79         3.17 o
   3   8   6          9.02          5.54         1.91 o
   4   8   6         57.76         54.36         2.95 o
   5   8   6        285.51        299.49         9.32 o
   6   8   6         52.54         60.00         7.12 o
   7   8   6         59.97         77.21         4.05 o
 -10   9   6         16.01         17.03         4.23 o
  -9   9   6        125.34        134.75         7.17 o
  -8   9   6          3.04          0.06         2.82 o
  -7   9   6         67.36         57.64         2.92 o
  -6   9   6        157.81        168.33         4.72 o
  -5   9   6         13.77         12.46         1.47 o
  -4   9   6          7.20          7.14         1.72 o
  -3   9   6         12.27          9.44         1.65 o
  -2   9   6         59.71         70.55         3.79 o
  -1   9   6        208.57        222.57         6.63 o
   0   9   6        397.95        396.69         8.61 o
   1   9   6         11.08         11.14         2.34 o
   2   9   6         56.40         87.22         4.26 o
   3   9   6        414.84        399.05         9.71 o
   4   9   6          0.99          5.32         2.25 o
   5   9   6          5.02          4.86         4.27 o
   6   9   6        105.22        118.18         5.55 o
  -9  10   6         28.51         30.09         2.47 o
  -8  10   6         61.15         63.71         3.63 o
  -7  10   6          5.76          4.94         1.99 o
  -6  10   6         57.56         59.98         4.39 o
  -5  10   6          6.93          5.80         2.58 o
  -4  10   6        141.74        140.99         4.85 o
  -3  10   6         81.32         87.43         3.43 o
  -2  10   6        106.30        116.57         4.62 o
  -1  10   6          1.01          2.96         2.20 o
   0  10   6          6.19          4.91         1.85 o
   1  10   6        218.83        220.11         7.74 o
   2  10   6          7.02          5.13         2.17 o
   3  10   6          0.43          1.53         1.95 o
   4  10   6         67.49         86.73         8.21 o
   5  10   6          0.07         -1.17         3.18 o
  -8  11   6          1.30          0.81         2.09 o
  -7  11   6        280.48        258.13         9.11 o
  -6  11   6         32.29         27.53         3.14 o
  -5  11   6          0.00          1.69         2.71 o
  -4  11   6         29.81         26.17         2.35 o
  -3  11   6          1.51         -1.37         2.41 o
  -2  11   6         70.11         70.71         3.42 o
  -1  11   6          0.28          2.41         1.78 o
   0  11   6         65.50         76.79         3.67 o
   1  11   6        157.58        161.58         6.92 o
   2  11   6          1.86          2.23         2.37 o
   3  11   6         61.60         85.73         7.21 o
   4  11   6         14.87          5.36         2.93 o
  -7  12   6        128.05        151.43         5.55 o
  -6  12   6         11.95          8.69         3.65 o
  -5  12   6         30.12         34.54         2.86 o
  -4  12   6         78.14         85.97         5.32 o
  -3  12   6          8.82          8.99         1.78 o
  -2  12   6         16.67         12.87         2.04 o
  -1  12   6         40.12         45.12         2.77 o
   0  12   6         85.61         76.98         7.58 o
   1  12   6         23.31         22.15         2.84 o
   2  12   6         46.67         54.14         5.03 o
  -5  13   6        117.87        115.34         5.06 o
  -4  13   6         94.48        105.13         7.25 o
  -3  13   6          0.22         -0.63         1.71 o
  -2  13   6         51.01         45.84         4.78 o
  -1  13   6         29.27         26.06         3.77 o
   0  13   6          5.98          9.30         2.68 o
  -1 -15   7         73.70         66.29         4.94 o
   0 -15   7          0.15          0.94         2.67 o
   1 -15   7          6.06          4.37         1.84 o
   2 -15   7          6.28          1.80         1.71 o
   3 -15   7         89.56        102.81         5.30 o
   4 -15   7         54.10         53.97         7.12 o
   5 -15   7        322.40        255.01        15.42 o
   6 -15   7         26.48         24.97         6.41 o
  -3 -14   7         45.08         38.80         3.60 o
  -2 -14   7         89.93         90.25         4.91 o
  -1 -14   7          6.87          9.53         2.20 o
   0 -14   7          4.90          7.53         2.71 o
   1 -14   7        114.11        103.40         4.78 o
   2 -14   7         62.00         49.74         4.83 o
   3 -14   7         24.15         22.11         2.28 o
   4 -14   7         83.76         77.06         3.83 o
   5 -14   7          1.00         -0.02         2.16 o
   6 -14   7         34.43         34.47         3.81 o
   7 -14   7        111.41        140.61         7.63 o
  -4 -13   7         23.52         18.77         2.93 o
  -3 -13   7          0.30          3.09         2.23 o
  -2 -13   7         34.59         33.64         2.64 o
  -1 -13   7          1.65          0.49         1.88 o
   0 -13   7          3.08          4.48         1.84 o
   1 -13   7         45.92         37.94         2.73 o
   2 -13   7         32.08         23.80         3.07 o
   3 -13   7          8.18         14.18         1.91 o
   4 -13   7          2.38          4.40         1.60 o
   5 -13   7         65.23         68.64         5.40 o
   6 -13   7         34.92         23.66         4.38 o
   7 -13   7        108.63        126.55        20.89 o
   8 -13   7          0.05          0.67         1.85 o
  -5 -12   7         43.49         69.39         5.61 o
  -4 -12   7         14.46         14.60         1.85 o
  -3 -12   7          7.91          7.21         1.82 o
  -2 -12   7          0.68          0.53         1.90 o
  -1 -12   7        326.49        334.45         7.65 o
   0 -12   7         44.46         50.27         2.44 o
   1 -12   7         99.40         96.47         3.10 o
   2 -12   7         63.50         70.86         2.73 o
   3 -12   7        435.44        479.19         9.45 o
   4 -12   7         81.94         84.52         4.03 o
   5 -12   7        244.28        244.01         7.71 o
   6 -12   7         89.41         84.20         5.72 o
   7 -12   7         35.81         41.06         5.66 o
   8 -12   7         23.57         31.35         4.07 o
   9 -12   7          4.68          2.92         1.31 o
  -7 -11   7          3.68          3.77         2.60 o
  -6 -11   7         21.19         16.85         2.52 o
  -5 -11   7          8.46          2.99         2.10 o
  -4 -11   7         77.17         73.22         2.99 o
  -3 -11   7         23.46         26.58         2.39 o
  -2 -11   7        991.37        990.56        18.00 o
  -1 -11   7        122.02         91.81         2.94 o
   0 -11   7        638.25        592.48        13.24 o
   1 -11   7        152.04        139.52         5.20 o
   2 -11   7         37.01         37.24         2.51 o
   3 -11   7        104.24         89.00         3.40 o
   4 -11   7        267.48        269.01         7.83 o
   5 -11   7        493.43        495.63        10.33 o
   6 -11   7         78.58         72.36         5.49 o
   7 -11   7          1.24          9.12         3.67 o
   8 -11   7          8.23          4.88         2.71 o
   9 -11   7          0.08         -0.55         2.37 o
  -8 -10   7         20.12         19.19         3.44 o
  -7 -10   7         45.45         36.37         6.03 o
  -6 -10   7        149.43        130.39        11.82 o
  -5 -10   7         13.66         20.14         2.09 o
  -4 -10   7         24.47         22.83         2.15 o
  -3 -10   7        823.55        837.32        14.79 o
  -2 -10   7        246.40        272.11         6.47 o
  -1 -10   7         32.62         31.06         1.96 o
   0 -10   7       1843.72       1793.42        31.46 o
   1 -10   7          8.09         13.38         1.74 o
   2 -10   7         49.84         48.96         2.83 o
   3 -10   7        463.35        535.08         9.30 o
   4 -10   7        413.99        410.06        10.32 o
   5 -10   7        102.54        113.39         5.07 o
   6 -10   7        143.18        143.21         4.93 o
   7 -10   7         15.34         15.26         2.81 o
   8 -10   7          5.44          5.58         2.02 o
   9 -10   7         70.32         79.05         5.20 o
  10 -10   7         12.96          5.58         2.44 o
  -9  -9   7         12.14         14.75         2.68 o
  -8  -9   7         41.49         39.14         5.95 o
  -7  -9   7          0.68         -0.67         5.03 o
  -6  -9   7         16.92         19.12         1.79 o
  -5  -9   7        240.40        267.05         6.25 o
  -4  -9   7         14.40         10.22         1.74 o
  -3  -9   7        246.76        272.88         7.04 o
  -2  -9   7         23.81         23.80         1.77 o
  -1  -9   7          5.46          4.26         1.11 o
   0  -9   7        964.93        905.07        18.37 o
   1  -9   7        520.70        538.26        11.61 o
   2  -9   7        336.88        342.72         6.68 o
   3  -9   7        417.37        373.35         8.07 o
   4  -9   7        786.51        756.69        19.05 o
   5  -9   7         41.91         42.97         2.37 o
   6  -9   7        129.47        140.13         4.20 o
   7  -9   7        272.79        298.68        14.65 o
   8  -9   7          5.38          3.75         2.06 o
   9  -9   7         37.54         37.05         3.01 o
  10  -9   7         32.53         29.64         6.03 o
  -9  -8   7         12.22         14.83         3.85 o
  -8  -8   7          0.01          3.70         2.53 o
  -7  -8   7         80.95        106.57         6.29 o
  -6  -8   7        261.46        257.89         8.28 o
  -5  -8   7         52.76         57.36         2.88 o
  -4  -8   7        256.66        283.97         6.18 o
  -3  -8   7         49.20         51.22         2.07 o
  -2  -8   7        159.09        168.14         3.82 o
  -1  -8   7        232.12        262.77         5.94 o
   0  -8   7          7.97         12.82         1.53 o
   1  -8   7       1098.58       1017.98        16.44 o
   2  -8   7        344.09        342.16         8.23 o
   3  -8   7        282.48        299.12        10.84 o
   4  -8   7         55.51         64.96         2.73 o
   5  -8   7        456.56        484.20         8.25 o
   6  -8   7        139.81        141.82         4.08 o
   7  -8   7        195.22        190.03         7.96 o
   8  -8   7         35.28         37.51         3.45 o
   9  -8   7          1.62          1.68         2.44 o
  10  -8   7        114.56        112.72         8.91 o
  11  -8   7          2.01          0.71         2.23 o
 -10  -7   7         39.59         32.10         3.60 o
  -9  -7   7         89.92         96.04         9.05 o
  -8  -7   7          3.80          7.65         2.51 o
  -7  -7   7         91.86        108.35         4.46 o
  -6  -7   7        199.54        198.35         4.87 o
  -5  -7   7        240.14        226.67         5.37 o
  -4  -7   7         61.26         52.50         3.01 o
  -3  -7   7        177.63        166.52         3.84 o
  -2  -7   7        100.79         83.39         2.59 o
  -1  -7   7        908.49        935.76        18.78 o
   0  -7   7        450.43        490.76        11.58 o
   1  -7   7          0.65         -0.79         1.41 o
   2  -7   7        127.32        120.77         4.04 o
   3  -7   7        132.86        130.60         5.34 o
   4  -7   7          0.72          2.42         1.37 o
   5  -7   7        115.20        119.88         3.14 o
   6  -7   7         59.50         76.86         4.74 o
   7  -7   7        288.25        283.42        11.46 o
   8  -7   7       1202.03       1364.08        61.88 o
   9  -7   7         10.27          8.18         4.79 o
  10  -7   7         17.58         25.35         3.01 o
  11  -7   7         59.41         51.54         4.02 o
 -10  -6   7         47.41         34.36         4.61 o
  -9  -6   7         18.07         13.35         3.85 o
  -8  -6   7         93.30        100.49         4.29 o
  -7  -6   7        743.16        689.97        13.47 o
  -6  -6   7         61.56         69.64         4.34 o
  -5  -6   7         56.86         77.09         3.46 o
  -4  -6   7          0.02          1.35         1.33 o
  -3  -6   7        129.31        138.28         4.37 o
  -2  -6   7       1609.81       1740.78        34.38 o
  -1  -6   7        680.99        679.23        12.43 o
   0  -6   7         28.82         35.29         3.40 o
   1  -6   7       1213.74       1291.53        23.73 o
   2  -6   7         20.71         31.13         2.30 o
   3  -6   7         49.84         42.47         2.75 o
   4  -6   7          0.44          0.51         1.26 o
   5  -6   7        165.73        175.58         4.37 o
   6  -6   7        136.15        124.71         3.71 o
   7  -6   7        313.21        343.15        12.60 o
   8  -6   7         57.97         66.52         3.61 o
   9  -6   7         27.28         23.38         3.25 o
  10  -6   7        132.83        145.53         6.17 o
  11  -6   7         29.56         25.84        17.98 o
 -10  -5   7         38.07         47.68         5.11 o
  -9  -5   7         68.47         71.57         3.34 o
  -8  -5   7        371.39        316.44         8.11 o
  -7  -5   7         40.42         33.71         3.70 o
  -6  -5   7          0.27          0.36         1.34 o
  -5  -5   7        338.71        321.67         8.41 o
  -4  -5   7        170.94        161.41         6.26 o
  -3  -5   7       1379.12       1459.18        29.63 o
  -2  -5   7       5998.87       6044.27        93.91 o
  -1  -5   7        132.21        144.97         4.77 o
   0  -5   7        299.90        285.87         6.33 o
   1  -5   7        106.34         91.15         3.60 o
   2  -5   7        174.58        155.98         4.75 o
   3  -5   7        224.19        204.36         7.23 o
   4  -5   7        181.27        200.69         5.57 o
   5  -5   7       1374.64       1372.36        19.07 o
   6  -5   7        275.06        285.02         7.77 o
   7  -5   7          6.49          6.27         1.44 o
   8  -5   7          8.29         16.10         1.71 o
   9  -5   7        285.82        269.30        14.19 o
  10  -5   7          2.23          3.45         2.26 o
  11  -5   7         24.78         22.23         2.99 o
 -10  -4   7         26.63         37.80         7.29 o
  -9  -4   7         31.62         37.64         2.69 o
  -8  -4   7        186.53        171.58         4.91 o
  -7  -4   7        262.05        248.47         5.54 o
  -6  -4   7         13.98         21.56         1.78 o
  -5  -4   7        371.33        337.35         6.43 o
  -4  -4   7        809.23        817.20        17.85 o
  -3  -4   7        728.59        788.70        23.94 o
  -2  -4   7       4787.01       4856.36        96.56 o
  -1  -4   7       1456.55       1453.69        25.89 o
   0  -4   7       1329.52       1344.36        31.40 o
   1  -4   7       1932.04       1934.98        36.68 o
   2  -4   7       1894.67       2164.05        41.69 o
   3  -4   7        171.15        213.18         6.15 o
   4  -4   7        685.36        774.45        16.13 o
   5  -4   7         99.78         87.75         2.64 o
   6  -4   7          1.09         -0.11         1.03 o
   7  -4   7         55.02         54.55         2.64 o
   8  -4   7         82.61         93.40         2.94 o
   9  -4   7         75.74         69.73         4.05 o
  10  -4   7         34.28         34.98         3.30 o
  11  -4   7          8.60          9.64         2.03 o
 -11  -3   7         16.22         15.09         2.85 o
 -10  -3   7          4.44          2.27         2.42 o
  -9  -3   7         31.58         34.83         2.50 o
  -8  -3   7        466.95        482.63         8.92 o
  -7  -3   7         39.63         33.27         2.29 o
  -6  -3   7        473.91        464.43        10.27 o
  -5  -3   7         50.46         50.66         2.36 o
  -4  -3   7        200.82        164.98         5.39 o
  -3  -3   7        172.35        131.67         3.89 o
  -2  -3   7        600.61        594.67        12.06 o
  -1  -3   7       1326.25       1250.54        20.95 o
   0  -3   7        190.49        212.62         4.85 o
   1  -3   7          3.24          3.60         1.33 o
   2  -3   7          3.76         10.70         3.18 o
   3  -3   7        326.95        335.72         8.46 o
   4  -3   7       1991.97       1971.98        31.51 o
   5  -3   7        318.22        302.11         5.63 o
   6  -3   7          3.63          0.27         1.02 o
   7  -3   7        688.32        705.61        12.81 o
   8  -3   7         24.29         15.26         2.03 o
   9  -3   7         50.12         45.38         3.32 o
  10  -3   7         44.08         47.86         3.48 o
  11  -3   7         12.00         14.91         1.90 o
 -11  -2   7         28.74         33.63         5.78 o
 -10  -2   7         50.45         54.91         2.64 o
  -9  -2   7         24.88         25.00         3.90 o
  -8  -2   7          0.84          1.11         1.68 o
  -7  -2   7         65.26         77.67         3.11 o
  -6  -2   7        325.20        272.74         6.58 o
  -5  -2   7          0.62          2.55         1.05 o
  -4  -2   7        788.33        728.96        18.94 o
  -3  -2   7        411.97        437.82        14.34 o
  -2  -2   7         19.66         26.19         2.96 o
  -1  -2   7        214.07        229.35         7.00 o
   0  -2   7       1139.90       1106.99        19.72 o
   1  -2   7      14892.55      14355.79       238.74 o
   2  -2   7        786.44        820.29        16.21 o
   3  -2   7       2912.50       3128.35        67.86 o
   4  -2   7         15.86         11.37         1.25 o
   5  -2   7         86.93         93.38         2.45 o
   6  -2   7        254.98        264.16         5.41 o
   7  -2   7       1313.56       1300.64        18.26 o
   8  -2   7       1323.57       1401.90        28.14 o
   9  -2   7         53.54         51.09         4.46 o
  10  -2   7         78.62         92.26         7.35 o
  11  -2   7         12.57          9.04         1.60 o
 -11  -1   7          0.50         -0.86         2.74 o
 -10  -1   7          0.99          0.08         1.67 o
  -9  -1   7         68.07         71.88         2.89 o
  -8  -1   7         12.26          9.09         1.96 o
  -7  -1   7         38.92         43.11         2.24 o
  -6  -1   7          0.98          2.68         1.26 o
  -5  -1   7        627.03        631.63        14.04 o
  -4  -1   7        414.30        421.63        10.13 o
  -3  -1   7       1357.37       1321.71        25.58 o
  -2  -1   7          0.01          0.57         1.35 o
  -1  -1   7        385.80        353.05         7.42 o
   0  -1   7       1460.31       1289.62        20.18 o
   1  -1   7       1560.17       1447.56        22.34 o
   2  -1   7       2178.42       2253.95        38.40 o
   3  -1   7       1074.91       1188.14        21.38 o
   4  -1   7        105.29        126.43         3.65 o
   5  -1   7         85.66         94.06         2.60 o
   6  -1   7         37.02         43.18         2.31 o
   7  -1   7         10.20         11.65         1.46 o
   8  -1   7          7.91          5.06         1.52 o
   9  -1   7          9.02          2.98         2.82 o
  10  -1   7          5.76         10.48         3.52 o
  11  -1   7         50.16         62.99         3.15 o
 -12   0   7         44.17         39.72         3.10 o
 -11   0   7         65.34         86.61         9.01 o
 -10   0   7          1.73          2.90         1.60 o
  -9   0   7          2.11          3.31         1.82 o
  -8   0   7         26.28         28.18         1.79 o
  -7   0   7       2789.47       2734.07        89.18 o
  -6   0   7        450.80        437.13        11.46 o
  -5   0   7        799.48        893.87        16.93 o
  -4   0   7       2218.97       2177.63        38.24 o
  -3   0   7          0.41         -0.59         1.22 o
  -2   0   7        276.85        371.20         7.94 o
  -1   0   7        885.29        928.02        13.39 o
   0   0   7        595.73        630.16        10.72 o
   1   0   7        655.84        601.05        10.74 o
   2   0   7          2.32          3.63         1.11 o
   3   0   7         35.66         42.04         1.82 o
   4   0   7       1415.39       1305.15        23.94 o
   5   0   7         99.29         91.58         2.89 o
   6   0   7          2.27          1.11         1.23 o
   7   0   7        124.30        116.30         3.83 o
   8   0   7         40.20         46.65         2.56 o
   9   0   7          3.77          3.44         1.40 o
  10   0   7          0.50          1.16         4.53 o
  11   0   7         17.21         14.00         1.95 o
 -12   1   7         30.77         28.58         2.85 o
 -11   1   7        103.90        114.55         8.67 o
 -10   1   7          1.51          2.38         1.80 o
  -9   1   7        210.25        215.40         8.91 o
  -8   1   7        933.34        975.69        26.72 o
  -7   1   7        956.50        934.22        19.26 o
  -6   1   7        273.36        269.76         6.30 o
  -5   1   7         57.14         71.83         2.45 o
  -4   1   7         33.20         39.81         2.13 o
  -3   1   7        252.26        285.54         5.26 o
  -2   1   7       6223.96       6599.56        95.66 o
  -1   1   7         69.83         76.21         2.37 o
   0   1   7       9026.87       8731.56       119.97 o
   1   1   7         30.16         18.35         1.72 o
   2   1   7       1678.35       1595.33        27.90 o
   3   1   7        523.39        465.68        10.06 o
   4   1   7         17.73         24.91         2.40 o
   5   1   7         69.49         61.78         2.39 o
   6   1   7         17.43         12.82         1.72 o
   7   1   7        474.87        472.25         9.00 o
   8   1   7        114.95        106.96         4.56 o
   9   1   7          1.19         -1.55         1.78 o
  10   1   7         54.04         73.13         5.28 o
 -12   2   7         62.05         53.63         3.94 o
 -11   2   7        215.02        257.13         8.85 o
 -10   2   7        215.03        217.57         7.04 o
  -9   2   7        149.41        153.30         4.73 o
  -8   2   7          1.94          3.35         1.31 o
  -7   2   7       1382.76       1449.91        20.55 o
  -6   2   7          0.42          0.85         1.00 o
  -5   2   7        471.11        542.58        11.36 o
  -4   2   7        114.94        125.96         3.36 o
  -3   2   7         37.31         47.50         1.65 o
  -2   2   7        473.96        611.68        15.02 o
  -1   2   7       1949.98       2065.67        33.46 o
   0   2   7       2885.82       2927.45        50.92 o
   1   2   7         38.93         46.62         2.62 o
   2   2   7          5.18          6.54         1.28 o
   3   2   7        144.13        178.69         4.85 o
   4   2   7        395.13        369.47         7.14 o
   5   2   7          0.65          0.77         1.77 o
   6   2   7        725.83        716.75        13.80 o
   7   2   7        177.96        201.31         4.68 o
   8   2   7         28.01         37.63         2.13 o
   9   2   7        197.27        188.43         9.20 o
  10   2   7          1.04          2.17         1.46 o
 -12   3   7          0.71         -0.25         1.34 o
 -11   3   7        117.63        114.66         5.85 o
 -10   3   7          0.16         -0.79         1.76 o
  -9   3   7         83.54         83.57         3.62 o
  -8   3   7        180.51        197.37         4.67 o
  -7   3   7        321.46        359.45         6.87 o
  -6   3   7        361.30        345.19         7.34 o
  -5   3   7        197.97        207.58         4.56 o
  -4   3   7         86.32         75.60         2.53 o
  -3   3   7       3265.18       3339.74        50.86 o
  -2   3   7       1095.22       1435.30        21.60 o
  -1   3   7         72.78         71.55         2.95 o
   0   3   7       3457.79       3371.12        50.81 o
   1   3   7         83.46         64.01         2.55 o
   2   3   7       3324.50       3656.78        62.81 o
   3   3   7        335.85        377.36         9.42 o
   4   3   7         86.62         87.29         2.66 o
   5   3   7        126.04        118.33         4.62 o
   6   3   7        929.61        948.92        15.87 o
   7   3   7       1089.09       1036.66        18.46 o
   8   3   7          2.29          4.92         1.27 o
   9   3   7         25.64         32.78         3.55 o
  10   3   7          0.04          0.96         2.05 o
 -11   4   7          0.94          1.96         2.11 o
 -10   4   7        291.19        339.86        13.05 o
  -9   4   7          7.48          7.04         1.57 o
  -8   4   7        333.19        356.38         7.99 o
  -7   4   7         29.73         38.50         1.73 o
  -6   4   7          0.02          0.80         1.03 o
  -5   4   7         84.83        113.63         3.27 o
  -4   4   7         38.63         37.78         1.59 o
  -3   4   7         80.78         92.47         3.43 o
  -2   4   7        763.96        761.57        13.18 o
  -1   4   7        203.21        220.00         5.85 o
   0   4   7       1789.17       1728.62        39.46 o
   1   4   7         21.11         29.25         2.07 o
   2   4   7        954.81        961.63        19.53 o
   3   4   7        104.16        105.08         3.06 o
   4   4   7        293.11        278.48         6.19 o
   5   4   7         22.64         26.95         2.31 o
   6   4   7        183.40        167.27         6.94 o
   7   4   7         47.54         49.54         2.83 o
   8   4   7          0.82          1.90         1.46 o
   9   4   7         34.74         34.74         2.60 o
 -11   5   7         10.20         10.56         1.99 o
 -10   5   7          0.85          4.74         2.75 o
  -9   5   7         83.18         69.54         3.82 o
  -8   5   7        221.70        197.71         5.44 o
  -7   5   7        350.43        373.00         6.75 o
  -6   5   7          1.00          0.29         1.31 o
  -5   5   7        478.68        437.23         6.50 o
  -4   5   7          0.01          2.02         1.03 o
  -3   5   7        115.55        114.38         5.34 o
  -2   5   7       1216.59       1240.46        24.81 o
  -1   5   7        378.56        356.96        10.50 o
   0   5   7         99.88         92.57         3.22 o
   1   5   7        184.00        162.37         4.88 o
   2   5   7         10.28          9.32         1.78 o
   3   5   7        225.32        234.12         5.99 o
   4   5   7         27.11         29.24         2.13 o
   5   5   7        401.18        368.75         7.70 o
   6   5   7          0.41          1.52         2.02 o
   7   5   7          2.63          4.82         1.55 o
   8   5   7         64.32         70.55         4.72 o
 -11   6   7         95.52         88.80         4.45 o
 -10   6   7          2.34          5.38         2.66 o
  -9   6   7        103.69        107.95         3.20 o
  -8   6   7        828.11        855.19        26.94 o
  -7   6   7          2.53          6.53         1.45 o
  -6   6   7         79.32         95.25         3.92 o
  -5   6   7         55.31         71.05         2.69 o
  -4   6   7          0.19          0.67         0.92 o
  -3   6   7          0.33          0.22         1.47 o
  -2   6   7          4.12          3.86         1.71 o
  -1   6   7        943.78        943.27        15.01 o
   0   6   7          9.27         15.35         2.20 o
   1   6   7          2.17          2.88         1.63 o
   2   6   7        170.43        169.15         6.53 o
   3   6   7         35.38         37.55         2.45 o
   4   6   7         19.95         23.77         2.26 o
   5   6   7        128.60        135.77         5.00 o
   6   6   7         10.22         13.64         2.67 o
   7   6   7         34.99         33.52         4.61 o
   8   6   7         48.78         52.75         3.65 o
 -11   7   7          7.19          4.81         1.67 o
 -10   7   7          0.60         -1.26         5.53 o
  -9   7   7         11.04         11.66         2.05 o
  -8   7   7        197.24        202.37         4.70 o
  -7   7   7        268.20        261.56         5.64 o
  -6   7   7        689.16        716.92        15.09 o
  -5   7   7        939.28        999.65        16.11 o
  -4   7   7        268.97        237.49         5.44 o
  -3   7   7        535.88        542.56        12.34 o
  -2   7   7        279.36        308.99         7.41 o
  -1   7   7        184.56        192.92         4.58 o
   0   7   7         11.64         16.66         2.27 o
   1   7   7        167.65        166.88         4.46 o
   2   7   7        332.91        354.59         7.48 o
   3   7   7       1654.50       1614.26        29.02 o
   4   7   7        176.01        182.01         5.58 o
   5   7   7          9.53          8.78         3.07 o
   6   7   7          4.77          0.29         1.67 o
   7   7   7         50.92         45.25         4.53 o
   8   7   7         24.60         21.12         2.18 o
 -10   8   7         23.35         22.48         3.16 o
  -9   8   7         22.05         29.13         4.05 o
  -8   8   7          7.75         10.89         3.21 o
  -7   8   7        105.06        109.03         4.56 o
  -6   8   7        308.89        300.14         6.86 o
  -5   8   7          9.96          7.42         1.38 o
  -4   8   7        119.55        117.78         3.63 o
  -3   8   7       1907.56       1909.93        35.01 o
  -2   8   7        977.63       1014.09        18.28 o
  -1   8   7        534.15        511.37        10.26 o
   0   8   7        176.74        188.31         4.94 o
   1   8   7        106.41         99.86         3.88 o
   2   8   7        182.40        149.88         5.38 o
   3   8   7        103.14        104.61         4.71 o
   4   8   7          0.09         -0.02         1.86 o
   5   8   7         22.03         24.10         3.20 o
   6   8   7         22.73         14.50         4.53 o
   7   8   7        146.29        144.92        33.14 o
 -10   9   7         11.75         13.58         3.10 o
  -9   9   7          6.51          9.58         4.40 o
  -8   9   7         39.56         52.33         3.74 o
  -7   9   7          3.64          7.36         1.98 o
  -6   9   7        166.52        171.97         5.46 o
  -5   9   7         37.59         38.63         2.08 o
  -4   9   7         39.36         44.18         2.18 o
  -3   9   7         34.85         37.61         2.74 o
  -2   9   7         29.30         47.56         3.15 o
  -1   9   7         44.56         45.88         2.70 o
   0   9   7        371.90        390.59         8.78 o
   1   9   7          4.12          2.02         2.54 o
   2   9   7        317.44        360.32         8.51 o
   3   9   7         60.12         59.84         3.25 o
   4   9   7         20.86         26.15         5.70 o
   5   9   7          3.05          3.10         3.85 o
   6   9   7         97.19        120.85         5.15 o
  -9  10   7          0.18          0.85         2.05 o
  -8  10   7          1.37          1.69         1.65 o
  -7  10   7         29.50         38.23         3.51 o
  -6  10   7         23.38         27.09         3.43 o
  -5  10   7          2.00          3.81         2.59 o
  -4  10   7        240.62        227.45         5.99 o
  -3  10   7          0.02          0.49         1.61 o
  -2  10   7          1.59          1.80         1.87 o
  -1  10   7         56.73         63.92         2.73 o
   0  10   7         98.71         99.26         3.48 o
   1  10   7        163.41        161.91         4.74 o
   2  10   7         12.62          9.76         1.68 o
   3  10   7          4.81         12.93         2.73 o
   4  10   7          8.37          9.64         3.94 o
   5  10   7         17.07         13.82         1.72 o
  -8  11   7         25.43         19.76         1.71 o
  -7  11   7          0.06          1.52         1.76 o
  -6  11   7         28.87         21.57         2.70 o
  -5  11   7         27.07         28.41         3.85 o
  -4  11   7          5.25          5.50         2.28 o
  -3  11   7         17.59         12.88         1.96 o
  -2  11   7        114.17         92.03         3.01 o
  -1  11   7          0.02          0.22         1.32 o
   0  11   7          4.33          6.73         1.88 o
   1  11   7         41.13         41.50         3.21 o
   2  11   7          3.48          0.77         1.49 o
   3  11   7         67.50         88.58         6.45 o
   4  11   7         12.93         17.77         2.35 o
  -6  12   7         25.05         20.80         1.57 o
  -5  12   7        103.44         98.10         4.24 o
  -4  12   7         39.30         39.50         2.92 o
  -3  12   7         17.04         16.53         1.63 o
  -2  12   7          0.56         -0.77         1.92 o
  -1  12   7        385.92        439.62        22.96 o
   0  12   7         25.75         23.30         4.11 o
   1  12   7          6.84          6.39         2.43 o
  -4  13   7          2.21          2.68         1.26 o
  -3  13   7         33.99         40.97         2.42 o
  -2  13   7         37.12         33.19         3.27 o
  -1  13   7        238.69        230.97        22.29 o
  -2 -15   8          0.28          5.11         1.68 o
  -1 -15   8          6.90          7.71         2.05 o
   0 -15   8         48.53         45.59         4.53 o
   1 -15   8          4.35          8.13         2.72 o
   2 -15   8          9.84         17.37         2.47 o
   3 -15   8          8.77         10.06         2.18 o
   6 -15   8         63.33         68.38         5.20 o
  -3 -14   8          4.02          1.86         1.64 o
  -2 -14   8         64.57         60.46         4.02 o
  -1 -14   8         28.01         26.38         3.07 o
   0 -14   8        410.76        410.65        16.68 o
   1 -14   8         12.63          3.55         2.38 o
   2 -14   8         10.71         14.00         2.52 o
   3 -14   8          3.92          4.78         2.05 o
   4 -14   8          8.98         11.38         1.96 o
   5 -14   8        427.03        468.95        22.04 o
   6 -14   8         10.30          9.85         2.22 o
   7 -14   8         85.02        108.70         4.90 o
  -4 -13   8         12.70          4.53         3.35 o
  -3 -13   8         62.48         68.47         5.16 o
  -2 -13   8          1.02          1.57         1.77 o
  -1 -13   8        178.37        184.25         6.65 o
   0 -13   8        204.04        211.22         5.64 o
   1 -13   8          0.07          0.41         1.82 o
   2 -13   8        198.18        225.80         8.79 o
   3 -13   8          4.19          4.79         1.98 o
   4 -13   8          4.88          6.85         1.72 o
   5 -13   8         10.98         10.31         2.08 o
   6 -13   8         49.43         55.32         6.38 o
   7 -13   8         19.62         24.88         3.36 o
   8 -13   8          4.19          4.74         1.49 o
  -5 -12   8          0.69          2.77         2.10 o
  -4 -12   8          0.24          0.41         1.47 o
  -3 -12   8          1.18          1.33         1.73 o
  -2 -12   8         16.45         17.25         2.12 o
  -1 -12   8         96.90         92.72         3.58 o
   0 -12   8         57.78         63.18         3.13 o
   1 -12   8         28.22         29.70         2.31 o
   2 -12   8         33.25         30.60         2.97 o
   3 -12   8        364.53        381.09        18.04 o
   4 -12   8        205.43        209.28         5.94 o
   5 -12   8          1.24          0.87         1.74 o
   6 -12   8          0.36          0.76         2.38 o
   7 -12   8         38.54         30.61         4.33 o
   8 -12   8         11.23          4.76         1.50 o
   9 -12   8          9.45         11.19         2.26 o
  -7 -11   8          0.04          2.18         2.68 o
  -6 -11   8          7.32          3.44         4.11 o
  -5 -11   8        104.05         98.15         5.19 o
  -4 -11   8        428.68        431.15        10.83 o
  -3 -11   8         22.08         19.68         2.10 o
  -2 -11   8        112.88        111.62         4.23 o
  -1 -11   8        218.27        208.22         5.35 o
   0 -11   8         50.57         55.72         4.62 o
   1 -11   8         39.24         38.02         2.67 o
   2 -11   8         47.31         49.00         3.36 o
   3 -11   8         30.37         39.35         2.70 o
   4 -11   8        409.27        425.25         9.40 o
   5 -11   8          2.63          3.09         1.91 o
   6 -11   8         36.11         47.15         3.52 o
   7 -11   8          6.37          4.80         3.25 o
   8 -11   8          5.45          4.41         2.78 o
   9 -11   8         42.59         52.31         4.94 o
  -8 -10   8         56.35         60.92         5.45 o
  -7 -10   8          1.52          1.95         2.19 o
  -6 -10   8         31.97         46.81         3.35 o
  -5 -10   8         15.04         20.68         3.36 o
  -4 -10   8         59.31         64.86         3.33 o
  -3 -10   8         17.56         13.23         2.57 o
  -2 -10   8        108.79        113.82         4.14 o
  -1 -10   8         22.98         23.50         2.26 o
   0 -10   8        118.26        127.50         5.20 o
   1 -10   8       1421.47       1375.76        25.08 o
   2 -10   8        955.86        945.51        18.50 o
   3 -10   8        832.51        802.69        15.24 o
   4 -10   8          7.16          6.35         1.76 o
   5 -10   8        375.94        391.32        10.42 o
   6 -10   8        106.76         94.88         4.65 o
   7 -10   8        388.08        357.21        18.18 o
   8 -10   8        240.69        269.44        14.11 o
   9 -10   8         19.92         15.87         2.50 o
  10 -10   8         37.52         27.24         4.53 o
  -9  -9   8         22.75         17.43         2.51 o
  -8  -9   8          0.19          0.42         3.60 o
  -7  -9   8        113.62         99.98         6.67 o
  -6  -9   8        212.00        194.11         8.03 o
  -5  -9   8        169.88        185.83         6.09 o
  -4  -9   8        679.90        658.96        12.35 o
  -3  -9   8        457.26        452.74        10.28 o
  -2  -9   8        191.72        196.44         4.48 o
  -1  -9   8        380.53        341.99         8.27 o
   0  -9   8        156.89        180.83         4.10 o
   1  -9   8        189.95        192.85         4.88 o
   2  -9   8        793.50        822.81        13.45 o
   3  -9   8        567.06        580.42        12.28 o
   4  -9   8       2514.55       2591.02        58.20 o
   5  -9   8        189.63        188.07         4.98 o
   6  -9   8         57.41         53.86         3.20 o
   7  -9   8        121.89        112.72         5.61 o
   8  -9   8         97.83         98.02         5.42 o
   9  -9   8          7.05         10.43         2.08 o
  10  -9   8          0.34          1.87         2.27 o
  -9  -8   8          0.11          0.34         2.93 o
  -8  -8   8          1.67          1.76         4.53 o
  -7  -8   8          0.97          5.57         1.72 o
  -6  -8   8        264.15        260.45         7.47 o
  -5  -8   8        476.41        509.34        10.15 o
  -4  -8   8        351.50        379.17         7.52 o
  -3  -8   8          4.33          4.07         1.16 o
  -2  -8   8        561.06        537.18         7.94 o
  -1  -8   8        519.42        488.45         7.92 o
   0  -8   8        458.92        472.15         8.20 o
   1  -8   8          5.25          4.23         1.24 o
   2  -8   8        586.65        609.56        10.65 o
   3  -8   8        184.82        177.34         5.11 o
   4  -8   8         16.03         20.75         1.96 o
   5  -8   8          4.32          6.19         1.58 o
   6  -8   8        245.80        280.73        10.67 o
   7  -8   8        178.42        219.90        10.41 o
   8  -8   8        116.86        102.31         4.79 o
   9  -8   8          4.60          4.46         2.10 o
  10  -8   8        114.07        132.06         7.25 o
  -9  -7   8          0.07          1.71         2.28 o
  -8  -7   8          4.63          4.29         1.75 o
  -7  -7   8         46.46         49.18         2.57 o
  -6  -7   8          9.19         10.94         1.69 o
  -5  -7   8        221.36        233.25         5.41 o
  -4  -7   8        145.73        118.50         4.23 o
  -3  -7   8        418.43        401.11         7.09 o
  -2  -7   8        750.52        764.51        13.11 o
  -1  -7   8        224.60        253.73         8.52 o
   0  -7   8          5.44          6.23         1.27 o
   1  -7   8         15.03         18.48         1.83 o
   2  -7   8         41.05         51.09         3.05 o
   3  -7   8        145.29        147.50         6.37 o
   4  -7   8         32.14         31.86         2.03 o
   5  -7   8         77.76         64.21         2.68 o
   6  -7   8         80.39         72.51         3.10 o
   7  -7   8        228.24        235.15         7.80 o
   8  -7   8          1.41          5.90         3.78 o
   9  -7   8        166.66        164.74         6.08 o
  10  -7   8        130.16        126.54         7.01 o
  11  -7   8         11.66          8.95         1.55 o
  -9  -6   8         10.14         11.18         2.80 o
  -8  -6   8        158.38        161.15         6.10 o
  -7  -6   8        206.21        231.44         7.14 o
  -6  -6   8          0.14          1.35         1.57 o
  -5  -6   8        113.01        110.18         3.11 o
  -4  -6   8        442.61        447.02         9.42 o
  -3  -6   8         31.21         34.39         2.19 o
  -2  -6   8         39.16         35.51         2.10 o
  -1  -6   8        887.15        862.41        19.69 o
   0  -6   8         26.25         28.42         1.78 o
   1  -6   8        147.40        142.91         4.70 o
   2  -6   8        715.18        686.22        13.70 o
   3  -6   8       2270.58       2162.30        37.01 o
   4  -6   8        990.81        964.85        17.15 o
   5  -6   8        646.03        656.11        12.20 o
   6  -6   8         28.11         38.24         2.23 o
   7  -6   8         43.67         33.61         2.31 o
   8  -6   8        111.46        127.34         5.59 o
   9  -6   8         14.20         24.07         2.79 o
  10  -6   8          8.95         14.40         2.66 o
  11  -6   8          8.62          7.81         3.35 o
 -10  -5   8          0.56          5.61         3.27 o
  -9  -5   8        100.02        101.12         3.96 o
  -8  -5   8          7.14          6.73         1.62 o
  -7  -5   8        415.10        353.94         8.87 o
  -6  -5   8          0.09          0.54         1.36 o
  -5  -5   8          4.29          2.52         1.09 o
  -4  -5   8       1367.89       1393.78        26.94 o
  -3  -5   8        172.52        160.99         6.79 o
  -2  -5   8        158.51        187.69         4.83 o
  -1  -5   8          8.61         16.10         2.02 o
   0  -5   8       1628.12       1547.88        28.33 o
   1  -5   8        388.69        370.92         8.25 o
   2  -5   8        298.87        361.28         8.14 o
   3  -5   8          5.71          4.21         2.29 o
   4  -5   8        426.30        471.74        10.68 o
   5  -5   8          4.58          6.69         1.43 o
   6  -5   8         27.60         24.94         1.76 o
   7  -5   8        268.75        266.03         7.57 o
   8  -5   8        833.18        861.83        19.05 o
   9  -5   8         35.17         33.72         2.98 o
  10  -5   8         48.10         68.74         7.32 o
  11  -5   8          3.25          1.09         1.39 o
 -10  -4   8         99.20         75.96         4.09 o
  -9  -4   8        150.19        150.18         4.65 o
  -8  -4   8        444.36        443.89        13.83 o
  -7  -4   8        202.43        185.16         5.98 o
  -6  -4   8        257.66        247.11         6.69 o
  -5  -4   8        354.62        312.06         6.81 o
  -4  -4   8        670.02        728.16        18.24 o
  -3  -4   8       1234.60       1313.43        28.48 o
  -2  -4   8       1121.27       1286.31        21.78 o
  -1  -4   8       5786.66       5853.69        87.58 o
   0  -4   8         23.12         53.94         2.01 o
   1  -4   8        568.84        481.29        11.13 o
   2  -4   8         48.26         16.78         1.97 o
   3  -4   8       1981.54       2175.65        42.67 o
   4  -4   8       4683.53       4712.43        96.37 o
   5  -4   8         42.54         51.57         1.92 o
   6  -4   8         79.58         71.21         2.78 o
   7  -4   8        445.80        531.14        10.05 o
   8  -4   8        183.11        184.17         5.45 o
   9  -4   8          4.42          7.44         2.29 o
  10  -4   8         11.26         15.55         2.42 o
  11  -4   8          1.14          2.27         3.35 o
 -11  -3   8        132.32         96.57        53.00 o
 -10  -3   8          9.24          7.97         2.19 o
  -9  -3   8          0.00          0.00         1.45 o
  -8  -3   8        163.63        153.12         4.35 o
  -7  -3   8        393.94        411.96        10.02 o
  -6  -3   8        595.77        539.93        11.65 o
  -5  -3   8        503.23        551.37        10.64 o
  -4  -3   8        126.96        131.65         4.18 o
  -3  -3   8       1012.40        972.28        18.05 o
  -2  -3   8       1721.03       1791.58        31.84 o
  -1  -3   8       1183.54       1083.56        19.83 o
   0  -3   8         87.62         80.83         2.69 o
   1  -3   8       1229.07       1361.71        28.06 o
   2  -3   8       2629.53       2761.15        50.58 o
   3  -3   8        149.33        133.65         4.94 o
   4  -3   8        280.40        242.91         7.00 o
   5  -3   8        440.31        470.93         6.90 o
   6  -3   8        441.72        491.95         8.29 o
   7  -3   8        395.46        418.84         8.67 o
   8  -3   8        173.89        185.66         5.49 o
   9  -3   8         24.32         25.79         3.10 o
  10  -3   8         11.92         12.01         2.61 o
  11  -3   8         23.03         20.41         2.30 o
 -11  -2   8          3.95         -0.25         2.93 o
 -10  -2   8         38.84         33.04         2.31 o
  -9  -2   8          0.62          1.11         1.58 o
  -8  -2   8        106.66        107.01         4.53 o
  -7  -2   8       2850.81       2869.90        54.62 o
  -6  -2   8         38.39         39.37         2.21 o
  -5  -2   8       1130.46       1169.37        21.35 o
  -4  -2   8         87.16         87.44         5.12 o
  -3  -2   8       1874.32       1779.71        31.37 o
  -2  -2   8        309.09        333.13         7.26 o
  -1  -2   8         27.82         21.73         1.54 o
   0  -2   8        758.28        781.31        15.58 o
   1  -2   8        281.59        251.79         4.92 o
   2  -2   8        172.80        172.91         8.01 o
   3  -2   8        379.20        388.77         8.97 o
   4  -2   8        704.48        634.63        18.34 o
   5  -2   8          7.70          5.77         1.04 o
   6  -2   8         74.11         83.05         2.29 o
   7  -2   8        568.45        585.95        11.21 o
   8  -2   8          1.19          0.78         1.58 o
   9  -2   8         32.69         35.49         5.44 o
  10  -2   8         44.76         44.35         3.54 o
  11  -2   8         15.52          7.96         1.37 o
 -11  -1   8        101.59        120.11         5.02 o
 -10  -1   8          0.09         -0.75         1.52 o
  -9  -1   8         41.15         43.20         2.47 o
  -8  -1   8          0.16         -1.04         1.50 o
  -7  -1   8         56.57         48.02         2.38 o
  -6  -1   8       1179.90       1166.74        19.06 o
  -5  -1   8        102.33         93.43         3.63 o
  -4  -1   8        211.89        205.89         6.92 o
  -3  -1   8        682.52        663.90        15.31 o
  -2  -1   8       1637.26       1616.18        33.13 o
  -1  -1   8          0.38          3.42         1.37 o
   0  -1   8        388.49        363.66         6.61 o
   1  -1   8        533.10        506.30         8.35 o
   2  -1   8       2090.68       2106.00        32.09 o
   3  -1   8         70.91         67.75         2.09 o
   4  -1   8        365.22        344.53         8.54 o
   5  -1   8        370.25        330.21         6.23 o
   6  -1   8        124.38        122.17         4.13 o
   7  -1   8        163.50        176.86         4.43 o
   8  -1   8         84.80         77.57         4.00 o
   9  -1   8          7.15          7.12         3.02 o
  10  -1   8          4.05          6.19         3.09 o
  11  -1   8         41.48         32.94         2.05 o
 -11   0   8          2.72          7.44         2.03 o
 -10   0   8         59.01         54.14         4.66 o
  -9   0   8        136.12        137.65         4.31 o
  -8   0   8         68.63         79.63         4.09 o
  -7   0   8         20.77         16.59         1.69 o
  -6   0   8        248.44        265.35         5.50 o
  -5   0   8        143.25        119.69         4.04 o
  -4   0   8        240.58        280.05         8.21 o
  -3   0   8       1460.97       1555.16        24.52 o
  -2   0   8       1477.50       1615.12        25.34 o
  -1   0   8       4166.12       4214.35        56.55 o
   0   0   8        652.31        562.78        10.34 o
   1   0   8        128.65        111.94         2.91 o
   2   0   8       1190.37       1181.26        23.46 o
   3   0   8       1072.02       1124.20        22.22 o
   4   0   8        728.01        715.43        15.73 o
   5   0   8         16.34         13.71         1.52 o
   6   0   8       1099.65       1103.76        21.19 o
   7   0   8        157.47        156.16         4.93 o
   8   0   8          4.78          3.01         1.83 o
   9   0   8          0.06          0.73         1.81 o
  10   0   8          2.79          6.10         2.32 o
 -11   1   8        115.47        134.81         5.82 o
 -10   1   8         60.30         68.99         2.90 o
  -9   1   8         25.06         29.64         2.18 o
  -8   1   8       1591.49       1572.86        28.53 o
  -7   1   8        575.74        548.92        10.84 o
  -6   1   8       1725.20       1843.46        51.95 o
  -5   1   8        124.38        144.31         3.39 o
  -4   1   8        623.42        618.88        11.06 o
  -3   1   8         82.26        103.26         2.77 o
  -2   1   8       7196.26       8104.18       135.60 o
  -1   1   8         42.31         35.87         2.10 o
   0   1   8         20.58         19.11         1.49 o
   1   1   8          3.46          7.53         1.53 o
   2   1   8        511.34        450.33        11.29 o
   3   1   8       2164.41       2053.57        42.93 o
   4   1   8        477.70        443.68         8.84 o
   5   1   8         73.27         76.68         2.84 o
   6   1   8         32.53         36.24         2.36 o
   7   1   8        244.94        261.65         5.83 o
   8   1   8         15.87         14.11         2.12 o
   9   1   8          0.48          1.22         1.66 o
  10   1   8          0.44          2.36         1.57 o
 -11   2   8         67.69         73.02         3.73 o
 -10   2   8         61.67         62.29         4.10 o
  -9   2   8         30.45         29.52         2.35 o
  -8   2   8        311.33        322.60         7.21 o
  -7   2   8       1628.49       1639.23        33.40 o
  -6   2   8        172.09        138.25         4.33 o
  -5   2   8       1156.74       1118.52        22.94 o
  -4   2   8         13.69         10.47         1.28 o
  -3   2   8        810.42        935.87        15.08 o
  -2   2   8        913.24        751.81        13.10 o
  -1   2   8       1481.06       1647.73        23.32 o
   0   2   8       1200.28       1222.86        22.81 o
   1   2   8         21.91         20.83         1.87 o
   2   2   8       1382.30       1421.72        28.05 o
   3   2   8       1584.97       1588.75        27.04 o
   4   2   8        366.36        410.53         9.26 o
   5   2   8         36.88         35.70         2.97 o
   6   2   8         11.80         12.73         1.86 o
   7   2   8        930.19        959.53        14.86 o
   8   2   8         30.67         21.40         1.82 o
   9   2   8         31.58         25.06         2.71 o
  10   2   8         52.92         42.45         2.74 o
 -11   3   8          0.57          2.22         2.09 o
 -10   3   8        203.11        207.41         6.11 o
  -9   3   8         37.64         38.03         2.99 o
  -8   3   8        357.83        387.41        10.32 o
  -7   3   8         35.65         25.93         1.56 o
  -6   3   8          9.73         20.51         1.46 o
  -5   3   8        113.21        109.87         3.23 o
  -4   3   8        204.20        186.46         4.00 o
  -3   3   8        126.26        145.69         3.84 o
  -2   3   8       2439.72       2656.68        40.69 o
  -1   3   8         17.75         36.66         2.23 o
   0   3   8       2405.73       2422.47        39.61 o
   1   3   8         43.36         50.11         2.35 o
   2   3   8          0.44          1.43         1.33 o
   3   3   8          0.98          1.64         1.32 o
   4   3   8        292.00        293.14         6.66 o
   5   3   8        368.38        366.65         8.08 o
   6   3   8         43.77         37.27         2.65 o
   7   3   8         45.81         38.27         2.04 o
   8   3   8          0.76          2.16         1.16 o
   9   3   8         70.29         62.25         3.84 o
 -11   4   8         17.03         14.04         2.66 o
 -10   4   8        115.95        111.23         5.40 o
  -9   4   8         97.88        120.23         6.15 o
  -8   4   8        139.97        155.49         4.92 o
  -7   4   8        393.91        373.08         9.05 o
  -6   4   8        199.84        199.18         4.29 o
  -5   4   8        468.71        466.10         8.38 o
  -4   4   8       3383.37       3284.82        44.44 o
  -3   4   8        304.76        273.28         5.21 o
  -2   4   8        276.59        295.17         6.15 o
  -1   4   8        413.53        414.49         9.78 o
   0   4   8       1271.36       1288.57        29.51 o
   1   4   8         84.92         76.20         2.78 o
   2   4   8        470.55        507.70         8.36 o
   3   4   8        259.15        221.94         5.17 o
   4   4   8         77.76         80.75         3.16 o
   5   4   8        137.46        133.21         5.48 o
   6   4   8        146.53        140.51         4.58 o
   7   4   8         98.28        117.20         3.82 o
   8   4   8         20.57         27.40         2.53 o
 -11   5   8         36.01         37.32         3.77 o
 -10   5   8         26.00         20.45         2.67 o
  -9   5   8         35.91         36.56         3.27 o
  -8   5   8          6.35          3.05         1.81 o
  -7   5   8        279.20        272.27         5.10 o
  -6   5   8         35.90         38.55         2.20 o
  -5   5   8        109.70        117.90         3.37 o
  -4   5   8        373.45        350.08         6.07 o
  -3   5   8         85.27         77.62         2.44 o
  -2   5   8        970.72        981.85        16.23 o
  -1   5   8         21.69         17.96         1.83 o
   0   5   8        162.15        163.65         6.86 o
   1   5   8        442.05        460.96         8.07 o
   2   5   8         11.39          8.54         1.61 o
   3   5   8        427.55        430.60         7.49 o
   4   5   8          0.35          1.63         1.77 o
   5   5   8         46.75         51.15         2.94 o
   6   5   8        104.35         99.40         4.17 o
   7   5   8         19.40         20.91         2.01 o
   8   5   8         24.39         23.56         3.56 o
 -11   6   8         18.90         12.42         1.53 o
 -10   6   8          5.62          2.99         2.61 o
  -9   6   8         22.34         25.42         2.09 o
  -8   6   8        216.34        238.65         6.52 o
  -7   6   8        257.46        298.67         6.29 o
  -6   6   8        542.26        524.43         9.78 o
  -5   6   8        151.39        157.20         4.94 o
  -4   6   8        168.87        190.88         3.93 o
  -3   6   8        196.29        199.32         4.70 o
  -2   6   8         61.03         68.19         2.99 o
  -1   6   8       2138.72       2109.70        28.03 o
   0   6   8          2.98          4.21         1.86 o
   1   6   8        223.05        228.49         6.31 o
   2   6   8        158.21        145.57         4.91 o
   3   6   8        227.26        225.42         5.93 o
   4   6   8        356.32        337.90         7.30 o
   5   6   8         92.14         78.22         3.76 o
   6   6   8         17.86         23.90         2.10 o
   7   6   8          9.45          9.22         3.18 o
   8   6   8          1.27          0.28         1.07 o
 -10   7   8         15.57         14.24         2.30 o
  -9   7   8          1.37          2.07         1.66 o
  -8   7   8        381.67        365.46         7.64 o
  -7   7   8        164.20        132.27         4.38 o
  -6   7   8         39.98         36.95         2.14 o
  -5   7   8       1622.35       1653.72        26.92 o
  -4   7   8        405.49        393.97        11.06 o
  -3   7   8        225.05        197.33         5.37 o
  -2   7   8        217.62        220.04         5.34 o
  -1   7   8       1380.51       1371.55        21.61 o
   0   7   8         85.37         79.81         2.94 o
   1   7   8         28.18         25.81         2.43 o
   2   7   8        148.11        144.56         4.52 o
   3   7   8        161.57        171.50         4.69 o
   4   7   8          0.46          0.33         1.88 o
   5   7   8         35.88         32.35         4.52 o
   6   7   8          0.24          0.89         1.26 o
   7   7   8          5.29          8.80         2.43 o
 -10   8   8          5.40          6.42         2.14 o
  -9   8   8         16.09         17.68         3.08 o
  -8   8   8          4.79          2.88         2.00 o
  -7   8   8          0.29         -0.11         1.48 o
  -6   8   8        552.45        492.23        15.15 o
  -5   8   8          0.25          1.69         1.50 o
  -4   8   8        124.33        123.73         4.69 o
  -3   8   8        408.63        404.29         9.14 o
  -2   8   8         33.99         36.68         2.45 o
  -1   8   8          0.43          1.46         1.65 o
   0   8   8        301.15        323.81         5.95 o
   1   8   8         14.49         10.27         1.99 o
   2   8   8         57.65         65.32         3.46 o
   3   8   8          5.44          7.46         2.15 o
   4   8   8          0.50         -0.29         2.20 o
   5   8   8         18.49         20.53         5.28 o
   6   8   8         24.88         32.55         4.40 o
  -9   9   8          9.45         11.17         1.70 o
  -8   9   8         72.11         64.44         4.02 o
  -7   9   8        246.56        265.56        13.04 o
  -6   9   8         54.79         57.61         3.83 o
  -5   9   8        118.78        138.77         5.41 o
  -4   9   8          0.21          0.29         1.57 o
  -3   9   8        542.76        548.47        11.34 o
  -2   9   8          0.44         -0.49         1.83 o
  -1   9   8        808.02        775.01        13.49 o
   0   9   8        251.75        245.80         6.08 o
   1   9   8          1.22          0.17         1.97 o
   2   9   8         54.24         55.74         2.94 o
   3   9   8         72.46         74.98         4.04 o
   4   9   8         20.01         22.37         5.28 o
   5   9   8         36.44         30.42         2.20 o
  -8  10   8         15.06         20.65         2.58 o
  -7  10   8         68.85         61.77         3.90 o
  -6  10   8        182.25        188.52         7.77 o
  -5  10   8          0.63         -1.70         3.32 o
  -4  10   8        276.55        272.11         7.11 o
  -3  10   8         58.60         48.60         2.38 o
  -2  10   8         37.85         31.83         1.93 o
  -1  10   8        397.84        406.77         9.59 o
   0  10   8         19.79         15.32         2.26 o
   1  10   8         92.07        110.61         3.40 o
   2  10   8         89.80         93.27         3.94 o
   3  10   8          3.95          0.75         3.60 o
   4  10   8         22.93         26.31         3.77 o
  -7  11   8         73.58         69.55         3.73 o
  -6  11   8         37.51         41.79         3.98 o
  -5  11   8          5.40          8.88         1.54 o
  -4  11   8          3.98          4.53         1.54 o
  -3  11   8        257.24        260.58        15.16 o
  -2  11   8         14.76          9.27         2.06 o
  -1  11   8          9.24         10.32         1.87 o
   0  11   8         55.76         55.64         6.12 o
   1  11   8          2.76          2.08         1.58 o
   2  11   8          1.68          0.17         1.26 o
  -5  12   8         22.22         19.48         1.33 o
  -4  12   8          9.48          8.63         2.18 o
  -3  12   8         89.44         84.81         5.95 o
  -2  12   8          7.69          2.43         2.68 o
  -1  12   8        185.46        218.39        12.15 o
   0  12   8         73.32         83.13         5.78 o
  -2 -15   9          0.99          2.77         1.51 o
  -1 -15   9         44.53         43.13         3.06 o
   0 -15   9          0.30          1.17         1.61 o
   1 -15   9        195.14        176.87         7.29 o
   2 -15   9         82.29         83.09         8.04 o
   3 -15   9        170.22        162.91         8.97 o
   4 -15   9        144.45        141.71         7.79 o
  -3 -14   9          0.72          1.76         2.68 o
  -2 -14   9          4.30          3.07         2.03 o
  -1 -14   9          6.59          6.36         2.39 o
   0 -14   9         34.00         50.99         4.15 o
   1 -14   9         27.15         37.16         3.42 o
   2 -14   9          1.02          0.00         1.78 o
   3 -14   9          1.15         -0.36         1.68 o
   4 -14   9          0.04          1.27         1.55 o
   5 -14   9         29.99         26.92         9.60 o
   6 -14   9          0.00          0.44         1.67 o
   7 -14   9        173.02        171.71         9.39 o
  -4 -13   9          1.76          3.45         1.69 o
  -3 -13   9          9.88          6.38         1.81 o
  -2 -13   9         13.85         15.57         2.30 o
  -1 -13   9         45.41         53.63         3.52 o
   0 -13   9          6.08         11.83         1.72 o
   1 -13   9        134.46        134.76         4.86 o
   2 -13   9         45.44         49.20         3.35 o
   3 -13   9         71.31         75.19         3.79 o
   4 -13   9          4.19          6.07         2.04 o
   5 -13   9         13.43         10.48         1.72 o
   6 -13   9         28.32         26.51        10.48 o
   7 -13   9          2.08          0.54         2.01 o
   8 -13   9         98.33         64.97         6.58 o
  -5 -12   9         10.50         16.84         3.44 o
  -4 -12   9        177.57        202.87         6.25 o
  -3 -12   9          0.01         -0.19         1.62 o
  -2 -12   9          0.44          2.30         1.88 o
  -1 -12   9         13.48         11.66         1.99 o
   0 -12   9         38.26         34.50         2.71 o
   1 -12   9        142.28        144.92         6.85 o
   2 -12   9        176.75        166.48         6.73 o
   3 -12   9         92.76         74.92         4.09 o
   4 -12   9        106.38        107.40         5.07 o
   5 -12   9          0.91          1.98         1.79 o
   6 -12   9          0.49          0.37         2.89 o
   7 -12   9          3.93          9.03         3.98 o
   8 -12   9         15.31         10.97         2.36 o
   9 -12   9         41.19         23.80         3.52 o
  -6 -11   9          1.15          1.33         2.17 o
  -5 -11   9          6.18          5.27         1.83 o
  -4 -11   9        244.04        259.07         7.36 o
  -3 -11   9         16.71         17.21         2.53 o
  -2 -11   9       1240.86       1207.44        38.34 o
  -1 -11   9       2155.42       2151.97        36.37 o
   0 -11   9         77.09         72.51         3.10 o
   1 -11   9        133.20        153.29         4.73 o
   2 -11   9         32.34         28.59         2.84 o
   3 -11   9       1032.39       1072.11        20.63 o
   4 -11   9        428.18        434.18         8.44 o
   5 -11   9          9.66          8.29         2.22 o
   6 -11   9         43.85         59.91         4.55 o
   7 -11   9         38.50         47.65         5.74 o
   8 -11   9         26.44         30.14         6.59 o
   9 -11   9          4.74          4.84         1.74 o
  -7 -10   9         10.89         13.26         2.78 o
  -6 -10   9          7.81         22.60         3.94 o
  -5 -10   9         94.26         73.31         5.16 o
  -4 -10   9        460.00        500.46        13.94 o
  -3 -10   9        179.67        192.14         7.96 o
  -2 -10   9         49.99         57.47         4.12 o
  -1 -10   9       1480.60       1548.66        28.23 o
   0 -10   9        165.27        159.51         5.59 o
   1 -10   9        700.36        709.05        13.58 o
   2 -10   9        928.87        951.81        17.68 o
   3 -10   9          3.60          6.11         1.69 o
   4 -10   9         36.83         41.83         2.50 o
   5 -10   9         95.73        110.61         6.00 o
   6 -10   9        286.28        317.24        16.28 o
   7 -10   9        263.80        276.31        13.53 o
   8 -10   9         67.66         70.27         4.18 o
   9 -10   9         76.78         90.85         7.58 o
  10 -10   9          0.76         -2.01         2.51 o
  -8  -9   9         26.41         27.40         4.78 o
  -7  -9   9         21.58         22.49         7.88 o
  -6  -9   9          4.30          8.10         2.54 o
  -5  -9   9        405.86        400.34        15.12 o
  -4  -9   9         10.01          9.64         1.53 o
  -3  -9   9        361.60        389.78         8.01 o
  -2  -9   9        248.69        269.22         5.68 o
  -1  -9   9         96.67        104.36         3.48 o
   0  -9   9        341.87        324.06         6.80 o
   1  -9   9        570.08        551.25        10.47 o
   2  -9   9        441.91        456.14         9.73 o
   3  -9   9         38.57         33.28         2.35 o
   4  -9   9        109.18        129.30         6.80 o
   5  -9   9        464.78        499.60        16.98 o
   6  -9   9        217.58        209.07         7.38 o
   7  -9   9         34.26         23.98         2.47 o
   8  -9   9         43.99         53.15         4.45 o
   9  -9   9          0.51          2.89         1.93 o
  10  -9   9         32.05         28.60         2.67 o
  -9  -8   9          3.38          6.70         3.10 o
  -8  -8   9          2.34          2.87         2.62 o
  -7  -8   9          3.03          2.75         2.00 o
  -6  -8   9         12.14         10.85         1.80 o
  -5  -8   9         48.83         57.25         2.62 o
  -4  -8   9         11.57         12.53         1.50 o
  -3  -8   9        475.75        477.38         8.23 o
  -2  -8   9          7.84         16.21         1.48 o
  -1  -8   9          6.32          5.47         1.31 o
   0  -8   9          0.27          1.75         1.60 o
   1  -8   9        155.42        144.72         7.24 o
   2  -8   9         22.99         22.76         2.08 o
   3  -8   9         86.90         72.16         3.27 o
   4  -8   9        332.52        345.23        11.06 o
   5  -8   9          1.01          0.01         1.63 o
   6  -8   9         29.32         38.43         3.00 o
   7  -8   9        607.19        673.66        39.62 o
   8  -8   9        105.95        111.03         6.29 o
   9  -8   9          0.27          0.14         2.41 o
  10  -8   9          0.11         -1.16         1.16 o
  -9  -7   9         41.29         36.20         5.45 o
  -8  -7   9          2.51          2.27         2.19 o
  -7  -7   9        348.55        353.71         8.05 o
  -6  -7   9         60.34         65.14         3.28 o
  -5  -7   9        109.87         88.69         3.04 o
  -4  -7   9         24.47         37.95         1.90 o
  -3  -7   9         12.18         11.11         1.31 o
  -2  -7   9          1.12          4.14         1.33 o
  -1  -7   9       1004.14       1005.11        15.49 o
   0  -7   9        135.73        131.81         4.20 o
   1  -7   9         24.63         27.38         2.24 o
   2  -7   9         55.66         54.83         2.43 o
   3  -7   9        645.90        612.79        11.34 o
   4  -7   9        247.55        234.65         5.36 o
   5  -7   9         47.93         45.57         2.41 o
   6  -7   9         38.38         40.03         2.31 o
   7  -7   9          7.73         14.77         2.05 o
   8  -7   9         31.23         45.17         3.53 o
   9  -7   9          1.83          3.10         2.73 o
  10  -7   9         29.06         14.14         2.20 o
 -10  -6   9          8.96          1.62         3.56 o
  -9  -6   9          1.52          2.43         3.85 o
  -8  -6   9          4.22          3.91         1.41 o
  -7  -6   9        496.09        502.95        10.24 o
  -6  -6   9       1642.40       1658.67        35.72 o
  -5  -6   9       1162.59       1207.97        19.24 o
  -4  -6   9          0.03          2.60         1.21 o
  -3  -6   9       1175.73       1141.73        34.36 o
  -2  -6   9        383.50        432.91        15.01 o
  -1  -6   9         15.75         21.61         2.83 o
   0  -6   9        548.79        532.22        13.08 o
   1  -6   9        418.17        450.49        12.66 o
   2  -6   9       1494.22       1462.17        28.08 o
   3  -6   9        693.70        688.20        12.87 o
   4  -6   9        588.53        511.18         8.64 o
   5  -6   9         21.50         26.97         2.01 o
   6  -6   9        468.07        467.67         8.70 o
   7  -6   9          1.96          1.66         1.94 o
   8  -6   9         59.12         74.94         3.38 o
   9  -6   9          2.03          2.99         2.39 o
  10  -6   9         63.02         59.96         3.79 o
 -10  -5   9         31.21         32.21         7.79 o
  -9  -5   9        176.76        186.84         5.60 o
  -8  -5   9         71.06         72.47         3.87 o
  -7  -5   9        424.80        402.19         9.61 o
  -6  -5   9         33.18         36.19         2.44 o
  -5  -5   9        768.53        724.45        12.34 o
  -4  -5   9          7.31         18.35         1.45 o
  -3  -5   9         12.02          7.30         1.15 o
  -2  -5   9         54.97         51.29         3.99 o
  -1  -5   9         88.78        127.37         5.23 o
   0  -5   9       1450.52       1531.02        28.34 o
   1  -5   9        791.23        894.70        20.31 o
   2  -5   9        735.20        687.40        15.81 o
   3  -5   9        789.21        843.74        22.86 o
   4  -5   9        873.68        881.28        14.74 o
   5  -5   9        174.60        191.34         4.47 o
   6  -5   9         61.68         58.47         3.67 o
   7  -5   9        496.82        523.47        13.25 o
   8  -5   9        192.84        210.64         8.19 o
   9  -5   9         65.42         66.45         4.45 o
  10  -5   9         58.35         63.67         4.07 o
  11  -5   9          1.00         -0.21         1.24 o
 -10  -4   9         56.10         46.46         3.13 o
  -9  -4   9          1.88          0.44         1.42 o
  -8  -4   9         43.20         43.66         2.74 o
  -7  -4   9          0.91          2.99         1.56 o
  -6  -4   9        436.46        471.24         8.91 o
  -5  -4   9        533.24        509.74        10.74 o
  -4  -4   9       1412.75       1485.36        25.59 o
  -3  -4   9        430.05        425.61         9.81 o
  -2  -4   9        700.11        674.69        11.76 o
  -1  -4   9       3126.37       3085.81        53.74 o
   0  -4   9        813.44        798.59        15.75 o
   1  -4   9         16.01         21.27         2.25 o
   2  -4   9       2517.23       2130.53        36.96 o
   3  -4   9       1163.34       1138.33        26.88 o
   4  -4   9       1112.60       1188.24        17.99 o
   5  -4   9        122.49        130.24         3.96 o
   6  -4   9         72.70         80.50         2.92 o
   7  -4   9        543.05        577.12        11.22 o
   8  -4   9          7.65          6.36         2.13 o
   9  -4   9         37.44         29.10         3.00 o
  10  -4   9          0.51          1.09         1.83 o
  11  -4   9          0.00         -0.75         1.28 o
 -10  -3   9          0.12         -1.03         1.60 o
  -9  -3   9         17.42         17.69         1.57 o
  -8  -3   9          0.37          0.81         1.43 o
  -7  -3   9          9.29          5.04         1.49 o
  -6  -3   9        506.81        456.30         9.17 o
  -5  -3   9        509.66        514.47        10.94 o
  -4  -3   9        252.24        304.48        10.05 o
  -3  -3   9        195.34        165.74         5.13 o
  -2  -3   9         34.06         39.94         1.86 o
  -1  -3   9        130.21        152.47         4.37 o
   0  -3   9          8.17          3.95         1.24 o
   1  -3   9        635.94        638.94        12.59 o
   2  -3   9       2472.68       2298.95        37.93 o
   3  -3   9        596.96        582.15        14.49 o
   4  -3   9        691.53        708.51        14.16 o
   5  -3   9        269.94        295.68         6.45 o
   6  -3   9        129.85        134.49         3.57 o
   7  -3   9        311.90        336.83         8.59 o
   8  -3   9        171.94        195.94         9.43 o
   9  -3   9         15.32         21.91         2.76 o
  10  -3   9         38.33         38.10         3.81 o
  11  -3   9          7.64          5.51         1.15 o
 -11  -2   9          5.24          7.90         2.60 o
 -10  -2   9         83.10         88.95         4.71 o
  -9  -2   9        275.54        283.35         6.28 o
  -8  -2   9        254.80        264.32         9.92 o
  -7  -2   9          4.08          2.79         1.67 o
  -6  -2   9          7.86          6.19         1.62 o
  -5  -2   9        578.33        543.37        11.56 o
  -4  -2   9        615.26        611.46        16.98 o
  -3  -2   9        147.52        166.38         4.34 o
  -2  -2   9        588.70        559.06        15.76 o
  -1  -2   9         83.46         70.02         2.49 o
   0  -2   9        163.57        133.17         4.28 o
   1  -2   9         73.54         95.58         2.91 o
   2  -2   9       3170.61       3034.85        50.41 o
   3  -2   9          0.32          2.07         1.03 o
   4  -2   9       1187.56       1231.20        22.13 o
   5  -2   9          4.49          6.60         1.23 o
   6  -2   9        349.03        367.54         6.42 o
   7  -2   9         48.56         51.05         2.43 o
   8  -2   9         14.83         21.98         2.70 o
   9  -2   9         42.68         45.67         3.26 o
  10  -2   9         10.21          6.17         2.10 o
 -11  -1   9         30.63         34.67         3.13 o
 -10  -1   9         10.30         18.96         2.31 o
  -9  -1   9          0.59          0.71         1.50 o
  -8  -1   9         14.60         14.86         1.84 o
  -7  -1   9       2313.57       2442.93        51.91 o
  -6  -1   9        583.90        581.11        12.11 o
  -5  -1   9        161.39        157.15         5.09 o
  -4  -1   9        577.96        564.21        13.41 o
  -3  -1   9          1.42          3.11         1.43 o
  -2  -1   9        822.80        861.16        15.21 o
  -1  -1   9        296.79        308.10         9.10 o
   0  -1   9         81.63         61.48         2.22 o
   1  -1   9        515.50        492.24         8.77 o
   2  -1   9       1760.62       1728.77        25.37 o
   3  -1   9        264.40        250.78         5.89 o
   4  -1   9        148.96        170.81         4.40 o
   5  -1   9         88.09         82.16         2.48 o
   6  -1   9        461.89        429.29        11.62 o
   7  -1   9         66.89         62.79         3.40 o
   8  -1   9          1.44          0.44         1.63 o
   9  -1   9         62.28         61.60         3.81 o
  10  -1   9          0.13         -1.88         1.88 o
 -11   0   9         14.34         14.54         1.89 o
 -10   0   9         63.76         68.53         3.84 o
  -9   0   9        101.18        102.64         4.97 o
  -8   0   9        643.13        702.60        15.32 o
  -7   0   9        358.28        375.01         7.69 o
  -6   0   9          8.26         10.88         1.38 o
  -5   0   9         80.36         71.31         2.74 o
  -4   0   9         61.30         47.54         2.72 o
  -3   0   9          0.02          6.50         1.23 o
  -2   0   9         36.32         41.12         2.40 o
  -1   0   9         41.93         38.55         1.60 o
   0   0   9          0.51          3.04         1.02 o
   1   0   9       1474.68       1354.35        22.59 o
   2   0   9        875.72        923.49        17.75 o
   3   0   9        726.20        645.78        16.01 o
   4   0   9        196.95        218.32         6.51 o
   5   0   9          1.39          1.76         1.33 o
   6   0   9         74.82         78.42         2.70 o
   7   0   9          0.01         -0.98         1.67 o
   8   0   9         36.64         41.58         2.49 o
   9   0   9        126.53        106.92         4.86 o
  10   0   9         72.84         91.44         3.67 o
 -11   1   9        105.73        118.00         5.00 o
 -10   1   9          1.87          3.63         1.56 o
  -9   1   9        373.62        389.15         7.84 o
  -8   1   9        427.60        489.24         9.10 o
  -7   1   9         28.07         23.48         1.54 o
  -6   1   9        835.50        795.00        22.46 o
  -5   1   9        958.57        936.72        22.92 o
  -4   1   9          1.80          0.77         1.32 o
  -3   1   9        446.39        567.70        11.06 o
  -2   1   9        939.60        921.49        15.87 o
  -1   1   9        361.42        365.93         6.49 o
   0   1   9       2099.38       2013.06        31.29 o
   1   1   9       1373.31       1449.19        23.07 o
   2   1   9        236.18        256.62         6.10 o
   3   1   9        105.54        118.38         3.61 o
   4   1   9        450.93        492.76         9.07 o
   5   1   9        595.79        612.06        14.75 o
   6   1   9        352.44        364.24         9.62 o
   7   1   9         10.66         13.83         1.76 o
   8   1   9         17.60         14.23         1.82 o
   9   1   9        336.41        312.49        12.57 o
  10   1   9         12.11         11.14         1.44 o
 -11   2   9        141.17        143.79         5.24 o
 -10   2   9          0.05          1.10         2.38 o
  -9   2   9          0.24          1.44         1.46 o
  -8   2   9        277.83        258.84         6.91 o
  -7   2   9         19.49         16.57         1.37 o
  -6   2   9        109.80         83.48         2.53 o
  -5   2   9         36.68         42.46         2.12 o
  -4   2   9       1694.64       1678.45        23.80 o
  -3   2   9          0.45          3.43         1.30 o
  -2   2   9       2157.95       2213.10        41.29 o
  -1   2   9        467.73        454.48         8.67 o
   0   2   9         10.69         19.45         1.87 o
   1   2   9        259.22        246.34         7.49 o
   2   2   9        144.63        149.00         3.82 o
   3   2   9        652.99        665.37        13.13 o
   4   2   9        820.29        876.82        21.13 o
   5   2   9          6.68          8.22         1.86 o
   6   2   9         15.13         18.64         1.86 o
   7   2   9        547.87        536.51        10.42 o
   8   2   9         61.47         57.07         2.78 o
   9   2   9          0.24          0.18         1.68 o
 -11   3   9          0.01          2.34         1.93 o
 -10   3   9          0.14         -1.63         2.06 o
  -9   3   9          6.70          2.98         1.63 o
  -8   3   9         20.47         21.41         2.28 o
  -7   3   9        296.76        328.88         6.81 o
  -6   3   9          9.55         19.24         1.54 o
  -5   3   9        237.14        210.89         4.59 o
  -4   3   9        885.69        870.96        16.81 o
  -3   3   9        280.47        255.96         4.65 o
  -2   3   9       1308.67       1287.73        22.71 o
  -1   3   9       1749.95       1610.06        25.92 o
   0   3   9         27.06         35.13         2.46 o
   1   3   9        165.13        173.10         4.42 o
   2   3   9        405.72        412.83         7.52 o
   3   3   9        203.88        247.67         6.34 o
   4   3   9       1130.27       1191.79        24.96 o
   5   3   9        130.24        120.09         5.03 o
   6   3   9          1.23          0.71         1.99 o
   7   3   9        318.44        308.39         6.53 o
   8   3   9         66.51         59.39         2.40 o
   9   3   9        316.65        197.18       132.99 o
 -11   4   9        284.50        250.45        11.02 o
 -10   4   9         63.25         70.39         3.89 o
  -9   4   9         88.56         87.75         4.77 o
  -8   4   9        128.17        141.69         4.79 o
  -7   4   9        772.50        721.23        14.60 o
  -6   4   9        656.85        626.88        11.04 o
  -5   4   9          7.47          9.10         1.43 o
  -4   4   9        241.95        254.60         4.59 o
  -3   4   9        394.94        358.54         5.77 o
  -2   4   9        160.48        172.47         3.48 o
  -1   4   9        796.20        784.44        12.10 o
   0   4   9          2.97          7.47         1.38 o
   1   4   9        135.92        124.38         3.76 o
   2   4   9         58.24         61.91         2.19 o
   3   4   9          1.43          1.18         1.40 o
   4   4   9         47.67         41.57         2.83 o
   5   4   9        144.25        141.87         5.71 o
   6   4   9        156.26        157.59         5.43 o
   7   4   9         21.03         15.89         1.68 o
   8   4   9         23.33         26.71         3.01 o
   9   4   9        240.74        213.11        10.98 o
 -11   5   9          5.00          4.90         1.38 o
 -10   5   9         11.75         10.12         2.60 o
  -9   5   9        167.82        171.83        10.20 o
  -8   5   9          0.05          0.78         1.78 o
  -7   5   9          7.06          7.11         1.61 o
  -6   5   9        139.04        164.16         4.02 o
  -5   5   9         86.96         83.85         3.13 o
  -4   5   9         65.43         61.09         1.90 o
  -3   5   9        865.64        888.78        12.42 o
  -2   5   9        451.79        479.55         8.13 o
  -1   5   9        127.16        113.72         2.88 o
   0   5   9        332.73        305.32         6.25 o
   1   5   9        149.16        142.31         3.65 o
   2   5   9        558.21        591.84         9.73 o
   3   5   9          0.25          0.31         1.46 o
   4   5   9          1.36          0.98         2.04 o
   5   5   9         26.59         30.69         2.95 o
   6   5   9         20.87         22.94         2.25 o
   7   5   9        158.79        151.75         9.66 o
   8   5   9         20.85         18.86         2.60 o
 -10   6   9          2.22          0.79         2.01 o
  -9   6   9          5.47          8.17         2.51 o
  -8   6   9          0.97          0.77         1.90 o
  -7   6   9        395.95        403.73         9.01 o
  -6   6   9        107.05         96.04         3.10 o
  -5   6   9        125.24        144.96         4.57 o
  -4   6   9         14.65         17.48         1.35 o
  -3   6   9         81.86         86.50         2.48 o
  -2   6   9         33.91         37.94         2.18 o
  -1   6   9        127.55        119.80         3.25 o
   0   6   9        150.68        144.70         3.68 o
   1   6   9         81.59         89.27         4.09 o
   2   6   9          0.01          0.16         2.32 o
   3   6   9          1.32          0.67         1.56 o
   4   6   9          8.46          8.79         2.10 o
   5   6   9        221.66        199.88         6.53 o
   6   6   9          1.71          2.73         1.61 o
   7   6   9          1.45          2.67         1.75 o
 -10   7   9          6.14          0.89         1.51 o
  -9   7   9         61.94         53.13         3.41 o
  -8   7   9        101.83         81.32         4.35 o
  -7   7   9          1.66          1.64         1.54 o
  -6   7   9          0.15          3.55         1.27 o
  -5   7   9        112.70        101.97         4.03 o
  -4   7   9        404.09        396.13         8.80 o
  -3   7   9       1692.83       1747.75        24.55 o
  -2   7   9        482.17        498.81         9.03 o
  -1   7   9       1443.84       1467.82        21.78 o
   0   7   9         17.24         14.83         1.54 o
   1   7   9        291.07        285.18         7.38 o
   2   7   9         12.46         13.36         2.27 o
   3   7   9          1.11          0.87         1.71 o
   4   7   9        104.99         91.29         4.71 o
   5   7   9        655.68        685.07        35.78 o
   6   7   9         78.76         61.55         4.63 o
   7   7   9         26.34         23.84         3.18 o
  -9   8   9         13.57         22.57         3.56 o
  -8   8   9         38.82         41.78         2.82 o
  -7   8   9        157.59        155.57         5.81 o
  -6   8   9          0.83          0.81         1.34 o
  -5   8   9        298.92        307.16         9.01 o
  -4   8   9        289.94        292.26         6.74 o
  -3   8   9         85.53         89.89         3.17 o
  -2   8   9        678.87        634.53        13.70 o
  -1   8   9        359.51        368.47         6.98 o
   0   8   9        112.87        122.08         3.27 o
   1   8   9        362.41        356.42         7.96 o
   2   8   9        600.64        586.35        12.34 o
   3   8   9         13.29         13.94         1.89 o
   4   8   9         16.67         14.35         3.85 o
   5   8   9         19.74         24.81         6.41 o
   6   8   9          7.79          7.73         2.01 o
  -9   9   9         14.91         15.65         2.02 o
  -8   9   9          5.37          2.77         1.60 o
  -7   9   9         65.32         59.86         3.26 o
  -6   9   9          0.01          2.05         2.08 o
  -5   9   9         37.34         34.92         2.57 o
  -4   9   9        109.81        114.04         3.92 o
  -3   9   9        786.11        783.41        16.35 o
  -2   9   9          5.88          7.92         1.44 o
  -1   9   9        113.03        114.75         4.21 o
   0   9   9        126.29        139.21         5.23 o
   1   9   9        185.45        204.43         7.09 o
   2   9   9          9.41         11.49         1.54 o
   3   9   9         95.16        107.43         7.16 o
   4   9   9         33.38         35.20         5.11 o
   5   9   9          8.99          6.49         1.41 o
  -8  10   9         12.63         16.81         1.83 o
  -7  10   9         36.68         31.81         2.47 o
  -6  10   9        301.66        342.21        12.28 o
  -5  10   9         28.83         33.33         2.66 o
  -4  10   9        247.78        236.90         6.92 o
  -3  10   9          2.54          4.01         1.54 o
  -2  10   9          2.53          2.41         1.47 o
  -1  10   9        348.73        318.06         8.71 o
   0  10   9        299.85        302.28         8.61 o
   1  10   9          4.50         10.03         1.67 o
   2  10   9          3.46          2.68         1.55 o
   3  10   9         56.57         58.41         5.28 o
   4  10   9         40.02         28.56         4.06 o
  -7  11   9         25.12         23.39         2.72 o
  -6  11   9          1.73          2.06         1.40 o
  -5  11   9         88.85         92.68         4.86 o
  -4  11   9          0.30         -0.38         1.18 o
  -3  11   9        143.29        138.04         5.93 o
  -2  11   9        103.37         93.45         5.07 o
   0  11   9        268.54        269.01        10.18 o
   1  11   9          6.71          4.95         2.64 o
  -4  12   9         68.03         56.48         3.69 o
  -3  12   9         74.44         63.19         4.36 o
  -2  12   9        171.58        142.44        12.19 o
  -1  12   9          5.07          3.10         1.42 o
  -2 -15  10          1.48          0.92         1.17 o
  -1 -15  10         14.30         13.75         3.14 o
   0 -15  10          3.62          2.11         2.72 o
   1 -15  10        185.61        166.43         9.80 o
   2 -15  10         15.33         14.35         2.30 o
   3 -15  10        112.04        103.80         4.62 o
   4 -15  10         33.23         33.02         3.02 o
  -3 -14  10        137.72        108.35         7.37 o
  -2 -14  10         20.83         16.13         2.44 o
  -1 -14  10         50.51         46.01         6.16 o
   0 -14  10          5.47          2.44         3.14 o
   1 -14  10         90.30         83.46         5.42 o
   2 -14  10         37.68         36.42         3.62 o
   3 -14  10          0.01         -0.62         1.89 o
   4 -14  10          0.20          2.12         1.74 o
   5 -14  10         39.97         29.41         5.78 o
   6 -14  10         76.51         82.49        24.30 o
  -4 -13  10          1.64          4.27         2.56 o
  -3 -13  10          1.36          1.42         1.98 o
  -2 -13  10        106.14        101.72         4.84 o
  -1 -13  10         67.13         68.43         4.15 o
   0 -13  10         67.10         64.67         3.34 o
   1 -13  10          8.08          7.96         1.62 o
   2 -13  10        112.20        104.16         4.22 o
   3 -13  10         12.79         15.65         2.93 o
   4 -13  10         69.23         72.31         3.11 o
   5 -13  10          1.07         -1.26         1.49 o
   6 -13  10         71.38         75.66         7.76 o
   7 -13  10         11.67          2.10         2.33 o
   8 -13  10          0.83          0.75         1.84 o
  -5 -12  10         16.90         15.79         2.09 o
  -4 -12  10         28.99         19.29         2.42 o
  -3 -12  10         52.59         38.55         3.06 o
  -2 -12  10        221.70        217.11         6.87 o
  -1 -12  10         54.92         67.33         3.44 o
   0 -12  10         61.37         52.96         3.40 o
   1 -12  10         36.82         37.78         3.33 o
   2 -12  10          0.04          0.17         1.73 o
   3 -12  10          3.56          2.42         1.95 o
   4 -12  10          8.25          8.20         1.91 o
   5 -12  10        104.87         91.63         3.47 o
   6 -12  10         71.38         77.77         7.98 o
   7 -12  10         32.31         37.57         4.88 o
   8 -12  10          1.01          0.49         1.75 o
  -6 -11  10         46.70         50.82         2.97 o
  -5 -11  10        133.07        158.34         6.57 o
  -4 -11  10         48.62         45.72         2.68 o
  -3 -11  10        107.09        100.63         4.63 o
  -2 -11  10          7.45         12.30         2.40 o
  -1 -11  10        140.87        144.29         5.85 o
   0 -11  10        111.22        118.14         4.62 o
   1 -11  10         57.97         60.02         3.21 o
   2 -11  10        184.76        197.02         5.79 o
   3 -11  10        101.26         95.63         3.69 o
   4 -11  10        100.32        111.38         4.24 o
   5 -11  10         34.86         31.39         2.88 o
   6 -11  10          1.68          4.27         2.06 o
   7 -11  10        111.95        122.72         6.73 o
   8 -11  10         22.04         25.96         3.02 o
   9 -11  10          6.08          1.58         1.50 o
  -7 -10  10          0.05          0.42         2.12 o
  -6 -10  10          2.43          5.50         2.94 o
  -5 -10  10         19.55         11.82         3.88 o
  -4 -10  10         88.82         93.73         4.00 o
  -3 -10  10          0.55          4.18         2.60 o
  -2 -10  10         78.08         91.37         4.20 o
  -1 -10  10        611.66        619.59        15.52 o
   0 -10  10        309.15        305.84         7.47 o
   1 -10  10        312.72        292.80         6.43 o
   2 -10  10        381.45        419.75        12.17 o
   3 -10  10        227.68        232.90         6.11 o
   4 -10  10         50.24         47.79         4.33 o
   5 -10  10         12.93          9.69         2.00 o
   6 -10  10        736.56        757.81        33.31 o
   7 -10  10          0.03          0.50         2.12 o
   8 -10  10         15.67         17.35         2.46 o
   9 -10  10         63.98         75.21         7.25 o
  -8  -9  10          8.03          5.94         2.18 o
  -7  -9  10        195.97        204.96        10.06 o
  -6  -9  10        344.72        305.96         9.18 o
  -5  -9  10        420.14        453.10        13.73 o
  -4  -9  10        114.45        110.20         3.67 o
  -3  -9  10          0.25          0.74         1.72 o
  -2  -9  10         83.24         86.70         3.09 o
  -1  -9  10        320.94        353.27         7.36 o
   0  -9  10         54.80         57.17         2.65 o
   1  -9  10        282.50        270.10         6.65 o
   2  -9  10       1733.79       1758.90        32.95 o
   3  -9  10        977.46        947.78        19.61 o
   4  -9  10         21.64         18.58         2.74 o
   5  -9  10        351.28        374.16         9.98 o
   6  -9  10        347.83        309.16         9.05 o
   7  -9  10        168.32        170.86         9.14 o
   8  -9  10         15.92         23.73         3.76 o
   9  -9  10         39.67         46.10         3.80 o
  -9  -8  10          6.56          6.29         2.60 o
  -8  -8  10          0.01          2.29         2.64 o
  -7  -8  10         36.82         51.20         3.88 o
  -6  -8  10         33.11         36.62         2.53 o
  -5  -8  10        682.25        686.62        14.42 o
  -4  -8  10          0.92          1.06         1.37 o
  -3  -8  10         11.14         16.00         1.97 o
  -2  -8  10         38.57         49.08         2.71 o
  -1  -8  10        424.30        414.60         7.73 o
   0  -8  10         43.32         54.01         3.12 o
   1  -8  10        424.41        456.01         8.84 o
   2  -8  10         87.24         76.46         2.97 o
   3  -8  10         79.86         94.94         4.16 o
   4  -8  10        163.65        171.07         5.42 o
   5  -8  10        136.21        144.53         5.16 o
   6  -8  10          3.78          4.33         1.65 o
   7  -8  10        134.02        136.15        10.89 o
   8  -8  10        286.95        329.26        10.21 o
   9  -8  10          6.34          4.61         2.84 o
  10  -8  10          3.20          0.91         1.68 o
  -9  -7  10          1.04         -0.67         2.77 o
  -8  -7  10          0.66          3.72         3.48 o
  -7  -7  10          4.62          4.27         1.59 o
  -6  -7  10         31.50         32.99         2.22 o
  -5  -7  10        179.31        174.55         5.02 o
  -4  -7  10         68.20         68.63         2.91 o
  -3  -7  10          0.02          1.06         1.69 o
  -2  -7  10         38.65         38.63         2.81 o
  -1  -7  10        802.00        848.98        14.59 o
   0  -7  10       1194.27       1197.86        21.37 o
   1  -7  10          2.52          1.60         1.67 o
   2  -7  10        627.01        584.68        10.85 o
   3  -7  10         82.08         79.68         3.02 o
   4  -7  10          0.05          0.58         1.21 o
   5  -7  10        150.78        160.34         5.55 o
   6  -7  10         10.36          7.03         1.49 o
   7  -7  10        284.37        330.29        11.10 o
   8  -7  10          4.38          6.27         1.92 o
   9  -7  10         11.50          6.69         3.84 o
  10  -7  10          3.61          8.38         3.94 o
  -9  -6  10          4.18          1.08         2.45 o
  -8  -6  10        106.96        120.08         4.39 o
  -7  -6  10          0.83          0.04         1.68 o
  -6  -6  10        354.95        341.95        10.35 o
  -5  -6  10         47.17         53.83         2.50 o
  -4  -6  10        109.41        106.27         4.03 o
  -3  -6  10         17.41         26.11         1.78 o
  -2  -6  10        594.46        660.24        18.43 o
  -1  -6  10        338.49        385.41        11.24 o
   0  -6  10        375.11        367.82        11.86 o
   1  -6  10         70.40         75.23         3.85 o
   2  -6  10        472.15        449.56         8.68 o
   3  -6  10       2229.93       2275.20        28.87 o
   4  -6  10         43.00         35.50         1.58 o
   5  -6  10          2.20          1.13         1.50 o
   6  -6  10         22.61         27.60         2.03 o
   7  -6  10         58.81         48.32         2.98 o
   8  -6  10        287.68        299.24        15.25 o
   9  -6  10         14.88         17.22         2.67 o
  10  -6  10         15.54         24.83         3.77 o
 -10  -5  10          0.09          0.59         2.43 o
  -9  -5  10          7.36         10.47         3.16 o
  -8  -5  10          0.04         -1.33         1.49 o
  -7  -5  10         62.88         82.12         4.67 o
  -6  -5  10        534.77        526.84         9.97 o
  -5  -5  10         28.09         21.12         1.58 o
  -4  -5  10          1.90          1.83         1.03 o
  -3  -5  10          2.17          2.14         1.01 o
  -2  -5  10       2996.36       3097.65        54.71 o
  -1  -5  10        134.27        172.01         9.73 o
   0  -5  10        573.97        539.37        14.36 o
   1  -5  10        761.39        795.94        17.30 o
   2  -5  10       1442.07       1537.31        31.26 o
   3  -5  10       2671.59       2667.99        36.00 o
   4  -5  10         51.20         66.68         2.16 o
   5  -5  10        156.29        154.63         4.57 o
   6  -5  10         19.81         16.78         1.71 o
   7  -5  10         54.66         49.49         2.58 o
   8  -5  10        131.90        138.86         6.13 o
   9  -5  10          1.71          2.64         2.05 o
  10  -5  10          0.47          1.27         2.12 o
 -10  -4  10         59.82         63.35         6.54 o
  -9  -4  10          1.18          0.33         1.20 o
  -8  -4  10          1.08          2.77         1.39 o
  -7  -4  10        285.04        288.06         5.95 o
  -6  -4  10        609.90        598.50        10.69 o
  -5  -4  10        284.47        284.40         6.66 o
  -4  -4  10        617.67        621.71        12.04 o
  -3  -4  10        685.85        671.43        11.92 o
  -2  -4  10        111.23         97.09         2.97 o
  -1  -4  10          2.01          5.83         1.42 o
   0  -4  10        407.24        389.37         8.50 o
   1  -4  10        635.07        707.04        18.39 o
   2  -4  10        378.90        357.77         9.26 o
   3  -4  10        286.81        338.35         7.06 o
   4  -4  10        624.38        649.58         9.73 o
   5  -4  10        583.96        540.12        13.00 o
   6  -4  10        155.51        149.47         5.71 o
   7  -4  10        167.98        153.93         4.57 o
   8  -4  10         40.64         40.95         3.09 o
   9  -4  10         12.84         17.00         2.56 o
  10  -4  10         42.66         40.15         2.92 o
 -11  -3  10          0.39          1.86         1.31 o
 -10  -3  10         51.42         66.89         4.35 o
  -9  -3  10         72.26         86.25         2.74 o
  -8  -3  10         14.35         11.49         1.72 o
  -7  -3  10        740.22        782.74        12.56 o
  -6  -3  10          0.00          0.82         1.39 o
  -5  -3  10          0.02          0.50         1.19 o
  -4  -3  10        972.79        953.35        21.47 o
  -3  -3  10        132.67         97.12         5.56 o
  -2  -3  10       1414.30       1453.78        28.21 o
  -1  -3  10          6.95          7.28         1.17 o
   0  -3  10         65.61         61.74         2.33 o
   1  -3  10         97.32         64.32         3.68 o
   2  -3  10       1624.70       1625.55        29.26 o
   3  -3  10         69.42         52.94         2.72 o
   4  -3  10         14.06         15.26         1.31 o
   5  -3  10        401.93        368.80         6.34 o
   6  -3  10        161.40        156.66         4.41 o
   7  -3  10        348.18        358.47         8.27 o
   8  -3  10         94.95        104.37         6.91 o
   9  -3  10         36.65         43.70         3.40 o
  10  -3  10         71.30         63.28         3.69 o
 -11  -2  10         18.48         22.00         3.14 o
 -10  -2  10          9.18          7.66         2.20 o
  -9  -2  10        158.03        156.82         4.54 o
  -8  -2  10         18.61         16.96         1.75 o
  -7  -2  10         12.41         14.81         1.78 o
  -6  -2  10       2633.26       2585.81        73.74 o
  -5  -2  10          5.72          7.92         1.43 o
  -4  -2  10          7.46          6.87         1.52 o
  -3  -2  10        922.00        962.63        19.97 o
  -2  -2  10         99.04         82.56         3.82 o
  -1  -2  10         86.20         74.86         2.81 o
   0  -2  10        367.86        386.92         9.30 o
   1  -2  10       1488.84       1468.47        26.33 o
   2  -2  10        944.15        891.42        14.99 o
   3  -2  10        259.83        270.50         5.24 o
   4  -2  10        102.08         87.00         2.49 o
   5  -2  10        280.39        250.69         5.00 o
   6  -2  10         32.75         29.83         1.94 o
   7  -2  10          1.87         -0.99         1.49 o
   8  -2  10          0.05          0.51         2.40 o
   9  -2  10          3.81          5.00         1.80 o
  10  -2  10          8.72         11.05         1.68 o
 -11  -1  10         33.08         33.55         2.24 o
 -10  -1  10         31.11         41.32         7.92 o
  -9  -1  10        262.71        284.90         7.00 o
  -8  -1  10        194.40        202.58         5.34 o
  -7  -1  10         94.13        104.69         2.93 o
  -6  -1  10         17.78         22.15         1.67 o
  -5  -1  10         41.95         43.25         2.16 o
  -4  -1  10        221.48        228.07         6.22 o
  -3  -1  10        480.30        521.47        11.90 o
  -2  -1  10       3042.70       3235.57        55.62 o
  -1  -1  10        769.91        786.21        15.48 o
   0  -1  10        430.38        472.66         9.90 o
   1  -1  10        231.12        257.89         5.56 o
   2  -1  10       2285.55       2149.96        31.70 o
   3  -1  10        342.90        336.85         6.65 o
   4  -1  10         40.37         46.30         1.84 o
   5  -1  10        181.02        163.75         4.25 o
   6  -1  10          5.70          7.12         1.62 o
   7  -1  10         14.31         16.63         1.86 o
   8  -1  10         72.95         77.43         3.29 o
   9  -1  10          1.55          1.77         1.71 o
  10  -1  10          2.78          2.82         1.50 o
 -11   0  10         50.74         47.56         3.35 o
 -10   0  10         14.08         10.55         2.33 o
  -9   0  10          3.09          5.14         1.37 o
  -8   0  10          1.68          1.42         1.35 o
  -7   0  10          2.47          1.70         1.09 o
  -6   0  10        661.36        705.73        11.34 o
  -5   0  10          4.67          6.04         1.23 o
  -4   0  10         97.82         93.29         3.44 o
  -3   0  10          0.00          0.29         1.19 o
  -2   0  10       2380.22       2485.91        57.45 o
  -1   0  10       1795.36       1789.41        29.24 o
   0   0  10         95.91         93.98         2.66 o
   1   0  10         36.31         31.00         2.27 o
   2   0  10        954.86        898.56        16.40 o
   3   0  10        522.28        523.98         9.53 o
   4   0  10        413.81        409.79         9.22 o
   5   0  10        142.70        152.29         4.15 o
   6   0  10         63.57         73.23         2.75 o
   7   0  10        127.31        126.88         3.82 o
   8   0  10         30.97         29.73         2.21 o
   9   0  10         78.87         82.42         3.80 o
  10   0  10         25.17         26.78         2.10 o
 -11   1  10          2.42          3.48         1.89 o
 -10   1  10         30.49         30.96         3.40 o
  -9   1  10         64.92         65.63         2.93 o
  -8   1  10         62.37         75.16         2.79 o
  -7   1  10         28.53         24.10         1.53 o
  -6   1  10        883.81        938.84        13.77 o
  -5   1  10         14.04         18.57         1.51 o
  -4   1  10       1660.70       1742.51        31.53 o
  -3   1  10         68.83        107.41         3.73 o
  -2   1  10       2014.41       1991.72        32.28 o
  -1   1  10         65.92         59.40         2.66 o
   0   1  10         10.82          9.91         1.52 o
   1   1  10       1458.65       1389.96        24.15 o
   2   1  10        118.14        103.07         2.73 o
   3   1  10         35.43         34.03         2.10 o
   4   1  10        200.78        211.01         4.64 o
   5   1  10        783.08        814.33        13.71 o
   6   1  10        267.80        274.15         5.69 o
   7   1  10         95.86         85.33         4.08 o
   8   1  10        290.70        273.22         9.63 o
   9   1  10         26.07         31.17         2.15 o
 -11   2  10         44.10         48.88         2.81 o
 -10   2  10          0.26          0.53         1.93 o
  -9   2  10          3.99          4.22         1.50 o
  -8   2  10          0.15         -0.12         1.65 o
  -7   2  10         68.47         64.09         2.25 o
  -6   2  10          3.02          0.78         1.39 o
  -5   2  10        164.41        179.32         5.77 o
  -4   2  10         21.33         18.03         1.28 o
  -3   2  10        914.90       1030.66        15.95 o
  -2   2  10        361.94        319.98         7.67 o
  -1   2  10        142.15        137.16         3.95 o
   0   2  10         13.46         11.70         1.78 o
   1   2  10        776.59        756.39        12.68 o
   2   2  10       1791.31       1821.95        24.20 o
   3   2  10         66.95         70.84         2.41 o
   4   2  10         21.69         20.52         2.24 o
   5   2  10          0.03          1.92         1.95 o
   6   2  10         38.56         51.40         2.66 o
   7   2  10        156.72        157.80         4.45 o
   8   2  10         57.91         62.23         2.72 o
   9   2  10         64.38         71.90         5.70 o
 -11   3  10         94.37         91.36         3.78 o
 -10   3  10        104.88        111.76         5.35 o
  -9   3  10        103.31         95.68         4.30 o
  -8   3  10        530.44        536.76        12.53 o
  -7   3  10          8.98         12.18         1.52 o
  -6   3  10          3.67          2.03         1.24 o
  -5   3  10         88.33         95.21         3.03 o
  -4   3  10         76.68         75.70         2.38 o
  -3   3  10          2.61          0.82         1.16 o
  -2   3  10         39.59         42.98         2.20 o
  -1   3  10        265.28        271.40         5.14 o
   0   3  10        633.32        647.24        10.67 o
   1   3  10         61.02         66.65         2.69 o
   2   3  10          1.48          3.77         1.00 o
   3   3  10          4.03          1.04         1.24 o
   4   3  10          0.76          4.40         2.04 o
   5   3  10         62.80         56.47         3.44 o
   6   3  10        103.36        118.18         4.57 o
   7   3  10        113.48        101.69         3.51 o
   8   3  10          0.06          0.77         1.13 o
   9   3  10          6.76          3.35         1.84 o
 -11   4  10        126.78        101.72         4.86 o
 -10   4  10         25.39         17.97         2.60 o
  -9   4  10         81.46         87.66         4.24 o
  -8   4  10        223.99        253.57         7.00 o
  -7   4  10        131.10        145.40         3.82 o
  -6   4  10        173.52        196.37         4.69 o
  -5   4  10          0.16          4.99         1.30 o
  -4   4  10          2.07          4.23         1.34 o
  -3   4  10       1451.46       1428.87        20.16 o
  -2   4  10        565.89        530.15         8.24 o
  -1   4  10        202.85        202.84         4.12 o
   0   4  10        123.64        125.89         3.22 o
   1   4  10        824.16        852.62        13.00 o
   2   4  10         19.26         18.07         1.54 o
   3   4  10        110.37        124.99         3.76 o
   4   4  10         93.00        102.93         3.91 o
   5   4  10        532.50        512.15        14.72 o
   6   4  10        111.73         98.02         4.50 o
   7   4  10          0.57         -0.07         1.57 o
   8   4  10         17.91         10.57         1.77 o
 -10   5  10         57.18         67.79         5.57 o
  -9   5  10          2.61          4.51         1.99 o
  -8   5  10        142.23        167.84         5.09 o
  -7   5  10         82.77         95.59         3.62 o
  -6   5  10        254.46        285.08         6.01 o
  -5   5  10         23.43         30.39         1.86 o
  -4   5  10        510.20        523.73         9.12 o
  -3   5  10         36.01         40.82         1.97 o
  -2   5  10        292.48        243.94         5.71 o
  -1   5  10        219.08        243.76         4.26 o
   0   5  10         96.08         96.58         3.33 o
   1   5  10        806.86        843.21        13.46 o
   2   5  10         33.92         33.76         2.37 o
   3   5  10        188.89        196.23         4.30 o
   4   5  10         89.32         82.91         3.60 o
   5   5  10         28.09         19.04         2.47 o
   6   5  10          0.02         -0.39         1.45 o
   7   5  10          0.59          0.84         1.09 o
 -10   6  10          0.00          0.61         1.68 o
  -9   6  10         90.61         89.07         4.16 o
  -8   6  10         71.87         77.38         3.49 o
  -7   6  10        111.80         99.21         3.52 o
  -6   6  10         83.36         68.15         3.31 o
  -5   6  10        119.32        131.62         4.11 o
  -4   6  10          7.10          5.40         1.22 o
  -3   6  10        736.50        757.94        15.55 o
  -2   6  10          1.94          5.33         1.38 o
  -1   6  10       1161.14       1159.14        19.42 o
   0   6  10         93.59         94.10         2.85 o
   1   6  10        128.31        153.11         5.55 o
   2   6  10        270.30        277.39         7.28 o
   3   6  10        906.22        902.15        18.17 o
   4   6  10        507.40        473.06        14.15 o
   5   6  10         70.98         71.10         4.18 o
   6   6  10         87.47         89.23         3.24 o
   7   6  10          8.27          6.94         1.29 o
  -9   7  10         34.19         38.71         2.93 o
  -8   7  10          3.35          4.65         1.72 o
  -7   7  10        153.99        151.55         4.53 o
  -6   7  10          2.16          4.23         1.38 o
  -5   7  10          2.88          6.86         1.99 o
  -4   7  10        752.45        729.94        17.08 o
  -3   7  10         96.00         96.14         2.88 o
  -2   7  10          0.90          1.09         1.37 o
  -1   7  10        180.42        175.05         4.29 o
   0   7  10        166.91        179.42         4.22 o
   1   7  10          3.55          3.98         1.78 o
   2   7  10          3.46          5.70         2.08 o
   3   7  10        115.98        125.72         4.81 o
   4   7  10        435.58        434.14        12.50 o
   5   7  10          4.25          6.17         2.23 o
   6   7  10         23.11         25.45         2.36 o
  -9   8  10         21.80         17.81         2.28 o
  -8   8  10         59.65         55.96         2.85 o
  -7   8  10         12.47         11.88         1.83 o
  -6   8  10        225.84        204.64         7.22 o
  -5   8  10         91.72         95.74         4.09 o
  -4   8  10        105.74        120.68         4.37 o
  -3   8  10         46.84         49.82         3.29 o
  -2   8  10        109.35        107.99         3.23 o
  -1   8  10        175.25        186.42         4.83 o
   0   8  10        186.97        205.61         6.31 o
   1   8  10          0.48          2.41         1.88 o
   2   8  10          2.97          2.97         1.48 o
   3   8  10         39.48         29.48         2.17 o
   4   8  10        142.01        147.99        10.89 o
   5   8  10          2.17          1.95         0.84 o
  -8   9  10        126.15        116.64         7.15 o
  -7   9  10         19.26         22.50         2.37 o
  -6   9  10          3.89          6.17         1.51 o
  -5   9  10         34.26         39.82         3.47 o
  -4   9  10         39.38         44.49         2.29 o
  -3   9  10          1.32          1.13         1.42 o
  -2   9  10         23.95         23.92         1.73 o
  -1   9  10         67.05         69.70         2.79 o
   0   9  10        134.53        126.55         4.75 o
   1   9  10        209.92        217.73         6.70 o
   2   9  10         33.02         31.54         2.44 o
   3   9  10         18.08         19.02         4.44 o
   4   9  10         48.18         45.14         2.77 o
  -7  10  10         23.83         18.24         1.97 o
  -6  10  10         54.87         58.10         3.58 o
  -5  10  10          4.91         10.32         1.45 o
  -4  10  10          7.52          7.99         1.50 o
  -3  10  10         46.58         44.31         2.78 o
  -2  10  10          7.62         10.89         1.63 o
  -1  10  10         17.12         13.56         2.69 o
   0  10  10        153.88        185.94         8.46 o
   1  10  10          1.65          1.59         2.01 o
   3  10  10          4.89          9.14         1.63 o
  -5  11  10         59.92         34.58        29.92 o
  -4  11  10         14.90         16.76         1.57 o
  -3  11  10         43.16         39.95         4.02 o
  -2  11  10         44.66         55.43         2.75 o
  -1  11  10          3.04          5.06         1.48 o
  -1 -15  11          3.01          6.16         1.45 o
   0 -15  11          0.99         -0.35         1.60 o
   1 -15  11         92.60        113.72         7.29 o
   2 -15  11        131.27        115.33         4.21 o
   3 -15  11         46.80         42.45         4.06 o
  -3 -14  11         48.37         19.03        21.91 o
  -2 -14  11         39.93         42.89         4.06 o
  -1 -14  11          6.38         13.60         2.68 o
   0 -14  11         10.76          9.26         2.68 o
   1 -14  11         17.56         18.09         2.99 o
   2 -14  11         75.09         84.90         6.91 o
   3 -14  11         84.00         72.50         4.41 o
   4 -14  11         11.38         14.58         2.71 o
   5 -14  11          0.15          1.93         2.42 o
   6 -14  11         17.07         20.54         3.90 o
  -4 -13  11         81.98         74.61         9.47 o
  -3 -13  11          6.18          4.51         2.12 o
  -2 -13  11          0.07         -1.17         1.95 o
  -1 -13  11         18.03         26.68         2.83 o
   0 -13  11         26.20         27.73         2.57 o
   1 -13  11          4.30          7.35         1.88 o
   2 -13  11          2.22          2.62         2.29 o
   3 -13  11         48.88         50.07         3.57 o
   4 -13  11          0.51          0.27         1.72 o
   5 -13  11          1.11          1.51         1.64 o
   6 -13  11        180.54        183.09        28.79 o
   7 -13  11         50.45         44.97         3.42 o
  -5 -12  11        104.26        107.19         5.15 o
  -4 -12  11          5.36          2.48         1.86 o
  -3 -12  11         16.39         13.13         2.44 o
  -2 -12  11         21.82         37.55         2.79 o
  -1 -12  11         80.22         71.11         3.55 o
   0 -12  11        210.13        198.27         7.78 o
   1 -12  11         24.81         19.55         3.92 o
   2 -12  11         10.02          9.35         1.88 o
   3 -12  11        140.79        146.79         4.84 o
   4 -12  11        115.61        127.71         4.44 o
   5 -12  11          4.94          7.19         1.75 o
   6 -12  11        129.71        113.91         5.20 o
   7 -12  11         59.07         55.28        11.52 o
   8 -12  11          2.98          2.21         1.75 o
  -7 -11  11         12.08         11.23         1.93 o
  -6 -11  11          5.67          7.79         3.27 o
  -5 -11  11         82.44         95.80         5.61 o
  -4 -11  11         78.71        110.94         5.72 o
  -3 -11  11        124.79        135.89         5.06 o
  -2 -11  11       1028.46       1099.39        24.80 o
  -1 -11  11        270.07        291.55        10.52 o
   0 -11  11         26.29         20.38         1.95 o
   1 -11  11        902.65        861.65        19.95 o
   2 -11  11        226.78        195.38         5.71 o
   3 -11  11         32.34         42.75         3.01 o
   4 -11  11        507.18        500.81        12.29 o
   5 -11  11        372.10        359.76         9.54 o
   6 -11  11         32.93         36.68         3.38 o
   7 -11  11          9.63          9.64         3.07 o
   8 -11  11          2.29          4.28         1.86 o
   9 -11  11          0.99          1.05         1.48 o
  -7 -10  11          0.56         -0.59         2.60 o
  -6 -10  11          5.33          8.95         2.13 o
  -5 -10  11        337.34        382.41        12.40 o
  -4 -10  11         62.34         73.54         3.82 o
  -3 -10  11        273.11        283.06         8.25 o
  -2 -10  11        400.86        387.54        13.09 o
  -1 -10  11        155.69        160.35         5.42 o
   0 -10  11        153.45        152.28         5.26 o
   1 -10  11        118.35        106.14         3.81 o
   2 -10  11        445.75        450.93         9.86 o
   3 -10  11        166.99        158.77         7.13 o
   4 -10  11         51.88         52.36         3.18 o
   5 -10  11        311.84        313.48         9.98 o
   6 -10  11         25.01         18.62         2.48 o
   7 -10  11         11.86         19.75         2.88 o
   8 -10  11          4.27          4.38         3.44 o
   9 -10  11          1.87          3.17         2.69 o
  -8  -9  11          1.47          3.11         3.98 o
  -7  -9  11         20.45         21.72         2.53 o
  -6  -9  11         17.24         16.17         2.73 o
  -5  -9  11         85.01         82.83         4.24 o
  -4  -9  11         49.98         48.52         2.38 o
  -3  -9  11        201.07        225.91         6.18 o
  -2  -9  11         22.40         30.56         2.29 o
  -1  -9  11        228.90        255.69         5.98 o
   0  -9  11        173.67        148.70         5.69 o
   1  -9  11        123.95        120.26         4.17 o
   2  -9  11       1014.21       1017.59        26.33 o
   3  -9  11        668.06        662.19        21.22 o
   4  -9  11          0.58          1.87         1.91 o
   5  -9  11         48.63         48.74         3.05 o
   6  -9  11         38.29         47.05         3.81 o
   7  -9  11          7.07         11.12         3.24 o
   8  -9  11        104.27        121.94         6.12 o
   9  -9  11         19.81         10.57         2.41 o
  -9  -8  11          1.15          0.67         1.51 o
  -8  -8  11         86.28         99.21        19.90 o
  -7  -8  11         35.27         39.09         3.41 o
  -6  -8  11          2.15          2.56         1.94 o
  -5  -8  11         37.43         36.39         2.55 o
  -4  -8  11        143.62        152.33         4.88 o
  -3  -8  11        107.87        114.35         4.12 o
  -2  -8  11        852.41        906.74        16.71 o
  -1  -8  11          3.33          5.32         1.58 o
   0  -8  11          2.84          2.17         1.47 o
   1  -8  11         63.07         56.17         2.49 o
   2  -8  11        122.60        125.27         4.46 o
   3  -8  11        181.75        181.93         5.84 o
   4  -8  11         62.43         54.43         3.23 o
   5  -8  11         23.10         34.69         2.73 o
   6  -8  11        119.91        149.51         9.93 o
   7  -8  11          6.06          9.11         2.40 o
   8  -8  11          2.66          2.80         2.19 o
   9  -8  11          5.09          7.42         3.23 o
  -9  -7  11          0.00          1.54         1.81 o
  -8  -7  11          0.37         -2.05         2.90 o
  -7  -7  11         90.72        104.85         4.45 o
  -6  -7  11       1720.58       1691.58        36.94 o
  -5  -7  11        189.97        176.18         4.67 o
  -4  -7  11         33.67         40.64         3.42 o
  -3  -7  11         10.60          6.72         1.93 o
  -2  -7  11        266.74        252.59         6.51 o
  -1  -7  11         19.93         25.72         2.02 o
   0  -7  11        303.98        325.01         9.82 o
   1  -7  11         53.31         61.30         4.81 o
   2  -7  11        129.59        141.03         4.55 o
   3  -7  11         21.89         29.84         1.85 o
   4  -7  11          2.40          1.98         1.25 o
   5  -7  11        198.10        182.40         5.13 o
   6  -7  11         32.80         28.96         1.99 o
   7  -7  11          7.97          8.67         1.80 o
   8  -7  11         35.92         35.62         3.66 o
   9  -7  11         45.04         56.60         3.68 o
  10  -7  11         49.51         33.10         4.61 o
 -10  -6  11          0.84         -0.42         1.34 o
  -9  -6  11          0.00          3.55         2.22 o
  -8  -6  11         11.04          9.93         1.94 o
  -7  -6  11         85.16         70.52         3.61 o
  -6  -6  11        775.76        766.94        21.15 o
  -5  -6  11         13.14         13.62         1.64 o
  -4  -6  11       1071.22       1134.09        22.95 o
  -3  -6  11         45.44         62.76         2.56 o
  -2  -6  11       1806.85       1900.15        30.05 o
  -1  -6  11        755.61        812.88        15.85 o
   0  -6  11         20.92         29.07         2.46 o
   1  -6  11       1314.15       1306.68        20.60 o
   2  -6  11          5.78          4.95         1.43 o
   3  -6  11        166.09        163.95         3.60 o
   4  -6  11        611.93        624.65         9.45 o
   5  -6  11         89.71         82.96         4.19 o
   6  -6  11         37.19         32.73         1.97 o
   7  -6  11         49.62         58.94         2.97 o
   8  -6  11          0.88          1.06         1.61 o
   9  -6  11          7.58         12.56         4.44 o
  10  -6  11         10.98         15.42         3.85 o
 -10  -5  11         15.53         16.68         3.27 o
  -9  -5  11          0.01         -0.65         2.31 o
  -8  -5  11          4.24          6.06         1.46 o
  -7  -5  11         14.24         21.20         2.21 o
  -6  -5  11        382.64        366.08         8.49 o
  -5  -5  11         31.28         43.49         2.04 o
  -4  -5  11          6.52          5.81         1.24 o
  -3  -5  11         57.45         59.84         2.62 o
  -2  -5  11        953.15        899.27        14.76 o
  -1  -5  11       1017.15       1134.12        28.15 o
   0  -5  11        188.75        177.05         6.71 o
   1  -5  11        122.30        112.70         4.17 o
   2  -5  11          1.15          1.16         1.25 o
   3  -5  11         94.43        126.14         2.73 o
   4  -5  11        305.38        285.13         4.68 o
   5  -5  11        252.60        239.64         7.08 o
   6  -5  11        193.38        201.12         6.63 o
   7  -5  11          2.97          7.61         1.76 o
   8  -5  11         59.22         48.06         2.76 o
   9  -5  11          0.33          0.06         1.67 o
  10  -5  11         49.36         48.28         6.29 o
 -10  -4  11         88.60         79.44         6.96 o
  -9  -4  11         20.40         20.05         2.30 o
  -8  -4  11          2.38          4.85         1.60 o
  -7  -4  11         84.10         78.04         2.71 o
  -6  -4  11          0.14          1.72         1.35 o
  -5  -4  11        470.35        473.62        10.97 o
  -4  -4  11        141.72        147.23         4.17 o
  -3  -4  11         21.69         19.21         1.35 o
  -2  -4  11       1773.33       1744.41        32.24 o
  -1  -4  11        173.21        154.46         3.94 o
   0  -4  11         19.56         30.79         1.76 o
   1  -4  11          3.05          1.78         1.45 o
   2  -4  11       2740.68       2653.11        49.88 o
   3  -4  11         11.32         15.42         1.28 o
   4  -4  11         18.08         14.64         1.32 o
   5  -4  11        913.17        972.17        17.24 o
   6  -4  11        215.11        205.22         4.91 o
   7  -4  11        210.20        221.45         6.13 o
   8  -4  11         35.13         32.85         2.25 o
   9  -4  11         12.60          9.04         2.57 o
  10  -4  11         18.54         22.26         2.65 o
 -10  -3  11        233.60        217.34        13.70 o
  -9  -3  11         22.91         29.58         2.17 o
  -8  -3  11         73.32         67.24         2.47 o
  -7  -3  11       1080.26       1112.64        16.82 o
  -6  -3  11         34.97         36.12         1.93 o
  -5  -3  11          6.24          7.35         1.30 o
  -4  -3  11        517.03        424.73         8.98 o
  -3  -3  11         72.53         86.59         3.33 o
  -2  -3  11        153.04        154.20         4.65 o
  -1  -3  11          0.45          1.17         1.29 o
   0  -3  11       1353.03       1237.98        22.66 o
   1  -3  11        275.83        253.11         7.60 o
   2  -3  11          4.50          4.12         1.09 o
   3  -3  11        646.53        614.20        10.03 o
   4  -3  11          8.37         14.20         1.18 o
   5  -3  11         10.25         16.04         1.71 o
   6  -3  11        194.32        207.59         4.96 o
   7  -3  11        393.83        415.15        10.81 o
   8  -3  11         50.33         64.33         4.19 o
   9  -3  11          7.75          9.07         2.50 o
  10  -3  11         16.72         15.36         2.21 o
 -11  -2  11         20.66         11.43         1.77 o
 -10  -2  11          6.49          9.11         2.37 o
  -9  -2  11          1.03          3.17         1.14 o
  -8  -2  11         24.46         29.82         1.94 o
  -7  -2  11         27.15         29.00         1.96 o
  -6  -2  11         86.00         84.46         2.86 o
  -5  -2  11        130.11        134.96         3.44 o
  -4  -2  11         50.82         34.60         1.85 o
  -3  -2  11         92.06        104.44         3.35 o
  -2  -2  11       1335.29       1388.21        34.06 o
  -1  -2  11       1350.79       1345.01        23.02 o
   0  -2  11       1444.99       1447.60        25.04 o
   1  -2  11        240.40        246.04         6.75 o
   2  -2  11         94.08         88.02         2.47 o
   3  -2  11        287.76        300.32         5.58 o
   4  -2  11       1458.06       1464.62        21.99 o
   5  -2  11        723.61        739.73        11.53 o
   6  -2  11       1062.06       1035.69        17.52 o
   7  -2  11        219.14        215.33         6.81 o
   8  -2  11        101.37        125.85         6.87 o
   9  -2  11         13.80         14.58         2.42 o
  10  -2  11          4.14          1.45         1.50 o
 -11  -1  11         12.19         13.21         3.18 o
 -10  -1  11         96.63        101.70         7.60 o
  -9  -1  11         19.89         18.06         1.76 o
  -8  -1  11        224.04        235.90         5.19 o
  -7  -1  11        347.62        312.75         7.38 o
  -6  -1  11       2107.31       2188.10        40.45 o
  -5  -1  11        589.41        625.59        10.29 o
  -4  -1  11        236.04        220.20         4.52 o
  -3  -1  11       2464.99       2590.26        53.58 o
  -2  -1  11        390.77        394.53        11.03 o
  -1  -1  11        452.83        514.05        13.51 o
   0  -1  11        508.70        508.06        13.02 o
   1  -1  11        319.46        297.87         7.23 o
   2  -1  11       1556.04       1482.23        22.49 o
   3  -1  11         67.45         64.55         1.96 o
   4  -1  11        144.80        125.21         3.57 o
   5  -1  11        490.50        469.80        12.59 o
   6  -1  11        141.62        154.86         3.98 o
   7  -1  11        204.78        202.62         5.77 o
   8  -1  11         34.54         34.20         3.43 o
   9  -1  11          0.84          1.73         1.61 o
  10  -1  11          4.35          1.00         1.33 o
 -11   0  11         70.01         61.06         4.42 o
 -10   0  11          0.03          1.74         1.97 o
  -9   0  11          0.14          1.25         1.40 o
  -8   0  11         86.47         88.29         2.86 o
  -7   0  11        917.47        904.35        21.65 o
  -6   0  11         55.74         45.86         2.00 o
  -5   0  11          0.01          0.07         1.25 o
  -4   0  11         45.81         37.73         1.81 o
  -3   0  11         65.33         55.50         2.60 o
  -2   0  11         13.27         12.04         2.02 o
  -1   0  11         23.97         25.75         1.98 o
   0   0  11        737.83        694.01        11.69 o
   1   0  11         35.51         31.20         1.94 o
   2   0  11          1.16          1.73         1.09 o
   3   0  11        461.74        437.14         9.36 o
   4   0  11        163.18        157.90         3.84 o
   5   0  11        130.04        134.30         4.42 o
   6   0  11        247.10        219.92         5.78 o
   7   0  11         69.32         72.11         2.91 o
   8   0  11         32.53         28.94         2.37 o
   9   0  11         13.70         12.41         2.03 o
 -11   1  11         11.20         13.76         1.75 o
 -10   1  11         77.68         88.26         4.05 o
  -9   1  11          1.23          1.19         1.55 o
  -8   1  11         87.35         93.15         3.14 o
  -7   1  11          0.92          1.17         1.23 o
  -6   1  11          1.93          4.78         1.29 o
  -5   1  11        278.81        302.42         5.43 o
  -4   1  11         12.77         11.01         1.27 o
  -3   1  11         52.00         58.04         1.96 o
  -2   1  11        114.93        115.40         3.05 o
  -1   1  11       1702.12       1641.95        24.51 o
   0   1  11       1815.77       1816.26        25.33 o
   1   1  11        697.47        650.47        11.01 o
   2   1  11        505.01        505.64         7.84 o
   3   1  11        250.57        268.29         5.45 o
   4   1  11         58.65         57.21         2.37 o
   5   1  11        198.19        188.02         4.60 o
   6   1  11        521.24        516.22         9.04 o
   7   1  11         80.83         79.66         3.36 o
   8   1  11         63.42         61.27         3.21 o
   9   1  11          1.85          2.03         1.22 o
 -11   2  11         46.34         33.11         2.01 o
 -10   2  11        222.33        237.94         7.47 o
  -9   2  11        187.64        207.38         4.96 o
  -8   2  11        254.02        268.85         6.44 o
  -7   2  11         24.30         23.13         1.51 o
  -6   2  11         36.07         42.74         2.16 o
  -5   2  11          2.37          3.14         1.15 o
  -4   2  11          1.31          2.72         1.06 o
  -3   2  11          0.04          2.29         0.84 o
  -2   2  11          2.50          4.22         1.12 o
  -1   2  11          0.61          3.26         0.97 o
   0   2  11        317.28        322.92         5.70 o
   1   2  11        600.75        629.59         9.49 o
   2   2  11         12.07         12.21         1.17 o
   3   2  11         82.45         90.42         2.67 o
   4   2  11        488.20        484.15        10.22 o
   5   2  11        139.65        119.83         4.65 o
   6   2  11        256.83        277.38         6.52 o
   7   2  11         82.32         73.78         2.77 o
   8   2  11        271.27        252.10         7.54 o
 -11   3  11         22.58         17.62         1.42 o
 -10   3  11        115.80        113.62         5.59 o
  -9   3  11         65.64         81.82         4.98 o
  -8   3  11         29.79         32.09         2.00 o
  -7   3  11        118.35        135.08         4.04 o
  -6   3  11         26.74         27.78         2.02 o
  -5   3  11         22.37         35.02         1.91 o
  -4   3  11         14.09         15.02         1.54 o
  -3   3  11        126.86        100.57         2.88 o
  -2   3  11        342.78        338.15         6.74 o
  -1   3  11          9.74         19.24         1.28 o
   0   3  11        232.15        194.44         4.01 o
   1   3  11        135.10        128.58         3.04 o
   2   3  11        385.25        404.66         8.02 o
   3   3  11        230.87        210.82         4.94 o
   4   3  11          5.66         11.97         2.28 o
   5   3  11        288.54        276.37        11.76 o
   6   3  11         43.80         32.90         2.00 o
   7   3  11          0.02          0.85         1.30 o
   8   3  11         15.59         23.83         2.81 o
 -10   4  11        334.65        365.57         9.94 o
  -9   4  11         82.03        105.22         4.27 o
  -8   4  11          0.01          1.17         1.40 o
  -7   4  11          3.92          2.64         1.62 o
  -6   4  11         14.34         10.88         1.54 o
  -5   4  11         67.99         53.64         2.28 o
  -4   4  11        127.87        133.72         3.37 o
  -3   4  11          8.47          6.77         1.43 o
  -2   4  11          0.94          3.44         1.43 o
  -1   4  11         77.10         60.67         2.19 o
   0   4  11         28.48         23.72         1.72 o
   1   4  11         59.64         63.68         2.41 o
   2   4  11          0.40          1.68         1.20 o
   3   4  11          0.03          1.08         1.40 o
   4   4  11        357.51        355.64         8.00 o
   5   4  11        464.15        429.02        14.95 o
   6   4  11         10.85          4.94         1.87 o
   7   4  11         30.54         35.26         2.03 o
   8   4  11        117.22        125.62         7.04 o
 -10   5  11          1.71          1.42         2.13 o
  -9   5  11          0.00         -0.76         1.79 o
  -8   5  11         33.75         31.21         2.45 o
  -7   5  11        680.68        672.67        19.02 o
  -6   5  11        171.11        156.40         4.74 o
  -5   5  11          7.83          6.89         1.40 o
  -4   5  11         33.96         34.65         2.19 o
  -3   5  11         87.98         81.46         2.89 o
  -2   5  11         10.52         14.15         1.41 o
  -1   5  11       2174.28       2184.71        34.99 o
   0   5  11        324.87        326.58         6.21 o
   1   5  11        594.82        612.03         9.96 o
   2   5  11        235.58        222.21         4.83 o
   3   5  11        163.19        167.47         4.61 o
   4   5  11        436.24        410.72        12.44 o
   5   5  11         43.47         40.95         3.35 o
   6   5  11         19.17         11.27         2.36 o
   7   5  11          5.41          4.63         1.21 o
  -9   6  11         37.65         33.38         3.20 o
  -8   6  11        105.80         90.47         3.75 o
  -7   6  11        201.57        196.82         4.92 o
  -6   6  11         23.85         27.06         2.23 o
  -5   6  11        161.50        152.42         6.33 o
  -4   6  11         57.83         62.77         2.67 o
  -3   6  11          8.00         13.12         1.49 o
  -2   6  11        542.03        583.78        11.19 o
  -1   6  11       1046.97       1004.66        15.51 o
   0   6  11        590.51        582.11         9.51 o
   1   6  11        541.93        555.20        11.18 o
   2   6  11        599.89        595.00        13.05 o
   3   6  11        130.48        143.75         5.00 o
   4   6  11         54.98         43.63         3.98 o
   5   6  11          2.07          1.77         2.06 o
   6   6  11         44.41         51.24         2.54 o
  -9   7  11          2.64          5.07         1.76 o
  -8   7  11          2.47          7.57         1.78 o
  -7   7  11         25.15         21.84         2.29 o
  -6   7  11         11.29         15.24         1.64 o
  -5   7  11         46.60         48.52         4.27 o
  -4   7  11          1.30          0.97         1.54 o
  -3   7  11         34.91         33.16         2.52 o
  -2   7  11         48.65         49.02         2.10 o
  -1   7  11         13.22          9.88         1.67 o
   0   7  11        142.47        137.45         4.25 o
   1   7  11        319.52        331.21         7.95 o
   2   7  11        475.93        493.42        11.42 o
   3   7  11         12.89         15.59         1.78 o
   4   7  11         63.43         68.70        10.52 o
   5   7  11          2.45          1.65         1.27 o
   6   7  11          5.64          2.96         1.07 o
  -8   8  11         19.42         28.55         2.25 o
  -7   8  11         11.79         14.13         2.29 o
  -6   8  11         27.32         24.38         2.97 o
  -5   8  11          4.33          5.42         1.56 o
  -4   8  11         29.69         31.15         1.91 o
  -3   8  11        212.34        223.84         7.15 o
  -2   8  11        264.76        251.99         6.30 o
  -1   8  11         34.05         43.58         2.34 o
   0   8  11        130.08        121.40         5.91 o
   1   8  11         91.07         87.75         3.25 o
   2   8  11         12.88          7.61         1.51 o
   3   8  11        121.96        156.96        11.40 o
   4   8  11          7.72          6.29         3.52 o
   5   8  11          1.64          4.61         2.01 o
  -8   9  11         25.60         14.33         2.01 o
  -7   9  11          5.90          6.66         1.56 o
  -6   9  11         33.08         33.34         2.41 o
  -5   9  11         97.57         98.21         4.57 o
  -4   9  11         20.43         15.78         1.48 o
  -3   9  11          5.01          4.89         1.19 o
  -2   9  11         25.13         25.68         2.12 o
  -1   9  11          8.38         11.84         1.66 o
   0   9  11         96.81        114.68         4.36 o
   1   9  11          8.47         10.79         2.18 o
   2   9  11         40.81         32.58         2.49 o
   3   9  11         13.83         13.58         3.18 o
   4   9  11          5.69          2.77         1.51 o
  -6  10  11         55.21         67.56         3.55 o
  -5  10  11          6.96          4.17         1.02 o
  -4  10  11         21.03         23.80         2.60 o
  -3  10  11          0.08          0.78         1.14 o
  -2  10  11        205.90        213.67         7.13 o
  -1  10  11          4.86         10.62         1.78 o
   0  10  11         40.97         49.61         3.05 o
   1  10  11         46.66         36.79         3.02 o
  -4  11  11        216.09        182.43         9.13 o
  -3  11  11          6.78          4.11         1.59 o
  -2  11  11         23.05         28.07         2.77 o
  -1  11  11         15.93         14.75         2.01 o
  -1 -15  12          0.03          0.56         1.08 o
   0 -15  12         17.80         16.42         2.72 o
   1 -15  12         42.82         36.82         2.72 o
   2 -15  12         14.48         18.48         1.63 o
   3 -15  12         20.65         22.30         1.83 o
  -3 -14  12         43.45         27.99         3.35 o
  -2 -14  12          0.84          0.54         2.39 o
  -1 -14  12         12.71          9.38         2.40 o
   0 -14  12          3.76          2.38         2.30 o
   1 -14  12         42.90         33.47         5.36 o
   2 -14  12         82.82         79.81         5.03 o
   3 -14  12         52.46         58.49         6.03 o
   4 -14  12         48.96         41.45         2.84 o
   5 -14  12          2.44          0.34         2.77 o
   6 -14  12        135.74        148.14        11.69 o
  -4 -13  12          3.72          4.27         1.84 o
  -3 -13  12        393.65        386.89        11.52 o
  -2 -13  12        405.82        338.71        10.81 o
  -1 -13  12         30.62         32.18         3.00 o
   0 -13  12        192.19        195.63         7.58 o
   1 -13  12         75.38         86.37         4.02 o
   2 -13  12         62.47         64.61         3.62 o
   3 -13  12         23.49         23.77         2.37 o
   4 -13  12          3.37          3.77         1.82 o
   5 -13  12         55.66         46.73         3.84 o
   6 -13  12         54.02         55.16        18.06 o
   7 -13  12         37.52         48.84         2.98 o
  -5 -12  12          5.69          4.56         1.65 o
  -4 -12  12         72.85         84.23         6.11 o
  -3 -12  12        186.63        208.22         7.84 o
  -2 -12  12         29.17         34.00         2.70 o
  -1 -12  12        202.14        216.20         6.43 o
   0 -12  12        149.63        150.78         7.23 o
   1 -12  12         32.46         37.61         3.40 o
   2 -12  12         23.95         18.14         2.05 o
   3 -12  12        336.11        324.51        20.07 o
   4 -12  12        167.49        187.03         7.64 o
   5 -12  12         65.44         60.27         3.41 o
   6 -12  12         19.75         24.72         3.24 o
   7 -12  12         28.67         47.62         4.61 o
   8 -12  12         52.07         35.53         6.83 o
  -6 -11  12         57.41         57.07         5.45 o
  -5 -11  12          0.16          2.07         1.77 o
  -4 -11  12          5.37          2.90         2.27 o
  -3 -11  12        349.65        336.56         9.77 o
  -2 -11  12        157.79        173.97         9.46 o
  -1 -11  12         78.04         89.31         4.64 o
   0 -11  12         68.31         73.47         4.98 o
   1 -11  12        572.28        563.17        22.86 o
   2 -11  12        183.92        187.88         6.95 o
   3 -11  12        276.45        240.64        10.89 o
   4 -11  12         45.16         47.53         3.49 o
   5 -11  12        105.49         99.26         4.93 o
   6 -11  12         71.18         75.65         7.13 o
   7 -11  12        163.45        174.08        12.03 o
   8 -11  12          0.87          2.85         2.48 o
  -7 -10  12         15.83         10.56         2.93 o
  -6 -10  12        129.55        120.44         6.26 o
  -5 -10  12          9.91         18.17         2.21 o
  -4 -10  12          6.17          5.35         1.76 o
  -3 -10  12          9.42          3.52         2.30 o
  -2 -10  12         94.94        100.98         5.72 o
  -1 -10  12         21.17         23.96         2.28 o
   0 -10  12         23.20         19.83         2.85 o
   1 -10  12          0.00          0.33         1.77 o
   2 -10  12         94.67         94.21         4.57 o
   3 -10  12        120.98        120.52         6.51 o
   4 -10  12          2.94          3.15         2.53 o
   5 -10  12         69.08         76.65         4.34 o
   6 -10  12          7.87          9.35         2.08 o
   7 -10  12         46.91         39.73         3.77 o
   8 -10  12        225.96        221.76         8.41 o
   9 -10  12         50.40         37.88         4.61 o
  -8  -9  12         78.16        102.66         6.79 o
  -7  -9  12         58.23         73.55         5.21 o
  -6  -9  12        146.28        142.71         8.41 o
  -5  -9  12         14.97         11.65         2.27 o
  -4  -9  12        393.45        419.42         8.62 o
  -3  -9  12          4.13          1.63         1.64 o
  -2  -9  12          1.45          2.25         1.54 o
  -1  -9  12          2.42          4.91         1.89 o
   0  -9  12         20.60         29.45         2.61 o
   1  -9  12        435.68        449.16         9.09 o
   2  -9  12        256.33        264.95         6.50 o
   3  -9  12         62.31         59.88         3.96 o
   4  -9  12         96.87        121.58         4.41 o
   5  -9  12        363.83        400.18        15.26 o
   6  -9  12         19.56         21.49         2.41 o
   7  -9  12        171.92        183.78         8.68 o
   8  -9  12          3.27          2.37         2.56 o
   9  -9  12          1.04         -0.70         1.57 o
  -8  -8  12        149.65        170.30        15.92 o
  -7  -8  12        105.54        102.32         6.70 o
  -6  -8  12          2.50          0.81         1.91 o
  -5  -8  12        892.64        936.81        17.99 o
  -4  -8  12         32.64         30.74         2.00 o
  -3  -8  12          2.71          6.65         1.96 o
  -2  -8  12          1.68          3.05         1.49 o
  -1  -8  12          0.03          1.73         1.64 o
   0  -8  12          5.23          6.48         1.89 o
   1  -8  12        322.00        337.01         6.88 o
   2  -8  12       1053.15       1061.23        16.74 o
   3  -8  12         68.58         70.43         4.32 o
   4  -8  12         12.31         14.25         1.70 o
   5  -8  12          7.12          5.80         1.82 o
   6  -8  12          0.09          0.28         2.77 o
   7  -8  12          0.32         -0.54         2.28 o
   8  -8  12          3.70          0.71         2.91 o
   9  -8  12         29.35         37.96         4.05 o
  -9  -7  12          3.10          4.11         2.35 o
  -8  -7  12        203.92        202.63        13.58 o
  -7  -7  12        268.61        303.03         8.84 o
  -6  -7  12        149.04        149.03         6.76 o
  -5  -7  12         41.47         42.01         2.57 o
  -4  -7  12         10.89         13.73         1.84 o
  -3  -7  12         91.12        115.34         3.84 o
  -2  -7  12        184.15        164.09         4.15 o
  -1  -7  12        259.93        227.82         6.22 o
   0  -7  12        355.41        340.75         8.32 o
   1  -7  12         25.75         27.43         1.87 o
   2  -7  12          6.64          4.93         1.61 o
   3  -7  12         90.31        101.19         3.82 o
   4  -7  12          6.78          9.86         1.24 o
   5  -7  12        285.55        258.17         8.01 o
   6  -7  12        565.13        565.39        11.38 o
   7  -7  12         44.11         35.27         2.86 o
   8  -7  12          3.28          3.61         2.03 o
   9  -7  12         32.65         34.54         5.11 o
  -9  -6  12          5.47          7.71         3.44 o
  -8  -6  12          1.54         -0.08         1.69 o
  -7  -6  12        111.12        128.02         4.47 o
  -6  -6  12         14.43         17.06         2.15 o
  -5  -6  12         72.90         69.88         3.09 o
  -4  -6  12         78.51         90.88         4.46 o
  -3  -6  12        146.43        172.78         4.67 o
  -2  -6  12         26.86         25.41         1.61 o
  -1  -6  12         24.07         25.63         1.73 o
   0  -6  12        232.64        215.74         5.59 o
   1  -6  12        412.83        388.01         6.80 o
   2  -6  12        332.08        360.54         7.44 o
   3  -6  12        302.52        297.13         5.45 o
   4  -6  12        213.38        180.17         3.79 o
   5  -6  12          0.14          0.00         1.43 o
   6  -6  12         30.77         22.25         1.96 o
   7  -6  12         46.86         42.86         2.51 o
   8  -6  12         27.30         41.95         2.45 o
   9  -6  12         12.10         10.17         2.36 o
  10  -6  12         12.00         12.94         2.01 o
 -10  -5  12          3.80          5.95         2.18 o
  -9  -5  12         27.74         34.36         5.36 o
  -8  -5  12         94.65         97.19         3.77 o
  -7  -5  12         25.50         31.25         2.60 o
  -6  -5  12        841.94        842.51        17.20 o
  -5  -5  12         12.07          8.60         1.32 o
  -4  -5  12          5.22          7.33         1.49 o
  -3  -5  12         82.97         74.08         2.96 o
  -2  -5  12         41.18         42.95         2.27 o
  -1  -5  12        958.08        969.08        27.83 o
   0  -5  12        135.47        130.19         4.31 o
   1  -5  12        710.16        701.86        13.60 o
   2  -5  12         52.57         62.52         2.35 o
   3  -5  12         43.47         56.00         1.90 o
   4  -5  12         92.07        116.51         2.73 o
   5  -5  12        811.09        761.44        11.52 o
   6  -5  12         22.27         20.24         1.73 o
   7  -5  12          6.49          8.92         1.81 o
   8  -5  12        357.53        333.24        11.53 o
   9  -5  12         10.84          4.14         1.68 o
  10  -5  12          2.91          2.47         1.65 o
 -10  -4  12         57.25         61.43         5.53 o
  -9  -4  12        157.05        164.67        12.32 o
  -8  -4  12          3.34          4.21         1.50 o
  -7  -4  12        147.93        137.43         3.43 o
  -6  -4  12        122.20        122.40         3.55 o
  -5  -4  12        158.46        151.35         3.63 o
  -4  -4  12         79.00         77.03         2.61 o
  -3  -4  12        530.89        555.64        11.09 o
  -2  -4  12       1525.39       1575.75        25.67 o
  -1  -4  12        203.35        193.10         4.85 o
   0  -4  12        114.55         95.08         2.99 o
   1  -4  12        101.14         82.31         3.06 o
   2  -4  12         14.10         23.17         1.42 o
   3  -4  12        356.32        334.14         5.32 o
   4  -4  12        146.39        128.85         3.23 o
   5  -4  12        132.35        122.10         3.18 o
   6  -4  12        136.22        138.56         3.73 o
   7  -4  12         19.83         21.91         1.99 o
   8  -4  12          5.53          5.92         1.69 o
   9  -4  12         42.00         38.90         3.78 o
  10  -4  12          7.13          8.09         1.42 o
 -10  -3  12         31.10         33.88         4.02 o
  -9  -3  12         35.82         28.13         2.52 o
  -8  -3  12          6.17          7.58         1.45 o
  -7  -3  12        268.45        256.79         5.81 o
  -6  -3  12         42.86         41.86         2.13 o
  -5  -3  12        243.53        239.39         5.62 o
  -4  -3  12         99.03         84.52         3.15 o
  -3  -3  12        186.28        192.18         4.38 o
  -2  -3  12        205.33        200.33         5.12 o
  -1  -3  12         25.99         24.82         1.58 o
   0  -3  12         13.07         10.21         1.28 o
   1  -3  12        625.40        576.52         9.72 o
   2  -3  12        160.24        163.48         3.33 o
   3  -3  12         97.14         79.96         2.56 o
   4  -3  12         33.55         37.00         1.64 o
   5  -3  12         10.00          6.54         1.53 o
   6  -3  12         51.14         45.12         2.72 o
   7  -3  12          0.81          1.40         1.65 o
   8  -3  12          1.17          0.25         1.43 o
   9  -3  12          5.58          9.08         3.27 o
  10  -3  12          0.10          1.42         1.26 o
 -10  -2  12        240.20        235.70         9.61 o
  -9  -2  12          9.86         10.47         1.73 o
  -8  -2  12          2.75          5.41         1.63 o
  -7  -2  12        621.44        667.96        10.93 o
  -6  -2  12        486.61        465.92         8.81 o
  -5  -2  12        430.17        427.99         7.98 o
  -4  -2  12        805.45        787.50        12.77 o
  -3  -2  12         59.49         59.47         3.21 o
  -2  -2  12          5.48          4.73         1.33 o
  -1  -2  12          7.12          6.62         1.24 o
   0  -2  12       3073.27       3058.56        44.68 o
   1  -2  12        118.01        111.04         2.93 o
   2  -2  12          1.05          2.55         0.94 o
   3  -2  12          0.27         -0.70         1.07 o
   4  -2  12          0.26          1.59         1.47 o
   5  -2  12        197.32        185.93         4.25 o
   6  -2  12        109.23        117.41         3.92 o
   7  -2  12          2.47          1.35         1.78 o
   8  -2  12         28.92         29.01         2.46 o
   9  -2  12         10.54         10.75         2.35 o
 -11  -1  12          0.02          0.14         1.06 o
 -10  -1  12          7.89          6.22         2.03 o
  -9  -1  12          0.49          0.29         1.98 o
  -8  -1  12         25.42         23.24         1.87 o
  -7  -1  12        286.31        310.30         6.09 o
  -6  -1  12        217.27        215.26         4.99 o
  -5  -1  12       1983.34       2037.58        36.53 o
  -4  -1  12         67.63         74.14         2.70 o
  -3  -1  12        418.68        441.77         8.23 o
  -2  -1  12        221.01        227.16         4.68 o
  -1  -1  12        280.99        269.46         7.86 o
   0  -1  12         72.90         76.40         2.31 o
   1  -1  12         55.09         65.34         2.01 o
   2  -1  12        316.61        300.57         5.72 o
   3  -1  12       1131.65       1128.53        19.50 o
   4  -1  12        877.23        865.20        22.29 o
   5  -1  12        125.59        113.08         3.74 o
   6  -1  12         59.87         53.45         2.50 o
   7  -1  12          6.19          4.40         1.80 o
   8  -1  12          4.31          2.01         1.69 o
   9  -1  12         49.15         45.22         3.08 o
 -11   0  12          8.42          5.89         1.76 o
 -10   0  12         18.34         15.08         2.53 o
  -9   0  12          9.17         10.77         1.86 o
  -8   0  12          7.47          9.46         1.60 o
  -7   0  12        242.86        254.79         5.44 o
  -6   0  12        358.40        347.43         9.46 o
  -5   0  12         75.37        109.17         3.14 o
  -4   0  12        408.17        408.11         7.78 o
  -3   0  12         39.27         43.59         2.05 o
  -2   0  12       1145.70       1161.76        15.82 o
  -1   0  12          7.07          4.20         1.10 o
   0   0  12         23.34         30.76         1.61 o
   1   0  12        425.93        419.66         6.88 o
   2   0  12         73.86         69.96         2.28 o
   3   0  12         33.44         30.79         1.79 o
   4   0  12        478.31        444.13         8.01 o
   5   0  12        939.35        862.51        18.82 o
   6   0  12          1.15          0.76         1.65 o
   7   0  12          2.34          1.94         1.48 o
   8   0  12        507.31        541.87        13.95 o
   9   0  12          0.10         -0.34         0.92 o
 -10   1  12        126.48        144.62         5.86 o
  -9   1  12          4.36          2.83         1.57 o
  -8   1  12          1.33          2.42         1.69 o
  -7   1  12         12.32         11.03         1.46 o
  -6   1  12         70.96         69.22         2.48 o
  -5   1  12         66.40         51.04         2.13 o
  -4   1  12        691.66        700.76        12.11 o
  -3   1  12        744.52        761.61        12.21 o
  -2   1  12         69.06         71.66         2.42 o
  -1   1  12        791.66        764.53        10.80 o
   0   1  12         47.32         54.30         1.78 o
   1   1  12         13.86         17.23         1.33 o
   2   1  12       2309.35       2325.31        31.46 o
   3   1  12          2.11          2.81         1.30 o
   4   1  12        169.16        159.57         3.35 o
   5   1  12        137.98        129.70         4.26 o
   6   1  12        472.14        496.44        14.93 o
   7   1  12         63.17         59.05         3.60 o
   8   1  12        356.00        388.66        10.13 o
 -10   2  12          0.43         -0.32         1.90 o
  -9   2  12         46.58         46.42         2.93 o
  -8   2  12        108.98        131.51         4.24 o
  -7   2  12        125.93        141.61         3.79 o
  -6   2  12        210.11        190.22         4.96 o
  -5   2  12          1.59          3.63         1.45 o
  -4   2  12         57.15         67.40         2.70 o
  -3   2  12         54.90         60.08         2.08 o
  -2   2  12          0.27          1.89         1.01 o
  -1   2  12        149.86        126.44         2.93 o
   0   2  12       1723.93       1706.67        24.67 o
   1   2  12       2115.19       2122.15        28.71 o
   2   2  12          5.46          4.65         1.21 o
   3   2  12          0.00          0.22         1.43 o
   4   2  12        226.82        206.39         5.38 o
   5   2  12         47.78         51.87         3.01 o
   6   2  12        118.59        115.87         3.68 o
   7   2  12         34.95         39.90         2.18 o
   8   2  12         35.36         33.96         2.18 o
 -10   3  12         75.72         73.59         3.76 o
  -9   3  12          4.20          4.55         2.31 o
  -8   3  12         17.33          8.81         1.45 o
  -7   3  12        124.86        142.65         3.85 o
  -6   3  12         17.90         12.42         1.60 o
  -5   3  12        222.23        239.03         5.07 o
  -4   3  12          6.19          5.10         1.42 o
  -3   3  12         27.75         26.20         1.57 o
  -2   3  12         92.06         77.18         2.49 o
  -1   3  12        581.79        517.88         7.64 o
   0   3  12         39.68         40.30         1.91 o
   1   3  12        189.77        181.50         4.42 o
   2   3  12        111.49        103.37         2.85 o
   3   3  12        360.20        335.06        10.23 o
   4   3  12         97.38         74.36         5.80 o
   5   3  12         62.20         63.92         4.49 o
   6   3  12         58.38         46.92         2.47 o
   7   3  12          9.10          8.90         1.33 o
   8   3  12         40.91         50.95         3.94 o
 -10   4  12        119.84        120.98         4.65 o
  -9   4  12        189.44        170.62         5.36 o
  -8   4  12         95.06        106.67         3.26 o
  -7   4  12         60.43         61.26         2.54 o
  -6   4  12         16.83         17.32         1.66 o
  -5   4  12        918.72        888.99        12.46 o
  -4   4  12          0.09          0.20         1.15 o
  -3   4  12         16.35         12.81         1.58 o
  -2   4  12         44.23         52.01         2.15 o
  -1   4  12       1020.03       1085.42        15.54 o
   0   4  12        409.90        407.85         6.52 o
   1   4  12         47.92         54.69         2.00 o
   2   4  12        172.04        152.54         3.85 o
   3   4  12        262.48        249.69         5.52 o
   4   4  12        249.96        240.14         8.62 o
   5   4  12        135.21        125.24         4.64 o
   6   4  12          3.78          2.30         1.48 o
   7   4  12         21.53         18.96         1.16 o
 -10   5  12        204.74        123.52         7.63 o
  -9   5  12        139.48        132.29         5.22 o
  -8   5  12         23.54         16.89         2.43 o
  -7   5  12        170.60        148.56         4.50 o
  -6   5  12         71.25         66.62         2.69 o
  -5   5  12        191.10        166.21         5.05 o
  -4   5  12         18.50         20.95         1.40 o
  -3   5  12         86.80         85.83         2.61 o
  -2   5  12          0.04          0.78         1.26 o
  -1   5  12        399.86        383.78         6.98 o
   0   5  12       2112.15       2082.13        29.68 o
   1   5  12         46.83         44.88         1.88 o
   2   5  12         25.19         21.53         1.81 o
   3   5  12        192.68        189.44         5.94 o
   4   5  12          0.13         -0.35         2.60 o
   5   5  12         64.82         56.54         5.89 o
   6   5  12          0.07         -0.57         1.17 o
   7   5  12          8.72          6.20         1.59 o
  -9   6  12          0.60          0.79         1.50 o
  -8   6  12          0.06          1.82         1.49 o
  -7   6  12          2.06          2.75         1.77 o
  -6   6  12         12.90          9.34         2.24 o
  -5   6  12         36.83         48.49         2.28 o
  -4   6  12          4.93          7.03         1.53 o
  -3   6  12         12.29          9.74         1.52 o
  -2   6  12         71.55         61.94         2.74 o
  -1   6  12         44.79         54.37         2.65 o
   0   6  12        534.53        557.42        11.25 o
   1   6  12         14.30         18.92         2.11 o
   2   6  12        258.69        250.07         6.36 o
   3   6  12        168.75        148.74         7.04 o
   4   6  12         84.62         92.61         6.92 o
   5   6  12         83.66         69.60         3.21 o
   6   6  12          1.32          1.58         1.33 o
  -9   7  12         34.04         38.13         3.18 o
  -8   7  12        258.32        293.99        13.58 o
  -7   7  12          6.87          4.60         1.67 o
  -6   7  12         49.50         46.18         3.82 o
  -5   7  12          0.02          1.81         2.05 o
  -4   7  12         32.29         33.55         2.18 o
  -3   7  12          0.39          3.07         1.42 o
  -2   7  12         84.98         88.60         2.91 o
  -1   7  12         62.74         62.86         2.82 o
   0   7  12         48.96         46.02         2.41 o
   1   7  12         44.70         56.85         2.94 o
   2   7  12        124.69        150.05         6.30 o
   3   7  12         46.06         45.74         4.09 o
   4   7  12          3.52          4.34         1.62 o
   5   7  12         16.50         13.45         1.80 o
  -8   8  12          2.17          5.13         1.19 o
  -7   8  12          0.08          0.58         1.65 o
  -6   8  12         72.36         70.85         3.88 o
  -5   8  12         58.65         76.68         4.59 o
  -4   8  12         44.84         45.62         3.04 o
  -3   8  12          1.28          3.39         1.42 o
  -2   8  12         14.38         15.07         1.61 o
  -1   8  12         51.75         51.34         2.79 o
   0   8  12        133.17        142.58         4.99 o
   1   8  12         31.49         33.12         3.11 o
   2   8  12          7.28          9.91         2.05 o
   3   8  12          2.35          2.51         3.18 o
   4   8  12          8.36          7.63         2.51 o
  -7   9  12         52.95         47.42         2.49 o
  -6   9  12          3.05          4.14         1.49 o
  -5   9  12          4.73          2.76         1.56 o
  -4   9  12         15.88         15.94         1.77 o
  -3   9  12          1.84          2.17         1.56 o
  -2   9  12         95.01         99.56         3.57 o
  -1   9  12         14.85         15.59         2.17 o
   0   9  12         96.96        100.52         9.80 o
   1   9  12        337.45        319.45        15.92 o
   3   9  12          8.39         11.98         1.59 o
  -4  10  12         11.05         15.29         1.37 o
  -3  10  12          1.08          3.75         1.66 o
  -2  10  12         53.63         59.17         3.66 o
  -1  10  12        338.56        345.32        12.44 o
   1  10  12         52.40         60.50         3.85 o
  -1 -15  13          0.29         -0.75         1.34 o
   0 -15  13          4.99          4.65         1.29 o
   1 -15  13         37.51         46.45         7.16 o
   2 -15  13          4.38          2.60         1.59 o
  -3 -14  13          5.71          1.34         1.51 o
  -2 -14  13         63.71         50.68         7.25 o
  -1 -14  13          3.02          4.79         1.99 o
   0 -14  13          0.56          2.59         2.11 o
   1 -14  13         58.47         46.25         7.75 o
   2 -14  13          5.92          3.28         2.43 o
   4 -14  13          0.47          0.19         1.24 o
   5 -14  13          4.76          2.68         2.68 o
  -4 -13  13         20.81         23.63         2.68 o
  -3 -13  13        165.18        180.21         7.57 o
  -2 -13  13         27.46         33.87         2.68 o
  -1 -13  13          8.79         11.71         2.63 o
   0 -13  13        183.42        215.24        10.77 o
   1 -13  13         76.22         88.02         5.13 o
   2 -13  13          0.71          1.26         1.79 o
   3 -13  13         50.22         38.48         2.73 o
   4 -13  13          1.14          3.08         1.33 o
   5 -13  13         50.09         41.74         2.86 o
   6 -13  13         53.90         51.74         7.84 o
  -5 -12  13          0.27         -0.29         1.47 o
  -4 -12  13          8.67          9.17         2.24 o
  -3 -12  13        213.34        239.23         7.22 o
  -2 -12  13        102.57        126.12         4.13 o
  -1 -12  13        147.99        132.09         6.45 o
   0 -12  13        156.75        163.70        11.84 o
   1 -12  13        109.54        114.35         4.50 o
   2 -12  13         52.50         44.14         2.91 o
   3 -12  13         12.81          7.19         1.95 o
   4 -12  13         17.15         17.00         3.35 o
   5 -12  13         46.38         48.24         3.63 o
   6 -12  13          4.52          4.64         1.64 o
   7 -12  13        222.41        255.30         9.46 o
  -6 -11  13          3.37          6.55         1.84 o
  -5 -11  13          3.75          9.17         2.77 o
  -4 -11  13         23.36         16.22         3.04 o
  -3 -11  13         49.22         39.24         2.62 o
  -2 -11  13        137.64        145.37         7.44 o
  -1 -11  13        205.51        208.21         8.71 o
   0 -11  13        286.39        299.44        11.15 o
   1 -11  13         10.75          9.60         2.34 o
   2 -11  13        165.64        150.15         5.40 o
   3 -11  13          8.01         10.52         2.28 o
   4 -11  13          5.36          6.67         2.32 o
   5 -11  13         21.13         18.83         2.23 o
   6 -11  13         14.30         14.05         2.51 o
   7 -11  13          4.54          4.44         2.41 o
   8 -11  13          1.15          4.75         2.00 o
  -7 -10  13         98.10         49.25        49.65 o
  -6 -10  13         65.86         61.19         5.15 o
  -5 -10  13         50.10         64.53         7.29 o
  -4 -10  13         19.75         18.64         2.51 o
  -3 -10  13        306.63        350.50        10.28 o
  -2 -10  13          0.10         -1.53         1.93 o
  -1 -10  13        395.73        383.57         9.80 o
   0 -10  13         27.12         27.16         2.58 o
   1 -10  13        320.21        312.95         8.79 o
   2 -10  13        120.39        124.66         4.39 o
   3 -10  13        214.23        221.77         6.32 o
   4 -10  13         17.85         26.25         2.90 o
   5 -10  13          1.66          2.99         1.91 o
   6 -10  13          6.91          7.09         2.50 o
   7 -10  13         48.64         57.96         5.73 o
   8 -10  13          4.29          3.77         2.46 o
  -8  -9  13         49.69         55.64         4.27 o
  -7  -9  13         51.46         52.96         5.78 o
  -6  -9  13          0.07          1.51         3.52 o
  -5  -9  13          0.95         -0.77         2.56 o
  -4  -9  13          3.28          7.28         1.68 o
  -3  -9  13         51.58         46.85         3.27 o
  -2  -9  13          0.56          1.40         1.56 o
  -1  -9  13         20.82         15.74         2.04 o
   0  -9  13         24.65         21.38         2.55 o
   1  -9  13         14.97         20.32         1.93 o
   2  -9  13        114.90        122.58         3.60 o
   3  -9  13        135.78        143.74         5.48 o
   4  -9  13         18.24         16.17         2.00 o
   5  -9  13         72.57         79.26         3.94 o
   6  -9  13          9.58         16.18         3.22 o
   7  -9  13          1.37          0.95         2.20 o
   8  -9  13         44.75         57.35         6.12 o
   9  -9  13         17.14          9.72         3.02 o
  -8  -8  13        170.98        170.37        10.64 o
  -7  -8  13        262.33        269.51        11.76 o
  -6  -8  13        301.02        322.03         9.75 o
  -5  -8  13        145.45        144.03         4.80 o
  -4  -8  13         67.49         80.21         3.28 o
  -3  -8  13         65.34         58.56         3.10 o
  -2  -8  13          2.72          5.41         1.52 o
  -1  -8  13          8.87          5.70         1.71 o
   0  -8  13        230.87        216.77         6.49 o
   1  -8  13          6.14          7.60         1.60 o
   2  -8  13        401.99        400.70         8.43 o
   3  -8  13        947.41        866.98        18.19 o
   4  -8  13         42.44         39.55         2.18 o
   5  -8  13         53.40         65.95         5.68 o
   6  -8  13         63.39         66.58         4.22 o
   7  -8  13          1.90          4.67         2.40 o
   8  -8  13         82.02         92.07         6.32 o
   9  -8  13          0.56          0.40         2.13 o
  -9  -7  13          9.83         10.14         2.35 o
  -8  -7  13          4.33          4.11         3.35 o
  -7  -7  13         12.02          8.85         1.84 o
  -6  -7  13         44.97         49.20         3.24 o
  -5  -7  13         32.93         28.25         2.64 o
  -4  -7  13          1.58          1.49         1.54 o
  -3  -7  13          7.29         10.40         1.86 o
  -2  -7  13          3.29          3.64         1.36 o
  -1  -7  13          4.87          7.37         1.57 o
   0  -7  13         40.60         43.68         2.56 o
   1  -7  13        220.01        215.81         4.92 o
   2  -7  13         37.28         40.09         2.03 o
   3  -7  13        296.02        291.60         5.46 o
   4  -7  13        272.56        283.71         5.68 o
   5  -7  13        189.81        192.92         5.30 o
   6  -7  13         34.00         26.43         3.10 o
   7  -7  13         15.12         13.20         2.24 o
   8  -7  13         15.60         17.16         2.53 o
   9  -7  13         13.89         15.86         3.02 o
  -9  -6  13         14.83          9.05         3.18 o
  -8  -6  13          2.77          7.04         4.27 o
  -7  -6  13        392.66        391.69        10.49 o
  -6  -6  13          4.82          5.21         2.18 o
  -5  -6  13         41.00         36.70         3.04 o
  -4  -6  13         80.67         96.53         4.72 o
  -3  -6  13          0.07         -0.44         1.49 o
  -2  -6  13        162.07        174.34         5.50 o
  -1  -6  13         87.21         83.14         2.77 o
   0  -6  13        169.92        166.33         3.81 o
   1  -6  13        588.87        570.29         8.61 o
   2  -6  13        148.11        134.18         3.86 o
   3  -6  13        172.02        140.06         3.25 o
   4  -6  13        443.43        445.25         7.07 o
   5  -6  13         16.91         20.85         1.91 o
   6  -6  13         90.88         96.08         5.89 o
   7  -6  13         34.75         29.67         2.82 o
   8  -6  13        177.01        166.89        16.11 o
   9  -6  13         21.54         27.07         5.91 o
 -10  -5  13         42.45         40.31         3.18 o
  -9  -5  13          2.36          0.80         2.22 o
  -8  -5  13        395.90        381.31        15.25 o
  -7  -5  13        202.71        206.39         5.50 o
  -6  -5  13        431.69        448.93         9.77 o
  -5  -5  13        364.51        375.21         8.11 o
  -4  -5  13          6.01          4.35         1.25 o
  -3  -5  13        419.99        458.21        10.70 o
  -2  -5  13          5.37          4.39         1.34 o
  -1  -5  13         45.40         52.81         2.42 o
   0  -5  13        323.31        340.25         9.82 o
   1  -5  13          4.71          6.81         1.37 o
   2  -5  13        370.70        361.55         7.06 o
   3  -5  13        128.14        106.14         2.48 o
   4  -5  13        213.30        191.74         3.93 o
   5  -5  13        110.23        102.11         4.17 o
   6  -5  13          4.29          2.07         1.91 o
   7  -5  13         87.08         72.09         3.58 o
   8  -5  13         93.43         79.68         4.18 o
   9  -5  13         17.58         17.36         3.23 o
 -10  -4  13          0.12          0.03         1.32 o
  -9  -4  13         19.68         20.36         4.69 o
  -8  -4  13          0.36          0.54         1.41 o
  -7  -4  13         64.50         66.94         3.53 o
  -6  -4  13         97.11        102.80         3.27 o
  -5  -4  13        324.17        347.44         6.40 o
  -4  -4  13        286.18        284.66         6.03 o
  -3  -4  13         19.64         26.67         1.70 o
  -2  -4  13        300.60        304.38         6.77 o
  -1  -4  13        656.59        633.30        13.85 o
   0  -4  13          4.69          5.88         1.27 o
   1  -4  13         38.30         33.62         1.73 o
   2  -4  13          0.58          0.54         1.01 o
   3  -4  13        153.86        139.46         3.03 o
   4  -4  13          9.19         12.40         1.52 o
   5  -4  13         57.17         59.41         2.84 o
   6  -4  13        231.61        236.54         9.13 o
   7  -4  13         93.12         89.15         3.83 o
   8  -4  13         21.01         17.68         2.16 o
   9  -4  13         20.82         22.76         2.50 o
 -10  -3  13          6.40          6.49         1.93 o
  -9  -3  13         28.33         26.56         2.20 o
  -8  -3  13         40.07         46.08         2.36 o
  -7  -3  13        131.88        135.58         3.61 o
  -6  -3  13         33.18         29.01         1.94 o
  -5  -3  13          5.73          3.74         1.21 o
  -4  -3  13         71.43         65.99         2.57 o
  -3  -3  13         50.19         58.94         2.33 o
  -2  -3  13         10.44         11.15         1.40 o
  -1  -3  13          0.43          0.90         1.20 o
   0  -3  13        370.51        364.85         7.75 o
   1  -3  13          0.83          1.13         0.92 o
   2  -3  13        157.01        150.90         3.37 o
   3  -3  13          9.74         17.57         1.25 o
   4  -3  13          1.27          1.43         1.26 o
   5  -3  13         98.97        136.16         3.55 o
   6  -3  13          4.69          2.80         1.52 o
   7  -3  13         26.57         28.24         2.36 o
   8  -3  13          6.97          7.41         1.78 o
   9  -3  13         10.11         11.53         1.81 o
 -10  -2  13          3.41          1.06         3.06 o
  -9  -2  13         12.96         13.02         2.47 o
  -8  -2  13         45.45         35.57         1.85 o
  -7  -2  13        195.32        215.15         4.75 o
  -6  -2  13         41.41         39.93         2.10 o
  -5  -2  13        298.37        310.54         6.39 o
  -4  -2  13        183.79        170.51         4.23 o
  -3  -2  13        156.01        154.16         4.49 o
  -2  -2  13          0.93          1.73         1.14 o
  -1  -2  13       1526.06       1458.34        21.20 o
   0  -2  13        876.38        872.56        13.93 o
   1  -2  13        119.34        112.36         2.73 o
   2  -2  13       1499.65       1482.80        20.10 o
   3  -2  13          7.54          6.05         1.33 o
   4  -2  13         70.89         59.09         2.43 o
   5  -2  13         39.56         36.17         2.17 o
   6  -2  13         78.85         83.51         5.45 o
   7  -2  13          4.98          6.86         1.88 o
   8  -2  13          8.04         13.59         2.05 o
   9  -2  13         70.30         73.15         4.61 o
 -10  -1  13        119.60        124.92         5.78 o
  -9  -1  13          8.28         10.22         2.13 o
  -8  -1  13        259.74        257.53         6.01 o
  -7  -1  13        511.30        542.98        11.31 o
  -6  -1  13         14.88         17.71         1.66 o
  -5  -1  13        915.15        882.92        14.67 o
  -4  -1  13          4.16          6.33         1.43 o
  -3  -1  13          0.24          1.69         1.43 o
  -2  -1  13         24.81         22.41         1.42 o
  -1  -1  13        169.26        164.81         3.47 o
   0  -1  13         17.25         13.40         1.15 o
   1  -1  13        189.10        172.77         3.94 o
   2  -1  13        540.00        543.11         9.41 o
   3  -1  13        582.45        548.36        12.50 o
   4  -1  13         38.63         38.99         2.11 o
   5  -1  13        983.05        958.09        14.47 o
   6  -1  13         28.86         31.86         2.41 o
   7  -1  13        179.36        168.86         5.33 o
   8  -1  13        237.55        278.22         7.97 o
 -10   0  13          1.90          3.38         1.85 o
  -9   0  13         15.44         12.75         2.65 o
  -8   0  13          0.01         -0.81         1.46 o
  -7   0  13        150.23        163.08         4.95 o
  -6   0  13        133.76        140.05         3.64 o
  -5   0  13         22.72         15.09         1.52 o
  -4   0  13         14.37         13.31         1.55 o
  -3   0  13         24.78         30.40         1.60 o
  -2   0  13        251.59        277.85         4.90 o
  -1   0  13        274.21        255.18         5.43 o
   0   0  13       1158.06       1136.12        17.14 o
   1   0  13        346.21        327.09         5.97 o
   2   0  13        291.28        299.62         5.29 o
   3   0  13        139.12        133.16         4.87 o
   4   0  13       1051.67       1083.26        31.97 o
   5   0  13        643.06        741.20        16.16 o
   6   0  13         44.89         47.41         2.40 o
   7   0  13         46.75         43.53         2.58 o
   8   0  13         10.40         12.34         2.07 o
 -10   1  13         16.93          9.40         1.95 o
  -9   1  13        140.23        151.65         6.22 o
  -8   1  13         40.35         35.03         2.28 o
  -7   1  13        260.01        258.59         6.12 o
  -6   1  13          1.84          3.24         1.67 o
  -5   1  13        344.69        355.18         7.49 o
  -4   1  13         20.53         19.34         1.53 o
  -3   1  13        300.88        316.02         6.44 o
  -2   1  13        157.87        177.07         4.25 o
  -1   1  13        809.16        823.58        14.84 o
   0   1  13        118.55        110.79         3.06 o
   1   1  13        120.71        119.80         3.14 o
   2   1  13        735.75        690.52        10.74 o
   3   1  13         17.18         18.72         1.60 o
   4   1  13         97.94         91.45         3.13 o
   5   1  13        942.07        994.03        25.54 o
   6   1  13          7.91         10.74         1.83 o
   7   1  13          8.12          6.71         1.36 o
   8   1  13         13.61          7.09         1.24 o
 -10   2  13         43.55         30.90         2.37 o
  -9   2  13         52.33         57.42         2.91 o
  -8   2  13         37.04         37.93         2.07 o
  -7   2  13        106.49        116.94         3.15 o
  -6   2  13         85.16         82.31         4.12 o
  -5   2  13          2.14          1.84         1.37 o
  -4   2  13        519.12        492.17        12.80 o
  -3   2  13        425.34        403.87         6.72 o
  -2   2  13        116.78        127.41         3.28 o
  -1   2  13        531.27        496.95         8.08 o
   0   2  13        282.60        276.21         5.39 o
   1   2  13        236.97        234.79         4.36 o
   2   2  13          6.40          4.91         1.14 o
   3   2  13        103.34        109.62         3.30 o
   4   2  13          9.33          6.64         1.64 o
   5   2  13         19.97         17.71         2.02 o
   6   2  13         13.87          8.73         1.57 o
   7   2  13         71.86         59.32         2.37 o
   8   2  13         85.47         75.88         5.36 o
 -10   3  13        112.65        109.60         4.24 o
  -9   3  13         29.93         25.04         2.45 o
  -8   3  13          1.05          1.87         1.45 o
  -7   3  13         50.60         52.79         2.27 o
  -6   3  13        176.33        167.89         4.26 o
  -5   3  13        333.91        343.24         6.77 o
  -4   3  13         22.37         19.16         2.04 o
  -3   3  13        530.51        532.58         8.87 o
  -2   3  13          4.38          5.07         1.43 o
  -1   3  13        420.90        442.86         7.27 o
   0   3  13        432.37        482.17         8.72 o
   1   3  13        840.03        834.41        13.50 o
   2   3  13         94.57         84.07         2.79 o
   3   3  13          0.02          1.14         1.94 o
   4   3  13         25.44         19.26         2.43 o
   5   3  13        156.92        158.26         5.23 o
   6   3  13         24.07         28.99         1.77 o
   7   3  13          0.40         -1.14         1.33 o
  -9   4  13        100.05        119.74         4.63 o
  -8   4  13         75.22         71.05         2.96 o
  -7   4  13          0.92          1.52         1.19 o
  -6   4  13          3.40          7.17         1.60 o
  -5   4  13        244.32        221.10         4.72 o
  -4   4  13         12.57          8.90         1.39 o
  -3   4  13        161.79        140.68         4.08 o
  -2   4  13          9.38          4.72         1.26 o
  -1   4  13         35.08         41.39         2.85 o
   0   4  13        911.59        931.63        14.53 o
   1   4  13         11.68          6.43         1.12 o
   2   4  13          0.61          2.19         1.38 o
   3   4  13        422.46        420.12         9.47 o
   4   4  13         78.45         64.12         3.22 o
   5   4  13          0.05          0.75         1.69 o
   6   4  13         43.76         39.71         1.88 o
   7   4  13         25.51         23.05         2.51 o
  -9   5  13         15.04         11.73         2.77 o
  -8   5  13        129.47        132.17         4.50 o
  -7   5  13        235.52        219.00         5.29 o
  -6   5  13         39.41         40.50         2.34 o
  -5   5  13          0.06          0.95         1.19 o
  -4   5  13          0.18          1.13         1.30 o
  -3   5  13          8.64         14.65         1.42 o
  -2   5  13       1467.60       1522.51        22.38 o
  -1   5  13          7.77         15.66         1.67 o
   0   5  13          2.75          7.95         1.24 o
   1   5  13         57.03         50.94         2.22 o
   2   5  13         50.74         45.13         3.74 o
   3   5  13          1.75          1.62         1.47 o
   4   5  13          0.24          0.27         1.55 o
   5   5  13         14.92         18.23         1.94 o
   6   5  13        105.86         92.06         5.32 o
  -9   6  13          6.06          3.69         1.51 o
  -8   6  13         17.53         16.91         1.87 o
  -7   6  13         11.98          8.92         1.83 o
  -6   6  13         53.54         52.08         3.18 o
  -5   6  13        138.90        125.47         4.50 o
  -4   6  13         19.69         26.98         1.92 o
  -3   6  13          7.48         10.80         1.43 o
  -2   6  13        289.72        312.64         7.45 o
  -1   6  13          0.06         -0.52         1.33 o
   0   6  13        450.86        449.59         9.55 o
   1   6  13          8.40         10.33         2.05 o
   2   6  13        252.65        244.78         7.15 o
   3   6  13         53.82         42.46         3.94 o
   4   6  13          0.72          0.92         1.43 o
   5   6  13         33.75         33.81         1.96 o
  -8   7  13          0.62         -1.11         1.22 o
  -7   7  13         55.11         56.04         2.84 o
  -6   7  13         16.83         14.26         2.59 o
  -5   7  13         72.21         64.81         4.11 o
  -4   7  13        358.82        331.49         7.88 o
  -3   7  13         72.28         80.59         2.99 o
  -2   7  13         91.33         75.79         3.23 o
  -1   7  13          7.11         11.23         1.37 o
   0   7  13        121.22        124.39         3.79 o
   1   7  13         17.08          9.62         3.60 o
   2   7  13         33.87         33.94         3.28 o
   3   7  13          6.47          7.55         1.28 o
   4   7  13         70.32         79.17         3.98 o
  -7   8  13          5.36          8.23         1.84 o
  -6   8  13          4.31          3.65         1.75 o
  -5   8  13         86.89         84.33         3.74 o
  -4   8  13          0.29          1.35         1.33 o
  -3   8  13          5.51          4.89         2.29 o
  -2   8  13          0.39          1.44         1.63 o
  -1   8  13         56.32         50.57         2.96 o
   0   8  13        130.56        131.35         6.84 o
   1   8  13         10.92         20.62         3.48 o
   2   8  13         26.67         30.34         4.11 o
   3   8  13          7.11          7.04         2.05 o
  -6   9  13          0.29          4.02         1.42 o
  -5   9  13          0.05          0.11         0.61 o
  -4   9  13         91.76         99.41         5.05 o
  -3   9  13        233.96        269.72         8.33 o
  -2   9  13         12.28         14.72         2.54 o
  -1   9  13        248.35        275.74        13.70 o
   0   9  13        143.04        167.35        11.15 o
   1   9  13         62.29         59.08         4.11 o
   2   9  13         28.82         33.60         2.51 o
  -3  10  13         66.97         61.26         3.94 o
  -2  10  13          6.97          3.52         1.34 o
   1 -15  14          0.61          1.09         1.26 o
  -2 -14  14          0.93         -0.34         2.01 o
  -1 -14  14         31.54         27.77         5.24 o
   0 -14  14          2.23         -0.75         1.91 o
   1 -14  14         18.81         15.84         2.52 o
   2 -14  14         54.48         39.17         3.26 o
   3 -14  14         10.35          6.29         2.51 o
   4 -14  14         68.36         76.34         6.54 o
   5 -14  14         50.45         34.11         3.60 o
  -4 -13  14         83.44         80.20         4.86 o
  -3 -13  14         57.46         55.34         3.34 o
  -2 -13  14         53.30         61.18         3.17 o
  -1 -13  14          5.90          3.52         1.81 o
   0 -13  14          0.07          1.24         1.73 o
   1 -13  14         59.97         50.95         3.84 o
   2 -13  14         21.29         28.78         2.62 o
   3 -13  14          4.40          6.68         2.60 o
   4 -13  14        275.40        250.70         9.65 o
   5 -13  14        131.73         81.10        20.82 o
   6 -13  14         73.64         78.61         6.20 o
  -5 -12  14         48.99         73.02         6.16 o
  -4 -12  14         17.96         20.70         2.39 o
  -3 -12  14         60.29         56.18         4.97 o
  -2 -12  14          5.30          5.33         1.78 o
  -1 -12  14         20.17         23.99         2.39 o
   0 -12  14          0.23          1.44         1.63 o
   1 -12  14         39.61         32.95         2.61 o
   2 -12  14          0.97          0.41         1.81 o
   3 -12  14          0.01          1.71         2.17 o
   4 -12  14        130.33        111.57         4.71 o
   5 -12  14         60.68         67.65         4.74 o
   6 -12  14         93.58         74.27         6.08 o
   7 -12  14         16.12         12.25         6.16 o
  -6 -11  14          8.06          6.37         1.31 o
  -5 -11  14         59.91         72.93         4.32 o
  -4 -11  14          6.61          5.89         1.98 o
  -3 -11  14         79.21         82.64         4.15 o
  -2 -11  14          0.13         -0.89         2.54 o
  -1 -11  14         57.24         65.32         3.69 o
   0 -11  14          9.76          7.60         2.19 o
   1 -11  14        129.69        111.34         4.95 o
   2 -11  14          3.85          4.37         1.83 o
   3 -11  14        124.47        138.10         4.78 o
   4 -11  14          2.69          5.08         2.02 o
   5 -11  14         52.57         64.63         4.23 o
   6 -11  14          1.00          0.65         2.30 o
   7 -11  14          9.43          8.24         2.02 o
  -7 -10  14          3.69          2.85         1.76 o
  -6 -10  14         45.49         49.41         4.32 o
  -5 -10  14         14.56         23.63         4.94 o
  -4 -10  14          0.06          1.41         2.45 o
  -3 -10  14          0.83          2.60         2.21 o
  -2 -10  14          9.52          7.91         1.91 o
  -1 -10  14         46.19         45.50         2.53 o
   0 -10  14        106.38         94.02         4.32 o
   1 -10  14        154.28        141.32         4.90 o
   2 -10  14         32.49         30.87         2.17 o
   3 -10  14          1.20          1.00         1.54 o
   4 -10  14         63.44         56.07         2.89 o
   5 -10  14          1.23          0.37         1.82 o
   6 -10  14          0.08          0.72         2.20 o
   7 -10  14         42.91         26.86         2.46 o
   8 -10  14         24.00         25.81         4.27 o
  -7  -9  14          7.47          6.62         3.02 o
  -6  -9  14         11.26          6.62         3.94 o
  -5  -9  14         82.78         74.05         4.33 o
  -4  -9  14         59.36         59.67         2.79 o
  -3  -9  14         35.53         50.07         3.28 o
  -2  -9  14        247.91        245.29         6.44 o
  -1  -9  14        153.65        152.49         4.40 o
   0  -9  14        104.05        100.04         3.66 o
   1  -9  14        241.74        245.28         6.78 o
   2  -9  14         93.50         82.34         3.77 o
   3  -9  14         22.21         27.30         2.54 o
   4  -9  14         13.20         11.08         1.94 o
   5  -9  14         63.51         66.08         5.99 o
   6  -9  14        155.15        163.54        11.71 o
   7  -9  14          0.58          4.70         2.08 o
   8  -9  14          3.62          7.55         2.54 o
  -8  -8  14        104.26        115.48         7.46 o
  -7  -8  14        154.34        168.36        11.48 o
  -6  -8  14          1.51          5.80         2.90 o
  -5  -8  14         25.88         36.21         2.29 o
  -4  -8  14         71.65         64.60         3.28 o
  -3  -8  14         47.12         40.70         2.63 o
  -2  -8  14          9.79         14.70         1.85 o
  -1  -8  14        519.83        528.17        10.24 o
   0  -8  14          1.99          4.77         1.54 o
   1  -8  14        108.32        108.07         3.19 o
   2  -8  14         27.34         31.93         1.93 o
   3  -8  14          0.07          0.53         1.39 o
   4  -8  14         50.57         56.28         2.78 o
   5  -8  14         85.95         85.50         3.65 o
   6  -8  14          3.09          1.40         2.02 o
   7  -8  14         12.61         16.24         2.91 o
   8  -8  14          3.80          4.14         2.81 o
   9  -8  14         53.23         36.85         2.66 o
  -9  -7  14          9.30          9.47         1.68 o
  -8  -7  14        158.94        178.24        11.31 o
  -7  -7  14          1.52          3.20         2.49 o
  -6  -7  14         74.16         91.24         4.17 o
  -5  -7  14        111.41        121.51         5.04 o
  -4  -7  14         66.34         69.36         3.31 o
  -3  -7  14          0.94          3.14         1.64 o
  -2  -7  14          6.85          4.80         1.51 o
  -1  -7  14         32.20         38.00         2.29 o
   0  -7  14        163.98        175.65         4.58 o
   1  -7  14        193.86        220.13         4.92 o
   2  -7  14          0.46          0.25         1.36 o
   3  -7  14        134.03        123.23         3.21 o
   4  -7  14        344.99        327.67         6.48 o
   5  -7  14        102.52        103.28         4.06 o
   6  -7  14        279.03        324.35         9.74 o
   7  -7  14         95.47         95.19         6.88 o
   8  -7  14          9.31         15.77         3.37 o
   9  -7  14         32.47         25.15         2.66 o
  -9  -6  14         47.06         55.73         4.69 o
  -8  -6  14          4.52          9.67         2.68 o
  -7  -6  14         67.07         64.31         3.41 o
  -6  -6  14         66.85         63.24         4.09 o
  -5  -6  14        202.11        198.43         5.92 o
  -4  -6  14         22.09         32.29         2.35 o
  -3  -6  14          6.69          6.91         1.64 o
  -2  -6  14         23.92         26.42         1.88 o
  -1  -6  14         21.32         14.34         1.56 o
   0  -6  14         97.47         96.79         3.12 o
   1  -6  14        112.99        124.11         3.60 o
   2  -6  14          1.33          1.65         1.44 o
   3  -6  14        105.77        110.61         3.08 o
   4  -6  14        371.04        318.98         6.68 o
   5  -6  14        584.02        540.54        23.60 o
   6  -6  14        858.53        861.69        30.00 o
   7  -6  14        101.23         96.27         4.29 o
   8  -6  14        100.87         84.51        13.58 o
   9  -6  14          2.52          7.85         2.60 o
  -9  -5  14         10.19         10.76         2.60 o
  -8  -5  14          0.23          0.73         1.91 o
  -7  -5  14          2.39          0.75         1.71 o
  -6  -5  14        163.22        155.33         5.51 o
  -5  -5  14        135.88        144.51         4.78 o
  -4  -5  14         37.64         44.99         2.30 o
  -3  -5  14         76.79         84.61         4.06 o
  -2  -5  14         99.93        114.11         3.75 o
  -1  -5  14        311.43        292.34         6.36 o
   0  -5  14         12.34         12.04         1.52 o
   1  -5  14        577.13        611.40        10.20 o
   2  -5  14          3.90          2.68         1.12 o
   3  -5  14        107.26         94.16         2.36 o
   4  -5  14         20.16         14.16         1.46 o
   5  -5  14        319.32        310.13         8.96 o
   6  -5  14        112.94        112.42         5.74 o
   7  -5  14        149.48        140.11         4.75 o
   8  -5  14        101.47         82.47         3.80 o
   9  -5  14          1.68          1.66         1.86 o
  -9  -4  14          8.37          2.65         2.69 o
  -8  -4  14         16.32         12.92         2.50 o
  -7  -4  14         26.53         28.35         2.16 o
  -6  -4  14        312.53        321.10         8.64 o
  -5  -4  14        285.51        272.37         5.28 o
  -4  -4  14        241.96        242.75         5.07 o
  -3  -4  14         14.51         23.80         1.99 o
  -2  -4  14        524.31        535.42         9.62 o
  -1  -4  14         20.44         22.69         1.58 o
   0  -4  14         19.98         18.61         1.88 o
   1  -4  14         54.65         61.50         2.38 o
   2  -4  14         23.86         33.26         1.61 o
   3  -4  14         27.81         21.05         1.23 o
   4  -4  14         99.11         95.00         2.96 o
   5  -4  14        445.76        437.95         8.75 o
   6  -4  14        106.63        113.71         4.31 o
   7  -4  14         89.06         82.09         3.27 o
   8  -4  14         21.57         36.02         5.78 o
   9  -4  14         51.36         52.89         8.72 o
 -10  -3  14          0.74         -0.74         1.09 o
  -9  -3  14          2.31          0.75         2.01 o
  -8  -3  14          1.99          3.52         2.68 o
  -7  -3  14         30.39         31.39         1.86 o
  -6  -3  14        145.59        168.81         5.86 o
  -5  -3  14        215.58        207.09         5.65 o
  -4  -3  14         62.31         64.32         2.52 o
  -3  -3  14        225.43        206.13         8.28 o
  -2  -3  14        381.83        396.42         8.45 o
  -1  -3  14          0.10          1.50         1.17 o
   0  -3  14        630.35        645.75        10.75 o
   1  -3  14         15.28         21.06         1.63 o
   2  -3  14        213.06        202.97         5.71 o
   3  -3  14         36.85         32.96         2.09 o
   4  -3  14          2.85          6.13         1.65 o
   5  -3  14        140.98        167.91         4.64 o
   6  -3  14        132.27        130.42         4.16 o
   7  -3  14        143.51        125.67         4.16 o
   8  -3  14         10.93         13.09         2.15 o
[truncated: 98,554 more chars]
