# Supplementary material for: London Dispersion versus Intramolecular Hydrogen Bond in Bis‐Pyridines: How Accurate Is DFT for Competing Noncovalent Interactions in the Condensed Phase?
Source: Chemistry. 2025 Oct 23;31(66):e02745. doi: 10.1002/chem.202502745 (PMC12648470; doi:10.1002/chem.202502745)
Supplement: Supplementary file 1 — Supporting Information [file CHEM-31-e02745-s002.zip › Crystal_structures/8b/c250322_1_1.res]

TITL c250322_1_1_a.res in P-1
    c250322_1_1.res
    created by SHELXL-2018/3 at 12:02:25 on 25-Mar-2022
REM Old TITL c250322_1_1 in P-1
REM SHELXT solution in P-1
REM R1 0.299, Rweak 0.030, Alpha 0.079, Orientation as input
REM Formula found by SHELXT: C49 B4 N F18
CELL 1.54184 9.7665 12.6456 18.004 106.584 93.714 98.895
ZERR 2 0.0001 0.0002 0.0002 0.001 0.001 0.001
LATT 1
SFAC C H B F N O
UNIT 84 42 2 48 4 2
RIGU N2D C1D C2D N1D O1D C3D C5D C6D C4D C7D C10D C8D C9D
RIGU O1E C1E C2E N1E C3E C5E C6E C4E N2E C7E C10E C8E C9E
SADI F4 C8 F5 C8 F6A C8 F4A C8 F5A C8 F6 C8
SADI F19 C31 F21A C31A F19A C31A F20 C31 F20A C31A F21 C31
RIGU C5 F4 F5 F6 C8 F4A F6A F5A
RIGU C11 F7A F8A F9A C15A C15 F8 F7 F9 C15B F8B F7B F9B
SADI F4 F5 F5 F6 F6 F4 F4A F5A F5A F6A F6A F4A
SIMU C27 F19 F20 F21 C31 F19A F21A F20A C31A
RIGU C27 F19 F20 F21 C31 F19A F21A F20A C31A
SADI F1 C7 F3B C7B F1B C7B F2 C7 F1A C7A F3 C7 F2B C7B F2A C7A F3A C7A
SADI C31 C27 C31A C27
SADI C7B C3 C7A C3 C7 C3
SADI F7A F8A F8A F9A F9A F7A F7 F8 F8 F9 F9 F7 F7B F8B F8B F9B F9B F7B
RIGU C3 F1 F2 F3 C7 C7A F2A F3A F1A C7B F1B F2B F3B
SIMU C11 F7A F8A F9A C15A C15 F8 F7 F9 C15B F8B F7B F9B
SADI F1 F2 F2 F3 F3 F1 F1A F2A F2A F3A F3A F1A F1B F2B F2B F3B F3B F1B
SADI F7A C15A F9B C15B F8B C15B F8A C15A F9 C15 F9A C15A F7B C15B F8 C15 F7 =
 C15
SIMU F1 F2 F3 C7 C7A F2A F3A F1A C7B F1B F2B F3B C3
SADI C15 C11 C15B C11 C15A C11
SADI F23A C32 F23 C32 F22 C32 F24A C32 F24 C32 F22A C32
RIGU C29 F22 F23 F24 C32 F23A F24A F22A
SIMU C29 C32 F22 F23 F24 F23A F24A F22A
SADI F22 F23 F23 F24 F24 F22 F22A F23A F23A F24A F24A F22A
DFIX 0.93 N1E H1E
SADI H1E C1E H1E C5E
SADI F19 F20 F20 F21 F21 F19 F19A F20A F20A F21A F21A F19A
DFIX 0.93 N1D H1D
SUMP 1 0.0001 1 2 1 3 1 4

L.S. 20
PLAN  20
SIZE 0.04 0.16 0.28
TEMP -173
CONF
BOND $H
list 4
MORE -1
fmap 2
acta
REM <olex2.extras>
REM <HklSrc "%.\\c250322_1_1.hkl">
REM </olex2.extras>

WGHT    0.053900    0.797200
FVAR       0.34544   0.38562   0.25771   0.35666   0.64650
PART 1
F1    4   -0.108019    0.312310    0.831317    21.00000    0.02622    0.06175 =
         0.04469    0.00571    0.00184    0.02190
F2    4    0.077791    0.417059    0.893824    21.00000    0.03572    0.04165 =
         0.11277   -0.03182    0.03443   -0.00560
F3    4   -0.008275    0.269530    0.923302    21.00000    0.06811    0.09338 =
         0.03737    0.02507    0.02517    0.05066
F4    4   -0.061669   -0.092486    0.692868    51.00000    0.05487    0.05349 =
         0.06710   -0.01793    0.02705   -0.02854
F5    4    0.147277   -0.122588    0.680198    51.00000    0.07350    0.02660 =
         0.11489    0.00896   -0.04210    0.00233
F6    4    0.038571   -0.070534    0.596763    51.00000    0.07901    0.03497 =
         0.03566   -0.00760    0.00140   -0.00607
PART 2
F7A   4    0.605578    0.447259    1.041904    31.00000    0.12239    0.05392 =
         0.03565   -0.00894   -0.01340    0.04930
F8A   4    0.532544    0.301258    1.074728    31.00000    0.10846    0.09848 =
         0.02874   -0.00181    0.02869   -0.02556
F9A   4    0.750155    0.356568    1.076446    31.00000    0.06817    0.06573 =
         0.03509   -0.01528   -0.01961    0.02048
PART 0
F10   4    0.621663   -0.065409    0.893992    11.00000    0.06041    0.04100 =
         0.07920    0.03880    0.02557    0.01710
F11   4    0.660467   -0.070160    0.777033    11.00000    0.10053    0.02915 =
         0.03686   -0.00113   -0.01718    0.02922
F12   4    0.822180    0.001539    0.871421    11.00000    0.03692    0.03795 =
         0.06142    0.01343   -0.00020    0.01736
F13   4    0.295259    0.081096    0.442914    11.00000    0.07918    0.17271 =
         0.04046    0.03684   -0.02399   -0.05902
F14   4    0.472056    0.051873    0.383606    11.00000    0.12769    0.06467 =
         0.03055   -0.01578   -0.02073    0.05067
F15   4    0.412191    0.210363    0.410050    11.00000    0.10994    0.03886 =
         0.04062    0.00843   -0.02175    0.02149
F16   4    0.943968    0.125187    0.576032    11.00000    0.05008    0.07262 =
         0.08242    0.03185    0.02160    0.02524
F17   4    0.940814    0.263719    0.531169    11.00000    0.04983    0.07521 =
         0.05084    0.02647    0.02695    0.00671
F18   4    0.964722    0.291394    0.654061    11.00000    0.03494    0.10527 =
         0.04298    0.00110    0.01199   -0.00691
PART 1
F19   4    0.908368    0.608843    0.792126    51.00000    0.03396    0.06393 =
         0.06685   -0.00174    0.01104    0.00384
F20   4    0.827525    0.761336    0.824825    51.00000    0.05824    0.02260 =
         0.12027    0.02046   -0.02523   -0.00899
F21   4    0.831679    0.660220    0.901286    51.00000    0.05203    0.06826 =
         0.04255    0.00578   -0.01203   -0.01275
F22   4    0.362159    0.662858    0.635810    51.00000    0.09211    0.08602 =
         0.06942    0.05760    0.01646    0.03453
F23   4    0.298406    0.716743    0.748780    51.00000    0.10242    0.05583 =
         0.05436    0.00089   -0.00233    0.05731
F24   4    0.202677    0.559129    0.669249    51.00000    0.05476    0.04944 =
         0.09663    0.03530   -0.01491    0.01594
PART 0
C1    1    0.312507    0.224323    0.742888    11.00000    0.02305    0.02215 =
         0.02369    0.00659    0.00154    0.00480
C2    1    0.231274    0.286931    0.794132    11.00000    0.02195    0.02339 =
         0.02838    0.00308   -0.00018    0.00395
AFIX  43
H2    2    0.268535    0.363116    0.821751    11.00000   -1.20000
AFIX   0
C3    1    0.098892    0.241486    0.805768    11.00000    0.02028    0.03360 =
         0.03436    0.00128    0.00167    0.00496
C4    1    0.040559    0.130002    0.766536    11.00000    0.01982    0.03572 =
         0.03660    0.00298    0.00213   -0.00081
AFIX  43
H4    2   -0.050493    0.098704    0.774001    11.00000   -1.20000
AFIX   0
C5    1    0.118738    0.066137    0.716446    11.00000    0.02604    0.02634 =
         0.02955    0.00409    0.00038   -0.00028
C6    1    0.251917    0.112317    0.704689    11.00000    0.02599    0.02414 =
         0.02485    0.00592    0.00287    0.00455
AFIX  43
H6    2    0.302939    0.066418    0.669752    11.00000   -1.20000
AFIX   0
PART 1
C7    1    0.016471    0.311352    0.864511    21.00000    0.02007    0.03428 =
         0.03201   -0.00222    0.00768    0.01028
PART 0
C8    1    0.060858   -0.054774    0.673807    11.00000    0.03136    0.03014 =
         0.03896    0.00241    0.00440   -0.00273
C9    1    0.554826    0.243871    0.812558    11.00000    0.01665    0.01985 =
         0.02162    0.00600    0.00551    0.00082
C10   1    0.564925    0.312083    0.890075    11.00000    0.02174    0.02034 =
         0.02403    0.00364    0.00608    0.00354
AFIX  43
H10   2    0.537955    0.383432    0.900198    11.00000   -1.20000
AFIX   0
C11   1    0.613257    0.278368    0.952576    11.00000    0.02682    0.02902 =
         0.02163    0.00324    0.00391    0.00348
C12   1    0.653318    0.174903    0.940370    11.00000    0.03133    0.03185 =
         0.02380    0.00981   -0.00014    0.00577
AFIX  43
H12   2    0.686062    0.151739    0.982995    11.00000   -1.20000
AFIX   0
C13   1    0.644335    0.105890    0.864115    11.00000    0.02261    0.02204 =
         0.02647    0.00740    0.00178    0.00251
C14   1    0.596624    0.139623    0.801674    11.00000    0.01953    0.01972 =
         0.02029    0.00378    0.00401    0.00059
AFIX  43
H14   2    0.592150    0.090800    0.750171    11.00000   -1.20000
AFIX   0
PART 2
C15A  1    0.627586    0.344214    1.036816    31.00000    0.04812    0.03124 =
         0.03540    0.00502    0.00590    0.00680
PART 0
C16   1    0.685673   -0.006536    0.850978    11.00000    0.03495    0.02658 =
         0.03028    0.00988   -0.00070    0.00653
C17   1    0.536984    0.224856    0.657594    11.00000    0.02985    0.01557 =
         0.02171    0.00520    0.00428    0.00216
C18   1    0.455429    0.189979    0.585084    11.00000    0.03478    0.01999 =
         0.02492    0.00690    0.00235    0.00165
AFIX  43
H18   2    0.357176    0.185099    0.583462    11.00000   -1.20000
AFIX   0
C19   1    0.514769    0.162123    0.514953    11.00000    0.04917    0.02313 =
         0.02164    0.00595    0.00178    0.00116
C20   1    0.657939    0.170775    0.514703    11.00000    0.04729    0.03449 =
         0.02222    0.00673    0.01223    0.00500
AFIX  43
H20   2    0.698203    0.152914    0.467042    11.00000   -1.20000
AFIX   0
C21   1    0.740938    0.206210    0.585890    11.00000    0.03718    0.03330 =
         0.02763    0.00894    0.01185    0.00503
C22   1    0.681321    0.230546    0.655579    11.00000    0.03048    0.02521 =
         0.02196    0.00702    0.00646    0.00357
AFIX  43
H22   2    0.740356    0.251739    0.703430    11.00000   -1.20000
AFIX   0
C23   1    0.424084    0.126273    0.438497    11.00000    0.05698    0.03122 =
         0.02490    0.00655   -0.00073   -0.00003
C24   1    0.896740    0.220005    0.586959    11.00000    0.04020    0.05751 =
         0.03369    0.01291    0.01669    0.00892
C25   1    0.503854    0.410777    0.753297    11.00000    0.02857    0.02110 =
         0.02072    0.00519    0.00660    0.00572
C26   1    0.633427    0.478154    0.785936    11.00000    0.02922    0.02003 =
         0.02647    0.00472    0.00659    0.00498
AFIX  43
H26   2    0.702508    0.446247    0.807141    11.00000   -1.20000
AFIX   0
C27   1    0.664579    0.590605    0.788387    11.00000    0.03692    0.02003 =
         0.03164    0.00354    0.00980    0.00206
C28   1    0.565878    0.641155    0.759537    11.00000    0.04894    0.01874 =
         0.03418    0.00790    0.01303    0.00757
AFIX  43
H28   2    0.586743    0.717844    0.761404    11.00000   -1.20000
AFIX   0
C29   1    0.435630    0.576528    0.727826    11.00000    0.04435    0.02619 =
         0.02895    0.01028    0.00936    0.01365
C30   1    0.405809    0.463696    0.724107    11.00000    0.03334    0.02454 =
         0.02571    0.00708    0.00498    0.00758
AFIX  43
H30   2    0.316465    0.421212    0.701136    11.00000   -1.20000
AFIX   0
PART 1
C31   1    0.806090    0.655820    0.826810    51.00000    0.04079    0.02284 =
         0.04920    0.00561    0.00351   -0.00037
PART 0
C32   1    0.326471    0.630449    0.698349    11.00000    0.05716    0.03190 =
         0.04386    0.01651    0.00673    0.01743
B1    3    0.476045    0.275533    0.740776    11.00000    0.02317    0.01802 =
         0.02090    0.00440    0.00328    0.00372

PART -1
C1E   1    0.349186    0.445361    0.482173    10.50000    0.05809    0.02785 =
         0.03693    0.01140    0.01939    0.00819
N1E   5    0.366869    0.512742    0.437524    10.50000    0.05943    0.03466 =
         0.03546    0.01308    0.02342    0.01524
C5E   1    0.259991    0.521262    0.390728    10.50000    0.07377    0.04395 =
         0.04104    0.02416    0.02715    0.02254
AFIX  43
H5E   2    0.274413    0.569476    0.358928    10.50000   -1.20000
AFIX   0
C4E   1    0.129796    0.460971    0.388288    10.50000    0.07133    0.04907 =
         0.03759    0.01726    0.01663    0.02036
AFIX  43
H4E   2    0.053774    0.466990    0.354981    10.50000   -1.20000
AFIX   0
C3E   1    0.109724    0.388798    0.436542    10.50000    0.06288    0.04199 =
         0.04683    0.02005    0.01950    0.00961
AFIX  43
H3E   2    0.021320    0.343089    0.433242    10.50000   -1.20000
AFIX   0
C2E   1    0.219558    0.385758    0.488088    10.50000    0.05594    0.04731 =
         0.06199    0.03250    0.02919    0.00885
AFIX  43
H2E   2    0.207480    0.345618    0.525173    10.50000   -1.20000
AFIX   0

PART 2
C7A   1    0.020389    0.323620    0.853252    31.00000    0.02114    0.04216 =
         0.04044    0.00319    0.00351   -0.00258
F2A   4    0.055550    0.333158    0.927339    31.00000    0.07013    0.07614 =
         0.03297    0.00026    0.01038    0.04168
F3A   4   -0.115636    0.286792    0.838617    31.00000    0.01913    0.07475 =
         0.08688   -0.02143    0.01609   -0.00191
F1A   4    0.040575    0.425724    0.847421    31.00000    0.06064    0.04259 =
         0.09017    0.01956    0.04009    0.02690
PART 3
C7B   1    0.018693    0.305191    0.864974    41.00000    0.01802    0.03573 =
         0.05443    0.00129   -0.00057   -0.00185
F1B   4    0.099054    0.388881    0.919284    41.00000    0.02924    0.05377 =
         0.05147   -0.02105    0.01423   -0.00383
F2B   4   -0.055246    0.246353    0.904153    41.00000    0.07050    0.04766 =
         0.09743    0.00289    0.06330   -0.00267
F3B   4   -0.073703    0.350668    0.832792    41.00000    0.08306    0.10814 =
         0.06385   -0.00267   -0.00079    0.07588
PART 2
F23A  4    0.369122    0.746327    0.720452   -51.00000    0.07886    0.03466 =
         0.11051    0.01974   -0.01517    0.02421
F24A  4    0.214577    0.620050    0.734506   -51.00000    0.05715    0.13742 =
         0.12914    0.10123    0.04035    0.05941
F22A  4    0.299241    0.602942    0.627569   -51.00000    0.13898    0.09639 =
         0.03557   -0.00282   -0.02194    0.08291
PART 1
C15   1    0.604391    0.353089    1.031980    21.00000    0.04495    0.05223 =
         0.02991    0.00833   -0.00844    0.01227
F8    4    0.475041    0.360542    1.048618    21.00000    0.05782    0.07742 =
         0.02763   -0.00066    0.01493    0.02949
F7    4    0.666388    0.458420    1.042152    21.00000    0.10232    0.05840 =
         0.04827   -0.02153    0.01288   -0.01334
F9    4    0.665359    0.320380    1.087938    21.00000    0.11231    0.09951 =
         0.01820    0.00176   -0.00570    0.06841
PART 3
C15B  1    0.615249    0.355500    1.035570    41.00000    0.03921    0.02716 =
         0.01092   -0.00396    0.00431    0.01190
F8B   4    0.492167    0.334670    1.060887    41.00000    0.04645    0.08354 =
         0.02061    0.00590    0.01597    0.00593
F7B   4    0.640102    0.464171    1.041357    41.00000    0.05375    0.01999 =
         0.02149   -0.00559   -0.00403    0.01021
F9B   4    0.709010    0.338566    1.085360    41.00000    0.05895    0.05114 =
         0.02390   -0.00184   -0.01397    0.02347

PART -1
C1D   1   -0.085588    1.033531    1.046943    10.50000    0.02174    0.02402 =
         0.01943    0.00278    0.00159    0.00344
C2D   1   -0.152474    1.095736    1.104408    10.50000    0.02572    0.02871 =
         0.03626    0.00572    0.00792    0.00681
AFIX  43
H2D   2   -0.125709    1.175035    1.123432    10.50000   -1.20000
AFIX   0
C3D   1   -0.268772    1.035818    1.136540    10.50000    0.02409    0.05101 =
         0.03618    0.01708    0.01068    0.00016
AFIX  43
H3D   2   -0.323470    1.070822    1.174798    10.50000   -1.20000
AFIX   0
C4D   1   -0.281690    0.932125    1.104566    10.50000    0.02360    0.05343 =
         0.04045    0.01827    0.00905   -0.01062
AFIX  43
H4D   2   -0.350801    0.889848    1.124648    10.50000   -1.20000
AFIX   0
C5D   1   -0.223101    0.869368    1.050766    10.50000    0.02661    0.05071 =
         0.04396    0.02577    0.00868   -0.00156
AFIX  43
H5D   2   -0.251381    0.790135    1.033038    10.50000   -1.20000
AFIX   0
N1D   5   -0.119709    0.922281    1.021119    10.50000    0.02688    0.02176 =
         0.02607    0.00576    0.00390    0.00080
O1D   6    0.017100    1.090611    1.019557    10.50000    0.02877    0.02160 =
         0.03040    0.00595    0.00874    0.00092
C6D   1    0.102159    1.041842    0.965924    10.50000    0.02075    0.02269 =
         0.01964    0.00388    0.00511    0.00185
N2D   5    0.081257    0.931097    0.935160    10.50000    0.02593    0.02076 =
         0.02513    0.00380    0.00592    0.00052
C10D  1    0.167221    0.888909    0.883808    10.50000    0.02575    0.02771 =
         0.02775    0.00363    0.00651    0.01251
AFIX  43
H10D  2    0.156892    0.809964    0.861583    10.50000   -1.20000
AFIX   0
C9D   1    0.260478    0.952175    0.864952    10.50000    0.03134    0.03153 =
         0.02941    0.00553    0.00219    0.00642
AFIX  43
H9D   2    0.314384    0.915620    0.826849    10.50000   -1.20000
AFIX   0
C8D   1    0.300166    1.078544    0.893922    10.50000    0.01624    0.02925 =
         0.02795    0.01266    0.01097   -0.00171
AFIX  43
H8D   2    0.374206    1.123050    0.878705    10.50000   -1.20000
AFIX   0
C7D   1    0.204077    1.119839    0.949544    10.50000    0.02871    0.02662 =
         0.02246    0.00757    0.00669    0.00594
AFIX  43
H7D   2    0.210710    1.197964    0.974039    10.50000   -1.20000
AFIX   0

O1E   6    0.457325    0.437186    0.529514    10.50000    0.06444    0.03560 =
         0.04042    0.02120    0.01322    0.00629
C6E   1    0.592230    0.493127    0.535897    10.50000    0.06485    0.02930 =
         0.03481    0.00726    0.01999    0.00963
C7E   1    0.682709    0.472199    0.587354    10.50000    0.06391    0.04076 =
         0.03367    0.01594    0.01502    0.00227
AFIX  43
H7E   2    0.652445    0.422920    0.616563    10.50000   -1.20000
AFIX   0
C8E   1    0.818846    0.523545    0.596452    10.50000    0.06860    0.04678 =
         0.03959    0.01184    0.01454    0.00767
AFIX  43
H8E   2    0.885469    0.509303    0.631525    10.50000   -1.20000
AFIX   0
C9E   1    0.858140    0.594844    0.555151    10.50000    0.05811    0.04475 =
         0.07521    0.01918    0.03224   -0.00173
AFIX  43
H9E   2    0.953056    0.628636    0.558188    10.50000   -1.20000
AFIX   0
C10E  1    0.757687    0.616236    0.509493    10.50000    0.06978    0.03962 =
         0.09480    0.02973    0.03827    0.01954
AFIX  43
H10E  2    0.782525    0.674831    0.486904    10.50000   -1.20000
AFIX   0
N2E   5    0.624312    0.560686    0.493392    10.50000    0.06855    0.03448 =
         0.04627    0.02068    0.02306    0.01804
H1E   2    0.456471    0.548009    0.435421    10.50000   -1.20000

PART 2
F19A  4    0.907974    0.601471    0.803185   -51.00000    0.04495    0.02484 =
         0.06722    0.00348   -0.01135   -0.00742
F21A  4    0.814419    0.699347    0.895521   -51.00000    0.08639    0.10133 =
         0.04565   -0.03759    0.02471   -0.04762
F20A  4    0.833625    0.744021    0.791653   -51.00000    0.06529    0.04359 =
         0.12684    0.04370    0.01235   -0.02021
C31A  1    0.805096    0.657264    0.818774   -51.00000    0.05216    0.02117 =
         0.03959    0.00045    0.01490   -0.00394
F4A   4   -0.009546   -0.075286    0.607220   -51.00000    0.07819    0.03213 =
         0.07111    0.00543   -0.04444   -0.00876
F6A   4    0.160263   -0.118418    0.663771   -51.00000    0.03531    0.02205 =
         0.07030   -0.00097    0.02088    0.00293
F5A   4   -0.019526   -0.100721    0.718591   -51.00000    0.07253    0.03008 =
         0.06481   -0.00635    0.03726   -0.02406
PART -1
H1D   2   -0.057197    0.892361    0.988094    10.50000   -1.20000
HKLF 4


REM  c250322_1_1_a.res in P-1
REM wR2 = 0.1141, GooF = S = 1.083, Restrained GooF = 1.037 for all data
REM R1 = 0.0421 for 7586 Fo > 4sig(Fo) and 0.0488 for all 8889 data
REM 992 parameters refined using 1595 restraints

END  
     
WGHT      0.0539      0.7973 

REM Highest difference peak  0.452,  deepest hole -0.388,  1-sigma level  0.048
Q1    1   0.8786  0.0808  0.5179  11.00000  0.05    0.45
Q2    1   0.3171  0.1417  0.4435  11.00000  0.05    0.41
Q3    1   0.3735  0.0461  0.3892  11.00000  0.05    0.40
Q4    1   0.3447  0.0377  0.4231  11.00000  0.05    0.37
Q5    1   0.5092  0.1068  0.3723  11.00000  0.05    0.36
Q6    1   0.9440  0.1921  0.6402  11.00000  0.05    0.32
Q7    1   0.5225  0.2604  0.7754  11.00000  0.05    0.31
Q8    1   0.5776 -0.0726  0.7965  11.00000  0.05    0.27
Q9    1   0.3654  0.7156  0.6741  11.00000  0.05    0.26
Q10   1   0.5767 -0.0818  0.8474  11.00000  0.05    0.26
Q11   1   0.4832  0.3427  0.7500  11.00000  0.05    0.24
Q12   1   0.9132  0.1343  0.6289  11.00000  0.05    0.23
Q13   1   0.3835  0.2528  0.7367  11.00000  0.05    0.22
Q14   1   0.4570  0.4348  0.7405  11.00000  0.05    0.22
Q15   1   0.6667  0.0603  0.8588  11.00000  0.05    0.21
Q16   1   0.5025  0.2454  0.6983  11.00000  0.05    0.21
Q17   1   0.0969  0.0153  0.6980  11.00000  0.05    0.21
Q18   1   0.6950  0.1604  0.5589  11.00000  0.05    0.19
Q19   1   0.1808  0.0861  0.7177  11.00000  0.05    0.19
Q20   1   0.4646  0.1522  0.4857  11.00000  0.05    0.19

  REM The information below was added by Olex2.
  REM
  REM R1 = 0.0421 for 7586 Fo > 4sig(Fo) and 0.0488 for all 57108 data
  REM 992 parameters refined using n/a restraints
  REM Highest difference peak 0.45, deepest hole -0.39
  REM Mean Shift 0, Max Shift 0.002.

  REM +++ Tabular Listing of Refinement Information +++
  REM R1_all = 0.0488
  REM R1_gt = 0.0421
  REM wR_ref = 0.1141
  REM GOOF = 1.083
  REM Shift_max = 0.002
  REM Shift_mean = 0
  REM Reflections_all = 57108
  REM Reflections_gt = 7586
  REM Parameters = 992
  REM Hole = -0.39
  REM Peak = 0.45
  REM Flack = n/a

  
