# Supplementary material for: London Dispersion versus Intramolecular Hydrogen Bond in Bis‐Pyridines: How Accurate Is DFT for Competing Noncovalent Interactions in the Condensed Phase?
Source: Chemistry. 2025 Oct 23;31(66):e02745. doi: 10.1002/chem.202502745 (PMC12648470; doi:10.1002/chem.202502745)
Supplement: Supplementary file 1 — Supporting Information [file CHEM-31-e02745-s002.zip › Crystal_structures/9b/9b_xray_structure.xyz]

28
C12N2H13O
N        1.332322000      1.174485000      9.482172000
H        0.754973000      1.253879000     10.115146000
N        0.708583000      2.229948000     11.721511000
C       -0.169636000      2.482474000     12.731410000
C        1.833784000      2.912520000     11.634739000
C       -1.429541000      1.680171000     12.746046000
H       -1.914746000      1.833283000     11.931039000
H       -1.968943000      1.944209000     13.493851000
H       -1.214238000      0.747467000     12.818683000
C        0.143008000      3.445277000     13.655581000
H       -0.447091000      3.625521000     14.351178000
O        2.694971000      2.684000000     10.596614000
C        2.184675000      3.906148000     12.516048000
H        2.969119000      4.393837000     12.406632000
C        1.332691000      4.152064000     13.560864000
H        1.550872000      4.788519000     14.202620000
C        2.447444000      1.858851000      9.545734000
C        3.437535000      1.793116000      8.568454000
H        4.220956000      2.290528000      8.626413000
C        3.186877000      0.948118000      7.514647000
H        3.820467000      0.860239000      6.840169000
C        1.061291000      0.335260000      8.432546000
C        2.013076000      0.226170000      7.439375000
H        1.862451000     -0.336074000      6.714716000
C       -0.245307000     -0.389561000      8.466001000
H       -0.264496000     -0.976662000      9.222462000
H       -0.348891000     -0.895886000      7.659148000
H       -0.959691000      0.250098000      8.537363000
